# Supplementary material for: Plant-specific function of H3K9me3 as a permissive chromatin mark during Arabidopsis seed germination
Source: Front Plant Sci. 2026 Mar 12;17:1785818. doi: 10.3389/fpls.2026.1785818 (PMC13017857; doi:10.3389/fpls.2026.1785818)
Supplement: Supplementary file 2 [file Table1.xlsx]

## Sheet: H3K4me3 in FH
Supplementary Dataset S1. Genomic coordinates and associated genes of H3K4me3, H3K9me3, and H3K27me3 peaks in Col.
Chromosome	Peak start	Peak end	Peak name	Associated gene
1	3615	4285	H3K4me3_FH_mg10_Col_1-Tair10_Nu.bowtie2_peak_1	AT1G01010
1	8091	8719	H3K4me3_FH_mg10_Col_1-Tair10_Nu.bowtie2_peak_2	AT1G01020
1	11948	13138	H3K4me3_FH_mg10_Col_1-Tair10_Nu.bowtie2_peak_3	AT1G01030
1	23119	24044	H3K4me3_FH_mg10_Col_1-Tair10_Nu.bowtie2_peak_4	AT1G01040, AT1G03993
1	32471	33145	H3K4me3_FH_mg10_Col_1-Tair10_Nu.bowtie2_peak_5	AT1G01050, AT1G03997
1	36765	37879	H3K4me3_FH_mg10_Col_1-Tair10_Nu.bowtie2_peak_6	AT1G01060
1	45046	45853	H3K4me3_FH_mg10_Col_1-Tair10_Nu.bowtie2_peak_7	.
1	45964	46802	H3K4me3_FH_mg10_Col_1-Tair10_Nu.bowtie2_peak_8	AT1G01080
1	48349	49303	H3K4me3_FH_mg10_Col_1-Tair10_Nu.bowtie2_peak_9	AT1G01090
1	50309	51209	H3K4me3_FH_mg10_Col_1-Tair10_Nu.bowtie2_peak_10	AT1G01100
1	52121	52752	H3K4me3_FH_mg10_Col_1-Tair10_Nu.bowtie2_peak_11	AT1G01110
1	57442	59128	H3K4me3_FH_mg10_Col_1-Tair10_Nu.bowtie2_peak_12	AT1G01120
1	63353	64101	H3K4me3_FH_mg10_Col_1-Tair10_Nu.bowtie2_peak_13	AT1G01130
1	67138	67652	H3K4me3_FH_mg10_Col_1-Tair10_Nu.bowtie2_peak_14	AT1G01140
1	71799	72120	H3K4me3_FH_mg10_Col_1-Tair10_Nu.bowtie2_peak_15	AT1G01150
1	72327	73201	H3K4me3_FH_mg10_Col_1-Tair10_Nu.bowtie2_peak_16	AT1G01160, AT1G04007
1	73963	74821	H3K4me3_FH_mg10_Col_1-Tair10_Nu.bowtie2_peak_17	AT1G01170, AT1G04013
1	75533	76522	H3K4me3_FH_mg10_Col_1-Tair10_Nu.bowtie2_peak_18	AT1G01180
1	77851	78294	H3K4me3_FH_mg10_Col_1-Tair10_Nu.bowtie2_peak_19	AT1G08765
1	78835	79187	H3K4me3_FH_mg10_Col_1-Tair10_Nu.bowtie2_peak_20	AT1G08765, AT1G01183
1	83223	83690	H3K4me3_FH_mg10_Col_1-Tair10_Nu.bowtie2_peak_21	.
1	84001	84675	H3K4me3_FH_mg10_Col_1-Tair10_Nu.bowtie2_peak_22	AT1G01190
1	86731	87228	H3K4me3_FH_mg10_Col_1-Tair10_Nu.bowtie2_peak_23	.
1	87754	88219	H3K4me3_FH_mg10_Col_1-Tair10_Nu.bowtie2_peak_24	AT1G01200
1	88883	89749	H3K4me3_FH_mg10_Col_1-Tair10_Nu.bowtie2_peak_25	AT1G01210
1	91398	92285	H3K4me3_FH_mg10_Col_1-Tair10_Nu.bowtie2_peak_26	AT1G01220, AT1G04023
1	94915	95574	H3K4me3_FH_mg10_Col_1-Tair10_Nu.bowtie2_peak_27	.
1	95869	96837	H3K4me3_FH_mg10_Col_1-Tair10_Nu.bowtie2_peak_28	AT1G01225
1	97432	98253	H3K4me3_FH_mg10_Col_1-Tair10_Nu.bowtie2_peak_29	AT1G01230
1	99918	101322	H3K4me3_FH_mg10_Col_1-Tair10_Nu.bowtie2_peak_30	AT1G01240
1	104682	105342	H3K4me3_FH_mg10_Col_1-Tair10_Nu.bowtie2_peak_31	AT1G01250
1	109028	110473	H3K4me3_FH_mg10_Col_1-Tair10_Nu.bowtie2_peak_32	AT1G01260
1	114248	115081	H3K4me3_FH_mg10_Col_1-Tair10_Nu.bowtie2_peak_33	AT1G01290
1	117027	118551	H3K4me3_FH_mg10_Col_1-Tair10_Nu.bowtie2_peak_34	AT1G01300
1	119377	119786	H3K4me3_FH_mg10_Col_1-Tair10_Nu.bowtie2_peak_35	AT1G01305
1	120115	120529	H3K4me3_FH_mg10_Col_1-Tair10_Nu.bowtie2_peak_36	AT1G01310
1	120762	121182	H3K4me3_FH_mg10_Col_1-Tair10_Nu.bowtie2_peak_37	.
1	127706	128336	H3K4me3_FH_mg10_Col_1-Tair10_Nu.bowtie2_peak_38	AT1G01320
1	135479	135871	H3K4me3_FH_mg10_Col_1-Tair10_Nu.bowtie2_peak_39	AT1G01340
1	136117	136820	H3K4me3_FH_mg10_Col_1-Tair10_Nu.bowtie2_peak_40	AT1G01350
1	138395	139401	H3K4me3_FH_mg10_Col_1-Tair10_Nu.bowtie2_peak_41	AT1G01355
1	142034	142941	H3K4me3_FH_mg10_Col_1-Tair10_Nu.bowtie2_peak_42	AT1G01360
1	143550	144249	H3K4me3_FH_mg10_Col_1-Tair10_Nu.bowtie2_peak_43	AT1G01370
1	147125	147519	H3K4me3_FH_mg10_Col_1-Tair10_Nu.bowtie2_peak_44	AT1G01380
1	149349	149928	H3K4me3_FH_mg10_Col_1-Tair10_Nu.bowtie2_peak_45	AT1G01390
1	154575	156041	H3K4me3_FH_mg10_Col_1-Tair10_Nu.bowtie2_peak_46	AT1G01420
1	156988	158631	H3K4me3_FH_mg10_Col_1-Tair10_Nu.bowtie2_peak_47	AT1G01430
1	161812	162742	H3K4me3_FH_mg10_Col_1-Tair10_Nu.bowtie2_peak_48	AT1G01440
1	163339	164144	H3K4me3_FH_mg10_Col_1-Tair10_Nu.bowtie2_peak_49	AT1G01448
1	167301	167903	H3K4me3_FH_mg10_Col_1-Tair10_Nu.bowtie2_peak_50	AT1G01453
1	171614	171884	H3K4me3_FH_mg10_Col_1-Tair10_Nu.bowtie2_peak_51	.
1	172189	172905	H3K4me3_FH_mg10_Col_1-Tair10_Nu.bowtie2_peak_52	AT1G01470
1	175755	176079	H3K4me3_FH_mg10_Col_1-Tair10_Nu.bowtie2_peak_53	AT1G01480
1	176182	176457	H3K4me3_FH_mg10_Col_1-Tair10_Nu.bowtie2_peak_54	AT1G01480
1	176541	176936	H3K4me3_FH_mg10_Col_1-Tair10_Nu.bowtie2_peak_55	AT1G01480
1	177012	178079	H3K4me3_FH_mg10_Col_1-Tair10_Nu.bowtie2_peak_56	.
1	180495	180909	H3K4me3_FH_mg10_Col_1-Tair10_Nu.bowtie2_peak_57	.
1	181123	181703	H3K4me3_FH_mg10_Col_1-Tair10_Nu.bowtie2_peak_58	AT1G01490
1	181842	182160	H3K4me3_FH_mg10_Col_1-Tair10_Nu.bowtie2_peak_59	AT1G01490
1	185127	186258	H3K4me3_FH_mg10_Col_1-Tair10_Nu.bowtie2_peak_60	AT1G01500
1	187182	188139	H3K4me3_FH_mg10_Col_1-Tair10_Nu.bowtie2_peak_61	AT1G01510
1	190520	190999	H3K4me3_FH_mg10_Col_1-Tair10_Nu.bowtie2_peak_62	AT1G01520
1	195725	196771	H3K4me3_FH_mg10_Col_1-Tair10_Nu.bowtie2_peak_63	AT1G01540
1	199724	200212	H3K4me3_FH_mg10_Col_1-Tair10_Nu.bowtie2_peak_64	AT1G01550
1	200343	201084	H3K4me3_FH_mg10_Col_1-Tair10_Nu.bowtie2_peak_65	AT1G01550
1	202121	202494	H3K4me3_FH_mg10_Col_1-Tair10_Nu.bowtie2_peak_66	AT1G01560
1	203753	204196	H3K4me3_FH_mg10_Col_1-Tair10_Nu.bowtie2_peak_67	.
1	204954	205978	H3K4me3_FH_mg10_Col_1-Tair10_Nu.bowtie2_peak_68	AT1G01570
1	209243	210599	H3K4me3_FH_mg10_Col_1-Tair10_Nu.bowtie2_peak_69	AT1G01580
1	211048	211728	H3K4me3_FH_mg10_Col_1-Tair10_Nu.bowtie2_peak_70	.
1	219135	219663	H3K4me3_FH_mg10_Col_1-Tair10_Nu.bowtie2_peak_71	AT1G01600
1	219723	220086	H3K4me3_FH_mg10_Col_1-Tair10_Nu.bowtie2_peak_72	AT1G01600
1	220300	221006	H3K4me3_FH_mg10_Col_1-Tair10_Nu.bowtie2_peak_73	.
1	223552	224345	H3K4me3_FH_mg10_Col_1-Tair10_Nu.bowtie2_peak_74	AT1G01610
1	225943	227251	H3K4me3_FH_mg10_Col_1-Tair10_Nu.bowtie2_peak_75	AT1G01620
1	228999	229724	H3K4me3_FH_mg10_Col_1-Tair10_Nu.bowtie2_peak_76	AT1G01630
1	236819	237761	H3K4me3_FH_mg10_Col_1-Tair10_Nu.bowtie2_peak_77	AT1G01650
1	240000	240693	H3K4me3_FH_mg10_Col_1-Tair10_Nu.bowtie2_peak_78	.
1	242406	242760	H3K4me3_FH_mg10_Col_1-Tair10_Nu.bowtie2_peak_79	AT1G01660
1	246406	246691	H3K4me3_FH_mg10_Col_1-Tair10_Nu.bowtie2_peak_80	.
1	249077	249937	H3K4me3_FH_mg10_Col_1-Tair10_Nu.bowtie2_peak_81	AT1G01690
1	254787	255287	H3K4me3_FH_mg10_Col_1-Tair10_Nu.bowtie2_peak_82	AT1G08775, AT1G04033
1	257036	257539	H3K4me3_FH_mg10_Col_1-Tair10_Nu.bowtie2_peak_83	.
1	258782	259232	H3K4me3_FH_mg10_Col_1-Tair10_Nu.bowtie2_peak_84	AT1G04037
1	262847	263932	H3K4me3_FH_mg10_Col_1-Tair10_Nu.bowtie2_peak_85	AT1G01710
1	266430	267076	H3K4me3_FH_mg10_Col_1-Tair10_Nu.bowtie2_peak_86	AT1G01715
1	268369	270470	H3K4me3_FH_mg10_Col_1-Tair10_Nu.bowtie2_peak_87	AT1G01720, AT1G04047
1	270497	270805	H3K4me3_FH_mg10_Col_1-Tair10_Nu.bowtie2_peak_88	AT1G01725
1	270916	271863	H3K4me3_FH_mg10_Col_1-Tair10_Nu.bowtie2_peak_89	AT1G01730
1	273847	274685	H3K4me3_FH_mg10_Col_1-Tair10_Nu.bowtie2_peak_90	AT1G01740
1	277900	279589	H3K4me3_FH_mg10_Col_1-Tair10_Nu.bowtie2_peak_91	AT1G01760, AT1G01770
1	284457	285482	H3K4me3_FH_mg10_Col_1-Tair10_Nu.bowtie2_peak_92	AT1G01790
1	293362	294561	H3K4me3_FH_mg10_Col_1-Tair10_Nu.bowtie2_peak_93	AT1G01800
1	294631	294924	H3K4me3_FH_mg10_Col_1-Tair10_Nu.bowtie2_peak_94	.
1	295196	295791	H3K4me3_FH_mg10_Col_1-Tair10_Nu.bowtie2_peak_95	AT1G01810
1	297376	298131	H3K4me3_FH_mg10_Col_1-Tair10_Nu.bowtie2_peak_96	AT1G01820
1	298700	300414	H3K4me3_FH_mg10_Col_1-Tair10_Nu.bowtie2_peak_97	.
1	301849	302280	H3K4me3_FH_mg10_Col_1-Tair10_Nu.bowtie2_peak_98	AT1G01830
1	303521	304252	H3K4me3_FH_mg10_Col_1-Tair10_Nu.bowtie2_peak_99	AT1G01840, AT1G04067
1	305492	306311	H3K4me3_FH_mg10_Col_1-Tair10_Nu.bowtie2_peak_100	AT1G01860
1	308248	309113	H3K4me3_FH_mg10_Col_1-Tair10_Nu.bowtie2_peak_101	AT1G01880
1	311552	312758	H3K4me3_FH_mg10_Col_1-Tair10_Nu.bowtie2_peak_102	AT1G04077
1	315113	315929	H3K4me3_FH_mg10_Col_1-Tair10_Nu.bowtie2_peak_103	AT1G01910
1	316143	316846	H3K4me3_FH_mg10_Col_1-Tair10_Nu.bowtie2_peak_104	AT1G01920
1	321539	322869	H3K4me3_FH_mg10_Col_1-Tair10_Nu.bowtie2_peak_105	AT1G01930
1	322990	323720	H3K4me3_FH_mg10_Col_1-Tair10_Nu.bowtie2_peak_106	AT1G01940
1	325373	326214	H3K4me3_FH_mg10_Col_1-Tair10_Nu.bowtie2_peak_107	AT1G01950
1	336454	337814	H3K4me3_FH_mg10_Col_1-Tair10_Nu.bowtie2_peak_108	AT1G01960
1	338261	339022	H3K4me3_FH_mg10_Col_1-Tair10_Nu.bowtie2_peak_109	AT1G01970
1	340839	341843	H3K4me3_FH_mg10_Col_1-Tair10_Nu.bowtie2_peak_110	AT1G01980
1	343287	344370	H3K4me3_FH_mg10_Col_1-Tair10_Nu.bowtie2_peak_111	AT1G01990
1	345785	347285	H3K4me3_FH_mg10_Col_1-Tair10_Nu.bowtie2_peak_112	AT1G02000
1	347851	348421	H3K4me3_FH_mg10_Col_1-Tair10_Nu.bowtie2_peak_113	AT1G02010
1	353472	354979	H3K4me3_FH_mg10_Col_1-Tair10_Nu.bowtie2_peak_114	AT1G02020, AT1TE01155
1	355307	356237	H3K4me3_FH_mg10_Col_1-Tair10_Nu.bowtie2_peak_115	.
1	358051	358899	H3K4me3_FH_mg10_Col_1-Tair10_Nu.bowtie2_peak_116	AT1G02040
1	359158	359932	H3K4me3_FH_mg10_Col_1-Tair10_Nu.bowtie2_peak_117	.
1	361988	363142	H3K4me3_FH_mg10_Col_1-Tair10_Nu.bowtie2_peak_118	AT1G02060
1	365598	366375	H3K4me3_FH_mg10_Col_1-Tair10_Nu.bowtie2_peak_119	AT1G02065
1	366591	366876	H3K4me3_FH_mg10_Col_1-Tair10_Nu.bowtie2_peak_120	.
1	370423	371099	H3K4me3_FH_mg10_Col_1-Tair10_Nu.bowtie2_peak_121	AT1G02070
1	373502	374535	H3K4me3_FH_mg10_Col_1-Tair10_Nu.bowtie2_peak_122	AT1G02080
1	388757	389659	H3K4me3_FH_mg10_Col_1-Tair10_Nu.bowtie2_peak_123	AT1G02090
1	389823	390617	H3K4me3_FH_mg10_Col_1-Tair10_Nu.bowtie2_peak_124	AT1G02100
1	392833	393944	H3K4me3_FH_mg10_Col_1-Tair10_Nu.bowtie2_peak_125	AT1G02110
1	395676	396756	H3K4me3_FH_mg10_Col_1-Tair10_Nu.bowtie2_peak_126	AT1G02120
1	401124	401872	H3K4me3_FH_mg10_Col_1-Tair10_Nu.bowtie2_peak_127	AT1G02130
1	403673	404455	H3K4me3_FH_mg10_Col_1-Tair10_Nu.bowtie2_peak_128	AT1G02140
1	404567	405424	H3K4me3_FH_mg10_Col_1-Tair10_Nu.bowtie2_peak_129	AT1G02145
1	408722	410043	H3K4me3_FH_mg10_Col_1-Tair10_Nu.bowtie2_peak_130	AT1G02150
1	410730	411439	H3K4me3_FH_mg10_Col_1-Tair10_Nu.bowtie2_peak_131	AT1G02160
1	411770	412745	H3K4me3_FH_mg10_Col_1-Tair10_Nu.bowtie2_peak_132	AT1G02170
1	414096	414617	H3K4me3_FH_mg10_Col_1-Tair10_Nu.bowtie2_peak_133	AT1G02180
1	424897	425236	H3K4me3_FH_mg10_Col_1-Tair10_Nu.bowtie2_peak_134	AT1G08785
1	429693	430683	H3K4me3_FH_mg10_Col_1-Tair10_Nu.bowtie2_peak_135	AT1G02220
1	436150	436918	H3K4me3_FH_mg10_Col_1-Tair10_Nu.bowtie2_peak_136	AT1G02230
1	441962	442982	H3K4me3_FH_mg10_Col_1-Tair10_Nu.bowtie2_peak_137	AT1G02260
1	445443	446279	H3K4me3_FH_mg10_Col_1-Tair10_Nu.bowtie2_peak_138	AT1G02270
1	449597	450438	H3K4me3_FH_mg10_Col_1-Tair10_Nu.bowtie2_peak_139	AT1G02280
1	452132	452735	H3K4me3_FH_mg10_Col_1-Tair10_Nu.bowtie2_peak_140	AT1G02290
1	453598	453891	H3K4me3_FH_mg10_Col_1-Tair10_Nu.bowtie2_peak_141	AT1G02300
1	455726	456508	H3K4me3_FH_mg10_Col_1-Tair10_Nu.bowtie2_peak_142	AT1G02305, AT1G04097
1	460221	460720	H3K4me3_FH_mg10_Col_1-Tair10_Nu.bowtie2_peak_143	AT1G04103, AT1G02310
1	462690	463623	H3K4me3_FH_mg10_Col_1-Tair10_Nu.bowtie2_peak_144	AT1G02330
1	464047	464513	H3K4me3_FH_mg10_Col_1-Tair10_Nu.bowtie2_peak_145	AT1G02335
1	467285	467622	H3K4me3_FH_mg10_Col_1-Tair10_Nu.bowtie2_peak_146	AT1G02340
1	469794	471499	H3K4me3_FH_mg10_Col_1-Tair10_Nu.bowtie2_peak_147	AT1G02350, AT1G04107
1	474455	475312	H3K4me3_FH_mg10_Col_1-Tair10_Nu.bowtie2_peak_148	AT1G02370
1	475655	476364	H3K4me3_FH_mg10_Col_1-Tair10_Nu.bowtie2_peak_149	.
1	477130	478202	H3K4me3_FH_mg10_Col_1-Tair10_Nu.bowtie2_peak_150	AT1G02380
1	480832	481543	H3K4me3_FH_mg10_Col_1-Tair10_Nu.bowtie2_peak_151	AT1G02390
1	482591	483119	H3K4me3_FH_mg10_Col_1-Tair10_Nu.bowtie2_peak_152	.
1	486877	487454	H3K4me3_FH_mg10_Col_1-Tair10_Nu.bowtie2_peak_153	AT1G02400
1	489107	489386	H3K4me3_FH_mg10_Col_1-Tair10_Nu.bowtie2_peak_154	.
1	489966	490611	H3K4me3_FH_mg10_Col_1-Tair10_Nu.bowtie2_peak_155	AT1G02405
1	490941	491772	H3K4me3_FH_mg10_Col_1-Tair10_Nu.bowtie2_peak_156	AT1G02410
1	493537	494388	H3K4me3_FH_mg10_Col_1-Tair10_Nu.bowtie2_peak_157	AT1G02420
1	497318	497597	H3K4me3_FH_mg10_Col_1-Tair10_Nu.bowtie2_peak_158	AT1G02440
1	497983	498505	H3K4me3_FH_mg10_Col_1-Tair10_Nu.bowtie2_peak_159	AT1G02450
1	514620	515388	H3K4me3_FH_mg10_Col_1-Tair10_Nu.bowtie2_peak_160	AT1G02475
1	516490	516833	H3K4me3_FH_mg10_Col_1-Tair10_Nu.bowtie2_peak_161	AT1G02490
1	518239	518762	H3K4me3_FH_mg10_Col_1-Tair10_Nu.bowtie2_peak_162	AT1G02500
1	520839	521735	H3K4me3_FH_mg10_Col_1-Tair10_Nu.bowtie2_peak_163	AT1G02510
1	523619	524361	H3K4me3_FH_mg10_Col_1-Tair10_Nu.bowtie2_peak_164	AT1G02520
1	529648	530110	H3K4me3_FH_mg10_Col_1-Tair10_Nu.bowtie2_peak_165	AT1G02530
1	536651	537138	H3K4me3_FH_mg10_Col_1-Tair10_Nu.bowtie2_peak_166	AT1G02550
1	537859	538680	H3K4me3_FH_mg10_Col_1-Tair10_Nu.bowtie2_peak_167	AT1G02560
1	551204	551680	H3K4me3_FH_mg10_Col_1-Tair10_Nu.bowtie2_peak_168	AT1G08805, AT1G04127
1	555452	555983	H3K4me3_FH_mg10_Col_1-Tair10_Nu.bowtie2_peak_169	AT1G02610
1	557276	558101	H3K4me3_FH_mg10_Col_1-Tair10_Nu.bowtie2_peak_170	AT1G02620
1	558395	558712	H3K4me3_FH_mg10_Col_1-Tair10_Nu.bowtie2_peak_171	AT1G04133
1	564216	564674	H3K4me3_FH_mg10_Col_1-Tair10_Nu.bowtie2_peak_172	AT1G02640
1	565445	565919	H3K4me3_FH_mg10_Col_1-Tair10_Nu.bowtie2_peak_173	AT1G02640
1	566111	566813	H3K4me3_FH_mg10_Col_1-Tair10_Nu.bowtie2_peak_174	.
1	566852	567618	H3K4me3_FH_mg10_Col_1-Tair10_Nu.bowtie2_peak_175	.
1	568546	569176	H3K4me3_FH_mg10_Col_1-Tair10_Nu.bowtie2_peak_176	AT1G02650
1	569274	570329	H3K4me3_FH_mg10_Col_1-Tair10_Nu.bowtie2_peak_177	.
1	572760	574907	H3K4me3_FH_mg10_Col_1-Tair10_Nu.bowtie2_peak_178	AT1G02660
1	575884	576230	H3K4me3_FH_mg10_Col_1-Tair10_Nu.bowtie2_peak_179	AT1G02670
1	576439	577314	H3K4me3_FH_mg10_Col_1-Tair10_Nu.bowtie2_peak_180	AT1G02670
1	579751	580428	H3K4me3_FH_mg10_Col_1-Tair10_Nu.bowtie2_peak_181	.
1	580633	581353	H3K4me3_FH_mg10_Col_1-Tair10_Nu.bowtie2_peak_182	AT1G02680
1	582470	582778	H3K4me3_FH_mg10_Col_1-Tair10_Nu.bowtie2_peak_183	AT1G02681
1	584241	585066	H3K4me3_FH_mg10_Col_1-Tair10_Nu.bowtie2_peak_184	AT1G02690
1	586473	587075	H3K4me3_FH_mg10_Col_1-Tair10_Nu.bowtie2_peak_185	.
1	588306	589381	H3K4me3_FH_mg10_Col_1-Tair10_Nu.bowtie2_peak_186	AT1G02700
1	589481	590117	H3K4me3_FH_mg10_Col_1-Tair10_Nu.bowtie2_peak_187	AT1G02705, AT1G02710
1	591867	593236	H3K4me3_FH_mg10_Col_1-Tair10_Nu.bowtie2_peak_188	AT1G02720
1	597653	598666	H3K4me3_FH_mg10_Col_1-Tair10_Nu.bowtie2_peak_189	AT1G02730
1	601656	602200	H3K4me3_FH_mg10_Col_1-Tair10_Nu.bowtie2_peak_190	AT1G02740
1	602542	603308	H3K4me3_FH_mg10_Col_1-Tair10_Nu.bowtie2_peak_191	AT1G02750
1	605902	606707	H3K4me3_FH_mg10_Col_1-Tair10_Nu.bowtie2_peak_192	AT1G02770
1	608606	609465	H3K4me3_FH_mg10_Col_1-Tair10_Nu.bowtie2_peak_193	AT1G02780
1	613356	613715	H3K4me3_FH_mg10_Col_1-Tair10_Nu.bowtie2_peak_194	.
1	614964	615444	H3K4me3_FH_mg10_Col_1-Tair10_Nu.bowtie2_peak_195	AT1G02800
1	615726	616165	H3K4me3_FH_mg10_Col_1-Tair10_Nu.bowtie2_peak_196	AT1G02800
1	618241	619440	H3K4me3_FH_mg10_Col_1-Tair10_Nu.bowtie2_peak_197	AT1G02810
1	620639	621186	H3K4me3_FH_mg10_Col_1-Tair10_Nu.bowtie2_peak_198	AT1G02813
1	621525	622706	H3K4me3_FH_mg10_Col_1-Tair10_Nu.bowtie2_peak_199	AT1G02816
1	623850	624525	H3K4me3_FH_mg10_Col_1-Tair10_Nu.bowtie2_peak_200	AT1G02820
1	625361	625642	H3K4me3_FH_mg10_Col_1-Tair10_Nu.bowtie2_peak_201	AT1G02830
1	626749	627786	H3K4me3_FH_mg10_Col_1-Tair10_Nu.bowtie2_peak_202	AT1G02840
1	630499	632295	H3K4me3_FH_mg10_Col_1-Tair10_Nu.bowtie2_peak_203	AT1G02850
1	635259	636360	H3K4me3_FH_mg10_Col_1-Tair10_Nu.bowtie2_peak_204	AT1G02860
1	638034	638677	H3K4me3_FH_mg10_Col_1-Tair10_Nu.bowtie2_peak_205	AT1G02870
1	641511	642028	H3K4me3_FH_mg10_Col_1-Tair10_Nu.bowtie2_peak_206	AT1G08815
1	643891	644558	H3K4me3_FH_mg10_Col_1-Tair10_Nu.bowtie2_peak_207	AT1G02880
1	650781	651916	H3K4me3_FH_mg10_Col_1-Tair10_Nu.bowtie2_peak_208	AT1G02890
1	653968	654321	H3K4me3_FH_mg10_Col_1-Tair10_Nu.bowtie2_peak_209	AT1G02900
1	657374	658159	H3K4me3_FH_mg10_Col_1-Tair10_Nu.bowtie2_peak_210	AT1G02910
1	661281	661876	H3K4me3_FH_mg10_Col_1-Tair10_Nu.bowtie2_peak_211	.
1	661898	662273	H3K4me3_FH_mg10_Col_1-Tair10_Nu.bowtie2_peak_212	AT1G02930
1	669053	669843	H3K4me3_FH_mg10_Col_1-Tair10_Nu.bowtie2_peak_213	AT1G02960
1	671405	672094	H3K4me3_FH_mg10_Col_1-Tair10_Nu.bowtie2_peak_214	.
1	672195	672735	H3K4me3_FH_mg10_Col_1-Tair10_Nu.bowtie2_peak_215	AT1G02965
1	673323	673888	H3K4me3_FH_mg10_Col_1-Tair10_Nu.bowtie2_peak_216	AT1G02970
1	677341	677778	H3K4me3_FH_mg10_Col_1-Tair10_Nu.bowtie2_peak_217	AT1G02980
1	686676	687414	H3K4me3_FH_mg10_Col_1-Tair10_Nu.bowtie2_peak_218	AT1G02990
1	691601	692611	H3K4me3_FH_mg10_Col_1-Tair10_Nu.bowtie2_peak_219	AT1G03000
1	701469	702611	H3K4me3_FH_mg10_Col_1-Tair10_Nu.bowtie2_peak_220	AT1G03030
1	705524	706622	H3K4me3_FH_mg10_Col_1-Tair10_Nu.bowtie2_peak_221	AT1G03040
1	711431	711762	H3K4me3_FH_mg10_Col_1-Tair10_Nu.bowtie2_peak_222	AT1G03055
1	726379	727340	H3K4me3_FH_mg10_Col_1-Tair10_Nu.bowtie2_peak_223	AT1G03060, AT1TE02360
1	729895	730623	H3K4me3_FH_mg10_Col_1-Tair10_Nu.bowtie2_peak_224	AT1G03070
1	737192	737487	H3K4me3_FH_mg10_Col_1-Tair10_Nu.bowtie2_peak_225	AT1G03080
1	737534	738049	H3K4me3_FH_mg10_Col_1-Tair10_Nu.bowtie2_peak_226	AT1G03080
1	739628	740704	H3K4me3_FH_mg10_Col_1-Tair10_Nu.bowtie2_peak_227	AT1G03090
1	745790	746729	H3K4me3_FH_mg10_Col_1-Tair10_Nu.bowtie2_peak_228	AT1G03100
1	747183	747937	H3K4me3_FH_mg10_Col_1-Tair10_Nu.bowtie2_peak_229	AT1G03103
1	748277	748993	H3K4me3_FH_mg10_Col_1-Tair10_Nu.bowtie2_peak_230	AT1G03106
1	749249	750050	H3K4me3_FH_mg10_Col_1-Tair10_Nu.bowtie2_peak_231	AT1G03110
1	752227	753216	H3K4me3_FH_mg10_Col_1-Tair10_Nu.bowtie2_peak_232	AT1G03120
1	753567	754205	H3K4me3_FH_mg10_Col_1-Tair10_Nu.bowtie2_peak_233	AT1G03130
1	755272	756292	H3K4me3_FH_mg10_Col_1-Tair10_Nu.bowtie2_peak_234	AT1G03140
1	756404	756991	H3K4me3_FH_mg10_Col_1-Tair10_Nu.bowtie2_peak_235	AT1G03150
1	761246	762224	H3K4me3_FH_mg10_Col_1-Tair10_Nu.bowtie2_peak_236	AT1G03160
1	769866	770449	H3K4me3_FH_mg10_Col_1-Tair10_Nu.bowtie2_peak_237	.
1	773411	774028	H3K4me3_FH_mg10_Col_1-Tair10_Nu.bowtie2_peak_238	AT1G03180
1	775505	776420	H3K4me3_FH_mg10_Col_1-Tair10_Nu.bowtie2_peak_239	AT1G03190
1	780520	781214	H3K4me3_FH_mg10_Col_1-Tair10_Nu.bowtie2_peak_240	AT1G03200
1	782923	783347	H3K4me3_FH_mg10_Col_1-Tair10_Nu.bowtie2_peak_241	AT1G03210, AT1TE02550
1	787098	788295	H3K4me3_FH_mg10_Col_1-Tair10_Nu.bowtie2_peak_242	AT1G03220
1	790059	791279	H3K4me3_FH_mg10_Col_1-Tair10_Nu.bowtie2_peak_243	AT1G03230
1	794512	795404	H3K4me3_FH_mg10_Col_1-Tair10_Nu.bowtie2_peak_244	AT1G03250
1	797703	798485	H3K4me3_FH_mg10_Col_1-Tair10_Nu.bowtie2_peak_245	AT1G03260
1	799114	799888	H3K4me3_FH_mg10_Col_1-Tair10_Nu.bowtie2_peak_246	AT1G03270
1	803002	803705	H3K4me3_FH_mg10_Col_1-Tair10_Nu.bowtie2_peak_247	AT1G03280
1	807390	807656	H3K4me3_FH_mg10_Col_1-Tair10_Nu.bowtie2_peak_248	AT1G03290
1	812450	813179	H3K4me3_FH_mg10_Col_1-Tair10_Nu.bowtie2_peak_249	AT1G03300
1	813445	814120	H3K4me3_FH_mg10_Col_1-Tair10_Nu.bowtie2_peak_250	AT1G03310
1	818854	819404	H3K4me3_FH_mg10_Col_1-Tair10_Nu.bowtie2_peak_251	AT1G03330
1	819674	820176	H3K4me3_FH_mg10_Col_1-Tair10_Nu.bowtie2_peak_252	AT1G03340
1	823257	824367	H3K4me3_FH_mg10_Col_1-Tair10_Nu.bowtie2_peak_253	AT1G03350
1	824537	825232	H3K4me3_FH_mg10_Col_1-Tair10_Nu.bowtie2_peak_254	AT1G03360
1	826532	827092	H3K4me3_FH_mg10_Col_1-Tair10_Nu.bowtie2_peak_255	AT1G03365
1	830632	831648	H3K4me3_FH_mg10_Col_1-Tair10_Nu.bowtie2_peak_256	AT1G03370
1	835797	836583	H3K4me3_FH_mg10_Col_1-Tair10_Nu.bowtie2_peak_257	AT1G03380
1	843501	844205	H3K4me3_FH_mg10_Col_1-Tair10_Nu.bowtie2_peak_258	AT1G03400
1	846114	846436	H3K4me3_FH_mg10_Col_1-Tair10_Nu.bowtie2_peak_259	AT1G04183, AT1G03410
1	846720	847652	H3K4me3_FH_mg10_Col_1-Tair10_Nu.bowtie2_peak_260	AT1G03410, AT1G03420
1	847845	848546	H3K4me3_FH_mg10_Col_1-Tair10_Nu.bowtie2_peak_261	AT1G03430
1	852352	853816	H3K4me3_FH_mg10_Col_1-Tair10_Nu.bowtie2_peak_262	AT1G03440
1	859255	859701	H3K4me3_FH_mg10_Col_1-Tair10_Nu.bowtie2_peak_263	AT1G03445
1	863641	864133	H3K4me3_FH_mg10_Col_1-Tair10_Nu.bowtie2_peak_264	AT1G03457
1	866609	867020	H3K4me3_FH_mg10_Col_1-Tair10_Nu.bowtie2_peak_265	AT1G03470
1	867032	867742	H3K4me3_FH_mg10_Col_1-Tair10_Nu.bowtie2_peak_266	AT1G03470
1	870169	871259	H3K4me3_FH_mg10_Col_1-Tair10_Nu.bowtie2_peak_267	AT1G03475
1	875185	876087	H3K4me3_FH_mg10_Col_1-Tair10_Nu.bowtie2_peak_268	AT1G04193, AT1G03502, AT1G03506, AT1G04197
1	876881	877587	H3K4me3_FH_mg10_Col_1-Tair10_Nu.bowtie2_peak_269	AT1G03510
1	879321	880220	H3K4me3_FH_mg10_Col_1-Tair10_Nu.bowtie2_peak_270	AT1G03520
1	882693	883550	H3K4me3_FH_mg10_Col_1-Tair10_Nu.bowtie2_peak_271	AT1G03530
1	883683	884546	H3K4me3_FH_mg10_Col_1-Tair10_Nu.bowtie2_peak_272	AT1G03540
1	888943	889256	H3K4me3_FH_mg10_Col_1-Tair10_Nu.bowtie2_peak_273	.
1	889319	890007	H3K4me3_FH_mg10_Col_1-Tair10_Nu.bowtie2_peak_274	AT1G08825
1	891568	892470	H3K4me3_FH_mg10_Col_1-Tair10_Nu.bowtie2_peak_275	AT1G03560
1	892830	893501	H3K4me3_FH_mg10_Col_1-Tair10_Nu.bowtie2_peak_276	AT1G03580
1	896876	897573	H3K4me3_FH_mg10_Col_1-Tair10_Nu.bowtie2_peak_277	AT1G03590
1	898870	899592	H3K4me3_FH_mg10_Col_1-Tair10_Nu.bowtie2_peak_278	AT1G03600
1	901061	902753	H3K4me3_FH_mg10_Col_1-Tair10_Nu.bowtie2_peak_279	AT1G03610
1	907820	908232	H3K4me3_FH_mg10_Col_1-Tair10_Nu.bowtie2_peak_280	AT1G03630
1	908804	909617	H3K4me3_FH_mg10_Col_1-Tair10_Nu.bowtie2_peak_281	.
1	910619	911288	H3K4me3_FH_mg10_Col_1-Tair10_Nu.bowtie2_peak_282	AT1G03650
1	913391	913680	H3K4me3_FH_mg10_Col_1-Tair10_Nu.bowtie2_peak_283	AT1G03660, AT1G04203
1	917102	918007	H3K4me3_FH_mg10_Col_1-Tair10_Nu.bowtie2_peak_284	AT1G03680
1	918304	919095	H3K4me3_FH_mg10_Col_1-Tair10_Nu.bowtie2_peak_285	AT1G03687
1	923406	924065	H3K4me3_FH_mg10_Col_1-Tair10_Nu.bowtie2_peak_286	AT1G03710
1	924922	925217	H3K4me3_FH_mg10_Col_1-Tair10_Nu.bowtie2_peak_287	.
1	930984	931629	H3K4me3_FH_mg10_Col_1-Tair10_Nu.bowtie2_peak_288	AT1G03730
1	933499	934363	H3K4me3_FH_mg10_Col_1-Tair10_Nu.bowtie2_peak_289	AT1G03740
1	937243	937585	H3K4me3_FH_mg10_Col_1-Tair10_Nu.bowtie2_peak_290	AT1G03743, AT1G03746
1	937842	938933	H3K4me3_FH_mg10_Col_1-Tair10_Nu.bowtie2_peak_291	AT1G03750
1	942600	943404	H3K4me3_FH_mg10_Col_1-Tair10_Nu.bowtie2_peak_292	AT1G03760
1	944604	945409	H3K4me3_FH_mg10_Col_1-Tair10_Nu.bowtie2_peak_293	AT1G03770
1	951260	951779	H3K4me3_FH_mg10_Col_1-Tair10_Nu.bowtie2_peak_294	AT1G03780
1	954524	956008	H3K4me3_FH_mg10_Col_1-Tair10_Nu.bowtie2_peak_295	AT1G03790
1	957174	958012	H3K4me3_FH_mg10_Col_1-Tair10_Nu.bowtie2_peak_296	AT1G03800
1	960215	960602	H3K4me3_FH_mg10_Col_1-Tair10_Nu.bowtie2_peak_297	AT1G03820
1	962024	962409	H3K4me3_FH_mg10_Col_1-Tair10_Nu.bowtie2_peak_298	.
1	966098	966796	H3K4me3_FH_mg10_Col_1-Tair10_Nu.bowtie2_peak_299	AT1G03830
1	967763	968437	H3K4me3_FH_mg10_Col_1-Tair10_Nu.bowtie2_peak_300	.
1	976157	976566	H3K4me3_FH_mg10_Col_1-Tair10_Nu.bowtie2_peak_301	.
1	981194	981892	H3K4me3_FH_mg10_Col_1-Tair10_Nu.bowtie2_peak_302	AT1G03860
1	982568	983433	H3K4me3_FH_mg10_Col_1-Tair10_Nu.bowtie2_peak_303	AT1G03870
1	985737	987385	H3K4me3_FH_mg10_Col_1-Tair10_Nu.bowtie2_peak_304	AT1G03880
1	987530	987988	H3K4me3_FH_mg10_Col_1-Tair10_Nu.bowtie2_peak_305	.
1	989197	990958	H3K4me3_FH_mg10_Col_1-Tair10_Nu.bowtie2_peak_306	AT1G03890
1	991118	991898	H3K4me3_FH_mg10_Col_1-Tair10_Nu.bowtie2_peak_307	AT1G03900
1	993406	994320	H3K4me3_FH_mg10_Col_1-Tair10_Nu.bowtie2_peak_308	AT1G03905
1	996057	996913	H3K4me3_FH_mg10_Col_1-Tair10_Nu.bowtie2_peak_309	AT1G03910
1	1001387	1001842	H3K4me3_FH_mg10_Col_1-Tair10_Nu.bowtie2_peak_310	AT1G03920
1	1004869	1005541	H3K4me3_FH_mg10_Col_1-Tair10_Nu.bowtie2_peak_311	AT1G03930
1	1008482	1009268	H3K4me3_FH_mg10_Col_1-Tair10_Nu.bowtie2_peak_312	AT1G04217, AT1G03935, AT1G04223, AT1G04227
1	1011352	1011855	H3K4me3_FH_mg10_Col_1-Tair10_Nu.bowtie2_peak_313	.
1	1012654	1013346	H3K4me3_FH_mg10_Col_1-Tair10_Nu.bowtie2_peak_314	AT1G03950
1	1013667	1014669	H3K4me3_FH_mg10_Col_1-Tair10_Nu.bowtie2_peak_315	AT1G03960
1	1018102	1019173	H3K4me3_FH_mg10_Col_1-Tair10_Nu.bowtie2_peak_316	AT1G03970, AT1G04233
1	1021337	1022102	H3K4me3_FH_mg10_Col_1-Tair10_Nu.bowtie2_peak_317	AT1G03980
1	1024684	1025827	H3K4me3_FH_mg10_Col_1-Tair10_Nu.bowtie2_peak_318	AT1G03990
1	1027425	1027743	H3K4me3_FH_mg10_Col_1-Tair10_Nu.bowtie2_peak_319	.
1	1027789	1028894	H3K4me3_FH_mg10_Col_1-Tair10_Nu.bowtie2_peak_320	AT1G04000
1	1035379	1036209	H3K4me3_FH_mg10_Col_1-Tair10_Nu.bowtie2_peak_321	AT1G04010
1	1036511	1036980	H3K4me3_FH_mg10_Col_1-Tair10_Nu.bowtie2_peak_322	AT1G04020
1	1040380	1041125	H3K4me3_FH_mg10_Col_1-Tair10_Nu.bowtie2_peak_323	AT1G04030
1	1042850	1043163	H3K4me3_FH_mg10_Col_1-Tair10_Nu.bowtie2_peak_324	AT1G04237
1	1043422	1043879	H3K4me3_FH_mg10_Col_1-Tair10_Nu.bowtie2_peak_325	AT1G04040
1	1048902	1049749	H3K4me3_FH_mg10_Col_1-Tair10_Nu.bowtie2_peak_326	AT1G04050
1	1050400	1051200	H3K4me3_FH_mg10_Col_1-Tair10_Nu.bowtie2_peak_327	AT1G04070
1	1051353	1052063	H3K4me3_FH_mg10_Col_1-Tair10_Nu.bowtie2_peak_328	AT1G04080
1	1057202	1057713	H3K4me3_FH_mg10_Col_1-Tair10_Nu.bowtie2_peak_329	AT1G04090
1	1058598	1059310	H3K4me3_FH_mg10_Col_1-Tair10_Nu.bowtie2_peak_330	.
1	1059444	1060478	H3K4me3_FH_mg10_Col_1-Tair10_Nu.bowtie2_peak_331	AT1G04100, AT1G04105
1	1062469	1063653	H3K4me3_FH_mg10_Col_1-Tair10_Nu.bowtie2_peak_332	AT1G04110
1	1068551	1070971	H3K4me3_FH_mg10_Col_1-Tair10_Nu.bowtie2_peak_333	AT1G04120
1	1073346	1074213	H3K4me3_FH_mg10_Col_1-Tair10_Nu.bowtie2_peak_334	AT1G04130
1	1079806	1080585	H3K4me3_FH_mg10_Col_1-Tair10_Nu.bowtie2_peak_335	AT1G04140
1	1081253	1081981	H3K4me3_FH_mg10_Col_1-Tair10_Nu.bowtie2_peak_336	.
1	1082792	1083312	H3K4me3_FH_mg10_Col_1-Tair10_Nu.bowtie2_peak_337	AT1G04150
1	1083341	1084352	H3K4me3_FH_mg10_Col_1-Tair10_Nu.bowtie2_peak_338	AT1G04150
1	1086186	1086884	H3K4me3_FH_mg10_Col_1-Tair10_Nu.bowtie2_peak_339	AT1G04160
1	1095799	1096249	H3K4me3_FH_mg10_Col_1-Tair10_Nu.bowtie2_peak_340	.
1	1097032	1097690	H3K4me3_FH_mg10_Col_1-Tair10_Nu.bowtie2_peak_341	AT1G04170
1	1104949	1105377	H3K4me3_FH_mg10_Col_1-Tair10_Nu.bowtie2_peak_342	AT1G04180
1	1105607	1105874	H3K4me3_FH_mg10_Col_1-Tair10_Nu.bowtie2_peak_343	.
1	1107908	1108664	H3K4me3_FH_mg10_Col_1-Tair10_Nu.bowtie2_peak_344	AT1G04190
1	1109470	1110133	H3K4me3_FH_mg10_Col_1-Tair10_Nu.bowtie2_peak_345	AT1G04200
1	1114392	1115435	H3K4me3_FH_mg10_Col_1-Tair10_Nu.bowtie2_peak_346	AT1G04210
1	1125486	1126147	H3K4me3_FH_mg10_Col_1-Tair10_Nu.bowtie2_peak_347	AT1G04230
1	1136273	1136656	H3K4me3_FH_mg10_Col_1-Tair10_Nu.bowtie2_peak_348	AT1G04250
1	1140538	1141369	H3K4me3_FH_mg10_Col_1-Tair10_Nu.bowtie2_peak_349	AT1G04260
1	1142371	1143031	H3K4me3_FH_mg10_Col_1-Tair10_Nu.bowtie2_peak_350	AT1G04270
1	1146043	1146488	H3K4me3_FH_mg10_Col_1-Tair10_Nu.bowtie2_peak_351	AT1G04280
1	1147686	1148398	H3K4me3_FH_mg10_Col_1-Tair10_Nu.bowtie2_peak_352	AT1G04295, AT1G04290
1	1153604	1154624	H3K4me3_FH_mg10_Col_1-Tair10_Nu.bowtie2_peak_353	AT1G04300
1	1156323	1157772	H3K4me3_FH_mg10_Col_1-Tair10_Nu.bowtie2_peak_354	AT1G04310
1	1161464	1161970	H3K4me3_FH_mg10_Col_1-Tair10_Nu.bowtie2_peak_355	AT1G04330
1	1164183	1164838	H3K4me3_FH_mg10_Col_1-Tair10_Nu.bowtie2_peak_356	AT1G04340
1	1165168	1166574	H3K4me3_FH_mg10_Col_1-Tair10_Nu.bowtie2_peak_357	AT1G04350
1	1166723	1167134	H3K4me3_FH_mg10_Col_1-Tair10_Nu.bowtie2_peak_358	.
1	1167554	1168827	H3K4me3_FH_mg10_Col_1-Tair10_Nu.bowtie2_peak_359	AT1G04360
1	1176555	1176933	H3K4me3_FH_mg10_Col_1-Tair10_Nu.bowtie2_peak_360	.
1	1182901	1183715	H3K4me3_FH_mg10_Col_1-Tair10_Nu.bowtie2_peak_361	AT1G04390
1	1184092	1184416	H3K4me3_FH_mg10_Col_1-Tair10_Nu.bowtie2_peak_362	.
1	1187557	1188327	H3K4me3_FH_mg10_Col_1-Tair10_Nu.bowtie2_peak_363	AT1G04400
1	1190686	1191377	H3K4me3_FH_mg10_Col_1-Tair10_Nu.bowtie2_peak_364	AT1G04410
1	1191579	1192245	H3K4me3_FH_mg10_Col_1-Tair10_Nu.bowtie2_peak_365	AT1G04420
1	1193475	1193748	H3K4me3_FH_mg10_Col_1-Tair10_Nu.bowtie2_peak_366	.
1	1198111	1198661	H3K4me3_FH_mg10_Col_1-Tair10_Nu.bowtie2_peak_367	AT1G04430
1	1202241	1203225	H3K4me3_FH_mg10_Col_1-Tair10_Nu.bowtie2_peak_368	AT1G04440
1	1207280	1207921	H3K4me3_FH_mg10_Col_1-Tair10_Nu.bowtie2_peak_369	.
1	1211266	1211849	H3K4me3_FH_mg10_Col_1-Tair10_Nu.bowtie2_peak_370	.
1	1216088	1216765	H3K4me3_FH_mg10_Col_1-Tair10_Nu.bowtie2_peak_371	AT1G04480, AT1G04267, AT1G04273
1	1226555	1227382	H3K4me3_FH_mg10_Col_1-Tair10_Nu.bowtie2_peak_372	AT1G04510
1	1231600	1232303	H3K4me3_FH_mg10_Col_1-Tair10_Nu.bowtie2_peak_373	AT1G04520
1	1232603	1233119	H3K4me3_FH_mg10_Col_1-Tair10_Nu.bowtie2_peak_374	.
1	1235188	1236085	H3K4me3_FH_mg10_Col_1-Tair10_Nu.bowtie2_peak_375	AT1G04530
1	1237155	1239080	H3K4me3_FH_mg10_Col_1-Tair10_Nu.bowtie2_peak_376	AT1G04540
1	1240377	1241258	H3K4me3_FH_mg10_Col_1-Tair10_Nu.bowtie2_peak_377	AT1G04550
1	1242600	1243229	H3K4me3_FH_mg10_Col_1-Tair10_Nu.bowtie2_peak_378	AT1G04555
1	1243459	1244063	H3K4me3_FH_mg10_Col_1-Tair10_Nu.bowtie2_peak_379	.
1	1244961	1248806	H3K4me3_FH_mg10_Col_1-Tair10_Nu.bowtie2_peak_380	AT1G04560, AT1G04570
1	1251269	1251735	H3K4me3_FH_mg10_Col_1-Tair10_Nu.bowtie2_peak_381	AT1G08855, AT1TE04080
1	1252254	1252714	H3K4me3_FH_mg10_Col_1-Tair10_Nu.bowtie2_peak_382	.
1	1256203	1256984	H3K4me3_FH_mg10_Col_1-Tair10_Nu.bowtie2_peak_383	AT1G04580
1	1257283	1257618	H3K4me3_FH_mg10_Col_1-Tair10_Nu.bowtie2_peak_384	AT1G04580
1	1260763	1261449	H3K4me3_FH_mg10_Col_1-Tair10_Nu.bowtie2_peak_385	AT1G04590
1	1261726	1262247	H3K4me3_FH_mg10_Col_1-Tair10_Nu.bowtie2_peak_386	AT1G04600
1	1279507	1280256	H3K4me3_FH_mg10_Col_1-Tair10_Nu.bowtie2_peak_387	AT1G04610
1	1280367	1280772	H3K4me3_FH_mg10_Col_1-Tair10_Nu.bowtie2_peak_388	.
1	1285717	1286559	H3K4me3_FH_mg10_Col_1-Tair10_Nu.bowtie2_peak_389	AT1G04620, AT1TE04200
1	1287652	1288134	H3K4me3_FH_mg10_Col_1-Tair10_Nu.bowtie2_peak_390	.
1	1288466	1288790	H3K4me3_FH_mg10_Col_1-Tair10_Nu.bowtie2_peak_391	.
1	1290572	1291104	H3K4me3_FH_mg10_Col_1-Tair10_Nu.bowtie2_peak_392	AT1G04630
1	1291289	1291978	H3K4me3_FH_mg10_Col_1-Tair10_Nu.bowtie2_peak_393	AT1G04635
1	1292046	1292432	H3K4me3_FH_mg10_Col_1-Tair10_Nu.bowtie2_peak_394	AT1G04640
1	1298133	1298989	H3K4me3_FH_mg10_Col_1-Tair10_Nu.bowtie2_peak_395	AT1G04650
1	1300497	1301421	H3K4me3_FH_mg10_Col_1-Tair10_Nu.bowtie2_peak_396	AT1G04660
1	1304877	1305532	H3K4me3_FH_mg10_Col_1-Tair10_Nu.bowtie2_peak_397	.
1	1307600	1307896	H3K4me3_FH_mg10_Col_1-Tair10_Nu.bowtie2_peak_398	AT1G04680
1	1313565	1314647	H3K4me3_FH_mg10_Col_1-Tair10_Nu.bowtie2_peak_399	AT1G04690
1	1316245	1316853	H3K4me3_FH_mg10_Col_1-Tair10_Nu.bowtie2_peak_400	AT1G04700
1	1321896	1322618	H3K4me3_FH_mg10_Col_1-Tair10_Nu.bowtie2_peak_401	AT1G04710
1	1325718	1326007	H3K4me3_FH_mg10_Col_1-Tair10_Nu.bowtie2_peak_402	.
1	1330377	1331184	H3K4me3_FH_mg10_Col_1-Tair10_Nu.bowtie2_peak_403	AT1G04730
1	1332799	1333551	H3K4me3_FH_mg10_Col_1-Tair10_Nu.bowtie2_peak_404	AT1G04750
1	1334536	1335191	H3K4me3_FH_mg10_Col_1-Tair10_Nu.bowtie2_peak_405	AT1G04760
1	1336532	1337868	H3K4me3_FH_mg10_Col_1-Tair10_Nu.bowtie2_peak_406	AT1G04770
1	1339713	1340379	H3K4me3_FH_mg10_Col_1-Tair10_Nu.bowtie2_peak_407	AT1G04778
1	1340902	1341223	H3K4me3_FH_mg10_Col_1-Tair10_Nu.bowtie2_peak_408	.
1	1342603	1343654	H3K4me3_FH_mg10_Col_1-Tair10_Nu.bowtie2_peak_409	AT1G04780
1	1345038	1345695	H3K4me3_FH_mg10_Col_1-Tair10_Nu.bowtie2_peak_410	AT1G04790
1	1348630	1349205	H3K4me3_FH_mg10_Col_1-Tair10_Nu.bowtie2_peak_411	AT1G04800
1	1350161	1350965	H3K4me3_FH_mg10_Col_1-Tair10_Nu.bowtie2_peak_412	AT1G04810
1	1357502	1357876	H3K4me3_FH_mg10_Col_1-Tair10_Nu.bowtie2_peak_413	AT1G04820
1	1357955	1358382	H3K4me3_FH_mg10_Col_1-Tair10_Nu.bowtie2_peak_414	AT1G04820
1	1360789	1361979	H3K4me3_FH_mg10_Col_1-Tair10_Nu.bowtie2_peak_415	AT1G04830
1	1362570	1363252	H3K4me3_FH_mg10_Col_1-Tair10_Nu.bowtie2_peak_416	.
1	1364095	1365015	H3K4me3_FH_mg10_Col_1-Tair10_Nu.bowtie2_peak_417	AT1G04840
1	1368001	1368806	H3K4me3_FH_mg10_Col_1-Tair10_Nu.bowtie2_peak_418	AT1G04850
1	1372325	1373096	H3K4me3_FH_mg10_Col_1-Tair10_Nu.bowtie2_peak_419	AT1G04860
1	1374922	1375759	H3K4me3_FH_mg10_Col_1-Tair10_Nu.bowtie2_peak_420	AT1G04870
1	1378740	1379178	H3K4me3_FH_mg10_Col_1-Tair10_Nu.bowtie2_peak_421	AT1G04880
1	1383821	1384512	H3K4me3_FH_mg10_Col_1-Tair10_Nu.bowtie2_peak_422	AT1G04900
1	1390404	1391281	H3K4me3_FH_mg10_Col_1-Tair10_Nu.bowtie2_peak_423	AT1G04910
1	1394760	1395994	H3K4me3_FH_mg10_Col_1-Tair10_Nu.bowtie2_peak_424	AT1G04920
1	1398214	1399082	H3K4me3_FH_mg10_Col_1-Tair10_Nu.bowtie2_peak_425	AT1G04930
1	1399215	1399854	H3K4me3_FH_mg10_Col_1-Tair10_Nu.bowtie2_peak_426	AT1G04945, AT1G04940
1	1400848	1401710	H3K4me3_FH_mg10_Col_1-Tair10_Nu.bowtie2_peak_427	AT1G04945
1	1406778	1407517	H3K4me3_FH_mg10_Col_1-Tair10_Nu.bowtie2_peak_428	AT1G04950
1	1410097	1410818	H3K4me3_FH_mg10_Col_1-Tair10_Nu.bowtie2_peak_429	AT1G04960
1	1411153	1412081	H3K4me3_FH_mg10_Col_1-Tair10_Nu.bowtie2_peak_430	AT1G04970
1	1415441	1416165	H3K4me3_FH_mg10_Col_1-Tair10_Nu.bowtie2_peak_431	AT1G04980
1	1417654	1418477	H3K4me3_FH_mg10_Col_1-Tair10_Nu.bowtie2_peak_432	AT1G04985
1	1418654	1418968	H3K4me3_FH_mg10_Col_1-Tair10_Nu.bowtie2_peak_433	AT1G04985
1	1419290	1420106	H3K4me3_FH_mg10_Col_1-Tair10_Nu.bowtie2_peak_434	.
1	1420818	1421675	H3K4me3_FH_mg10_Col_1-Tair10_Nu.bowtie2_peak_435	AT1G04990
1	1425501	1426338	H3K4me3_FH_mg10_Col_1-Tair10_Nu.bowtie2_peak_436	AT1G05000
1	1431392	1432756	H3K4me3_FH_mg10_Col_1-Tair10_Nu.bowtie2_peak_437	AT1G05010
1	1436200	1437505	H3K4me3_FH_mg10_Col_1-Tair10_Nu.bowtie2_peak_438	AT1G05020
1	1440519	1441418	H3K4me3_FH_mg10_Col_1-Tair10_Nu.bowtie2_peak_439	AT1G05030
1	1444653	1445103	H3K4me3_FH_mg10_Col_1-Tair10_Nu.bowtie2_peak_440	AT1G04313
1	1450038	1450879	H3K4me3_FH_mg10_Col_1-Tair10_Nu.bowtie2_peak_441	AT1G05055
1	1452084	1452996	H3K4me3_FH_mg10_Col_1-Tair10_Nu.bowtie2_peak_442	AT1G05060
1	1453691	1454610	H3K4me3_FH_mg10_Col_1-Tair10_Nu.bowtie2_peak_443	AT1G05061
1	1454819	1455229	H3K4me3_FH_mg10_Col_1-Tair10_Nu.bowtie2_peak_444	AT1G05065
1	1458043	1458728	H3K4me3_FH_mg10_Col_1-Tair10_Nu.bowtie2_peak_445	AT1G05070
1	1463096	1463954	H3K4me3_FH_mg10_Col_1-Tair10_Nu.bowtie2_peak_446	AT1G05087
1	1469590	1470615	H3K4me3_FH_mg10_Col_1-Tair10_Nu.bowtie2_peak_447	AT1G05100
1	1475490	1476165	H3K4me3_FH_mg10_Col_1-Tair10_Nu.bowtie2_peak_448	AT1G05120
1	1477898	1478792	H3K4me3_FH_mg10_Col_1-Tair10_Nu.bowtie2_peak_449	AT1TE04835, AT1G05135, AT1TE04840
1	1482643	1483693	H3K4me3_FH_mg10_Col_1-Tair10_Nu.bowtie2_peak_450	AT1G05140
1	1485493	1486920	H3K4me3_FH_mg10_Col_1-Tair10_Nu.bowtie2_peak_451	AT1G05150
1	1489435	1489843	H3K4me3_FH_mg10_Col_1-Tair10_Nu.bowtie2_peak_452	AT1G05160
1	1490438	1490993	H3K4me3_FH_mg10_Col_1-Tair10_Nu.bowtie2_peak_453	AT1G05160
1	1493182	1494202	H3K4me3_FH_mg10_Col_1-Tair10_Nu.bowtie2_peak_454	AT1G05170
1	1501087	1501865	H3K4me3_FH_mg10_Col_1-Tair10_Nu.bowtie2_peak_455	AT1G05180
1	1502509	1502925	H3K4me3_FH_mg10_Col_1-Tair10_Nu.bowtie2_peak_456	.
1	1503337	1503790	H3K4me3_FH_mg10_Col_1-Tair10_Nu.bowtie2_peak_457	AT1G05190
1	1505555	1505986	H3K4me3_FH_mg10_Col_1-Tair10_Nu.bowtie2_peak_458	AT1G05200
1	1509543	1510998	H3K4me3_FH_mg10_Col_1-Tair10_Nu.bowtie2_peak_459	AT1G05205, AT1G04347, AT1G05210
1	1511893	1512390	H3K4me3_FH_mg10_Col_1-Tair10_Nu.bowtie2_peak_460	AT1G05220
1	1522066	1522522	H3K4me3_FH_mg10_Col_1-Tair10_Nu.bowtie2_peak_461	.
1	1523626	1524128	H3K4me3_FH_mg10_Col_1-Tair10_Nu.bowtie2_peak_462	AT1G04363, AT1G04357
1	1525839	1526317	H3K4me3_FH_mg10_Col_1-Tair10_Nu.bowtie2_peak_463	.
1	1533619	1534404	H3K4me3_FH_mg10_Col_1-Tair10_Nu.bowtie2_peak_464	AT1G05270
1	1536380	1536773	H3K4me3_FH_mg10_Col_1-Tair10_Nu.bowtie2_peak_465	AT1G05280
1	1536946	1537472	H3K4me3_FH_mg10_Col_1-Tair10_Nu.bowtie2_peak_466	AT1G05280
1	1543656	1544157	H3K4me3_FH_mg10_Col_1-Tair10_Nu.bowtie2_peak_467	AT1G04387
1	1546986	1547845	H3K4me3_FH_mg10_Col_1-Tair10_Nu.bowtie2_peak_468	AT1G05300
1	1549981	1550326	H3K4me3_FH_mg10_Col_1-Tair10_Nu.bowtie2_peak_469	.
1	1550836	1551416	H3K4me3_FH_mg10_Col_1-Tair10_Nu.bowtie2_peak_470	.
1	1558089	1558586	H3K4me3_FH_mg10_Col_1-Tair10_Nu.bowtie2_peak_471	AT1G05330
1	1558879	1559756	H3K4me3_FH_mg10_Col_1-Tair10_Nu.bowtie2_peak_472	AT1G05340
1	1563308	1564122	H3K4me3_FH_mg10_Col_1-Tair10_Nu.bowtie2_peak_473	AT1G05350
1	1564568	1565293	H3K4me3_FH_mg10_Col_1-Tair10_Nu.bowtie2_peak_474	AT1G05360
1	1569478	1569908	H3K4me3_FH_mg10_Col_1-Tair10_Nu.bowtie2_peak_475	.
1	1576842	1577972	H3K4me3_FH_mg10_Col_1-Tair10_Nu.bowtie2_peak_476	AT1G05380
1	1582917	1583683	H3K4me3_FH_mg10_Col_1-Tair10_Nu.bowtie2_peak_477	AT1G05385
1	1584107	1585068	H3K4me3_FH_mg10_Col_1-Tair10_Nu.bowtie2_peak_478	AT1G05400
1	1587052	1587783	H3K4me3_FH_mg10_Col_1-Tair10_Nu.bowtie2_peak_479	AT1G05410
1	1590049	1590783	H3K4me3_FH_mg10_Col_1-Tair10_Nu.bowtie2_peak_480	AT1G05420
1	1595115	1595849	H3K4me3_FH_mg10_Col_1-Tair10_Nu.bowtie2_peak_481	AT1G05430
1	1597125	1597873	H3K4me3_FH_mg10_Col_1-Tair10_Nu.bowtie2_peak_482	AT1G05440
1	1600040	1600337	H3K4me3_FH_mg10_Col_1-Tair10_Nu.bowtie2_peak_483	AT1G05450
1	1600541	1601086	H3K4me3_FH_mg10_Col_1-Tair10_Nu.bowtie2_peak_484	.
1	1604148	1605008	H3K4me3_FH_mg10_Col_1-Tair10_Nu.bowtie2_peak_485	AT1G05460
1	1607943	1608253	H3K4me3_FH_mg10_Col_1-Tair10_Nu.bowtie2_peak_486	.
1	1610203	1610857	H3K4me3_FH_mg10_Col_1-Tair10_Nu.bowtie2_peak_487	AT1G05470
1	1611240	1611758	H3K4me3_FH_mg10_Col_1-Tair10_Nu.bowtie2_peak_488	AT1G05470
1	1618260	1618619	H3K4me3_FH_mg10_Col_1-Tair10_Nu.bowtie2_peak_489	.
1	1622281	1623536	H3K4me3_FH_mg10_Col_1-Tair10_Nu.bowtie2_peak_490	AT1G05490
1	1624917	1625820	H3K4me3_FH_mg10_Col_1-Tair10_Nu.bowtie2_peak_491	AT1G05500
1	1628401	1629144	H3K4me3_FH_mg10_Col_1-Tair10_Nu.bowtie2_peak_492	.
1	1629457	1630842	H3K4me3_FH_mg10_Col_1-Tair10_Nu.bowtie2_peak_493	AT1G05510
1	1630928	1631391	H3K4me3_FH_mg10_Col_1-Tair10_Nu.bowtie2_peak_494	.
1	1634523	1635859	H3K4me3_FH_mg10_Col_1-Tair10_Nu.bowtie2_peak_495	AT1G05520
1	1636531	1637048	H3K4me3_FH_mg10_Col_1-Tair10_Nu.bowtie2_peak_496	.
1	1637097	1637750	H3K4me3_FH_mg10_Col_1-Tair10_Nu.bowtie2_peak_497	AT1G05530
1	1639479	1639963	H3K4me3_FH_mg10_Col_1-Tair10_Nu.bowtie2_peak_498	AT1G05540
1	1641980	1642533	H3K4me3_FH_mg10_Col_1-Tair10_Nu.bowtie2_peak_499	.
1	1643624	1644099	H3K4me3_FH_mg10_Col_1-Tair10_Nu.bowtie2_peak_500	AT1G05550
1	1645715	1647151	H3K4me3_FH_mg10_Col_1-Tair10_Nu.bowtie2_peak_501	AT1G05562, AT1G05560
1	1658480	1659507	H3K4me3_FH_mg10_Col_1-Tair10_Nu.bowtie2_peak_502	AT1G05570
1	1661813	1662122	H3K4me3_FH_mg10_Col_1-Tair10_Nu.bowtie2_peak_503	AT1G05575
1	1663421	1663753	H3K4me3_FH_mg10_Col_1-Tair10_Nu.bowtie2_peak_504	AT1G05577
1	1666050	1666319	H3K4me3_FH_mg10_Col_1-Tair10_Nu.bowtie2_peak_505	.
1	1669402	1670287	H3K4me3_FH_mg10_Col_1-Tair10_Nu.bowtie2_peak_506	AT1G05590
1	1671938	1672816	H3K4me3_FH_mg10_Col_1-Tair10_Nu.bowtie2_peak_507	AT1G05600
1	1679114	1679798	H3K4me3_FH_mg10_Col_1-Tair10_Nu.bowtie2_peak_508	AT1G05620
1	1682184	1683322	H3K4me3_FH_mg10_Col_1-Tair10_Nu.bowtie2_peak_509	AT1G05630
1	1689031	1689827	H3K4me3_FH_mg10_Col_1-Tair10_Nu.bowtie2_peak_510	AT1G05640
1	1700109	1701053	H3K4me3_FH_mg10_Col_1-Tair10_Nu.bowtie2_peak_511	AT1G05670
1	1703801	1704674	H3K4me3_FH_mg10_Col_1-Tair10_Nu.bowtie2_peak_512	AT1G05680
1	1706986	1707491	H3K4me3_FH_mg10_Col_1-Tair10_Nu.bowtie2_peak_513	AT1G05690
1	1712708	1713186	H3K4me3_FH_mg10_Col_1-Tair10_Nu.bowtie2_peak_514	.
1	1714928	1715788	H3K4me3_FH_mg10_Col_1-Tair10_Nu.bowtie2_peak_515	AT1G05710
1	1718339	1718931	H3K4me3_FH_mg10_Col_1-Tair10_Nu.bowtie2_peak_516	AT1G05720, AT1G05730
1	1719013	1719501	H3K4me3_FH_mg10_Col_1-Tair10_Nu.bowtie2_peak_517	AT1G05730
1	1721461	1722373	H3K4me3_FH_mg10_Col_1-Tair10_Nu.bowtie2_peak_518	AT1G05750
1	1726560	1727427	H3K4me3_FH_mg10_Col_1-Tair10_Nu.bowtie2_peak_519	AT1G05780, AT1G04423
1	1729442	1730074	H3K4me3_FH_mg10_Col_1-Tair10_Nu.bowtie2_peak_520	AT1G05783, AT1G04427
1	1730240	1730765	H3K4me3_FH_mg10_Col_1-Tair10_Nu.bowtie2_peak_521	AT1G05785
1	1732824	1733676	H3K4me3_FH_mg10_Col_1-Tair10_Nu.bowtie2_peak_522	AT1G05790
1	1744770	1745428	H3K4me3_FH_mg10_Col_1-Tair10_Nu.bowtie2_peak_523	AT1G05805
1	1748306	1749161	H3K4me3_FH_mg10_Col_1-Tair10_Nu.bowtie2_peak_524	AT1G05810
1	1749639	1750098	H3K4me3_FH_mg10_Col_1-Tair10_Nu.bowtie2_peak_525	AT1G05820
1	1754242	1755300	H3K4me3_FH_mg10_Col_1-Tair10_Nu.bowtie2_peak_526	AT1G05830
1	1765488	1766328	H3K4me3_FH_mg10_Col_1-Tair10_Nu.bowtie2_peak_527	AT1G05840
1	1767785	1768689	H3K4me3_FH_mg10_Col_1-Tair10_Nu.bowtie2_peak_528	AT1G05850
1	1769005	1769891	H3K4me3_FH_mg10_Col_1-Tair10_Nu.bowtie2_peak_529	AT1G05860
1	1772453	1773366	H3K4me3_FH_mg10_Col_1-Tair10_Nu.bowtie2_peak_530	AT1G05870
1	1779312	1780377	H3K4me3_FH_mg10_Col_1-Tair10_Nu.bowtie2_peak_531	AT1G05890
1	1786858	1787382	H3K4me3_FH_mg10_Col_1-Tair10_Nu.bowtie2_peak_532	AT1G05900
1	1790209	1790919	H3K4me3_FH_mg10_Col_1-Tair10_Nu.bowtie2_peak_533	AT1G05910
1	1799386	1799964	H3K4me3_FH_mg10_Col_1-Tair10_Nu.bowtie2_peak_534	AT1G05930
1	1802903	1804001	H3K4me3_FH_mg10_Col_1-Tair10_Nu.bowtie2_peak_535	AT1G05940
1	1807109	1807622	H3K4me3_FH_mg10_Col_1-Tair10_Nu.bowtie2_peak_536	AT1G05950
1	1814721	1815523	H3K4me3_FH_mg10_Col_1-Tair10_Nu.bowtie2_peak_537	AT1G05960
1	1816472	1817302	H3K4me3_FH_mg10_Col_1-Tair10_Nu.bowtie2_peak_538	AT1G05970
1	1820477	1821889	H3K4me3_FH_mg10_Col_1-Tair10_Nu.bowtie2_peak_539	AT1G06002, AT1G06000
1	1822602	1823238	H3K4me3_FH_mg10_Col_1-Tair10_Nu.bowtie2_peak_540	AT1G06010
1	1824498	1824991	H3K4me3_FH_mg10_Col_1-Tair10_Nu.bowtie2_peak_541	AT1G06020
1	1826799	1827389	H3K4me3_FH_mg10_Col_1-Tair10_Nu.bowtie2_peak_542	AT1G06030
1	1828828	1829878	H3K4me3_FH_mg10_Col_1-Tair10_Nu.bowtie2_peak_543	AT1G06040, AT1G06045
1	1831761	1832518	H3K4me3_FH_mg10_Col_1-Tair10_Nu.bowtie2_peak_544	AT1G06050
1	1832919	1833607	H3K4me3_FH_mg10_Col_1-Tair10_Nu.bowtie2_peak_545	AT1G06060
1	1836787	1837607	H3K4me3_FH_mg10_Col_1-Tair10_Nu.bowtie2_peak_546	AT1G06070
1	1854118	1855078	H3K4me3_FH_mg10_Col_1-Tair10_Nu.bowtie2_peak_547	AT1G06110
1	1859890	1860697	H3K4me3_FH_mg10_Col_1-Tair10_Nu.bowtie2_peak_548	AT1G06130
1	1864710	1865549	H3K4me3_FH_mg10_Col_1-Tair10_Nu.bowtie2_peak_549	AT1G06140
1	1867903	1868895	H3K4me3_FH_mg10_Col_1-Tair10_Nu.bowtie2_peak_550	AT1G06143
1	1872927	1873766	H3K4me3_FH_mg10_Col_1-Tair10_Nu.bowtie2_peak_551	AT1G06150
1	1876661	1876942	H3K4me3_FH_mg10_Col_1-Tair10_Nu.bowtie2_peak_552	AT1G06148
1	1877012	1877514	H3K4me3_FH_mg10_Col_1-Tair10_Nu.bowtie2_peak_553	AT1G06148
1	1883202	1883651	H3K4me3_FH_mg10_Col_1-Tair10_Nu.bowtie2_peak_554	AT1G06160
1	1889456	1890052	H3K4me3_FH_mg10_Col_1-Tair10_Nu.bowtie2_peak_555	AT1G06180
1	1893438	1894162	H3K4me3_FH_mg10_Col_1-Tair10_Nu.bowtie2_peak_556	AT1G06190
1	1896472	1897002	H3K4me3_FH_mg10_Col_1-Tair10_Nu.bowtie2_peak_557	AT1G06200
1	1897205	1897952	H3K4me3_FH_mg10_Col_1-Tair10_Nu.bowtie2_peak_558	AT1G06210
1	1899993	1900664	H3K4me3_FH_mg10_Col_1-Tair10_Nu.bowtie2_peak_559	AT1G06220
1	1907053	1908432	H3K4me3_FH_mg10_Col_1-Tair10_Nu.bowtie2_peak_560	AT1G06230
1	1911102	1911859	H3K4me3_FH_mg10_Col_1-Tair10_Nu.bowtie2_peak_561	AT1G06240
1	1918787	1919783	H3K4me3_FH_mg10_Col_1-Tair10_Nu.bowtie2_peak_562	AT1G06270
1	1922339	1923358	H3K4me3_FH_mg10_Col_1-Tair10_Nu.bowtie2_peak_563	AT1G06290
1	1926663	1927341	H3K4me3_FH_mg10_Col_1-Tair10_Nu.bowtie2_peak_564	AT1G06310
1	1929893	1930361	H3K4me3_FH_mg10_Col_1-Tair10_Nu.bowtie2_peak_565	.
1	1930526	1931389	H3K4me3_FH_mg10_Col_1-Tair10_Nu.bowtie2_peak_566	AT1G06320
1	1944283	1944959	H3K4me3_FH_mg10_Col_1-Tair10_Nu.bowtie2_peak_567	AT1G06370
1	1945048	1945891	H3K4me3_FH_mg10_Col_1-Tair10_Nu.bowtie2_peak_568	AT1G06380
1	1946774	1947406	H3K4me3_FH_mg10_Col_1-Tair10_Nu.bowtie2_peak_569	AT1G06390
1	1951983	1952813	H3K4me3_FH_mg10_Col_1-Tair10_Nu.bowtie2_peak_570	AT1G06400
1	1954795	1955924	H3K4me3_FH_mg10_Col_1-Tair10_Nu.bowtie2_peak_571	AT1G06410
1	1962199	1963053	H3K4me3_FH_mg10_Col_1-Tair10_Nu.bowtie2_peak_572	AT1G06430
1	1963880	1965010	H3K4me3_FH_mg10_Col_1-Tair10_Nu.bowtie2_peak_573	AT1G06440
1	1965828	1967020	H3K4me3_FH_mg10_Col_1-Tair10_Nu.bowtie2_peak_574	AT1G06450, AT1G04463
1	1969052	1969595	H3K4me3_FH_mg10_Col_1-Tair10_Nu.bowtie2_peak_575	AT1G06460
1	1969652	1970349	H3K4me3_FH_mg10_Col_1-Tair10_Nu.bowtie2_peak_576	AT1G06470
1	1973974	1974399	H3K4me3_FH_mg10_Col_1-Tair10_Nu.bowtie2_peak_577	AT1G06475
1	1978324	1979282	H3K4me3_FH_mg10_Col_1-Tair10_Nu.bowtie2_peak_578	AT1G06490
1	1988513	1989172	H3K4me3_FH_mg10_Col_1-Tair10_Nu.bowtie2_peak_579	.
1	1989502	1989991	H3K4me3_FH_mg10_Col_1-Tair10_Nu.bowtie2_peak_580	AT1G06500
1	1991485	1992233	H3K4me3_FH_mg10_Col_1-Tair10_Nu.bowtie2_peak_581	AT1G06515, AT1G04477
1	1992338	1993050	H3K4me3_FH_mg10_Col_1-Tair10_Nu.bowtie2_peak_582	AT1G06510
1	1995200	1996129	H3K4me3_FH_mg10_Col_1-Tair10_Nu.bowtie2_peak_583	AT1G06520
1	2001424	2002725	H3K4me3_FH_mg10_Col_1-Tair10_Nu.bowtie2_peak_584	AT1G06530, AT1TE06560
1	2006406	2007175	H3K4me3_FH_mg10_Col_1-Tair10_Nu.bowtie2_peak_585	AT1G06550
1	2007634	2008542	H3K4me3_FH_mg10_Col_1-Tair10_Nu.bowtie2_peak_586	AT1G06560
1	2012119	2013505	H3K4me3_FH_mg10_Col_1-Tair10_Nu.bowtie2_peak_587	AT1G06570
1	2015371	2016144	H3K4me3_FH_mg10_Col_1-Tair10_Nu.bowtie2_peak_588	AT1G06580
1	2023846	2024699	H3K4me3_FH_mg10_Col_1-Tair10_Nu.bowtie2_peak_589	AT1G06590
1	2025548	2026104	H3K4me3_FH_mg10_Col_1-Tair10_Nu.bowtie2_peak_590	AT1G06620
1	2027727	2028665	H3K4me3_FH_mg10_Col_1-Tair10_Nu.bowtie2_peak_591	AT1G06630
1	2029981	2030560	H3K4me3_FH_mg10_Col_1-Tair10_Nu.bowtie2_peak_592	AT1TE06650
1	2032399	2032701	H3K4me3_FH_mg10_Col_1-Tair10_Nu.bowtie2_peak_593	AT1G06640
1	2034134	2035532	H3K4me3_FH_mg10_Col_1-Tair10_Nu.bowtie2_peak_594	AT1G06645
1	2035793	2036876	H3K4me3_FH_mg10_Col_1-Tair10_Nu.bowtie2_peak_595	AT1G06650, AT1G04487
1	2039765	2040284	H3K4me3_FH_mg10_Col_1-Tair10_Nu.bowtie2_peak_596	AT1G06660
1	2040415	2041222	H3K4me3_FH_mg10_Col_1-Tair10_Nu.bowtie2_peak_597	AT1G06670
1	2047872	2048376	H3K4me3_FH_mg10_Col_1-Tair10_Nu.bowtie2_peak_598	AT1G06680
1	2051231	2052131	H3K4me3_FH_mg10_Col_1-Tair10_Nu.bowtie2_peak_599	AT1G06690
1	2054643	2055336	H3K4me3_FH_mg10_Col_1-Tair10_Nu.bowtie2_peak_600	AT1G06700
1	2059483	2060374	H3K4me3_FH_mg10_Col_1-Tair10_Nu.bowtie2_peak_601	AT1G06710
1	2066510	2067357	H3K4me3_FH_mg10_Col_1-Tair10_Nu.bowtie2_peak_602	AT1G06720
1	2067493	2068399	H3K4me3_FH_mg10_Col_1-Tair10_Nu.bowtie2_peak_603	AT1G06730
1	2070750	2071582	H3K4me3_FH_mg10_Col_1-Tair10_Nu.bowtie2_peak_604	AT1G06740, AT1TE06780
1	2076561	2077719	H3K4me3_FH_mg10_Col_1-Tair10_Nu.bowtie2_peak_605	AT1G04503, AT1G06760
1	2081043	2081966	H3K4me3_FH_mg10_Col_1-Tair10_Nu.bowtie2_peak_606	AT1G06770
1	2083397	2084145	H3K4me3_FH_mg10_Col_1-Tair10_Nu.bowtie2_peak_607	AT1G06780
1	2087226	2087881	H3K4me3_FH_mg10_Col_1-Tair10_Nu.bowtie2_peak_608	AT1G06790
1	2090155	2091529	H3K4me3_FH_mg10_Col_1-Tair10_Nu.bowtie2_peak_609	AT1G06800
1	2095509	2096571	H3K4me3_FH_mg10_Col_1-Tair10_Nu.bowtie2_peak_610	AT1G06820
1	2102588	2103489	H3K4me3_FH_mg10_Col_1-Tair10_Nu.bowtie2_peak_611	AT1G06840
1	2105070	2105894	H3K4me3_FH_mg10_Col_1-Tair10_Nu.bowtie2_peak_612	AT1G06850
1	2108604	2109714	H3K4me3_FH_mg10_Col_1-Tair10_Nu.bowtie2_peak_613	AT1G06870
1	2113712	2114552	H3K4me3_FH_mg10_Col_1-Tair10_Nu.bowtie2_peak_614	AT1G06890
1	2119962	2120758	H3K4me3_FH_mg10_Col_1-Tair10_Nu.bowtie2_peak_615	AT1G06900
1	2120915	2121907	H3K4me3_FH_mg10_Col_1-Tair10_Nu.bowtie2_peak_616	AT1G06910
1	2127766	2128071	H3K4me3_FH_mg10_Col_1-Tair10_Nu.bowtie2_peak_617	AT1G04533
1	2129133	2129463	H3K4me3_FH_mg10_Col_1-Tair10_Nu.bowtie2_peak_618	AT1G06930
1	2134588	2135678	H3K4me3_FH_mg10_Col_1-Tair10_Nu.bowtie2_peak_619	AT1G06950
1	2135852	2136573	H3K4me3_FH_mg10_Col_1-Tair10_Nu.bowtie2_peak_620	AT1G06960
1	2143206	2143840	H3K4me3_FH_mg10_Col_1-Tair10_Nu.bowtie2_peak_621	AT1G06980
1	2150986	2152513	H3K4me3_FH_mg10_Col_1-Tair10_Nu.bowtie2_peak_622	AT1G07000
1	2152850	2153585	H3K4me3_FH_mg10_Col_1-Tair10_Nu.bowtie2_peak_623	AT1G07010
1	2155244	2156016	H3K4me3_FH_mg10_Col_1-Tair10_Nu.bowtie2_peak_624	AT1G04537, AT1G07020
1	2156165	2156895	H3K4me3_FH_mg10_Col_1-Tair10_Nu.bowtie2_peak_625	AT1G04543, AT1G04547
1	2159549	2160751	H3K4me3_FH_mg10_Col_1-Tair10_Nu.bowtie2_peak_626	AT1G07030
1	2162075	2163166	H3K4me3_FH_mg10_Col_1-Tair10_Nu.bowtie2_peak_627	AT1G07040
1	2167844	2168378	H3K4me3_FH_mg10_Col_1-Tair10_Nu.bowtie2_peak_628	AT1G07060
1	2168563	2169241	H3K4me3_FH_mg10_Col_1-Tair10_Nu.bowtie2_peak_629	AT1G07070
1	2169262	2169732	H3K4me3_FH_mg10_Col_1-Tair10_Nu.bowtie2_peak_630	.
1	2169982	2171163	H3K4me3_FH_mg10_Col_1-Tair10_Nu.bowtie2_peak_631	AT1G07080
1	2174161	2174943	H3K4me3_FH_mg10_Col_1-Tair10_Nu.bowtie2_peak_632	AT1G07090
1	2183180	2184146	H3K4me3_FH_mg10_Col_1-Tair10_Nu.bowtie2_peak_633	AT1G07110
1	2184314	2184984	H3K4me3_FH_mg10_Col_1-Tair10_Nu.bowtie2_peak_634	AT1G07119
1	2187829	2188469	H3K4me3_FH_mg10_Col_1-Tair10_Nu.bowtie2_peak_635	AT1G07130, AT1G07128
1	2190115	2190654	H3K4me3_FH_mg10_Col_1-Tair10_Nu.bowtie2_peak_636	AT1G07135
1	2192893	2193809	H3K4me3_FH_mg10_Col_1-Tair10_Nu.bowtie2_peak_637	AT1G07140
1	2194327	2195810	H3K4me3_FH_mg10_Col_1-Tair10_Nu.bowtie2_peak_638	AT1G07150
1	2199238	2199903	H3K4me3_FH_mg10_Col_1-Tair10_Nu.bowtie2_peak_639	AT1G07160, AT1TE07180
1	2200103	2200780	H3K4me3_FH_mg10_Col_1-Tair10_Nu.bowtie2_peak_640	AT1G07170
1	2204317	2205079	H3K4me3_FH_mg10_Col_1-Tair10_Nu.bowtie2_peak_641	AT1G07180
1	2211157	2212474	H3K4me3_FH_mg10_Col_1-Tair10_Nu.bowtie2_peak_642	AT1G07200
1	2215218	2215888	H3K4me3_FH_mg10_Col_1-Tair10_Nu.bowtie2_peak_643	AT1G07210
1	2218441	2219480	H3K4me3_FH_mg10_Col_1-Tair10_Nu.bowtie2_peak_644	AT1G07220, AT1G04567
1	2221612	2222974	H3K4me3_FH_mg10_Col_1-Tair10_Nu.bowtie2_peak_645	AT1G07230
1	2223816	2224530	H3K4me3_FH_mg10_Col_1-Tair10_Nu.bowtie2_peak_646	AT1G07240
1	2224702	2225271	H3K4me3_FH_mg10_Col_1-Tair10_Nu.bowtie2_peak_647	.
1	2225871	2227557	H3K4me3_FH_mg10_Col_1-Tair10_Nu.bowtie2_peak_648	AT1G07250
1	2227702	2229239	H3K4me3_FH_mg10_Col_1-Tair10_Nu.bowtie2_peak_649	AT1G07260
1	2232428	2233083	H3K4me3_FH_mg10_Col_1-Tair10_Nu.bowtie2_peak_650	AT1G07270
1	2238094	2239958	H3K4me3_FH_mg10_Col_1-Tair10_Nu.bowtie2_peak_651	AT1G07280
1	2240717	2241101	H3K4me3_FH_mg10_Col_1-Tair10_Nu.bowtie2_peak_652	.
1	2244004	2244974	H3K4me3_FH_mg10_Col_1-Tair10_Nu.bowtie2_peak_653	AT1G07290
1	2247503	2248904	H3K4me3_FH_mg10_Col_1-Tair10_Nu.bowtie2_peak_654	AT1G07310
1	2249125	2250121	H3K4me3_FH_mg10_Col_1-Tair10_Nu.bowtie2_peak_655	AT1G07320
1	2251028	2251516	H3K4me3_FH_mg10_Col_1-Tair10_Nu.bowtie2_peak_656	AT1G07330
1	2259345	2260115	H3K4me3_FH_mg10_Col_1-Tair10_Nu.bowtie2_peak_657	AT1G07350
1	2262089	2262890	H3K4me3_FH_mg10_Col_1-Tair10_Nu.bowtie2_peak_658	AT1G07360
1	2263026	2263700	H3K4me3_FH_mg10_Col_1-Tair10_Nu.bowtie2_peak_659	AT1G07370
1	2268449	2269077	H3K4me3_FH_mg10_Col_1-Tair10_Nu.bowtie2_peak_660	AT1G07380
1	2269807	2270150	H3K4me3_FH_mg10_Col_1-Tair10_Nu.bowtie2_peak_661	AT1G07390
1	2270345	2270858	H3K4me3_FH_mg10_Col_1-Tair10_Nu.bowtie2_peak_662	AT1G07390
1	2274919	2275703	H3K4me3_FH_mg10_Col_1-Tair10_Nu.bowtie2_peak_663	AT1G07400
1	2276053	2277262	H3K4me3_FH_mg10_Col_1-Tair10_Nu.bowtie2_peak_664	AT1G07410
1	2277805	2278763	H3K4me3_FH_mg10_Col_1-Tair10_Nu.bowtie2_peak_665	AT1G07420
1	2281109	2282779	H3K4me3_FH_mg10_Col_1-Tair10_Nu.bowtie2_peak_666	AT1G07430
1	2286944	2287500	H3K4me3_FH_mg10_Col_1-Tair10_Nu.bowtie2_peak_667	AT1G07440
1	2291418	2292325	H3K4me3_FH_mg10_Col_1-Tair10_Nu.bowtie2_peak_668	AT1G07470
1	2294122	2295227	H3K4me3_FH_mg10_Col_1-Tair10_Nu.bowtie2_peak_669	AT1G04583, AT1G07473
1	2298539	2299507	H3K4me3_FH_mg10_Col_1-Tair10_Nu.bowtie2_peak_670	AT1G07480
1	2301545	2301965	H3K4me3_FH_mg10_Col_1-Tair10_Nu.bowtie2_peak_671	AT1G07485, AT1G07490
1	2304533	2305081	H3K4me3_FH_mg10_Col_1-Tair10_Nu.bowtie2_peak_672	AT1G07510, AT1G07500
1	2305433	2306274	H3K4me3_FH_mg10_Col_1-Tair10_Nu.bowtie2_peak_673	AT1G07510
1	2310906	2312130	H3K4me3_FH_mg10_Col_1-Tair10_Nu.bowtie2_peak_674	AT1G07520
1	2315119	2316408	H3K4me3_FH_mg10_Col_1-Tair10_Nu.bowtie2_peak_675	AT1G07530
1	2321480	2321858	H3K4me3_FH_mg10_Col_1-Tair10_Nu.bowtie2_peak_676	AT1G07540, AT1G04593
1	2321984	2322364	H3K4me3_FH_mg10_Col_1-Tair10_Nu.bowtie2_peak_677	.
1	2325210	2325483	H3K4me3_FH_mg10_Col_1-Tair10_Nu.bowtie2_peak_678	AT1G07550
1	2332611	2333712	H3K4me3_FH_mg10_Col_1-Tair10_Nu.bowtie2_peak_679	AT1G07570
1	2337433	2338482	H3K4me3_FH_mg10_Col_1-Tair10_Nu.bowtie2_peak_680	AT1G07590
1	2341562	2341924	H3K4me3_FH_mg10_Col_1-Tair10_Nu.bowtie2_peak_681	AT1G07610
1	2342336	2342607	H3K4me3_FH_mg10_Col_1-Tair10_Nu.bowtie2_peak_682	.
1	2343542	2344344	H3K4me3_FH_mg10_Col_1-Tair10_Nu.bowtie2_peak_683	AT1G07615
1	2345542	2346160	H3K4me3_FH_mg10_Col_1-Tair10_Nu.bowtie2_peak_684	AT1G07620
1	2349060	2350468	H3K4me3_FH_mg10_Col_1-Tair10_Nu.bowtie2_peak_685	AT1G07630
1	2354771	2355616	H3K4me3_FH_mg10_Col_1-Tair10_Nu.bowtie2_peak_686	AT1G07640
1	2364208	2364722	H3K4me3_FH_mg10_Col_1-Tair10_Nu.bowtie2_peak_687	AT1G07650
1	2365931	2366480	H3K4me3_FH_mg10_Col_1-Tair10_Nu.bowtie2_peak_688	AT1G07650
1	2367528	2368420	H3K4me3_FH_mg10_Col_1-Tair10_Nu.bowtie2_peak_689	AT1G07645
1	2368995	2369677	H3K4me3_FH_mg10_Col_1-Tair10_Nu.bowtie2_peak_690	AT1G07660
1	2373670	2374557	H3K4me3_FH_mg10_Col_1-Tair10_Nu.bowtie2_peak_691	AT1G07670
1	2376225	2376574	H3K4me3_FH_mg10_Col_1-Tair10_Nu.bowtie2_peak_692	AT1G07680
1	2379589	2380258	H3K4me3_FH_mg10_Col_1-Tair10_Nu.bowtie2_peak_693	AT1G07700
1	2381588	2382387	H3K4me3_FH_mg10_Col_1-Tair10_Nu.bowtie2_peak_694	AT1G07705, AT1G07702
1	2391169	2391455	H3K4me3_FH_mg10_Col_1-Tair10_Nu.bowtie2_peak_695	.
1	2395458	2396967	H3K4me3_FH_mg10_Col_1-Tair10_Nu.bowtie2_peak_696	AT1G07728, AT1G07725
1	2399473	2400616	H3K4me3_FH_mg10_Col_1-Tair10_Nu.bowtie2_peak_697	AT1G07740
1	2402088	2402899	H3K4me3_FH_mg10_Col_1-Tair10_Nu.bowtie2_peak_698	AT1G07745
1	2404956	2405963	H3K4me3_FH_mg10_Col_1-Tair10_Nu.bowtie2_peak_699	AT1G07750
1	2408897	2409523	H3K4me3_FH_mg10_Col_1-Tair10_Nu.bowtie2_peak_700	AT1G07770
1	2411462	2412015	H3K4me3_FH_mg10_Col_1-Tair10_Nu.bowtie2_peak_701	AT1G07780
1	2412326	2412658	H3K4me3_FH_mg10_Col_1-Tair10_Nu.bowtie2_peak_702	AT1G07780
1	2412980	2413657	H3K4me3_FH_mg10_Col_1-Tair10_Nu.bowtie2_peak_703	AT1G07790
1	2414259	2414765	H3K4me3_FH_mg10_Col_1-Tair10_Nu.bowtie2_peak_704	AT1G07795
1	2416237	2417044	H3K4me3_FH_mg10_Col_1-Tair10_Nu.bowtie2_peak_705	AT1G07810
1	2421217	2421943	H3K4me3_FH_mg10_Col_1-Tair10_Nu.bowtie2_peak_706	AT1G07820
1	2422257	2423081	H3K4me3_FH_mg10_Col_1-Tair10_Nu.bowtie2_peak_707	AT1G07830
1	2424049	2424641	H3K4me3_FH_mg10_Col_1-Tair10_Nu.bowtie2_peak_708	AT1G07840
1	2428760	2429506	H3K4me3_FH_mg10_Col_1-Tair10_Nu.bowtie2_peak_709	AT1G07860
1	2430893	2432007	H3K4me3_FH_mg10_Col_1-Tair10_Nu.bowtie2_peak_710	AT1G07870
1	2437425	2438335	H3K4me3_FH_mg10_Col_1-Tair10_Nu.bowtie2_peak_711	AT1G07890
1	2443867	2444813	H3K4me3_FH_mg10_Col_1-Tair10_Nu.bowtie2_peak_712	AT1G07902, AT1G07901, AT1TE07970
1	2445479	2445795	H3K4me3_FH_mg10_Col_1-Tair10_Nu.bowtie2_peak_713	AT1G07910
1	2446027	2447034	H3K4me3_FH_mg10_Col_1-Tair10_Nu.bowtie2_peak_714	AT1G07910
1	2454862	2455643	H3K4me3_FH_mg10_Col_1-Tair10_Nu.bowtie2_peak_715	AT1G07920, AT1G44370
1	2458278	2458961	H3K4me3_FH_mg10_Col_1-Tair10_Nu.bowtie2_peak_716	AT1G07930
1	2464695	2465488	H3K4me3_FH_mg10_Col_1-Tair10_Nu.bowtie2_peak_717	AT1G07940, AT1G44500
1	2466356	2467052	H3K4me3_FH_mg10_Col_1-Tair10_Nu.bowtie2_peak_718	AT1G07950
1	2467185	2467836	H3K4me3_FH_mg10_Col_1-Tair10_Nu.bowtie2_peak_719	AT1G07960
1	2471992	2472631	H3K4me3_FH_mg10_Col_1-Tair10_Nu.bowtie2_peak_720	AT1G07970
1	2474184	2474925	H3K4me3_FH_mg10_Col_1-Tair10_Nu.bowtie2_peak_721	AT1G07980
1	2475447	2476182	H3K4me3_FH_mg10_Col_1-Tair10_Nu.bowtie2_peak_722	AT1G07985
1	2476775	2477087	H3K4me3_FH_mg10_Col_1-Tair10_Nu.bowtie2_peak_723	AT1G07990
1	2477127	2477940	H3K4me3_FH_mg10_Col_1-Tair10_Nu.bowtie2_peak_724	AT1G07990
1	2484206	2485280	H3K4me3_FH_mg10_Col_1-Tair10_Nu.bowtie2_peak_725	AT1G08000
1	2487129	2488043	H3K4me3_FH_mg10_Col_1-Tair10_Nu.bowtie2_peak_726	AT1G08010
1	2492281	2493304	H3K4me3_FH_mg10_Col_1-Tair10_Nu.bowtie2_peak_727	AT1G08030
1	2497775	2498644	H3K4me3_FH_mg10_Col_1-Tair10_Nu.bowtie2_peak_728	AT1G08040
1	2500467	2501446	H3K4me3_FH_mg10_Col_1-Tair10_Nu.bowtie2_peak_729	AT1G08050
1	2510327	2511090	H3K4me3_FH_mg10_Col_1-Tair10_Nu.bowtie2_peak_730	AT1G08060
1	2515615	2516610	H3K4me3_FH_mg10_Col_1-Tair10_Nu.bowtie2_peak_731	AT1G08070
1	2524102	2524563	H3K4me3_FH_mg10_Col_1-Tair10_Nu.bowtie2_peak_732	AT1G08090
1	2535306	2536032	H3K4me3_FH_mg10_Col_1-Tair10_Nu.bowtie2_peak_733	AT1G08110
1	2541649	2542317	H3K4me3_FH_mg10_Col_1-Tair10_Nu.bowtie2_peak_734	AT1G08125
1	2546778	2547870	H3K4me3_FH_mg10_Col_1-Tair10_Nu.bowtie2_peak_735	AT1G08130
1	2561501	2562156	H3K4me3_FH_mg10_Col_1-Tair10_Nu.bowtie2_peak_736	AT1G08165
1	2562762	2563680	H3K4me3_FH_mg10_Col_1-Tair10_Nu.bowtie2_peak_737	AT1G08170
1	2564608	2565151	H3K4me3_FH_mg10_Col_1-Tair10_Nu.bowtie2_peak_738	AT1G08180
1	2567474	2568389	H3K4me3_FH_mg10_Col_1-Tair10_Nu.bowtie2_peak_739	AT1G08190
1	2572702	2573192	H3K4me3_FH_mg10_Col_1-Tair10_Nu.bowtie2_peak_740	.
1	2575892	2576727	H3K4me3_FH_mg10_Col_1-Tair10_Nu.bowtie2_peak_741	AT1G08200
1	2579830	2580690	H3K4me3_FH_mg10_Col_1-Tair10_Nu.bowtie2_peak_742	AT1G08210
1	2582637	2583341	H3K4me3_FH_mg10_Col_1-Tair10_Nu.bowtie2_peak_743	AT1G08220
1	2586202	2586781	H3K4me3_FH_mg10_Col_1-Tair10_Nu.bowtie2_peak_744	AT1G08230
1	2588994	2590522	H3K4me3_FH_mg10_Col_1-Tair10_Nu.bowtie2_peak_745	AT1G08260, AT1G08250
1	2590791	2591279	H3K4me3_FH_mg10_Col_1-Tair10_Nu.bowtie2_peak_746	AT1G08260
1	2606620	2607547	H3K4me3_FH_mg10_Col_1-Tair10_Nu.bowtie2_peak_747	AT1G08270
1	2607979	2608861	H3K4me3_FH_mg10_Col_1-Tair10_Nu.bowtie2_peak_748	AT1G08280
1	2614944	2615950	H3K4me3_FH_mg10_Col_1-Tair10_Nu.bowtie2_peak_749	AT1G08300
1	2620414	2621549	H3K4me3_FH_mg10_Col_1-Tair10_Nu.bowtie2_peak_750	AT1G04647, AT1G08315
1	2630935	2631998	H3K4me3_FH_mg10_Col_1-Tair10_Nu.bowtie2_peak_751	AT1G08340
1	2635140	2635851	H3K4me3_FH_mg10_Col_1-Tair10_Nu.bowtie2_peak_752	AT1G08350
1	2636012	2636519	H3K4me3_FH_mg10_Col_1-Tair10_Nu.bowtie2_peak_753	AT1G08360
1	2638211	2639000	H3K4me3_FH_mg10_Col_1-Tair10_Nu.bowtie2_peak_754	AT1G08370
1	2641418	2641763	H3K4me3_FH_mg10_Col_1-Tair10_Nu.bowtie2_peak_755	AT1G08380
1	2642139	2642743	H3K4me3_FH_mg10_Col_1-Tair10_Nu.bowtie2_peak_756	AT1G08390
1	2645346	2646061	H3K4me3_FH_mg10_Col_1-Tair10_Nu.bowtie2_peak_757	AT1G08400
1	2646192	2647096	H3K4me3_FH_mg10_Col_1-Tair10_Nu.bowtie2_peak_758	AT1G08410
1	2649693	2650804	H3K4me3_FH_mg10_Col_1-Tair10_Nu.bowtie2_peak_759	AT1G08420
1	2671018	2671829	H3K4me3_FH_mg10_Col_1-Tair10_Nu.bowtie2_peak_760	AT1G08450
1	2672430	2673270	H3K4me3_FH_mg10_Col_1-Tair10_Nu.bowtie2_peak_761	AT1G08460
1	2675873	2676211	H3K4me3_FH_mg10_Col_1-Tair10_Nu.bowtie2_peak_762	AT1G08465, AT1TE08710
1	2682303	2682728	H3K4me3_FH_mg10_Col_1-Tair10_Nu.bowtie2_peak_763	.
1	2683234	2684073	H3K4me3_FH_mg10_Col_1-Tair10_Nu.bowtie2_peak_764	AT1G08470
1	2684264	2685046	H3K4me3_FH_mg10_Col_1-Tair10_Nu.bowtie2_peak_765	AT1G08480
1	2687759	2688598	H3K4me3_FH_mg10_Col_1-Tair10_Nu.bowtie2_peak_766	AT1G08490
1	2689055	2689840	H3K4me3_FH_mg10_Col_1-Tair10_Nu.bowtie2_peak_767	AT1G08500
1	2692702	2694234	H3K4me3_FH_mg10_Col_1-Tair10_Nu.bowtie2_peak_768	AT1G08510
1	2696429	2697293	H3K4me3_FH_mg10_Col_1-Tair10_Nu.bowtie2_peak_769	AT1G08520
1	2701158	2701855	H3K4me3_FH_mg10_Col_1-Tair10_Nu.bowtie2_peak_770	AT1G08530
1	2703345	2703844	H3K4me3_FH_mg10_Col_1-Tair10_Nu.bowtie2_peak_771	AT1G08540
1	2703884	2704180	H3K4me3_FH_mg10_Col_1-Tair10_Nu.bowtie2_peak_772	AT1G08540
1	2706921	2707756	H3K4me3_FH_mg10_Col_1-Tair10_Nu.bowtie2_peak_773	AT1G08550
1	2710287	2710969	H3K4me3_FH_mg10_Col_1-Tair10_Nu.bowtie2_peak_774	AT1G08560
1	2712985	2714564	H3K4me3_FH_mg10_Col_1-Tair10_Nu.bowtie2_peak_775	AT1G08570
1	2715773	2716422	H3K4me3_FH_mg10_Col_1-Tair10_Nu.bowtie2_peak_776	AT1G08580
1	2718786	2720862	H3K4me3_FH_mg10_Col_1-Tair10_Nu.bowtie2_peak_777	AT1G08590, AT1G08592
1	2720959	2721978	H3K4me3_FH_mg10_Col_1-Tair10_Nu.bowtie2_peak_778	AT1G08592
1	2723759	2724448	H3K4me3_FH_mg10_Col_1-Tair10_Nu.bowtie2_peak_779	AT1G08600
1	2735209	2735817	H3K4me3_FH_mg10_Col_1-Tair10_Nu.bowtie2_peak_780	AT1G08610
1	2736782	2737407	H3K4me3_FH_mg10_Col_1-Tair10_Nu.bowtie2_peak_781	AT1G08620, AT1G04657
1	2750450	2751265	H3K4me3_FH_mg10_Col_1-Tair10_Nu.bowtie2_peak_782	AT1G08640
1	2752162	2753425	H3K4me3_FH_mg10_Col_1-Tair10_Nu.bowtie2_peak_783	AT1G08650, AT1G08645
1	2758978	2759787	H3K4me3_FH_mg10_Col_1-Tair10_Nu.bowtie2_peak_784	AT1G08660
1	2760397	2760735	H3K4me3_FH_mg10_Col_1-Tair10_Nu.bowtie2_peak_785	.
1	2762640	2763511	H3K4me3_FH_mg10_Col_1-Tair10_Nu.bowtie2_peak_786	AT1G08680
1	2770473	2771424	H3K4me3_FH_mg10_Col_1-Tair10_Nu.bowtie2_peak_787	AT1G08700
1	2771690	2772541	H3K4me3_FH_mg10_Col_1-Tair10_Nu.bowtie2_peak_788	AT1G08710
1	2773963	2774834	H3K4me3_FH_mg10_Col_1-Tair10_Nu.bowtie2_peak_789	AT1G08720
1	2785128	2785404	H3K4me3_FH_mg10_Col_1-Tair10_Nu.bowtie2_peak_790	.
1	2785415	2785936	H3K4me3_FH_mg10_Col_1-Tair10_Nu.bowtie2_peak_791	.
1	2786257	2787072	H3K4me3_FH_mg10_Col_1-Tair10_Nu.bowtie2_peak_792	.
1	2801008	2801782	H3K4me3_FH_mg10_Col_1-Tair10_Nu.bowtie2_peak_793	AT1G08750
1	2805281	2806131	H3K4me3_FH_mg10_Col_1-Tair10_Nu.bowtie2_peak_794	AT1G08760
1	2808854	2809703	H3K4me3_FH_mg10_Col_1-Tair10_Nu.bowtie2_peak_795	AT1G08770
1	2810615	2811209	H3K4me3_FH_mg10_Col_1-Tair10_Nu.bowtie2_peak_796	AT1G08780
1	2824356	2825355	H3K4me3_FH_mg10_Col_1-Tair10_Nu.bowtie2_peak_797	AT1G08820
1	2827095	2827902	H3K4me3_FH_mg10_Col_1-Tair10_Nu.bowtie2_peak_798	AT1G08830
1	2838053	2838896	H3K4me3_FH_mg10_Col_1-Tair10_Nu.bowtie2_peak_799	AT1G08840
1	2839061	2839764	H3K4me3_FH_mg10_Col_1-Tair10_Nu.bowtie2_peak_800	AT1G08845
1	2841717	2842442	H3K4me3_FH_mg10_Col_1-Tair10_Nu.bowtie2_peak_801	AT1G08860
1	2846924	2847796	H3K4me3_FH_mg10_Col_1-Tair10_Nu.bowtie2_peak_802	AT1G08880
1	2848346	2848689	H3K4me3_FH_mg10_Col_1-Tair10_Nu.bowtie2_peak_803	AT1G08890
1	2852436	2852806	H3K4me3_FH_mg10_Col_1-Tair10_Nu.bowtie2_peak_804	AT1G08900
1	2856136	2857144	H3K4me3_FH_mg10_Col_1-Tair10_Nu.bowtie2_peak_805	AT1G08910
1	2867327	2868086	H3K4me3_FH_mg10_Col_1-Tair10_Nu.bowtie2_peak_806	AT1G08920
1	2873427	2874213	H3K4me3_FH_mg10_Col_1-Tair10_Nu.bowtie2_peak_807	AT1G08930
1	2877593	2878160	H3K4me3_FH_mg10_Col_1-Tair10_Nu.bowtie2_peak_808	AT1G08940
1	2879574	2880565	H3K4me3_FH_mg10_Col_1-Tair10_Nu.bowtie2_peak_809	AT1G08960
1	2882534	2882912	H3K4me3_FH_mg10_Col_1-Tair10_Nu.bowtie2_peak_810	AT1G08970
1	2883051	2883346	H3K4me3_FH_mg10_Col_1-Tair10_Nu.bowtie2_peak_811	AT1G08970
1	2884468	2884871	H3K4me3_FH_mg10_Col_1-Tair10_Nu.bowtie2_peak_812	AT1G08980
1	2886058	2886335	H3K4me3_FH_mg10_Col_1-Tair10_Nu.bowtie2_peak_813	.
1	2888812	2889511	H3K4me3_FH_mg10_Col_1-Tair10_Nu.bowtie2_peak_814	AT1G08990
1	2890347	2890692	H3K4me3_FH_mg10_Col_1-Tair10_Nu.bowtie2_peak_815	.
1	2891016	2891612	H3K4me3_FH_mg10_Col_1-Tair10_Nu.bowtie2_peak_816	AT1G09000
1	2898530	2899400	H3K4me3_FH_mg10_Col_1-Tair10_Nu.bowtie2_peak_817	AT1G09010
1	2904033	2904841	H3K4me3_FH_mg10_Col_1-Tair10_Nu.bowtie2_peak_818	AT1G09020
1	2911280	2912100	H3K4me3_FH_mg10_Col_1-Tair10_Nu.bowtie2_peak_819	AT1G09040
1	2916973	2917788	H3K4me3_FH_mg10_Col_1-Tair10_Nu.bowtie2_peak_820	AT1G09050
1	2925168	2925837	H3K4me3_FH_mg10_Col_1-Tair10_Nu.bowtie2_peak_821	AT1G09060
1	2927685	2928897	H3K4me3_FH_mg10_Col_1-Tair10_Nu.bowtie2_peak_822	AT1G09070
1	2932743	2933072	H3K4me3_FH_mg10_Col_1-Tair10_Nu.bowtie2_peak_823	AT1G09090
1	2938689	2939315	H3K4me3_FH_mg10_Col_1-Tair10_Nu.bowtie2_peak_824	AT1G09100
1	2941435	2942301	H3K4me3_FH_mg10_Col_1-Tair10_Nu.bowtie2_peak_825	AT1G09130
1	2944812	2945941	H3K4me3_FH_mg10_Col_1-Tair10_Nu.bowtie2_peak_826	AT1G09140
1	2946247	2946742	H3K4me3_FH_mg10_Col_1-Tair10_Nu.bowtie2_peak_827	AT1G09150
1	2949846	2950908	H3K4me3_FH_mg10_Col_1-Tair10_Nu.bowtie2_peak_828	AT1G09155
1	2951676	2952420	H3K4me3_FH_mg10_Col_1-Tair10_Nu.bowtie2_peak_829	AT1G09157
1	2954742	2955715	H3K4me3_FH_mg10_Col_1-Tair10_Nu.bowtie2_peak_830	AT1G09160
1	2964202	2964598	H3K4me3_FH_mg10_Col_1-Tair10_Nu.bowtie2_peak_831	AT1G09176
1	2965033	2965358	H3K4me3_FH_mg10_Col_1-Tair10_Nu.bowtie2_peak_832	AT1G09180
1	2966899	2967770	H3K4me3_FH_mg10_Col_1-Tair10_Nu.bowtie2_peak_833	AT1G09190
1	2970822	2971569	H3K4me3_FH_mg10_Col_1-Tair10_Nu.bowtie2_peak_834	AT1G09195
1	2971584	2972239	H3K4me3_FH_mg10_Col_1-Tair10_Nu.bowtie2_peak_835	AT1G09200
1	2976170	2976816	H3K4me3_FH_mg10_Col_1-Tair10_Nu.bowtie2_peak_836	AT1G09210
1	2978713	2979451	H3K4me3_FH_mg10_Col_1-Tair10_Nu.bowtie2_peak_837	AT1G09220
1	2981884	2982606	H3K4me3_FH_mg10_Col_1-Tair10_Nu.bowtie2_peak_838	AT1G09230
1	2989350	2990190	H3K4me3_FH_mg10_Col_1-Tair10_Nu.bowtie2_peak_839	AT1G09250
1	2994344	2995205	H3K4me3_FH_mg10_Col_1-Tair10_Nu.bowtie2_peak_840	AT1G09270
1	3000552	3001393	H3K4me3_FH_mg10_Col_1-Tair10_Nu.bowtie2_peak_841	AT1G09280
1	3003162	3004550	H3K4me3_FH_mg10_Col_1-Tair10_Nu.bowtie2_peak_842	AT1G09290, AT1G09300
1	3011303	3012388	H3K4me3_FH_mg10_Col_1-Tair10_Nu.bowtie2_peak_843	AT1G09320
1	3014400	3015067	H3K4me3_FH_mg10_Col_1-Tair10_Nu.bowtie2_peak_844	AT1G09330
1	3015255	3016104	H3K4me3_FH_mg10_Col_1-Tair10_Nu.bowtie2_peak_845	AT1G09340
1	3017513	3018194	H3K4me3_FH_mg10_Col_1-Tair10_Nu.bowtie2_peak_846	.
1	3019798	3020180	H3K4me3_FH_mg10_Col_1-Tair10_Nu.bowtie2_peak_847	AT1G09350
1	3027090	3027742	H3K4me3_FH_mg10_Col_1-Tair10_Nu.bowtie2_peak_848	.
1	3029028	3029377	H3K4me3_FH_mg10_Col_1-Tair10_Nu.bowtie2_peak_849	AT1G09380
1	3031184	3031571	H3K4me3_FH_mg10_Col_1-Tair10_Nu.bowtie2_peak_850	AT1G09390
1	3033696	3034948	H3K4me3_FH_mg10_Col_1-Tair10_Nu.bowtie2_peak_851	AT1G09400
1	3035368	3035871	H3K4me3_FH_mg10_Col_1-Tair10_Nu.bowtie2_peak_852	AT1G09410
1	3041107	3041862	H3K4me3_FH_mg10_Col_1-Tair10_Nu.bowtie2_peak_853	AT1G09420
1	3041927	3042810	H3K4me3_FH_mg10_Col_1-Tair10_Nu.bowtie2_peak_854	AT1G09430
1	3048978	3049624	H3K4me3_FH_mg10_Col_1-Tair10_Nu.bowtie2_peak_855	AT1G09450
1	3053887	3054549	H3K4me3_FH_mg10_Col_1-Tair10_Nu.bowtie2_peak_856	AT1G09460
1	3056674	3057654	H3K4me3_FH_mg10_Col_1-Tair10_Nu.bowtie2_peak_857	AT1G09470
1	3058499	3058797	H3K4me3_FH_mg10_Col_1-Tair10_Nu.bowtie2_peak_858	AT1G09480
1	3062565	3063426	H3K4me3_FH_mg10_Col_1-Tair10_Nu.bowtie2_peak_859	AT1G09486
1	3064103	3065368	H3K4me3_FH_mg10_Col_1-Tair10_Nu.bowtie2_peak_860	AT1G09490
1	3066752	3067784	H3K4me3_FH_mg10_Col_1-Tair10_Nu.bowtie2_peak_861	AT1G09500
1	3069348	3069731	H3K4me3_FH_mg10_Col_1-Tair10_Nu.bowtie2_peak_862	AT1G09510
1	3071032	3072088	H3K4me3_FH_mg10_Col_1-Tair10_Nu.bowtie2_peak_863	AT1G09520
1	3076475	3077554	H3K4me3_FH_mg10_Col_1-Tair10_Nu.bowtie2_peak_864	AT1G09530
1	3086285	3086669	H3K4me3_FH_mg10_Col_1-Tair10_Nu.bowtie2_peak_865	AT1G09540
1	3086728	3087363	H3K4me3_FH_mg10_Col_1-Tair10_Nu.bowtie2_peak_866	AT1G09540
1	3093800	3094773	H3K4me3_FH_mg10_Col_1-Tair10_Nu.bowtie2_peak_867	AT1G09560
1	3099742	3100663	H3K4me3_FH_mg10_Col_1-Tair10_Nu.bowtie2_peak_868	AT1G09570
1	3101782	3102984	H3K4me3_FH_mg10_Col_1-Tair10_Nu.bowtie2_peak_869	AT1G09575
1	3104548	3105102	H3K4me3_FH_mg10_Col_1-Tair10_Nu.bowtie2_peak_870	AT1G09580
1	3106516	3107146	H3K4me3_FH_mg10_Col_1-Tair10_Nu.bowtie2_peak_871	AT1G09590
1	3108311	3109125	H3K4me3_FH_mg10_Col_1-Tair10_Nu.bowtie2_peak_872	AT1G09600
1	3115660	3116676	H3K4me3_FH_mg10_Col_1-Tair10_Nu.bowtie2_peak_873	AT1G09620
1	3118746	3119647	H3K4me3_FH_mg10_Col_1-Tair10_Nu.bowtie2_peak_874	AT1G09630
1	3119909	3120642	H3K4me3_FH_mg10_Col_1-Tair10_Nu.bowtie2_peak_875	AT1G09640
1	3122983	3123674	H3K4me3_FH_mg10_Col_1-Tair10_Nu.bowtie2_peak_876	AT1G09645
1	3125298	3126600	H3K4me3_FH_mg10_Col_1-Tair10_Nu.bowtie2_peak_877	AT1G09650, AT1G04713
1	3130376	3131039	H3K4me3_FH_mg10_Col_1-Tair10_Nu.bowtie2_peak_878	AT1G09660
1	3132582	3133559	H3K4me3_FH_mg10_Col_1-Tair10_Nu.bowtie2_peak_879	AT1G09665
1	3134986	3135998	H3K4me3_FH_mg10_Col_1-Tair10_Nu.bowtie2_peak_880	AT1G09680
1	3136814	3137485	H3K4me3_FH_mg10_Col_1-Tair10_Nu.bowtie2_peak_881	AT1G09690
1	3139285	3140299	H3K4me3_FH_mg10_Col_1-Tair10_Nu.bowtie2_peak_882	AT1G09700
1	3140863	3141580	H3K4me3_FH_mg10_Col_1-Tair10_Nu.bowtie2_peak_883	AT1G09710
1	3153585	3154366	H3K4me3_FH_mg10_Col_1-Tair10_Nu.bowtie2_peak_884	AT1G09730
1	3154494	3155328	H3K4me3_FH_mg10_Col_1-Tair10_Nu.bowtie2_peak_885	AT1G09740
1	3157565	3158964	H3K4me3_FH_mg10_Col_1-Tair10_Nu.bowtie2_peak_886	AT1G09750
1	3161164	3161681	H3K4me3_FH_mg10_Col_1-Tair10_Nu.bowtie2_peak_887	AT1G09760
1	3161853	3162688	H3K4me3_FH_mg10_Col_1-Tair10_Nu.bowtie2_peak_888	AT1G09770
1	3167161	3167894	H3K4me3_FH_mg10_Col_1-Tair10_Nu.bowtie2_peak_889	AT1G09780
1	3172095	3172664	H3K4me3_FH_mg10_Col_1-Tair10_Nu.bowtie2_peak_890	AT1G09794
1	3173527	3174381	H3K4me3_FH_mg10_Col_1-Tair10_Nu.bowtie2_peak_891	AT1G09795, AT1G04723
1	3179768	3180437	H3K4me3_FH_mg10_Col_1-Tair10_Nu.bowtie2_peak_892	AT1G09800
1	3183573	3184219	H3K4me3_FH_mg10_Col_1-Tair10_Nu.bowtie2_peak_893	AT1G09810
1	3187662	3188091	H3K4me3_FH_mg10_Col_1-Tair10_Nu.bowtie2_peak_894	AT1G09812
1	3189377	3190139	H3K4me3_FH_mg10_Col_1-Tair10_Nu.bowtie2_peak_895	AT1G09815
1	3191798	3192582	H3K4me3_FH_mg10_Col_1-Tair10_Nu.bowtie2_peak_896	AT1G09820
1	3194193	3195007	H3K4me3_FH_mg10_Col_1-Tair10_Nu.bowtie2_peak_897	AT1G09830
1	3199408	3200217	H3K4me3_FH_mg10_Col_1-Tair10_Nu.bowtie2_peak_898	AT1G09840
1	3201765	3202274	H3K4me3_FH_mg10_Col_1-Tair10_Nu.bowtie2_peak_899	AT1G09850
1	3205674	3206426	H3K4me3_FH_mg10_Col_1-Tair10_Nu.bowtie2_peak_900	AT1G09870
1	3217978	3218664	H3K4me3_FH_mg10_Col_1-Tair10_Nu.bowtie2_peak_901	AT1G09900
1	3223899	3224668	H3K4me3_FH_mg10_Col_1-Tair10_Nu.bowtie2_peak_902	AT1G09910, AT1TE10470
1	3226425	3227016	H3K4me3_FH_mg10_Col_1-Tair10_Nu.bowtie2_peak_903	AT1G09920
1	3229797	3230102	H3K4me3_FH_mg10_Col_1-Tair10_Nu.bowtie2_peak_904	AT1G09930
1	3238463	3239504	H3K4me3_FH_mg10_Col_1-Tair10_Nu.bowtie2_peak_905	AT1G09940
1	3240717	3241570	H3K4me3_FH_mg10_Col_1-Tair10_Nu.bowtie2_peak_906	AT1G09950
1	3244156	3245500	H3K4me3_FH_mg10_Col_1-Tair10_Nu.bowtie2_peak_907	AT1G09960
1	3252246	3254980	H3K4me3_FH_mg10_Col_1-Tair10_Nu.bowtie2_peak_908	AT1G09970, AT1TE10570
1	3260717	3261628	H3K4me3_FH_mg10_Col_1-Tair10_Nu.bowtie2_peak_909	AT1G09980
1	3262762	3263566	H3K4me3_FH_mg10_Col_1-Tair10_Nu.bowtie2_peak_910	AT1G09995
1	3263905	3265027	H3K4me3_FH_mg10_Col_1-Tair10_Nu.bowtie2_peak_911	AT1G10000, AT1TE10615
1	3265880	3266316	H3K4me3_FH_mg10_Col_1-Tair10_Nu.bowtie2_peak_912	AT1G10010
1	3270098	3270776	H3K4me3_FH_mg10_Col_1-Tair10_Nu.bowtie2_peak_913	.
1	3270914	3272003	H3K4me3_FH_mg10_Col_1-Tair10_Nu.bowtie2_peak_914	AT1G10020
1	3273784	3274364	H3K4me3_FH_mg10_Col_1-Tair10_Nu.bowtie2_peak_915	AT1G10030
1	3277976	3278714	H3K4me3_FH_mg10_Col_1-Tair10_Nu.bowtie2_peak_916	AT1G10040
1	3278979	3279865	H3K4me3_FH_mg10_Col_1-Tair10_Nu.bowtie2_peak_917	AT1G10050
1	3284646	3284947	H3K4me3_FH_mg10_Col_1-Tair10_Nu.bowtie2_peak_918	AT1G10060
1	3288243	3289096	H3K4me3_FH_mg10_Col_1-Tair10_Nu.bowtie2_peak_919	AT1G10070
1	3295283	3296141	H3K4me3_FH_mg10_Col_1-Tair10_Nu.bowtie2_peak_920	AT1G10090
1	3296744	3297181	H3K4me3_FH_mg10_Col_1-Tair10_Nu.bowtie2_peak_921	.
1	3299573	3300552	H3K4me3_FH_mg10_Col_1-Tair10_Nu.bowtie2_peak_922	AT1G10095
1	3300648	3301216	H3K4me3_FH_mg10_Col_1-Tair10_Nu.bowtie2_peak_923	AT1G10100
1	3302633	3303437	H3K4me3_FH_mg10_Col_1-Tair10_Nu.bowtie2_peak_924	AT1G10110, AT1G04767
1	3305274	3306273	H3K4me3_FH_mg10_Col_1-Tair10_Nu.bowtie2_peak_925	AT1G10120, AT1G04773
1	3310922	3311589	H3K4me3_FH_mg10_Col_1-Tair10_Nu.bowtie2_peak_926	AT1G10130
1	3322923	3323520	H3K4me3_FH_mg10_Col_1-Tair10_Nu.bowtie2_peak_927	AT1G10140
1	3325887	3327135	H3K4me3_FH_mg10_Col_1-Tair10_Nu.bowtie2_peak_928	AT1G10150
1	3328936	3329722	H3K4me3_FH_mg10_Col_1-Tair10_Nu.bowtie2_peak_929	AT1G10160
1	3330289	3331330	H3K4me3_FH_mg10_Col_1-Tair10_Nu.bowtie2_peak_930	AT1G10160, AT1TE10830
1	3331465	3333268	H3K4me3_FH_mg10_Col_1-Tair10_Nu.bowtie2_peak_931	AT1TE10830
1	3337271	3338084	H3K4me3_FH_mg10_Col_1-Tair10_Nu.bowtie2_peak_932	AT1G10170
1	3338386	3338698	H3K4me3_FH_mg10_Col_1-Tair10_Nu.bowtie2_peak_933	.
1	3340704	3341610	H3K4me3_FH_mg10_Col_1-Tair10_Nu.bowtie2_peak_934	AT1G10180
1	3346642	3347875	H3K4me3_FH_mg10_Col_1-Tair10_Nu.bowtie2_peak_935	AT1G10200
1	3349202	3349982	H3K4me3_FH_mg10_Col_1-Tair10_Nu.bowtie2_peak_936	AT1G10210
1	3352089	3352861	H3K4me3_FH_mg10_Col_1-Tair10_Nu.bowtie2_peak_937	AT1G10220
1	3354295	3354785	H3K4me3_FH_mg10_Col_1-Tair10_Nu.bowtie2_peak_938	AT1G10225
1	3355585	3356362	H3K4me3_FH_mg10_Col_1-Tair10_Nu.bowtie2_peak_939	AT1G10230
1	3359194	3359849	H3K4me3_FH_mg10_Col_1-Tair10_Nu.bowtie2_peak_940	AT1G10240
1	3360043	3360352	H3K4me3_FH_mg10_Col_1-Tair10_Nu.bowtie2_peak_941	.
1	3361301	3361852	H3K4me3_FH_mg10_Col_1-Tair10_Nu.bowtie2_peak_942	AT1G04783
1	3363445	3364546	H3K4me3_FH_mg10_Col_1-Tair10_Nu.bowtie2_peak_943	AT1G10270
1	3367974	3369116	H3K4me3_FH_mg10_Col_1-Tair10_Nu.bowtie2_peak_944	AT1G10280
1	3370465	3371295	H3K4me3_FH_mg10_Col_1-Tair10_Nu.bowtie2_peak_945	AT1G10290
1	3378076	3378561	H3K4me3_FH_mg10_Col_1-Tair10_Nu.bowtie2_peak_946	AT1G10300
1	3383200	3383938	H3K4me3_FH_mg10_Col_1-Tair10_Nu.bowtie2_peak_947	AT1G10310
1	3384144	3384860	H3K4me3_FH_mg10_Col_1-Tair10_Nu.bowtie2_peak_948	.
1	3387408	3388464	H3K4me3_FH_mg10_Col_1-Tair10_Nu.bowtie2_peak_949	AT1G10320, AT1TE11020
1	3388529	3389478	H3K4me3_FH_mg10_Col_1-Tair10_Nu.bowtie2_peak_950	AT1G10330
1	3394077	3395058	H3K4me3_FH_mg10_Col_1-Tair10_Nu.bowtie2_peak_951	AT1G10350
1	3396496	3396882	H3K4me3_FH_mg10_Col_1-Tair10_Nu.bowtie2_peak_952	AT1G10360
1	3397297	3397621	H3K4me3_FH_mg10_Col_1-Tair10_Nu.bowtie2_peak_953	.
1	3397854	3398374	H3K4me3_FH_mg10_Col_1-Tair10_Nu.bowtie2_peak_954	AT1G10370
1	3400887	3401164	H3K4me3_FH_mg10_Col_1-Tair10_Nu.bowtie2_peak_955	AT1G10380
1	3403092	3403430	H3K4me3_FH_mg10_Col_1-Tair10_Nu.bowtie2_peak_956	AT1G10385
1	3412059	3412884	H3K4me3_FH_mg10_Col_1-Tair10_Nu.bowtie2_peak_957	AT1G10390, AT1G10395
1	3418537	3419539	H3K4me3_FH_mg10_Col_1-Tair10_Nu.bowtie2_peak_958	AT1G10410
1	3426867	3427538	H3K4me3_FH_mg10_Col_1-Tair10_Nu.bowtie2_peak_959	AT1G10417
1	3429712	3430590	H3K4me3_FH_mg10_Col_1-Tair10_Nu.bowtie2_peak_960	AT1G10430
1	3431769	3432575	H3K4me3_FH_mg10_Col_1-Tair10_Nu.bowtie2_peak_961	AT1G10450
1	3439698	3440223	H3K4me3_FH_mg10_Col_1-Tair10_Nu.bowtie2_peak_962	AT1G10460
1	3442598	3443859	H3K4me3_FH_mg10_Col_1-Tair10_Nu.bowtie2_peak_963	AT1G10470
1	3449741	3450079	H3K4me3_FH_mg10_Col_1-Tair10_Nu.bowtie2_peak_964	AT1G10480
1	3450090	3450400	H3K4me3_FH_mg10_Col_1-Tair10_Nu.bowtie2_peak_965	AT1G10480
1	3453155	3453731	H3K4me3_FH_mg10_Col_1-Tair10_Nu.bowtie2_peak_966	AT1G10490
1	3460669	3461486	H3K4me3_FH_mg10_Col_1-Tair10_Nu.bowtie2_peak_967	AT1G10500
1	3461579	3462596	H3K4me3_FH_mg10_Col_1-Tair10_Nu.bowtie2_peak_968	AT1G10510
1	3465886	3466430	H3K4me3_FH_mg10_Col_1-Tair10_Nu.bowtie2_peak_969	AT1G10520
1	3469652	3470482	H3K4me3_FH_mg10_Col_1-Tair10_Nu.bowtie2_peak_970	AT1G10522
1	3471859	3472697	H3K4me3_FH_mg10_Col_1-Tair10_Nu.bowtie2_peak_971	AT1G10530, AT1G04803
1	3474547	3475006	H3K4me3_FH_mg10_Col_1-Tair10_Nu.bowtie2_peak_972	AT1G10538
1	3477452	3477957	H3K4me3_FH_mg10_Col_1-Tair10_Nu.bowtie2_peak_973	AT1G10540
1	3480655	3480945	H3K4me3_FH_mg10_Col_1-Tair10_Nu.bowtie2_peak_974	AT1G10550
1	3484591	3486634	H3K4me3_FH_mg10_Col_1-Tair10_Nu.bowtie2_peak_975	AT1G10560
1	3487559	3488224	H3K4me3_FH_mg10_Col_1-Tair10_Nu.bowtie2_peak_976	AT1G10570
1	3492485	3493745	H3K4me3_FH_mg10_Col_1-Tair10_Nu.bowtie2_peak_977	AT1G10580
1	3502702	3503434	H3K4me3_FH_mg10_Col_1-Tair10_Nu.bowtie2_peak_978	AT1G10590
1	3503667	3504405	H3K4me3_FH_mg10_Col_1-Tair10_Nu.bowtie2_peak_979	AT1G10600
1	3514087	3514742	H3K4me3_FH_mg10_Col_1-Tair10_Nu.bowtie2_peak_980	AT1G10630
1	3526018	3526445	H3K4me3_FH_mg10_Col_1-Tair10_Nu.bowtie2_peak_981	AT1G10650
1	3527541	3527808	H3K4me3_FH_mg10_Col_1-Tair10_Nu.bowtie2_peak_982	.
1	3532421	3533311	H3K4me3_FH_mg10_Col_1-Tair10_Nu.bowtie2_peak_983	AT1G10660
1	3535455	3536232	H3K4me3_FH_mg10_Col_1-Tair10_Nu.bowtie2_peak_984	AT1G10670
1	3550065	3550727	H3K4me3_FH_mg10_Col_1-Tair10_Nu.bowtie2_peak_985	AT1G10690
1	3554082	3555062	H3K4me3_FH_mg10_Col_1-Tair10_Nu.bowtie2_peak_986	AT1G10700
1	3558354	3559121	H3K4me3_FH_mg10_Col_1-Tair10_Nu.bowtie2_peak_987	AT1G10710
1	3562908	3563927	H3K4me3_FH_mg10_Col_1-Tair10_Nu.bowtie2_peak_988	AT1G10720
1	3565238	3565952	H3K4me3_FH_mg10_Col_1-Tair10_Nu.bowtie2_peak_989	AT1G10730
1	3569624	3570720	H3K4me3_FH_mg10_Col_1-Tair10_Nu.bowtie2_peak_990	AT1G10740
1	3577327	3578419	H3K4me3_FH_mg10_Col_1-Tair10_Nu.bowtie2_peak_991	AT1G10750
1	3589787	3590093	H3K4me3_FH_mg10_Col_1-Tair10_Nu.bowtie2_peak_992	AT1G10760
1	3590317	3590685	H3K4me3_FH_mg10_Col_1-Tair10_Nu.bowtie2_peak_993	AT1G10760
1	3591842	3592482	H3K4me3_FH_mg10_Col_1-Tair10_Nu.bowtie2_peak_994	AT1G10770
1	3594363	3595200	H3K4me3_FH_mg10_Col_1-Tair10_Nu.bowtie2_peak_995	AT1G10780
1	3596277	3596654	H3K4me3_FH_mg10_Col_1-Tair10_Nu.bowtie2_peak_996	AT1G10790
1	3604314	3605049	H3K4me3_FH_mg10_Col_1-Tair10_Nu.bowtie2_peak_997	AT1G10820
1	3606706	3607528	H3K4me3_FH_mg10_Col_1-Tair10_Nu.bowtie2_peak_998	AT1G10830
1	3609652	3610447	H3K4me3_FH_mg10_Col_1-Tair10_Nu.bowtie2_peak_999	AT1G10840
1	3611763	3613482	H3K4me3_FH_mg10_Col_1-Tair10_Nu.bowtie2_peak_1000	AT1G10850, AT1G04823
1	3615470	3616197	H3K4me3_FH_mg10_Col_1-Tair10_Nu.bowtie2_peak_1001	AT1G04827, AT1G10865
1	3623157	3623786	H3K4me3_FH_mg10_Col_1-Tair10_Nu.bowtie2_peak_1002	AT1G10870
1	3625796	3626114	H3K4me3_FH_mg10_Col_1-Tair10_Nu.bowtie2_peak_1003	.
1	3627677	3628344	H3K4me3_FH_mg10_Col_1-Tair10_Nu.bowtie2_peak_1004	AT1G10890
1	3636527	3637179	H3K4me3_FH_mg10_Col_1-Tair10_Nu.bowtie2_peak_1005	AT1G10900
1	3639860	3640566	H3K4me3_FH_mg10_Col_1-Tair10_Nu.bowtie2_peak_1006	AT1G10910
1	3646816	3647499	H3K4me3_FH_mg10_Col_1-Tair10_Nu.bowtie2_peak_1007	AT1G10920
1	3648063	3648628	H3K4me3_FH_mg10_Col_1-Tair10_Nu.bowtie2_peak_1008	.
1	3655100	3655654	H3K4me3_FH_mg10_Col_1-Tair10_Nu.bowtie2_peak_1009	AT1G10930
1	3657632	3658506	H3K4me3_FH_mg10_Col_1-Tair10_Nu.bowtie2_peak_1010	AT1G10940
1	3659221	3659912	H3K4me3_FH_mg10_Col_1-Tair10_Nu.bowtie2_peak_1011	AT1G10950
1	3664353	3664946	H3K4me3_FH_mg10_Col_1-Tair10_Nu.bowtie2_peak_1012	AT1G10960
1	3666386	3667227	H3K4me3_FH_mg10_Col_1-Tair10_Nu.bowtie2_peak_1013	AT1G10970
1	3670504	3670983	H3K4me3_FH_mg10_Col_1-Tair10_Nu.bowtie2_peak_1014	AT1G10990
1	3675576	3676139	H3K4me3_FH_mg10_Col_1-Tair10_Nu.bowtie2_peak_1015	AT1G11000
1	3676753	3677833	H3K4me3_FH_mg10_Col_1-Tair10_Nu.bowtie2_peak_1016	AT1G11020
1	3680154	3680484	H3K4me3_FH_mg10_Col_1-Tair10_Nu.bowtie2_peak_1017	AT1G11040
1	3681740	3683032	H3K4me3_FH_mg10_Col_1-Tair10_Nu.bowtie2_peak_1018	AT1G11050
1	3684650	3685735	H3K4me3_FH_mg10_Col_1-Tair10_Nu.bowtie2_peak_1019	AT1G11060
1	3702593	3703646	H3K4me3_FH_mg10_Col_1-Tair10_Nu.bowtie2_peak_1020	AT1G11090, AT1G04837
1	3708826	3709612	H3K4me3_FH_mg10_Col_1-Tair10_Nu.bowtie2_peak_1021	AT1G11100
1	3710551	3710887	H3K4me3_FH_mg10_Col_1-Tair10_Nu.bowtie2_peak_1022	AT1G11110
1	3713174	3713704	H3K4me3_FH_mg10_Col_1-Tair10_Nu.bowtie2_peak_1023	AT1G11112
1	3715109	3715634	H3K4me3_FH_mg10_Col_1-Tair10_Nu.bowtie2_peak_1024	AT1G11120, AT1TE12090
1	3718767	3719531	H3K4me3_FH_mg10_Col_1-Tair10_Nu.bowtie2_peak_1025	AT1G11125
1	3722786	3723104	H3K4me3_FH_mg10_Col_1-Tair10_Nu.bowtie2_peak_1026	AT1G11130
1	3728847	3729732	H3K4me3_FH_mg10_Col_1-Tair10_Nu.bowtie2_peak_1027	AT1TE12135, AT1G11150
1	3733113	3733580	H3K4me3_FH_mg10_Col_1-Tair10_Nu.bowtie2_peak_1028	AT1G11160
1	3733603	3733880	H3K4me3_FH_mg10_Col_1-Tair10_Nu.bowtie2_peak_1029	AT1G11160
1	3740771	3742410	H3K4me3_FH_mg10_Col_1-Tair10_Nu.bowtie2_peak_1030	AT1G11170
1	3744876	3745539	H3K4me3_FH_mg10_Col_1-Tair10_Nu.bowtie2_peak_1031	AT1G11175
1	3745704	3746486	H3K4me3_FH_mg10_Col_1-Tair10_Nu.bowtie2_peak_1032	AT1G11180
1	3752071	3752333	H3K4me3_FH_mg10_Col_1-Tair10_Nu.bowtie2_peak_1033	AT1G11190
1	3753257	3754042	H3K4me3_FH_mg10_Col_1-Tair10_Nu.bowtie2_peak_1034	AT1G11200
1	3755798	3756198	H3K4me3_FH_mg10_Col_1-Tair10_Nu.bowtie2_peak_1035	.
1	3756368	3757004	H3K4me3_FH_mg10_Col_1-Tair10_Nu.bowtie2_peak_1036	AT1G11210
1	3759961	3760388	H3K4me3_FH_mg10_Col_1-Tair10_Nu.bowtie2_peak_1037	.
1	3760554	3761216	H3K4me3_FH_mg10_Col_1-Tair10_Nu.bowtie2_peak_1038	AT1G11220
1	3763900	3764180	H3K4me3_FH_mg10_Col_1-Tair10_Nu.bowtie2_peak_1039	AT1G11230
1	3764193	3764461	H3K4me3_FH_mg10_Col_1-Tair10_Nu.bowtie2_peak_1040	AT1G11230
1	3767560	3768315	H3K4me3_FH_mg10_Col_1-Tair10_Nu.bowtie2_peak_1041	.
1	3768614	3769003	H3K4me3_FH_mg10_Col_1-Tair10_Nu.bowtie2_peak_1042	AT1G11240, AT1G11250
1	3774579	3774978	H3K4me3_FH_mg10_Col_1-Tair10_Nu.bowtie2_peak_1043	.
1	3777326	3778318	H3K4me3_FH_mg10_Col_1-Tair10_Nu.bowtie2_peak_1044	AT1G11260
1	3778953	3779585	H3K4me3_FH_mg10_Col_1-Tair10_Nu.bowtie2_peak_1045	.
1	3785974	3787060	H3K4me3_FH_mg10_Col_1-Tair10_Nu.bowtie2_peak_1046	AT1G11270
1	3789912	3790822	H3K4me3_FH_mg10_Col_1-Tair10_Nu.bowtie2_peak_1047	AT1G11280, AT1TE12305
1	3793175	3794193	H3K4me3_FH_mg10_Col_1-Tair10_Nu.bowtie2_peak_1048	AT1G11290
1	3803104	3804139	H3K4me3_FH_mg10_Col_1-Tair10_Nu.bowtie2_peak_1049	AT1G11310
1	3807100	3807991	H3K4me3_FH_mg10_Col_1-Tair10_Nu.bowtie2_peak_1050	AT1G11320
1	3810305	3811269	H3K4me3_FH_mg10_Col_1-Tair10_Nu.bowtie2_peak_1051	AT1G11330
1	3821949	3822951	H3K4me3_FH_mg10_Col_1-Tair10_Nu.bowtie2_peak_1052	AT1G11360
1	3828092	3829258	H3K4me3_FH_mg10_Col_1-Tair10_Nu.bowtie2_peak_1053	.
1	3829890	3830228	H3K4me3_FH_mg10_Col_1-Tair10_Nu.bowtie2_peak_1054	AT1G11370
1	3832614	3833117	H3K4me3_FH_mg10_Col_1-Tair10_Nu.bowtie2_peak_1055	AT1G11380
1	3836766	3837609	H3K4me3_FH_mg10_Col_1-Tair10_Nu.bowtie2_peak_1056	AT1G11390
1	3837845	3838478	H3K4me3_FH_mg10_Col_1-Tair10_Nu.bowtie2_peak_1057	AT1G11400
1	3846171	3847014	H3K4me3_FH_mg10_Col_1-Tair10_Nu.bowtie2_peak_1058	AT1G11420
1	3847237	3848001	H3K4me3_FH_mg10_Col_1-Tair10_Nu.bowtie2_peak_1059	AT1G11430
1	3849297	3850318	H3K4me3_FH_mg10_Col_1-Tair10_Nu.bowtie2_peak_1060	AT1G11440
1	3860227	3860561	H3K4me3_FH_mg10_Col_1-Tair10_Nu.bowtie2_peak_1061	AT1G11470
1	3860870	3861347	H3K4me3_FH_mg10_Col_1-Tair10_Nu.bowtie2_peak_1062	.
1	3862411	3863045	H3K4me3_FH_mg10_Col_1-Tair10_Nu.bowtie2_peak_1063	AT1G11475
1	3866038	3866967	H3K4me3_FH_mg10_Col_1-Tair10_Nu.bowtie2_peak_1064	AT1G11480
1	3874457	3874879	H3K4me3_FH_mg10_Col_1-Tair10_Nu.bowtie2_peak_1065	AT1G11530, AT1G04853
1	3876550	3877220	H3K4me3_FH_mg10_Col_1-Tair10_Nu.bowtie2_peak_1066	AT1G11540
1	3878718	3879057	H3K4me3_FH_mg10_Col_1-Tair10_Nu.bowtie2_peak_1067	.
1	3879669	3880362	H3K4me3_FH_mg10_Col_1-Tair10_Nu.bowtie2_peak_1068	AT1G11545
1	3881722	3882374	H3K4me3_FH_mg10_Col_1-Tair10_Nu.bowtie2_peak_1069	AT1G11560
1	3895808	3896967	H3K4me3_FH_mg10_Col_1-Tair10_Nu.bowtie2_peak_1070	AT1G11592
1	3902846	3903506	H3K4me3_FH_mg10_Col_1-Tair10_Nu.bowtie2_peak_1071	.
1	3905598	3905991	H3K4me3_FH_mg10_Col_1-Tair10_Nu.bowtie2_peak_1072	AT1G11608
1	3913540	3914428	H3K4me3_FH_mg10_Col_1-Tair10_Nu.bowtie2_peak_1073	AT1G11630
1	3914771	3916150	H3K4me3_FH_mg10_Col_1-Tair10_Nu.bowtie2_peak_1074	AT1G11650
1	3920533	3921207	H3K4me3_FH_mg10_Col_1-Tair10_Nu.bowtie2_peak_1075	AT1G11660
1	3930245	3931578	H3K4me3_FH_mg10_Col_1-Tair10_Nu.bowtie2_peak_1076	AT1G11670
1	3938458	3939367	H3K4me3_FH_mg10_Col_1-Tair10_Nu.bowtie2_peak_1077	AT1G11680
1	3945760	3946464	H3K4me3_FH_mg10_Col_1-Tair10_Nu.bowtie2_peak_1078	AT1G11700
1	3948685	3949540	H3K4me3_FH_mg10_Col_1-Tair10_Nu.bowtie2_peak_1079	AT1G11710
1	3951374	3951935	H3K4me3_FH_mg10_Col_1-Tair10_Nu.bowtie2_peak_1080	AT1G11720, AT1G04873
1	3963332	3963657	H3K4me3_FH_mg10_Col_1-Tair10_Nu.bowtie2_peak_1081	.
1	3965628	3966871	H3K4me3_FH_mg10_Col_1-Tair10_Nu.bowtie2_peak_1082	AT1G11740
1	3967489	3968221	H3K4me3_FH_mg10_Col_1-Tair10_Nu.bowtie2_peak_1083	AT1G11750, AT1G04883
1	3971050	3971882	H3K4me3_FH_mg10_Col_1-Tair10_Nu.bowtie2_peak_1084	AT1G11755
1	3972630	3973291	H3K4me3_FH_mg10_Col_1-Tair10_Nu.bowtie2_peak_1085	AT1G11760
1	3975763	3976499	H3K4me3_FH_mg10_Col_1-Tair10_Nu.bowtie2_peak_1086	AT1G11770
1	3978434	3979270	H3K4me3_FH_mg10_Col_1-Tair10_Nu.bowtie2_peak_1087	AT1G11780
1	3980091	3980463	H3K4me3_FH_mg10_Col_1-Tair10_Nu.bowtie2_peak_1088	.
1	3981280	3981960	H3K4me3_FH_mg10_Col_1-Tair10_Nu.bowtie2_peak_1089	AT1G11790
1	3986450	3987301	H3K4me3_FH_mg10_Col_1-Tair10_Nu.bowtie2_peak_1090	AT1G11800
1	3992445	3993565	H3K4me3_FH_mg10_Col_1-Tair10_Nu.bowtie2_peak_1091	AT1G11820
1	3995355	3996141	H3K4me3_FH_mg10_Col_1-Tair10_Nu.bowtie2_peak_1092	AT1G11840
1	3999262	3999602	H3K4me3_FH_mg10_Col_1-Tair10_Nu.bowtie2_peak_1093	AT1G11850
1	4001350	4002287	H3K4me3_FH_mg10_Col_1-Tair10_Nu.bowtie2_peak_1094	AT1G11860
1	4003791	4004648	H3K4me3_FH_mg10_Col_1-Tair10_Nu.bowtie2_peak_1095	AT1G11870
1	4009711	4010428	H3K4me3_FH_mg10_Col_1-Tair10_Nu.bowtie2_peak_1096	AT1G11880
1	4010812	4011226	H3K4me3_FH_mg10_Col_1-Tair10_Nu.bowtie2_peak_1097	AT1G11890
1	4014017	4014694	H3K4me3_FH_mg10_Col_1-Tair10_Nu.bowtie2_peak_1098	AT1G11900
1	4014829	4015681	H3K4me3_FH_mg10_Col_1-Tair10_Nu.bowtie2_peak_1099	AT1G11905, AT1TE13060
1	4020222	4020931	H3K4me3_FH_mg10_Col_1-Tair10_Nu.bowtie2_peak_1100	AT1G11910
1	4028727	4029531	H3K4me3_FH_mg10_Col_1-Tair10_Nu.bowtie2_peak_1101	AT1G11930
1	4033296	4034106	H3K4me3_FH_mg10_Col_1-Tair10_Nu.bowtie2_peak_1102	AT1G11940
1	4038259	4039097	H3K4me3_FH_mg10_Col_1-Tair10_Nu.bowtie2_peak_1103	AT1G11950
1	4042836	4043163	H3K4me3_FH_mg10_Col_1-Tair10_Nu.bowtie2_peak_1104	AT1G11960
1	4043716	4043988	H3K4me3_FH_mg10_Col_1-Tair10_Nu.bowtie2_peak_1105	AT1G11960
1	4048826	4049142	H3K4me3_FH_mg10_Col_1-Tair10_Nu.bowtie2_peak_1106	AT1G11990
1	4053040	4053846	H3K4me3_FH_mg10_Col_1-Tair10_Nu.bowtie2_peak_1107	AT1G12000
1	4056779	4057181	H3K4me3_FH_mg10_Col_1-Tair10_Nu.bowtie2_peak_1108	AT1G12010
1	4058154	4058622	H3K4me3_FH_mg10_Col_1-Tair10_Nu.bowtie2_peak_1109	AT1G12013, AT1G12015
1	4062556	4063332	H3K4me3_FH_mg10_Col_1-Tair10_Nu.bowtie2_peak_1110	AT1G12020
1	4064760	4065287	H3K4me3_FH_mg10_Col_1-Tair10_Nu.bowtie2_peak_1111	.
1	4065790	4066377	H3K4me3_FH_mg10_Col_1-Tair10_Nu.bowtie2_peak_1112	AT1G12030
1	4071190	4072492	H3K4me3_FH_mg10_Col_1-Tair10_Nu.bowtie2_peak_1113	AT1TE13240, AT1TE13245
1	4072750	4073612	H3K4me3_FH_mg10_Col_1-Tair10_Nu.bowtie2_peak_1114	AT1G12050
1	4076301	4077053	H3K4me3_FH_mg10_Col_1-Tair10_Nu.bowtie2_peak_1115	AT1G12060
1	4077617	4078062	H3K4me3_FH_mg10_Col_1-Tair10_Nu.bowtie2_peak_1116	AT1G12064
1	4079703	4080131	H3K4me3_FH_mg10_Col_1-Tair10_Nu.bowtie2_peak_1117	AT1G12070
1	4084447	4084905	H3K4me3_FH_mg10_Col_1-Tair10_Nu.bowtie2_peak_1118	AT1G12080
1	4090176	4090580	H3K4me3_FH_mg10_Col_1-Tair10_Nu.bowtie2_peak_1119	AT1G12090
1	4105257	4106760	H3K4me3_FH_mg10_Col_1-Tair10_Nu.bowtie2_peak_1120	AT1G12110
1	4108435	4109352	H3K4me3_FH_mg10_Col_1-Tair10_Nu.bowtie2_peak_1121	.
1	4118543	4119223	H3K4me3_FH_mg10_Col_1-Tair10_Nu.bowtie2_peak_1122	AT1G12130
1	4121341	4122132	H3K4me3_FH_mg10_Col_1-Tair10_Nu.bowtie2_peak_1123	AT1G12140
1	4126029	4126751	H3K4me3_FH_mg10_Col_1-Tair10_Nu.bowtie2_peak_1124	AT1G12160
1	4130578	4130874	H3K4me3_FH_mg10_Col_1-Tair10_Nu.bowtie2_peak_1125	AT1G12180
1	4137511	4138203	H3K4me3_FH_mg10_Col_1-Tair10_Nu.bowtie2_peak_1126	AT1G12200
1	4140292	4140762	H3K4me3_FH_mg10_Col_1-Tair10_Nu.bowtie2_peak_1127	AT1G12210
1	4140781	4141163	H3K4me3_FH_mg10_Col_1-Tair10_Nu.bowtie2_peak_1128	AT1G12210
1	4147981	4148616	H3K4me3_FH_mg10_Col_1-Tair10_Nu.bowtie2_peak_1129	AT1G12230
1	4153626	4154113	H3K4me3_FH_mg10_Col_1-Tair10_Nu.bowtie2_peak_1130	AT1G12240
1	4157739	4158498	H3K4me3_FH_mg10_Col_1-Tair10_Nu.bowtie2_peak_1131	AT1G12244
1	4158683	4159051	H3K4me3_FH_mg10_Col_1-Tair10_Nu.bowtie2_peak_1132	.
1	4159262	4159940	H3K4me3_FH_mg10_Col_1-Tair10_Nu.bowtie2_peak_1133	AT1G12250
1	4172051	4172995	H3K4me3_FH_mg10_Col_1-Tair10_Nu.bowtie2_peak_1134	AT1G12270
1	4181805	4182536	H3K4me3_FH_mg10_Col_1-Tair10_Nu.bowtie2_peak_1135	AT1G12290, AT1G12294
1	4185405	4186184	H3K4me3_FH_mg10_Col_1-Tair10_Nu.bowtie2_peak_1136	AT1G12300
1	4187163	4188032	H3K4me3_FH_mg10_Col_1-Tair10_Nu.bowtie2_peak_1137	AT1G12320, AT1G12310
1	4189345	4190205	H3K4me3_FH_mg10_Col_1-Tair10_Nu.bowtie2_peak_1138	.
1	4194673	4196219	H3K4me3_FH_mg10_Col_1-Tair10_Nu.bowtie2_peak_1139	AT1G12330
1	4197010	4197355	H3K4me3_FH_mg10_Col_1-Tair10_Nu.bowtie2_peak_1140	.
1	4198431	4199133	H3K4me3_FH_mg10_Col_1-Tair10_Nu.bowtie2_peak_1141	AT1G12350
1	4200975	4201678	H3K4me3_FH_mg10_Col_1-Tair10_Nu.bowtie2_peak_1142	AT1G12360
1	4208039	4208976	H3K4me3_FH_mg10_Col_1-Tair10_Nu.bowtie2_peak_1143	AT1G12370
1	4215660	4217198	H3K4me3_FH_mg10_Col_1-Tair10_Nu.bowtie2_peak_1144	AT1G12380
1	4220158	4220668	H3K4me3_FH_mg10_Col_1-Tair10_Nu.bowtie2_peak_1145	AT1G12390
1	4221886	4222686	H3K4me3_FH_mg10_Col_1-Tair10_Nu.bowtie2_peak_1146	AT1G12400
1	4223022	4223688	H3K4me3_FH_mg10_Col_1-Tair10_Nu.bowtie2_peak_1147	AT1G12410
1	4227266	4227914	H3K4me3_FH_mg10_Col_1-Tair10_Nu.bowtie2_peak_1148	.
1	4237895	4238739	H3K4me3_FH_mg10_Col_1-Tair10_Nu.bowtie2_peak_1149	AT1G12430
1	4241641	4242480	H3K4me3_FH_mg10_Col_1-Tair10_Nu.bowtie2_peak_1150	.
1	4242656	4243085	H3K4me3_FH_mg10_Col_1-Tair10_Nu.bowtie2_peak_1151	AT1G12440
1	4244309	4245189	H3K4me3_FH_mg10_Col_1-Tair10_Nu.bowtie2_peak_1152	AT1G12450
1	4247454	4248346	H3K4me3_FH_mg10_Col_1-Tair10_Nu.bowtie2_peak_1153	AT1G12460
1	4250966	4251785	H3K4me3_FH_mg10_Col_1-Tair10_Nu.bowtie2_peak_1154	AT1G12470
1	4260653	4261424	H3K4me3_FH_mg10_Col_1-Tair10_Nu.bowtie2_peak_1155	AT1G12490
1	4264004	4265127	H3K4me3_FH_mg10_Col_1-Tair10_Nu.bowtie2_peak_1156	AT1G12500
1	4268116	4268956	H3K4me3_FH_mg10_Col_1-Tair10_Nu.bowtie2_peak_1157	AT1G12520
1	4270155	4270839	H3K4me3_FH_mg10_Col_1-Tair10_Nu.bowtie2_peak_1158	AT1G12530
1	4274595	4275251	H3K4me3_FH_mg10_Col_1-Tair10_Nu.bowtie2_peak_1159	AT1G12550
1	4282908	4283699	H3K4me3_FH_mg10_Col_1-Tair10_Nu.bowtie2_peak_1160	AT1G12580
1	4288012	4288291	H3K4me3_FH_mg10_Col_1-Tair10_Nu.bowtie2_peak_1161	AT1G12600
1	4288458	4288892	H3K4me3_FH_mg10_Col_1-Tair10_Nu.bowtie2_peak_1162	AT1G12600
1	4290274	4290971	H3K4me3_FH_mg10_Col_1-Tair10_Nu.bowtie2_peak_1163	AT1G12610
1	4296125	4297143	H3K4me3_FH_mg10_Col_1-Tair10_Nu.bowtie2_peak_1164	AT1G12620
1	4298775	4299404	H3K4me3_FH_mg10_Col_1-Tair10_Nu.bowtie2_peak_1165	AT1G12630
1	4304859	4305752	H3K4me3_FH_mg10_Col_1-Tair10_Nu.bowtie2_peak_1166	AT1G12640
1	4305932	4306612	H3K4me3_FH_mg10_Col_1-Tair10_Nu.bowtie2_peak_1167	AT1G12650
1	4312368	4312784	H3K4me3_FH_mg10_Col_1-Tair10_Nu.bowtie2_peak_1168	AT1G12665
1	4322056	4322962	H3K4me3_FH_mg10_Col_1-Tair10_Nu.bowtie2_peak_1169	AT1G12680
1	4325621	4326295	H3K4me3_FH_mg10_Col_1-Tair10_Nu.bowtie2_peak_1170	AT1G12700
1	4327570	4328519	H3K4me3_FH_mg10_Col_1-Tair10_Nu.bowtie2_peak_1171	AT1G12710
1	4334560	4335295	H3K4me3_FH_mg10_Col_1-Tair10_Nu.bowtie2_peak_1172	AT1G12730
1	4347871	4348341	H3K4me3_FH_mg10_Col_1-Tair10_Nu.bowtie2_peak_1173	AT1G12750
1	4348568	4349724	H3K4me3_FH_mg10_Col_1-Tair10_Nu.bowtie2_peak_1174	AT1G12760
1	4351220	4353431	H3K4me3_FH_mg10_Col_1-Tair10_Nu.bowtie2_peak_1175	AT1G12770
1	4353742	4354365	H3K4me3_FH_mg10_Col_1-Tair10_Nu.bowtie2_peak_1176	AT1G12775
1	4357363	4358317	H3K4me3_FH_mg10_Col_1-Tair10_Nu.bowtie2_peak_1177	AT1G12780
1	4360620	4361350	H3K4me3_FH_mg10_Col_1-Tair10_Nu.bowtie2_peak_1178	AT1G12790
1	4364544	4365350	H3K4me3_FH_mg10_Col_1-Tair10_Nu.bowtie2_peak_1179	AT1G12800
1	4366601	4367069	H3K4me3_FH_mg10_Col_1-Tair10_Nu.bowtie2_peak_1180	AT1G12805
1	4367292	4368139	H3K4me3_FH_mg10_Col_1-Tair10_Nu.bowtie2_peak_1181	AT1G12810
1	4370167	4371313	H3K4me3_FH_mg10_Col_1-Tair10_Nu.bowtie2_peak_1182	AT1G12820
1	4374152	4375175	H3K4me3_FH_mg10_Col_1-Tair10_Nu.bowtie2_peak_1183	AT1G12840, AT1TE14210, AT1G12830
1	4375528	4376325	H3K4me3_FH_mg10_Col_1-Tair10_Nu.bowtie2_peak_1184	AT1G12840
1	4378950	4379419	H3K4me3_FH_mg10_Col_1-Tair10_Nu.bowtie2_peak_1185	AT1G12845
1	4379735	4381634	H3K4me3_FH_mg10_Col_1-Tair10_Nu.bowtie2_peak_1186	AT1G12850
1	4384466	4385559	H3K4me3_FH_mg10_Col_1-Tair10_Nu.bowtie2_peak_1187	AT1G12860
1	4389944	4390331	H3K4me3_FH_mg10_Col_1-Tair10_Nu.bowtie2_peak_1188	AT1G12880
1	4394001	4394287	H3K4me3_FH_mg10_Col_1-Tair10_Nu.bowtie2_peak_1189	AT1G12900
1	4395152	4396241	H3K4me3_FH_mg10_Col_1-Tair10_Nu.bowtie2_peak_1190	AT1G12910
1	4396534	4396853	H3K4me3_FH_mg10_Col_1-Tair10_Nu.bowtie2_peak_1191	.
1	4397149	4398169	H3K4me3_FH_mg10_Col_1-Tair10_Nu.bowtie2_peak_1192	AT1G12920
1	4404606	4405561	H3K4me3_FH_mg10_Col_1-Tair10_Nu.bowtie2_peak_1193	AT1G12930
1	4416272	4417120	H3K4me3_FH_mg10_Col_1-Tair10_Nu.bowtie2_peak_1194	AT1G12940
1	4419768	4420230	H3K4me3_FH_mg10_Col_1-Tair10_Nu.bowtie2_peak_1195	AT1G12950
1	4422807	4423146	H3K4me3_FH_mg10_Col_1-Tair10_Nu.bowtie2_peak_1196	AT1G12960
1	4423598	4424577	H3K4me3_FH_mg10_Col_1-Tair10_Nu.bowtie2_peak_1197	AT1G12970
1	4429772	4430333	H3K4me3_FH_mg10_Col_1-Tair10_Nu.bowtie2_peak_1198	AT1G12980
1	4430464	4430782	H3K4me3_FH_mg10_Col_1-Tair10_Nu.bowtie2_peak_1199	.
1	4433659	4434904	H3K4me3_FH_mg10_Col_1-Tair10_Nu.bowtie2_peak_1200	AT1G12990
1	4438952	4439511	H3K4me3_FH_mg10_Col_1-Tair10_Nu.bowtie2_peak_1201	AT1G13000
1	4442275	4443834	H3K4me3_FH_mg10_Col_1-Tair10_Nu.bowtie2_peak_1202	AT1G13020
1	4446576	4447386	H3K4me3_FH_mg10_Col_1-Tair10_Nu.bowtie2_peak_1203	AT1G13030
1	4447540	4448254	H3K4me3_FH_mg10_Col_1-Tair10_Nu.bowtie2_peak_1204	AT1G13040
1	4452285	4453034	H3K4me3_FH_mg10_Col_1-Tair10_Nu.bowtie2_peak_1205	AT1G13060
1	4459142	4459946	H3K4me3_FH_mg10_Col_1-Tair10_Nu.bowtie2_peak_1206	AT1G13080
1	4461845	4462719	H3K4me3_FH_mg10_Col_1-Tair10_Nu.bowtie2_peak_1207	AT1G13090
1	4463993	4464709	H3K4me3_FH_mg10_Col_1-Tair10_Nu.bowtie2_peak_1208	AT1G13100
1	4467295	4467668	H3K4me3_FH_mg10_Col_1-Tair10_Nu.bowtie2_peak_1209	AT1G13110
1	4472446	4473252	H3K4me3_FH_mg10_Col_1-Tair10_Nu.bowtie2_peak_1210	AT1G13120
1	4478085	4478808	H3K4me3_FH_mg10_Col_1-Tair10_Nu.bowtie2_peak_1211	.
1	4480777	4481435	H3K4me3_FH_mg10_Col_1-Tair10_Nu.bowtie2_peak_1212	AT1G13145
1	4484565	4485395	H3K4me3_FH_mg10_Col_1-Tair10_Nu.bowtie2_peak_1213	AT1G13160
1	4487281	4488450	H3K4me3_FH_mg10_Col_1-Tair10_Nu.bowtie2_peak_1214	AT1TE14590
1	4488833	4489171	H3K4me3_FH_mg10_Col_1-Tair10_Nu.bowtie2_peak_1215	.
1	4491687	4492557	H3K4me3_FH_mg10_Col_1-Tair10_Nu.bowtie2_peak_1216	AT1G13170
1	4494975	4495846	H3K4me3_FH_mg10_Col_1-Tair10_Nu.bowtie2_peak_1217	AT1G13180
1	4498869	4499377	H3K4me3_FH_mg10_Col_1-Tair10_Nu.bowtie2_peak_1218	AT1G13190
1	4502664	4503073	H3K4me3_FH_mg10_Col_1-Tair10_Nu.bowtie2_peak_1219	AT1G13195
1	4503191	4503544	H3K4me3_FH_mg10_Col_1-Tair10_Nu.bowtie2_peak_1220	AT1G13195
1	4512964	4513894	H3K4me3_FH_mg10_Col_1-Tair10_Nu.bowtie2_peak_1221	AT1G13210
1	4515572	4516388	H3K4me3_FH_mg10_Col_1-Tair10_Nu.bowtie2_peak_1222	AT1G13220
1	4525577	4526069	H3K4me3_FH_mg10_Col_1-Tair10_Nu.bowtie2_peak_1223	AT1G13245
1	4529009	4530069	H3K4me3_FH_mg10_Col_1-Tair10_Nu.bowtie2_peak_1224	AT1G13250
1	4542433	4542897	H3K4me3_FH_mg10_Col_1-Tair10_Nu.bowtie2_peak_1225	AT1G13260
1	4544932	4545498	H3K4me3_FH_mg10_Col_1-Tair10_Nu.bowtie2_peak_1226	AT1G13270
1	4545530	4545800	H3K4me3_FH_mg10_Col_1-Tair10_Nu.bowtie2_peak_1227	AT1G13270
1	4547613	4548573	H3K4me3_FH_mg10_Col_1-Tair10_Nu.bowtie2_peak_1228	AT1G13280
1	4567128	4567792	H3K4me3_FH_mg10_Col_1-Tair10_Nu.bowtie2_peak_1229	AT1G13320
1	4567955	4568405	H3K4me3_FH_mg10_Col_1-Tair10_Nu.bowtie2_peak_1230	AT1G13330
1	4569982	4570319	H3K4me3_FH_mg10_Col_1-Tair10_Nu.bowtie2_peak_1231	.
1	4570477	4571117	H3K4me3_FH_mg10_Col_1-Tair10_Nu.bowtie2_peak_1232	AT1G13340
1	4575743	4576668	H3K4me3_FH_mg10_Col_1-Tair10_Nu.bowtie2_peak_1233	AT1G13350
1	4577165	4577865	H3K4me3_FH_mg10_Col_1-Tair10_Nu.bowtie2_peak_1234	AT1G13360
1	4588191	4588631	H3K4me3_FH_mg10_Col_1-Tair10_Nu.bowtie2_peak_1235	AT1G13370
1	4589896	4590455	H3K4me3_FH_mg10_Col_1-Tair10_Nu.bowtie2_peak_1236	AT1G13380
1	4592748	4593634	H3K4me3_FH_mg10_Col_1-Tair10_Nu.bowtie2_peak_1237	.
1	4593908	4594271	H3K4me3_FH_mg10_Col_1-Tair10_Nu.bowtie2_peak_1238	AT1G13390
1	4601239	4601906	H3K4me3_FH_mg10_Col_1-Tair10_Nu.bowtie2_peak_1239	AT1G13410
1	4609652	4610585	H3K4me3_FH_mg10_Col_1-Tair10_Nu.bowtie2_peak_1240	AT1G13440
1	4614505	4615214	H3K4me3_FH_mg10_Col_1-Tair10_Nu.bowtie2_peak_1241	AT1G13450
1	4615879	4616335	H3K4me3_FH_mg10_Col_1-Tair10_Nu.bowtie2_peak_1242	AT1G13460
1	4632938	4633253	H3K4me3_FH_mg10_Col_1-Tair10_Nu.bowtie2_peak_1243	AT1G13520
1	4635589	4636319	H3K4me3_FH_mg10_Col_1-Tair10_Nu.bowtie2_peak_1244	.
1	4636433	4636709	H3K4me3_FH_mg10_Col_1-Tair10_Nu.bowtie2_peak_1245	AT1G13540
1	4641409	4642113	H3K4me3_FH_mg10_Col_1-Tair10_Nu.bowtie2_peak_1246	AT1G13560
1	4642480	4643010	H3K4me3_FH_mg10_Col_1-Tair10_Nu.bowtie2_peak_1247	.
1	4643846	4644411	H3K4me3_FH_mg10_Col_1-Tair10_Nu.bowtie2_peak_1248	AT1G13570
1	4646522	4646955	H3K4me3_FH_mg10_Col_1-Tair10_Nu.bowtie2_peak_1249	AT1G13580
1	4672263	4673099	H3K4me3_FH_mg10_Col_1-Tair10_Nu.bowtie2_peak_1250	AT1G13630
1	4678823	4679836	H3K4me3_FH_mg10_Col_1-Tair10_Nu.bowtie2_peak_1251	AT1G13640
1	4688368	4688767	H3K4me3_FH_mg10_Col_1-Tair10_Nu.bowtie2_peak_1252	AT1G13670
1	4693301	4694171	H3K4me3_FH_mg10_Col_1-Tair10_Nu.bowtie2_peak_1253	AT1G13690, AT1G05017
1	4704176	4704630	H3K4me3_FH_mg10_Col_1-Tair10_Nu.bowtie2_peak_1254	AT1G13710
1	4709920	4710253	H3K4me3_FH_mg10_Col_1-Tair10_Nu.bowtie2_peak_1255	AT1G13730
1	4713669	4715214	H3K4me3_FH_mg10_Col_1-Tair10_Nu.bowtie2_peak_1256	AT1G13740, AT1G05033
1	4717504	4717803	H3K4me3_FH_mg10_Col_1-Tair10_Nu.bowtie2_peak_1257	AT1G13750
1	4720187	4720535	H3K4me3_FH_mg10_Col_1-Tair10_Nu.bowtie2_peak_1258	.
1	4721673	4722394	H3K4me3_FH_mg10_Col_1-Tair10_Nu.bowtie2_peak_1259	AT1G13770
1	4724515	4725243	H3K4me3_FH_mg10_Col_1-Tair10_Nu.bowtie2_peak_1260	AT1G13780
1	4726716	4727249	H3K4me3_FH_mg10_Col_1-Tair10_Nu.bowtie2_peak_1261	AT1G13790
1	4733134	4733805	H3K4me3_FH_mg10_Col_1-Tair10_Nu.bowtie2_peak_1262	AT1G13800
1	4734016	4734747	H3K4me3_FH_mg10_Col_1-Tair10_Nu.bowtie2_peak_1263	AT1G13810
1	4735532	4736325	H3K4me3_FH_mg10_Col_1-Tair10_Nu.bowtie2_peak_1264	AT1G13820
1	4740043	4740790	H3K4me3_FH_mg10_Col_1-Tair10_Nu.bowtie2_peak_1265	AT1G13830
1	4746403	4746891	H3K4me3_FH_mg10_Col_1-Tair10_Nu.bowtie2_peak_1266	AT1G13860
1	4747422	4748662	H3K4me3_FH_mg10_Col_1-Tair10_Nu.bowtie2_peak_1267	AT1G13870, AT1TE15370
1	4748916	4750195	H3K4me3_FH_mg10_Col_1-Tair10_Nu.bowtie2_peak_1268	AT1G13880
1	4754554	4755605	H3K4me3_FH_mg10_Col_1-Tair10_Nu.bowtie2_peak_1269	AT1G13900
1	4755827	4756648	H3K4me3_FH_mg10_Col_1-Tair10_Nu.bowtie2_peak_1270	AT1G13910
1	4759010	4759312	H3K4me3_FH_mg10_Col_1-Tair10_Nu.bowtie2_peak_1271	AT1G13920
1	4761027	4761641	H3K4me3_FH_mg10_Col_1-Tair10_Nu.bowtie2_peak_1272	AT1G13930
1	4765859	4766239	H3K4me3_FH_mg10_Col_1-Tair10_Nu.bowtie2_peak_1273	AT1G13940
1	4766417	4766759	H3K4me3_FH_mg10_Col_1-Tair10_Nu.bowtie2_peak_1274	AT1G13940
1	4773546	4774102	H3K4me3_FH_mg10_Col_1-Tair10_Nu.bowtie2_peak_1275	AT1G13950
1	4776528	4777477	H3K4me3_FH_mg10_Col_1-Tair10_Nu.bowtie2_peak_1276	AT1G13960
1	4788524	4789097	H3K4me3_FH_mg10_Col_1-Tair10_Nu.bowtie2_peak_1277	AT1G13980
1	4794768	4795606	H3K4me3_FH_mg10_Col_1-Tair10_Nu.bowtie2_peak_1278	AT1G13990
1	4797387	4798472	H3K4me3_FH_mg10_Col_1-Tair10_Nu.bowtie2_peak_1279	AT1G14000
1	4800985	4801834	H3K4me3_FH_mg10_Col_1-Tair10_Nu.bowtie2_peak_1280	AT1G14010
1	4802742	4803637	H3K4me3_FH_mg10_Col_1-Tair10_Nu.bowtie2_peak_1281	AT1G14020
1	4806839	4807489	H3K4me3_FH_mg10_Col_1-Tair10_Nu.bowtie2_peak_1282	AT1G14030
1	4810443	4811170	H3K4me3_FH_mg10_Col_1-Tair10_Nu.bowtie2_peak_1283	AT1G14040
1	4811843	4812524	H3K4me3_FH_mg10_Col_1-Tair10_Nu.bowtie2_peak_1284	AT1G14040
1	4817132	4818025	H3K4me3_FH_mg10_Col_1-Tair10_Nu.bowtie2_peak_1285	AT1G14060
1	4819772	4820537	H3K4me3_FH_mg10_Col_1-Tair10_Nu.bowtie2_peak_1286	AT1G14071
1	4826768	4827488	H3K4me3_FH_mg10_Col_1-Tair10_Nu.bowtie2_peak_1287	AT1G14090
1	4834506	4834861	H3K4me3_FH_mg10_Col_1-Tair10_Nu.bowtie2_peak_1288	AT1G14120
1	4836414	4837562	H3K4me3_FH_mg10_Col_1-Tair10_Nu.bowtie2_peak_1289	AT1G14130
1	4838953	4839646	H3K4me3_FH_mg10_Col_1-Tair10_Nu.bowtie2_peak_1290	AT1G14140
1	4839855	4840359	H3K4me3_FH_mg10_Col_1-Tair10_Nu.bowtie2_peak_1291	AT1G14150
1	4844976	4845832	H3K4me3_FH_mg10_Col_1-Tair10_Nu.bowtie2_peak_1292	AT1G14170
1	4847171	4847964	H3K4me3_FH_mg10_Col_1-Tair10_Nu.bowtie2_peak_1293	AT1G14180
1	4853961	4855202	H3K4me3_FH_mg10_Col_1-Tair10_Nu.bowtie2_peak_1294	AT1G14200
1	4855487	4855988	H3K4me3_FH_mg10_Col_1-Tair10_Nu.bowtie2_peak_1295	AT1G14205
1	4857276	4857920	H3K4me3_FH_mg10_Col_1-Tair10_Nu.bowtie2_peak_1296	AT1G14210
1	4861228	4862205	H3K4me3_FH_mg10_Col_1-Tair10_Nu.bowtie2_peak_1297	AT1G14230
1	4872853	4873510	H3K4me3_FH_mg10_Col_1-Tair10_Nu.bowtie2_peak_1298	AT1G14260
1	4876515	4877207	H3K4me3_FH_mg10_Col_1-Tair10_Nu.bowtie2_peak_1299	AT1G14270
1	4881500	4882048	H3K4me3_FH_mg10_Col_1-Tair10_Nu.bowtie2_peak_1300	AT1G14290
1	4884133	4884794	H3K4me3_FH_mg10_Col_1-Tair10_Nu.bowtie2_peak_1301	AT1G14300
1	4884947	4885663	H3K4me3_FH_mg10_Col_1-Tair10_Nu.bowtie2_peak_1302	AT1G14310
1	4887476	4887984	H3K4me3_FH_mg10_Col_1-Tair10_Nu.bowtie2_peak_1303	AT1G14315
1	4888195	4889073	H3K4me3_FH_mg10_Col_1-Tair10_Nu.bowtie2_peak_1304	AT1G14320
1	4890398	4892053	H3K4me3_FH_mg10_Col_1-Tair10_Nu.bowtie2_peak_1305	AT1G14330
1	4897364	4898221	H3K4me3_FH_mg10_Col_1-Tair10_Nu.bowtie2_peak_1306	AT1G14340
1	4899094	4899847	H3K4me3_FH_mg10_Col_1-Tair10_Nu.bowtie2_peak_1307	AT1G14345
1	4912370	4913187	H3K4me3_FH_mg10_Col_1-Tair10_Nu.bowtie2_peak_1308	AT1G14360
1	4915616	4915947	H3K4me3_FH_mg10_Col_1-Tair10_Nu.bowtie2_peak_1309	AT1G14370
1	4916080	4916390	H3K4me3_FH_mg10_Col_1-Tair10_Nu.bowtie2_peak_1310	AT1G14370, AT1G05077
1	4921104	4921602	H3K4me3_FH_mg10_Col_1-Tair10_Nu.bowtie2_peak_1311	AT1G14380
1	4924290	4925095	H3K4me3_FH_mg10_Col_1-Tair10_Nu.bowtie2_peak_1312	AT1G14390
1	4927896	4928683	H3K4me3_FH_mg10_Col_1-Tair10_Nu.bowtie2_peak_1313	AT1G14400
1	4930134	4930934	H3K4me3_FH_mg10_Col_1-Tair10_Nu.bowtie2_peak_1314	AT1G14410
1	4934243	4934569	H3K4me3_FH_mg10_Col_1-Tair10_Nu.bowtie2_peak_1315	AT1G14430
1	4934762	4935940	H3K4me3_FH_mg10_Col_1-Tair10_Nu.bowtie2_peak_1316	AT1G14430
1	4939220	4939839	H3K4me3_FH_mg10_Col_1-Tair10_Nu.bowtie2_peak_1317	.
1	4946975	4947604	H3K4me3_FH_mg10_Col_1-Tair10_Nu.bowtie2_peak_1318	AT1G14450, AT1G14453
1	4947878	4948314	H3K4me3_FH_mg10_Col_1-Tair10_Nu.bowtie2_peak_1319	AT1G14455
1	4952080	4952928	H3K4me3_FH_mg10_Col_1-Tair10_Nu.bowtie2_peak_1320	AT1G14460
1	4954077	4954884	H3K4me3_FH_mg10_Col_1-Tair10_Nu.bowtie2_peak_1321	AT1G14470
1	4958522	4959400	H3K4me3_FH_mg10_Col_1-Tair10_Nu.bowtie2_peak_1322	AT1G14490
1	4963534	4964363	H3K4me3_FH_mg10_Col_1-Tair10_Nu.bowtie2_peak_1323	AT1G14510
1	4968985	4970178	H3K4me3_FH_mg10_Col_1-Tair10_Nu.bowtie2_peak_1324	AT1G14520
1	4972804	4973747	H3K4me3_FH_mg10_Col_1-Tair10_Nu.bowtie2_peak_1325	AT1G14530
1	4980647	4981502	H3K4me3_FH_mg10_Col_1-Tair10_Nu.bowtie2_peak_1326	AT1G14560
1	4983543	4984409	H3K4me3_FH_mg10_Col_1-Tair10_Nu.bowtie2_peak_1327	AT1G14570
1	4989948	4990912	H3K4me3_FH_mg10_Col_1-Tair10_Nu.bowtie2_peak_1328	AT1G14580
1	4991628	4992292	H3K4me3_FH_mg10_Col_1-Tair10_Nu.bowtie2_peak_1329	.
1	4996748	4997115	H3K4me3_FH_mg10_Col_1-Tair10_Nu.bowtie2_peak_1330	AT1G05103, AT1G05107
1	4999913	5000700	H3K4me3_FH_mg10_Col_1-Tair10_Nu.bowtie2_peak_1331	AT1G14590
1	5003069	5003505	H3K4me3_FH_mg10_Col_1-Tair10_Nu.bowtie2_peak_1332	AT1G14600
1	5013986	5014485	H3K4me3_FH_mg10_Col_1-Tair10_Nu.bowtie2_peak_1333	AT1G14610
1	5015942	5016619	H3K4me3_FH_mg10_Col_1-Tair10_Nu.bowtie2_peak_1334	AT1G14620
1	5023418	5024545	H3K4me3_FH_mg10_Col_1-Tair10_Nu.bowtie2_peak_1335	AT1G14640
1	5027697	5028444	H3K4me3_FH_mg10_Col_1-Tair10_Nu.bowtie2_peak_1336	AT1G14650
1	5035668	5036572	H3K4me3_FH_mg10_Col_1-Tair10_Nu.bowtie2_peak_1337	AT1G14660, AT1G05113
1	5037587	5038340	H3K4me3_FH_mg10_Col_1-Tair10_Nu.bowtie2_peak_1338	AT1G14670
1	5040783	5041475	H3K4me3_FH_mg10_Col_1-Tair10_Nu.bowtie2_peak_1339	AT1G14680
1	5042469	5043443	H3K4me3_FH_mg10_Col_1-Tair10_Nu.bowtie2_peak_1340	AT1G14685
1	5046302	5046810	H3K4me3_FH_mg10_Col_1-Tair10_Nu.bowtie2_peak_1341	AT1G14686
1	5047950	5048528	H3K4me3_FH_mg10_Col_1-Tair10_Nu.bowtie2_peak_1342	AT1G14687
1	5054386	5055199	H3K4me3_FH_mg10_Col_1-Tair10_Nu.bowtie2_peak_1343	AT1G14690
1	5064069	5065148	H3K4me3_FH_mg10_Col_1-Tair10_Nu.bowtie2_peak_1344	AT1G14710
1	5066761	5067709	H3K4me3_FH_mg10_Col_1-Tair10_Nu.bowtie2_peak_1345	.
1	5067793	5068546	H3K4me3_FH_mg10_Col_1-Tair10_Nu.bowtie2_peak_1346	AT1G14720
1	5074297	5074578	H3K4me3_FH_mg10_Col_1-Tair10_Nu.bowtie2_peak_1347	.
1	5076427	5077781	H3K4me3_FH_mg10_Col_1-Tair10_Nu.bowtie2_peak_1348	AT1G14740
1	5081402	5082561	H3K4me3_FH_mg10_Col_1-Tair10_Nu.bowtie2_peak_1349	AT1G14750
1	5084661	5085067	H3K4me3_FH_mg10_Col_1-Tair10_Nu.bowtie2_peak_1350	AT1G14760
1	5088187	5088853	H3K4me3_FH_mg10_Col_1-Tair10_Nu.bowtie2_peak_1351	AT1G14770
1	5090962	5091605	H3K4me3_FH_mg10_Col_1-Tair10_Nu.bowtie2_peak_1352	AT1G14780
1	5093244	5093638	H3K4me3_FH_mg10_Col_1-Tair10_Nu.bowtie2_peak_1353	.
1	5097373	5098029	H3K4me3_FH_mg10_Col_1-Tair10_Nu.bowtie2_peak_1354	AT1G14790
1	5103747	5104709	H3K4me3_FH_mg10_Col_1-Tair10_Nu.bowtie2_peak_1355	AT1G14810
1	5106187	5106994	H3K4me3_FH_mg10_Col_1-Tair10_Nu.bowtie2_peak_1356	AT1G14820
1	5110778	5111657	H3K4me3_FH_mg10_Col_1-Tair10_Nu.bowtie2_peak_1357	AT1G14830
1	5114890	5115483	H3K4me3_FH_mg10_Col_1-Tair10_Nu.bowtie2_peak_1358	AT1G14840
1	5122681	5123591	H3K4me3_FH_mg10_Col_1-Tair10_Nu.bowtie2_peak_1359	AT1G14850
1	5124843	5125478	H3K4me3_FH_mg10_Col_1-Tair10_Nu.bowtie2_peak_1360	AT1G14860
1	5137146	5137732	H3K4me3_FH_mg10_Col_1-Tair10_Nu.bowtie2_peak_1361	AT1G14890
1	5138517	5139420	H3K4me3_FH_mg10_Col_1-Tair10_Nu.bowtie2_peak_1362	AT1G14900
1	5142802	5143710	H3K4me3_FH_mg10_Col_1-Tair10_Nu.bowtie2_peak_1363	AT1G14910
1	5149258	5151087	H3K4me3_FH_mg10_Col_1-Tair10_Nu.bowtie2_peak_1364	AT1G14920
1	5152367	5153170	H3K4me3_FH_mg10_Col_1-Tair10_Nu.bowtie2_peak_1365	AT1G14930
1	5154744	5155586	H3K4me3_FH_mg10_Col_1-Tair10_Nu.bowtie2_peak_1366	AT1G14940
1	5157551	5158203	H3K4me3_FH_mg10_Col_1-Tair10_Nu.bowtie2_peak_1367	AT1G14950
1	5159319	5159640	H3K4me3_FH_mg10_Col_1-Tair10_Nu.bowtie2_peak_1368	.
1	5159740	5160103	H3K4me3_FH_mg10_Col_1-Tair10_Nu.bowtie2_peak_1369	AT1G14960
1	5164357	5165117	H3K4me3_FH_mg10_Col_1-Tair10_Nu.bowtie2_peak_1370	AT1G14970
1	5165845	5166733	H3K4me3_FH_mg10_Col_1-Tair10_Nu.bowtie2_peak_1371	AT1G14980
1	5167434	5168253	H3K4me3_FH_mg10_Col_1-Tair10_Nu.bowtie2_peak_1372	AT1G14990
1	5168633	5170572	H3K4me3_FH_mg10_Col_1-Tair10_Nu.bowtie2_peak_1373	AT1G15000, AT1G15002, AT1G05137
1	5171260	5171636	H3K4me3_FH_mg10_Col_1-Tair10_Nu.bowtie2_peak_1374	AT1G15010
1	5175360	5176241	H3K4me3_FH_mg10_Col_1-Tair10_Nu.bowtie2_peak_1375	AT1G15020
1	5177542	5178804	H3K4me3_FH_mg10_Col_1-Tair10_Nu.bowtie2_peak_1376	AT1G15030
1	5182577	5183308	H3K4me3_FH_mg10_Col_1-Tair10_Nu.bowtie2_peak_1377	AT1G15050
1	5185971	5186954	H3K4me3_FH_mg10_Col_1-Tair10_Nu.bowtie2_peak_1378	AT1G15060
1	5187610	5188987	H3K4me3_FH_mg10_Col_1-Tair10_Nu.bowtie2_peak_1379	AT1G15080
1	5193468	5194225	H3K4me3_FH_mg10_Col_1-Tair10_Nu.bowtie2_peak_1380	AT1G15100
1	5199102	5200455	H3K4me3_FH_mg10_Col_1-Tair10_Nu.bowtie2_peak_1381	AT1G15110
1	5202856	5203566	H3K4me3_FH_mg10_Col_1-Tair10_Nu.bowtie2_peak_1382	AT1G15120
1	5208769	5209932	H3K4me3_FH_mg10_Col_1-Tair10_Nu.bowtie2_peak_1383	AT1G15130
1	5211163	5212240	H3K4me3_FH_mg10_Col_1-Tair10_Nu.bowtie2_peak_1384	AT1G15140
1	5215418	5216305	H3K4me3_FH_mg10_Col_1-Tair10_Nu.bowtie2_peak_1385	AT1G15160
1	5219204	5220161	H3K4me3_FH_mg10_Col_1-Tair10_Nu.bowtie2_peak_1386	AT1G15165
1	5220513	5221604	H3K4me3_FH_mg10_Col_1-Tair10_Nu.bowtie2_peak_1387	AT1G15170
1	5223347	5224134	H3K4me3_FH_mg10_Col_1-Tair10_Nu.bowtie2_peak_1388	AT1G15175
1	5224368	5225691	H3K4me3_FH_mg10_Col_1-Tair10_Nu.bowtie2_peak_1389	AT1G15180
1	5227156	5227994	H3K4me3_FH_mg10_Col_1-Tair10_Nu.bowtie2_peak_1390	AT1G15190
1	5228555	5229104	H3K4me3_FH_mg10_Col_1-Tair10_Nu.bowtie2_peak_1391	.
1	5230159	5231078	H3K4me3_FH_mg10_Col_1-Tair10_Nu.bowtie2_peak_1392	AT1G15200
1	5235965	5236566	H3K4me3_FH_mg10_Col_1-Tair10_Nu.bowtie2_peak_1393	AT1G15210
1	5238047	5238530	H3K4me3_FH_mg10_Col_1-Tair10_Nu.bowtie2_peak_1394	AT1G15215
1	5240631	5241529	H3K4me3_FH_mg10_Col_1-Tair10_Nu.bowtie2_peak_1395	AT1G15220
1	5242326	5243276	H3K4me3_FH_mg10_Col_1-Tair10_Nu.bowtie2_peak_1396	AT1G15230
1	5243443	5244519	H3K4me3_FH_mg10_Col_1-Tair10_Nu.bowtie2_peak_1397	AT1G15240
1	5248925	5249474	H3K4me3_FH_mg10_Col_1-Tair10_Nu.bowtie2_peak_1398	AT1G15250
1	5249845	5250293	H3K4me3_FH_mg10_Col_1-Tair10_Nu.bowtie2_peak_1399	AT1G15260
1	5251479	5252114	H3K4me3_FH_mg10_Col_1-Tair10_Nu.bowtie2_peak_1400	AT1G15270
1	5252313	5253196	H3K4me3_FH_mg10_Col_1-Tair10_Nu.bowtie2_peak_1401	AT1G15280
1	5263685	5264232	H3K4me3_FH_mg10_Col_1-Tair10_Nu.bowtie2_peak_1402	AT1G15290
1	5264628	5264930	H3K4me3_FH_mg10_Col_1-Tair10_Nu.bowtie2_peak_1403	AT1G15290
1	5267577	5268561	H3K4me3_FH_mg10_Col_1-Tair10_Nu.bowtie2_peak_1404	AT1G15300
1	5271222	5272050	H3K4me3_FH_mg10_Col_1-Tair10_Nu.bowtie2_peak_1405	AT1G15310
1	5273662	5274123	H3K4me3_FH_mg10_Col_1-Tair10_Nu.bowtie2_peak_1406	AT1G15320
1	5274329	5275465	H3K4me3_FH_mg10_Col_1-Tair10_Nu.bowtie2_peak_1407	AT1G15330
1	5276728	5277587	H3K4me3_FH_mg10_Col_1-Tair10_Nu.bowtie2_peak_1408	AT1G15340
1	5279060	5279907	H3K4me3_FH_mg10_Col_1-Tair10_Nu.bowtie2_peak_1409	AT1G15350
1	5283960	5284505	H3K4me3_FH_mg10_Col_1-Tair10_Nu.bowtie2_peak_1410	.
1	5287009	5287735	H3K4me3_FH_mg10_Col_1-Tair10_Nu.bowtie2_peak_1411	AT1G15370
1	5290949	5291323	H3K4me3_FH_mg10_Col_1-Tair10_Nu.bowtie2_peak_1412	AT1G15380
1	5294627	5295659	H3K4me3_FH_mg10_Col_1-Tair10_Nu.bowtie2_peak_1413	AT1G15390
1	5295766	5296900	H3K4me3_FH_mg10_Col_1-Tair10_Nu.bowtie2_peak_1414	AT1G15400
1	5297880	5298407	H3K4me3_FH_mg10_Col_1-Tair10_Nu.bowtie2_peak_1415	AT1G15405, AT1G05163
1	5298862	5299921	H3K4me3_FH_mg10_Col_1-Tair10_Nu.bowtie2_peak_1416	AT1G15410
1	5302613	5303408	H3K4me3_FH_mg10_Col_1-Tair10_Nu.bowtie2_peak_1417	AT1G15420
1	5304324	5305359	H3K4me3_FH_mg10_Col_1-Tair10_Nu.bowtie2_peak_1418	AT1G15430
1	5308630	5309536	H3K4me3_FH_mg10_Col_1-Tair10_Nu.bowtie2_peak_1419	AT1G15440
1	5315508	5316347	H3K4me3_FH_mg10_Col_1-Tair10_Nu.bowtie2_peak_1420	AT1G15470
1	5317989	5318864	H3K4me3_FH_mg10_Col_1-Tair10_Nu.bowtie2_peak_1421	AT1G15480
1	5322805	5323858	H3K4me3_FH_mg10_Col_1-Tair10_Nu.bowtie2_peak_1422	AT1G15490
1	5326238	5327437	H3K4me3_FH_mg10_Col_1-Tair10_Nu.bowtie2_peak_1423	AT1G15500
1	5329023	5329824	H3K4me3_FH_mg10_Col_1-Tair10_Nu.bowtie2_peak_1424	AT1G15510
1	5332154	5333149	H3K4me3_FH_mg10_Col_1-Tair10_Nu.bowtie2_peak_1425	.
1	5339949	5342042	H3K4me3_FH_mg10_Col_1-Tair10_Nu.bowtie2_peak_1426	AT1G15530
1	5361951	5362508	H3K4me3_FH_mg10_Col_1-Tair10_Nu.bowtie2_peak_1427	AT1G15570
1	5362882	5363254	H3K4me3_FH_mg10_Col_1-Tair10_Nu.bowtie2_peak_1428	AT1G15570
1	5366102	5366615	H3K4me3_FH_mg10_Col_1-Tair10_Nu.bowtie2_peak_1429	AT1G15580
1	5367366	5367684	H3K4me3_FH_mg10_Col_1-Tair10_Nu.bowtie2_peak_1430	AT1G15590
1	5368855	5369141	H3K4me3_FH_mg10_Col_1-Tair10_Nu.bowtie2_peak_1431	AT1G15600
1	5370816	5371096	H3K4me3_FH_mg10_Col_1-Tair10_Nu.bowtie2_peak_1432	AT1G15610
1	5373490	5373801	H3K4me3_FH_mg10_Col_1-Tair10_Nu.bowtie2_peak_1433	AT1G15620
1	5374934	5375456	H3K4me3_FH_mg10_Col_1-Tair10_Nu.bowtie2_peak_1434	AT1G15625
1	5381058	5381759	H3K4me3_FH_mg10_Col_1-Tair10_Nu.bowtie2_peak_1435	AT1G15660
1	5384469	5385153	H3K4me3_FH_mg10_Col_1-Tair10_Nu.bowtie2_peak_1436	.
1	5390010	5391042	H3K4me3_FH_mg10_Col_1-Tair10_Nu.bowtie2_peak_1437	AT1G15670
1	5399009	5400646	H3K4me3_FH_mg10_Col_1-Tair10_Nu.bowtie2_peak_1438	AT1G15690
1	5402944	5403878	H3K4me3_FH_mg10_Col_1-Tair10_Nu.bowtie2_peak_1439	AT1G05183, AT1G15700
1	5404341	5405588	H3K4me3_FH_mg10_Col_1-Tair10_Nu.bowtie2_peak_1440	AT1G15710
1	5406015	5407012	H3K4me3_FH_mg10_Col_1-Tair10_Nu.bowtie2_peak_1441	AT1G15720, AT1G05187
1	5409161	5409981	H3K4me3_FH_mg10_Col_1-Tair10_Nu.bowtie2_peak_1442	AT1G15730
1	5410906	5411965	H3K4me3_FH_mg10_Col_1-Tair10_Nu.bowtie2_peak_1443	AT1G15740
1	5420124	5420945	H3K4me3_FH_mg10_Col_1-Tair10_Nu.bowtie2_peak_1444	AT1G15750
1	5425678	5426316	H3K4me3_FH_mg10_Col_1-Tair10_Nu.bowtie2_peak_1445	AT1G15760
1	5435746	5436566	H3K4me3_FH_mg10_Col_1-Tair10_Nu.bowtie2_peak_1446	AT1G15780
1	5439562	5440098	H3K4me3_FH_mg10_Col_1-Tair10_Nu.bowtie2_peak_1447	AT1G15790
1	5442578	5443667	H3K4me3_FH_mg10_Col_1-Tair10_Nu.bowtie2_peak_1448	AT1G15800
1	5444441	5445605	H3K4me3_FH_mg10_Col_1-Tair10_Nu.bowtie2_peak_1449	AT1G15810
1	5446746	5447808	H3K4me3_FH_mg10_Col_1-Tair10_Nu.bowtie2_peak_1450	AT1G15820, AT1G05207
1	5448119	5450272	H3K4me3_FH_mg10_Col_1-Tair10_Nu.bowtie2_peak_1451	AT1G15830, AT1G15825
1	5451461	5452251	H3K4me3_FH_mg10_Col_1-Tair10_Nu.bowtie2_peak_1452	AT1G15840, AT1TE17610
1	5453938	5454322	H3K4me3_FH_mg10_Col_1-Tair10_Nu.bowtie2_peak_1453	AT1G15850
1	5454907	5455597	H3K4me3_FH_mg10_Col_1-Tair10_Nu.bowtie2_peak_1454	AT1G15860
1	5457096	5457677	H3K4me3_FH_mg10_Col_1-Tair10_Nu.bowtie2_peak_1455	AT1G15870
1	5459541	5460391	H3K4me3_FH_mg10_Col_1-Tair10_Nu.bowtie2_peak_1456	AT1G15880
1	5460537	5461105	H3K4me3_FH_mg10_Col_1-Tair10_Nu.bowtie2_peak_1457	AT1G15885
1	5463828	5464117	H3K4me3_FH_mg10_Col_1-Tair10_Nu.bowtie2_peak_1458	.
1	5464273	5464922	H3K4me3_FH_mg10_Col_1-Tair10_Nu.bowtie2_peak_1459	AT1G15900
1	5465370	5466225	H3K4me3_FH_mg10_Col_1-Tair10_Nu.bowtie2_peak_1460	AT1G15910
1	5469439	5470588	H3K4me3_FH_mg10_Col_1-Tair10_Nu.bowtie2_peak_1461	AT1G15920
1	5471411	5472060	H3K4me3_FH_mg10_Col_1-Tair10_Nu.bowtie2_peak_1462	AT1G15930
1	5472074	5472406	H3K4me3_FH_mg10_Col_1-Tair10_Nu.bowtie2_peak_1463	AT1G15930
1	5473480	5474329	H3K4me3_FH_mg10_Col_1-Tair10_Nu.bowtie2_peak_1464	AT1G15940
1	5478700	5479351	H3K4me3_FH_mg10_Col_1-Tair10_Nu.bowtie2_peak_1465	AT1G15950
1	5479787	5480596	H3K4me3_FH_mg10_Col_1-Tair10_Nu.bowtie2_peak_1466	AT1G15950
1	5484227	5485150	H3K4me3_FH_mg10_Col_1-Tair10_Nu.bowtie2_peak_1467	AT1G15960
1	5486513	5487164	H3K4me3_FH_mg10_Col_1-Tair10_Nu.bowtie2_peak_1468	.
1	5487982	5489031	H3K4me3_FH_mg10_Col_1-Tair10_Nu.bowtie2_peak_1469	AT1G15970
1	5489256	5489957	H3K4me3_FH_mg10_Col_1-Tair10_Nu.bowtie2_peak_1470	AT1G15980
1	5494525	5495060	H3K4me3_FH_mg10_Col_1-Tair10_Nu.bowtie2_peak_1471	AT1G16000
1	5496842	5497767	H3K4me3_FH_mg10_Col_1-Tair10_Nu.bowtie2_peak_1472	AT1G16010
1	5498069	5499007	H3K4me3_FH_mg10_Col_1-Tair10_Nu.bowtie2_peak_1473	AT1G16020
1	5502298	5504540	H3K4me3_FH_mg10_Col_1-Tair10_Nu.bowtie2_peak_1474	AT1G16030
1	5504698	5505450	H3K4me3_FH_mg10_Col_1-Tair10_Nu.bowtie2_peak_1475	AT1G16040
1	5508483	5508958	H3K4me3_FH_mg10_Col_1-Tair10_Nu.bowtie2_peak_1476	AT1G16060
1	5511143	5511773	H3K4me3_FH_mg10_Col_1-Tair10_Nu.bowtie2_peak_1477	.
1	5514296	5515177	H3K4me3_FH_mg10_Col_1-Tair10_Nu.bowtie2_peak_1478	AT1G16080
1	5518392	5518746	H3K4me3_FH_mg10_Col_1-Tair10_Nu.bowtie2_peak_1479	AT1G16110
1	5522599	5523477	H3K4me3_FH_mg10_Col_1-Tair10_Nu.bowtie2_peak_1480	AT1G16120
1	5524711	5525070	H3K4me3_FH_mg10_Col_1-Tair10_Nu.bowtie2_peak_1481	.
1	5525534	5526474	H3K4me3_FH_mg10_Col_1-Tair10_Nu.bowtie2_peak_1482	AT1G16130
1	5530358	5531230	H3K4me3_FH_mg10_Col_1-Tair10_Nu.bowtie2_peak_1483	.
1	5532571	5532951	H3K4me3_FH_mg10_Col_1-Tair10_Nu.bowtie2_peak_1484	AT1G16150
1	5535938	5536491	H3K4me3_FH_mg10_Col_1-Tair10_Nu.bowtie2_peak_1485	AT1G16160
1	5539054	5539785	H3K4me3_FH_mg10_Col_1-Tair10_Nu.bowtie2_peak_1486	AT1G16170
1	5540486	5541304	H3K4me3_FH_mg10_Col_1-Tair10_Nu.bowtie2_peak_1487	AT1G16180
1	5543144	5543795	H3K4me3_FH_mg10_Col_1-Tair10_Nu.bowtie2_peak_1488	AT1G16190
1	5546567	5547613	H3K4me3_FH_mg10_Col_1-Tair10_Nu.bowtie2_peak_1489	AT1G16210
1	5548353	5549032	H3K4me3_FH_mg10_Col_1-Tair10_Nu.bowtie2_peak_1490	AT1G16220
1	5556023	5556821	H3K4me3_FH_mg10_Col_1-Tair10_Nu.bowtie2_peak_1491	AT1G16240
1	5556982	5557941	H3K4me3_FH_mg10_Col_1-Tair10_Nu.bowtie2_peak_1492	AT1G16250
1	5561754	5562079	H3K4me3_FH_mg10_Col_1-Tair10_Nu.bowtie2_peak_1493	AT1G16260
1	5563262	5564122	H3K4me3_FH_mg10_Col_1-Tair10_Nu.bowtie2_peak_1494	AT1G16270
1	5569608	5570584	H3K4me3_FH_mg10_Col_1-Tair10_Nu.bowtie2_peak_1495	AT1G16280
1	5573333	5574009	H3K4me3_FH_mg10_Col_1-Tair10_Nu.bowtie2_peak_1496	AT1G16290
1	5574272	5574988	H3K4me3_FH_mg10_Col_1-Tair10_Nu.bowtie2_peak_1497	AT1G16300
1	5578456	5578775	H3K4me3_FH_mg10_Col_1-Tair10_Nu.bowtie2_peak_1498	AT1G16310
1	5580833	5581893	H3K4me3_FH_mg10_Col_1-Tair10_Nu.bowtie2_peak_1499	AT1G16320
1	5587115	5587489	H3K4me3_FH_mg10_Col_1-Tair10_Nu.bowtie2_peak_1500	AT1G16330
1	5589846	5590672	H3K4me3_FH_mg10_Col_1-Tair10_Nu.bowtie2_peak_1501	AT1G16340
1	5590871	5591983	H3K4me3_FH_mg10_Col_1-Tair10_Nu.bowtie2_peak_1502	AT1G16350
1	5596703	5597267	H3K4me3_FH_mg10_Col_1-Tair10_Nu.bowtie2_peak_1503	AT1G16370
1	5602920	5603437	H3K4me3_FH_mg10_Col_1-Tair10_Nu.bowtie2_peak_1504	AT1G16390
1	5613487	5613864	H3K4me3_FH_mg10_Col_1-Tair10_Nu.bowtie2_peak_1505	AT1G16420
1	5614603	5615390	H3K4me3_FH_mg10_Col_1-Tair10_Nu.bowtie2_peak_1506	AT1G16430
1	5616895	5617597	H3K4me3_FH_mg10_Col_1-Tair10_Nu.bowtie2_peak_1507	.
1	5617785	5618293	H3K4me3_FH_mg10_Col_1-Tair10_Nu.bowtie2_peak_1508	AT1G16445
1	5621827	5622634	H3K4me3_FH_mg10_Col_1-Tair10_Nu.bowtie2_peak_1509	AT1G16460
1	5622818	5623512	H3K4me3_FH_mg10_Col_1-Tair10_Nu.bowtie2_peak_1510	AT1G16470
1	5627951	5629051	H3K4me3_FH_mg10_Col_1-Tair10_Nu.bowtie2_peak_1511	AT1G16480, AT1G05227
1	5629196	5629566	H3K4me3_FH_mg10_Col_1-Tair10_Nu.bowtie2_peak_1512	AT1G16489
1	5629848	5630836	H3K4me3_FH_mg10_Col_1-Tair10_Nu.bowtie2_peak_1513	AT1G16489, AT1G16490
1	5638976	5640056	H3K4me3_FH_mg10_Col_1-Tair10_Nu.bowtie2_peak_1514	AT1G16500
1	5644684	5645312	H3K4me3_FH_mg10_Col_1-Tair10_Nu.bowtie2_peak_1515	AT1G16510
1	5647356	5647931	H3K4me3_FH_mg10_Col_1-Tair10_Nu.bowtie2_peak_1516	AT1G16515
1	5648733	5649403	H3K4me3_FH_mg10_Col_1-Tair10_Nu.bowtie2_peak_1517	AT1G16520
1	5651468	5651817	H3K4me3_FH_mg10_Col_1-Tair10_Nu.bowtie2_peak_1518	.
1	5659384	5659882	H3K4me3_FH_mg10_Col_1-Tair10_Nu.bowtie2_peak_1519	AT1G16540, AT1TE18300
1	5665496	5666494	H3K4me3_FH_mg10_Col_1-Tair10_Nu.bowtie2_peak_1520	AT1G16550
1	5668406	5669425	H3K4me3_FH_mg10_Col_1-Tair10_Nu.bowtie2_peak_1521	AT1G16560, AT1G05243
1	5672965	5673639	H3K4me3_FH_mg10_Col_1-Tair10_Nu.bowtie2_peak_1522	AT1G16570
1	5673752	5674477	H3K4me3_FH_mg10_Col_1-Tair10_Nu.bowtie2_peak_1523	AT1G16590
1	5678004	5678765	H3K4me3_FH_mg10_Col_1-Tair10_Nu.bowtie2_peak_1524	AT1G16610
1	5683619	5684868	H3K4me3_FH_mg10_Col_1-Tair10_Nu.bowtie2_peak_1525	AT1G16630
1	5685876	5686312	H3K4me3_FH_mg10_Col_1-Tair10_Nu.bowtie2_peak_1526	AT1G16635, AT1G05247
1	5687928	5688696	H3K4me3_FH_mg10_Col_1-Tair10_Nu.bowtie2_peak_1527	AT1G16650
1	5697299	5697970	H3K4me3_FH_mg10_Col_1-Tair10_Nu.bowtie2_peak_1528	AT1G16670
1	5702175	5703185	H3K4me3_FH_mg10_Col_1-Tair10_Nu.bowtie2_peak_1529	AT1G16680
1	5705953	5706551	H3K4me3_FH_mg10_Col_1-Tair10_Nu.bowtie2_peak_1530	AT1G16690
1	5709685	5710439	H3K4me3_FH_mg10_Col_1-Tair10_Nu.bowtie2_peak_1531	AT1G16700
1	5713978	5714913	H3K4me3_FH_mg10_Col_1-Tair10_Nu.bowtie2_peak_1532	AT1G16710
1	5722925	5724024	H3K4me3_FH_mg10_Col_1-Tair10_Nu.bowtie2_peak_1533	AT1G16720, AT1G05253
1	5726452	5727399	H3K4me3_FH_mg10_Col_1-Tair10_Nu.bowtie2_peak_1534	AT1G05257, AT1G16730
1	5727680	5728274	H3K4me3_FH_mg10_Col_1-Tair10_Nu.bowtie2_peak_1535	AT1G16740
1	5730766	5731891	H3K4me3_FH_mg10_Col_1-Tair10_Nu.bowtie2_peak_1536	AT1G16750
1	5737873	5739248	H3K4me3_FH_mg10_Col_1-Tair10_Nu.bowtie2_peak_1537	AT1G16770
1	5743497	5744305	H3K4me3_FH_mg10_Col_1-Tair10_Nu.bowtie2_peak_1538	AT1G16780
1	5744545	5745222	H3K4me3_FH_mg10_Col_1-Tair10_Nu.bowtie2_peak_1539	AT1G16790
1	5754649	5755468	H3K4me3_FH_mg10_Col_1-Tair10_Nu.bowtie2_peak_1540	AT1G16800
1	5755646	5756238	H3K4me3_FH_mg10_Col_1-Tair10_Nu.bowtie2_peak_1541	AT1G16810
1	5757817	5758258	H3K4me3_FH_mg10_Col_1-Tair10_Nu.bowtie2_peak_1542	AT1G16820
1	5758763	5759363	H3K4me3_FH_mg10_Col_1-Tair10_Nu.bowtie2_peak_1543	AT1G16825
1	5760595	5761591	H3K4me3_FH_mg10_Col_1-Tair10_Nu.bowtie2_peak_1544	AT1G16830
1	5762933	5764073	H3K4me3_FH_mg10_Col_1-Tair10_Nu.bowtie2_peak_1545	AT1G16840
1	5764828	5765650	H3K4me3_FH_mg10_Col_1-Tair10_Nu.bowtie2_peak_1546	AT1G16850
1	5767304	5768375	H3K4me3_FH_mg10_Col_1-Tair10_Nu.bowtie2_peak_1547	AT1G16860
1	5772403	5773249	H3K4me3_FH_mg10_Col_1-Tair10_Nu.bowtie2_peak_1548	AT1G16870
1	5773622	5774126	H3K4me3_FH_mg10_Col_1-Tair10_Nu.bowtie2_peak_1549	AT1G16880
1	5777656	5778431	H3K4me3_FH_mg10_Col_1-Tair10_Nu.bowtie2_peak_1550	AT1G16890
1	5781568	5782400	H3K4me3_FH_mg10_Col_1-Tair10_Nu.bowtie2_peak_1551	AT1G16900
1	5785158	5785751	H3K4me3_FH_mg10_Col_1-Tair10_Nu.bowtie2_peak_1552	AT1G16910
1	5786368	5787997	H3K4me3_FH_mg10_Col_1-Tair10_Nu.bowtie2_peak_1553	AT1G16916
1	5788575	5789302	H3K4me3_FH_mg10_Col_1-Tair10_Nu.bowtie2_peak_1554	AT1G16920
1	5789719	5790677	H3K4me3_FH_mg10_Col_1-Tair10_Nu.bowtie2_peak_1555	AT1G16930
1	5805176	5805800	H3K4me3_FH_mg10_Col_1-Tair10_Nu.bowtie2_peak_1556	AT1G16970, AT1TE18770
1	5817565	5818853	H3K4me3_FH_mg10_Col_1-Tair10_Nu.bowtie2_peak_1557	AT1G17010
1	5820188	5820597	H3K4me3_FH_mg10_Col_1-Tair10_Nu.bowtie2_peak_1558	AT1G17020
1	5822925	5823360	H3K4me3_FH_mg10_Col_1-Tair10_Nu.bowtie2_peak_1559	AT1G17030
1	5823440	5824215	H3K4me3_FH_mg10_Col_1-Tair10_Nu.bowtie2_peak_1560	.
1	5824814	5825681	H3K4me3_FH_mg10_Col_1-Tair10_Nu.bowtie2_peak_1561	AT1G17040
1	5827532	5827824	H3K4me3_FH_mg10_Col_1-Tair10_Nu.bowtie2_peak_1562	.
1	5828920	5829762	H3K4me3_FH_mg10_Col_1-Tair10_Nu.bowtie2_peak_1563	AT1G17050, AT1G05283
1	5834288	5834597	H3K4me3_FH_mg10_Col_1-Tair10_Nu.bowtie2_peak_1564	AT1G17060
1	5834856	5835311	H3K4me3_FH_mg10_Col_1-Tair10_Nu.bowtie2_peak_1565	AT1G17060
1	5837549	5838375	H3K4me3_FH_mg10_Col_1-Tair10_Nu.bowtie2_peak_1566	AT1G17070, AT1G05287
1	5840712	5841658	H3K4me3_FH_mg10_Col_1-Tair10_Nu.bowtie2_peak_1567	AT1G17080
1	5842221	5842892	H3K4me3_FH_mg10_Col_1-Tair10_Nu.bowtie2_peak_1568	.
1	5843797	5844311	H3K4me3_FH_mg10_Col_1-Tair10_Nu.bowtie2_peak_1569	AT1G17090
1	5844709	5845671	H3K4me3_FH_mg10_Col_1-Tair10_Nu.bowtie2_peak_1570	AT1G17100
1	5848302	5849364	H3K4me3_FH_mg10_Col_1-Tair10_Nu.bowtie2_peak_1571	AT1G17110
1	5849548	5850870	H3K4me3_FH_mg10_Col_1-Tair10_Nu.bowtie2_peak_1572	AT1G17110
1	5851867	5852779	H3K4me3_FH_mg10_Col_1-Tair10_Nu.bowtie2_peak_1573	AT1G17120
1	5854150	5855079	H3K4me3_FH_mg10_Col_1-Tair10_Nu.bowtie2_peak_1574	AT1G17130
1	5856844	5858348	H3K4me3_FH_mg10_Col_1-Tair10_Nu.bowtie2_peak_1575	AT1G17140, AT1G05297
1	5861837	5862646	H3K4me3_FH_mg10_Col_1-Tair10_Nu.bowtie2_peak_1576	AT1G17145
1	5863626	5864029	H3K4me3_FH_mg10_Col_1-Tair10_Nu.bowtie2_peak_1577	AT1G17147
1	5867569	5868467	H3K4me3_FH_mg10_Col_1-Tair10_Nu.bowtie2_peak_1578	AT1G17160
1	5869717	5870697	H3K4me3_FH_mg10_Col_1-Tair10_Nu.bowtie2_peak_1579	AT1G17170
1	5875389	5875882	H3K4me3_FH_mg10_Col_1-Tair10_Nu.bowtie2_peak_1580	AT1G17190
1	5875936	5876230	H3K4me3_FH_mg10_Col_1-Tair10_Nu.bowtie2_peak_1581	.
1	5878471	5878778	H3K4me3_FH_mg10_Col_1-Tair10_Nu.bowtie2_peak_1582	AT1G17200
1	5883962	5884727	H3K4me3_FH_mg10_Col_1-Tair10_Nu.bowtie2_peak_1583	AT1G17210
1	5885058	5886052	H3K4me3_FH_mg10_Col_1-Tair10_Nu.bowtie2_peak_1584	AT1G17220
1	5890826	5892219	H3K4me3_FH_mg10_Col_1-Tair10_Nu.bowtie2_peak_1585	AT1G17230
1	5895324	5895772	H3K4me3_FH_mg10_Col_1-Tair10_Nu.bowtie2_peak_1586	AT1G17235
1	5895825	5896267	H3K4me3_FH_mg10_Col_1-Tair10_Nu.bowtie2_peak_1587	.
1	5897280	5898783	H3K4me3_FH_mg10_Col_1-Tair10_Nu.bowtie2_peak_1588	AT1G17240
1	5899931	5900755	H3K4me3_FH_mg10_Col_1-Tair10_Nu.bowtie2_peak_1589	AT1G17255
1	5910854	5911735	H3K4me3_FH_mg10_Col_1-Tair10_Nu.bowtie2_peak_1590	AT1G17270
1	5919415	5920036	H3K4me3_FH_mg10_Col_1-Tair10_Nu.bowtie2_peak_1591	AT1G17280
1	5922668	5923544	H3K4me3_FH_mg10_Col_1-Tair10_Nu.bowtie2_peak_1592	AT1G17290
1	5928207	5928680	H3K4me3_FH_mg10_Col_1-Tair10_Nu.bowtie2_peak_1593	AT1G17310
1	5929793	5930482	H3K4me3_FH_mg10_Col_1-Tair10_Nu.bowtie2_peak_1594	AT1G17330
1	5933867	5934546	H3K4me3_FH_mg10_Col_1-Tair10_Nu.bowtie2_peak_1595	AT1G17340
1	5940479	5940980	H3K4me3_FH_mg10_Col_1-Tair10_Nu.bowtie2_peak_1596	AT1G17345
1	5941732	5942558	H3K4me3_FH_mg10_Col_1-Tair10_Nu.bowtie2_peak_1597	AT1G17350
1	5946633	5947382	H3K4me3_FH_mg10_Col_1-Tair10_Nu.bowtie2_peak_1598	AT1G17360, AT1G05303
1	5954073	5954959	H3K4me3_FH_mg10_Col_1-Tair10_Nu.bowtie2_peak_1599	AT1G17370
1	5956759	5957179	H3K4me3_FH_mg10_Col_1-Tair10_Nu.bowtie2_peak_1600	AT1G17380
1	5969119	5969962	H3K4me3_FH_mg10_Col_1-Tair10_Nu.bowtie2_peak_1601	AT1G17410
1	5977431	5978288	H3K4me3_FH_mg10_Col_1-Tair10_Nu.bowtie2_peak_1602	AT1G17420
1	5980612	5981314	H3K4me3_FH_mg10_Col_1-Tair10_Nu.bowtie2_peak_1603	.
1	5982256	5983386	H3K4me3_FH_mg10_Col_1-Tair10_Nu.bowtie2_peak_1604	AT1G17430
1	5986449	5987749	H3K4me3_FH_mg10_Col_1-Tair10_Nu.bowtie2_peak_1605	AT1G17440
1	5995851	5996911	H3K4me3_FH_mg10_Col_1-Tair10_Nu.bowtie2_peak_1606	AT1G17450
1	5997179	5997729	H3K4me3_FH_mg10_Col_1-Tair10_Nu.bowtie2_peak_1607	AT1G17455
1	5998788	5999213	H3K4me3_FH_mg10_Col_1-Tair10_Nu.bowtie2_peak_1608	AT1G17460, AT1TE19400
1	6002948	6003631	H3K4me3_FH_mg10_Col_1-Tair10_Nu.bowtie2_peak_1609	AT1G17470
1	6007606	6008314	H3K4me3_FH_mg10_Col_1-Tair10_Nu.bowtie2_peak_1610	AT1G17480
1	6008603	6009241	H3K4me3_FH_mg10_Col_1-Tair10_Nu.bowtie2_peak_1611	AT1G17490
1	6017964	6018592	H3K4me3_FH_mg10_Col_1-Tair10_Nu.bowtie2_peak_1612	AT1G17500
1	6023588	6024284	H3K4me3_FH_mg10_Col_1-Tair10_Nu.bowtie2_peak_1613	AT1G17510
1	6026740	6027427	H3K4me3_FH_mg10_Col_1-Tair10_Nu.bowtie2_peak_1614	AT1G17520
1	6027637	6028410	H3K4me3_FH_mg10_Col_1-Tair10_Nu.bowtie2_peak_1615	AT1G17530
1	6032288	6032713	H3K4me3_FH_mg10_Col_1-Tair10_Nu.bowtie2_peak_1616	AT1G17540
1	6034353	6035719	H3K4me3_FH_mg10_Col_1-Tair10_Nu.bowtie2_peak_1617	AT1G17550
1	6038367	6038700	H3K4me3_FH_mg10_Col_1-Tair10_Nu.bowtie2_peak_1618	AT1G17560
1	6039237	6039962	H3K4me3_FH_mg10_Col_1-Tair10_Nu.bowtie2_peak_1619	AT1G17580
1	6051935	6052589	H3K4me3_FH_mg10_Col_1-Tair10_Nu.bowtie2_peak_1620	AT1G17590
1	6062225	6063249	H3K4me3_FH_mg10_Col_1-Tair10_Nu.bowtie2_peak_1621	AT1G17620
1	6064467	6065276	H3K4me3_FH_mg10_Col_1-Tair10_Nu.bowtie2_peak_1622	AT1G17630
1	6068562	6069367	H3K4me3_FH_mg10_Col_1-Tair10_Nu.bowtie2_peak_1623	AT1G17640
1	6071327	6072073	H3K4me3_FH_mg10_Col_1-Tair10_Nu.bowtie2_peak_1624	AT1G17650
1	6073748	6074511	H3K4me3_FH_mg10_Col_1-Tair10_Nu.bowtie2_peak_1625	AT1G17665
1	6076080	6076830	H3K4me3_FH_mg10_Col_1-Tair10_Nu.bowtie2_peak_1626	AT1G17680
1	6087567	6088350	H3K4me3_FH_mg10_Col_1-Tair10_Nu.bowtie2_peak_1627	AT1G17690
1	6097528	6098328	H3K4me3_FH_mg10_Col_1-Tair10_Nu.bowtie2_peak_1628	AT1G17720
1	6099085	6099970	H3K4me3_FH_mg10_Col_1-Tair10_Nu.bowtie2_peak_1629	AT1G17730
1	6101150	6101762	H3K4me3_FH_mg10_Col_1-Tair10_Nu.bowtie2_peak_1630	AT1G17745, AT1G17744
1	6103548	6104001	H3K4me3_FH_mg10_Col_1-Tair10_Nu.bowtie2_peak_1631	AT1G05317
1	6106330	6107263	H3K4me3_FH_mg10_Col_1-Tair10_Nu.bowtie2_peak_1632	AT1G17750, AT1G05323, AT1G05327
1	6108115	6108625	H3K4me3_FH_mg10_Col_1-Tair10_Nu.bowtie2_peak_1633	.
1	6115803	6116599	H3K4me3_FH_mg10_Col_1-Tair10_Nu.bowtie2_peak_1634	AT1G17760
1	6123639	6124595	H3K4me3_FH_mg10_Col_1-Tair10_Nu.bowtie2_peak_1635	AT1G17780
1	6126553	6127503	H3K4me3_FH_mg10_Col_1-Tair10_Nu.bowtie2_peak_1636	AT1G17790
1	6130119	6131582	H3K4me3_FH_mg10_Col_1-Tair10_Nu.bowtie2_peak_1637	AT1G17810
1	6131675	6132076	H3K4me3_FH_mg10_Col_1-Tair10_Nu.bowtie2_peak_1638	.
1	6134318	6135327	H3K4me3_FH_mg10_Col_1-Tair10_Nu.bowtie2_peak_1639	AT1G05333, AT1G17820
1	6137133	6137594	H3K4me3_FH_mg10_Col_1-Tair10_Nu.bowtie2_peak_1640	AT1G17830
1	6137885	6138336	H3K4me3_FH_mg10_Col_1-Tair10_Nu.bowtie2_peak_1641	AT1G17830
1	6142618	6143380	H3K4me3_FH_mg10_Col_1-Tair10_Nu.bowtie2_peak_1642	AT1G17840, AT1G05337
1	6148033	6148853	H3K4me3_FH_mg10_Col_1-Tair10_Nu.bowtie2_peak_1643	AT1G17850
1	6149335	6149879	H3K4me3_FH_mg10_Col_1-Tair10_Nu.bowtie2_peak_1644	AT1G17860
1	6150719	6152293	H3K4me3_FH_mg10_Col_1-Tair10_Nu.bowtie2_peak_1645	AT1G17870, AT1G05353
1	6152532	6152905	H3K4me3_FH_mg10_Col_1-Tair10_Nu.bowtie2_peak_1646	.
1	6153201	6153972	H3K4me3_FH_mg10_Col_1-Tair10_Nu.bowtie2_peak_1647	AT1G17880
1	6154918	6155774	H3K4me3_FH_mg10_Col_1-Tair10_Nu.bowtie2_peak_1648	AT1G17890
1	6164684	6165847	H3K4me3_FH_mg10_Col_1-Tair10_Nu.bowtie2_peak_1649	AT1G17920, AT1G05357
1	6168129	6168890	H3K4me3_FH_mg10_Col_1-Tair10_Nu.bowtie2_peak_1650	AT1G17930
1	6172399	6173070	H3K4me3_FH_mg10_Col_1-Tair10_Nu.bowtie2_peak_1651	AT1G17940
1	6174996	6175309	H3K4me3_FH_mg10_Col_1-Tair10_Nu.bowtie2_peak_1652	.
1	6177974	6178349	H3K4me3_FH_mg10_Col_1-Tair10_Nu.bowtie2_peak_1653	AT1G17950
1	6183164	6183745	H3K4me3_FH_mg10_Col_1-Tair10_Nu.bowtie2_peak_1654	AT1G17960
1	6184899	6185733	H3K4me3_FH_mg10_Col_1-Tair10_Nu.bowtie2_peak_1655	AT1G17970
1	6190882	6191711	H3K4me3_FH_mg10_Col_1-Tair10_Nu.bowtie2_peak_1656	AT1G17980
1	6192208	6193708	H3K4me3_FH_mg10_Col_1-Tair10_Nu.bowtie2_peak_1657	AT1G17990
1	6194957	6196225	H3K4me3_FH_mg10_Col_1-Tair10_Nu.bowtie2_peak_1658	AT1G18000
1	6199825	6201068	H3K4me3_FH_mg10_Col_1-Tair10_Nu.bowtie2_peak_1659	AT1G18010
1	6202272	6203856	H3K4me3_FH_mg10_Col_1-Tair10_Nu.bowtie2_peak_1660	AT1G18020
1	6204292	6205128	H3K4me3_FH_mg10_Col_1-Tair10_Nu.bowtie2_peak_1661	AT1G18030
1	6208727	6209533	H3K4me3_FH_mg10_Col_1-Tair10_Nu.bowtie2_peak_1662	AT1G18040
1	6209773	6210260	H3K4me3_FH_mg10_Col_1-Tair10_Nu.bowtie2_peak_1663	.
1	6212555	6213408	H3K4me3_FH_mg10_Col_1-Tair10_Nu.bowtie2_peak_1664	AT1G18060
1	6217577	6218305	H3K4me3_FH_mg10_Col_1-Tair10_Nu.bowtie2_peak_1665	AT1G18070
1	6222266	6223346	H3K4me3_FH_mg10_Col_1-Tair10_Nu.bowtie2_peak_1666	AT1G18080
1	6224491	6224845	H3K4me3_FH_mg10_Col_1-Tair10_Nu.bowtie2_peak_1667	AT1G18090
1	6227138	6227667	H3K4me3_FH_mg10_Col_1-Tair10_Nu.bowtie2_peak_1668	.
1	6229805	6230217	H3K4me3_FH_mg10_Col_1-Tair10_Nu.bowtie2_peak_1669	AT1G18100
1	6232088	6232500	H3K4me3_FH_mg10_Col_1-Tair10_Nu.bowtie2_peak_1670	AT1G18120
1	6238072	6238362	H3K4me3_FH_mg10_Col_1-Tair10_Nu.bowtie2_peak_1671	.
1	6238934	6240184	H3K4me3_FH_mg10_Col_1-Tair10_Nu.bowtie2_peak_1672	.
1	6246814	6247792	H3K4me3_FH_mg10_Col_1-Tair10_Nu.bowtie2_peak_1673	AT1G18150
1	6248739	6249720	H3K4me3_FH_mg10_Col_1-Tair10_Nu.bowtie2_peak_1674	AT1G18160
1	6254177	6254834	H3K4me3_FH_mg10_Col_1-Tair10_Nu.bowtie2_peak_1675	AT1G18170
1	6255743	6256560	H3K4me3_FH_mg10_Col_1-Tair10_Nu.bowtie2_peak_1676	AT1G18180
1	6260644	6261478	H3K4me3_FH_mg10_Col_1-Tair10_Nu.bowtie2_peak_1677	AT1G18190
1	6262677	6263025	H3K4me3_FH_mg10_Col_1-Tair10_Nu.bowtie2_peak_1678	AT1G18193
1	6264192	6264904	H3K4me3_FH_mg10_Col_1-Tair10_Nu.bowtie2_peak_1679	AT1G18197
1	6268047	6268797	H3K4me3_FH_mg10_Col_1-Tair10_Nu.bowtie2_peak_1680	AT1G18210
1	6269644	6269933	H3K4me3_FH_mg10_Col_1-Tair10_Nu.bowtie2_peak_1681	AT1G18220, AT1G05387
1	6271595	6272404	H3K4me3_FH_mg10_Col_1-Tair10_Nu.bowtie2_peak_1682	AT1G05397
1	6277058	6277834	H3K4me3_FH_mg10_Col_1-Tair10_Nu.bowtie2_peak_1683	AT1G18250
1	6281059	6282100	H3K4me3_FH_mg10_Col_1-Tair10_Nu.bowtie2_peak_1684	AT1G18260
1	6282324	6282998	H3K4me3_FH_mg10_Col_1-Tair10_Nu.bowtie2_peak_1685	AT1G18265
1	6293213	6293932	H3K4me3_FH_mg10_Col_1-Tair10_Nu.bowtie2_peak_1686	AT1G18270
1	6294315	6294757	H3K4me3_FH_mg10_Col_1-Tair10_Nu.bowtie2_peak_1687	AT1G18280
1	6294862	6295217	H3K4me3_FH_mg10_Col_1-Tair10_Nu.bowtie2_peak_1688	.
1	6297372	6297988	H3K4me3_FH_mg10_Col_1-Tair10_Nu.bowtie2_peak_1689	AT1G18290
1	6299712	6300820	H3K4me3_FH_mg10_Col_1-Tair10_Nu.bowtie2_peak_1690	AT1G18300
1	6301664	6302484	H3K4me3_FH_mg10_Col_1-Tair10_Nu.bowtie2_peak_1691	.
1	6303044	6304032	H3K4me3_FH_mg10_Col_1-Tair10_Nu.bowtie2_peak_1692	AT1G18310
1	6304229	6304958	H3K4me3_FH_mg10_Col_1-Tair10_Nu.bowtie2_peak_1693	AT1G18320
1	6307049	6307951	H3K4me3_FH_mg10_Col_1-Tair10_Nu.bowtie2_peak_1694	AT1G18330
1	6310792	6311344	H3K4me3_FH_mg10_Col_1-Tair10_Nu.bowtie2_peak_1695	AT1G18335
1	6313140	6313966	H3K4me3_FH_mg10_Col_1-Tair10_Nu.bowtie2_peak_1696	AT1G18340
1	6315602	6316662	H3K4me3_FH_mg10_Col_1-Tair10_Nu.bowtie2_peak_1697	AT1G18350
1	6318547	6319378	H3K4me3_FH_mg10_Col_1-Tair10_Nu.bowtie2_peak_1698	AT1G18360
1	6324038	6324338	H3K4me3_FH_mg10_Col_1-Tair10_Nu.bowtie2_peak_1699	AT1G18370
1	6325836	6326720	H3K4me3_FH_mg10_Col_1-Tair10_Nu.bowtie2_peak_1700	AT1G18390, AT1G18382
1	6327441	6327909	H3K4me3_FH_mg10_Col_1-Tair10_Nu.bowtie2_peak_1701	AT1G18390
1	6331530	6332043	H3K4me3_FH_mg10_Col_1-Tair10_Nu.bowtie2_peak_1702	AT1G18400
1	6341415	6341926	H3K4me3_FH_mg10_Col_1-Tair10_Nu.bowtie2_peak_1703	AT1G18410
1	6342098	6342649	H3K4me3_FH_mg10_Col_1-Tair10_Nu.bowtie2_peak_1704	AT1G18410
1	6343109	6343891	H3K4me3_FH_mg10_Col_1-Tair10_Nu.bowtie2_peak_1705	AT1G18420
1	6345077	6345700	H3K4me3_FH_mg10_Col_1-Tair10_Nu.bowtie2_peak_1706	AT1G18415
1	6345897	6346763	H3K4me3_FH_mg10_Col_1-Tair10_Nu.bowtie2_peak_1707	AT1G18440
1	6348055	6348841	H3K4me3_FH_mg10_Col_1-Tair10_Nu.bowtie2_peak_1708	AT1G18450
1	6352452	6353427	H3K4me3_FH_mg10_Col_1-Tair10_Nu.bowtie2_peak_1709	AT1G18460
1	6359266	6360185	H3K4me3_FH_mg10_Col_1-Tair10_Nu.bowtie2_peak_1710	AT1G18470
1	6361603	6362413	H3K4me3_FH_mg10_Col_1-Tair10_Nu.bowtie2_peak_1711	AT1G18480
1	6363129	6363915	H3K4me3_FH_mg10_Col_1-Tair10_Nu.bowtie2_peak_1712	AT1G18485
1	6366999	6367863	H3K4me3_FH_mg10_Col_1-Tair10_Nu.bowtie2_peak_1713	AT1G18490
1	6369253	6370357	H3K4me3_FH_mg10_Col_1-Tair10_Nu.bowtie2_peak_1714	AT1G18500
1	6376727	6377161	H3K4me3_FH_mg10_Col_1-Tair10_Nu.bowtie2_peak_1715	AT1G18530
1	6377778	6378592	H3K4me3_FH_mg10_Col_1-Tair10_Nu.bowtie2_peak_1716	AT1G18540
1	6383686	6384515	H3K4me3_FH_mg10_Col_1-Tair10_Nu.bowtie2_peak_1717	AT1G18550
1	6385244	6386253	H3K4me3_FH_mg10_Col_1-Tair10_Nu.bowtie2_peak_1718	AT1G18560
1	6389582	6389874	H3K4me3_FH_mg10_Col_1-Tair10_Nu.bowtie2_peak_1719	AT1G18570
1	6395876	6396749	H3K4me3_FH_mg10_Col_1-Tair10_Nu.bowtie2_peak_1720	AT1G18580
1	6398666	6399251	H3K4me3_FH_mg10_Col_1-Tair10_Nu.bowtie2_peak_1721	AT1G18590
1	6400380	6401285	H3K4me3_FH_mg10_Col_1-Tair10_Nu.bowtie2_peak_1722	AT1G18600
1	6405636	6406505	H3K4me3_FH_mg10_Col_1-Tair10_Nu.bowtie2_peak_1723	AT1G18610
1	6409946	6410815	H3K4me3_FH_mg10_Col_1-Tair10_Nu.bowtie2_peak_1724	AT1G18620
1	6414663	6415367	H3K4me3_FH_mg10_Col_1-Tair10_Nu.bowtie2_peak_1725	AT1G18630
1	6417989	6418691	H3K4me3_FH_mg10_Col_1-Tair10_Nu.bowtie2_peak_1726	AT1G18640
1	6419735	6420581	H3K4me3_FH_mg10_Col_1-Tair10_Nu.bowtie2_peak_1727	AT1G18650
1	6421095	6421857	H3K4me3_FH_mg10_Col_1-Tair10_Nu.bowtie2_peak_1728	AT1G18660
1	6430131	6430974	H3K4me3_FH_mg10_Col_1-Tair10_Nu.bowtie2_peak_1729	AT1G18670
1	6432799	6433484	H3K4me3_FH_mg10_Col_1-Tair10_Nu.bowtie2_peak_1730	AT1G18680
1	6433529	6434119	H3K4me3_FH_mg10_Col_1-Tair10_Nu.bowtie2_peak_1731	AT1G18690
1	6434960	6435547	H3K4me3_FH_mg10_Col_1-Tair10_Nu.bowtie2_peak_1732	AT1G18690
1	6437483	6438296	H3K4me3_FH_mg10_Col_1-Tair10_Nu.bowtie2_peak_1733	AT1G18700
1	6452443	6452959	H3K4me3_FH_mg10_Col_1-Tair10_Nu.bowtie2_peak_1734	.
1	6458723	6459762	H3K4me3_FH_mg10_Col_1-Tair10_Nu.bowtie2_peak_1735	AT1G18720
1	6463991	6465290	H3K4me3_FH_mg10_Col_1-Tair10_Nu.bowtie2_peak_1736	AT1G18740
1	6465788	6466448	H3K4me3_FH_mg10_Col_1-Tair10_Nu.bowtie2_peak_1737	AT1G05417, AT1G05423, AT1G18745, AT1G05427, AT1G05433
1	6466681	6467607	H3K4me3_FH_mg10_Col_1-Tair10_Nu.bowtie2_peak_1738	AT1G18750, AT1TE20970
1	6471216	6471716	H3K4me3_FH_mg10_Col_1-Tair10_Nu.bowtie2_peak_1739	AT1G18760
1	6473711	6474099	H3K4me3_FH_mg10_Col_1-Tair10_Nu.bowtie2_peak_1740	AT1G18770
1	6474807	6475330	H3K4me3_FH_mg10_Col_1-Tair10_Nu.bowtie2_peak_1741	AT1G18773
1	6482984	6483626	H3K4me3_FH_mg10_Col_1-Tair10_Nu.bowtie2_peak_1742	AT1G18800
1	6486480	6486821	H3K4me3_FH_mg10_Col_1-Tair10_Nu.bowtie2_peak_1743	AT1G18810
1	6489253	6489679	H3K4me3_FH_mg10_Col_1-Tair10_Nu.bowtie2_peak_1744	AT1G18830
1	6503781	6504166	H3K4me3_FH_mg10_Col_1-Tair10_Nu.bowtie2_peak_1745	AT1G18840
1	6504432	6504702	H3K4me3_FH_mg10_Col_1-Tair10_Nu.bowtie2_peak_1746	AT1G18840
1	6505739	6506445	H3K4me3_FH_mg10_Col_1-Tair10_Nu.bowtie2_peak_1747	AT1G18850
1	6521392	6521931	H3K4me3_FH_mg10_Col_1-Tair10_Nu.bowtie2_peak_1748	AT1G18880
1	6524978	6525982	H3K4me3_FH_mg10_Col_1-Tair10_Nu.bowtie2_peak_1749	AT1G18890, AT1G05453
1	6528974	6529581	H3K4me3_FH_mg10_Col_1-Tair10_Nu.bowtie2_peak_1750	AT1G18900
1	6537651	6538179	H3K4me3_FH_mg10_Col_1-Tair10_Nu.bowtie2_peak_1751	AT1G18910
1	6543758	6544683	H3K4me3_FH_mg10_Col_1-Tair10_Nu.bowtie2_peak_1752	AT1G18940
1	6546203	6547313	H3K4me3_FH_mg10_Col_1-Tair10_Nu.bowtie2_peak_1753	AT1G18950
1	6557496	6558029	H3K4me3_FH_mg10_Col_1-Tair10_Nu.bowtie2_peak_1754	AT1G18980
1	6561399	6562758	H3K4me3_FH_mg10_Col_1-Tair10_Nu.bowtie2_peak_1755	AT1G19000
1	6565535	6566229	H3K4me3_FH_mg10_Col_1-Tair10_Nu.bowtie2_peak_1756	AT1G19010
1	6568053	6568421	H3K4me3_FH_mg10_Col_1-Tair10_Nu.bowtie2_peak_1757	AT1G19020
1	6568691	6569401	H3K4me3_FH_mg10_Col_1-Tair10_Nu.bowtie2_peak_1758	AT1G19025
1	6576212	6576600	H3K4me3_FH_mg10_Col_1-Tair10_Nu.bowtie2_peak_1759	AT1G19040
1	6578843	6579235	H3K4me3_FH_mg10_Col_1-Tair10_Nu.bowtie2_peak_1760	AT1G19050
1	6583238	6583595	H3K4me3_FH_mg10_Col_1-Tair10_Nu.bowtie2_peak_1761	AT1G19060
1	6584272	6584826	H3K4me3_FH_mg10_Col_1-Tair10_Nu.bowtie2_peak_1762	AT1G19080, AT1G19070
1	6594885	6595805	H3K4me3_FH_mg10_Col_1-Tair10_Nu.bowtie2_peak_1763	AT1G19100
1	6602109	6602994	H3K4me3_FH_mg10_Col_1-Tair10_Nu.bowtie2_peak_1764	AT1G19110
1	6608075	6608777	H3K4me3_FH_mg10_Col_1-Tair10_Nu.bowtie2_peak_1765	AT1G19120, AT1G05463
1	6609927	6610630	H3K4me3_FH_mg10_Col_1-Tair10_Nu.bowtie2_peak_1766	AT1G19130, AT1G05467
1	6611665	6612497	H3K4me3_FH_mg10_Col_1-Tair10_Nu.bowtie2_peak_1767	AT1G19140
1	6612739	6613344	H3K4me3_FH_mg10_Col_1-Tair10_Nu.bowtie2_peak_1768	AT1G19150
1	6616636	6617626	H3K4me3_FH_mg10_Col_1-Tair10_Nu.bowtie2_peak_1769	AT1G19170
1	6622122	6623410	H3K4me3_FH_mg10_Col_1-Tair10_Nu.bowtie2_peak_1770	AT1G19180
1	6623807	6624824	H3K4me3_FH_mg10_Col_1-Tair10_Nu.bowtie2_peak_1771	AT1G19190
1	6625351	6626045	H3K4me3_FH_mg10_Col_1-Tair10_Nu.bowtie2_peak_1772	AT1G19200
1	6626928	6627676	H3K4me3_FH_mg10_Col_1-Tair10_Nu.bowtie2_peak_1773	AT1G19210
1	6632171	6632962	H3K4me3_FH_mg10_Col_1-Tair10_Nu.bowtie2_peak_1774	AT1G19220
1	6643966	6645116	H3K4me3_FH_mg10_Col_1-Tair10_Nu.bowtie2_peak_1775	AT1G19230
1	6649801	6650468	H3K4me3_FH_mg10_Col_1-Tair10_Nu.bowtie2_peak_1776	AT1G19240
1	6662477	6662759	H3K4me3_FH_mg10_Col_1-Tair10_Nu.bowtie2_peak_1777	AT1G19270, AT1TE21580
1	6662870	6663540	H3K4me3_FH_mg10_Col_1-Tair10_Nu.bowtie2_peak_1778	AT1G19270
1	6666109	6666842	H3K4me3_FH_mg10_Col_1-Tair10_Nu.bowtie2_peak_1779	AT1G19290
1	6671433	6672553	H3K4me3_FH_mg10_Col_1-Tair10_Nu.bowtie2_peak_1780	AT1G19300
1	6677183	6677679	H3K4me3_FH_mg10_Col_1-Tair10_Nu.bowtie2_peak_1781	AT1G19310
1	6679450	6680071	H3K4me3_FH_mg10_Col_1-Tair10_Nu.bowtie2_peak_1782	AT1G19320
1	6682879	6683534	H3K4me3_FH_mg10_Col_1-Tair10_Nu.bowtie2_peak_1783	AT1G19330
1	6684720	6685387	H3K4me3_FH_mg10_Col_1-Tair10_Nu.bowtie2_peak_1784	AT1G19340
1	6688716	6689578	H3K4me3_FH_mg10_Col_1-Tair10_Nu.bowtie2_peak_1785	AT1G19350
1	6691626	6692500	H3K4me3_FH_mg10_Col_1-Tair10_Nu.bowtie2_peak_1786	AT1G19360
1	6693962	6695015	H3K4me3_FH_mg10_Col_1-Tair10_Nu.bowtie2_peak_1787	AT1G19370
1	6697065	6697593	H3K4me3_FH_mg10_Col_1-Tair10_Nu.bowtie2_peak_1788	AT1G19373, AT1G19376
1	6697993	6698674	H3K4me3_FH_mg10_Col_1-Tair10_Nu.bowtie2_peak_1789	AT1G19380
1	6709801	6710867	H3K4me3_FH_mg10_Col_1-Tair10_Nu.bowtie2_peak_1790	AT1G19394, AT1G19396
1	6713442	6714505	H3K4me3_FH_mg10_Col_1-Tair10_Nu.bowtie2_peak_1791	AT1G19400
1	6715919	6716439	H3K4me3_FH_mg10_Col_1-Tair10_Nu.bowtie2_peak_1792	AT1G19410
1	6719349	6720532	H3K4me3_FH_mg10_Col_1-Tair10_Nu.bowtie2_peak_1793	AT1TE21735, AT1G19415
1	6726844	6727895	H3K4me3_FH_mg10_Col_1-Tair10_Nu.bowtie2_peak_1794	AT1G19430
1	6728788	6730024	H3K4me3_FH_mg10_Col_1-Tair10_Nu.bowtie2_peak_1795	AT1G19440
1	6734003	6734955	H3K4me3_FH_mg10_Col_1-Tair10_Nu.bowtie2_peak_1796	AT1G19450, AT1TE21780
1	6738426	6739205	H3K4me3_FH_mg10_Col_1-Tair10_Nu.bowtie2_peak_1797	AT1G19460
1	6741311	6742029	H3K4me3_FH_mg10_Col_1-Tair10_Nu.bowtie2_peak_1798	AT1G19470
1	6744391	6745556	H3K4me3_FH_mg10_Col_1-Tair10_Nu.bowtie2_peak_1799	AT1G19480
1	6746779	6747301	H3K4me3_FH_mg10_Col_1-Tair10_Nu.bowtie2_peak_1800	AT1G19485
1	6753118	6754030	H3K4me3_FH_mg10_Col_1-Tair10_Nu.bowtie2_peak_1801	AT1G19490
1	6759922	6761286	H3K4me3_FH_mg10_Col_1-Tair10_Nu.bowtie2_peak_1802	AT1G19520
1	6764011	6764813	H3K4me3_FH_mg10_Col_1-Tair10_Nu.bowtie2_peak_1803	AT1G19530
1	6765616	6767119	H3K4me3_FH_mg10_Col_1-Tair10_Nu.bowtie2_peak_1804	AT1G19540
1	6772473	6772796	H3K4me3_FH_mg10_Col_1-Tair10_Nu.bowtie2_peak_1805	AT1G19565
1	6773546	6774554	H3K4me3_FH_mg10_Col_1-Tair10_Nu.bowtie2_peak_1806	AT1G19570
1	6774790	6775605	H3K4me3_FH_mg10_Col_1-Tair10_Nu.bowtie2_peak_1807	AT1G19580
1	6778997	6779782	H3K4me3_FH_mg10_Col_1-Tair10_Nu.bowtie2_peak_1808	AT1G19600
1	6784038	6785161	H3K4me3_FH_mg10_Col_1-Tair10_Nu.bowtie2_peak_1809	AT1G19620
1	6787340	6788128	H3K4me3_FH_mg10_Col_1-Tair10_Nu.bowtie2_peak_1810	AT1G19630
1	6799043	6799754	H3K4me3_FH_mg10_Col_1-Tair10_Nu.bowtie2_peak_1811	AT1G19650
1	6801571	6802595	H3K4me3_FH_mg10_Col_1-Tair10_Nu.bowtie2_peak_1812	AT1G19660
1	6803975	6804553	H3K4me3_FH_mg10_Col_1-Tair10_Nu.bowtie2_peak_1813	AT1G19670
1	6804670	6804959	H3K4me3_FH_mg10_Col_1-Tair10_Nu.bowtie2_peak_1814	AT1G19670
1	6805454	6806329	H3K4me3_FH_mg10_Col_1-Tair10_Nu.bowtie2_peak_1815	AT1G19680
1	6809096	6809600	H3K4me3_FH_mg10_Col_1-Tair10_Nu.bowtie2_peak_1816	AT1G19690
1	6811237	6812653	H3K4me3_FH_mg10_Col_1-Tair10_Nu.bowtie2_peak_1817	AT1G19700
1	6814776	6815676	H3K4me3_FH_mg10_Col_1-Tair10_Nu.bowtie2_peak_1818	AT1G19710
1	6822016	6822736	H3K4me3_FH_mg10_Col_1-Tair10_Nu.bowtie2_peak_1819	AT1G19720
1	6823337	6824093	H3K4me3_FH_mg10_Col_1-Tair10_Nu.bowtie2_peak_1820	AT1G19730
1	6824352	6825544	H3K4me3_FH_mg10_Col_1-Tair10_Nu.bowtie2_peak_1821	AT1G19740
1	6826849	6827542	H3K4me3_FH_mg10_Col_1-Tair10_Nu.bowtie2_peak_1822	AT1G19750
1	6832334	6833759	H3K4me3_FH_mg10_Col_1-Tair10_Nu.bowtie2_peak_1823	AT1G19770
1	6839930	6840219	H3K4me3_FH_mg10_Col_1-Tair10_Nu.bowtie2_peak_1824	AT1G19790, AT1TE22110
1	6846347	6847037	H3K4me3_FH_mg10_Col_1-Tair10_Nu.bowtie2_peak_1825	AT1G19800
1	6858762	6859160	H3K4me3_FH_mg10_Col_1-Tair10_Nu.bowtie2_peak_1826	AT1G19835
1	6859433	6860361	H3K4me3_FH_mg10_Col_1-Tair10_Nu.bowtie2_peak_1827	AT1G19835
1	6872383	6873375	H3K4me3_FH_mg10_Col_1-Tair10_Nu.bowtie2_peak_1828	AT1G19840
1	6886772	6887197	H3K4me3_FH_mg10_Col_1-Tair10_Nu.bowtie2_peak_1829	AT1G19850
1	6893831	6894705	H3K4me3_FH_mg10_Col_1-Tair10_Nu.bowtie2_peak_1830	AT1G19860
1	6897930	6898734	H3K4me3_FH_mg10_Col_1-Tair10_Nu.bowtie2_peak_1831	AT1G19870
1	6900586	6900969	H3K4me3_FH_mg10_Col_1-Tair10_Nu.bowtie2_peak_1832	.
1	6903263	6904080	H3K4me3_FH_mg10_Col_1-Tair10_Nu.bowtie2_peak_1833	AT1G19880
1	6907156	6907757	H3K4me3_FH_mg10_Col_1-Tair10_Nu.bowtie2_peak_1834	.
1	6913229	6914263	H3K4me3_FH_mg10_Col_1-Tair10_Nu.bowtie2_peak_1835	AT1G19910
1	6915966	6916778	H3K4me3_FH_mg10_Col_1-Tair10_Nu.bowtie2_peak_1836	AT1G19920
1	6924157	6924841	H3K4me3_FH_mg10_Col_1-Tair10_Nu.bowtie2_peak_1837	AT1G19950
1	6926176	6926558	H3K4me3_FH_mg10_Col_1-Tair10_Nu.bowtie2_peak_1838	.
1	6928045	6928307	H3K4me3_FH_mg10_Col_1-Tair10_Nu.bowtie2_peak_1839	AT1G19960
1	6932110	6932790	H3K4me3_FH_mg10_Col_1-Tair10_Nu.bowtie2_peak_1840	AT1G19970
1	6933053	6933878	H3K4me3_FH_mg10_Col_1-Tair10_Nu.bowtie2_peak_1841	AT1G19980
1	6935216	6935904	H3K4me3_FH_mg10_Col_1-Tair10_Nu.bowtie2_peak_1842	AT1G19990
1	6940097	6940601	H3K4me3_FH_mg10_Col_1-Tair10_Nu.bowtie2_peak_1843	AT1G20010
1	6941159	6941562	H3K4me3_FH_mg10_Col_1-Tair10_Nu.bowtie2_peak_1844	AT1G20015
1	6941722	6942060	H3K4me3_FH_mg10_Col_1-Tair10_Nu.bowtie2_peak_1845	AT1G05517
1	6942701	6943511	H3K4me3_FH_mg10_Col_1-Tair10_Nu.bowtie2_peak_1846	AT1G20020
1	6945661	6946428	H3K4me3_FH_mg10_Col_1-Tair10_Nu.bowtie2_peak_1847	AT1G20030
1	6946720	6947022	H3K4me3_FH_mg10_Col_1-Tair10_Nu.bowtie2_peak_1848	.
1	6949037	6949825	H3K4me3_FH_mg10_Col_1-Tair10_Nu.bowtie2_peak_1849	AT1G20050
1	6951080	6951749	H3K4me3_FH_mg10_Col_1-Tair10_Nu.bowtie2_peak_1850	AT1TE22460
1	6955393	6956302	H3K4me3_FH_mg10_Col_1-Tair10_Nu.bowtie2_peak_1851	AT1G20060
1	6956468	6956995	H3K4me3_FH_mg10_Col_1-Tair10_Nu.bowtie2_peak_1852	AT1G20065
1	6957573	6957968	H3K4me3_FH_mg10_Col_1-Tair10_Nu.bowtie2_peak_1853	.
1	6958165	6958957	H3K4me3_FH_mg10_Col_1-Tair10_Nu.bowtie2_peak_1854	AT1G05523, AT1G20070
1	6966951	6967926	H3K4me3_FH_mg10_Col_1-Tair10_Nu.bowtie2_peak_1855	AT1G20090
1	6969515	6970957	H3K4me3_FH_mg10_Col_1-Tair10_Nu.bowtie2_peak_1856	AT1G20100
1	6971452	6972814	H3K4me3_FH_mg10_Col_1-Tair10_Nu.bowtie2_peak_1857	AT1G20110
1	6978240	6978661	H3K4me3_FH_mg10_Col_1-Tair10_Nu.bowtie2_peak_1858	AT1G20130
1	6986335	6987204	H3K4me3_FH_mg10_Col_1-Tair10_Nu.bowtie2_peak_1859	AT1G20140
1	6996565	6997247	H3K4me3_FH_mg10_Col_1-Tair10_Nu.bowtie2_peak_1860	AT1G20180
1	6998998	6999765	H3K4me3_FH_mg10_Col_1-Tair10_Nu.bowtie2_peak_1861	AT1G20190
1	7003428	7004403	H3K4me3_FH_mg10_Col_1-Tair10_Nu.bowtie2_peak_1862	AT1G20200
1	7007049	7007591	H3K4me3_FH_mg10_Col_1-Tair10_Nu.bowtie2_peak_1863	AT1G20220
1	7008617	7009381	H3K4me3_FH_mg10_Col_1-Tair10_Nu.bowtie2_peak_1864	AT1G20225
1	7009570	7010410	H3K4me3_FH_mg10_Col_1-Tair10_Nu.bowtie2_peak_1865	AT1G20230
1	7014714	7015413	H3K4me3_FH_mg10_Col_1-Tair10_Nu.bowtie2_peak_1866	AT1G20240
1	7016728	7017279	H3K4me3_FH_mg10_Col_1-Tair10_Nu.bowtie2_peak_1867	AT1G20260
1	7022170	7023082	H3K4me3_FH_mg10_Col_1-Tair10_Nu.bowtie2_peak_1868	AT1G20270
1	7028322	7028665	H3K4me3_FH_mg10_Col_1-Tair10_Nu.bowtie2_peak_1869	AT1G20290
1	7029621	7030571	H3K4me3_FH_mg10_Col_1-Tair10_Nu.bowtie2_peak_1870	AT1G20300
1	7032176	7033020	H3K4me3_FH_mg10_Col_1-Tair10_Nu.bowtie2_peak_1871	AT1G20310
1	7038838	7040079	H3K4me3_FH_mg10_Col_1-Tair10_Nu.bowtie2_peak_1872	AT1G20330
1	7042711	7043380	H3K4me3_FH_mg10_Col_1-Tair10_Nu.bowtie2_peak_1873	AT1G20340
1	7043716	7044189	H3K4me3_FH_mg10_Col_1-Tair10_Nu.bowtie2_peak_1874	AT1G20350
1	7052820	7053659	H3K4me3_FH_mg10_Col_1-Tair10_Nu.bowtie2_peak_1875	AT1G20370
1	7061553	7061911	H3K4me3_FH_mg10_Col_1-Tair10_Nu.bowtie2_peak_1876	AT1G20380
1	7062137	7062878	H3K4me3_FH_mg10_Col_1-Tair10_Nu.bowtie2_peak_1877	AT1G20380
1	7065506	7066119	H3K4me3_FH_mg10_Col_1-Tair10_Nu.bowtie2_peak_1878	AT1G20390
1	7081739	7082561	H3K4me3_FH_mg10_Col_1-Tair10_Nu.bowtie2_peak_1879	AT1G20410
1	7083206	7083855	H3K4me3_FH_mg10_Col_1-Tair10_Nu.bowtie2_peak_1880	AT1G20430
1	7084751	7085182	H3K4me3_FH_mg10_Col_1-Tair10_Nu.bowtie2_peak_1881	.
1	7085319	7085728	H3K4me3_FH_mg10_Col_1-Tair10_Nu.bowtie2_peak_1882	.
1	7088238	7089186	H3K4me3_FH_mg10_Col_1-Tair10_Nu.bowtie2_peak_1883	AT1G20450
1	7091276	7091921	H3K4me3_FH_mg10_Col_1-Tair10_Nu.bowtie2_peak_1884	AT1G20460
1	7095722	7097118	H3K4me3_FH_mg10_Col_1-Tair10_Nu.bowtie2_peak_1885	AT1G20480
1	7098421	7099692	H3K4me3_FH_mg10_Col_1-Tair10_Nu.bowtie2_peak_1886	AT1G20490
1	7101624	7102856	H3K4me3_FH_mg10_Col_1-Tair10_Nu.bowtie2_peak_1887	AT1G20500
1	7104602	7105918	H3K4me3_FH_mg10_Col_1-Tair10_Nu.bowtie2_peak_1888	AT1G20510
1	7106131	7106487	H3K4me3_FH_mg10_Col_1-Tair10_Nu.bowtie2_peak_1889	AT1G20515
1	7109742	7110407	H3K4me3_FH_mg10_Col_1-Tair10_Nu.bowtie2_peak_1890	AT1G20530
1	7112574	7113373	H3K4me3_FH_mg10_Col_1-Tair10_Nu.bowtie2_peak_1891	AT1G20540
1	7117241	7118274	H3K4me3_FH_mg10_Col_1-Tair10_Nu.bowtie2_peak_1892	AT1G20550
1	7120900	7121837	H3K4me3_FH_mg10_Col_1-Tair10_Nu.bowtie2_peak_1893	AT1G20560
1	7122008	7122637	H3K4me3_FH_mg10_Col_1-Tair10_Nu.bowtie2_peak_1894	.
1	7126067	7126628	H3K4me3_FH_mg10_Col_1-Tair10_Nu.bowtie2_peak_1895	AT1G20570
1	7127969	7128746	H3K4me3_FH_mg10_Col_1-Tair10_Nu.bowtie2_peak_1896	AT1G20575
1	7128862	7129506	H3K4me3_FH_mg10_Col_1-Tair10_Nu.bowtie2_peak_1897	AT1G20580
1	7133367	7133674	H3K4me3_FH_mg10_Col_1-Tair10_Nu.bowtie2_peak_1898	AT1G20600
1	7136981	7137762	H3K4me3_FH_mg10_Col_1-Tair10_Nu.bowtie2_peak_1899	AT1G20610
1	7143095	7143455	H3K4me3_FH_mg10_Col_1-Tair10_Nu.bowtie2_peak_1900	AT1G20620
1	7143862	7146273	H3K4me3_FH_mg10_Col_1-Tair10_Nu.bowtie2_peak_1901	AT1G20620
1	7146711	7147696	H3K4me3_FH_mg10_Col_1-Tair10_Nu.bowtie2_peak_1902	AT1G20630
1	7154493	7155603	H3K4me3_FH_mg10_Col_1-Tair10_Nu.bowtie2_peak_1903	AT1G20640
1	7159394	7160302	H3K4me3_FH_mg10_Col_1-Tair10_Nu.bowtie2_peak_1904	AT1G20650
1	7167239	7167994	H3K4me3_FH_mg10_Col_1-Tair10_Nu.bowtie2_peak_1905	AT1G20670
1	7175919	7176397	H3K4me3_FH_mg10_Col_1-Tair10_Nu.bowtie2_peak_1906	AT1G20691, AT1G05563
1	7176824	7177697	H3K4me3_FH_mg10_Col_1-Tair10_Nu.bowtie2_peak_1907	AT1G20693
1	7179494	7180525	H3K4me3_FH_mg10_Col_1-Tair10_Nu.bowtie2_peak_1908	AT1G20696
1	7192278	7192922	H3K4me3_FH_mg10_Col_1-Tair10_Nu.bowtie2_peak_1909	AT1G20720
1	7209373	7210229	H3K4me3_FH_mg10_Col_1-Tair10_Nu.bowtie2_peak_1910	AT1G20760
1	7216073	7216745	H3K4me3_FH_mg10_Col_1-Tair10_Nu.bowtie2_peak_1911	AT1G20770
1	7217066	7217932	H3K4me3_FH_mg10_Col_1-Tair10_Nu.bowtie2_peak_1912	AT1G20780
1	7232008	7232793	H3K4me3_FH_mg10_Col_1-Tair10_Nu.bowtie2_peak_1913	AT1G20810
1	7233713	7234352	H3K4me3_FH_mg10_Col_1-Tair10_Nu.bowtie2_peak_1914	AT1G20816
1	7238770	7239556	H3K4me3_FH_mg10_Col_1-Tair10_Nu.bowtie2_peak_1915	AT1G20823
1	7242908	7243727	H3K4me3_FH_mg10_Col_1-Tair10_Nu.bowtie2_peak_1916	AT1G20830
1	7247272	7248269	H3K4me3_FH_mg10_Col_1-Tair10_Nu.bowtie2_peak_1917	AT1G20840
1	7257969	7258749	H3K4me3_FH_mg10_Col_1-Tair10_Nu.bowtie2_peak_1918	AT1G20860
1	7261082	7261518	H3K4me3_FH_mg10_Col_1-Tair10_Nu.bowtie2_peak_1919	AT1G20870, AT1G20875
1	7264171	7265478	H3K4me3_FH_mg10_Col_1-Tair10_Nu.bowtie2_peak_1920	AT1G20880
1	7266655	7267354	H3K4me3_FH_mg10_Col_1-Tair10_Nu.bowtie2_peak_1921	AT1G20890
1	7272555	7273954	H3K4me3_FH_mg10_Col_1-Tair10_Nu.bowtie2_peak_1922	AT1G20900
1	7280422	7281175	H3K4me3_FH_mg10_Col_1-Tair10_Nu.bowtie2_peak_1923	AT1G20910
1	7285060	7286489	H3K4me3_FH_mg10_Col_1-Tair10_Nu.bowtie2_peak_1924	AT1G20920, AT1TE23520, AT1TE23525
1	7294166	7294786	H3K4me3_FH_mg10_Col_1-Tair10_Nu.bowtie2_peak_1925	AT1G20930
1	7300764	7301435	H3K4me3_FH_mg10_Col_1-Tair10_Nu.bowtie2_peak_1926	AT1G20950
1	7309196	7310233	H3K4me3_FH_mg10_Col_1-Tair10_Nu.bowtie2_peak_1927	AT1G20960
1	7313976	7315461	H3K4me3_FH_mg10_Col_1-Tair10_Nu.bowtie2_peak_1928	AT1G20970, AT1TE23620
1	7324614	7325894	H3K4me3_FH_mg10_Col_1-Tair10_Nu.bowtie2_peak_1929	AT1G20980
1	7330467	7331071	H3K4me3_FH_mg10_Col_1-Tair10_Nu.bowtie2_peak_1930	.
1	7337740	7339196	H3K4me3_FH_mg10_Col_1-Tair10_Nu.bowtie2_peak_1931	AT1G21000
1	7346152	7346914	H3K4me3_FH_mg10_Col_1-Tair10_Nu.bowtie2_peak_1932	AT1G21010
1	7366794	7367604	H3K4me3_FH_mg10_Col_1-Tair10_Nu.bowtie2_peak_1933	AT1G21050
1	7371679	7372714	H3K4me3_FH_mg10_Col_1-Tair10_Nu.bowtie2_peak_1934	AT1G21060
1	7374244	7375026	H3K4me3_FH_mg10_Col_1-Tair10_Nu.bowtie2_peak_1935	AT1G21065
1	7377315	7378145	H3K4me3_FH_mg10_Col_1-Tair10_Nu.bowtie2_peak_1936	AT1G21070
1	7381610	7382429	H3K4me3_FH_mg10_Col_1-Tair10_Nu.bowtie2_peak_1937	AT1G21080
1	7384647	7385345	H3K4me3_FH_mg10_Col_1-Tair10_Nu.bowtie2_peak_1938	AT1G21090
1	7385564	7386025	H3K4me3_FH_mg10_Col_1-Tair10_Nu.bowtie2_peak_1939	.
1	7404418	7405047	H3K4me3_FH_mg10_Col_1-Tair10_Nu.bowtie2_peak_1940	AT1G21140
1	7407123	7407826	H3K4me3_FH_mg10_Col_1-Tair10_Nu.bowtie2_peak_1941	AT1G21150
1	7411936	7412850	H3K4me3_FH_mg10_Col_1-Tair10_Nu.bowtie2_peak_1942	AT1G21160
1	7412906	7413616	H3K4me3_FH_mg10_Col_1-Tair10_Nu.bowtie2_peak_1943	AT1G21160, AT1G21170
1	7420343	7420916	H3K4me3_FH_mg10_Col_1-Tair10_Nu.bowtie2_peak_1944	AT1G21190
1	7421223	7421897	H3K4me3_FH_mg10_Col_1-Tair10_Nu.bowtie2_peak_1945	AT1G21200
1	7428326	7428967	H3K4me3_FH_mg10_Col_1-Tair10_Nu.bowtie2_peak_1946	AT1G21220
1	7439267	7439698	H3K4me3_FH_mg10_Col_1-Tair10_Nu.bowtie2_peak_1947	AT1G21250
1	7442212	7442983	H3K4me3_FH_mg10_Col_1-Tair10_Nu.bowtie2_peak_1948	AT1G21260
1	7447615	7448454	H3K4me3_FH_mg10_Col_1-Tair10_Nu.bowtie2_peak_1949	AT1G21280
1	7450409	7450681	H3K4me3_FH_mg10_Col_1-Tair10_Nu.bowtie2_peak_1950	AT1G21290
1	7451202	7451725	H3K4me3_FH_mg10_Col_1-Tair10_Nu.bowtie2_peak_1951	AT1G21300
1	7454042	7454377	H3K4me3_FH_mg10_Col_1-Tair10_Nu.bowtie2_peak_1952	AT1G21310
1	7464503	7465239	H3K4me3_FH_mg10_Col_1-Tair10_Nu.bowtie2_peak_1953	AT1G21320
1	7465899	7466486	H3K4me3_FH_mg10_Col_1-Tair10_Nu.bowtie2_peak_1954	AT1G21320
1	7468997	7469805	H3K4me3_FH_mg10_Col_1-Tair10_Nu.bowtie2_peak_1955	AT1G21326
1	7478459	7479050	H3K4me3_FH_mg10_Col_1-Tair10_Nu.bowtie2_peak_1956	AT1G21350
1	7483808	7484845	H3K4me3_FH_mg10_Col_1-Tair10_Nu.bowtie2_peak_1957	AT1G21370
1	7487902	7488729	H3K4me3_FH_mg10_Col_1-Tair10_Nu.bowtie2_peak_1958	AT1G21380
1	7489810	7490646	H3K4me3_FH_mg10_Col_1-Tair10_Nu.bowtie2_peak_1959	AT1G21390
1	7493434	7494130	H3K4me3_FH_mg10_Col_1-Tair10_Nu.bowtie2_peak_1960	AT1G21400
1	7494364	7495081	H3K4me3_FH_mg10_Col_1-Tair10_Nu.bowtie2_peak_1961	AT1G21400
1	7497182	7497897	H3K4me3_FH_mg10_Col_1-Tair10_Nu.bowtie2_peak_1962	AT1G21410
1	7501679	7502040	H3K4me3_FH_mg10_Col_1-Tair10_Nu.bowtie2_peak_1963	.
1	7503171	7504164	H3K4me3_FH_mg10_Col_1-Tair10_Nu.bowtie2_peak_1964	AT1G21440
1	7509064	7509429	H3K4me3_FH_mg10_Col_1-Tair10_Nu.bowtie2_peak_1965	AT1G21450
1	7512344	7513351	H3K4me3_FH_mg10_Col_1-Tair10_Nu.bowtie2_peak_1966	AT1G21460
1	7520794	7521497	H3K4me3_FH_mg10_Col_1-Tair10_Nu.bowtie2_peak_1967	AT1G21480
1	7534349	7534831	H3K4me3_FH_mg10_Col_1-Tair10_Nu.bowtie2_peak_1968	AT1G21520
1	7546112	7546954	H3K4me3_FH_mg10_Col_1-Tair10_Nu.bowtie2_peak_1969	AT1G21530
1	7548840	7549543	H3K4me3_FH_mg10_Col_1-Tair10_Nu.bowtie2_peak_1970	.
1	7549687	7550491	H3K4me3_FH_mg10_Col_1-Tair10_Nu.bowtie2_peak_1971	AT1G21540
1	7554818	7555399	H3K4me3_FH_mg10_Col_1-Tair10_Nu.bowtie2_peak_1972	AT1G21560
1	7564835	7565749	H3K4me3_FH_mg10_Col_1-Tair10_Nu.bowtie2_peak_1973	AT1G21580
1	7568981	7569900	H3K4me3_FH_mg10_Col_1-Tair10_Nu.bowtie2_peak_1974	AT1G21590
1	7572927	7573808	H3K4me3_FH_mg10_Col_1-Tair10_Nu.bowtie2_peak_1975	AT1G21600
1	7573921	7574685	H3K4me3_FH_mg10_Col_1-Tair10_Nu.bowtie2_peak_1976	AT1G21610
1	7579096	7579712	H3K4me3_FH_mg10_Col_1-Tair10_Nu.bowtie2_peak_1977	AT1G21620
1	7581087	7581886	H3K4me3_FH_mg10_Col_1-Tair10_Nu.bowtie2_peak_1978	AT1G21630
1	7588521	7589374	H3K4me3_FH_mg10_Col_1-Tair10_Nu.bowtie2_peak_1979	AT1G21640
1	7599979	7600706	H3K4me3_FH_mg10_Col_1-Tair10_Nu.bowtie2_peak_1980	AT1G21650
1	7603414	7604291	H3K4me3_FH_mg10_Col_1-Tair10_Nu.bowtie2_peak_1981	AT1G21650, AT1G21651
1	7605670	7606923	H3K4me3_FH_mg10_Col_1-Tair10_Nu.bowtie2_peak_1982	AT1G21660
1	7610381	7612363	H3K4me3_FH_mg10_Col_1-Tair10_Nu.bowtie2_peak_1983	AT1G21670
1	7612977	7614468	H3K4me3_FH_mg10_Col_1-Tair10_Nu.bowtie2_peak_1984	AT1G21680
1	7615550	7616286	H3K4me3_FH_mg10_Col_1-Tair10_Nu.bowtie2_peak_1985	AT1G21690
1	7619100	7619775	H3K4me3_FH_mg10_Col_1-Tair10_Nu.bowtie2_peak_1986	AT1G21695
1	7623179	7624134	H3K4me3_FH_mg10_Col_1-Tair10_Nu.bowtie2_peak_1987	AT1G21700
1	7624384	7625177	H3K4me3_FH_mg10_Col_1-Tair10_Nu.bowtie2_peak_1988	AT1G21710
1	7626298	7627207	H3K4me3_FH_mg10_Col_1-Tair10_Nu.bowtie2_peak_1989	AT1G21720
1	7630238	7630851	H3K4me3_FH_mg10_Col_1-Tair10_Nu.bowtie2_peak_1990	AT1G21730, AT1TE24580
1	7641222	7643179	H3K4me3_FH_mg10_Col_1-Tair10_Nu.bowtie2_peak_1991	AT1G21740
1	7645629	7646964	H3K4me3_FH_mg10_Col_1-Tair10_Nu.bowtie2_peak_1992	AT1G21750
1	7649222	7649994	H3K4me3_FH_mg10_Col_1-Tair10_Nu.bowtie2_peak_1993	AT1G21760
1	7651788	7652300	H3K4me3_FH_mg10_Col_1-Tair10_Nu.bowtie2_peak_1994	AT1G21780, AT1G21770
1	7652410	7653239	H3K4me3_FH_mg10_Col_1-Tair10_Nu.bowtie2_peak_1995	AT1G21780
1	7654227	7655071	H3K4me3_FH_mg10_Col_1-Tair10_Nu.bowtie2_peak_1996	AT1G21790
1	7656466	7656925	H3K4me3_FH_mg10_Col_1-Tair10_Nu.bowtie2_peak_1997	.
1	7662076	7662580	H3K4me3_FH_mg10_Col_1-Tair10_Nu.bowtie2_peak_1998	AT1G21830
[truncated: 19,818 more rows]

## Sheet: H3K4me3 in AR
Supplementary Dataset S1. Genomic coordinates and associated genes of H3K4me3, H3K9me3, and H3K27me3 peaks in Col.
Chromosome	Peak start	Peak end	Peak name	Associated gene
1	3602	4284	H3K4me3_AR_mg10_Col_1-Tair10_Nu.bowtie2_peak_1	AT1G01010
1	8232	8736	H3K4me3_AR_mg10_Col_1-Tair10_Nu.bowtie2_peak_2	AT1G01020
1	11954	13056	H3K4me3_AR_mg10_Col_1-Tair10_Nu.bowtie2_peak_3	AT1G01030
1	20990	21238	H3K4me3_AR_mg10_Col_1-Tair10_Nu.bowtie2_peak_4	.
1	23111	23950	H3K4me3_AR_mg10_Col_1-Tair10_Nu.bowtie2_peak_5	AT1G01040, AT1G03993
1	32507	33163	H3K4me3_AR_mg10_Col_1-Tair10_Nu.bowtie2_peak_6	AT1G01050, AT1G03997
1	37193	37853	H3K4me3_AR_mg10_Col_1-Tair10_Nu.bowtie2_peak_7	AT1G01060
1	45044	45436	H3K4me3_AR_mg10_Col_1-Tair10_Nu.bowtie2_peak_8	.
1	45455	45758	H3K4me3_AR_mg10_Col_1-Tair10_Nu.bowtie2_peak_9	.
1	46007	46802	H3K4me3_AR_mg10_Col_1-Tair10_Nu.bowtie2_peak_10	AT1G01080
1	48448	49305	H3K4me3_AR_mg10_Col_1-Tair10_Nu.bowtie2_peak_11	AT1G01090
1	50343	51223	H3K4me3_AR_mg10_Col_1-Tair10_Nu.bowtie2_peak_12	AT1G01100
1	52136	52752	H3K4me3_AR_mg10_Col_1-Tair10_Nu.bowtie2_peak_13	AT1G01110
1	57416	58977	H3K4me3_AR_mg10_Col_1-Tair10_Nu.bowtie2_peak_14	AT1G01120
1	63395	64000	H3K4me3_AR_mg10_Col_1-Tair10_Nu.bowtie2_peak_15	AT1G01130
1	67197	67648	H3K4me3_AR_mg10_Col_1-Tair10_Nu.bowtie2_peak_16	AT1G01140
1	72349	73165	H3K4me3_AR_mg10_Col_1-Tair10_Nu.bowtie2_peak_17	AT1G01160, AT1G04007
1	73964	74759	H3K4me3_AR_mg10_Col_1-Tair10_Nu.bowtie2_peak_18	AT1G01170, AT1G04013
1	75551	76556	H3K4me3_AR_mg10_Col_1-Tair10_Nu.bowtie2_peak_19	AT1G01180
1	78025	78286	H3K4me3_AR_mg10_Col_1-Tair10_Nu.bowtie2_peak_20	AT1G08765
1	83207	83642	H3K4me3_AR_mg10_Col_1-Tair10_Nu.bowtie2_peak_21	.
1	84106	84650	H3K4me3_AR_mg10_Col_1-Tair10_Nu.bowtie2_peak_22	AT1G01190
1	86705	87191	H3K4me3_AR_mg10_Col_1-Tair10_Nu.bowtie2_peak_23	.
1	87801	88194	H3K4me3_AR_mg10_Col_1-Tair10_Nu.bowtie2_peak_24	AT1G01200
1	88870	89624	H3K4me3_AR_mg10_Col_1-Tair10_Nu.bowtie2_peak_25	AT1G01210
1	91448	92351	H3K4me3_AR_mg10_Col_1-Tair10_Nu.bowtie2_peak_26	AT1G01220, AT1G04023
1	95916	96251	H3K4me3_AR_mg10_Col_1-Tair10_Nu.bowtie2_peak_27	AT1G01225
1	97432	98182	H3K4me3_AR_mg10_Col_1-Tair10_Nu.bowtie2_peak_28	AT1G01230
1	99905	100361	H3K4me3_AR_mg10_Col_1-Tair10_Nu.bowtie2_peak_29	AT1G01240
1	100587	101206	H3K4me3_AR_mg10_Col_1-Tair10_Nu.bowtie2_peak_30	AT1G01240
1	104680	105366	H3K4me3_AR_mg10_Col_1-Tair10_Nu.bowtie2_peak_31	AT1G01250
1	109003	110282	H3K4me3_AR_mg10_Col_1-Tair10_Nu.bowtie2_peak_32	AT1G01260
1	114231	114936	H3K4me3_AR_mg10_Col_1-Tair10_Nu.bowtie2_peak_33	AT1G01290
1	117030	118553	H3K4me3_AR_mg10_Col_1-Tair10_Nu.bowtie2_peak_34	AT1G01300
1	119404	119737	H3K4me3_AR_mg10_Col_1-Tair10_Nu.bowtie2_peak_35	AT1G01305
1	120118	120530	H3K4me3_AR_mg10_Col_1-Tair10_Nu.bowtie2_peak_36	AT1G01310
1	120761	121149	H3K4me3_AR_mg10_Col_1-Tair10_Nu.bowtie2_peak_37	.
1	127807	128389	H3K4me3_AR_mg10_Col_1-Tair10_Nu.bowtie2_peak_38	AT1G01320
1	135510	135870	H3K4me3_AR_mg10_Col_1-Tair10_Nu.bowtie2_peak_39	AT1G01340
1	136115	136642	H3K4me3_AR_mg10_Col_1-Tair10_Nu.bowtie2_peak_40	AT1G01350
1	138393	139418	H3K4me3_AR_mg10_Col_1-Tair10_Nu.bowtie2_peak_41	AT1G01355
1	142027	142851	H3K4me3_AR_mg10_Col_1-Tair10_Nu.bowtie2_peak_42	AT1G01360
1	143571	144221	H3K4me3_AR_mg10_Col_1-Tair10_Nu.bowtie2_peak_43	AT1G01370
1	149358	149836	H3K4me3_AR_mg10_Col_1-Tair10_Nu.bowtie2_peak_44	AT1G01390
1	154587	156041	H3K4me3_AR_mg10_Col_1-Tair10_Nu.bowtie2_peak_45	AT1G01420
1	157007	157353	H3K4me3_AR_mg10_Col_1-Tair10_Nu.bowtie2_peak_46	.
1	157797	158632	H3K4me3_AR_mg10_Col_1-Tair10_Nu.bowtie2_peak_47	AT1G01430
1	161811	162710	H3K4me3_AR_mg10_Col_1-Tair10_Nu.bowtie2_peak_48	AT1G01440
1	163284	164148	H3K4me3_AR_mg10_Col_1-Tair10_Nu.bowtie2_peak_49	AT1G01448
1	167313	167869	H3K4me3_AR_mg10_Col_1-Tair10_Nu.bowtie2_peak_50	AT1G01453
1	172188	172906	H3K4me3_AR_mg10_Col_1-Tair10_Nu.bowtie2_peak_51	AT1G01470
1	175803	176053	H3K4me3_AR_mg10_Col_1-Tair10_Nu.bowtie2_peak_52	AT1G01480
1	176577	176880	H3K4me3_AR_mg10_Col_1-Tair10_Nu.bowtie2_peak_53	AT1G01480
1	177206	177590	H3K4me3_AR_mg10_Col_1-Tair10_Nu.bowtie2_peak_54	.
1	180420	180839	H3K4me3_AR_mg10_Col_1-Tair10_Nu.bowtie2_peak_55	.
1	181159	181549	H3K4me3_AR_mg10_Col_1-Tair10_Nu.bowtie2_peak_56	AT1G01490
1	185119	186214	H3K4me3_AR_mg10_Col_1-Tair10_Nu.bowtie2_peak_57	AT1G01500
1	187151	188015	H3K4me3_AR_mg10_Col_1-Tair10_Nu.bowtie2_peak_58	AT1G01510
1	190510	191013	H3K4me3_AR_mg10_Col_1-Tair10_Nu.bowtie2_peak_59	AT1G01520
1	195745	196674	H3K4me3_AR_mg10_Col_1-Tair10_Nu.bowtie2_peak_60	AT1G01540
1	203819	204155	H3K4me3_AR_mg10_Col_1-Tair10_Nu.bowtie2_peak_61	.
1	204965	205924	H3K4me3_AR_mg10_Col_1-Tair10_Nu.bowtie2_peak_62	AT1G01570
1	209265	210581	H3K4me3_AR_mg10_Col_1-Tair10_Nu.bowtie2_peak_63	AT1G01580
1	211045	211672	H3K4me3_AR_mg10_Col_1-Tair10_Nu.bowtie2_peak_64	.
1	219228	219697	H3K4me3_AR_mg10_Col_1-Tair10_Nu.bowtie2_peak_65	AT1G01600
1	219746	220072	H3K4me3_AR_mg10_Col_1-Tair10_Nu.bowtie2_peak_66	AT1G01600
1	220302	221039	H3K4me3_AR_mg10_Col_1-Tair10_Nu.bowtie2_peak_67	.
1	223825	224340	H3K4me3_AR_mg10_Col_1-Tair10_Nu.bowtie2_peak_68	AT1G01610
1	226043	227249	H3K4me3_AR_mg10_Col_1-Tair10_Nu.bowtie2_peak_69	AT1G01620
1	228981	229663	H3K4me3_AR_mg10_Col_1-Tair10_Nu.bowtie2_peak_70	AT1G01630
1	236782	237761	H3K4me3_AR_mg10_Col_1-Tair10_Nu.bowtie2_peak_71	AT1G01650
1	240020	240640	H3K4me3_AR_mg10_Col_1-Tair10_Nu.bowtie2_peak_72	.
1	242422	242724	H3K4me3_AR_mg10_Col_1-Tair10_Nu.bowtie2_peak_73	AT1G01660
1	249077	249930	H3K4me3_AR_mg10_Col_1-Tair10_Nu.bowtie2_peak_74	AT1G01690
1	254815	255340	H3K4me3_AR_mg10_Col_1-Tair10_Nu.bowtie2_peak_75	AT1G08775, AT1G04033
1	257147	257520	H3K4me3_AR_mg10_Col_1-Tair10_Nu.bowtie2_peak_76	.
1	258781	259230	H3K4me3_AR_mg10_Col_1-Tair10_Nu.bowtie2_peak_77	AT1G04037
1	262832	263802	H3K4me3_AR_mg10_Col_1-Tair10_Nu.bowtie2_peak_78	AT1G01710
1	266404	267029	H3K4me3_AR_mg10_Col_1-Tair10_Nu.bowtie2_peak_79	AT1G01715
1	268382	270471	H3K4me3_AR_mg10_Col_1-Tair10_Nu.bowtie2_peak_80	AT1G01720, AT1G04047
1	270495	270806	H3K4me3_AR_mg10_Col_1-Tair10_Nu.bowtie2_peak_81	AT1G01725
1	270909	271888	H3K4me3_AR_mg10_Col_1-Tair10_Nu.bowtie2_peak_82	AT1G01730
1	273854	274707	H3K4me3_AR_mg10_Col_1-Tair10_Nu.bowtie2_peak_83	AT1G01740
1	277924	279561	H3K4me3_AR_mg10_Col_1-Tair10_Nu.bowtie2_peak_84	AT1G01760, AT1G01770
1	284465	285332	H3K4me3_AR_mg10_Col_1-Tair10_Nu.bowtie2_peak_85	AT1G01790
1	290563	290985	H3K4me3_AR_mg10_Col_1-Tair10_Nu.bowtie2_peak_86	.
1	293351	294141	H3K4me3_AR_mg10_Col_1-Tair10_Nu.bowtie2_peak_87	AT1G01800
1	295186	295761	H3K4me3_AR_mg10_Col_1-Tair10_Nu.bowtie2_peak_88	AT1G01810
1	297414	298208	H3K4me3_AR_mg10_Col_1-Tair10_Nu.bowtie2_peak_89	AT1G01820
1	298684	300405	H3K4me3_AR_mg10_Col_1-Tair10_Nu.bowtie2_peak_90	.
1	303510	304348	H3K4me3_AR_mg10_Col_1-Tair10_Nu.bowtie2_peak_91	AT1G01840, AT1G04067
1	305587	306333	H3K4me3_AR_mg10_Col_1-Tair10_Nu.bowtie2_peak_92	AT1G01860
1	308356	309138	H3K4me3_AR_mg10_Col_1-Tair10_Nu.bowtie2_peak_93	AT1G01880
1	311695	312821	H3K4me3_AR_mg10_Col_1-Tair10_Nu.bowtie2_peak_94	AT1G04077
1	315221	315945	H3K4me3_AR_mg10_Col_1-Tair10_Nu.bowtie2_peak_95	AT1G01910
1	316111	316818	H3K4me3_AR_mg10_Col_1-Tair10_Nu.bowtie2_peak_96	AT1G01920
1	321620	322901	H3K4me3_AR_mg10_Col_1-Tair10_Nu.bowtie2_peak_97	AT1G01930
1	322965	323550	H3K4me3_AR_mg10_Col_1-Tair10_Nu.bowtie2_peak_98	AT1G01940
1	325401	326152	H3K4me3_AR_mg10_Col_1-Tair10_Nu.bowtie2_peak_99	AT1G01950
1	336338	337842	H3K4me3_AR_mg10_Col_1-Tair10_Nu.bowtie2_peak_100	AT1G01960
1	338256	338977	H3K4me3_AR_mg10_Col_1-Tair10_Nu.bowtie2_peak_101	AT1G01970
1	341196	341858	H3K4me3_AR_mg10_Col_1-Tair10_Nu.bowtie2_peak_102	AT1G01980
1	343303	344382	H3K4me3_AR_mg10_Col_1-Tair10_Nu.bowtie2_peak_103	AT1G01990
1	345782	347133	H3K4me3_AR_mg10_Col_1-Tair10_Nu.bowtie2_peak_104	AT1G02000
1	347862	348421	H3K4me3_AR_mg10_Col_1-Tair10_Nu.bowtie2_peak_105	AT1G02010
1	353464	354938	H3K4me3_AR_mg10_Col_1-Tair10_Nu.bowtie2_peak_106	AT1G02020, AT1TE01155
1	355391	356170	H3K4me3_AR_mg10_Col_1-Tair10_Nu.bowtie2_peak_107	.
1	358100	358767	H3K4me3_AR_mg10_Col_1-Tair10_Nu.bowtie2_peak_108	AT1G02040
1	362065	363181	H3K4me3_AR_mg10_Col_1-Tair10_Nu.bowtie2_peak_109	AT1G02060
1	365539	366402	H3K4me3_AR_mg10_Col_1-Tair10_Nu.bowtie2_peak_110	AT1G02065
1	370491	370990	H3K4me3_AR_mg10_Col_1-Tair10_Nu.bowtie2_peak_111	AT1G02070
1	373471	374489	H3K4me3_AR_mg10_Col_1-Tair10_Nu.bowtie2_peak_112	AT1G02080
1	388760	389671	H3K4me3_AR_mg10_Col_1-Tair10_Nu.bowtie2_peak_113	AT1G02090
1	389787	390602	H3K4me3_AR_mg10_Col_1-Tair10_Nu.bowtie2_peak_114	AT1G02100
1	392765	394030	H3K4me3_AR_mg10_Col_1-Tair10_Nu.bowtie2_peak_115	AT1G02110
1	395661	396734	H3K4me3_AR_mg10_Col_1-Tair10_Nu.bowtie2_peak_116	AT1G02120
1	401393	401871	H3K4me3_AR_mg10_Col_1-Tair10_Nu.bowtie2_peak_117	AT1G02130
1	403694	404481	H3K4me3_AR_mg10_Col_1-Tair10_Nu.bowtie2_peak_118	AT1G02140
1	404553	405416	H3K4me3_AR_mg10_Col_1-Tair10_Nu.bowtie2_peak_119	AT1G02145
1	408737	409958	H3K4me3_AR_mg10_Col_1-Tair10_Nu.bowtie2_peak_120	AT1G02150
1	410664	411414	H3K4me3_AR_mg10_Col_1-Tair10_Nu.bowtie2_peak_121	AT1G02160
1	411724	412713	H3K4me3_AR_mg10_Col_1-Tair10_Nu.bowtie2_peak_122	AT1G02170
1	414024	414611	H3K4me3_AR_mg10_Col_1-Tair10_Nu.bowtie2_peak_123	AT1G02180
1	424902	425181	H3K4me3_AR_mg10_Col_1-Tair10_Nu.bowtie2_peak_124	AT1G08785
1	430059	430683	H3K4me3_AR_mg10_Col_1-Tair10_Nu.bowtie2_peak_125	AT1G02220
1	436246	436905	H3K4me3_AR_mg10_Col_1-Tair10_Nu.bowtie2_peak_126	AT1G02230
1	442151	442964	H3K4me3_AR_mg10_Col_1-Tair10_Nu.bowtie2_peak_127	AT1G02260
1	445489	446264	H3K4me3_AR_mg10_Col_1-Tair10_Nu.bowtie2_peak_128	AT1G02270
1	449668	450420	H3K4me3_AR_mg10_Col_1-Tair10_Nu.bowtie2_peak_129	AT1G02280
1	452137	452753	H3K4me3_AR_mg10_Col_1-Tair10_Nu.bowtie2_peak_130	AT1G02290
1	455749	456459	H3K4me3_AR_mg10_Col_1-Tair10_Nu.bowtie2_peak_131	AT1G02305, AT1G04097
1	460307	460696	H3K4me3_AR_mg10_Col_1-Tair10_Nu.bowtie2_peak_132	AT1G04103, AT1G02310
1	462730	463636	H3K4me3_AR_mg10_Col_1-Tair10_Nu.bowtie2_peak_133	AT1G02330
1	464101	464484	H3K4me3_AR_mg10_Col_1-Tair10_Nu.bowtie2_peak_134	AT1G02335
1	469767	470480	H3K4me3_AR_mg10_Col_1-Tair10_Nu.bowtie2_peak_135	AT1G02350
1	470833	471507	H3K4me3_AR_mg10_Col_1-Tair10_Nu.bowtie2_peak_136	AT1G04107
1	472232	472511	H3K4me3_AR_mg10_Col_1-Tair10_Nu.bowtie2_peak_137	.
1	474438	475124	H3K4me3_AR_mg10_Col_1-Tair10_Nu.bowtie2_peak_138	AT1G02370
1	475836	476254	H3K4me3_AR_mg10_Col_1-Tair10_Nu.bowtie2_peak_139	.
1	477163	477525	H3K4me3_AR_mg10_Col_1-Tair10_Nu.bowtie2_peak_140	AT1G02380
1	477830	478083	H3K4me3_AR_mg10_Col_1-Tair10_Nu.bowtie2_peak_141	AT1G02380
1	480830	481385	H3K4me3_AR_mg10_Col_1-Tair10_Nu.bowtie2_peak_142	AT1G02390
1	482486	483063	H3K4me3_AR_mg10_Col_1-Tair10_Nu.bowtie2_peak_143	.
1	486897	487415	H3K4me3_AR_mg10_Col_1-Tair10_Nu.bowtie2_peak_144	AT1G02400
1	489998	490605	H3K4me3_AR_mg10_Col_1-Tair10_Nu.bowtie2_peak_145	AT1G02405
1	490905	491777	H3K4me3_AR_mg10_Col_1-Tair10_Nu.bowtie2_peak_146	AT1G02410
1	493510	494368	H3K4me3_AR_mg10_Col_1-Tair10_Nu.bowtie2_peak_147	AT1G02420
1	498056	498442	H3K4me3_AR_mg10_Col_1-Tair10_Nu.bowtie2_peak_148	AT1G02450
1	514693	515381	H3K4me3_AR_mg10_Col_1-Tair10_Nu.bowtie2_peak_149	AT1G02475
1	516544	516812	H3K4me3_AR_mg10_Col_1-Tair10_Nu.bowtie2_peak_150	AT1G02490
1	518251	518646	H3K4me3_AR_mg10_Col_1-Tair10_Nu.bowtie2_peak_151	AT1G02500
1	520915	521597	H3K4me3_AR_mg10_Col_1-Tair10_Nu.bowtie2_peak_152	AT1G02510
1	524025	524328	H3K4me3_AR_mg10_Col_1-Tair10_Nu.bowtie2_peak_153	AT1G02520
1	529718	530057	H3K4me3_AR_mg10_Col_1-Tair10_Nu.bowtie2_peak_154	AT1G02530
1	536651	536982	H3K4me3_AR_mg10_Col_1-Tair10_Nu.bowtie2_peak_155	AT1G02550
1	537815	538713	H3K4me3_AR_mg10_Col_1-Tair10_Nu.bowtie2_peak_156	AT1G02560
1	551220	551674	H3K4me3_AR_mg10_Col_1-Tair10_Nu.bowtie2_peak_157	AT1G08805, AT1G04127
1	555565	555932	H3K4me3_AR_mg10_Col_1-Tair10_Nu.bowtie2_peak_158	AT1G02610
1	557253	558125	H3K4me3_AR_mg10_Col_1-Tair10_Nu.bowtie2_peak_159	AT1G02620
1	564243	564661	H3K4me3_AR_mg10_Col_1-Tair10_Nu.bowtie2_peak_160	AT1G02640
1	565489	565917	H3K4me3_AR_mg10_Col_1-Tair10_Nu.bowtie2_peak_161	AT1G02640
1	566197	566816	H3K4me3_AR_mg10_Col_1-Tair10_Nu.bowtie2_peak_162	.
1	566858	567601	H3K4me3_AR_mg10_Col_1-Tair10_Nu.bowtie2_peak_163	.
1	568631	570325	H3K4me3_AR_mg10_Col_1-Tair10_Nu.bowtie2_peak_164	AT1G02650
1	573406	574908	H3K4me3_AR_mg10_Col_1-Tair10_Nu.bowtie2_peak_165	AT1G02660
1	575988	576251	H3K4me3_AR_mg10_Col_1-Tair10_Nu.bowtie2_peak_166	AT1G02670
1	576421	577145	H3K4me3_AR_mg10_Col_1-Tair10_Nu.bowtie2_peak_167	AT1G02670
1	579762	580425	H3K4me3_AR_mg10_Col_1-Tair10_Nu.bowtie2_peak_168	.
1	580621	581317	H3K4me3_AR_mg10_Col_1-Tair10_Nu.bowtie2_peak_169	AT1G02680
1	584240	584943	H3K4me3_AR_mg10_Col_1-Tair10_Nu.bowtie2_peak_170	AT1G02690
1	586568	587070	H3K4me3_AR_mg10_Col_1-Tair10_Nu.bowtie2_peak_171	.
1	588303	589381	H3K4me3_AR_mg10_Col_1-Tair10_Nu.bowtie2_peak_172	AT1G02700
1	589514	590124	H3K4me3_AR_mg10_Col_1-Tair10_Nu.bowtie2_peak_173	AT1G02705, AT1G02710
1	591902	593220	H3K4me3_AR_mg10_Col_1-Tair10_Nu.bowtie2_peak_174	AT1G02720
1	597661	598631	H3K4me3_AR_mg10_Col_1-Tair10_Nu.bowtie2_peak_175	AT1G02730
1	601692	602208	H3K4me3_AR_mg10_Col_1-Tair10_Nu.bowtie2_peak_176	AT1G02740
1	602571	603227	H3K4me3_AR_mg10_Col_1-Tair10_Nu.bowtie2_peak_177	AT1G02750
1	606154	606680	H3K4me3_AR_mg10_Col_1-Tair10_Nu.bowtie2_peak_178	AT1G02770
1	608602	609463	H3K4me3_AR_mg10_Col_1-Tair10_Nu.bowtie2_peak_179	AT1G02780
1	613380	613714	H3K4me3_AR_mg10_Col_1-Tair10_Nu.bowtie2_peak_180	.
1	615788	616116	H3K4me3_AR_mg10_Col_1-Tair10_Nu.bowtie2_peak_181	AT1G02800
1	618299	619416	H3K4me3_AR_mg10_Col_1-Tair10_Nu.bowtie2_peak_182	AT1G02810
1	620673	621177	H3K4me3_AR_mg10_Col_1-Tair10_Nu.bowtie2_peak_183	AT1G02813
1	621523	622681	H3K4me3_AR_mg10_Col_1-Tair10_Nu.bowtie2_peak_184	AT1G02816
1	623915	624503	H3K4me3_AR_mg10_Col_1-Tair10_Nu.bowtie2_peak_185	AT1G02820
1	626715	627732	H3K4me3_AR_mg10_Col_1-Tair10_Nu.bowtie2_peak_186	AT1G02840
1	630495	631907	H3K4me3_AR_mg10_Col_1-Tair10_Nu.bowtie2_peak_187	AT1G02850
1	635305	636177	H3K4me3_AR_mg10_Col_1-Tair10_Nu.bowtie2_peak_188	AT1G02860
1	638048	638692	H3K4me3_AR_mg10_Col_1-Tair10_Nu.bowtie2_peak_189	AT1G02870
1	641488	641999	H3K4me3_AR_mg10_Col_1-Tair10_Nu.bowtie2_peak_190	AT1G08815
1	643947	644583	H3K4me3_AR_mg10_Col_1-Tair10_Nu.bowtie2_peak_191	AT1G02880
1	650766	651925	H3K4me3_AR_mg10_Col_1-Tair10_Nu.bowtie2_peak_192	AT1G02890
1	653979	654310	H3K4me3_AR_mg10_Col_1-Tair10_Nu.bowtie2_peak_193	AT1G02900
1	657423	658199	H3K4me3_AR_mg10_Col_1-Tair10_Nu.bowtie2_peak_194	AT1G02910
1	658972	659292	H3K4me3_AR_mg10_Col_1-Tair10_Nu.bowtie2_peak_195	.
1	661291	661811	H3K4me3_AR_mg10_Col_1-Tair10_Nu.bowtie2_peak_196	.
1	661926	662244	H3K4me3_AR_mg10_Col_1-Tair10_Nu.bowtie2_peak_197	AT1G02930
1	669183	669873	H3K4me3_AR_mg10_Col_1-Tair10_Nu.bowtie2_peak_198	AT1G02960
1	671424	672046	H3K4me3_AR_mg10_Col_1-Tair10_Nu.bowtie2_peak_199	.
1	672390	672733	H3K4me3_AR_mg10_Col_1-Tair10_Nu.bowtie2_peak_200	AT1G02965
1	673365	673846	H3K4me3_AR_mg10_Col_1-Tair10_Nu.bowtie2_peak_201	AT1G02970
1	677334	677687	H3K4me3_AR_mg10_Col_1-Tair10_Nu.bowtie2_peak_202	AT1G02980
1	686822	687348	H3K4me3_AR_mg10_Col_1-Tair10_Nu.bowtie2_peak_203	AT1G02990
1	691605	692624	H3K4me3_AR_mg10_Col_1-Tair10_Nu.bowtie2_peak_204	AT1G03000
1	701426	702606	H3K4me3_AR_mg10_Col_1-Tair10_Nu.bowtie2_peak_205	AT1G03030
1	705910	706608	H3K4me3_AR_mg10_Col_1-Tair10_Nu.bowtie2_peak_206	AT1G03040
1	726478	727212	H3K4me3_AR_mg10_Col_1-Tair10_Nu.bowtie2_peak_207	AT1G03060, AT1TE02360
1	729927	730588	H3K4me3_AR_mg10_Col_1-Tair10_Nu.bowtie2_peak_208	AT1G03070
1	737604	738039	H3K4me3_AR_mg10_Col_1-Tair10_Nu.bowtie2_peak_209	AT1G03080
1	739619	740555	H3K4me3_AR_mg10_Col_1-Tair10_Nu.bowtie2_peak_210	AT1G03090
1	745836	746727	H3K4me3_AR_mg10_Col_1-Tair10_Nu.bowtie2_peak_211	AT1G03100
1	747180	747866	H3K4me3_AR_mg10_Col_1-Tair10_Nu.bowtie2_peak_212	AT1G03103
1	748213	749024	H3K4me3_AR_mg10_Col_1-Tair10_Nu.bowtie2_peak_213	AT1G03106
1	749233	749966	H3K4me3_AR_mg10_Col_1-Tair10_Nu.bowtie2_peak_214	AT1G03110
1	752198	753182	H3K4me3_AR_mg10_Col_1-Tair10_Nu.bowtie2_peak_215	AT1G03120
1	753560	754253	H3K4me3_AR_mg10_Col_1-Tair10_Nu.bowtie2_peak_216	AT1G03130
1	755345	756332	H3K4me3_AR_mg10_Col_1-Tair10_Nu.bowtie2_peak_217	AT1G03140
1	756397	756923	H3K4me3_AR_mg10_Col_1-Tair10_Nu.bowtie2_peak_218	AT1G03150
1	761176	762230	H3K4me3_AR_mg10_Col_1-Tair10_Nu.bowtie2_peak_219	AT1G03160
1	773412	773978	H3K4me3_AR_mg10_Col_1-Tair10_Nu.bowtie2_peak_220	AT1G03180
1	775512	776394	H3K4me3_AR_mg10_Col_1-Tair10_Nu.bowtie2_peak_221	AT1G03190
1	780527	781200	H3K4me3_AR_mg10_Col_1-Tair10_Nu.bowtie2_peak_222	AT1G03200
1	787076	788430	H3K4me3_AR_mg10_Col_1-Tair10_Nu.bowtie2_peak_223	AT1G03220
1	790049	791378	H3K4me3_AR_mg10_Col_1-Tair10_Nu.bowtie2_peak_224	AT1G03230
1	794544	795415	H3K4me3_AR_mg10_Col_1-Tair10_Nu.bowtie2_peak_225	AT1G03250
1	797828	798490	H3K4me3_AR_mg10_Col_1-Tair10_Nu.bowtie2_peak_226	AT1G03260
1	799110	799732	H3K4me3_AR_mg10_Col_1-Tair10_Nu.bowtie2_peak_227	AT1G03270
1	802999	803698	H3K4me3_AR_mg10_Col_1-Tair10_Nu.bowtie2_peak_228	AT1G03280
1	812460	813180	H3K4me3_AR_mg10_Col_1-Tair10_Nu.bowtie2_peak_229	AT1G03300
1	813448	814102	H3K4me3_AR_mg10_Col_1-Tair10_Nu.bowtie2_peak_230	AT1G03310
1	818867	819402	H3K4me3_AR_mg10_Col_1-Tair10_Nu.bowtie2_peak_231	AT1G03330
1	819738	820177	H3K4me3_AR_mg10_Col_1-Tair10_Nu.bowtie2_peak_232	AT1G03340
1	823317	824361	H3K4me3_AR_mg10_Col_1-Tair10_Nu.bowtie2_peak_233	AT1G03350
1	824520	825260	H3K4me3_AR_mg10_Col_1-Tair10_Nu.bowtie2_peak_234	AT1G03360
1	826542	827006	H3K4me3_AR_mg10_Col_1-Tair10_Nu.bowtie2_peak_235	AT1G03365
1	830628	831631	H3K4me3_AR_mg10_Col_1-Tair10_Nu.bowtie2_peak_236	AT1G03370
1	835812	836538	H3K4me3_AR_mg10_Col_1-Tair10_Nu.bowtie2_peak_237	AT1G03380
1	843528	844206	H3K4me3_AR_mg10_Col_1-Tair10_Nu.bowtie2_peak_238	AT1G03400
1	846108	846431	H3K4me3_AR_mg10_Col_1-Tair10_Nu.bowtie2_peak_239	AT1G04183, AT1G03410
1	846743	847660	H3K4me3_AR_mg10_Col_1-Tair10_Nu.bowtie2_peak_240	AT1G03410, AT1G03420
1	847843	848484	H3K4me3_AR_mg10_Col_1-Tair10_Nu.bowtie2_peak_241	AT1G03430
1	852375	853816	H3K4me3_AR_mg10_Col_1-Tair10_Nu.bowtie2_peak_242	AT1G03440
1	859389	859645	H3K4me3_AR_mg10_Col_1-Tair10_Nu.bowtie2_peak_243	AT1G03445
1	863769	864127	H3K4me3_AR_mg10_Col_1-Tair10_Nu.bowtie2_peak_244	AT1G03457
1	866577	867065	H3K4me3_AR_mg10_Col_1-Tair10_Nu.bowtie2_peak_245	AT1G03470
1	867382	867756	H3K4me3_AR_mg10_Col_1-Tair10_Nu.bowtie2_peak_246	AT1G03470
1	870097	871237	H3K4me3_AR_mg10_Col_1-Tair10_Nu.bowtie2_peak_247	AT1G03475
1	875179	876034	H3K4me3_AR_mg10_Col_1-Tair10_Nu.bowtie2_peak_248	AT1G04193, AT1G03502, AT1G03506, AT1G04197
1	876881	877587	H3K4me3_AR_mg10_Col_1-Tair10_Nu.bowtie2_peak_249	AT1G03510
1	879403	880238	H3K4me3_AR_mg10_Col_1-Tair10_Nu.bowtie2_peak_250	AT1G03520
1	882687	883532	H3K4me3_AR_mg10_Col_1-Tair10_Nu.bowtie2_peak_251	AT1G03530
1	883677	884523	H3K4me3_AR_mg10_Col_1-Tair10_Nu.bowtie2_peak_252	AT1G03540
1	889394	890002	H3K4me3_AR_mg10_Col_1-Tair10_Nu.bowtie2_peak_253	AT1G08825
1	891589	892493	H3K4me3_AR_mg10_Col_1-Tair10_Nu.bowtie2_peak_254	AT1G03560
1	892807	893717	H3K4me3_AR_mg10_Col_1-Tair10_Nu.bowtie2_peak_255	AT1G03580
1	897073	897546	H3K4me3_AR_mg10_Col_1-Tair10_Nu.bowtie2_peak_256	AT1G03590
1	898837	899552	H3K4me3_AR_mg10_Col_1-Tair10_Nu.bowtie2_peak_257	AT1G03600
1	901092	902802	H3K4me3_AR_mg10_Col_1-Tair10_Nu.bowtie2_peak_258	AT1G03610
1	907913	908200	H3K4me3_AR_mg10_Col_1-Tair10_Nu.bowtie2_peak_259	AT1G03630
1	908831	909660	H3K4me3_AR_mg10_Col_1-Tair10_Nu.bowtie2_peak_260	.
1	910713	911287	H3K4me3_AR_mg10_Col_1-Tair10_Nu.bowtie2_peak_261	AT1G03650
1	917132	917999	H3K4me3_AR_mg10_Col_1-Tair10_Nu.bowtie2_peak_262	AT1G03680
1	918282	919062	H3K4me3_AR_mg10_Col_1-Tair10_Nu.bowtie2_peak_263	AT1G03687
1	923455	923927	H3K4me3_AR_mg10_Col_1-Tair10_Nu.bowtie2_peak_264	AT1G03710
1	930990	931653	H3K4me3_AR_mg10_Col_1-Tair10_Nu.bowtie2_peak_265	AT1G03730
1	933605	934311	H3K4me3_AR_mg10_Col_1-Tair10_Nu.bowtie2_peak_266	AT1G03740
1	937837	938934	H3K4me3_AR_mg10_Col_1-Tair10_Nu.bowtie2_peak_267	AT1G03750
1	942876	943416	H3K4me3_AR_mg10_Col_1-Tair10_Nu.bowtie2_peak_268	AT1G03760
1	944592	945396	H3K4me3_AR_mg10_Col_1-Tair10_Nu.bowtie2_peak_269	AT1G03770
1	954556	955959	H3K4me3_AR_mg10_Col_1-Tair10_Nu.bowtie2_peak_270	AT1G03790
1	957206	957980	H3K4me3_AR_mg10_Col_1-Tair10_Nu.bowtie2_peak_271	AT1G03800
1	962141	962438	H3K4me3_AR_mg10_Col_1-Tair10_Nu.bowtie2_peak_272	.
1	966141	966797	H3K4me3_AR_mg10_Col_1-Tair10_Nu.bowtie2_peak_273	AT1G03830
1	967767	968437	H3K4me3_AR_mg10_Col_1-Tair10_Nu.bowtie2_peak_274	.
1	976209	976607	H3K4me3_AR_mg10_Col_1-Tair10_Nu.bowtie2_peak_275	.
1	981181	981898	H3K4me3_AR_mg10_Col_1-Tair10_Nu.bowtie2_peak_276	AT1G03860
1	982611	983367	H3K4me3_AR_mg10_Col_1-Tair10_Nu.bowtie2_peak_277	AT1G03870
1	985744	986157	H3K4me3_AR_mg10_Col_1-Tair10_Nu.bowtie2_peak_278	AT1G03880
1	986236	986575	H3K4me3_AR_mg10_Col_1-Tair10_Nu.bowtie2_peak_279	AT1G03880
1	986790	987294	H3K4me3_AR_mg10_Col_1-Tair10_Nu.bowtie2_peak_280	AT1G03880
1	987548	987907	H3K4me3_AR_mg10_Col_1-Tair10_Nu.bowtie2_peak_281	.
1	989195	990890	H3K4me3_AR_mg10_Col_1-Tair10_Nu.bowtie2_peak_282	AT1G03890
1	991123	991865	H3K4me3_AR_mg10_Col_1-Tair10_Nu.bowtie2_peak_283	AT1G03900
1	993396	994244	H3K4me3_AR_mg10_Col_1-Tair10_Nu.bowtie2_peak_284	AT1G03905
1	996047	996850	H3K4me3_AR_mg10_Col_1-Tair10_Nu.bowtie2_peak_285	AT1G03910
1	1004890	1005533	H3K4me3_AR_mg10_Col_1-Tair10_Nu.bowtie2_peak_286	AT1G03930
1	1008445	1009238	H3K4me3_AR_mg10_Col_1-Tair10_Nu.bowtie2_peak_287	AT1G04217, AT1G03935, AT1G04223, .
1	1011349	1011870	H3K4me3_AR_mg10_Col_1-Tair10_Nu.bowtie2_peak_288	.
1	1012822	1013289	H3K4me3_AR_mg10_Col_1-Tair10_Nu.bowtie2_peak_289	AT1G03950
1	1013687	1014675	H3K4me3_AR_mg10_Col_1-Tair10_Nu.bowtie2_peak_290	AT1G03960
1	1018077	1019078	H3K4me3_AR_mg10_Col_1-Tair10_Nu.bowtie2_peak_291	AT1G03970, AT1G04233
1	1021594	1022091	H3K4me3_AR_mg10_Col_1-Tair10_Nu.bowtie2_peak_292	AT1G03980
1	1024693	1025770	H3K4me3_AR_mg10_Col_1-Tair10_Nu.bowtie2_peak_293	AT1G03990
1	1027833	1028879	H3K4me3_AR_mg10_Col_1-Tair10_Nu.bowtie2_peak_294	AT1G04000
1	1035412	1036230	H3K4me3_AR_mg10_Col_1-Tair10_Nu.bowtie2_peak_295	AT1G04010
1	1040366	1041080	H3K4me3_AR_mg10_Col_1-Tair10_Nu.bowtie2_peak_296	AT1G04030
1	1043416	1043856	H3K4me3_AR_mg10_Col_1-Tair10_Nu.bowtie2_peak_297	AT1G04040
1	1048966	1049380	H3K4me3_AR_mg10_Col_1-Tair10_Nu.bowtie2_peak_298	AT1G04050, .
1	1050530	1051215	H3K4me3_AR_mg10_Col_1-Tair10_Nu.bowtie2_peak_299	AT1G04070
1	1051309	1051989	H3K4me3_AR_mg10_Col_1-Tair10_Nu.bowtie2_peak_300	AT1G04080, .
1	1058908	1059323	H3K4me3_AR_mg10_Col_1-Tair10_Nu.bowtie2_peak_301	.
1	1059442	1060191	H3K4me3_AR_mg10_Col_1-Tair10_Nu.bowtie2_peak_302	AT1G04100, AT1G04105
1	1062614	1062948	H3K4me3_AR_mg10_Col_1-Tair10_Nu.bowtie2_peak_303	AT1G04110, .
1	1063010	1063516	H3K4me3_AR_mg10_Col_1-Tair10_Nu.bowtie2_peak_304	AT1G04110
1	1069370	1070813	H3K4me3_AR_mg10_Col_1-Tair10_Nu.bowtie2_peak_305	AT1G04120
1	1073366	1074210	H3K4me3_AR_mg10_Col_1-Tair10_Nu.bowtie2_peak_306	AT1G04130
1	1079816	1080591	H3K4me3_AR_mg10_Col_1-Tair10_Nu.bowtie2_peak_307	AT1G04140
1	1081253	1081750	H3K4me3_AR_mg10_Col_1-Tair10_Nu.bowtie2_peak_308	.
1	1083465	1084278	H3K4me3_AR_mg10_Col_1-Tair10_Nu.bowtie2_peak_309	AT1G04150
1	1086191	1086505	H3K4me3_AR_mg10_Col_1-Tair10_Nu.bowtie2_peak_310	AT1G04160, .
1	1086517	1086809	H3K4me3_AR_mg10_Col_1-Tair10_Nu.bowtie2_peak_311	AT1G04160, .
1	1095748	1096220	H3K4me3_AR_mg10_Col_1-Tair10_Nu.bowtie2_peak_312	.
1	1097023	1097660	H3K4me3_AR_mg10_Col_1-Tair10_Nu.bowtie2_peak_313	AT1G04170
1	1104972	1105250	H3K4me3_AR_mg10_Col_1-Tair10_Nu.bowtie2_peak_314	AT1G04180
1	1108014	1108672	H3K4me3_AR_mg10_Col_1-Tair10_Nu.bowtie2_peak_315	AT1G04190
1	1109465	1110098	H3K4me3_AR_mg10_Col_1-Tair10_Nu.bowtie2_peak_316	AT1G04200
1	1114378	1115422	H3K4me3_AR_mg10_Col_1-Tair10_Nu.bowtie2_peak_317	AT1G04210
1	1125474	1126003	H3K4me3_AR_mg10_Col_1-Tair10_Nu.bowtie2_peak_318	AT1G04230
1	1136329	1136641	H3K4me3_AR_mg10_Col_1-Tair10_Nu.bowtie2_peak_319	AT1G04250
1	1140550	1141381	H3K4me3_AR_mg10_Col_1-Tair10_Nu.bowtie2_peak_320	AT1G04260
1	1142522	1143037	H3K4me3_AR_mg10_Col_1-Tair10_Nu.bowtie2_peak_321	AT1G04270
1	1146097	1146424	H3K4me3_AR_mg10_Col_1-Tair10_Nu.bowtie2_peak_322	AT1G04280
1	1147754	1148393	H3K4me3_AR_mg10_Col_1-Tair10_Nu.bowtie2_peak_323	AT1G04295, AT1G04290
1	1153682	1154628	H3K4me3_AR_mg10_Col_1-Tair10_Nu.bowtie2_peak_324	AT1G04300
1	1156364	1157293	H3K4me3_AR_mg10_Col_1-Tair10_Nu.bowtie2_peak_325	AT1G04310
1	1157333	1157848	H3K4me3_AR_mg10_Col_1-Tair10_Nu.bowtie2_peak_326	AT1G04310, AT1TE03780
1	1161505	1161944	H3K4me3_AR_mg10_Col_1-Tair10_Nu.bowtie2_peak_327	AT1G04330
1	1164206	1164836	H3K4me3_AR_mg10_Col_1-Tair10_Nu.bowtie2_peak_328	AT1G04340
1	1165247	1166231	H3K4me3_AR_mg10_Col_1-Tair10_Nu.bowtie2_peak_329	AT1G04350
1	1166765	1167138	H3K4me3_AR_mg10_Col_1-Tair10_Nu.bowtie2_peak_330	.
1	1167544	1168828	H3K4me3_AR_mg10_Col_1-Tair10_Nu.bowtie2_peak_331	AT1G04360
1	1176534	1176906	H3K4me3_AR_mg10_Col_1-Tair10_Nu.bowtie2_peak_332	.
1	1182955	1183746	H3K4me3_AR_mg10_Col_1-Tair10_Nu.bowtie2_peak_333	AT1G04390
1	1187412	1188014	H3K4me3_AR_mg10_Col_1-Tair10_Nu.bowtie2_peak_334	AT1G04400
1	1188031	1188275	H3K4me3_AR_mg10_Col_1-Tair10_Nu.bowtie2_peak_335	AT1G04400
1	1190562	1191410	H3K4me3_AR_mg10_Col_1-Tair10_Nu.bowtie2_peak_336	AT1G04410
1	1191587	1192092	H3K4me3_AR_mg10_Col_1-Tair10_Nu.bowtie2_peak_337	AT1G04420
1	1198214	1198455	H3K4me3_AR_mg10_Col_1-Tair10_Nu.bowtie2_peak_338	AT1G04430
1	1202240	1203119	H3K4me3_AR_mg10_Col_1-Tair10_Nu.bowtie2_peak_339	AT1G04440
1	1207325	1207864	H3K4me3_AR_mg10_Col_1-Tair10_Nu.bowtie2_peak_340	.
1	1211428	1211750	H3K4me3_AR_mg10_Col_1-Tair10_Nu.bowtie2_peak_341	.
1	1216071	1216683	H3K4me3_AR_mg10_Col_1-Tair10_Nu.bowtie2_peak_342	AT1G04480, AT1G04267
1	1226541	1227372	H3K4me3_AR_mg10_Col_1-Tair10_Nu.bowtie2_peak_343	AT1G04510
1	1231713	1232282	H3K4me3_AR_mg10_Col_1-Tair10_Nu.bowtie2_peak_344	AT1G04520
1	1232602	1233057	H3K4me3_AR_mg10_Col_1-Tair10_Nu.bowtie2_peak_345	AT1G04520
1	1235132	1236088	H3K4me3_AR_mg10_Col_1-Tair10_Nu.bowtie2_peak_346	AT1G04530
1	1237862	1239079	H3K4me3_AR_mg10_Col_1-Tair10_Nu.bowtie2_peak_347	.
1	1240371	1241243	H3K4me3_AR_mg10_Col_1-Tair10_Nu.bowtie2_peak_348	AT1G04550
1	1242608	1243199	H3K4me3_AR_mg10_Col_1-Tair10_Nu.bowtie2_peak_349	AT1G04555
1	1243463	1244052	H3K4me3_AR_mg10_Col_1-Tair10_Nu.bowtie2_peak_350	.
1	1244875	1246645	H3K4me3_AR_mg10_Col_1-Tair10_Nu.bowtie2_peak_351	AT1G04560
1	1246829	1248779	H3K4me3_AR_mg10_Col_1-Tair10_Nu.bowtie2_peak_352	AT1G04570
1	1251329	1251710	H3K4me3_AR_mg10_Col_1-Tair10_Nu.bowtie2_peak_353	AT1G08855
1	1252282	1252580	H3K4me3_AR_mg10_Col_1-Tair10_Nu.bowtie2_peak_354	.
1	1256423	1256809	H3K4me3_AR_mg10_Col_1-Tair10_Nu.bowtie2_peak_355	AT1G04580
1	1260788	1261476	H3K4me3_AR_mg10_Col_1-Tair10_Nu.bowtie2_peak_356	AT1G04590
1	1261741	1262211	H3K4me3_AR_mg10_Col_1-Tair10_Nu.bowtie2_peak_357	AT1G04600
1	1279921	1280216	H3K4me3_AR_mg10_Col_1-Tair10_Nu.bowtie2_peak_358	AT1G04610
1	1280445	1280715	H3K4me3_AR_mg10_Col_1-Tair10_Nu.bowtie2_peak_359	.
1	1285748	1286573	H3K4me3_AR_mg10_Col_1-Tair10_Nu.bowtie2_peak_360	AT1G04620, AT1TE04200
1	1287689	1288078	H3K4me3_AR_mg10_Col_1-Tair10_Nu.bowtie2_peak_361	.
1	1290585	1291120	H3K4me3_AR_mg10_Col_1-Tair10_Nu.bowtie2_peak_362	AT1G04630
1	1291289	1291936	H3K4me3_AR_mg10_Col_1-Tair10_Nu.bowtie2_peak_363	AT1G04635
1	1292037	1292282	H3K4me3_AR_mg10_Col_1-Tair10_Nu.bowtie2_peak_364	AT1G04640
1	1298347	1298988	H3K4me3_AR_mg10_Col_1-Tair10_Nu.bowtie2_peak_365	AT1G04650
1	1300513	1301381	H3K4me3_AR_mg10_Col_1-Tair10_Nu.bowtie2_peak_366	AT1G04660
1	1313558	1314196	H3K4me3_AR_mg10_Col_1-Tair10_Nu.bowtie2_peak_367	AT1G04690
1	1321911	1322560	H3K4me3_AR_mg10_Col_1-Tair10_Nu.bowtie2_peak_368	AT1G04710
1	1330467	1331214	H3K4me3_AR_mg10_Col_1-Tair10_Nu.bowtie2_peak_369	AT1G04730
1	1332818	1333585	H3K4me3_AR_mg10_Col_1-Tair10_Nu.bowtie2_peak_370	AT1G04750
1	1334545	1335067	H3K4me3_AR_mg10_Col_1-Tair10_Nu.bowtie2_peak_371	AT1G04760
1	1336659	1337884	H3K4me3_AR_mg10_Col_1-Tair10_Nu.bowtie2_peak_372	AT1G04770
1	1339826	1340142	H3K4me3_AR_mg10_Col_1-Tair10_Nu.bowtie2_peak_373	AT1G04778
1	1342602	1343618	H3K4me3_AR_mg10_Col_1-Tair10_Nu.bowtie2_peak_374	AT1G04780
1	1345008	1345337	H3K4me3_AR_mg10_Col_1-Tair10_Nu.bowtie2_peak_375	AT1G04790
1	1345419	1345696	H3K4me3_AR_mg10_Col_1-Tair10_Nu.bowtie2_peak_376	AT1G04790
1	1348596	1349282	H3K4me3_AR_mg10_Col_1-Tair10_Nu.bowtie2_peak_377	AT1G04800
1	1350159	1350814	H3K4me3_AR_mg10_Col_1-Tair10_Nu.bowtie2_peak_378	AT1G04810
1	1357477	1357731	H3K4me3_AR_mg10_Col_1-Tair10_Nu.bowtie2_peak_379	AT1G04820
1	1360969	1361981	H3K4me3_AR_mg10_Col_1-Tair10_Nu.bowtie2_peak_380	AT1G04830
1	1362534	1363183	H3K4me3_AR_mg10_Col_1-Tair10_Nu.bowtie2_peak_381	.
1	1364253	1365017	H3K4me3_AR_mg10_Col_1-Tair10_Nu.bowtie2_peak_382	AT1G04840
1	1368039	1368865	H3K4me3_AR_mg10_Col_1-Tair10_Nu.bowtie2_peak_383	AT1G04850
1	1372620	1373121	H3K4me3_AR_mg10_Col_1-Tair10_Nu.bowtie2_peak_384	AT1G04860
1	1375048	1375827	H3K4me3_AR_mg10_Col_1-Tair10_Nu.bowtie2_peak_385	AT1G04870
1	1383797	1384487	H3K4me3_AR_mg10_Col_1-Tair10_Nu.bowtie2_peak_386	AT1G04900
1	1390403	1391209	H3K4me3_AR_mg10_Col_1-Tair10_Nu.bowtie2_peak_387	AT1G04910
1	1394819	1395998	H3K4me3_AR_mg10_Col_1-Tair10_Nu.bowtie2_peak_388	AT1G04920
1	1398258	1399083	H3K4me3_AR_mg10_Col_1-Tair10_Nu.bowtie2_peak_389	AT1G04930
1	1399226	1399852	H3K4me3_AR_mg10_Col_1-Tair10_Nu.bowtie2_peak_390	AT1G04945, AT1G04940
1	1400863	1401716	H3K4me3_AR_mg10_Col_1-Tair10_Nu.bowtie2_peak_391	AT1G04945
1	1406785	1407519	H3K4me3_AR_mg10_Col_1-Tair10_Nu.bowtie2_peak_392	AT1G04950
1	1410116	1410859	H3K4me3_AR_mg10_Col_1-Tair10_Nu.bowtie2_peak_393	AT1G04960
1	1411153	1412072	H3K4me3_AR_mg10_Col_1-Tair10_Nu.bowtie2_peak_394	AT1G04970
1	1415600	1416167	H3K4me3_AR_mg10_Col_1-Tair10_Nu.bowtie2_peak_395	AT1G04980
1	1417677	1418486	H3K4me3_AR_mg10_Col_1-Tair10_Nu.bowtie2_peak_396	AT1G04985
1	1418644	1418886	H3K4me3_AR_mg10_Col_1-Tair10_Nu.bowtie2_peak_397	AT1G04985
1	1419269	1420100	H3K4me3_AR_mg10_Col_1-Tair10_Nu.bowtie2_peak_398	.
1	1421112	1421591	H3K4me3_AR_mg10_Col_1-Tair10_Nu.bowtie2_peak_399	AT1G04990
1	1425500	1426259	H3K4me3_AR_mg10_Col_1-Tair10_Nu.bowtie2_peak_400	AT1G05000
1	1431470	1432635	H3K4me3_AR_mg10_Col_1-Tair10_Nu.bowtie2_peak_401	AT1G05010
1	1436469	1437473	H3K4me3_AR_mg10_Col_1-Tair10_Nu.bowtie2_peak_402	AT1G05020
1	1440681	1441461	H3K4me3_AR_mg10_Col_1-Tair10_Nu.bowtie2_peak_403	AT1G05030
1	1444738	1445007	H3K4me3_AR_mg10_Col_1-Tair10_Nu.bowtie2_peak_404	AT1G04313
1	1450057	1450914	H3K4me3_AR_mg10_Col_1-Tair10_Nu.bowtie2_peak_405	AT1G05055
1	1452203	1452897	H3K4me3_AR_mg10_Col_1-Tair10_Nu.bowtie2_peak_406	AT1G05060
1	1453739	1454620	H3K4me3_AR_mg10_Col_1-Tair10_Nu.bowtie2_peak_407	AT1G05061
1	1454889	1455170	H3K4me3_AR_mg10_Col_1-Tair10_Nu.bowtie2_peak_408	AT1G05065
1	1458086	1458744	H3K4me3_AR_mg10_Col_1-Tair10_Nu.bowtie2_peak_409	AT1G05070
1	1463082	1463930	H3K4me3_AR_mg10_Col_1-Tair10_Nu.bowtie2_peak_410	AT1G05087
1	1469648	1470427	H3K4me3_AR_mg10_Col_1-Tair10_Nu.bowtie2_peak_411	AT1G05100
1	1475497	1476193	H3K4me3_AR_mg10_Col_1-Tair10_Nu.bowtie2_peak_412	AT1G05120
1	1477781	1478811	H3K4me3_AR_mg10_Col_1-Tair10_Nu.bowtie2_peak_413	AT1TE04835, AT1G05135, AT1TE04840
1	1482636	1483639	H3K4me3_AR_mg10_Col_1-Tair10_Nu.bowtie2_peak_414	AT1G05140
1	1485462	1486926	H3K4me3_AR_mg10_Col_1-Tair10_Nu.bowtie2_peak_415	AT1G05150
1	1490533	1490971	H3K4me3_AR_mg10_Col_1-Tair10_Nu.bowtie2_peak_416	AT1G05160
1	1493346	1494183	H3K4me3_AR_mg10_Col_1-Tair10_Nu.bowtie2_peak_417	AT1G05170
1	1501150	1501853	H3K4me3_AR_mg10_Col_1-Tair10_Nu.bowtie2_peak_418	AT1G05180
1	1502511	1502861	H3K4me3_AR_mg10_Col_1-Tair10_Nu.bowtie2_peak_419	.
1	1503458	1503816	H3K4me3_AR_mg10_Col_1-Tair10_Nu.bowtie2_peak_420	AT1G05190
1	1509594	1510867	H3K4me3_AR_mg10_Col_1-Tair10_Nu.bowtie2_peak_421	AT1G05205, AT1G04347, AT1G05210
1	1511895	1512296	H3K4me3_AR_mg10_Col_1-Tair10_Nu.bowtie2_peak_422	AT1G05220
1	1522190	1522438	H3K4me3_AR_mg10_Col_1-Tair10_Nu.bowtie2_peak_423	.
1	1523623	1524042	H3K4me3_AR_mg10_Col_1-Tair10_Nu.bowtie2_peak_424	AT1G04363, AT1G04357
1	1525883	1526295	H3K4me3_AR_mg10_Col_1-Tair10_Nu.bowtie2_peak_425	.
1	1533617	1534441	H3K4me3_AR_mg10_Col_1-Tair10_Nu.bowtie2_peak_426	AT1G05270
1	1537038	1537309	H3K4me3_AR_mg10_Col_1-Tair10_Nu.bowtie2_peak_427	AT1G05280
1	1543724	1544126	H3K4me3_AR_mg10_Col_1-Tair10_Nu.bowtie2_peak_428	AT1G04387
1	1547032	1547844	H3K4me3_AR_mg10_Col_1-Tair10_Nu.bowtie2_peak_429	AT1G05300
1	1550868	1551418	H3K4me3_AR_mg10_Col_1-Tair10_Nu.bowtie2_peak_430	.
1	1558104	1558634	H3K4me3_AR_mg10_Col_1-Tair10_Nu.bowtie2_peak_431	AT1G05330
1	1558961	1559731	H3K4me3_AR_mg10_Col_1-Tair10_Nu.bowtie2_peak_432	AT1G05340
1	1563367	1564117	H3K4me3_AR_mg10_Col_1-Tair10_Nu.bowtie2_peak_433	AT1G05350
1	1564556	1565221	H3K4me3_AR_mg10_Col_1-Tair10_Nu.bowtie2_peak_434	AT1G05360
1	1569481	1569907	H3K4me3_AR_mg10_Col_1-Tair10_Nu.bowtie2_peak_435	.
1	1576835	1577969	H3K4me3_AR_mg10_Col_1-Tair10_Nu.bowtie2_peak_436	AT1G05380
1	1582957	1583471	H3K4me3_AR_mg10_Col_1-Tair10_Nu.bowtie2_peak_437	AT1G05385
1	1584095	1584739	H3K4me3_AR_mg10_Col_1-Tair10_Nu.bowtie2_peak_438	AT1G05400
1	1587053	1587795	H3K4me3_AR_mg10_Col_1-Tair10_Nu.bowtie2_peak_439	AT1G05410
1	1590040	1590766	H3K4me3_AR_mg10_Col_1-Tair10_Nu.bowtie2_peak_440	AT1G05420
1	1595126	1595880	H3K4me3_AR_mg10_Col_1-Tair10_Nu.bowtie2_peak_441	AT1G05430
1	1597215	1597862	H3K4me3_AR_mg10_Col_1-Tair10_Nu.bowtie2_peak_442	AT1G05440
1	1604133	1605025	H3K4me3_AR_mg10_Col_1-Tair10_Nu.bowtie2_peak_443	AT1G05460
1	1609895	1610831	H3K4me3_AR_mg10_Col_1-Tair10_Nu.bowtie2_peak_444	AT1G05470
1	1618259	1618509	H3K4me3_AR_mg10_Col_1-Tair10_Nu.bowtie2_peak_445	.
1	1622422	1623510	H3K4me3_AR_mg10_Col_1-Tair10_Nu.bowtie2_peak_446	AT1G05490
1	1624965	1625786	H3K4me3_AR_mg10_Col_1-Tair10_Nu.bowtie2_peak_447	AT1G05500
1	1628840	1629106	H3K4me3_AR_mg10_Col_1-Tair10_Nu.bowtie2_peak_448	.
1	1629441	1630853	H3K4me3_AR_mg10_Col_1-Tair10_Nu.bowtie2_peak_449	AT1G05510
1	1630969	1631302	H3K4me3_AR_mg10_Col_1-Tair10_Nu.bowtie2_peak_450	.
1	1634493	1635864	H3K4me3_AR_mg10_Col_1-Tair10_Nu.bowtie2_peak_451	AT1G05520
1	1639587	1639894	H3K4me3_AR_mg10_Col_1-Tair10_Nu.bowtie2_peak_452	AT1G05540
1	1641980	1642395	H3K4me3_AR_mg10_Col_1-Tair10_Nu.bowtie2_peak_453	.
1	1645685	1647143	H3K4me3_AR_mg10_Col_1-Tair10_Nu.bowtie2_peak_454	AT1G05562, AT1G05560
1	1658497	1659496	H3K4me3_AR_mg10_Col_1-Tair10_Nu.bowtie2_peak_455	AT1G05570
1	1661782	1662171	H3K4me3_AR_mg10_Col_1-Tair10_Nu.bowtie2_peak_456	AT1G05575
1	1663400	1663772	H3K4me3_AR_mg10_Col_1-Tair10_Nu.bowtie2_peak_457	AT1G05577
1	1666075	1666367	H3K4me3_AR_mg10_Col_1-Tair10_Nu.bowtie2_peak_458	.
1	1669913	1670219	H3K4me3_AR_mg10_Col_1-Tair10_Nu.bowtie2_peak_459	AT1G05590
1	1671928	1672792	H3K4me3_AR_mg10_Col_1-Tair10_Nu.bowtie2_peak_460	AT1G05600
1	1679118	1679455	H3K4me3_AR_mg10_Col_1-Tair10_Nu.bowtie2_peak_461	AT1G05620
1	1682206	1683271	H3K4me3_AR_mg10_Col_1-Tair10_Nu.bowtie2_peak_462	AT1G05630
1	1689033	1689826	H3K4me3_AR_mg10_Col_1-Tair10_Nu.bowtie2_peak_463	AT1G05640
1	1700109	1701114	H3K4me3_AR_mg10_Col_1-Tair10_Nu.bowtie2_peak_464	AT1G05670
1	1702236	1702688	H3K4me3_AR_mg10_Col_1-Tair10_Nu.bowtie2_peak_465	AT1G05675
1	1703243	1704667	H3K4me3_AR_mg10_Col_1-Tair10_Nu.bowtie2_peak_466	AT1G05680
1	1706984	1707244	H3K4me3_AR_mg10_Col_1-Tair10_Nu.bowtie2_peak_467	AT1G05690
1	1712723	1713039	H3K4me3_AR_mg10_Col_1-Tair10_Nu.bowtie2_peak_468	.
1	1714934	1715401	H3K4me3_AR_mg10_Col_1-Tair10_Nu.bowtie2_peak_469	AT1G05710
1	1718380	1719415	H3K4me3_AR_mg10_Col_1-Tair10_Nu.bowtie2_peak_470	AT1G05720, AT1G05730
1	1721453	1722355	H3K4me3_AR_mg10_Col_1-Tair10_Nu.bowtie2_peak_471	AT1G05750
1	1726500	1726958	H3K4me3_AR_mg10_Col_1-Tair10_Nu.bowtie2_peak_472	AT1G05780
1	1729493	1730041	H3K4me3_AR_mg10_Col_1-Tair10_Nu.bowtie2_peak_473	AT1G05783, AT1G04427
1	1730240	1730604	H3K4me3_AR_mg10_Col_1-Tair10_Nu.bowtie2_peak_474	AT1G05785
1	1732795	1733647	H3K4me3_AR_mg10_Col_1-Tair10_Nu.bowtie2_peak_475	AT1G05790
1	1744794	1745137	H3K4me3_AR_mg10_Col_1-Tair10_Nu.bowtie2_peak_476	AT1G05805
1	1748313	1749113	H3K4me3_AR_mg10_Col_1-Tair10_Nu.bowtie2_peak_477	AT1G05810
1	1749678	1750020	H3K4me3_AR_mg10_Col_1-Tair10_Nu.bowtie2_peak_478	AT1G05820
1	1754249	1755216	H3K4me3_AR_mg10_Col_1-Tair10_Nu.bowtie2_peak_479	AT1G05830
1	1765496	1766337	H3K4me3_AR_mg10_Col_1-Tair10_Nu.bowtie2_peak_480	AT1G05840
1	1767917	1768222	H3K4me3_AR_mg10_Col_1-Tair10_Nu.bowtie2_peak_481	AT1G05850
1	1768363	1768692	H3K4me3_AR_mg10_Col_1-Tair10_Nu.bowtie2_peak_482	AT1G05850
1	1768982	1769867	H3K4me3_AR_mg10_Col_1-Tair10_Nu.bowtie2_peak_483	AT1G05860
1	1772521	1773400	H3K4me3_AR_mg10_Col_1-Tair10_Nu.bowtie2_peak_484	AT1G05870
1	1779309	1780359	H3K4me3_AR_mg10_Col_1-Tair10_Nu.bowtie2_peak_485	AT1G05890
1	1786876	1787363	H3K4me3_AR_mg10_Col_1-Tair10_Nu.bowtie2_peak_486	AT1G05900
1	1790200	1790877	H3K4me3_AR_mg10_Col_1-Tair10_Nu.bowtie2_peak_487	AT1G05910
1	1802932	1804040	H3K4me3_AR_mg10_Col_1-Tair10_Nu.bowtie2_peak_488	AT1G05940
1	1807226	1807611	H3K4me3_AR_mg10_Col_1-Tair10_Nu.bowtie2_peak_489	AT1G05950
1	1814781	1815519	H3K4me3_AR_mg10_Col_1-Tair10_Nu.bowtie2_peak_490	AT1G05960
1	1816473	1817303	H3K4me3_AR_mg10_Col_1-Tair10_Nu.bowtie2_peak_491	AT1G05970
1	1820473	1821866	H3K4me3_AR_mg10_Col_1-Tair10_Nu.bowtie2_peak_492	AT1G06002, AT1G06000
1	1822587	1823077	H3K4me3_AR_mg10_Col_1-Tair10_Nu.bowtie2_peak_493	AT1G06010
1	1824486	1824980	H3K4me3_AR_mg10_Col_1-Tair10_Nu.bowtie2_peak_494	AT1G06020
1	1826857	1827290	H3K4me3_AR_mg10_Col_1-Tair10_Nu.bowtie2_peak_495	AT1G06030
1	1829011	1829854	H3K4me3_AR_mg10_Col_1-Tair10_Nu.bowtie2_peak_496	AT1G06040, AT1G06045
1	1832219	1832547	H3K4me3_AR_mg10_Col_1-Tair10_Nu.bowtie2_peak_497	AT1G06050
1	1832930	1833592	H3K4me3_AR_mg10_Col_1-Tair10_Nu.bowtie2_peak_498	AT1G06060
1	1836809	1837637	H3K4me3_AR_mg10_Col_1-Tair10_Nu.bowtie2_peak_499	AT1G06070
1	1854102	1855079	H3K4me3_AR_mg10_Col_1-Tair10_Nu.bowtie2_peak_500	AT1G06110
1	1859920	1860292	H3K4me3_AR_mg10_Col_1-Tair10_Nu.bowtie2_peak_501	AT1G06130
1	1864712	1865499	H3K4me3_AR_mg10_Col_1-Tair10_Nu.bowtie2_peak_502	AT1G06140
1	1867999	1868898	H3K4me3_AR_mg10_Col_1-Tair10_Nu.bowtie2_peak_503	AT1G06143
1	1872929	1873779	H3K4me3_AR_mg10_Col_1-Tair10_Nu.bowtie2_peak_504	AT1G06150
1	1877010	1877455	H3K4me3_AR_mg10_Col_1-Tair10_Nu.bowtie2_peak_505	AT1G06148
1	1883242	1883571	H3K4me3_AR_mg10_Col_1-Tair10_Nu.bowtie2_peak_506	AT1G06160
1	1893439	1894173	H3K4me3_AR_mg10_Col_1-Tair10_Nu.bowtie2_peak_507	AT1G06190
1	1896498	1896992	H3K4me3_AR_mg10_Col_1-Tair10_Nu.bowtie2_peak_508	AT1G06200
1	1897214	1897895	H3K4me3_AR_mg10_Col_1-Tair10_Nu.bowtie2_peak_509	AT1G06210
1	1899962	1900738	H3K4me3_AR_mg10_Col_1-Tair10_Nu.bowtie2_peak_510	AT1G06220
1	1907049	1908497	H3K4me3_AR_mg10_Col_1-Tair10_Nu.bowtie2_peak_511	AT1G06230
1	1911120	1911908	H3K4me3_AR_mg10_Col_1-Tair10_Nu.bowtie2_peak_512	AT1G06240
1	1918753	1919786	H3K4me3_AR_mg10_Col_1-Tair10_Nu.bowtie2_peak_513	AT1G06270
1	1922326	1923458	H3K4me3_AR_mg10_Col_1-Tair10_Nu.bowtie2_peak_514	AT1G06290
1	1926677	1927272	H3K4me3_AR_mg10_Col_1-Tair10_Nu.bowtie2_peak_515	AT1G06310
1	1929956	1930295	H3K4me3_AR_mg10_Col_1-Tair10_Nu.bowtie2_peak_516	.
1	1930529	1931239	H3K4me3_AR_mg10_Col_1-Tair10_Nu.bowtie2_peak_517	AT1G06320
1	1944318	1944972	H3K4me3_AR_mg10_Col_1-Tair10_Nu.bowtie2_peak_518	AT1G06370
1	1945002	1945863	H3K4me3_AR_mg10_Col_1-Tair10_Nu.bowtie2_peak_519	AT1G06380
1	1946760	1947352	H3K4me3_AR_mg10_Col_1-Tair10_Nu.bowtie2_peak_520	AT1G06390
1	1951982	1952814	H3K4me3_AR_mg10_Col_1-Tair10_Nu.bowtie2_peak_521	AT1G06400
1	1954813	1955882	H3K4me3_AR_mg10_Col_1-Tair10_Nu.bowtie2_peak_522	AT1G06410
1	1962216	1963046	H3K4me3_AR_mg10_Col_1-Tair10_Nu.bowtie2_peak_523	AT1G06430
1	1964122	1965038	H3K4me3_AR_mg10_Col_1-Tair10_Nu.bowtie2_peak_524	AT1G06440
1	1965815	1967013	H3K4me3_AR_mg10_Col_1-Tair10_Nu.bowtie2_peak_525	AT1G06450, AT1G04463
1	1969063	1969592	H3K4me3_AR_mg10_Col_1-Tair10_Nu.bowtie2_peak_526	AT1G06460
1	1969644	1970156	H3K4me3_AR_mg10_Col_1-Tair10_Nu.bowtie2_peak_527	AT1G06470
1	1974074	1974379	H3K4me3_AR_mg10_Col_1-Tair10_Nu.bowtie2_peak_528	AT1G06475
1	1978320	1979162	H3K4me3_AR_mg10_Col_1-Tair10_Nu.bowtie2_peak_529	AT1G06490
1	1988517	1989092	H3K4me3_AR_mg10_Col_1-Tair10_Nu.bowtie2_peak_530	.
1	1989514	1989979	H3K4me3_AR_mg10_Col_1-Tair10_Nu.bowtie2_peak_531	AT1G06500
1	1991721	1993052	H3K4me3_AR_mg10_Col_1-Tair10_Nu.bowtie2_peak_532	AT1G06515, AT1G06510
1	1994735	1995027	H3K4me3_AR_mg10_Col_1-Tair10_Nu.bowtie2_peak_533	.
1	1995187	1996093	H3K4me3_AR_mg10_Col_1-Tair10_Nu.bowtie2_peak_534	AT1G06520
1	2001481	2002705	H3K4me3_AR_mg10_Col_1-Tair10_Nu.bowtie2_peak_535	AT1G06530, AT1TE06560
1	2006842	2007163	H3K4me3_AR_mg10_Col_1-Tair10_Nu.bowtie2_peak_536	AT1G06550
1	2007634	2008428	H3K4me3_AR_mg10_Col_1-Tair10_Nu.bowtie2_peak_537	AT1G06560
1	2012240	2013492	H3K4me3_AR_mg10_Col_1-Tair10_Nu.bowtie2_peak_538	AT1G06570
1	2015367	2016212	H3K4me3_AR_mg10_Col_1-Tair10_Nu.bowtie2_peak_539	AT1G06580
1	2023876	2024708	H3K4me3_AR_mg10_Col_1-Tair10_Nu.bowtie2_peak_540	AT1G06590
1	2025574	2026074	H3K4me3_AR_mg10_Col_1-Tair10_Nu.bowtie2_peak_541	AT1G06620
1	2027700	2028580	H3K4me3_AR_mg10_Col_1-Tair10_Nu.bowtie2_peak_542	AT1G06630
1	2029974	2030433	H3K4me3_AR_mg10_Col_1-Tair10_Nu.bowtie2_peak_543	AT1TE06650
1	2034080	2035496	H3K4me3_AR_mg10_Col_1-Tair10_Nu.bowtie2_peak_544	AT1G06645
1	2035758	2036858	H3K4me3_AR_mg10_Col_1-Tair10_Nu.bowtie2_peak_545	AT1G06650, AT1G04487
1	2039782	2040270	H3K4me3_AR_mg10_Col_1-Tair10_Nu.bowtie2_peak_546	AT1G06660
1	2040419	2041140	H3K4me3_AR_mg10_Col_1-Tair10_Nu.bowtie2_peak_547	AT1G06670
1	2047874	2048248	H3K4me3_AR_mg10_Col_1-Tair10_Nu.bowtie2_peak_548	AT1G06680
1	2051290	2052145	H3K4me3_AR_mg10_Col_1-Tair10_Nu.bowtie2_peak_549	AT1G06690
1	2054785	2055343	H3K4me3_AR_mg10_Col_1-Tair10_Nu.bowtie2_peak_550	AT1G06700
1	2059480	2060358	H3K4me3_AR_mg10_Col_1-Tair10_Nu.bowtie2_peak_551	AT1G06710
1	2066523	2067366	H3K4me3_AR_mg10_Col_1-Tair10_Nu.bowtie2_peak_552	AT1G06720
1	2067522	2068307	H3K4me3_AR_mg10_Col_1-Tair10_Nu.bowtie2_peak_553	AT1G06730
1	2070785	2071548	H3K4me3_AR_mg10_Col_1-Tair10_Nu.bowtie2_peak_554	AT1G06740, AT1TE06780
1	2076640	2077721	H3K4me3_AR_mg10_Col_1-Tair10_Nu.bowtie2_peak_555	AT1G04503, AT1G06760
1	2081390	2081981	H3K4me3_AR_mg10_Col_1-Tair10_Nu.bowtie2_peak_556	AT1G06770
1	2083398	2084091	H3K4me3_AR_mg10_Col_1-Tair10_Nu.bowtie2_peak_557	AT1G06780
1	2087213	2087851	H3K4me3_AR_mg10_Col_1-Tair10_Nu.bowtie2_peak_558	AT1G06790
1	2090157	2091528	H3K4me3_AR_mg10_Col_1-Tair10_Nu.bowtie2_peak_559	AT1G06800
1	2095561	2096536	H3K4me3_AR_mg10_Col_1-Tair10_Nu.bowtie2_peak_560	AT1G06820
1	2102613	2103497	H3K4me3_AR_mg10_Col_1-Tair10_Nu.bowtie2_peak_561	AT1G06840
1	2105075	2105861	H3K4me3_AR_mg10_Col_1-Tair10_Nu.bowtie2_peak_562	AT1G06850
1	2108589	2109633	H3K4me3_AR_mg10_Col_1-Tair10_Nu.bowtie2_peak_563	AT1G06870
1	2113745	2114571	H3K4me3_AR_mg10_Col_1-Tair10_Nu.bowtie2_peak_564	AT1G06890
1	2119975	2120768	H3K4me3_AR_mg10_Col_1-Tair10_Nu.bowtie2_peak_565	AT1G06900
1	2120915	2121909	H3K4me3_AR_mg10_Col_1-Tair10_Nu.bowtie2_peak_566	AT1G06910
1	2127703	2128100	H3K4me3_AR_mg10_Col_1-Tair10_Nu.bowtie2_peak_567	AT1G04533
1	2134462	2135692	H3K4me3_AR_mg10_Col_1-Tair10_Nu.bowtie2_peak_568	AT1G06950
1	2135833	2136169	H3K4me3_AR_mg10_Col_1-Tair10_Nu.bowtie2_peak_569	AT1G06960
1	2136270	2136596	H3K4me3_AR_mg10_Col_1-Tair10_Nu.bowtie2_peak_570	AT1G06960
1	2143224	2143800	H3K4me3_AR_mg10_Col_1-Tair10_Nu.bowtie2_peak_571	AT1G06980
1	2151081	2152540	H3K4me3_AR_mg10_Col_1-Tair10_Nu.bowtie2_peak_572	AT1G07000
1	2152853	2153527	H3K4me3_AR_mg10_Col_1-Tair10_Nu.bowtie2_peak_573	AT1G07010
1	2155289	2156016	H3K4me3_AR_mg10_Col_1-Tair10_Nu.bowtie2_peak_574	AT1G04537, AT1G07020
1	2156164	2156759	H3K4me3_AR_mg10_Col_1-Tair10_Nu.bowtie2_peak_575	AT1G04543, AT1G04547
1	2159472	2160724	H3K4me3_AR_mg10_Col_1-Tair10_Nu.bowtie2_peak_576	AT1G07030
1	2162167	2163203	H3K4me3_AR_mg10_Col_1-Tair10_Nu.bowtie2_peak_577	AT1G07040
1	2167848	2168396	H3K4me3_AR_mg10_Col_1-Tair10_Nu.bowtie2_peak_578	AT1G07060
1	2168547	2169064	H3K4me3_AR_mg10_Col_1-Tair10_Nu.bowtie2_peak_579	AT1G07070
1	2169272	2169729	H3K4me3_AR_mg10_Col_1-Tair10_Nu.bowtie2_peak_580	.
1	2169967	2171222	H3K4me3_AR_mg10_Col_1-Tair10_Nu.bowtie2_peak_581	AT1G07080
1	2174171	2174916	H3K4me3_AR_mg10_Col_1-Tair10_Nu.bowtie2_peak_582	AT1G07090
1	2183210	2184148	H3K4me3_AR_mg10_Col_1-Tair10_Nu.bowtie2_peak_583	AT1G07110
1	2184290	2184985	H3K4me3_AR_mg10_Col_1-Tair10_Nu.bowtie2_peak_584	AT1G07119
1	2187819	2188471	H3K4me3_AR_mg10_Col_1-Tair10_Nu.bowtie2_peak_585	AT1G07130, AT1G07128
1	2190091	2190674	H3K4me3_AR_mg10_Col_1-Tair10_Nu.bowtie2_peak_586	AT1G07135
1	2192909	2193883	H3K4me3_AR_mg10_Col_1-Tair10_Nu.bowtie2_peak_587	AT1G07140
1	2194320	2195816	H3K4me3_AR_mg10_Col_1-Tair10_Nu.bowtie2_peak_588	AT1G07150
1	2199183	2199849	H3K4me3_AR_mg10_Col_1-Tair10_Nu.bowtie2_peak_589	AT1G07160, AT1TE07180
1	2200082	2200791	H3K4me3_AR_mg10_Col_1-Tair10_Nu.bowtie2_peak_590	AT1G07170
1	2204312	2204958	H3K4me3_AR_mg10_Col_1-Tair10_Nu.bowtie2_peak_591	AT1G07180
1	2211222	2212436	H3K4me3_AR_mg10_Col_1-Tair10_Nu.bowtie2_peak_592	AT1G07200
1	2215213	2215887	H3K4me3_AR_mg10_Col_1-Tair10_Nu.bowtie2_peak_593	AT1G07210
1	2218441	2219461	H3K4me3_AR_mg10_Col_1-Tair10_Nu.bowtie2_peak_594	AT1G07220, AT1G04567
1	2221623	2222979	H3K4me3_AR_mg10_Col_1-Tair10_Nu.bowtie2_peak_595	AT1G07230
1	2223786	2224580	H3K4me3_AR_mg10_Col_1-Tair10_Nu.bowtie2_peak_596	AT1G07240
1	2224694	2225228	H3K4me3_AR_mg10_Col_1-Tair10_Nu.bowtie2_peak_597	.
1	2225882	2227487	H3K4me3_AR_mg10_Col_1-Tair10_Nu.bowtie2_peak_598	AT1G07250
1	2227684	2229325	H3K4me3_AR_mg10_Col_1-Tair10_Nu.bowtie2_peak_599	AT1G07260
1	2232550	2233093	H3K4me3_AR_mg10_Col_1-Tair10_Nu.bowtie2_peak_600	AT1G07270
1	2238451	2239948	H3K4me3_AR_mg10_Col_1-Tair10_Nu.bowtie2_peak_601	AT1G07280
1	2240734	2241065	H3K4me3_AR_mg10_Col_1-Tair10_Nu.bowtie2_peak_602	.
1	2244060	2244998	H3K4me3_AR_mg10_Col_1-Tair10_Nu.bowtie2_peak_603	AT1G07290
1	2247572	2248954	H3K4me3_AR_mg10_Col_1-Tair10_Nu.bowtie2_peak_604	AT1G07310
1	2249110	2250133	H3K4me3_AR_mg10_Col_1-Tair10_Nu.bowtie2_peak_605	AT1G07320
1	2251081	2251346	H3K4me3_AR_mg10_Col_1-Tair10_Nu.bowtie2_peak_606	AT1G07330
1	2259799	2260211	H3K4me3_AR_mg10_Col_1-Tair10_Nu.bowtie2_peak_607	AT1G07350
1	2262100	2262893	H3K4me3_AR_mg10_Col_1-Tair10_Nu.bowtie2_peak_608	AT1G07360
1	2262999	2263679	H3K4me3_AR_mg10_Col_1-Tair10_Nu.bowtie2_peak_609	AT1G07370
1	2268752	2269106	H3K4me3_AR_mg10_Col_1-Tair10_Nu.bowtie2_peak_610	AT1G07380
1	2269839	2270193	H3K4me3_AR_mg10_Col_1-Tair10_Nu.bowtie2_peak_611	AT1G07390
1	2270554	2270848	H3K4me3_AR_mg10_Col_1-Tair10_Nu.bowtie2_peak_612	AT1G07390
1	2274910	2275715	H3K4me3_AR_mg10_Col_1-Tair10_Nu.bowtie2_peak_613	AT1G07400
1	2276068	2277170	H3K4me3_AR_mg10_Col_1-Tair10_Nu.bowtie2_peak_614	AT1G07410
1	2277788	2278600	H3K4me3_AR_mg10_Col_1-Tair10_Nu.bowtie2_peak_615	AT1G07420
1	2281085	2282754	H3K4me3_AR_mg10_Col_1-Tair10_Nu.bowtie2_peak_616	AT1G07430
1	2287007	2287443	H3K4me3_AR_mg10_Col_1-Tair10_Nu.bowtie2_peak_617	AT1G07440
1	2291398	2292336	H3K4me3_AR_mg10_Col_1-Tair10_Nu.bowtie2_peak_618	AT1G07470
1	2294655	2295290	H3K4me3_AR_mg10_Col_1-Tair10_Nu.bowtie2_peak_619	AT1G04583, AT1G07473
1	2298579	2299539	H3K4me3_AR_mg10_Col_1-Tair10_Nu.bowtie2_peak_620	AT1G07480
1	2301645	2301896	H3K4me3_AR_mg10_Col_1-Tair10_Nu.bowtie2_peak_621	AT1G07485, AT1G07490
1	2304573	2305112	H3K4me3_AR_mg10_Col_1-Tair10_Nu.bowtie2_peak_622	AT1G07510, AT1G07500
1	2305501	2306229	H3K4me3_AR_mg10_Col_1-Tair10_Nu.bowtie2_peak_623	AT1G07510
1	2311099	2312132	H3K4me3_AR_mg10_Col_1-Tair10_Nu.bowtie2_peak_624	AT1G07520
1	2314705	2316409	H3K4me3_AR_mg10_Col_1-Tair10_Nu.bowtie2_peak_625	AT1G07530
1	2322032	2322341	H3K4me3_AR_mg10_Col_1-Tair10_Nu.bowtie2_peak_626	.
1	2332609	2333398	H3K4me3_AR_mg10_Col_1-Tair10_Nu.bowtie2_peak_627	AT1G07570
1	2337420	2338468	H3K4me3_AR_mg10_Col_1-Tair10_Nu.bowtie2_peak_628	AT1G07590
1	2343549	2344357	H3K4me3_AR_mg10_Col_1-Tair10_Nu.bowtie2_peak_629	AT1G07615
1	2345693	2346156	H3K4me3_AR_mg10_Col_1-Tair10_Nu.bowtie2_peak_630	AT1G07620
1	2349052	2350420	H3K4me3_AR_mg10_Col_1-Tair10_Nu.bowtie2_peak_631	AT1G07630
1	2354959	2355229	H3K4me3_AR_mg10_Col_1-Tair10_Nu.bowtie2_peak_632	AT1G07640
1	2355241	2355565	H3K4me3_AR_mg10_Col_1-Tair10_Nu.bowtie2_peak_633	AT1G07640
1	2364275	2364711	H3K4me3_AR_mg10_Col_1-Tair10_Nu.bowtie2_peak_634	AT1G07650
1	2366010	2366472	H3K4me3_AR_mg10_Col_1-Tair10_Nu.bowtie2_peak_635	AT1G07650
1	2367509	2368478	H3K4me3_AR_mg10_Col_1-Tair10_Nu.bowtie2_peak_636	AT1G07645
1	2369028	2369672	H3K4me3_AR_mg10_Col_1-Tair10_Nu.bowtie2_peak_637	AT1G07660
1	2373726	2374567	H3K4me3_AR_mg10_Col_1-Tair10_Nu.bowtie2_peak_638	AT1G07670
1	2379592	2380240	H3K4me3_AR_mg10_Col_1-Tair10_Nu.bowtie2_peak_639	AT1G07700
1	2381571	2382275	H3K4me3_AR_mg10_Col_1-Tair10_Nu.bowtie2_peak_640	AT1G07705
1	2395437	2396939	H3K4me3_AR_mg10_Col_1-Tair10_Nu.bowtie2_peak_641	AT1G07728, AT1G07725
1	2399460	2400600	H3K4me3_AR_mg10_Col_1-Tair10_Nu.bowtie2_peak_642	AT1G07740
1	2402111	2402928	H3K4me3_AR_mg10_Col_1-Tair10_Nu.bowtie2_peak_643	AT1G07745
1	2404963	2405406	H3K4me3_AR_mg10_Col_1-Tair10_Nu.bowtie2_peak_644	AT1G07750
1	2405446	2405964	H3K4me3_AR_mg10_Col_1-Tair10_Nu.bowtie2_peak_645	AT1G07750
1	2408929	2409177	H3K4me3_AR_mg10_Col_1-Tair10_Nu.bowtie2_peak_646	AT1G07770
1	2409224	2409560	H3K4me3_AR_mg10_Col_1-Tair10_Nu.bowtie2_peak_647	AT1G07770
1	2411662	2412039	H3K4me3_AR_mg10_Col_1-Tair10_Nu.bowtie2_peak_648	AT1G07780
1	2412979	2413633	H3K4me3_AR_mg10_Col_1-Tair10_Nu.bowtie2_peak_649	AT1G07790
1	2414314	2414735	H3K4me3_AR_mg10_Col_1-Tair10_Nu.bowtie2_peak_650	AT1G07795
1	2416198	2416915	H3K4me3_AR_mg10_Col_1-Tair10_Nu.bowtie2_peak_651	AT1G07810
1	2421250	2421929	H3K4me3_AR_mg10_Col_1-Tair10_Nu.bowtie2_peak_652	AT1G07820
1	2422230	2423036	H3K4me3_AR_mg10_Col_1-Tair10_Nu.bowtie2_peak_653	AT1G07830
1	2424009	2424426	H3K4me3_AR_mg10_Col_1-Tair10_Nu.bowtie2_peak_654	AT1G07840
1	2428858	2429415	H3K4me3_AR_mg10_Col_1-Tair10_Nu.bowtie2_peak_655	AT1G07860
1	2431194	2431998	H3K4me3_AR_mg10_Col_1-Tair10_Nu.bowtie2_peak_656	AT1G07870
1	2437421	2438299	H3K4me3_AR_mg10_Col_1-Tair10_Nu.bowtie2_peak_657	AT1G07890
1	2443865	2444773	H3K4me3_AR_mg10_Col_1-Tair10_Nu.bowtie2_peak_658	AT1G07902, AT1G07901, AT1TE07970
1	2446026	2446977	H3K4me3_AR_mg10_Col_1-Tair10_Nu.bowtie2_peak_659	AT1G07910
1	2454854	2455646	H3K4me3_AR_mg10_Col_1-Tair10_Nu.bowtie2_peak_660	AT1G07920, AT1G44370
1	2458262	2458679	H3K4me3_AR_mg10_Col_1-Tair10_Nu.bowtie2_peak_661	AT1G07930
1	2458724	2459154	H3K4me3_AR_mg10_Col_1-Tair10_Nu.bowtie2_peak_662	AT1G07930
1	2464632	2465096	H3K4me3_AR_mg10_Col_1-Tair10_Nu.bowtie2_peak_663	AT1G07940, AT1G44500
1	2465147	2465489	H3K4me3_AR_mg10_Col_1-Tair10_Nu.bowtie2_peak_664	AT1G07940
1	2466425	2467078	H3K4me3_AR_mg10_Col_1-Tair10_Nu.bowtie2_peak_665	AT1G07950
1	2467161	2467812	H3K4me3_AR_mg10_Col_1-Tair10_Nu.bowtie2_peak_666	AT1G07960
1	2471825	2472631	H3K4me3_AR_mg10_Col_1-Tair10_Nu.bowtie2_peak_667	AT1G07970
1	2474274	2474963	H3K4me3_AR_mg10_Col_1-Tair10_Nu.bowtie2_peak_668	AT1G07980
1	2475457	2476043	H3K4me3_AR_mg10_Col_1-Tair10_Nu.bowtie2_peak_669	AT1G07985
1	2477077	2477772	H3K4me3_AR_mg10_Col_1-Tair10_Nu.bowtie2_peak_670	AT1G07990
1	2484113	2485208	H3K4me3_AR_mg10_Col_1-Tair10_Nu.bowtie2_peak_671	AT1G08000
1	2487195	2487498	H3K4me3_AR_mg10_Col_1-Tair10_Nu.bowtie2_peak_672	AT1G08010
1	2487517	2488046	H3K4me3_AR_mg10_Col_1-Tair10_Nu.bowtie2_peak_673	AT1G08010
1	2492349	2493310	H3K4me3_AR_mg10_Col_1-Tair10_Nu.bowtie2_peak_674	AT1G08030
1	2498314	2498664	H3K4me3_AR_mg10_Col_1-Tair10_Nu.bowtie2_peak_675	AT1G08040
1	2500514	2501442	H3K4me3_AR_mg10_Col_1-Tair10_Nu.bowtie2_peak_676	AT1G08050
1	2510296	2511087	H3K4me3_AR_mg10_Col_1-Tair10_Nu.bowtie2_peak_677	AT1G08060
1	2515705	2516633	H3K4me3_AR_mg10_Col_1-Tair10_Nu.bowtie2_peak_678	AT1G08070
1	2524069	2524640	H3K4me3_AR_mg10_Col_1-Tair10_Nu.bowtie2_peak_679	AT1G08090
1	2535305	2536015	H3K4me3_AR_mg10_Col_1-Tair10_Nu.bowtie2_peak_680	AT1G08110
1	2541730	2542348	H3K4me3_AR_mg10_Col_1-Tair10_Nu.bowtie2_peak_681	AT1G08125
1	2546794	2547878	H3K4me3_AR_mg10_Col_1-Tair10_Nu.bowtie2_peak_682	AT1G08130
1	2560111	2560366	H3K4me3_AR_mg10_Col_1-Tair10_Nu.bowtie2_peak_683	AT1G08160
1	2561726	2562165	H3K4me3_AR_mg10_Col_1-Tair10_Nu.bowtie2_peak_684	AT1G08165
1	2562461	2563702	H3K4me3_AR_mg10_Col_1-Tair10_Nu.bowtie2_peak_685	AT1G08170
1	2564619	2565126	H3K4me3_AR_mg10_Col_1-Tair10_Nu.bowtie2_peak_686	AT1G08180
1	2567472	2568314	H3K4me3_AR_mg10_Col_1-Tair10_Nu.bowtie2_peak_687	AT1G08190
1	2572829	2573187	H3K4me3_AR_mg10_Col_1-Tair10_Nu.bowtie2_peak_688	.
1	2575966	2576762	H3K4me3_AR_mg10_Col_1-Tair10_Nu.bowtie2_peak_689	AT1G08200
1	2580016	2580708	H3K4me3_AR_mg10_Col_1-Tair10_Nu.bowtie2_peak_690	AT1G08210
1	2582652	2583350	H3K4me3_AR_mg10_Col_1-Tair10_Nu.bowtie2_peak_691	AT1G08220
1	2586197	2586784	H3K4me3_AR_mg10_Col_1-Tair10_Nu.bowtie2_peak_692	AT1G08230
1	2589037	2590388	H3K4me3_AR_mg10_Col_1-Tair10_Nu.bowtie2_peak_693	AT1G08260, AT1G08250
1	2590787	2591264	H3K4me3_AR_mg10_Col_1-Tair10_Nu.bowtie2_peak_694	AT1G08260
1	2606698	2607519	H3K4me3_AR_mg10_Col_1-Tair10_Nu.bowtie2_peak_695	AT1G08270
1	2608076	2608836	H3K4me3_AR_mg10_Col_1-Tair10_Nu.bowtie2_peak_696	AT1G08280
1	2614973	2615824	H3K4me3_AR_mg10_Col_1-Tair10_Nu.bowtie2_peak_697	AT1G08300
1	2620440	2621538	H3K4me3_AR_mg10_Col_1-Tair10_Nu.bowtie2_peak_698	AT1G04647, AT1G08315
1	2630918	2631712	H3K4me3_AR_mg10_Col_1-Tair10_Nu.bowtie2_peak_699	AT1G08340
1	2635250	2635916	H3K4me3_AR_mg10_Col_1-Tair10_Nu.bowtie2_peak_700	AT1G08350
1	2636000	2636387	H3K4me3_AR_mg10_Col_1-Tair10_Nu.bowtie2_peak_701	AT1G08360
1	2638179	2638704	H3K4me3_AR_mg10_Col_1-Tair10_Nu.bowtie2_peak_702	AT1G08370
1	2642099	2642730	H3K4me3_AR_mg10_Col_1-Tair10_Nu.bowtie2_peak_703	AT1G08390
1	2645295	2646096	H3K4me3_AR_mg10_Col_1-Tair10_Nu.bowtie2_peak_704	AT1G08400
1	2646169	2647063	H3K4me3_AR_mg10_Col_1-Tair10_Nu.bowtie2_peak_705	AT1G08410
1	2649692	2650715	H3K4me3_AR_mg10_Col_1-Tair10_Nu.bowtie2_peak_706	AT1G08420
1	2671101	2671834	H3K4me3_AR_mg10_Col_1-Tair10_Nu.bowtie2_peak_707	AT1G08450
1	2672417	2673271	H3K4me3_AR_mg10_Col_1-Tair10_Nu.bowtie2_peak_708	AT1G08460
1	2682297	2682729	H3K4me3_AR_mg10_Col_1-Tair10_Nu.bowtie2_peak_709	.
1	2683279	2684069	H3K4me3_AR_mg10_Col_1-Tair10_Nu.bowtie2_peak_710	AT1G08470
1	2684277	2685003	H3K4me3_AR_mg10_Col_1-Tair10_Nu.bowtie2_peak_711	AT1G08480
1	2687841	2688617	H3K4me3_AR_mg10_Col_1-Tair10_Nu.bowtie2_peak_712	AT1G08490
1	2692974	2693622	H3K4me3_AR_mg10_Col_1-Tair10_Nu.bowtie2_peak_713	AT1G08510
1	2693688	2694194	H3K4me3_AR_mg10_Col_1-Tair10_Nu.bowtie2_peak_714	AT1G08510
1	2696444	2697266	H3K4me3_AR_mg10_Col_1-Tair10_Nu.bowtie2_peak_715	AT1G08520
1	2701140	2701848	H3K4me3_AR_mg10_Col_1-Tair10_Nu.bowtie2_peak_716	AT1G08530
1	2703345	2703706	H3K4me3_AR_mg10_Col_1-Tair10_Nu.bowtie2_peak_717	AT1G08540
1	2706912	2707309	H3K4me3_AR_mg10_Col_1-Tair10_Nu.bowtie2_peak_718	AT1G08550
1	2707332	2707668	H3K4me3_AR_mg10_Col_1-Tair10_Nu.bowtie2_peak_719	AT1G08550
1	2710308	2710813	H3K4me3_AR_mg10_Col_1-Tair10_Nu.bowtie2_peak_720	AT1G08560
1	2713018	2714660	H3K4me3_AR_mg10_Col_1-Tair10_Nu.bowtie2_peak_721	AT1G08570
1	2715772	2716430	H3K4me3_AR_mg10_Col_1-Tair10_Nu.bowtie2_peak_722	AT1G08580
1	2719286	2719762	H3K4me3_AR_mg10_Col_1-Tair10_Nu.bowtie2_peak_723	AT1G08590
1	2719775	2720221	H3K4me3_AR_mg10_Col_1-Tair10_Nu.bowtie2_peak_724	AT1G08590
1	2721002	2721978	H3K4me3_AR_mg10_Col_1-Tair10_Nu.bowtie2_peak_725	AT1G08592
1	2723740	2724429	H3K4me3_AR_mg10_Col_1-Tair10_Nu.bowtie2_peak_726	AT1G08600
1	2735135	2735837	H3K4me3_AR_mg10_Col_1-Tair10_Nu.bowtie2_peak_727	AT1G08610
1	2750466	2751274	H3K4me3_AR_mg10_Col_1-Tair10_Nu.bowtie2_peak_728	AT1G08640
1	2752130	2753366	H3K4me3_AR_mg10_Col_1-Tair10_Nu.bowtie2_peak_729	AT1G08650, AT1G08645
1	2759115	2759830	H3K4me3_AR_mg10_Col_1-Tair10_Nu.bowtie2_peak_730	AT1G08660
1	2762622	2763422	H3K4me3_AR_mg10_Col_1-Tair10_Nu.bowtie2_peak_731	AT1G08680
1	2770501	2771459	H3K4me3_AR_mg10_Col_1-Tair10_Nu.bowtie2_peak_732	AT1G08700
1	2771669	2772528	H3K4me3_AR_mg10_Col_1-Tair10_Nu.bowtie2_peak_733	AT1G08710
1	2773954	2774807	H3K4me3_AR_mg10_Col_1-Tair10_Nu.bowtie2_peak_734	AT1G08720
1	2785647	2785890	H3K4me3_AR_mg10_Col_1-Tair10_Nu.bowtie2_peak_735	.
1	2801004	2801732	H3K4me3_AR_mg10_Col_1-Tair10_Nu.bowtie2_peak_736	AT1G08750
1	2805315	2806131	H3K4me3_AR_mg10_Col_1-Tair10_Nu.bowtie2_peak_737	AT1G08760
1	2808840	2809685	H3K4me3_AR_mg10_Col_1-Tair10_Nu.bowtie2_peak_738	AT1G08770
1	2810646	2811211	H3K4me3_AR_mg10_Col_1-Tair10_Nu.bowtie2_peak_739	AT1G08780
1	2824419	2825335	H3K4me3_AR_mg10_Col_1-Tair10_Nu.bowtie2_peak_740	AT1G08820
1	2827098	2827595	H3K4me3_AR_mg10_Col_1-Tair10_Nu.bowtie2_peak_741	AT1G08830
1	2838071	2838925	H3K4me3_AR_mg10_Col_1-Tair10_Nu.bowtie2_peak_742	AT1G08840
1	2839091	2839580	H3K4me3_AR_mg10_Col_1-Tair10_Nu.bowtie2_peak_743	AT1G08845
1	2842023	2842353	H3K4me3_AR_mg10_Col_1-Tair10_Nu.bowtie2_peak_744	AT1G08860
1	2847030	2847798	H3K4me3_AR_mg10_Col_1-Tair10_Nu.bowtie2_peak_745	AT1G08880
1	2852454	2852831	H3K4me3_AR_mg10_Col_1-Tair10_Nu.bowtie2_peak_746	AT1G08900
1	2856120	2857125	H3K4me3_AR_mg10_Col_1-Tair10_Nu.bowtie2_peak_747	AT1G08910
1	2873503	2874213	H3K4me3_AR_mg10_Col_1-Tair10_Nu.bowtie2_peak_748	AT1G08930
1	2877593	2878159	H3K4me3_AR_mg10_Col_1-Tair10_Nu.bowtie2_peak_749	AT1G08940
1	2879611	2880565	H3K4me3_AR_mg10_Col_1-Tair10_Nu.bowtie2_peak_750	AT1G08960
1	2882534	2882869	H3K4me3_AR_mg10_Col_1-Tair10_Nu.bowtie2_peak_751	AT1G08970
1	2884429	2884872	H3K4me3_AR_mg10_Col_1-Tair10_Nu.bowtie2_peak_752	AT1G08980
1	2888873	2889419	H3K4me3_AR_mg10_Col_1-Tair10_Nu.bowtie2_peak_753	AT1G08990
1	2890992	2891623	H3K4me3_AR_mg10_Col_1-Tair10_Nu.bowtie2_peak_754	AT1G09000
1	2898589	2899400	H3K4me3_AR_mg10_Col_1-Tair10_Nu.bowtie2_peak_755	AT1G09010
1	2904052	2904866	H3K4me3_AR_mg10_Col_1-Tair10_Nu.bowtie2_peak_756	AT1G09020
1	2911280	2912065	H3K4me3_AR_mg10_Col_1-Tair10_Nu.bowtie2_peak_757	AT1G09040
1	2916974	2917709	H3K4me3_AR_mg10_Col_1-Tair10_Nu.bowtie2_peak_758	AT1G09050
1	2925163	2925637	H3K4me3_AR_mg10_Col_1-Tair10_Nu.bowtie2_peak_759	AT1G09060
1	2927677	2928907	H3K4me3_AR_mg10_Col_1-Tair10_Nu.bowtie2_peak_760	AT1G09070
1	2938984	2939357	H3K4me3_AR_mg10_Col_1-Tair10_Nu.bowtie2_peak_761	AT1G09100
1	2941471	2942344	H3K4me3_AR_mg10_Col_1-Tair10_Nu.bowtie2_peak_762	AT1G09130
1	2944964	2945956	H3K4me3_AR_mg10_Col_1-Tair10_Nu.bowtie2_peak_763	AT1G09140
1	2946216	2946698	H3K4me3_AR_mg10_Col_1-Tair10_Nu.bowtie2_peak_764	AT1G09150
1	2950400	2950908	H3K4me3_AR_mg10_Col_1-Tair10_Nu.bowtie2_peak_765	AT1G09155
1	2951694	2952388	H3K4me3_AR_mg10_Col_1-Tair10_Nu.bowtie2_peak_766	AT1G09157
1	2954856	2955110	H3K4me3_AR_mg10_Col_1-Tair10_Nu.bowtie2_peak_767	AT1G09160
1	2955347	2955730	H3K4me3_AR_mg10_Col_1-Tair10_Nu.bowtie2_peak_768	AT1G09160
1	2966892	2967805	H3K4me3_AR_mg10_Col_1-Tair10_Nu.bowtie2_peak_769	AT1G09190
1	2970831	2972236	H3K4me3_AR_mg10_Col_1-Tair10_Nu.bowtie2_peak_770	AT1G09195, AT1G09200
1	2976279	2976759	H3K4me3_AR_mg10_Col_1-Tair10_Nu.bowtie2_peak_771	AT1G09210
1	2978626	2979432	H3K4me3_AR_mg10_Col_1-Tair10_Nu.bowtie2_peak_772	AT1G09220
1	2981938	2982642	H3K4me3_AR_mg10_Col_1-Tair10_Nu.bowtie2_peak_773	AT1G09230
1	2989353	2990200	H3K4me3_AR_mg10_Col_1-Tair10_Nu.bowtie2_peak_774	AT1G09250
1	2994331	2995178	H3K4me3_AR_mg10_Col_1-Tair10_Nu.bowtie2_peak_775	AT1G09270
1	3000614	3001387	H3K4me3_AR_mg10_Col_1-Tair10_Nu.bowtie2_peak_776	AT1G09280
1	3001599	3001892	H3K4me3_AR_mg10_Col_1-Tair10_Nu.bowtie2_peak_777	.
1	3003240	3004538	H3K4me3_AR_mg10_Col_1-Tair10_Nu.bowtie2_peak_778	AT1G09290, AT1G09300
1	3011267	3012381	H3K4me3_AR_mg10_Col_1-Tair10_Nu.bowtie2_peak_779	AT1G09320
1	3014582	3015068	H3K4me3_AR_mg10_Col_1-Tair10_Nu.bowtie2_peak_780	AT1G09330
1	3015252	3015993	H3K4me3_AR_mg10_Col_1-Tair10_Nu.bowtie2_peak_781	AT1G09340
1	3017569	3018199	H3K4me3_AR_mg10_Col_1-Tair10_Nu.bowtie2_peak_782	.
1	3031198	3031575	H3K4me3_AR_mg10_Col_1-Tair10_Nu.bowtie2_peak_783	AT1G09390
1	3033769	3034135	H3K4me3_AR_mg10_Col_1-Tair10_Nu.bowtie2_peak_784	.
1	3035395	3035855	H3K4me3_AR_mg10_Col_1-Tair10_Nu.bowtie2_peak_785	AT1G09410
1	3041144	3042822	H3K4me3_AR_mg10_Col_1-Tair10_Nu.bowtie2_peak_786	AT1G09420, AT1G09430
1	3048945	3049512	H3K4me3_AR_mg10_Col_1-Tair10_Nu.bowtie2_peak_787	AT1G09450
1	3053928	3054515	H3K4me3_AR_mg10_Col_1-Tair10_Nu.bowtie2_peak_788	AT1G09460
1	3058459	3058728	H3K4me3_AR_mg10_Col_1-Tair10_Nu.bowtie2_peak_789	AT1G09480
1	3062596	3063418	H3K4me3_AR_mg10_Col_1-Tair10_Nu.bowtie2_peak_790	AT1G09486
1	3064102	3064502	H3K4me3_AR_mg10_Col_1-Tair10_Nu.bowtie2_peak_791	AT1G09490
1	3064692	3065259	H3K4me3_AR_mg10_Col_1-Tair10_Nu.bowtie2_peak_792	AT1G09490
1	3066749	3067100	H3K4me3_AR_mg10_Col_1-Tair10_Nu.bowtie2_peak_793	AT1G09500
1	3067327	3067582	H3K4me3_AR_mg10_Col_1-Tair10_Nu.bowtie2_peak_794	AT1G09500
1	3071080	3072128	H3K4me3_AR_mg10_Col_1-Tair10_Nu.bowtie2_peak_795	AT1G09520
1	3076455	3076970	H3K4me3_AR_mg10_Col_1-Tair10_Nu.bowtie2_peak_796	AT1G09530
1	3077054	3077825	H3K4me3_AR_mg10_Col_1-Tair10_Nu.bowtie2_peak_797	AT1G09530
1	3093762	3094653	H3K4me3_AR_mg10_Col_1-Tair10_Nu.bowtie2_peak_798	AT1G09560
1	3099784	3100590	H3K4me3_AR_mg10_Col_1-Tair10_Nu.bowtie2_peak_799	AT1G09570
1	3101841	3102952	H3K4me3_AR_mg10_Col_1-Tair10_Nu.bowtie2_peak_800	AT1G09575
1	3104525	3105054	H3K4me3_AR_mg10_Col_1-Tair10_Nu.bowtie2_peak_801	AT1G09580
1	3106500	3107153	H3K4me3_AR_mg10_Col_1-Tair10_Nu.bowtie2_peak_802	AT1G09590
1	3108482	3108980	H3K4me3_AR_mg10_Col_1-Tair10_Nu.bowtie2_peak_803	AT1G09600
1	3115684	3116710	H3K4me3_AR_mg10_Col_1-Tair10_Nu.bowtie2_peak_804	AT1G09620
1	3118979	3119674	H3K4me3_AR_mg10_Col_1-Tair10_Nu.bowtie2_peak_805	AT1G09630
1	3119895	3120648	H3K4me3_AR_mg10_Col_1-Tair10_Nu.bowtie2_peak_806	AT1G09640
1	3122991	3123560	H3K4me3_AR_mg10_Col_1-Tair10_Nu.bowtie2_peak_807	AT1G09645
1	3125311	3125887	H3K4me3_AR_mg10_Col_1-Tair10_Nu.bowtie2_peak_808	AT1G09650, AT1G04713
1	3125903	3126488	H3K4me3_AR_mg10_Col_1-Tair10_Nu.bowtie2_peak_809	AT1G09650
1	3130372	3131020	H3K4me3_AR_mg10_Col_1-Tair10_Nu.bowtie2_peak_810	AT1G09660
1	3132999	3133573	H3K4me3_AR_mg10_Col_1-Tair10_Nu.bowtie2_peak_811	AT1G09665
1	3134993	3136031	H3K4me3_AR_mg10_Col_1-Tair10_Nu.bowtie2_peak_812	AT1G09680
1	3136848	3137509	H3K4me3_AR_mg10_Col_1-Tair10_Nu.bowtie2_peak_813	AT1G09690
1	3139359	3140283	H3K4me3_AR_mg10_Col_1-Tair10_Nu.bowtie2_peak_814	AT1G09700
1	3140864	3141553	H3K4me3_AR_mg10_Col_1-Tair10_Nu.bowtie2_peak_815	AT1G09710
1	3153866	3154376	H3K4me3_AR_mg10_Col_1-Tair10_Nu.bowtie2_peak_816	AT1G09730
1	3154490	3155184	H3K4me3_AR_mg10_Col_1-Tair10_Nu.bowtie2_peak_817	AT1G09740
1	3157614	3158970	H3K4me3_AR_mg10_Col_1-Tair10_Nu.bowtie2_peak_818	AT1G09750
1	3161137	3161701	H3K4me3_AR_mg10_Col_1-Tair10_Nu.bowtie2_peak_819	AT1G09760
1	3161834	3162524	H3K4me3_AR_mg10_Col_1-Tair10_Nu.bowtie2_peak_820	AT1G09770
1	3167398	3167879	H3K4me3_AR_mg10_Col_1-Tair10_Nu.bowtie2_peak_821	AT1G09780
1	3172099	3172636	H3K4me3_AR_mg10_Col_1-Tair10_Nu.bowtie2_peak_822	AT1G09794
1	3173527	3174360	H3K4me3_AR_mg10_Col_1-Tair10_Nu.bowtie2_peak_823	AT1G09795, AT1G04723
1	3179771	3180457	H3K4me3_AR_mg10_Col_1-Tair10_Nu.bowtie2_peak_824	AT1G09800
1	3183555	3184239	H3K4me3_AR_mg10_Col_1-Tair10_Nu.bowtie2_peak_825	AT1G09810
1	3189373	3190082	H3K4me3_AR_mg10_Col_1-Tair10_Nu.bowtie2_peak_826	AT1G09815
1	3191834	3192530	H3K4me3_AR_mg10_Col_1-Tair10_Nu.bowtie2_peak_827	AT1G09820
1	3194199	3195025	H3K4me3_AR_mg10_Col_1-Tair10_Nu.bowtie2_peak_828	AT1G09830
1	3199565	3200085	H3K4me3_AR_mg10_Col_1-Tair10_Nu.bowtie2_peak_829	AT1G09840
1	3201815	3202254	H3K4me3_AR_mg10_Col_1-Tair10_Nu.bowtie2_peak_830	AT1G09850
1	3205692	3206400	H3K4me3_AR_mg10_Col_1-Tair10_Nu.bowtie2_peak_831	AT1G09870
1	3217970	3218707	H3K4me3_AR_mg10_Col_1-Tair10_Nu.bowtie2_peak_832	AT1G09900
1	3224064	3224724	H3K4me3_AR_mg10_Col_1-Tair10_Nu.bowtie2_peak_833	AT1G09910, AT1TE10470
1	3226488	3227027	H3K4me3_AR_mg10_Col_1-Tair10_Nu.bowtie2_peak_834	AT1G09920
1	3238609	3239529	H3K4me3_AR_mg10_Col_1-Tair10_Nu.bowtie2_peak_835	AT1G09940
1	3240732	3241554	H3K4me3_AR_mg10_Col_1-Tair10_Nu.bowtie2_peak_836	AT1G09950
1	3244155	3245127	H3K4me3_AR_mg10_Col_1-Tair10_Nu.bowtie2_peak_837	AT1G09960
1	3252234	3255461	H3K4me3_AR_mg10_Col_1-Tair10_Nu.bowtie2_peak_838	AT1G09970, AT1TE10570
1	3260742	3261585	H3K4me3_AR_mg10_Col_1-Tair10_Nu.bowtie2_peak_839	AT1G09980
1	3263253	3263572	H3K4me3_AR_mg10_Col_1-Tair10_Nu.bowtie2_peak_840	AT1G09995
1	3263869	3264977	H3K4me3_AR_mg10_Col_1-Tair10_Nu.bowtie2_peak_841	AT1G10000, AT1TE10615
1	3265915	3266261	H3K4me3_AR_mg10_Col_1-Tair10_Nu.bowtie2_peak_842	AT1G10010
1	3270054	3270777	H3K4me3_AR_mg10_Col_1-Tair10_Nu.bowtie2_peak_843	.
1	3271024	3272004	H3K4me3_AR_mg10_Col_1-Tair10_Nu.bowtie2_peak_844	AT1G10020
1	3273796	3274319	H3K4me3_AR_mg10_Col_1-Tair10_Nu.bowtie2_peak_845	AT1G10030
1	3278008	3278731	H3K4me3_AR_mg10_Col_1-Tair10_Nu.bowtie2_peak_846	AT1G10040
1	3279022	3279844	H3K4me3_AR_mg10_Col_1-Tair10_Nu.bowtie2_peak_847	AT1G10050
1	3288294	3289048	H3K4me3_AR_mg10_Col_1-Tair10_Nu.bowtie2_peak_848	AT1G10070
1	3295502	3296141	H3K4me3_AR_mg10_Col_1-Tair10_Nu.bowtie2_peak_849	AT1G10090
1	3296764	3297187	H3K4me3_AR_mg10_Col_1-Tair10_Nu.bowtie2_peak_850	.
1	3299624	3300555	H3K4me3_AR_mg10_Col_1-Tair10_Nu.bowtie2_peak_851	AT1G10095
1	3300672	3301136	H3K4me3_AR_mg10_Col_1-Tair10_Nu.bowtie2_peak_852	.
1	3302659	3303404	H3K4me3_AR_mg10_Col_1-Tair10_Nu.bowtie2_peak_853	AT1G10110, AT1G04767
1	3305216	3306201	H3K4me3_AR_mg10_Col_1-Tair10_Nu.bowtie2_peak_854	AT1G10120, AT1G04773
1	3310911	3311584	H3K4me3_AR_mg10_Col_1-Tair10_Nu.bowtie2_peak_855	AT1G10130
1	3322891	3323480	H3K4me3_AR_mg10_Col_1-Tair10_Nu.bowtie2_peak_856	AT1G10140
1	3325915	3326906	H3K4me3_AR_mg10_Col_1-Tair10_Nu.bowtie2_peak_857	AT1G10150
1	3328953	3329628	H3K4me3_AR_mg10_Col_1-Tair10_Nu.bowtie2_peak_858	AT1G10160
1	3330846	3331244	H3K4me3_AR_mg10_Col_1-Tair10_Nu.bowtie2_peak_859	AT1G10160, AT1TE10830
1	3331655	3333286	H3K4me3_AR_mg10_Col_1-Tair10_Nu.bowtie2_peak_860	.
1	3337150	3338109	H3K4me3_AR_mg10_Col_1-Tair10_Nu.bowtie2_peak_861	AT1G10170
1	3338363	3338899	H3K4me3_AR_mg10_Col_1-Tair10_Nu.bowtie2_peak_862	.
1	3340754	3341610	H3K4me3_AR_mg10_Col_1-Tair10_Nu.bowtie2_peak_863	AT1G10180
1	3346605	3346850	H3K4me3_AR_mg10_Col_1-Tair10_Nu.bowtie2_peak_864	.
1	3347178	3347443	H3K4me3_AR_mg10_Col_1-Tair10_Nu.bowtie2_peak_865	AT1G10200
1	3347509	3347845	H3K4me3_AR_mg10_Col_1-Tair10_Nu.bowtie2_peak_866	AT1G10200
1	3349202	3349906	H3K4me3_AR_mg10_Col_1-Tair10_Nu.bowtie2_peak_867	AT1G10210
1	3352171	3352770	H3K4me3_AR_mg10_Col_1-Tair10_Nu.bowtie2_peak_868	AT1G10220
1	3354352	3354715	H3K4me3_AR_mg10_Col_1-Tair10_Nu.bowtie2_peak_869	AT1G10225
1	3355561	3356348	H3K4me3_AR_mg10_Col_1-Tair10_Nu.bowtie2_peak_870	AT1G10230
1	3359184	3359856	H3K4me3_AR_mg10_Col_1-Tair10_Nu.bowtie2_peak_871	AT1G10240
1	3361479	3361852	H3K4me3_AR_mg10_Col_1-Tair10_Nu.bowtie2_peak_872	AT1G04783
1	3363402	3364543	H3K4me3_AR_mg10_Col_1-Tair10_Nu.bowtie2_peak_873	AT1G10270
1	3368025	3369079	H3K4me3_AR_mg10_Col_1-Tair10_Nu.bowtie2_peak_874	AT1G10280
1	3370465	3371275	H3K4me3_AR_mg10_Col_1-Tair10_Nu.bowtie2_peak_875	AT1G10290
1	3378218	3378526	H3K4me3_AR_mg10_Col_1-Tair10_Nu.bowtie2_peak_876	AT1G10300
1	3383138	3383955	H3K4me3_AR_mg10_Col_1-Tair10_Nu.bowtie2_peak_877	AT1G10310
1	3384115	3385079	H3K4me3_AR_mg10_Col_1-Tair10_Nu.bowtie2_peak_878	.
1	3387477	3388467	H3K4me3_AR_mg10_Col_1-Tair10_Nu.bowtie2_peak_879	AT1G10320, AT1TE11020
1	3388508	3389371	H3K4me3_AR_mg10_Col_1-Tair10_Nu.bowtie2_peak_880	AT1G10330
1	3394129	3395065	H3K4me3_AR_mg10_Col_1-Tair10_Nu.bowtie2_peak_881	AT1G10350
1	3396523	3396869	H3K4me3_AR_mg10_Col_1-Tair10_Nu.bowtie2_peak_882	AT1G10360
1	3397891	3398372	H3K4me3_AR_mg10_Col_1-Tair10_Nu.bowtie2_peak_883	AT1G10370
1	3412156	3412850	H3K4me3_AR_mg10_Col_1-Tair10_Nu.bowtie2_peak_884	AT1G10390, AT1G10395
1	3418624	3419382	H3K4me3_AR_mg10_Col_1-Tair10_Nu.bowtie2_peak_885	AT1G10410
1	3426875	3427535	H3K4me3_AR_mg10_Col_1-Tair10_Nu.bowtie2_peak_886	AT1G10417
1	3429818	3430605	H3K4me3_AR_mg10_Col_1-Tair10_Nu.bowtie2_peak_887	AT1G10430
1	3431760	3432560	H3K4me3_AR_mg10_Col_1-Tair10_Nu.bowtie2_peak_888	AT1G10450
1	3439693	3440226	H3K4me3_AR_mg10_Col_1-Tair10_Nu.bowtie2_peak_889	AT1G10460
1	3442562	3443844	H3K4me3_AR_mg10_Col_1-Tair10_Nu.bowtie2_peak_890	AT1G10470
1	3453192	3453752	H3K4me3_AR_mg10_Col_1-Tair10_Nu.bowtie2_peak_891	AT1G10490
1	3460690	3461463	H3K4me3_AR_mg10_Col_1-Tair10_Nu.bowtie2_peak_892	AT1G10500
1	3461517	3462537	H3K4me3_AR_mg10_Col_1-Tair10_Nu.bowtie2_peak_893	AT1G10510
1	3465878	3466402	H3K4me3_AR_mg10_Col_1-Tair10_Nu.bowtie2_peak_894	AT1G10520
1	3469917	3470473	H3K4me3_AR_mg10_Col_1-Tair10_Nu.bowtie2_peak_895	AT1G10522
1	3471946	3472691	H3K4me3_AR_mg10_Col_1-Tair10_Nu.bowtie2_peak_896	AT1G10530, AT1G04803
1	3474644	3474913	H3K4me3_AR_mg10_Col_1-Tair10_Nu.bowtie2_peak_897	.
1	3484688	3485255	H3K4me3_AR_mg10_Col_1-Tair10_Nu.bowtie2_peak_898	AT1G10560
1	3485558	3486625	H3K4me3_AR_mg10_Col_1-Tair10_Nu.bowtie2_peak_899	.
1	3487558	3488105	H3K4me3_AR_mg10_Col_1-Tair10_Nu.bowtie2_peak_900	AT1G10570
1	3492472	3493747	H3K4me3_AR_mg10_Col_1-Tair10_Nu.bowtie2_peak_901	AT1G10580
1	3502718	3503457	H3K4me3_AR_mg10_Col_1-Tair10_Nu.bowtie2_peak_902	AT1G10590
1	3503678	3504395	H3K4me3_AR_mg10_Col_1-Tair10_Nu.bowtie2_peak_903	AT1G10600
1	3514291	3514721	H3K4me3_AR_mg10_Col_1-Tair10_Nu.bowtie2_peak_904	AT1G10630
1	3526084	3526399	H3K4me3_AR_mg10_Col_1-Tair10_Nu.bowtie2_peak_905	AT1G10650
1	3532473	3533228	H3K4me3_AR_mg10_Col_1-Tair10_Nu.bowtie2_peak_906	AT1G10660
1	3535482	3536006	H3K4me3_AR_mg10_Col_1-Tair10_Nu.bowtie2_peak_907	AT1G10670
1	3550111	3550721	H3K4me3_AR_mg10_Col_1-Tair10_Nu.bowtie2_peak_908	AT1G10690
1	3554066	3554989	H3K4me3_AR_mg10_Col_1-Tair10_Nu.bowtie2_peak_909	AT1G10700
1	3558370	3559040	H3K4me3_AR_mg10_Col_1-Tair10_Nu.bowtie2_peak_910	AT1G10710
1	3562893	3563757	H3K4me3_AR_mg10_Col_1-Tair10_Nu.bowtie2_peak_911	AT1G10720
1	3565225	3565915	H3K4me3_AR_mg10_Col_1-Tair10_Nu.bowtie2_peak_912	AT1G10730
1	3569992	3570694	H3K4me3_AR_mg10_Col_1-Tair10_Nu.bowtie2_peak_913	AT1G10740
1	3577360	3577745	H3K4me3_AR_mg10_Col_1-Tair10_Nu.bowtie2_peak_914	AT1G10750
1	3577936	3578366	H3K4me3_AR_mg10_Col_1-Tair10_Nu.bowtie2_peak_915	AT1G10750
1	3590367	3590678	H3K4me3_AR_mg10_Col_1-Tair10_Nu.bowtie2_peak_916	AT1G10760
1	3591890	3592442	H3K4me3_AR_mg10_Col_1-Tair10_Nu.bowtie2_peak_917	AT1G10770
1	3594353	3595208	H3K4me3_AR_mg10_Col_1-Tair10_Nu.bowtie2_peak_918	AT1G10780
1	3596284	3596613	H3K4me3_AR_mg10_Col_1-Tair10_Nu.bowtie2_peak_919	AT1G10790
1	3604344	3605053	H3K4me3_AR_mg10_Col_1-Tair10_Nu.bowtie2_peak_920	AT1G10820
1	3606735	3607529	H3K4me3_AR_mg10_Col_1-Tair10_Nu.bowtie2_peak_921	AT1G10830
1	3609661	3610482	H3K4me3_AR_mg10_Col_1-Tair10_Nu.bowtie2_peak_922	AT1G10840
1	3611951	3613494	H3K4me3_AR_mg10_Col_1-Tair10_Nu.bowtie2_peak_923	AT1G10850, AT1G04823
1	3615474	3616210	H3K4me3_AR_mg10_Col_1-Tair10_Nu.bowtie2_peak_924	AT1G04827, AT1G10865
1	3623264	3623799	H3K4me3_AR_mg10_Col_1-Tair10_Nu.bowtie2_peak_925	AT1G10870
1	3625803	3626114	H3K4me3_AR_mg10_Col_1-Tair10_Nu.bowtie2_peak_926	.
1	3627643	3628326	H3K4me3_AR_mg10_Col_1-Tair10_Nu.bowtie2_peak_927	AT1G10890
1	3636840	3637177	H3K4me3_AR_mg10_Col_1-Tair10_Nu.bowtie2_peak_928	AT1G10900
1	3639857	3640408	H3K4me3_AR_mg10_Col_1-Tair10_Nu.bowtie2_peak_929	AT1G10910
1	3646948	3647457	H3K4me3_AR_mg10_Col_1-Tair10_Nu.bowtie2_peak_930	AT1G10920
1	3655127	3655633	H3K4me3_AR_mg10_Col_1-Tair10_Nu.bowtie2_peak_931	AT1G10930
1	3657694	3658457	H3K4me3_AR_mg10_Col_1-Tair10_Nu.bowtie2_peak_932	AT1G10940
1	3659195	3659867	H3K4me3_AR_mg10_Col_1-Tair10_Nu.bowtie2_peak_933	AT1G10950
1	3664360	3664918	H3K4me3_AR_mg10_Col_1-Tair10_Nu.bowtie2_peak_934	AT1G10960
1	3666431	3666692	H3K4me3_AR_mg10_Col_1-Tair10_Nu.bowtie2_peak_935	AT1G10970
1	3666749	3667227	H3K4me3_AR_mg10_Col_1-Tair10_Nu.bowtie2_peak_936	AT1G10970
1	3670516	3670956	H3K4me3_AR_mg10_Col_1-Tair10_Nu.bowtie2_peak_937	AT1G10990
1	3675661	3676113	H3K4me3_AR_mg10_Col_1-Tair10_Nu.bowtie2_peak_938	AT1G11000
1	3676729	3677676	H3K4me3_AR_mg10_Col_1-Tair10_Nu.bowtie2_peak_939	AT1G11020
1	3681735	3682953	H3K4me3_AR_mg10_Col_1-Tair10_Nu.bowtie2_peak_940	AT1G11050
1	3684632	3685766	H3K4me3_AR_mg10_Col_1-Tair10_Nu.bowtie2_peak_941	AT1G11060
1	3702600	3703562	H3K4me3_AR_mg10_Col_1-Tair10_Nu.bowtie2_peak_942	AT1G11090, AT1G04837
1	3708902	3709608	H3K4me3_AR_mg10_Col_1-Tair10_Nu.bowtie2_peak_943	AT1G11100
1	3713211	3713636	H3K4me3_AR_mg10_Col_1-Tair10_Nu.bowtie2_peak_944	AT1G11112
1	3715109	3715616	H3K4me3_AR_mg10_Col_1-Tair10_Nu.bowtie2_peak_945	AT1G11120, AT1TE12090
1	3718777	3719532	H3K4me3_AR_mg10_Col_1-Tair10_Nu.bowtie2_peak_946	AT1G11125
1	3728849	3729694	H3K4me3_AR_mg10_Col_1-Tair10_Nu.bowtie2_peak_947	AT1TE12135, AT1G11150
1	3733166	3733451	H3K4me3_AR_mg10_Col_1-Tair10_Nu.bowtie2_peak_948	AT1G11160
1	3741058	3741736	H3K4me3_AR_mg10_Col_1-Tair10_Nu.bowtie2_peak_949	AT1G11170
1	3744892	3745554	H3K4me3_AR_mg10_Col_1-Tair10_Nu.bowtie2_peak_950	AT1G11175
1	3745740	3746248	H3K4me3_AR_mg10_Col_1-Tair10_Nu.bowtie2_peak_951	AT1G11180
1	3753245	3753705	H3K4me3_AR_mg10_Col_1-Tair10_Nu.bowtie2_peak_952	AT1G11200
1	3753718	3754022	H3K4me3_AR_mg10_Col_1-Tair10_Nu.bowtie2_peak_953	AT1G11200
1	3755842	3756184	H3K4me3_AR_mg10_Col_1-Tair10_Nu.bowtie2_peak_954	.
1	3756367	3757004	H3K4me3_AR_mg10_Col_1-Tair10_Nu.bowtie2_peak_955	AT1G11210
1	3760002	3760366	H3K4me3_AR_mg10_Col_1-Tair10_Nu.bowtie2_peak_956	.
1	3760553	3761230	H3K4me3_AR_mg10_Col_1-Tair10_Nu.bowtie2_peak_957	AT1G11220
1	3767646	3768329	H3K4me3_AR_mg10_Col_1-Tair10_Nu.bowtie2_peak_958	.
1	3777367	3778267	H3K4me3_AR_mg10_Col_1-Tair10_Nu.bowtie2_peak_959	AT1G11260
1	3778926	3779585	H3K4me3_AR_mg10_Col_1-Tair10_Nu.bowtie2_peak_960	.
1	3779648	3779966	H3K4me3_AR_mg10_Col_1-Tair10_Nu.bowtie2_peak_961	.
1	3786184	3787047	H3K4me3_AR_mg10_Col_1-Tair10_Nu.bowtie2_peak_962	AT1G11270
1	3789952	3790829	H3K4me3_AR_mg10_Col_1-Tair10_Nu.bowtie2_peak_963	AT1G11280, AT1TE12305
1	3793129	3794163	H3K4me3_AR_mg10_Col_1-Tair10_Nu.bowtie2_peak_964	AT1G11290
1	3794355	3794995	H3K4me3_AR_mg10_Col_1-Tair10_Nu.bowtie2_peak_965	AT1G11300
1	3803118	3804115	H3K4me3_AR_mg10_Col_1-Tair10_Nu.bowtie2_peak_966	AT1G11310
1	3807118	3807932	H3K4me3_AR_mg10_Col_1-Tair10_Nu.bowtie2_peak_967	AT1G11320
1	3810372	3811158	H3K4me3_AR_mg10_Col_1-Tair10_Nu.bowtie2_peak_968	AT1G11330
1	3822027	3822986	H3K4me3_AR_mg10_Col_1-Tair10_Nu.bowtie2_peak_969	AT1G11360
1	3828166	3829215	H3K4me3_AR_mg10_Col_1-Tair10_Nu.bowtie2_peak_970	.
1	3829803	3830263	H3K4me3_AR_mg10_Col_1-Tair10_Nu.bowtie2_peak_971	AT1G11370
1	3832602	3833118	H3K4me3_AR_mg10_Col_1-Tair10_Nu.bowtie2_peak_972	AT1G11380
1	3836799	3837654	H3K4me3_AR_mg10_Col_1-Tair10_Nu.bowtie2_peak_973	AT1G11390
1	3837826	3838366	H3K4me3_AR_mg10_Col_1-Tair10_Nu.bowtie2_peak_974	AT1G11400
1	3846273	3846976	H3K4me3_AR_mg10_Col_1-Tair10_Nu.bowtie2_peak_975	AT1G11420
1	3847232	3847927	H3K4me3_AR_mg10_Col_1-Tair10_Nu.bowtie2_peak_976	AT1G11430
1	3849285	3850087	H3K4me3_AR_mg10_Col_1-Tair10_Nu.bowtie2_peak_977	AT1G11440
1	3860888	3861328	H3K4me3_AR_mg10_Col_1-Tair10_Nu.bowtie2_peak_978	.
1	3862420	3862941	H3K4me3_AR_mg10_Col_1-Tair10_Nu.bowtie2_peak_979	AT1G11475
1	3866011	3866966	H3K4me3_AR_mg10_Col_1-Tair10_Nu.bowtie2_peak_980	AT1G11480
1	3874431	3874705	H3K4me3_AR_mg10_Col_1-Tair10_Nu.bowtie2_peak_981	AT1G11530
1	3876863	3877221	H3K4me3_AR_mg10_Col_1-Tair10_Nu.bowtie2_peak_982	AT1G11540
1	3878727	3879059	H3K4me3_AR_mg10_Col_1-Tair10_Nu.bowtie2_peak_983	.
1	3879711	3880339	H3K4me3_AR_mg10_Col_1-Tair10_Nu.bowtie2_peak_984	AT1G11545
1	3881746	3882264	H3K4me3_AR_mg10_Col_1-Tair10_Nu.bowtie2_peak_985	AT1G11560
1	3895907	3896987	H3K4me3_AR_mg10_Col_1-Tair10_Nu.bowtie2_peak_986	AT1G11592
1	3903012	3903446	H3K4me3_AR_mg10_Col_1-Tair10_Nu.bowtie2_peak_987	.
1	3905672	3905913	H3K4me3_AR_mg10_Col_1-Tair10_Nu.bowtie2_peak_988	AT1G11608
1	3913545	3914464	H3K4me3_AR_mg10_Col_1-Tair10_Nu.bowtie2_peak_989	AT1G11630
1	3914760	3915946	H3K4me3_AR_mg10_Col_1-Tair10_Nu.bowtie2_peak_990	AT1G11650
1	3920718	3921176	H3K4me3_AR_mg10_Col_1-Tair10_Nu.bowtie2_peak_991	AT1G11660
1	3930264	3931071	H3K4me3_AR_mg10_Col_1-Tair10_Nu.bowtie2_peak_992	AT1G11670
1	3931084	3931546	H3K4me3_AR_mg10_Col_1-Tair10_Nu.bowtie2_peak_993	AT1G11670
1	3938463	3939103	H3K4me3_AR_mg10_Col_1-Tair10_Nu.bowtie2_peak_994	AT1G11680
1	3945782	3946456	H3K4me3_AR_mg10_Col_1-Tair10_Nu.bowtie2_peak_995	AT1G11700
1	3948632	3949474	H3K4me3_AR_mg10_Col_1-Tair10_Nu.bowtie2_peak_996	AT1G11710
1	3951370	3951899	H3K4me3_AR_mg10_Col_1-Tair10_Nu.bowtie2_peak_997	AT1G11720, AT1G04873
1	3965685	3966875	H3K4me3_AR_mg10_Col_1-Tair10_Nu.bowtie2_peak_998	AT1G11740
1	3967487	3968207	H3K4me3_AR_mg10_Col_1-Tair10_Nu.bowtie2_peak_999	AT1G11750, AT1G04883
1	3971185	3971884	H3K4me3_AR_mg10_Col_1-Tair10_Nu.bowtie2_peak_1000	AT1G11755
1	3972617	3973291	H3K4me3_AR_mg10_Col_1-Tair10_Nu.bowtie2_peak_1001	AT1G11760
1	3975763	3976465	H3K4me3_AR_mg10_Col_1-Tair10_Nu.bowtie2_peak_1002	AT1G11770
1	3978433	3979278	H3K4me3_AR_mg10_Col_1-Tair10_Nu.bowtie2_peak_1003	AT1G11780
1	3981279	3981924	H3K4me3_AR_mg10_Col_1-Tair10_Nu.bowtie2_peak_1004	AT1G11790
1	3986605	3987310	H3K4me3_AR_mg10_Col_1-Tair10_Nu.bowtie2_peak_1005	AT1G11800
1	3992568	3993562	H3K4me3_AR_mg10_Col_1-Tair10_Nu.bowtie2_peak_1006	AT1G11820
1	3995317	3995748	H3K4me3_AR_mg10_Col_1-Tair10_Nu.bowtie2_peak_1007	AT1G11840
1	3999277	3999604	H3K4me3_AR_mg10_Col_1-Tair10_Nu.bowtie2_peak_1008	AT1G11850
1	4001680	4002258	H3K4me3_AR_mg10_Col_1-Tair10_Nu.bowtie2_peak_1009	AT1G11860
1	4003813	4004645	H3K4me3_AR_mg10_Col_1-Tair10_Nu.bowtie2_peak_1010	AT1G11870
1	4009738	4010440	H3K4me3_AR_mg10_Col_1-Tair10_Nu.bowtie2_peak_1011	AT1G11880
1	4014067	4014705	H3K4me3_AR_mg10_Col_1-Tair10_Nu.bowtie2_peak_1012	AT1G11900
1	4014823	4015489	H3K4me3_AR_mg10_Col_1-Tair10_Nu.bowtie2_peak_1013	AT1G11905, AT1TE13060
1	4020450	4020847	H3K4me3_AR_mg10_Col_1-Tair10_Nu.bowtie2_peak_1014	AT1G11910
1	4028708	4029378	H3K4me3_AR_mg10_Col_1-Tair10_Nu.bowtie2_peak_1015	AT1G11930
1	4033464	4034125	H3K4me3_AR_mg10_Col_1-Tair10_Nu.bowtie2_peak_1016	AT1G11940
1	4038195	4039056	H3K4me3_AR_mg10_Col_1-Tair10_Nu.bowtie2_peak_1017	AT1G11950
1	4053165	4053848	H3K4me3_AR_mg10_Col_1-Tair10_Nu.bowtie2_peak_1018	AT1G12000
1	4056884	4057165	H3K4me3_AR_mg10_Col_1-Tair10_Nu.bowtie2_peak_1019	AT1G12010
1	4058189	4058532	H3K4me3_AR_mg10_Col_1-Tair10_Nu.bowtie2_peak_1020	AT1G12013, AT1G12015
1	4062578	4063376	H3K4me3_AR_mg10_Col_1-Tair10_Nu.bowtie2_peak_1021	AT1G12020
1	4064759	4065253	H3K4me3_AR_mg10_Col_1-Tair10_Nu.bowtie2_peak_1022	.
1	4065944	4066366	H3K4me3_AR_mg10_Col_1-Tair10_Nu.bowtie2_peak_1023	AT1G12030
1	4071198	4072475	H3K4me3_AR_mg10_Col_1-Tair10_Nu.bowtie2_peak_1024	AT1TE13240, AT1TE13245
1	4072752	4073575	H3K4me3_AR_mg10_Col_1-Tair10_Nu.bowtie2_peak_1025	AT1G12050
1	4076275	4077099	H3K4me3_AR_mg10_Col_1-Tair10_Nu.bowtie2_peak_1026	AT1G12060
1	4077619	4078070	H3K4me3_AR_mg10_Col_1-Tair10_Nu.bowtie2_peak_1027	AT1G12064
1	4084484	4084886	H3K4me3_AR_mg10_Col_1-Tair10_Nu.bowtie2_peak_1028	AT1G12080
1	4090276	4090531	H3K4me3_AR_mg10_Col_1-Tair10_Nu.bowtie2_peak_1029	AT1G12090
1	4105286	4105826	H3K4me3_AR_mg10_Col_1-Tair10_Nu.bowtie2_peak_1030	AT1G12110
1	4106041	4106752	H3K4me3_AR_mg10_Col_1-Tair10_Nu.bowtie2_peak_1031	AT1G12110
1	4108480	4109124	H3K4me3_AR_mg10_Col_1-Tair10_Nu.bowtie2_peak_1032	.
1	4118491	4119216	H3K4me3_AR_mg10_Col_1-Tair10_Nu.bowtie2_peak_1033	AT1G12130
1	4121318	4122073	H3K4me3_AR_mg10_Col_1-Tair10_Nu.bowtie2_peak_1034	AT1G12140
1	4126029	4126691	H3K4me3_AR_mg10_Col_1-Tair10_Nu.bowtie2_peak_1035	AT1G12160
1	4137511	4138213	H3K4me3_AR_mg10_Col_1-Tair10_Nu.bowtie2_peak_1036	AT1G12200
1	4140317	4140620	H3K4me3_AR_mg10_Col_1-Tair10_Nu.bowtie2_peak_1037	AT1G12210
1	4140807	4141108	H3K4me3_AR_mg10_Col_1-Tair10_Nu.bowtie2_peak_1038	AT1G12210
1	4144988	4145283	H3K4me3_AR_mg10_Col_1-Tair10_Nu.bowtie2_peak_1039	AT1G12220
1	4145294	4145552	H3K4me3_AR_mg10_Col_1-Tair10_Nu.bowtie2_peak_1040	AT1G12220
1	4148005	4148526	H3K4me3_AR_mg10_Col_1-Tair10_Nu.bowtie2_peak_1041	AT1G12230
1	4153647	4154103	H3K4me3_AR_mg10_Col_1-Tair10_Nu.bowtie2_peak_1042	AT1G12240
1	4157740	4158477	H3K4me3_AR_mg10_Col_1-Tair10_Nu.bowtie2_peak_1043	AT1G12244
1	4159256	4159916	H3K4me3_AR_mg10_Col_1-Tair10_Nu.bowtie2_peak_1044	AT1G12250
1	4172051	4173002	H3K4me3_AR_mg10_Col_1-Tair10_Nu.bowtie2_peak_1045	AT1G12270
1	4181821	4182497	H3K4me3_AR_mg10_Col_1-Tair10_Nu.bowtie2_peak_1046	AT1G12290, AT1G12294
1	4185385	4186242	H3K4me3_AR_mg10_Col_1-Tair10_Nu.bowtie2_peak_1047	AT1G12300
1	4187373	4188050	H3K4me3_AR_mg10_Col_1-Tair10_Nu.bowtie2_peak_1048	AT1G12320, AT1G12310
1	4189364	4190200	H3K4me3_AR_mg10_Col_1-Tair10_Nu.bowtie2_peak_1049	.
1	4194659	4196481	H3K4me3_AR_mg10_Col_1-Tair10_Nu.bowtie2_peak_1050	AT1G12330
1	4198443	4199098	H3K4me3_AR_mg10_Col_1-Tair10_Nu.bowtie2_peak_1051	AT1G12350
1	4201001	4201655	H3K4me3_AR_mg10_Col_1-Tair10_Nu.bowtie2_peak_1052	AT1G12360
1	4208083	4208988	H3K4me3_AR_mg10_Col_1-Tair10_Nu.bowtie2_peak_1053	AT1G12370
1	4215719	4217172	H3K4me3_AR_mg10_Col_1-Tair10_Nu.bowtie2_peak_1054	AT1G12380
1	4220159	4220638	H3K4me3_AR_mg10_Col_1-Tair10_Nu.bowtie2_peak_1055	AT1G12390
1	4221885	4222286	H3K4me3_AR_mg10_Col_1-Tair10_Nu.bowtie2_peak_1056	AT1G12400
1	4222317	4222625	H3K4me3_AR_mg10_Col_1-Tair10_Nu.bowtie2_peak_1057	.
1	4223021	4223665	H3K4me3_AR_mg10_Col_1-Tair10_Nu.bowtie2_peak_1058	AT1G12410
1	4227391	4227856	H3K4me3_AR_mg10_Col_1-Tair10_Nu.bowtie2_peak_1059	.
1	4238033	4238750	H3K4me3_AR_mg10_Col_1-Tair10_Nu.bowtie2_peak_1060	AT1G12430
1	4241661	4242484	H3K4me3_AR_mg10_Col_1-Tair10_Nu.bowtie2_peak_1061	.
1	4242653	4243075	H3K4me3_AR_mg10_Col_1-Tair10_Nu.bowtie2_peak_1062	AT1G12440
1	4244292	4244915	H3K4me3_AR_mg10_Col_1-Tair10_Nu.bowtie2_peak_1063	AT1G12450
1	4247507	4248323	H3K4me3_AR_mg10_Col_1-Tair10_Nu.bowtie2_peak_1064	AT1G12460
1	4250936	4251775	H3K4me3_AR_mg10_Col_1-Tair10_Nu.bowtie2_peak_1065	AT1G12470
1	4260731	4261369	H3K4me3_AR_mg10_Col_1-Tair10_Nu.bowtie2_peak_1066	AT1G12490
1	4264167	4265122	H3K4me3_AR_mg10_Col_1-Tair10_Nu.bowtie2_peak_1067	AT1G12500
1	4268119	4269016	H3K4me3_AR_mg10_Col_1-Tair10_Nu.bowtie2_peak_1068	AT1G12520
1	4270267	4270815	H3K4me3_AR_mg10_Col_1-Tair10_Nu.bowtie2_peak_1069	AT1G12530
1	4274596	4275242	H3K4me3_AR_mg10_Col_1-Tair10_Nu.bowtie2_peak_1070	AT1G12550
1	4283112	4283675	H3K4me3_AR_mg10_Col_1-Tair10_Nu.bowtie2_peak_1071	AT1G12580
1	4290291	4290861	H3K4me3_AR_mg10_Col_1-Tair10_Nu.bowtie2_peak_1072	AT1G12610
1	4296239	4297118	H3K4me3_AR_mg10_Col_1-Tair10_Nu.bowtie2_peak_1073	AT1G12620
1	4298808	4299347	H3K4me3_AR_mg10_Col_1-Tair10_Nu.bowtie2_peak_1074	AT1G12630
1	4304914	4305772	H3K4me3_AR_mg10_Col_1-Tair10_Nu.bowtie2_peak_1075	AT1G12640
1	4305925	4306538	H3K4me3_AR_mg10_Col_1-Tair10_Nu.bowtie2_peak_1076	AT1G12650
1	4322212	4322970	H3K4me3_AR_mg10_Col_1-Tair10_Nu.bowtie2_peak_1077	AT1G12680
1	4325645	4326274	H3K4me3_AR_mg10_Col_1-Tair10_Nu.bowtie2_peak_1078	AT1G12700
1	4327674	4328497	H3K4me3_AR_mg10_Col_1-Tair10_Nu.bowtie2_peak_1079	AT1G12710
1	4334559	4335221	H3K4me3_AR_mg10_Col_1-Tair10_Nu.bowtie2_peak_1080	AT1G12730
1	4348016	4348382	H3K4me3_AR_mg10_Col_1-Tair10_Nu.bowtie2_peak_1081	AT1G12750
1	4348557	4349601	H3K4me3_AR_mg10_Col_1-Tair10_Nu.bowtie2_peak_1082	AT1G12760
1	4351231	4352500	H3K4me3_AR_mg10_Col_1-Tair10_Nu.bowtie2_peak_1083	AT1G12770
1	4353791	4354373	H3K4me3_AR_mg10_Col_1-Tair10_Nu.bowtie2_peak_1084	AT1G12775
1	4357404	4357750	H3K4me3_AR_mg10_Col_1-Tair10_Nu.bowtie2_peak_1085	AT1G12780
1	4357789	4358262	H3K4me3_AR_mg10_Col_1-Tair10_Nu.bowtie2_peak_1086	AT1G12780
1	4360633	4361378	H3K4me3_AR_mg10_Col_1-Tair10_Nu.bowtie2_peak_1087	AT1G12790
1	4364542	4365358	H3K4me3_AR_mg10_Col_1-Tair10_Nu.bowtie2_peak_1088	AT1G12800
1	4367318	4368065	H3K4me3_AR_mg10_Col_1-Tair10_Nu.bowtie2_peak_1089	AT1G12810
1	4370336	4371329	H3K4me3_AR_mg10_Col_1-Tair10_Nu.bowtie2_peak_1090	AT1G12820
1	4374151	4375176	H3K4me3_AR_mg10_Col_1-Tair10_Nu.bowtie2_peak_1091	AT1G12840, AT1TE14210, AT1G12830
1	4375514	4376308	H3K4me3_AR_mg10_Col_1-Tair10_Nu.bowtie2_peak_1092	AT1G12840
1	4380819	4381681	H3K4me3_AR_mg10_Col_1-Tair10_Nu.bowtie2_peak_1093	AT1G12850
1	4384491	4385579	H3K4me3_AR_mg10_Col_1-Tair10_Nu.bowtie2_peak_1094	AT1G12860
1	4395267	4396246	H3K4me3_AR_mg10_Col_1-Tair10_Nu.bowtie2_peak_1095	AT1G12910
1	4397204	4398172	H3K4me3_AR_mg10_Col_1-Tair10_Nu.bowtie2_peak_1096	AT1G12920
1	4404734	4405554	H3K4me3_AR_mg10_Col_1-Tair10_Nu.bowtie2_peak_1097	AT1G12930
1	4416308	4417167	H3K4me3_AR_mg10_Col_1-Tair10_Nu.bowtie2_peak_1098	AT1G12940
1	4419817	4420208	H3K4me3_AR_mg10_Col_1-Tair10_Nu.bowtie2_peak_1099	AT1G12950
1	4422875	4423139	H3K4me3_AR_mg10_Col_1-Tair10_Nu.bowtie2_peak_1100	AT1G12960
1	4423598	4424506	H3K4me3_AR_mg10_Col_1-Tair10_Nu.bowtie2_peak_1101	AT1G12970
1	4429773	4430355	H3K4me3_AR_mg10_Col_1-Tair10_Nu.bowtie2_peak_1102	AT1G12980
1	4430481	4430774	H3K4me3_AR_mg10_Col_1-Tair10_Nu.bowtie2_peak_1103	.
1	4433662	4434421	H3K4me3_AR_mg10_Col_1-Tair10_Nu.bowtie2_peak_1104	AT1G12990
1	4434440	4434790	H3K4me3_AR_mg10_Col_1-Tair10_Nu.bowtie2_peak_1105	AT1G12990
1	4439103	4439489	H3K4me3_AR_mg10_Col_1-Tair10_Nu.bowtie2_peak_1106	AT1G13000
1	4442291	4443868	H3K4me3_AR_mg10_Col_1-Tair10_Nu.bowtie2_peak_1107	AT1G13020
1	4446587	4447385	H3K4me3_AR_mg10_Col_1-Tair10_Nu.bowtie2_peak_1108	AT1G13030
1	4447531	4448251	H3K4me3_AR_mg10_Col_1-Tair10_Nu.bowtie2_peak_1109	AT1G13040
1	4452275	4453007	H3K4me3_AR_mg10_Col_1-Tair10_Nu.bowtie2_peak_1110	AT1G13060
1	4459212	4459853	H3K4me3_AR_mg10_Col_1-Tair10_Nu.bowtie2_peak_1111	AT1G13080
1	4461810	4462732	H3K4me3_AR_mg10_Col_1-Tair10_Nu.bowtie2_peak_1112	AT1G13090
1	4472486	4473254	H3K4me3_AR_mg10_Col_1-Tair10_Nu.bowtie2_peak_1113	AT1G13120
1	4478067	4478478	H3K4me3_AR_mg10_Col_1-Tair10_Nu.bowtie2_peak_1114	.
1	4480759	4481247	H3K4me3_AR_mg10_Col_1-Tair10_Nu.bowtie2_peak_1115	AT1G13145
1	4484548	4485382	H3K4me3_AR_mg10_Col_1-Tair10_Nu.bowtie2_peak_1116	AT1G13160
1	4487328	4488459	H3K4me3_AR_mg10_Col_1-Tair10_Nu.bowtie2_peak_1117	AT1TE14590
1	4488810	4489265	H3K4me3_AR_mg10_Col_1-Tair10_Nu.bowtie2_peak_1118	.
1	4491787	4492551	H3K4me3_AR_mg10_Col_1-Tair10_Nu.bowtie2_peak_1119	AT1G13170
1	4494974	4495811	H3K4me3_AR_mg10_Col_1-Tair10_Nu.bowtie2_peak_1120	AT1G13180
1	4498851	4499280	H3K4me3_AR_mg10_Col_1-Tair10_Nu.bowtie2_peak_1121	AT1G13190
1	4502750	4502997	H3K4me3_AR_mg10_Col_1-Tair10_Nu.bowtie2_peak_1122	AT1G13195
1	4513012	4513835	H3K4me3_AR_mg10_Col_1-Tair10_Nu.bowtie2_peak_1123	AT1G13210
1	4515556	4516347	H3K4me3_AR_mg10_Col_1-Tair10_Nu.bowtie2_peak_1124	AT1G13220
1	4525576	4526046	H3K4me3_AR_mg10_Col_1-Tair10_Nu.bowtie2_peak_1125	AT1G13245
1	4529016	4530066	H3K4me3_AR_mg10_Col_1-Tair10_Nu.bowtie2_peak_1126	AT1G13250
1	4542450	4543065	H3K4me3_AR_mg10_Col_1-Tair10_Nu.bowtie2_peak_1127	AT1G13260
1	4544947	4545385	H3K4me3_AR_mg10_Col_1-Tair10_Nu.bowtie2_peak_1128	AT1G13270
1	4547671	4548597	H3K4me3_AR_mg10_Col_1-Tair10_Nu.bowtie2_peak_1129	AT1G13280
1	4567119	4567795	H3K4me3_AR_mg10_Col_1-Tair10_Nu.bowtie2_peak_1130	AT1G13320
1	4569918	4571161	H3K4me3_AR_mg10_Col_1-Tair10_Nu.bowtie2_peak_1131	AT1G13340
1	4575885	4576690	H3K4me3_AR_mg10_Col_1-Tair10_Nu.bowtie2_peak_1132	AT1G13350
1	4577148	4577897	H3K4me3_AR_mg10_Col_1-Tair10_Nu.bowtie2_peak_1133	AT1G13360
1	4588282	4588591	H3K4me3_AR_mg10_Col_1-Tair10_Nu.bowtie2_peak_1134	AT1G13370
1	4590058	4590463	H3K4me3_AR_mg10_Col_1-Tair10_Nu.bowtie2_peak_1135	AT1G13380
1	4592761	4593632	H3K4me3_AR_mg10_Col_1-Tair10_Nu.bowtie2_peak_1136	.
1	4593972	4594257	H3K4me3_AR_mg10_Col_1-Tair10_Nu.bowtie2_peak_1137	AT1G13390
1	4601242	4601864	H3K4me3_AR_mg10_Col_1-Tair10_Nu.bowtie2_peak_1138	AT1G13410
1	4609656	4610592	H3K4me3_AR_mg10_Col_1-Tair10_Nu.bowtie2_peak_1139	AT1G13440
1	4614524	4615249	H3K4me3_AR_mg10_Col_1-Tair10_Nu.bowtie2_peak_1140	AT1G13450
1	4634753	4635143	H3K4me3_AR_mg10_Col_1-Tair10_Nu.bowtie2_peak_1141	AT1G13530
1	4635593	4636273	H3K4me3_AR_mg10_Col_1-Tair10_Nu.bowtie2_peak_1142	.
1	4641396	4642132	H3K4me3_AR_mg10_Col_1-Tair10_Nu.bowtie2_peak_1143	AT1G13560
1	4642439	4643072	H3K4me3_AR_mg10_Col_1-Tair10_Nu.bowtie2_peak_1144	.
1	4643950	4644410	H3K4me3_AR_mg10_Col_1-Tair10_Nu.bowtie2_peak_1145	AT1G13570
1	4646541	4646930	H3K4me3_AR_mg10_Col_1-Tair10_Nu.bowtie2_peak_1146	AT1G13580
1	4672280	4673100	H3K4me3_AR_mg10_Col_1-Tair10_Nu.bowtie2_peak_1147	AT1G13630
1	4678845	4679838	H3K4me3_AR_mg10_Col_1-Tair10_Nu.bowtie2_peak_1148	AT1G13640
1	4688468	4688723	H3K4me3_AR_mg10_Col_1-Tair10_Nu.bowtie2_peak_1149	AT1G13670
1	4693289	4694141	H3K4me3_AR_mg10_Col_1-Tair10_Nu.bowtie2_peak_1150	AT1G13690, AT1G05017
1	4704187	4704641	H3K4me3_AR_mg10_Col_1-Tair10_Nu.bowtie2_peak_1151	AT1G13710
1	4713684	4715104	H3K4me3_AR_mg10_Col_1-Tair10_Nu.bowtie2_peak_1152	AT1G13740, AT1G05033
1	4720211	4720463	H3K4me3_AR_mg10_Col_1-Tair10_Nu.bowtie2_peak_1153	.
1	4721622	4722334	H3K4me3_AR_mg10_Col_1-Tair10_Nu.bowtie2_peak_1154	AT1G13770
1	4724515	4725248	H3K4me3_AR_mg10_Col_1-Tair10_Nu.bowtie2_peak_1155	AT1G13780
1	4733179	4733806	H3K4me3_AR_mg10_Col_1-Tair10_Nu.bowtie2_peak_1156	AT1G13800
1	4734009	4734715	H3K4me3_AR_mg10_Col_1-Tair10_Nu.bowtie2_peak_1157	AT1G13810
1	4735542	4736262	H3K4me3_AR_mg10_Col_1-Tair10_Nu.bowtie2_peak_1158	AT1G13820
1	4740062	4740588	H3K4me3_AR_mg10_Col_1-Tair10_Nu.bowtie2_peak_1159	.
1	4746403	4746893	H3K4me3_AR_mg10_Col_1-Tair10_Nu.bowtie2_peak_1160	AT1G13860
1	4747411	4748480	H3K4me3_AR_mg10_Col_1-Tair10_Nu.bowtie2_peak_1161	AT1G13870, AT1TE15370
1	4748940	4749417	H3K4me3_AR_mg10_Col_1-Tair10_Nu.bowtie2_peak_1162	AT1G13880
1	4749484	4750001	H3K4me3_AR_mg10_Col_1-Tair10_Nu.bowtie2_peak_1163	AT1G13880
1	4754689	4755615	H3K4me3_AR_mg10_Col_1-Tair10_Nu.bowtie2_peak_1164	AT1G13900
1	4755827	4756478	H3K4me3_AR_mg10_Col_1-Tair10_Nu.bowtie2_peak_1165	AT1G13910
1	4759018	4759272	H3K4me3_AR_mg10_Col_1-Tair10_Nu.bowtie2_peak_1166	AT1G13920
1	4761026	4761642	H3K4me3_AR_mg10_Col_1-Tair10_Nu.bowtie2_peak_1167	AT1G13930
1	4773579	4773901	H3K4me3_AR_mg10_Col_1-Tair10_Nu.bowtie2_peak_1168	AT1G13950
1	4776548	4777466	H3K4me3_AR_mg10_Col_1-Tair10_Nu.bowtie2_peak_1169	AT1G13960
1	4788523	4789056	H3K4me3_AR_mg10_Col_1-Tair10_Nu.bowtie2_peak_1170	AT1G13980
1	4794767	4795559	H3K4me3_AR_mg10_Col_1-Tair10_Nu.bowtie2_peak_1171	AT1G13990
1	4797372	4798241	H3K4me3_AR_mg10_Col_1-Tair10_Nu.bowtie2_peak_1172	AT1G14000
1	4801141	4801849	H3K4me3_AR_mg10_Col_1-Tair10_Nu.bowtie2_peak_1173	AT1G14010
1	4802752	4803546	H3K4me3_AR_mg10_Col_1-Tair10_Nu.bowtie2_peak_1174	AT1G14020
1	4806824	4807503	H3K4me3_AR_mg10_Col_1-Tair10_Nu.bowtie2_peak_1175	AT1G14030
1	4810580	4811124	H3K4me3_AR_mg10_Col_1-Tair10_Nu.bowtie2_peak_1176	AT1G14040
1	4811851	4812383	H3K4me3_AR_mg10_Col_1-Tair10_Nu.bowtie2_peak_1177	AT1G14040
1	4817202	4818047	H3K4me3_AR_mg10_Col_1-Tair10_Nu.bowtie2_peak_1178	AT1G14060
1	4819833	4820524	H3K4me3_AR_mg10_Col_1-Tair10_Nu.bowtie2_peak_1179	AT1G14071
1	4826763	4827493	H3K4me3_AR_mg10_Col_1-Tair10_Nu.bowtie2_peak_1180	AT1G14090
1	4836782	4837078	H3K4me3_AR_mg10_Col_1-Tair10_Nu.bowtie2_peak_1181	AT1G14130
1	4839059	4839693	H3K4me3_AR_mg10_Col_1-Tair10_Nu.bowtie2_peak_1182	AT1G14140
1	4839866	4840350	H3K4me3_AR_mg10_Col_1-Tair10_Nu.bowtie2_peak_1183	AT1G14150
1	4845472	4845806	H3K4me3_AR_mg10_Col_1-Tair10_Nu.bowtie2_peak_1184	AT1G14170
1	4847193	4847502	H3K4me3_AR_mg10_Col_1-Tair10_Nu.bowtie2_peak_1185	AT1G14180
1	4853557	4855162	H3K4me3_AR_mg10_Col_1-Tair10_Nu.bowtie2_peak_1186	AT1G14200
1	4855503	4856236	H3K4me3_AR_mg10_Col_1-Tair10_Nu.bowtie2_peak_1187	AT1G14205
1	4861246	4862181	H3K4me3_AR_mg10_Col_1-Tair10_Nu.bowtie2_peak_1188	AT1G14230
1	4872885	4873409	H3K4me3_AR_mg10_Col_1-Tair10_Nu.bowtie2_peak_1189	AT1G14260
1	4876557	4877208	H3K4me3_AR_mg10_Col_1-Tair10_Nu.bowtie2_peak_1190	AT1G14270
1	4881675	4881956	H3K4me3_AR_mg10_Col_1-Tair10_Nu.bowtie2_peak_1191	AT1G14290
1	4884136	4884807	H3K4me3_AR_mg10_Col_1-Tair10_Nu.bowtie2_peak_1192	AT1G14300
1	4884981	4885626	H3K4me3_AR_mg10_Col_1-Tair10_Nu.bowtie2_peak_1193	AT1G14310
1	4888168	4889026	H3K4me3_AR_mg10_Col_1-Tair10_Nu.bowtie2_peak_1194	AT1G14320
1	4891108	4891989	H3K4me3_AR_mg10_Col_1-Tair10_Nu.bowtie2_peak_1195	AT1G14330
1	4897364	4897637	H3K4me3_AR_mg10_Col_1-Tair10_Nu.bowtie2_peak_1196	AT1G14340
1	4899111	4899833	H3K4me3_AR_mg10_Col_1-Tair10_Nu.bowtie2_peak_1197	AT1G14345
1	4912502	4913196	H3K4me3_AR_mg10_Col_1-Tair10_Nu.bowtie2_peak_1198	AT1G14360
1	4924422	4924665	H3K4me3_AR_mg10_Col_1-Tair10_Nu.bowtie2_peak_1199	AT1G14390
1	4927886	4928718	H3K4me3_AR_mg10_Col_1-Tair10_Nu.bowtie2_peak_1200	AT1G14400
1	4930098	4930944	H3K4me3_AR_mg10_Col_1-Tair10_Nu.bowtie2_peak_1201	AT1G14410
1	4934319	4934583	H3K4me3_AR_mg10_Col_1-Tair10_Nu.bowtie2_peak_1202	AT1G14430
1	4934728	4935939	H3K4me3_AR_mg10_Col_1-Tair10_Nu.bowtie2_peak_1203	AT1G14430
1	4939328	4939748	H3K4me3_AR_mg10_Col_1-Tair10_Nu.bowtie2_peak_1204	.
1	4947108	4947635	H3K4me3_AR_mg10_Col_1-Tair10_Nu.bowtie2_peak_1205	AT1G14450, AT1G14453
1	4947900	4948331	H3K4me3_AR_mg10_Col_1-Tair10_Nu.bowtie2_peak_1206	AT1G14455
1	4952164	4952910	H3K4me3_AR_mg10_Col_1-Tair10_Nu.bowtie2_peak_1207	AT1G14460
1	4954034	4954877	H3K4me3_AR_mg10_Col_1-Tair10_Nu.bowtie2_peak_1208	AT1G14470
1	4958532	4959389	H3K4me3_AR_mg10_Col_1-Tair10_Nu.bowtie2_peak_1209	AT1G14490
1	4963607	4964365	H3K4me3_AR_mg10_Col_1-Tair10_Nu.bowtie2_peak_1210	AT1G14510
1	4969178	4970192	H3K4me3_AR_mg10_Col_1-Tair10_Nu.bowtie2_peak_1211	AT1G14520
1	4972840	4973725	H3K4me3_AR_mg10_Col_1-Tair10_Nu.bowtie2_peak_1212	AT1G14530
1	4980629	4981500	H3K4me3_AR_mg10_Col_1-Tair10_Nu.bowtie2_peak_1213	AT1G14560
1	4983547	4984358	H3K4me3_AR_mg10_Col_1-Tair10_Nu.bowtie2_peak_1214	AT1G14570
1	4989993	4990866	H3K4me3_AR_mg10_Col_1-Tair10_Nu.bowtie2_peak_1215	AT1G14580
1	4991783	4992062	H3K4me3_AR_mg10_Col_1-Tair10_Nu.bowtie2_peak_1216	.
1	4996814	4997089	H3K4me3_AR_mg10_Col_1-Tair10_Nu.bowtie2_peak_1217	AT1G05103, AT1G05107
1	5000121	5000733	H3K4me3_AR_mg10_Col_1-Tair10_Nu.bowtie2_peak_1218	AT1G14590
1	5003145	5003475	H3K4me3_AR_mg10_Col_1-Tair10_Nu.bowtie2_peak_1219	AT1G14600
1	5014005	5014499	H3K4me3_AR_mg10_Col_1-Tair10_Nu.bowtie2_peak_1220	AT1G14610
1	5015963	5016658	H3K4me3_AR_mg10_Col_1-Tair10_Nu.bowtie2_peak_1221	AT1G14620
1	5023414	5024516	H3K4me3_AR_mg10_Col_1-Tair10_Nu.bowtie2_peak_1222	AT1G14640
1	5027674	5028484	H3K4me3_AR_mg10_Col_1-Tair10_Nu.bowtie2_peak_1223	AT1G14650
1	5035672	5036571	H3K4me3_AR_mg10_Col_1-Tair10_Nu.bowtie2_peak_1224	AT1G14660, AT1G05113
1	5037587	5038086	H3K4me3_AR_mg10_Col_1-Tair10_Nu.bowtie2_peak_1225	AT1G14670
1	5040765	5041346	H3K4me3_AR_mg10_Col_1-Tair10_Nu.bowtie2_peak_1226	AT1G14680
1	5042476	5043385	H3K4me3_AR_mg10_Col_1-Tair10_Nu.bowtie2_peak_1227	AT1G14685
1	5046431	5046711	H3K4me3_AR_mg10_Col_1-Tair10_Nu.bowtie2_peak_1228	AT1G14686
1	5047944	5048551	H3K4me3_AR_mg10_Col_1-Tair10_Nu.bowtie2_peak_1229	AT1G14687
1	5054404	5054691	H3K4me3_AR_mg10_Col_1-Tair10_Nu.bowtie2_peak_1230	AT1G14690
1	5054703	5055149	H3K4me3_AR_mg10_Col_1-Tair10_Nu.bowtie2_peak_1231	AT1G14690
1	5064144	5065165	H3K4me3_AR_mg10_Col_1-Tair10_Nu.bowtie2_peak_1232	AT1G14710
1	5066766	5067471	H3K4me3_AR_mg10_Col_1-Tair10_Nu.bowtie2_peak_1233	.
1	5067859	5068505	H3K4me3_AR_mg10_Col_1-Tair10_Nu.bowtie2_peak_1234	AT1G14720
1	5074306	5074575	H3K4me3_AR_mg10_Col_1-Tair10_Nu.bowtie2_peak_1235	.
1	5076414	5077817	H3K4me3_AR_mg10_Col_1-Tair10_Nu.bowtie2_peak_1236	AT1G14740
1	5081426	5082563	H3K4me3_AR_mg10_Col_1-Tair10_Nu.bowtie2_peak_1237	AT1G14750
1	5084549	5085073	H3K4me3_AR_mg10_Col_1-Tair10_Nu.bowtie2_peak_1238	AT1G14760
1	5088206	5088854	H3K4me3_AR_mg10_Col_1-Tair10_Nu.bowtie2_peak_1239	AT1G14770
1	5090967	5091506	H3K4me3_AR_mg10_Col_1-Tair10_Nu.bowtie2_peak_1240	AT1G14780
1	5097541	5098024	H3K4me3_AR_mg10_Col_1-Tair10_Nu.bowtie2_peak_1241	AT1G14790
1	5103748	5104741	H3K4me3_AR_mg10_Col_1-Tair10_Nu.bowtie2_peak_1242	AT1G14810
1	5106220	5107038	H3K4me3_AR_mg10_Col_1-Tair10_Nu.bowtie2_peak_1243	AT1G14820
1	5110868	5111689	H3K4me3_AR_mg10_Col_1-Tair10_Nu.bowtie2_peak_1244	AT1G14830
1	5114940	5115447	H3K4me3_AR_mg10_Col_1-Tair10_Nu.bowtie2_peak_1245	AT1G14840
1	5122650	5123621	H3K4me3_AR_mg10_Col_1-Tair10_Nu.bowtie2_peak_1246	AT1G14850
1	5124827	5125805	H3K4me3_AR_mg10_Col_1-Tair10_Nu.bowtie2_peak_1247	AT1G14860
1	5137180	5137726	H3K4me3_AR_mg10_Col_1-Tair10_Nu.bowtie2_peak_1248	AT1G14890
1	5138510	5139437	H3K4me3_AR_mg10_Col_1-Tair10_Nu.bowtie2_peak_1249	AT1G14900
1	5142897	5143730	H3K4me3_AR_mg10_Col_1-Tair10_Nu.bowtie2_peak_1250	AT1G14910
1	5149267	5151112	H3K4me3_AR_mg10_Col_1-Tair10_Nu.bowtie2_peak_1251	AT1G14920
1	5152380	5153142	H3K4me3_AR_mg10_Col_1-Tair10_Nu.bowtie2_peak_1252	AT1G14930
1	5154814	5155231	H3K4me3_AR_mg10_Col_1-Tair10_Nu.bowtie2_peak_1253	AT1G14940
1	5155247	5155546	H3K4me3_AR_mg10_Col_1-Tair10_Nu.bowtie2_peak_1254	AT1G14940
1	5157558	5158122	H3K4me3_AR_mg10_Col_1-Tair10_Nu.bowtie2_peak_1255	AT1G14950
1	5159321	5159636	H3K4me3_AR_mg10_Col_1-Tair10_Nu.bowtie2_peak_1256	.
1	5159747	5160107	H3K4me3_AR_mg10_Col_1-Tair10_Nu.bowtie2_peak_1257	AT1G14960
1	5164358	5165115	H3K4me3_AR_mg10_Col_1-Tair10_Nu.bowtie2_peak_1258	AT1G14970
1	5166089	5166735	H3K4me3_AR_mg10_Col_1-Tair10_Nu.bowtie2_peak_1259	AT1G14980
1	5167513	5168230	H3K4me3_AR_mg10_Col_1-Tair10_Nu.bowtie2_peak_1260	AT1G14990
1	5168602	5170007	H3K4me3_AR_mg10_Col_1-Tair10_Nu.bowtie2_peak_1261	AT1G15000, AT1G15002
1	5170217	5170560	H3K4me3_AR_mg10_Col_1-Tair10_Nu.bowtie2_peak_1262	AT1G15002, AT1G05137
1	5171230	5171636	H3K4me3_AR_mg10_Col_1-Tair10_Nu.bowtie2_peak_1263	AT1G15010
1	5175451	5176272	H3K4me3_AR_mg10_Col_1-Tair10_Nu.bowtie2_peak_1264	AT1G15020
1	5177536	5178675	H3K4me3_AR_mg10_Col_1-Tair10_Nu.bowtie2_peak_1265	AT1G15030
1	5186090	5186991	H3K4me3_AR_mg10_Col_1-Tair10_Nu.bowtie2_peak_1266	AT1G15060
1	5187614	5188420	H3K4me3_AR_mg10_Col_1-Tair10_Nu.bowtie2_peak_1267	AT1G15080
1	5188491	5188849	H3K4me3_AR_mg10_Col_1-Tair10_Nu.bowtie2_peak_1268	AT1G15080
1	5193533	5194229	H3K4me3_AR_mg10_Col_1-Tair10_Nu.bowtie2_peak_1269	AT1G15100
1	5199134	5200429	H3K4me3_AR_mg10_Col_1-Tair10_Nu.bowtie2_peak_1270	AT1G15110
1	5202842	5203214	H3K4me3_AR_mg10_Col_1-Tair10_Nu.bowtie2_peak_1271	AT1G15120
1	5204693	5205489	H3K4me3_AR_mg10_Col_1-Tair10_Nu.bowtie2_peak_1272	AT1G15125
1	5208789	5209933	H3K4me3_AR_mg10_Col_1-Tair10_Nu.bowtie2_peak_1273	AT1G15130
1	5211197	5212242	H3K4me3_AR_mg10_Col_1-Tair10_Nu.bowtie2_peak_1274	AT1G15140
1	5215448	5216265	H3K4me3_AR_mg10_Col_1-Tair10_Nu.bowtie2_peak_1275	AT1G15160
1	5219209	5220200	H3K4me3_AR_mg10_Col_1-Tair10_Nu.bowtie2_peak_1276	AT1G15165
1	5220547	5221471	H3K4me3_AR_mg10_Col_1-Tair10_Nu.bowtie2_peak_1277	AT1G15170
1	5223456	5224226	H3K4me3_AR_mg10_Col_1-Tair10_Nu.bowtie2_peak_1278	AT1G15175
1	5224329	5225667	H3K4me3_AR_mg10_Col_1-Tair10_Nu.bowtie2_peak_1279	AT1G15180
1	5227140	5228017	H3K4me3_AR_mg10_Col_1-Tair10_Nu.bowtie2_peak_1280	AT1G15190
1	5228589	5228923	H3K4me3_AR_mg10_Col_1-Tair10_Nu.bowtie2_peak_1281	.
1	5230217	5231120	H3K4me3_AR_mg10_Col_1-Tair10_Nu.bowtie2_peak_1282	AT1G15200
1	5235911	5236546	H3K4me3_AR_mg10_Col_1-Tair10_Nu.bowtie2_peak_1283	AT1G15210
1	5238037	5238418	H3K4me3_AR_mg10_Col_1-Tair10_Nu.bowtie2_peak_1284	AT1G15215
1	5240647	5241566	H3K4me3_AR_mg10_Col_1-Tair10_Nu.bowtie2_peak_1285	AT1G15220
1	5242394	5243287	H3K4me3_AR_mg10_Col_1-Tair10_Nu.bowtie2_peak_1286	AT1G15230
1	5243425	5244473	H3K4me3_AR_mg10_Col_1-Tair10_Nu.bowtie2_peak_1287	AT1G15240
1	5248836	5249517	H3K4me3_AR_mg10_Col_1-Tair10_Nu.bowtie2_peak_1288	AT1G15250
1	5249919	5250206	H3K4me3_AR_mg10_Col_1-Tair10_Nu.bowtie2_peak_1289	AT1G15260
1	5251584	5252116	H3K4me3_AR_mg10_Col_1-Tair10_Nu.bowtie2_peak_1290	AT1G15270
1	5252290	5253079	H3K4me3_AR_mg10_Col_1-Tair10_Nu.bowtie2_peak_1291	AT1G15280
1	5263817	5264212	H3K4me3_AR_mg10_Col_1-Tair10_Nu.bowtie2_peak_1292	AT1G15290
1	5264584	5264863	H3K4me3_AR_mg10_Col_1-Tair10_Nu.bowtie2_peak_1293	AT1G15290
1	5267498	5268573	H3K4me3_AR_mg10_Col_1-Tair10_Nu.bowtie2_peak_1294	AT1G15300
1	5271365	5272056	H3K4me3_AR_mg10_Col_1-Tair10_Nu.bowtie2_peak_1295	AT1G15310
1	5273762	5274116	H3K4me3_AR_mg10_Col_1-Tair10_Nu.bowtie2_peak_1296	AT1G15320
1	5274294	5275527	H3K4me3_AR_mg10_Col_1-Tair10_Nu.bowtie2_peak_1297	AT1G15330
1	5276557	5277576	H3K4me3_AR_mg10_Col_1-Tair10_Nu.bowtie2_peak_1298	AT1G15340
1	5279124	5279918	H3K4me3_AR_mg10_Col_1-Tair10_Nu.bowtie2_peak_1299	AT1G15350
1	5283999	5284475	H3K4me3_AR_mg10_Col_1-Tair10_Nu.bowtie2_peak_1300	.
1	5287018	5287679	H3K4me3_AR_mg10_Col_1-Tair10_Nu.bowtie2_peak_1301	AT1G15370
1	5294597	5295589	H3K4me3_AR_mg10_Col_1-Tair10_Nu.bowtie2_peak_1302	AT1G15390
1	5295810	5296912	H3K4me3_AR_mg10_Col_1-Tair10_Nu.bowtie2_peak_1303	AT1G15400
1	5297913	5298181	H3K4me3_AR_mg10_Col_1-Tair10_Nu.bowtie2_peak_1304	AT1G15405
1	5298881	5299950	H3K4me3_AR_mg10_Col_1-Tair10_Nu.bowtie2_peak_1305	AT1G15410
1	5302627	5303472	H3K4me3_AR_mg10_Col_1-Tair10_Nu.bowtie2_peak_1306	AT1G15420
1	5304274	5305216	H3K4me3_AR_mg10_Col_1-Tair10_Nu.bowtie2_peak_1307	AT1G15430
1	5308604	5309570	H3K4me3_AR_mg10_Col_1-Tair10_Nu.bowtie2_peak_1308	AT1G15440
1	5315508	5316273	H3K4me3_AR_mg10_Col_1-Tair10_Nu.bowtie2_peak_1309	AT1G15470
1	5318008	5318851	H3K4me3_AR_mg10_Col_1-Tair10_Nu.bowtie2_peak_1310	AT1G15480
1	5322752	5323857	H3K4me3_AR_mg10_Col_1-Tair10_Nu.bowtie2_peak_1311	AT1G15490
1	5326216	5327485	H3K4me3_AR_mg10_Col_1-Tair10_Nu.bowtie2_peak_1312	AT1G15500
1	5329019	5329818	H3K4me3_AR_mg10_Col_1-Tair10_Nu.bowtie2_peak_1313	AT1G15510
1	5332167	5333025	H3K4me3_AR_mg10_Col_1-Tair10_Nu.bowtie2_peak_1314	.
1	5339940	5342050	H3K4me3_AR_mg10_Col_1-Tair10_Nu.bowtie2_peak_1315	AT1G15530
1	5344719	5344960	H3K4me3_AR_mg10_Col_1-Tair10_Nu.bowtie2_peak_1316	.
1	5361999	5362303	H3K4me3_AR_mg10_Col_1-Tair10_Nu.bowtie2_peak_1317	AT1G15570
1	5362965	5363241	H3K4me3_AR_mg10_Col_1-Tair10_Nu.bowtie2_peak_1318	AT1G15570
1	5366169	5366562	H3K4me3_AR_mg10_Col_1-Tair10_Nu.bowtie2_peak_1319	AT1G15580
1	5381049	5381697	H3K4me3_AR_mg10_Col_1-Tair10_Nu.bowtie2_peak_1320	AT1G15660
1	5384736	5385076	H3K4me3_AR_mg10_Col_1-Tair10_Nu.bowtie2_peak_1321	.
1	5390009	5391094	H3K4me3_AR_mg10_Col_1-Tair10_Nu.bowtie2_peak_1322	AT1G15670
1	5398966	5400469	H3K4me3_AR_mg10_Col_1-Tair10_Nu.bowtie2_peak_1323	AT1G15690
1	5403033	5403880	H3K4me3_AR_mg10_Col_1-Tair10_Nu.bowtie2_peak_1324	AT1G15700
1	5404315	5405413	H3K4me3_AR_mg10_Col_1-Tair10_Nu.bowtie2_peak_1325	AT1G15710
1	5406008	5406860	H3K4me3_AR_mg10_Col_1-Tair10_Nu.bowtie2_peak_1326	AT1G15720
1	5409196	5410022	H3K4me3_AR_mg10_Col_1-Tair10_Nu.bowtie2_peak_1327	AT1G15730
1	5410889	5411226	H3K4me3_AR_mg10_Col_1-Tair10_Nu.bowtie2_peak_1328	AT1G15740
1	5411401	5411942	H3K4me3_AR_mg10_Col_1-Tair10_Nu.bowtie2_peak_1329	AT1G15740
1	5420277	5420514	H3K4me3_AR_mg10_Col_1-Tair10_Nu.bowtie2_peak_1330	AT1G15750
1	5425681	5426261	H3K4me3_AR_mg10_Col_1-Tair10_Nu.bowtie2_peak_1331	AT1G15760
1	5435768	5436576	H3K4me3_AR_mg10_Col_1-Tair10_Nu.bowtie2_peak_1332	AT1G15780
1	5439728	5440125	H3K4me3_AR_mg10_Col_1-Tair10_Nu.bowtie2_peak_1333	AT1G15790
1	5442532	5443690	H3K4me3_AR_mg10_Col_1-Tair10_Nu.bowtie2_peak_1334	AT1G15800
1	5444415	5445540	H3K4me3_AR_mg10_Col_1-Tair10_Nu.bowtie2_peak_1335	AT1G15810
1	5446737	5447741	H3K4me3_AR_mg10_Col_1-Tair10_Nu.bowtie2_peak_1336	AT1G15820, AT1G05207
1	5448119	5450248	H3K4me3_AR_mg10_Col_1-Tair10_Nu.bowtie2_peak_1337	AT1G15830, AT1G15825
1	5451445	5452288	H3K4me3_AR_mg10_Col_1-Tair10_Nu.bowtie2_peak_1338	AT1G15840, AT1TE17610
1	5453938	5454310	H3K4me3_AR_mg10_Col_1-Tair10_Nu.bowtie2_peak_1339	AT1G15850
1	5454981	5455516	H3K4me3_AR_mg10_Col_1-Tair10_Nu.bowtie2_peak_1340	AT1G15860
1	5457056	5457751	H3K4me3_AR_mg10_Col_1-Tair10_Nu.bowtie2_peak_1341	AT1G15870
1	5459681	5460427	H3K4me3_AR_mg10_Col_1-Tair10_Nu.bowtie2_peak_1342	AT1G15880
1	5460537	5461081	H3K4me3_AR_mg10_Col_1-Tair10_Nu.bowtie2_peak_1343	AT1G15885
1	5464294	5464856	H3K4me3_AR_mg10_Col_1-Tair10_Nu.bowtie2_peak_1344	AT1G15900
1	5465924	5466292	H3K4me3_AR_mg10_Col_1-Tair10_Nu.bowtie2_peak_1345	AT1G15910
1	5469460	5470511	H3K4me3_AR_mg10_Col_1-Tair10_Nu.bowtie2_peak_1346	AT1G15920
1	5471409	5471754	H3K4me3_AR_mg10_Col_1-Tair10_Nu.bowtie2_peak_1347	AT1G15930
1	5473493	5474278	H3K4me3_AR_mg10_Col_1-Tair10_Nu.bowtie2_peak_1348	AT1G15940
1	5478699	5479345	H3K4me3_AR_mg10_Col_1-Tair10_Nu.bowtie2_peak_1349	AT1G15950
1	5480063	5480588	H3K4me3_AR_mg10_Col_1-Tair10_Nu.bowtie2_peak_1350	AT1G15950
1	5488016	5488691	H3K4me3_AR_mg10_Col_1-Tair10_Nu.bowtie2_peak_1351	AT1G15970
1	5489272	5489788	H3K4me3_AR_mg10_Col_1-Tair10_Nu.bowtie2_peak_1352	AT1G15980
1	5494508	5494907	H3K4me3_AR_mg10_Col_1-Tair10_Nu.bowtie2_peak_1353	AT1G16000
1	5496889	5497785	H3K4me3_AR_mg10_Col_1-Tair10_Nu.bowtie2_peak_1354	AT1G16010
1	5498099	5499015	H3K4me3_AR_mg10_Col_1-Tair10_Nu.bowtie2_peak_1355	AT1G16020
1	5502273	5504563	H3K4me3_AR_mg10_Col_1-Tair10_Nu.bowtie2_peak_1356	AT1G16030
1	5504699	5505264	H3K4me3_AR_mg10_Col_1-Tair10_Nu.bowtie2_peak_1357	AT1G16040
1	5508501	5508868	H3K4me3_AR_mg10_Col_1-Tair10_Nu.bowtie2_peak_1358	AT1G16060
1	5511118	5511707	H3K4me3_AR_mg10_Col_1-Tair10_Nu.bowtie2_peak_1359	.
1	5514294	5515148	H3K4me3_AR_mg10_Col_1-Tair10_Nu.bowtie2_peak_1360	AT1G16080
1	5522641	5523419	H3K4me3_AR_mg10_Col_1-Tair10_Nu.bowtie2_peak_1361	AT1G16120
1	5525660	5526176	H3K4me3_AR_mg10_Col_1-Tair10_Nu.bowtie2_peak_1362	AT1G16130
1	5526200	5526472	H3K4me3_AR_mg10_Col_1-Tair10_Nu.bowtie2_peak_1363	AT1G16130
1	5530729	5531194	H3K4me3_AR_mg10_Col_1-Tair10_Nu.bowtie2_peak_1364	.
1	5535946	5536466	H3K4me3_AR_mg10_Col_1-Tair10_Nu.bowtie2_peak_1365	AT1G16160
1	5539244	5539838	H3K4me3_AR_mg10_Col_1-Tair10_Nu.bowtie2_peak_1366	AT1G16170
1	5540470	5541232	H3K4me3_AR_mg10_Col_1-Tair10_Nu.bowtie2_peak_1367	AT1G16180
1	5543117	5543773	H3K4me3_AR_mg10_Col_1-Tair10_Nu.bowtie2_peak_1368	AT1G16190
1	5546635	5547605	H3K4me3_AR_mg10_Col_1-Tair10_Nu.bowtie2_peak_1369	AT1G16210
1	5548399	5549012	H3K4me3_AR_mg10_Col_1-Tair10_Nu.bowtie2_peak_1370	AT1G16220
1	5556056	5556835	H3K4me3_AR_mg10_Col_1-Tair10_Nu.bowtie2_peak_1371	AT1G16240
1	5556970	5557887	H3K4me3_AR_mg10_Col_1-Tair10_Nu.bowtie2_peak_1372	AT1G16250
1	5563538	5564100	H3K4me3_AR_mg10_Col_1-Tair10_Nu.bowtie2_peak_1373	AT1G16270
1	5569575	5570601	H3K4me3_AR_mg10_Col_1-Tair10_Nu.bowtie2_peak_1374	AT1G16280
1	5573385	5574019	H3K4me3_AR_mg10_Col_1-Tair10_Nu.bowtie2_peak_1375	AT1G16290
1	5574260	5574970	H3K4me3_AR_mg10_Col_1-Tair10_Nu.bowtie2_peak_1376	AT1G16300
1	5580817	5581870	H3K4me3_AR_mg10_Col_1-Tair10_Nu.bowtie2_peak_1377	AT1G16320
1	5587159	5587493	H3K4me3_AR_mg10_Col_1-Tair10_Nu.bowtie2_peak_1378	AT1G16330
1	5589903	5590718	H3K4me3_AR_mg10_Col_1-Tair10_Nu.bowtie2_peak_1379	AT1G16340
1	5590831	5591954	H3K4me3_AR_mg10_Col_1-Tair10_Nu.bowtie2_peak_1380	AT1G16350
1	5596762	5597123	H3K4me3_AR_mg10_Col_1-Tair10_Nu.bowtie2_peak_1381	AT1G16370
1	5602921	5603275	H3K4me3_AR_mg10_Col_1-Tair10_Nu.bowtie2_peak_1382	AT1G16390
1	5613528	5613829	H3K4me3_AR_mg10_Col_1-Tair10_Nu.bowtie2_peak_1383	AT1G16420
1	5614587	5615362	H3K4me3_AR_mg10_Col_1-Tair10_Nu.bowtie2_peak_1384	AT1G16430
1	5616929	5617607	H3K4me3_AR_mg10_Col_1-Tair10_Nu.bowtie2_peak_1385	.
1	5617778	5618266	H3K4me3_AR_mg10_Col_1-Tair10_Nu.bowtie2_peak_1386	AT1G16445
1	5621867	5622647	H3K4me3_AR_mg10_Col_1-Tair10_Nu.bowtie2_peak_1387	AT1G16460
1	5622804	5623441	H3K4me3_AR_mg10_Col_1-Tair10_Nu.bowtie2_peak_1388	AT1G16470
1	5628137	5629045	H3K4me3_AR_mg10_Col_1-Tair10_Nu.bowtie2_peak_1389	AT1G16480, AT1G05227
1	5629188	5629463	H3K4me3_AR_mg10_Col_1-Tair10_Nu.bowtie2_peak_1390	AT1G16489
1	5638989	5640025	H3K4me3_AR_mg10_Col_1-Tair10_Nu.bowtie2_peak_1391	AT1G16500
1	5644694	5645339	H3K4me3_AR_mg10_Col_1-Tair10_Nu.bowtie2_peak_1392	AT1G16510
1	5647534	5647899	H3K4me3_AR_mg10_Col_1-Tair10_Nu.bowtie2_peak_1393	AT1G16515
1	5648726	5649357	H3K4me3_AR_mg10_Col_1-Tair10_Nu.bowtie2_peak_1394	AT1G16520
1	5651467	5651812	H3K4me3_AR_mg10_Col_1-Tair10_Nu.bowtie2_peak_1395	.
1	5659383	5659857	H3K4me3_AR_mg10_Col_1-Tair10_Nu.bowtie2_peak_1396	AT1G16540, AT1TE18300
1	5665506	5666453	H3K4me3_AR_mg10_Col_1-Tair10_Nu.bowtie2_peak_1397	AT1G16550
1	5668408	5669059	H3K4me3_AR_mg10_Col_1-Tair10_Nu.bowtie2_peak_1398	AT1G16560, AT1G05243
1	5673103	5673668	H3K4me3_AR_mg10_Col_1-Tair10_Nu.bowtie2_peak_1399	AT1G16570
1	5673741	5674299	H3K4me3_AR_mg10_Col_1-Tair10_Nu.bowtie2_peak_1400	AT1G16590
1	5678031	5678784	H3K4me3_AR_mg10_Col_1-Tair10_Nu.bowtie2_peak_1401	AT1G16610
1	5683724	5684177	H3K4me3_AR_mg10_Col_1-Tair10_Nu.bowtie2_peak_1402	AT1G16630
1	5684188	5684843	H3K4me3_AR_mg10_Col_1-Tair10_Nu.bowtie2_peak_1403	AT1G16630
1	5687928	5688678	H3K4me3_AR_mg10_Col_1-Tair10_Nu.bowtie2_peak_1404	AT1G16650
1	5697245	5697959	H3K4me3_AR_mg10_Col_1-Tair10_Nu.bowtie2_peak_1405	AT1G16670
1	5702189	5703180	H3K4me3_AR_mg10_Col_1-Tair10_Nu.bowtie2_peak_1406	AT1G16680
1	5705996	5706523	H3K4me3_AR_mg10_Col_1-Tair10_Nu.bowtie2_peak_1407	AT1G16690
1	5709704	5710434	H3K4me3_AR_mg10_Col_1-Tair10_Nu.bowtie2_peak_1408	AT1G16700
1	5714006	5714915	H3K4me3_AR_mg10_Col_1-Tair10_Nu.bowtie2_peak_1409	AT1G16710
1	5722987	5724038	H3K4me3_AR_mg10_Col_1-Tair10_Nu.bowtie2_peak_1410	AT1G16720, AT1G05253
1	5725738	5725983	H3K4me3_AR_mg10_Col_1-Tair10_Nu.bowtie2_peak_1411	.
1	5725998	5726306	H3K4me3_AR_mg10_Col_1-Tair10_Nu.bowtie2_peak_1412	.
1	5726397	5727405	H3K4me3_AR_mg10_Col_1-Tair10_Nu.bowtie2_peak_1413	AT1G05257, AT1G16730
1	5727599	5728218	H3K4me3_AR_mg10_Col_1-Tair10_Nu.bowtie2_peak_1414	AT1G16740
1	5737891	5739169	H3K4me3_AR_mg10_Col_1-Tair10_Nu.bowtie2_peak_1415	AT1G16770
1	5743481	5744286	H3K4me3_AR_mg10_Col_1-Tair10_Nu.bowtie2_peak_1416	AT1G16780
1	5744542	5745184	H3K4me3_AR_mg10_Col_1-Tair10_Nu.bowtie2_peak_1417	AT1G16790
1	5754776	5755502	H3K4me3_AR_mg10_Col_1-Tair10_Nu.bowtie2_peak_1418	AT1G16800
1	5755834	5756185	H3K4me3_AR_mg10_Col_1-Tair10_Nu.bowtie2_peak_1419	AT1G16810
1	5757904	5758214	H3K4me3_AR_mg10_Col_1-Tair10_Nu.bowtie2_peak_1420	AT1G16820
1	5758752	5759330	H3K4me3_AR_mg10_Col_1-Tair10_Nu.bowtie2_peak_1421	AT1G16825
1	5760535	5761524	H3K4me3_AR_mg10_Col_1-Tair10_Nu.bowtie2_peak_1422	AT1G16830
1	5763031	5764085	H3K4me3_AR_mg10_Col_1-Tair10_Nu.bowtie2_peak_1423	AT1G16840
1	5764856	5765617	H3K4me3_AR_mg10_Col_1-Tair10_Nu.bowtie2_peak_1424	AT1G16850
1	5767308	5768138	H3K4me3_AR_mg10_Col_1-Tair10_Nu.bowtie2_peak_1425	AT1G16860
1	5772426	5773276	H3K4me3_AR_mg10_Col_1-Tair10_Nu.bowtie2_peak_1426	AT1G16870
1	5773626	5774018	H3K4me3_AR_mg10_Col_1-Tair10_Nu.bowtie2_peak_1427	AT1G16880
1	5777808	5778474	H3K4me3_AR_mg10_Col_1-Tair10_Nu.bowtie2_peak_1428	AT1G16890
1	5781608	5782401	H3K4me3_AR_mg10_Col_1-Tair10_Nu.bowtie2_peak_1429	AT1G16900
1	5785300	5785757	H3K4me3_AR_mg10_Col_1-Tair10_Nu.bowtie2_peak_1430	AT1G16910
1	5786646	5787875	H3K4me3_AR_mg10_Col_1-Tair10_Nu.bowtie2_peak_1431	AT1G16916
1	5788583	5789330	H3K4me3_AR_mg10_Col_1-Tair10_Nu.bowtie2_peak_1432	AT1G16920
1	5789963	5790696	H3K4me3_AR_mg10_Col_1-Tair10_Nu.bowtie2_peak_1433	AT1G16930
1	5805390	5805809	H3K4me3_AR_mg10_Col_1-Tair10_Nu.bowtie2_peak_1434	AT1G16970, AT1TE18770
1	5817561	5818804	H3K4me3_AR_mg10_Col_1-Tair10_Nu.bowtie2_peak_1435	AT1G17010
1	5820175	5820599	H3K4me3_AR_mg10_Col_1-Tair10_Nu.bowtie2_peak_1436	AT1G17020
1	5823658	5824185	H3K4me3_AR_mg10_Col_1-Tair10_Nu.bowtie2_peak_1437	.
1	5824829	5825676	H3K4me3_AR_mg10_Col_1-Tair10_Nu.bowtie2_peak_1438	AT1G17040
1	5827565	5827823	H3K4me3_AR_mg10_Col_1-Tair10_Nu.bowtie2_peak_1439	.
1	5828933	5829704	H3K4me3_AR_mg10_Col_1-Tair10_Nu.bowtie2_peak_1440	AT1G17050, AT1G05283
1	5834914	5835241	H3K4me3_AR_mg10_Col_1-Tair10_Nu.bowtie2_peak_1441	AT1G17060
1	5837526	5838377	H3K4me3_AR_mg10_Col_1-Tair10_Nu.bowtie2_peak_1442	AT1G17070, AT1G05287
1	5840719	5841669	H3K4me3_AR_mg10_Col_1-Tair10_Nu.bowtie2_peak_1443	AT1G17080
1	5842361	5842860	H3K4me3_AR_mg10_Col_1-Tair10_Nu.bowtie2_peak_1444	.
1	5843888	5844338	H3K4me3_AR_mg10_Col_1-Tair10_Nu.bowtie2_peak_1445	AT1G17090
1	5844664	5845623	H3K4me3_AR_mg10_Col_1-Tair10_Nu.bowtie2_peak_1446	AT1G17100
1	5848608	5849379	H3K4me3_AR_mg10_Col_1-Tair10_Nu.bowtie2_peak_1447	AT1G17110
1	5849526	5850074	H3K4me3_AR_mg10_Col_1-Tair10_Nu.bowtie2_peak_1448	AT1G17110
1	5850122	5850879	H3K4me3_AR_mg10_Col_1-Tair10_Nu.bowtie2_peak_1449	AT1G17110
1	5851901	5852712	H3K4me3_AR_mg10_Col_1-Tair10_Nu.bowtie2_peak_1450	AT1G17120
1	5854149	5855037	H3K4me3_AR_mg10_Col_1-Tair10_Nu.bowtie2_peak_1451	AT1G17130
1	5856876	5857125	H3K4me3_AR_mg10_Col_1-Tair10_Nu.bowtie2_peak_1452	.
1	5857155	5857791	H3K4me3_AR_mg10_Col_1-Tair10_Nu.bowtie2_peak_1453	AT1G17140
1	5861897	5862282	H3K4me3_AR_mg10_Col_1-Tair10_Nu.bowtie2_peak_1454	AT1G17145
1	5863583	5864001	H3K4me3_AR_mg10_Col_1-Tair10_Nu.bowtie2_peak_1455	AT1G17147
1	5867601	5868458	H3K4me3_AR_mg10_Col_1-Tair10_Nu.bowtie2_peak_1456	AT1G17160
1	5869742	5870589	H3K4me3_AR_mg10_Col_1-Tair10_Nu.bowtie2_peak_1457	AT1G17170
1	5875402	5875772	H3K4me3_AR_mg10_Col_1-Tair10_Nu.bowtie2_peak_1458	AT1G17190
1	5884032	5884753	H3K4me3_AR_mg10_Col_1-Tair10_Nu.bowtie2_peak_1459	AT1G17210
1	5885087	5886142	H3K4me3_AR_mg10_Col_1-Tair10_Nu.bowtie2_peak_1460	AT1G17220
1	5890837	5892256	H3K4me3_AR_mg10_Col_1-Tair10_Nu.bowtie2_peak_1461	AT1G17230
1	5895384	5895811	H3K4me3_AR_mg10_Col_1-Tair10_Nu.bowtie2_peak_1462	AT1G17235
1	5895823	5896198	H3K4me3_AR_mg10_Col_1-Tair10_Nu.bowtie2_peak_1463	.
1	5897501	5898760	H3K4me3_AR_mg10_Col_1-Tair10_Nu.bowtie2_peak_1464	AT1G17240
1	5899907	5900624	H3K4me3_AR_mg10_Col_1-Tair10_Nu.bowtie2_peak_1465	AT1G17255
1	5910886	5911736	H3K4me3_AR_mg10_Col_1-Tair10_Nu.bowtie2_peak_1466	AT1G17270
1	5919479	5920023	H3K4me3_AR_mg10_Col_1-Tair10_Nu.bowtie2_peak_1467	AT1G17280
1	5922668	5923331	H3K4me3_AR_mg10_Col_1-Tair10_Nu.bowtie2_peak_1468	AT1G17290
1	5929783	5930391	H3K4me3_AR_mg10_Col_1-Tair10_Nu.bowtie2_peak_1469	AT1G17330
1	5933842	5934472	H3K4me3_AR_mg10_Col_1-Tair10_Nu.bowtie2_peak_1470	AT1G17340
1	5940534	5940979	H3K4me3_AR_mg10_Col_1-Tair10_Nu.bowtie2_peak_1471	AT1G17345
1	5941726	5942421	H3K4me3_AR_mg10_Col_1-Tair10_Nu.bowtie2_peak_1472	AT1G17350
1	5946780	5947267	H3K4me3_AR_mg10_Col_1-Tair10_Nu.bowtie2_peak_1473	AT1G17360
1	5954114	5954423	H3K4me3_AR_mg10_Col_1-Tair10_Nu.bowtie2_peak_1474	AT1G17370
1	5954437	5954959	H3K4me3_AR_mg10_Col_1-Tair10_Nu.bowtie2_peak_1475	AT1G17370
1	5969210	5969972	H3K4me3_AR_mg10_Col_1-Tair10_Nu.bowtie2_peak_1476	AT1G17410
1	5977480	5977901	H3K4me3_AR_mg10_Col_1-Tair10_Nu.bowtie2_peak_1477	AT1G17420
1	5980654	5981308	H3K4me3_AR_mg10_Col_1-Tair10_Nu.bowtie2_peak_1478	.
1	5982255	5983197	H3K4me3_AR_mg10_Col_1-Tair10_Nu.bowtie2_peak_1479	AT1G17430
1	5986489	5987765	H3K4me3_AR_mg10_Col_1-Tair10_Nu.bowtie2_peak_1480	AT1G17440
1	5995901	5996934	H3K4me3_AR_mg10_Col_1-Tair10_Nu.bowtie2_peak_1481	AT1G17450
1	5997242	5997674	H3K4me3_AR_mg10_Col_1-Tair10_Nu.bowtie2_peak_1482	AT1G17455
1	5998787	5999167	H3K4me3_AR_mg10_Col_1-Tair10_Nu.bowtie2_peak_1483	AT1G17460
1	6002875	6003309	H3K4me3_AR_mg10_Col_1-Tair10_Nu.bowtie2_peak_1484	AT1G17470
1	6007718	6008298	H3K4me3_AR_mg10_Col_1-Tair10_Nu.bowtie2_peak_1485	AT1G17480
1	6008655	6009210	H3K4me3_AR_mg10_Col_1-Tair10_Nu.bowtie2_peak_1486	AT1G17490
1	6017960	6018503	H3K4me3_AR_mg10_Col_1-Tair10_Nu.bowtie2_peak_1487	AT1G17500
1	6023589	6024283	H3K4me3_AR_mg10_Col_1-Tair10_Nu.bowtie2_peak_1488	AT1G17510
1	6026765	6027450	H3K4me3_AR_mg10_Col_1-Tair10_Nu.bowtie2_peak_1489	AT1G17520
1	6027614	6028452	H3K4me3_AR_mg10_Col_1-Tair10_Nu.bowtie2_peak_1490	AT1G17530
1	6034396	6035669	H3K4me3_AR_mg10_Col_1-Tair10_Nu.bowtie2_peak_1491	AT1G17550
1	6039203	6039915	H3K4me3_AR_mg10_Col_1-Tair10_Nu.bowtie2_peak_1492	AT1G17580
1	6052061	6052517	H3K4me3_AR_mg10_Col_1-Tair10_Nu.bowtie2_peak_1493	AT1G17590
1	6062207	6063208	H3K4me3_AR_mg10_Col_1-Tair10_Nu.bowtie2_peak_1494	AT1G17620
1	6064479	6065283	H3K4me3_AR_mg10_Col_1-Tair10_Nu.bowtie2_peak_1495	AT1G17630
1	6068577	6069363	H3K4me3_AR_mg10_Col_1-Tair10_Nu.bowtie2_peak_1496	AT1G17640
1	6071369	6072100	H3K4me3_AR_mg10_Col_1-Tair10_Nu.bowtie2_peak_1497	AT1G17650
1	6073743	6074505	H3K4me3_AR_mg10_Col_1-Tair10_Nu.bowtie2_peak_1498	AT1G17665
1	6076065	6076868	H3K4me3_AR_mg10_Col_1-Tair10_Nu.bowtie2_peak_1499	AT1G17680
1	6087712	6088341	H3K4me3_AR_mg10_Col_1-Tair10_Nu.bowtie2_peak_1500	AT1G17690
1	6097685	6098319	H3K4me3_AR_mg10_Col_1-Tair10_Nu.bowtie2_peak_1501	AT1G17720
1	6099067	6099765	H3K4me3_AR_mg10_Col_1-Tair10_Nu.bowtie2_peak_1502	AT1G17730
1	6101150	6101746	H3K4me3_AR_mg10_Col_1-Tair10_Nu.bowtie2_peak_1503	AT1G17745, AT1G17744
1	6103589	6103904	H3K4me3_AR_mg10_Col_1-Tair10_Nu.bowtie2_peak_1504	.
1	6106329	6107213	H3K4me3_AR_mg10_Col_1-Tair10_Nu.bowtie2_peak_1505	AT1G17750, AT1G05323, AT1G05327
1	6108033	6108627	H3K4me3_AR_mg10_Col_1-Tair10_Nu.bowtie2_peak_1506	AT1G17750
1	6115846	6116631	H3K4me3_AR_mg10_Col_1-Tair10_Nu.bowtie2_peak_1507	AT1G17760
1	6123635	6123990	H3K4me3_AR_mg10_Col_1-Tair10_Nu.bowtie2_peak_1508	AT1G17780
1	6124028	6124596	H3K4me3_AR_mg10_Col_1-Tair10_Nu.bowtie2_peak_1509	AT1G17780
1	6126563	6127545	H3K4me3_AR_mg10_Col_1-Tair10_Nu.bowtie2_peak_1510	AT1G17790
1	6130094	6131574	H3K4me3_AR_mg10_Col_1-Tair10_Nu.bowtie2_peak_1511	AT1G17810
1	6131705	6131994	H3K4me3_AR_mg10_Col_1-Tair10_Nu.bowtie2_peak_1512	.
1	6134383	6135311	H3K4me3_AR_mg10_Col_1-Tair10_Nu.bowtie2_peak_1513	AT1G05333, AT1G17820
1	6138015	6138302	H3K4me3_AR_mg10_Col_1-Tair10_Nu.bowtie2_peak_1514	AT1G17830
1	6142667	6143319	H3K4me3_AR_mg10_Col_1-Tair10_Nu.bowtie2_peak_1515	AT1G17840, AT1G05337
1	6148346	6148877	H3K4me3_AR_mg10_Col_1-Tair10_Nu.bowtie2_peak_1516	AT1G17850
1	6149372	6149805	H3K4me3_AR_mg10_Col_1-Tair10_Nu.bowtie2_peak_1517	AT1G17860
1	6151354	6152295	H3K4me3_AR_mg10_Col_1-Tair10_Nu.bowtie2_peak_1518	AT1G17870, AT1G05353
1	6153207	6153975	H3K4me3_AR_mg10_Col_1-Tair10_Nu.bowtie2_peak_1519	AT1G17880
1	6154946	6155775	H3K4me3_AR_mg10_Col_1-Tair10_Nu.bowtie2_peak_1520	AT1G17890
1	6164794	6165851	H3K4me3_AR_mg10_Col_1-Tair10_Nu.bowtie2_peak_1521	AT1G17920, AT1G05357
1	6168069	6168857	H3K4me3_AR_mg10_Col_1-Tair10_Nu.bowtie2_peak_1522	AT1G17930
1	6184887	6185723	H3K4me3_AR_mg10_Col_1-Tair10_Nu.bowtie2_peak_1523	AT1G17970
1	6190913	6191734	H3K4me3_AR_mg10_Col_1-Tair10_Nu.bowtie2_peak_1524	AT1G17980
1	6192154	6193802	H3K4me3_AR_mg10_Col_1-Tair10_Nu.bowtie2_peak_1525	AT1G17990
1	6195019	6196230	H3K4me3_AR_mg10_Col_1-Tair10_Nu.bowtie2_peak_1526	AT1G18000
1	6199823	6201062	H3K4me3_AR_mg10_Col_1-Tair10_Nu.bowtie2_peak_1527	AT1G18010
1	6202228	6203876	H3K4me3_AR_mg10_Col_1-Tair10_Nu.bowtie2_peak_1528	AT1G18020
1	6204292	6205105	H3K4me3_AR_mg10_Col_1-Tair10_Nu.bowtie2_peak_1529	AT1G18030
1	6208800	6209543	H3K4me3_AR_mg10_Col_1-Tair10_Nu.bowtie2_peak_1530	AT1G18040
1	6209766	6210173	H3K4me3_AR_mg10_Col_1-Tair10_Nu.bowtie2_peak_1531	.
1	6212569	6213372	H3K4me3_AR_mg10_Col_1-Tair10_Nu.bowtie2_peak_1532	AT1G18060
1	6217615	6218317	H3K4me3_AR_mg10_Col_1-Tair10_Nu.bowtie2_peak_1533	AT1G18070
1	6222236	6223331	H3K4me3_AR_mg10_Col_1-Tair10_Nu.bowtie2_peak_1534	AT1G18080
1	6224508	6224776	H3K4me3_AR_mg10_Col_1-Tair10_Nu.bowtie2_peak_1535	AT1G18090
1	6227168	6227626	H3K4me3_AR_mg10_Col_1-Tair10_Nu.bowtie2_peak_1536	.
1	6229810	6230217	H3K4me3_AR_mg10_Col_1-Tair10_Nu.bowtie2_peak_1537	AT1G18100
1	6232094	6232383	H3K4me3_AR_mg10_Col_1-Tair10_Nu.bowtie2_peak_1538	AT1G18120
1	6238976	6240192	H3K4me3_AR_mg10_Col_1-Tair10_Nu.bowtie2_peak_1539	.
1	6246801	6247764	H3K4me3_AR_mg10_Col_1-Tair10_Nu.bowtie2_peak_1540	AT1G18150
1	6248749	6249673	H3K4me3_AR_mg10_Col_1-Tair10_Nu.bowtie2_peak_1541	AT1G18160
1	6254176	6254835	H3K4me3_AR_mg10_Col_1-Tair10_Nu.bowtie2_peak_1542	AT1G18170
1	6255774	6256128	H3K4me3_AR_mg10_Col_1-Tair10_Nu.bowtie2_peak_1543	AT1G18180
1	6260726	6261491	H3K4me3_AR_mg10_Col_1-Tair10_Nu.bowtie2_peak_1544	AT1G18190
1	6262638	6263119	H3K4me3_AR_mg10_Col_1-Tair10_Nu.bowtie2_peak_1545	AT1G18193
1	6264336	6264871	H3K4me3_AR_mg10_Col_1-Tair10_Nu.bowtie2_peak_1546	AT1G18197
1	6268099	6268816	H3K4me3_AR_mg10_Col_1-Tair10_Nu.bowtie2_peak_1547	AT1G18210
1	6271618	6272416	H3K4me3_AR_mg10_Col_1-Tair10_Nu.bowtie2_peak_1548	AT1G05397
1	6277119	6277810	H3K4me3_AR_mg10_Col_1-Tair10_Nu.bowtie2_peak_1549	AT1G18250
1	6281112	6282120	H3K4me3_AR_mg10_Col_1-Tair10_Nu.bowtie2_peak_1550	AT1G18260
1	6282332	6282968	H3K4me3_AR_mg10_Col_1-Tair10_Nu.bowtie2_peak_1551	AT1G18265
1	6293479	6293918	H3K4me3_AR_mg10_Col_1-Tair10_Nu.bowtie2_peak_1552	AT1G18270
1	6294370	6294759	H3K4me3_AR_mg10_Col_1-Tair10_Nu.bowtie2_peak_1553	AT1G18280
1	6294847	6295213	H3K4me3_AR_mg10_Col_1-Tair10_Nu.bowtie2_peak_1554	.
1	6297358	6297985	H3K4me3_AR_mg10_Col_1-Tair10_Nu.bowtie2_peak_1555	AT1G18290
1	6299719	6300239	H3K4me3_AR_mg10_Col_1-Tair10_Nu.bowtie2_peak_1556	AT1G18300
1	6300353	6300706	H3K4me3_AR_mg10_Col_1-Tair10_Nu.bowtie2_peak_1557	.
1	6301721	6302543	H3K4me3_AR_mg10_Col_1-Tair10_Nu.bowtie2_peak_1558	.
1	6303095	6304033	H3K4me3_AR_mg10_Col_1-Tair10_Nu.bowtie2_peak_1559	AT1G18310
1	6304218	6304766	H3K4me3_AR_mg10_Col_1-Tair10_Nu.bowtie2_peak_1560	AT1G18320
1	6307029	6307867	H3K4me3_AR_mg10_Col_1-Tair10_Nu.bowtie2_peak_1561	AT1G18330
1	6310935	6311380	H3K4me3_AR_mg10_Col_1-Tair10_Nu.bowtie2_peak_1562	AT1G18335
1	6313211	6313958	H3K4me3_AR_mg10_Col_1-Tair10_Nu.bowtie2_peak_1563	AT1G18340
1	6315617	6316652	H3K4me3_AR_mg10_Col_1-Tair10_Nu.bowtie2_peak_1564	AT1G18350
1	6318596	6319332	H3K4me3_AR_mg10_Col_1-Tair10_Nu.bowtie2_peak_1565	AT1G18360
1	6325864	6326712	H3K4me3_AR_mg10_Col_1-Tair10_Nu.bowtie2_peak_1566	AT1G18390, AT1G18382
1	6327489	6328026	H3K4me3_AR_mg10_Col_1-Tair10_Nu.bowtie2_peak_1567	AT1G18390
1	6341519	6341936	H3K4me3_AR_mg10_Col_1-Tair10_Nu.bowtie2_peak_1568	AT1G18410
1	6343121	6343836	H3K4me3_AR_mg10_Col_1-Tair10_Nu.bowtie2_peak_1569	AT1G18420
1	6345171	6345703	H3K4me3_AR_mg10_Col_1-Tair10_Nu.bowtie2_peak_1570	AT1G18415
1	6345896	6346634	H3K4me3_AR_mg10_Col_1-Tair10_Nu.bowtie2_peak_1571	AT1G18440
1	6348043	6348762	H3K4me3_AR_mg10_Col_1-Tair10_Nu.bowtie2_peak_1572	AT1G18450
1	6352437	6352911	H3K4me3_AR_mg10_Col_1-Tair10_Nu.bowtie2_peak_1573	AT1G18460
1	6359660	6360189	H3K4me3_AR_mg10_Col_1-Tair10_Nu.bowtie2_peak_1574	AT1G18470
1	6361580	6362397	H3K4me3_AR_mg10_Col_1-Tair10_Nu.bowtie2_peak_1575	AT1G18480
1	6363133	6363918	H3K4me3_AR_mg10_Col_1-Tair10_Nu.bowtie2_peak_1576	AT1G18485
1	6367018	6367577	H3K4me3_AR_mg10_Col_1-Tair10_Nu.bowtie2_peak_1577	AT1G18490
1	6369204	6370580	H3K4me3_AR_mg10_Col_1-Tair10_Nu.bowtie2_peak_1578	AT1G18500
1	6377838	6378608	H3K4me3_AR_mg10_Col_1-Tair10_Nu.bowtie2_peak_1579	AT1G18540
1	6383846	6384500	H3K4me3_AR_mg10_Col_1-Tair10_Nu.bowtie2_peak_1580	AT1G18550
1	6385253	6386064	H3K4me3_AR_mg10_Col_1-Tair10_Nu.bowtie2_peak_1581	AT1G18560
1	6389537	6389854	H3K4me3_AR_mg10_Col_1-Tair10_Nu.bowtie2_peak_1582	AT1G18570
1	6395896	6396696	H3K4me3_AR_mg10_Col_1-Tair10_Nu.bowtie2_peak_1583	AT1G18580
1	6398672	6399241	H3K4me3_AR_mg10_Col_1-Tair10_Nu.bowtie2_peak_1584	AT1G18590
1	6400432	6401259	H3K4me3_AR_mg10_Col_1-Tair10_Nu.bowtie2_peak_1585	AT1G18600
1	6405636	6406473	H3K4me3_AR_mg10_Col_1-Tair10_Nu.bowtie2_peak_1586	AT1G18610
1	6413935	6414322	H3K4me3_AR_mg10_Col_1-Tair10_Nu.bowtie2_peak_1587	.
1	6414651	6415357	H3K4me3_AR_mg10_Col_1-Tair10_Nu.bowtie2_peak_1588	AT1G18630
1	6418131	6418673	H3K4me3_AR_mg10_Col_1-Tair10_Nu.bowtie2_peak_1589	AT1G18640
1	6420226	6420556	H3K4me3_AR_mg10_Col_1-Tair10_Nu.bowtie2_peak_1590	AT1G18650
1	6421105	6421804	H3K4me3_AR_mg10_Col_1-Tair10_Nu.bowtie2_peak_1591	AT1G18660
1	6430196	6430909	H3K4me3_AR_mg10_Col_1-Tair10_Nu.bowtie2_peak_1592	AT1G18670
1	6432843	6434070	H3K4me3_AR_mg10_Col_1-Tair10_Nu.bowtie2_peak_1593	AT1G18680, AT1G18690
1	6437471	6438287	H3K4me3_AR_mg10_Col_1-Tair10_Nu.bowtie2_peak_1594	AT1G18700
1	6452492	6452948	H3K4me3_AR_mg10_Col_1-Tair10_Nu.bowtie2_peak_1595	.
1	6458775	6459042	H3K4me3_AR_mg10_Col_1-Tair10_Nu.bowtie2_peak_1596	.
1	6459216	6459798	H3K4me3_AR_mg10_Col_1-Tair10_Nu.bowtie2_peak_1597	AT1G18720
1	6464003	6465263	H3K4me3_AR_mg10_Col_1-Tair10_Nu.bowtie2_peak_1598	AT1G18740
1	6465887	6466310	H3K4me3_AR_mg10_Col_1-Tair10_Nu.bowtie2_peak_1599	AT1G05423, AT1G18745, AT1G05427
1	6466734	6467454	H3K4me3_AR_mg10_Col_1-Tair10_Nu.bowtie2_peak_1600	AT1G18750, AT1TE20970
1	6474788	6475302	H3K4me3_AR_mg10_Col_1-Tair10_Nu.bowtie2_peak_1601	AT1G18773
1	6482999	6483625	H3K4me3_AR_mg10_Col_1-Tair10_Nu.bowtie2_peak_1602	AT1G18800
1	6489262	6489583	H3K4me3_AR_mg10_Col_1-Tair10_Nu.bowtie2_peak_1603	AT1G18830
1	6503858	6504167	H3K4me3_AR_mg10_Col_1-Tair10_Nu.bowtie2_peak_1604	AT1G18840
1	6505727	6506459	H3K4me3_AR_mg10_Col_1-Tair10_Nu.bowtie2_peak_1605	AT1G18850
1	6525001	6525995	H3K4me3_AR_mg10_Col_1-Tair10_Nu.bowtie2_peak_1606	AT1G18890, AT1G05453
1	6528958	6529505	H3K4me3_AR_mg10_Col_1-Tair10_Nu.bowtie2_peak_1607	AT1G18900
1	6537667	6538150	H3K4me3_AR_mg10_Col_1-Tair10_Nu.bowtie2_peak_1608	AT1G18910
1	6543750	6544626	H3K4me3_AR_mg10_Col_1-Tair10_Nu.bowtie2_peak_1609	AT1G18940
1	6546211	6547319	H3K4me3_AR_mg10_Col_1-Tair10_Nu.bowtie2_peak_1610	AT1G18950
1	6557498	6558010	H3K4me3_AR_mg10_Col_1-Tair10_Nu.bowtie2_peak_1611	AT1G18980
1	6561853	6562791	H3K4me3_AR_mg10_Col_1-Tair10_Nu.bowtie2_peak_1612	AT1G19000
1	6565534	6566203	H3K4me3_AR_mg10_Col_1-Tair10_Nu.bowtie2_peak_1613	AT1G19010
1	6568053	6568373	H3K4me3_AR_mg10_Col_1-Tair10_Nu.bowtie2_peak_1614	AT1G19020
1	6568705	6569369	H3K4me3_AR_mg10_Col_1-Tair10_Nu.bowtie2_peak_1615	AT1G19025
1	6578898	6579151	H3K4me3_AR_mg10_Col_1-Tair10_Nu.bowtie2_peak_1616	AT1G19050
1	6584349	6584759	H3K4me3_AR_mg10_Col_1-Tair10_Nu.bowtie2_peak_1617	AT1G19080, AT1G19070
1	6594859	6595745	H3K4me3_AR_mg10_Col_1-Tair10_Nu.bowtie2_peak_1618	AT1G19100
1	6602109	6602957	H3K4me3_AR_mg10_Col_1-Tair10_Nu.bowtie2_peak_1619	AT1G19110
1	6608056	6608650	H3K4me3_AR_mg10_Col_1-Tair10_Nu.bowtie2_peak_1620	AT1G19120, AT1G05463
1	6609944	6610629	H3K4me3_AR_mg10_Col_1-Tair10_Nu.bowtie2_peak_1621	AT1G19130, AT1G05467
1	6611681	6612517	H3K4me3_AR_mg10_Col_1-Tair10_Nu.bowtie2_peak_1622	AT1G19140
1	6612759	6613341	H3K4me3_AR_mg10_Col_1-Tair10_Nu.bowtie2_peak_1623	AT1G19150
1	6616613	6617598	H3K4me3_AR_mg10_Col_1-Tair10_Nu.bowtie2_peak_1624	AT1G19170
1	6622114	6623333	H3K4me3_AR_mg10_Col_1-Tair10_Nu.bowtie2_peak_1625	AT1G19180
1	6623798	6624816	H3K4me3_AR_mg10_Col_1-Tair10_Nu.bowtie2_peak_1626	AT1G19190
1	6625403	6625967	H3K4me3_AR_mg10_Col_1-Tair10_Nu.bowtie2_peak_1627	AT1G19200
1	6626935	6627662	H3K4me3_AR_mg10_Col_1-Tair10_Nu.bowtie2_peak_1628	AT1G19210
1	6632235	6632551	H3K4me3_AR_mg10_Col_1-Tair10_Nu.bowtie2_peak_1629	AT1G19220
1	6644057	6645014	H3K4me3_AR_mg10_Col_1-Tair10_Nu.bowtie2_peak_1630	AT1G19230
1	6649798	6650478	H3K4me3_AR_mg10_Col_1-Tair10_Nu.bowtie2_peak_1631	AT1G19240
1	6662900	6663475	H3K4me3_AR_mg10_Col_1-Tair10_Nu.bowtie2_peak_1632	AT1G19270
1	6666030	6666867	H3K4me3_AR_mg10_Col_1-Tair10_Nu.bowtie2_peak_1633	AT1G19290
1	6671434	6672536	H3K4me3_AR_mg10_Col_1-Tair10_Nu.bowtie2_peak_1634	AT1G19300
1	6677322	6677695	H3K4me3_AR_mg10_Col_1-Tair10_Nu.bowtie2_peak_1635	AT1G19310
1	6679483	6680038	H3K4me3_AR_mg10_Col_1-Tair10_Nu.bowtie2_peak_1636	AT1G19320
1	6682918	6683515	H3K4me3_AR_mg10_Col_1-Tair10_Nu.bowtie2_peak_1637	AT1G19330
1	6684724	6685340	H3K4me3_AR_mg10_Col_1-Tair10_Nu.bowtie2_peak_1638	AT1G19340
1	6688701	6689338	H3K4me3_AR_mg10_Col_1-Tair10_Nu.bowtie2_peak_1639	AT1G19350
1	6691736	6692519	H3K4me3_AR_mg10_Col_1-Tair10_Nu.bowtie2_peak_1640	AT1G19360
1	6693967	6695000	H3K4me3_AR_mg10_Col_1-Tair10_Nu.bowtie2_peak_1641	AT1G19370
1	6698004	6698656	H3K4me3_AR_mg10_Col_1-Tair10_Nu.bowtie2_peak_1642	AT1G19380
1	6709773	6710829	H3K4me3_AR_mg10_Col_1-Tair10_Nu.bowtie2_peak_1643	AT1G19394, AT1G19396
1	6713382	6714233	H3K4me3_AR_mg10_Col_1-Tair10_Nu.bowtie2_peak_1644	AT1G19400
1	6716036	6716419	H3K4me3_AR_mg10_Col_1-Tair10_Nu.bowtie2_peak_1645	AT1G19410
1	6719705	6720331	H3K4me3_AR_mg10_Col_1-Tair10_Nu.bowtie2_peak_1646	AT1TE21735, AT1G19415
1	6726887	6727858	H3K4me3_AR_mg10_Col_1-Tair10_Nu.bowtie2_peak_1647	AT1G19430
1	6728810	6729893	H3K4me3_AR_mg10_Col_1-Tair10_Nu.bowtie2_peak_1648	AT1G19440
1	6734408	6734937	H3K4me3_AR_mg10_Col_1-Tair10_Nu.bowtie2_peak_1649	AT1G19450
1	6738414	6739117	H3K4me3_AR_mg10_Col_1-Tair10_Nu.bowtie2_peak_1650	AT1G19460
1	6741473	6741759	H3K4me3_AR_mg10_Col_1-Tair10_Nu.bowtie2_peak_1651	AT1G19470
1	6744363	6745553	H3K4me3_AR_mg10_Col_1-Tair10_Nu.bowtie2_peak_1652	AT1G19480
1	6746761	6747270	H3K4me3_AR_mg10_Col_1-Tair10_Nu.bowtie2_peak_1653	AT1G19485
1	6753054	6754032	H3K4me3_AR_mg10_Col_1-Tair10_Nu.bowtie2_peak_1654	AT1G19490
1	6759921	6761186	H3K4me3_AR_mg10_Col_1-Tair10_Nu.bowtie2_peak_1655	AT1G19520
1	6764340	6764860	H3K4me3_AR_mg10_Col_1-Tair10_Nu.bowtie2_peak_1656	.
1	6765573	6766055	H3K4me3_AR_mg10_Col_1-Tair10_Nu.bowtie2_peak_1657	AT1G19540
1	6766167	6767114	H3K4me3_AR_mg10_Col_1-Tair10_Nu.bowtie2_peak_1658	AT1G19540
1	6773683	6774566	H3K4me3_AR_mg10_Col_1-Tair10_Nu.bowtie2_peak_1659	AT1G19570
1	6774778	6775582	H3K4me3_AR_mg10_Col_1-Tair10_Nu.bowtie2_peak_1660	AT1G19580
1	6778935	6779758	H3K4me3_AR_mg10_Col_1-Tair10_Nu.bowtie2_peak_1661	AT1G19600
1	6784087	6785113	H3K4me3_AR_mg10_Col_1-Tair10_Nu.bowtie2_peak_1662	AT1G19620
1	6787326	6788103	H3K4me3_AR_mg10_Col_1-Tair10_Nu.bowtie2_peak_1663	AT1G19630
1	6799094	6799766	H3K4me3_AR_mg10_Col_1-Tair10_Nu.bowtie2_peak_1664	AT1G19650
1	6801680	6802451	H3K4me3_AR_mg10_Col_1-Tair10_Nu.bowtie2_peak_1665	AT1G19660
1	6803990	6804456	H3K4me3_AR_mg10_Col_1-Tair10_Nu.bowtie2_peak_1666	AT1G19670
1	6805450	6806343	H3K4me3_AR_mg10_Col_1-Tair10_Nu.bowtie2_peak_1667	AT1G19680
1	6808990	6809611	H3K4me3_AR_mg10_Col_1-Tair10_Nu.bowtie2_peak_1668	AT1G19690
1	6811329	6811989	H3K4me3_AR_mg10_Col_1-Tair10_Nu.bowtie2_peak_1669	AT1G19700
1	6814783	6815425	H3K4me3_AR_mg10_Col_1-Tair10_Nu.bowtie2_peak_1670	AT1G19710
1	6821956	6822707	H3K4me3_AR_mg10_Col_1-Tair10_Nu.bowtie2_peak_1671	AT1G19720
1	6823418	6824107	H3K4me3_AR_mg10_Col_1-Tair10_Nu.bowtie2_peak_1672	AT1G19730
1	6824346	6825544	H3K4me3_AR_mg10_Col_1-Tair10_Nu.bowtie2_peak_1673	AT1G19740
1	6826858	6827548	H3K4me3_AR_mg10_Col_1-Tair10_Nu.bowtie2_peak_1674	AT1G19750
1	6832264	6833756	H3K4me3_AR_mg10_Col_1-Tair10_Nu.bowtie2_peak_1675	AT1G19770
1	6846343	6846961	H3K4me3_AR_mg10_Col_1-Tair10_Nu.bowtie2_peak_1676	AT1G19800
1	6859593	6860361	H3K4me3_AR_mg10_Col_1-Tair10_Nu.bowtie2_peak_1677	AT1G19835
1	6872395	6873048	H3K4me3_AR_mg10_Col_1-Tair10_Nu.bowtie2_peak_1678	AT1G19840
1	6873062	6873316	H3K4me3_AR_mg10_Col_1-Tair10_Nu.bowtie2_peak_1679	AT1G19840
1	6894277	6894705	H3K4me3_AR_mg10_Col_1-Tair10_Nu.bowtie2_peak_1680	AT1G19860
1	6897955	6898743	H3K4me3_AR_mg10_Col_1-Tair10_Nu.bowtie2_peak_1681	AT1G19870
1	6900582	6900949	H3K4me3_AR_mg10_Col_1-Tair10_Nu.bowtie2_peak_1682	.
1	6903293	6904078	H3K4me3_AR_mg10_Col_1-Tair10_Nu.bowtie2_peak_1683	AT1G19880
1	6907257	6907515	H3K4me3_AR_mg10_Col_1-Tair10_Nu.bowtie2_peak_1684	.
1	6913215	6914028	H3K4me3_AR_mg10_Col_1-Tair10_Nu.bowtie2_peak_1685	AT1G19910
1	6916113	6916799	H3K4me3_AR_mg10_Col_1-Tair10_Nu.bowtie2_peak_1686	AT1G19920
1	6924165	6924666	H3K4me3_AR_mg10_Col_1-Tair10_Nu.bowtie2_peak_1687	AT1G19950
1	6926185	6926566	H3K4me3_AR_mg10_Col_1-Tair10_Nu.bowtie2_peak_1688	.
1	6932316	6932800	H3K4me3_AR_mg10_Col_1-Tair10_Nu.bowtie2_peak_1689	AT1G19970
1	6933057	6933772	H3K4me3_AR_mg10_Col_1-Tair10_Nu.bowtie2_peak_1690	AT1G19980
1	6935176	6935682	H3K4me3_AR_mg10_Col_1-Tair10_Nu.bowtie2_peak_1691	AT1G19990
1	6940166	6940521	H3K4me3_AR_mg10_Col_1-Tair10_Nu.bowtie2_peak_1692	AT1G20010
1	6941159	6941513	H3K4me3_AR_mg10_Col_1-Tair10_Nu.bowtie2_peak_1693	AT1G20015
1	6945700	6946449	H3K4me3_AR_mg10_Col_1-Tair10_Nu.bowtie2_peak_1694	AT1G20030
1	6946749	6947034	H3K4me3_AR_mg10_Col_1-Tair10_Nu.bowtie2_peak_1695	.
1	6949026	6949764	H3K4me3_AR_mg10_Col_1-Tair10_Nu.bowtie2_peak_1696	AT1G20050
1	6951090	6951721	H3K4me3_AR_mg10_Col_1-Tair10_Nu.bowtie2_peak_1697	AT1TE22460
1	6955408	6956355	H3K4me3_AR_mg10_Col_1-Tair10_Nu.bowtie2_peak_1698	AT1G20060
1	6956457	6956805	H3K4me3_AR_mg10_Col_1-Tair10_Nu.bowtie2_peak_1699	AT1G20065
1	6958165	6958905	H3K4me3_AR_mg10_Col_1-Tair10_Nu.bowtie2_peak_1700	AT1G05523, AT1G20070
1	6966936	6967809	H3K4me3_AR_mg10_Col_1-Tair10_Nu.bowtie2_peak_1701	AT1G20090
1	6969381	6970171	H3K4me3_AR_mg10_Col_1-Tair10_Nu.bowtie2_peak_1702	.
1	6970347	6970953	H3K4me3_AR_mg10_Col_1-Tair10_Nu.bowtie2_peak_1703	AT1G20100
1	6971426	6972771	H3K4me3_AR_mg10_Col_1-Tair10_Nu.bowtie2_peak_1704	AT1G20110
1	6978193	6978632	H3K4me3_AR_mg10_Col_1-Tair10_Nu.bowtie2_peak_1705	AT1G20130
1	6986317	6987153	H3K4me3_AR_mg10_Col_1-Tair10_Nu.bowtie2_peak_1706	AT1G20140
1	6999141	6999655	H3K4me3_AR_mg10_Col_1-Tair10_Nu.bowtie2_peak_1707	AT1G20190
1	7003457	7004393	H3K4me3_AR_mg10_Col_1-Tair10_Nu.bowtie2_peak_1708	AT1G20200
1	7007050	7007589	H3K4me3_AR_mg10_Col_1-Tair10_Nu.bowtie2_peak_1709	AT1G20220
1	7008715	7009418	H3K4me3_AR_mg10_Col_1-Tair10_Nu.bowtie2_peak_1710	AT1G20225
1	7009565	7010389	H3K4me3_AR_mg10_Col_1-Tair10_Nu.bowtie2_peak_1711	AT1G20230
1	7015000	7015295	H3K4me3_AR_mg10_Col_1-Tair10_Nu.bowtie2_peak_1712	AT1G20240
1	7016756	7017266	H3K4me3_AR_mg10_Col_1-Tair10_Nu.bowtie2_peak_1713	AT1G20260
1	7022323	7023074	H3K4me3_AR_mg10_Col_1-Tair10_Nu.bowtie2_peak_1714	AT1G20270
1	7029619	7030556	H3K4me3_AR_mg10_Col_1-Tair10_Nu.bowtie2_peak_1715	AT1G20300
1	7032201	7032969	H3K4me3_AR_mg10_Col_1-Tair10_Nu.bowtie2_peak_1716	AT1G20310
1	7038927	7040107	H3K4me3_AR_mg10_Col_1-Tair10_Nu.bowtie2_peak_1717	AT1G20330
1	7042753	7043380	H3K4me3_AR_mg10_Col_1-Tair10_Nu.bowtie2_peak_1718	AT1G20340
1	7052757	7053690	H3K4me3_AR_mg10_Col_1-Tair10_Nu.bowtie2_peak_1719	AT1G20370
1	7062132	7062828	H3K4me3_AR_mg10_Col_1-Tair10_Nu.bowtie2_peak_1720	AT1G20380
1	7065520	7066161	H3K4me3_AR_mg10_Col_1-Tair10_Nu.bowtie2_peak_1721	AT1G20390
1	7081872	7082575	H3K4me3_AR_mg10_Col_1-Tair10_Nu.bowtie2_peak_1722	AT1G20410
1	7083222	7083899	H3K4me3_AR_mg10_Col_1-Tair10_Nu.bowtie2_peak_1723	AT1G20430
1	7091210	7091869	H3K4me3_AR_mg10_Col_1-Tair10_Nu.bowtie2_peak_1724	AT1G20460
1	7095957	7097119	H3K4me3_AR_mg10_Col_1-Tair10_Nu.bowtie2_peak_1725	AT1G20480
1	7098430	7099697	H3K4me3_AR_mg10_Col_1-Tair10_Nu.bowtie2_peak_1726	AT1G20490
1	7101638	7102800	H3K4me3_AR_mg10_Col_1-Tair10_Nu.bowtie2_peak_1727	AT1G20500
1	7104661	7105916	H3K4me3_AR_mg10_Col_1-Tair10_Nu.bowtie2_peak_1728	AT1G20510
1	7109826	7110401	H3K4me3_AR_mg10_Col_1-Tair10_Nu.bowtie2_peak_1729	AT1G20530
1	7112574	7113295	H3K4me3_AR_mg10_Col_1-Tair10_Nu.bowtie2_peak_1730	AT1G20540
1	7117390	7118180	H3K4me3_AR_mg10_Col_1-Tair10_Nu.bowtie2_peak_1731	AT1G20550
1	7120979	7121840	H3K4me3_AR_mg10_Col_1-Tair10_Nu.bowtie2_peak_1732	AT1G20560
1	7122026	7122594	H3K4me3_AR_mg10_Col_1-Tair10_Nu.bowtie2_peak_1733	.
1	7126111	7126638	H3K4me3_AR_mg10_Col_1-Tair10_Nu.bowtie2_peak_1734	AT1G20570
1	7128234	7128771	H3K4me3_AR_mg10_Col_1-Tair10_Nu.bowtie2_peak_1735	AT1G20575
1	7128852	7129513	H3K4me3_AR_mg10_Col_1-Tair10_Nu.bowtie2_peak_1736	AT1G20580
1	7143880	7146283	H3K4me3_AR_mg10_Col_1-Tair10_Nu.bowtie2_peak_1737	AT1G20620
1	7146745	7147084	H3K4me3_AR_mg10_Col_1-Tair10_Nu.bowtie2_peak_1738	AT1G20630
1	7155024	7155674	H3K4me3_AR_mg10_Col_1-Tair10_Nu.bowtie2_peak_1739	AT1G20640
1	7159423	7160229	H3K4me3_AR_mg10_Col_1-Tair10_Nu.bowtie2_peak_1740	AT1G20650
1	7167266	7168006	H3K4me3_AR_mg10_Col_1-Tair10_Nu.bowtie2_peak_1741	AT1G20670
1	7175913	7176395	H3K4me3_AR_mg10_Col_1-Tair10_Nu.bowtie2_peak_1742	AT1G20691, AT1G05563
1	7176836	7177668	H3K4me3_AR_mg10_Col_1-Tair10_Nu.bowtie2_peak_1743	AT1G20693
1	7179478	7180185	H3K4me3_AR_mg10_Col_1-Tair10_Nu.bowtie2_peak_1744	AT1G20696
1	7192310	7192923	H3K4me3_AR_mg10_Col_1-Tair10_Nu.bowtie2_peak_1745	AT1G20720
1	7209364	7210154	H3K4me3_AR_mg10_Col_1-Tair10_Nu.bowtie2_peak_1746	AT1G20760
1	7216196	7216757	H3K4me3_AR_mg10_Col_1-Tair10_Nu.bowtie2_peak_1747	AT1G20770
1	7217067	7217753	H3K4me3_AR_mg10_Col_1-Tair10_Nu.bowtie2_peak_1748	AT1G20780
1	7231989	7232776	H3K4me3_AR_mg10_Col_1-Tair10_Nu.bowtie2_peak_1749	AT1G20810
1	7233717	7234076	H3K4me3_AR_mg10_Col_1-Tair10_Nu.bowtie2_peak_1750	AT1G20816
1	7238770	7239559	H3K4me3_AR_mg10_Col_1-Tair10_Nu.bowtie2_peak_1751	AT1G20823
1	7242904	7243525	H3K4me3_AR_mg10_Col_1-Tair10_Nu.bowtie2_peak_1752	AT1G20830
1	7247335	7248212	H3K4me3_AR_mg10_Col_1-Tair10_Nu.bowtie2_peak_1753	AT1G20840
1	7257980	7258676	H3K4me3_AR_mg10_Col_1-Tair10_Nu.bowtie2_peak_1754	AT1G20860
1	7261198	7261525	H3K4me3_AR_mg10_Col_1-Tair10_Nu.bowtie2_peak_1755	AT1G20870, AT1G20875
1	7264478	7265466	H3K4me3_AR_mg10_Col_1-Tair10_Nu.bowtie2_peak_1756	AT1G20880
1	7266720	7267372	H3K4me3_AR_mg10_Col_1-Tair10_Nu.bowtie2_peak_1757	AT1G20890
1	7272698	7273932	H3K4me3_AR_mg10_Col_1-Tair10_Nu.bowtie2_peak_1758	AT1G20900
1	7280437	7281194	H3K4me3_AR_mg10_Col_1-Tair10_Nu.bowtie2_peak_1759	AT1G20910
1	7285035	7286497	H3K4me3_AR_mg10_Col_1-Tair10_Nu.bowtie2_peak_1760	AT1G20920, AT1TE23520, AT1TE23525
1	7294175	7294762	H3K4me3_AR_mg10_Col_1-Tair10_Nu.bowtie2_peak_1761	AT1G20930
1	7300764	7301426	H3K4me3_AR_mg10_Col_1-Tair10_Nu.bowtie2_peak_1762	AT1G20950
1	7308607	7310260	H3K4me3_AR_mg10_Col_1-Tair10_Nu.bowtie2_peak_1763	AT1G20960
1	7313963	7315553	H3K4me3_AR_mg10_Col_1-Tair10_Nu.bowtie2_peak_1764	AT1G20970, AT1TE23620
1	7324635	7325927	H3K4me3_AR_mg10_Col_1-Tair10_Nu.bowtie2_peak_1765	AT1G20980
1	7330469	7331033	H3K4me3_AR_mg10_Col_1-Tair10_Nu.bowtie2_peak_1766	.
1	7337760	7339200	H3K4me3_AR_mg10_Col_1-Tair10_Nu.bowtie2_peak_1767	AT1G21000
1	7346153	7346877	H3K4me3_AR_mg10_Col_1-Tair10_Nu.bowtie2_peak_1768	AT1G21010
1	7366795	7367609	H3K4me3_AR_mg10_Col_1-Tair10_Nu.bowtie2_peak_1769	AT1G21050
1	7371767	7372101	H3K4me3_AR_mg10_Col_1-Tair10_Nu.bowtie2_peak_1770	AT1G21060
1	7372247	7372710	H3K4me3_AR_mg10_Col_1-Tair10_Nu.bowtie2_peak_1771	AT1G21060
1	7374241	7375014	H3K4me3_AR_mg10_Col_1-Tair10_Nu.bowtie2_peak_1772	AT1G21065
1	7377388	7378134	H3K4me3_AR_mg10_Col_1-Tair10_Nu.bowtie2_peak_1773	AT1G21070
1	7381601	7382428	H3K4me3_AR_mg10_Col_1-Tair10_Nu.bowtie2_peak_1774	AT1G21080
1	7384698	7385181	H3K4me3_AR_mg10_Col_1-Tair10_Nu.bowtie2_peak_1775	AT1G21090
1	7385584	7386020	H3K4me3_AR_mg10_Col_1-Tair10_Nu.bowtie2_peak_1776	.
1	7400091	7400469	H3K4me3_AR_mg10_Col_1-Tair10_Nu.bowtie2_peak_1777	AT1G21130
1	7404464	7405006	H3K4me3_AR_mg10_Col_1-Tair10_Nu.bowtie2_peak_1778	AT1G21140
1	7407235	7407605	H3K4me3_AR_mg10_Col_1-Tair10_Nu.bowtie2_peak_1779	AT1G21150
1	7411887	7412822	H3K4me3_AR_mg10_Col_1-Tair10_Nu.bowtie2_peak_1780	AT1G21160
1	7412941	7413608	H3K4me3_AR_mg10_Col_1-Tair10_Nu.bowtie2_peak_1781	AT1G21160, AT1G21170
1	7420388	7420952	H3K4me3_AR_mg10_Col_1-Tair10_Nu.bowtie2_peak_1782	AT1G21190
1	7421221	7421897	H3K4me3_AR_mg10_Col_1-Tair10_Nu.bowtie2_peak_1783	AT1G21200
1	7428385	7428949	H3K4me3_AR_mg10_Col_1-Tair10_Nu.bowtie2_peak_1784	AT1G21220
1	7439348	7439691	H3K4me3_AR_mg10_Col_1-Tair10_Nu.bowtie2_peak_1785	AT1G21250
1	7442212	7443011	H3K4me3_AR_mg10_Col_1-Tair10_Nu.bowtie2_peak_1786	AT1G21260
1	7447625	7448488	H3K4me3_AR_mg10_Col_1-Tair10_Nu.bowtie2_peak_1787	AT1G21280
1	7451271	7451607	H3K4me3_AR_mg10_Col_1-Tair10_Nu.bowtie2_peak_1788	AT1G21300
1	7453799	7454281	H3K4me3_AR_mg10_Col_1-Tair10_Nu.bowtie2_peak_1789	AT1G21313, AT1G21310
1	7464536	7465210	H3K4me3_AR_mg10_Col_1-Tair10_Nu.bowtie2_peak_1790	AT1G21320
1	7465937	7466484	H3K4me3_AR_mg10_Col_1-Tair10_Nu.bowtie2_peak_1791	AT1G21320
1	7469008	7469805	H3K4me3_AR_mg10_Col_1-Tair10_Nu.bowtie2_peak_1792	AT1G21326
1	7478542	7479064	H3K4me3_AR_mg10_Col_1-Tair10_Nu.bowtie2_peak_1793	AT1G21350
1	7483786	7484835	H3K4me3_AR_mg10_Col_1-Tair10_Nu.bowtie2_peak_1794	AT1G21370
1	7487955	7488243	H3K4me3_AR_mg10_Col_1-Tair10_Nu.bowtie2_peak_1795	AT1G21380
1	7488375	7488728	H3K4me3_AR_mg10_Col_1-Tair10_Nu.bowtie2_peak_1796	AT1G21380
1	7489908	7490621	H3K4me3_AR_mg10_Col_1-Tair10_Nu.bowtie2_peak_1797	AT1G21390
1	7493402	7493988	H3K4me3_AR_mg10_Col_1-Tair10_Nu.bowtie2_peak_1798	AT1G21400
1	7494408	7495043	H3K4me3_AR_mg10_Col_1-Tair10_Nu.bowtie2_peak_1799	AT1G21400
1	7497248	7497820	H3K4me3_AR_mg10_Col_1-Tair10_Nu.bowtie2_peak_1800	AT1G21410
1	7503373	7504175	H3K4me3_AR_mg10_Col_1-Tair10_Nu.bowtie2_peak_1801	AT1G21440
1	7512119	7513373	H3K4me3_AR_mg10_Col_1-Tair10_Nu.bowtie2_peak_1802	AT1G21460
1	7518493	7518745	H3K4me3_AR_mg10_Col_1-Tair10_Nu.bowtie2_peak_1803	.
1	7520837	7521497	H3K4me3_AR_mg10_Col_1-Tair10_Nu.bowtie2_peak_1804	AT1G21480
1	7534388	7534798	H3K4me3_AR_mg10_Col_1-Tair10_Nu.bowtie2_peak_1805	AT1G21520
1	7546130	7546853	H3K4me3_AR_mg10_Col_1-Tair10_Nu.bowtie2_peak_1806	AT1G21530
1	7548927	7549525	H3K4me3_AR_mg10_Col_1-Tair10_Nu.bowtie2_peak_1807	.
1	7564836	7565793	H3K4me3_AR_mg10_Col_1-Tair10_Nu.bowtie2_peak_1808	AT1G21580
1	7569053	7569899	H3K4me3_AR_mg10_Col_1-Tair10_Nu.bowtie2_peak_1809	AT1G21590
1	7572912	7573840	H3K4me3_AR_mg10_Col_1-Tair10_Nu.bowtie2_peak_1810	AT1G21600
1	7573921	7574623	H3K4me3_AR_mg10_Col_1-Tair10_Nu.bowtie2_peak_1811	AT1G21610
1	7579109	7579727	H3K4me3_AR_mg10_Col_1-Tair10_Nu.bowtie2_peak_1812	AT1G21620
1	7581099	7581912	H3K4me3_AR_mg10_Col_1-Tair10_Nu.bowtie2_peak_1813	AT1G21630
1	7588504	7589363	H3K4me3_AR_mg10_Col_1-Tair10_Nu.bowtie2_peak_1814	AT1G21640
1	7599978	7600725	H3K4me3_AR_mg10_Col_1-Tair10_Nu.bowtie2_peak_1815	AT1G21650
1	7603432	7604311	H3K4me3_AR_mg10_Col_1-Tair10_Nu.bowtie2_peak_1816	AT1G21650, AT1G21651
1	7605623	7606689	H3K4me3_AR_mg10_Col_1-Tair10_Nu.bowtie2_peak_1817	AT1G21660
1	7610383	7612371	H3K4me3_AR_mg10_Col_1-Tair10_Nu.bowtie2_peak_1818	AT1G21670
1	7612964	7614958	H3K4me3_AR_mg10_Col_1-Tair10_Nu.bowtie2_peak_1819	AT1G21680
1	7615543	7616246	H3K4me3_AR_mg10_Col_1-Tair10_Nu.bowtie2_peak_1820	AT1G21690
1	7619089	7619783	H3K4me3_AR_mg10_Col_1-Tair10_Nu.bowtie2_peak_1821	AT1G21695
1	7623205	7624142	H3K4me3_AR_mg10_Col_1-Tair10_Nu.bowtie2_peak_1822	AT1G21700
1	7624359	7625100	H3K4me3_AR_mg10_Col_1-Tair10_Nu.bowtie2_peak_1823	AT1G21710
1	7626257	7627182	H3K4me3_AR_mg10_Col_1-Tair10_Nu.bowtie2_peak_1824	AT1G21720
1	7630239	7630762	H3K4me3_AR_mg10_Col_1-Tair10_Nu.bowtie2_peak_1825	AT1G21730, AT1TE24580
1	7641230	7642991	H3K4me3_AR_mg10_Col_1-Tair10_Nu.bowtie2_peak_1826	AT1G21740
1	7645632	7646182	H3K4me3_AR_mg10_Col_1-Tair10_Nu.bowtie2_peak_1827	AT1G21750
1	7646389	7646653	H3K4me3_AR_mg10_Col_1-Tair10_Nu.bowtie2_peak_1828	AT1G21750
1	7649226	7649930	H3K4me3_AR_mg10_Col_1-Tair10_Nu.bowtie2_peak_1829	AT1G21760
1	7651813	7653178	H3K4me3_AR_mg10_Col_1-Tair10_Nu.bowtie2_peak_1830	AT1G21780, AT1G21770
1	7654216	7655040	H3K4me3_AR_mg10_Col_1-Tair10_Nu.bowtie2_peak_1831	AT1G21790
1	7656552	7656850	H3K4me3_AR_mg10_Col_1-Tair10_Nu.bowtie2_peak_1832	.
1	7662131	7662565	H3K4me3_AR_mg10_Col_1-Tair10_Nu.bowtie2_peak_1833	AT1G21830
1	7666408	7667122	H3K4me3_AR_mg10_Col_1-Tair10_Nu.bowtie2_peak_1834	AT1G21840
1	7680519	7681303	H3K4me3_AR_mg10_Col_1-Tair10_Nu.bowtie2_peak_1835	AT1G21880
1	7691884	7692395	H3K4me3_AR_mg10_Col_1-Tair10_Nu.bowtie2_peak_1836	AT1G21900
1	7696651	7697231	H3K4me3_AR_mg10_Col_1-Tair10_Nu.bowtie2_peak_1837	AT1G21910
1	7704534	7706177	H3K4me3_AR_mg10_Col_1-Tair10_Nu.bowtie2_peak_1838	AT1G21920
1	7715142	7715661	H3K4me3_AR_mg10_Col_1-Tair10_Nu.bowtie2_peak_1839	AT1TE24850
1	7716722	7717175	H3K4me3_AR_mg10_Col_1-Tair10_Nu.bowtie2_peak_1840	AT1TE24850, AT1G21940
1	7723398	7723944	H3K4me3_AR_mg10_Col_1-Tair10_Nu.bowtie2_peak_1841	AT1G21950
1	7727969	7728370	H3K4me3_AR_mg10_Col_1-Tair10_Nu.bowtie2_peak_1842	.
1	7734771	7735795	H3K4me3_AR_mg10_Col_1-Tair10_Nu.bowtie2_peak_1843	AT1G21980
1	7744235	7744499	H3K4me3_AR_mg10_Col_1-Tair10_Nu.bowtie2_peak_1844	AT1G22000
1	7754293	7755413	H3K4me3_AR_mg10_Col_1-Tair10_Nu.bowtie2_peak_1845	AT1G22020
1	7759342	7760376	H3K4me3_AR_mg10_Col_1-Tair10_Nu.bowtie2_peak_1846	AT1G22030
1	7767945	7768662	H3K4me3_AR_mg10_Col_1-Tair10_Nu.bowtie2_peak_1847	AT1G22040
1	7771680	7771986	H3K4me3_AR_mg10_Col_1-Tair10_Nu.bowtie2_peak_1848	AT1G22050
1	7780543	7781361	H3K4me3_AR_mg10_Col_1-Tair10_Nu.bowtie2_peak_1849	AT1G22060, AT1G05707
1	7789525	7789826	H3K4me3_AR_mg10_Col_1-Tair10_Nu.bowtie2_peak_1850	AT1G22070
1	7801634	7802511	H3K4me3_AR_mg10_Col_1-Tair10_Nu.bowtie2_peak_1851	.
1	7814986	7815633	H3K4me3_AR_mg10_Col_1-Tair10_Nu.bowtie2_peak_1852	AT1G22140
1	7823155	7823806	H3K4me3_AR_mg10_Col_1-Tair10_Nu.bowtie2_peak_1853	AT1G22160
1	7827751	7828018	H3K4me3_AR_mg10_Col_1-Tair10_Nu.bowtie2_peak_1854	.
1	7830003	7830352	H3K4me3_AR_mg10_Col_1-Tair10_Nu.bowtie2_peak_1855	AT1G22180
1	7836214	7837246	H3K4me3_AR_mg10_Col_1-Tair10_Nu.bowtie2_peak_1856	AT1G22190
1	7840009	7840801	H3K4me3_AR_mg10_Col_1-Tair10_Nu.bowtie2_peak_1857	AT1G22200
1	7846681	7847619	H3K4me3_AR_mg10_Col_1-Tair10_Nu.bowtie2_peak_1858	AT1G22220
1	7850183	7850870	H3K4me3_AR_mg10_Col_1-Tair10_Nu.bowtie2_peak_1859	AT1G22230
1	7853125	7853369	H3K4me3_AR_mg10_Col_1-Tair10_Nu.bowtie2_peak_1860	AT1G22240
1	7864795	7865316	H3K4me3_AR_mg10_Col_1-Tair10_Nu.bowtie2_peak_1861	AT1G22260
1	7865465	7866109	H3K4me3_AR_mg10_Col_1-Tair10_Nu.bowtie2_peak_1862	AT1G22270
1	7867052	7867576	H3K4me3_AR_mg10_Col_1-Tair10_Nu.bowtie2_peak_1863	AT1G22275
1	7874337	7874968	H3K4me3_AR_mg10_Col_1-Tair10_Nu.bowtie2_peak_1864	AT1G22280
1	7880526	7881183	H3K4me3_AR_mg10_Col_1-Tair10_Nu.bowtie2_peak_1865	AT1G22300, AT1TE25360
1	7882740	7883771	H3K4me3_AR_mg10_Col_1-Tair10_Nu.bowtie2_peak_1866	AT1G22310
1	7886712	7887092	H3K4me3_AR_mg10_Col_1-Tair10_Nu.bowtie2_peak_1867	AT1G22330
1	7890495	7891109	H3K4me3_AR_mg10_Col_1-Tair10_Nu.bowtie2_peak_1868	.
1	7891685	7892099	H3K4me3_AR_mg10_Col_1-Tair10_Nu.bowtie2_peak_1869	AT1G22340
1	7893146	7893791	H3K4me3_AR_mg10_Col_1-Tair10_Nu.bowtie2_peak_1870	.
1	7893895	7894526	H3K4me3_AR_mg10_Col_1-Tair10_Nu.bowtie2_peak_1871	AT1G22350
1	7895062	7895988	H3K4me3_AR_mg10_Col_1-Tair10_Nu.bowtie2_peak_1872	.
1	7896957	7897565	H3K4me3_AR_mg10_Col_1-Tair10_Nu.bowtie2_peak_1873	AT1G22360
1	7898161	7899053	H3K4me3_AR_mg10_Col_1-Tair10_Nu.bowtie2_peak_1874	.
1	7899286	7900044	H3K4me3_AR_mg10_Col_1-Tair10_Nu.bowtie2_peak_1875	AT1G22370
1	7900546	7901411	H3K4me3_AR_mg10_Col_1-Tair10_Nu.bowtie2_peak_1876	.
1	7901776	7902375	H3K4me3_AR_mg10_Col_1-Tair10_Nu.bowtie2_peak_1877	AT1G22380
1	7903887	7904802	H3K4me3_AR_mg10_Col_1-Tair10_Nu.bowtie2_peak_1878	.
1	7905835	7906682	H3K4me3_AR_mg10_Col_1-Tair10_Nu.bowtie2_peak_1879	AT1G22400
1	7908913	7909649	H3K4me3_AR_mg10_Col_1-Tair10_Nu.bowtie2_peak_1880	AT1G22403
1	7911945	7912983	H3K4me3_AR_mg10_Col_1-Tair10_Nu.bowtie2_peak_1881	AT1G22410
1	7916190	7917430	H3K4me3_AR_mg10_Col_1-Tair10_Nu.bowtie2_peak_1882	AT1G22420
1	7919215	7920071	H3K4me3_AR_mg10_Col_1-Tair10_Nu.bowtie2_peak_1883	AT1G22430
1	7925323	7925820	H3K4me3_AR_mg10_Col_1-Tair10_Nu.bowtie2_peak_1884	AT1G22450
1	7925852	7926160	H3K4me3_AR_mg10_Col_1-Tair10_Nu.bowtie2_peak_1885	AT1G22450
1	7932930	7933399	H3K4me3_AR_mg10_Col_1-Tair10_Nu.bowtie2_peak_1886	AT1G22470
1	7940057	7940355	H3K4me3_AR_mg10_Col_1-Tair10_Nu.bowtie2_peak_1887	AT1G22490
1	7949517	7950490	H3K4me3_AR_mg10_Col_1-Tair10_Nu.bowtie2_peak_1888	AT1G22500, AT1G05753
1	7951995	7952696	H3K4me3_AR_mg10_Col_1-Tair10_Nu.bowtie2_peak_1889	AT1G22510, AT1G05757
1	7953711	7954427	H3K4me3_AR_mg10_Col_1-Tair10_Nu.bowtie2_peak_1890	AT1G22520
1	7956654	7958478	H3K4me3_AR_mg10_Col_1-Tair10_Nu.bowtie2_peak_1891	AT1G22530
1	7964067	7964899	H3K4me3_AR_mg10_Col_1-Tair10_Nu.bowtie2_peak_1892	AT1G22540
1	7968159	7968551	H3K4me3_AR_mg10_Col_1-Tair10_Nu.bowtie2_peak_1893	AT1G22550
1	7977697	7978056	H3K4me3_AR_mg10_Col_1-Tair10_Nu.bowtie2_peak_1894	AT1G22570
1	7978109	7978650	H3K4me3_AR_mg10_Col_1-Tair10_Nu.bowtie2_peak_1895	AT1G22570
1	7983511	7984068	H3K4me3_AR_mg10_Col_1-Tair10_Nu.bowtie2_peak_1896	AT1TE25675
1	7987316	7987585	H3K4me3_AR_mg10_Col_1-Tair10_Nu.bowtie2_peak_1897	.
1	7988181	7989225	H3K4me3_AR_mg10_Col_1-Tair10_Nu.bowtie2_peak_1898	AT1G22600
1	7994318	7996370	H3K4me3_AR_mg10_Col_1-Tair10_Nu.bowtie2_peak_1899	AT1G22610
1	7996504	7997204	H3K4me3_AR_mg10_Col_1-Tair10_Nu.bowtie2_peak_1900	.
1	8002201	8002923	H3K4me3_AR_mg10_Col_1-Tair10_Nu.bowtie2_peak_1901	AT1G22620, AT1TE25740
1	8006204	8007276	H3K4me3_AR_mg10_Col_1-Tair10_Nu.bowtie2_peak_1902	AT1G22640
1	8014143	8014624	H3K4me3_AR_mg10_Col_1-Tair10_Nu.bowtie2_peak_1903	.
1	8015378	8015617	H3K4me3_AR_mg10_Col_1-Tair10_Nu.bowtie2_peak_1904	AT1G22650
1	8017359	8018168	H3K4me3_AR_mg10_Col_1-Tair10_Nu.bowtie2_peak_1905	AT1G22660
1	8025488	8026016	H3K4me3_AR_mg10_Col_1-Tair10_Nu.bowtie2_peak_1906	AT1G22680
1	8029051	8029947	H3K4me3_AR_mg10_Col_1-Tair10_Nu.bowtie2_peak_1907	AT1G22700, AT1G05763
1	8031725	8033136	H3K4me3_AR_mg10_Col_1-Tair10_Nu.bowtie2_peak_1908	AT1G22710
1	8046116	8046797	H3K4me3_AR_mg10_Col_1-Tair10_Nu.bowtie2_peak_1909	AT1G22730
1	8050714	8051252	H3K4me3_AR_mg10_Col_1-Tair10_Nu.bowtie2_peak_1910	AT1G22750
1	8062188	8062614	H3K4me3_AR_mg10_Col_1-Tair10_Nu.bowtie2_peak_1911	AT1G22770
1	8067874	8068496	H3K4me3_AR_mg10_Col_1-Tair10_Nu.bowtie2_peak_1912	AT1G22780
1	8069450	8069842	H3K4me3_AR_mg10_Col_1-Tair10_Nu.bowtie2_peak_1913	AT1G22790
1	8071900	8072741	H3K4me3_AR_mg10_Col_1-Tair10_Nu.bowtie2_peak_1914	AT1G22800, AT1G05767
1	8074556	8075025	H3K4me3_AR_mg10_Col_1-Tair10_Nu.bowtie2_peak_1915	AT1G22810
1	8076519	8077516	H3K4me3_AR_mg10_Col_1-Tair10_Nu.bowtie2_peak_1916	AT1G22830
1	8079290	8079994	H3K4me3_AR_mg10_Col_1-Tair10_Nu.bowtie2_peak_1917	AT1G22840, AT1G05773
1	8082032	8082952	H3K4me3_AR_mg10_Col_1-Tair10_Nu.bowtie2_peak_1918	AT1G22850
1	8083255	8084242	H3K4me3_AR_mg10_Col_1-Tair10_Nu.bowtie2_peak_1919	AT1G22860
1	8089333	8090294	H3K4me3_AR_mg10_Col_1-Tair10_Nu.bowtie2_peak_1920	AT1G22870
1	8096938	8097641	H3K4me3_AR_mg10_Col_1-Tair10_Nu.bowtie2_peak_1921	.
1	8098580	8099474	H3K4me3_AR_mg10_Col_1-Tair10_Nu.bowtie2_peak_1922	AT1G22882
1	8104066	8104355	H3K4me3_AR_mg10_Col_1-Tair10_Nu.bowtie2_peak_1923	AT1G22900
1	8105737	8106217	H3K4me3_AR_mg10_Col_1-Tair10_Nu.bowtie2_peak_1924	AT1G22910
1	8111109	8112030	H3K4me3_AR_mg10_Col_1-Tair10_Nu.bowtie2_peak_1925	AT1G22920
1	8117399	8118645	H3K4me3_AR_mg10_Col_1-Tair10_Nu.bowtie2_peak_1926	AT1G22930
1	8122345	8123024	H3K4me3_AR_mg10_Col_1-Tair10_Nu.bowtie2_peak_1927	AT1G22940
1	8126451	8127257	H3K4me3_AR_mg10_Col_1-Tair10_Nu.bowtie2_peak_1928	AT1G22950
1	8129522	8130503	H3K4me3_AR_mg10_Col_1-Tair10_Nu.bowtie2_peak_1929	AT1G22960
1	8131462	8132220	H3K4me3_AR_mg10_Col_1-Tair10_Nu.bowtie2_peak_1930	AT1G22970
1	8135234	8135968	H3K4me3_AR_mg10_Col_1-Tair10_Nu.bowtie2_peak_1931	AT1G22985
1	8143852	8144854	H3K4me3_AR_mg10_Col_1-Tair10_Nu.bowtie2_peak_1932	AT1G23000
1	8147197	8147684	H3K4me3_AR_mg10_Col_1-Tair10_Nu.bowtie2_peak_1933	AT1G23010
1	8147870	8148812	H3K4me3_AR_mg10_Col_1-Tair10_Nu.bowtie2_peak_1934	AT1G23010
1	8153083	8153625	H3K4me3_AR_mg10_Col_1-Tair10_Nu.bowtie2_peak_1935	AT1G23020
1	8156614	8157427	H3K4me3_AR_mg10_Col_1-Tair10_Nu.bowtie2_peak_1936	AT1G23030
1	8164878	8165542	H3K4me3_AR_mg10_Col_1-Tair10_Nu.bowtie2_peak_1937	AT1G23040
1	8168574	8169248	H3K4me3_AR_mg10_Col_1-Tair10_Nu.bowtie2_peak_1938	AT1G23050, AT1G23052
1	8174248	8175803	H3K4me3_AR_mg10_Col_1-Tair10_Nu.bowtie2_peak_1939	AT1G23070
1	8182228	8183555	H3K4me3_AR_mg10_Col_1-Tair10_Nu.bowtie2_peak_1940	AT1G23080
1	8188301	8189012	H3K4me3_AR_mg10_Col_1-Tair10_Nu.bowtie2_peak_1941	AT1G23090
1	8195756	8196281	H3K4me3_AR_mg10_Col_1-Tair10_Nu.bowtie2_peak_1942	AT1G23100
1	8198705	8199017	H3K4me3_AR_mg10_Col_1-Tair10_Nu.bowtie2_peak_1943	AT1G23120
1	8202779	8203226	H3K4me3_AR_mg10_Col_1-Tair10_Nu.bowtie2_peak_1944	AT1G23140
1	8206555	8206894	H3K4me3_AR_mg10_Col_1-Tair10_Nu.bowtie2_peak_1945	AT1G23150
1	8212635	8213298	H3K4me3_AR_mg10_Col_1-Tair10_Nu.bowtie2_peak_1946	AT1G23170
1	8215392	8215714	H3K4me3_AR_mg10_Col_1-Tair10_Nu.bowtie2_peak_1947	.
1	8215992	8216819	H3K4me3_AR_mg10_Col_1-Tair10_Nu.bowtie2_peak_1948	AT1G23180
1	8219857	8220235	H3K4me3_AR_mg10_Col_1-Tair10_Nu.bowtie2_peak_1949	AT1G23190
1	8228705	8229371	H3K4me3_AR_mg10_Col_1-Tair10_Nu.bowtie2_peak_1950	.
1	8230185	8230735	H3K4me3_AR_mg10_Col_1-Tair10_Nu.bowtie2_peak_1951	AT1G23201
1	8240147	8240608	H3K4me3_AR_mg10_Col_1-Tair10_Nu.bowtie2_peak_1952	AT1G23210
1	8242437	8243182	H3K4me3_AR_mg10_Col_1-Tair10_Nu.bowtie2_peak_1953	AT1G23220
1	8244353	8245234	H3K4me3_AR_mg10_Col_1-Tair10_Nu.bowtie2_peak_1954	AT1G23230
1	8258186	8258714	H3K4me3_AR_mg10_Col_1-Tair10_Nu.bowtie2_peak_1955	AT1G23260
1	8259617	8260061	H3K4me3_AR_mg10_Col_1-Tair10_Nu.bowtie2_peak_1956	AT1G23270
1	8262113	8262806	H3K4me3_AR_mg10_Col_1-Tair10_Nu.bowtie2_peak_1957	AT1G23280
1	8262946	8263597	H3K4me3_AR_mg10_Col_1-Tair10_Nu.bowtie2_peak_1958	AT1G23290
1	8267960	8268297	H3K4me3_AR_mg10_Col_1-Tair10_Nu.bowtie2_peak_1959	.
1	8271086	8271781	H3K4me3_AR_mg10_Col_1-Tair10_Nu.bowtie2_peak_1960	AT1G23310
1	8281476	8282229	H3K4me3_AR_mg10_Col_1-Tair10_Nu.bowtie2_peak_1961	AT1G23330
1	8296301	8296945	H3K4me3_AR_mg10_Col_1-Tair10_Nu.bowtie2_peak_1962	AT1G23360
1	8301644	8302584	H3K4me3_AR_mg10_Col_1-Tair10_Nu.bowtie2_peak_1963	AT1G23380
1	8309542	8310668	H3K4me3_AR_mg10_Col_1-Tair10_Nu.bowtie2_peak_1964	AT1G23390
1	8313971	8314780	H3K4me3_AR_mg10_Col_1-Tair10_Nu.bowtie2_peak_1965	AT1G23400
1	8314949	8315252	H3K4me3_AR_mg10_Col_1-Tair10_Nu.bowtie2_peak_1966	AT1G23400, AT1G23410
1	8321800	8322318	H3K4me3_AR_mg10_Col_1-Tair10_Nu.bowtie2_peak_1967	AT1G23440, AT1TE26840
1	8322393	8322682	H3K4me3_AR_mg10_Col_1-Tair10_Nu.bowtie2_peak_1968	AT1G23440
1	8329941	8330487	H3K4me3_AR_mg10_Col_1-Tair10_Nu.bowtie2_peak_1969	AT1G23465
1	8336674	8337351	H3K4me3_AR_mg10_Col_1-Tair10_Nu.bowtie2_peak_1970	AT1G23490
1	8349062	8349900	H3K4me3_AR_mg10_Col_1-Tair10_Nu.bowtie2_peak_1971	AT1G23540
1	8350797	8352056	H3K4me3_AR_mg10_Col_1-Tair10_Nu.bowtie2_peak_1972	AT1G23550
1	8381870	8382352	H3K4me3_AR_mg10_Col_1-Tair10_Nu.bowtie2_peak_1973	AT1G23700
1	8385255	8386302	H3K4me3_AR_mg10_Col_1-Tair10_Nu.bowtie2_peak_1974	AT1G23710
1	8398826	8399710	H3K4me3_AR_mg10_Col_1-Tair10_Nu.bowtie2_peak_1975	AT1G23740
1	8400150	8400462	H3K4me3_AR_mg10_Col_1-Tair10_Nu.bowtie2_peak_1976	AT1G23750
1	8402337	8403283	H3K4me3_AR_mg10_Col_1-Tair10_Nu.bowtie2_peak_1977	AT1G23760
1	8405989	8406333	H3K4me3_AR_mg10_Col_1-Tair10_Nu.bowtie2_peak_1978	AT1G23770
1	8407520	8408544	H3K4me3_AR_mg10_Col_1-Tair10_Nu.bowtie2_peak_1979	AT1G23780
1	8409919	8410818	H3K4me3_AR_mg10_Col_1-Tair10_Nu.bowtie2_peak_1980	AT1G23790
1	8414441	8414873	H3K4me3_AR_mg10_Col_1-Tair10_Nu.bowtie2_peak_1981	AT1G23800
1	8420313	8420785	H3K4me3_AR_mg10_Col_1-Tair10_Nu.bowtie2_peak_1982	AT1G23820
1	8428557	8429344	H3K4me3_AR_mg10_Col_1-Tair10_Nu.bowtie2_peak_1983	AT1G23860
1	8432191	8432996	H3K4me3_AR_mg10_Col_1-Tair10_Nu.bowtie2_peak_1984	AT1G23870
1	8436221	8436846	H3K4me3_AR_mg10_Col_1-Tair10_Nu.bowtie2_peak_1985	AT1G23880
1	8440320	8440853	H3K4me3_AR_mg10_Col_1-Tair10_Nu.bowtie2_peak_1986	AT1G23890
1	8441125	8441904	H3K4me3_AR_mg10_Col_1-Tair10_Nu.bowtie2_peak_1987	AT1G23900
1	8461773	8462435	H3K4me3_AR_mg10_Col_1-Tair10_Nu.bowtie2_peak_1988	AT1G23935
1	8470679	8471418	H3K4me3_AR_mg10_Col_1-Tair10_Nu.bowtie2_peak_1989	AT1G23950, AT1TE27330
1	8479553	8480090	H3K4me3_AR_mg10_Col_1-Tair10_Nu.bowtie2_peak_1990	AT1G23960
1	8480521	8480913	H3K4me3_AR_mg10_Col_1-Tair10_Nu.bowtie2_peak_1991	.
1	8483359	8483879	H3K4me3_AR_mg10_Col_1-Tair10_Nu.bowtie2_peak_1992	AT1G23970
1	8485166	8486010	H3K4me3_AR_mg10_Col_1-Tair10_Nu.bowtie2_peak_1993	AT1G23985, AT1G23980
1	8505805	8506832	H3K4me3_AR_mg10_Col_1-Tair10_Nu.bowtie2_peak_1994	AT1G24040
1	8506982	8507836	H3K4me3_AR_mg10_Col_1-Tair10_Nu.bowtie2_peak_1995	AT1G24050
1	8520417	8521122	H3K4me3_AR_mg10_Col_1-Tair10_Nu.bowtie2_peak_1996	AT1G24090
1	8523248	8523693	H3K4me3_AR_mg10_Col_1-Tair10_Nu.bowtie2_peak_1997	AT1G24095
1	8526133	8527089	H3K4me3_AR_mg10_Col_1-Tair10_Nu.bowtie2_peak_1998	AT1G24100
[truncated: 17,961 more rows]

## Sheet: H3K4me3 in GS
Supplementary Dataset S1. Genomic coordinates and associated genes of H3K4me3, H3K9me3, and H3K27me3 peaks in Col.
Chromosome	Peak start	Peak end	Peak name	Associated gene
1	3627	4278	H3K4me3_GS_mg10_Col_1-Tair10_Nu.bowtie2_peak_1	AT1G01010
1	11915	13059	H3K4me3_GS_mg10_Col_1-Tair10_Nu.bowtie2_peak_2	AT1TE00010, AT1G01030
1	23173	23971	H3K4me3_GS_mg10_Col_1-Tair10_Nu.bowtie2_peak_3	AT1G01040, AT1G03993
1	24060	24349	H3K4me3_GS_mg10_Col_1-Tair10_Nu.bowtie2_peak_4	AT1G01040
1	32471	32814	H3K4me3_GS_mg10_Col_1-Tair10_Nu.bowtie2_peak_5	AT1G01050, AT1G03997
1	37202	37816	H3K4me3_GS_mg10_Col_1-Tair10_Nu.bowtie2_peak_6	AT1G01060
1	45478	46714	H3K4me3_GS_mg10_Col_1-Tair10_Nu.bowtie2_peak_7	AT1G01080
1	48215	49291	H3K4me3_GS_mg10_Col_1-Tair10_Nu.bowtie2_peak_8	AT1G01090
1	50255	51181	H3K4me3_GS_mg10_Col_1-Tair10_Nu.bowtie2_peak_9	AT1G01100
1	52137	52809	H3K4me3_GS_mg10_Col_1-Tair10_Nu.bowtie2_peak_10	AT1G01110
1	52896	53303	H3K4me3_GS_mg10_Col_1-Tair10_Nu.bowtie2_peak_11	AT1G01110
1	53711	54031	H3K4me3_GS_mg10_Col_1-Tair10_Nu.bowtie2_peak_12	.
1	57504	59040	H3K4me3_GS_mg10_Col_1-Tair10_Nu.bowtie2_peak_13	AT1G01120
1	63371	63956	H3K4me3_GS_mg10_Col_1-Tair10_Nu.bowtie2_peak_14	AT1G01130
1	67164	67651	H3K4me3_GS_mg10_Col_1-Tair10_Nu.bowtie2_peak_15	AT1G01140
1	71326	71661	H3K4me3_GS_mg10_Col_1-Tair10_Nu.bowtie2_peak_16	AT1G01150
1	72369	73187	H3K4me3_GS_mg10_Col_1-Tair10_Nu.bowtie2_peak_17	AT1G01160, AT1G04007
1	73272	73571	H3K4me3_GS_mg10_Col_1-Tair10_Nu.bowtie2_peak_18	.
1	74083	74349	H3K4me3_GS_mg10_Col_1-Tair10_Nu.bowtie2_peak_19	.
1	75560	76501	H3K4me3_GS_mg10_Col_1-Tair10_Nu.bowtie2_peak_20	AT1G01180
1	83172	83659	H3K4me3_GS_mg10_Col_1-Tair10_Nu.bowtie2_peak_21	.
1	84106	84669	H3K4me3_GS_mg10_Col_1-Tair10_Nu.bowtie2_peak_22	AT1G01190
1	86722	87201	H3K4me3_GS_mg10_Col_1-Tair10_Nu.bowtie2_peak_23	.
1	87772	88218	H3K4me3_GS_mg10_Col_1-Tair10_Nu.bowtie2_peak_24	AT1G01200
1	88904	89672	H3K4me3_GS_mg10_Col_1-Tair10_Nu.bowtie2_peak_25	AT1G01210
1	91594	92398	H3K4me3_GS_mg10_Col_1-Tair10_Nu.bowtie2_peak_26	AT1G01220, AT1G04023
1	96540	97106	H3K4me3_GS_mg10_Col_1-Tair10_Nu.bowtie2_peak_27	.
1	97481	97954	H3K4me3_GS_mg10_Col_1-Tair10_Nu.bowtie2_peak_28	AT1G01230
1	100596	100993	H3K4me3_GS_mg10_Col_1-Tair10_Nu.bowtie2_peak_29	AT1G01240
1	104689	105343	H3K4me3_GS_mg10_Col_1-Tair10_Nu.bowtie2_peak_30	AT1G01250
1	109429	110929	H3K4me3_GS_mg10_Col_1-Tair10_Nu.bowtie2_peak_31	AT1G01260
1	113376	113777	H3K4me3_GS_mg10_Col_1-Tair10_Nu.bowtie2_peak_32	.
1	114245	114722	H3K4me3_GS_mg10_Col_1-Tair10_Nu.bowtie2_peak_33	AT1G01290
1	114757	115325	H3K4me3_GS_mg10_Col_1-Tair10_Nu.bowtie2_peak_34	AT1G01290
1	117089	118551	H3K4me3_GS_mg10_Col_1-Tair10_Nu.bowtie2_peak_35	AT1G01300
1	119406	119667	H3K4me3_GS_mg10_Col_1-Tair10_Nu.bowtie2_peak_36	AT1G01305
1	120132	120503	H3K4me3_GS_mg10_Col_1-Tair10_Nu.bowtie2_peak_37	AT1G01310
1	120778	121113	H3K4me3_GS_mg10_Col_1-Tair10_Nu.bowtie2_peak_38	.
1	127852	128345	H3K4me3_GS_mg10_Col_1-Tair10_Nu.bowtie2_peak_39	AT1G01320
1	135521	135855	H3K4me3_GS_mg10_Col_1-Tair10_Nu.bowtie2_peak_40	AT1G01340
1	136132	136484	H3K4me3_GS_mg10_Col_1-Tair10_Nu.bowtie2_peak_41	AT1G01350
1	138394	139410	H3K4me3_GS_mg10_Col_1-Tair10_Nu.bowtie2_peak_42	AT1G01355
1	142027	142874	H3K4me3_GS_mg10_Col_1-Tair10_Nu.bowtie2_peak_43	AT1G01360
1	143598	144151	H3K4me3_GS_mg10_Col_1-Tair10_Nu.bowtie2_peak_44	AT1G01370
1	149358	149804	H3K4me3_GS_mg10_Col_1-Tair10_Nu.bowtie2_peak_45	AT1G01390
1	151389	151767	H3K4me3_GS_mg10_Col_1-Tair10_Nu.bowtie2_peak_46	AT1G01400
1	151928	152231	H3K4me3_GS_mg10_Col_1-Tair10_Nu.bowtie2_peak_47	AT1G01400
1	154679	155471	H3K4me3_GS_mg10_Col_1-Tair10_Nu.bowtie2_peak_48	.
1	155527	156036	H3K4me3_GS_mg10_Col_1-Tair10_Nu.bowtie2_peak_49	AT1G01420
1	157018	157391	H3K4me3_GS_mg10_Col_1-Tair10_Nu.bowtie2_peak_50	.
1	157455	158618	H3K4me3_GS_mg10_Col_1-Tair10_Nu.bowtie2_peak_51	AT1G01430
1	161906	162586	H3K4me3_GS_mg10_Col_1-Tair10_Nu.bowtie2_peak_52	AT1G01440
1	163343	163767	H3K4me3_GS_mg10_Col_1-Tair10_Nu.bowtie2_peak_53	AT1G01448
1	163861	164152	H3K4me3_GS_mg10_Col_1-Tair10_Nu.bowtie2_peak_54	AT1G01448
1	167305	167913	H3K4me3_GS_mg10_Col_1-Tair10_Nu.bowtie2_peak_55	AT1G01453
1	172282	172905	H3K4me3_GS_mg10_Col_1-Tair10_Nu.bowtie2_peak_56	AT1G01470
1	177223	178110	H3K4me3_GS_mg10_Col_1-Tair10_Nu.bowtie2_peak_57	.
1	180410	180919	H3K4me3_GS_mg10_Col_1-Tair10_Nu.bowtie2_peak_58	.
1	185145	186115	H3K4me3_GS_mg10_Col_1-Tair10_Nu.bowtie2_peak_59	AT1G01500
1	187182	188272	H3K4me3_GS_mg10_Col_1-Tair10_Nu.bowtie2_peak_60	AT1G01510
1	190544	190872	H3K4me3_GS_mg10_Col_1-Tair10_Nu.bowtie2_peak_61	AT1G01520
1	195772	196622	H3K4me3_GS_mg10_Col_1-Tair10_Nu.bowtie2_peak_62	AT1G01540
1	200471	200994	H3K4me3_GS_mg10_Col_1-Tair10_Nu.bowtie2_peak_63	AT1G01550
1	204970	205945	H3K4me3_GS_mg10_Col_1-Tair10_Nu.bowtie2_peak_64	AT1G01570
1	209297	210581	H3K4me3_GS_mg10_Col_1-Tair10_Nu.bowtie2_peak_65	AT1G01580
1	211060	211779	H3K4me3_GS_mg10_Col_1-Tair10_Nu.bowtie2_peak_66	.
1	216562	216863	H3K4me3_GS_mg10_Col_1-Tair10_Nu.bowtie2_peak_67	.
1	219124	220102	H3K4me3_GS_mg10_Col_1-Tair10_Nu.bowtie2_peak_68	AT1G01600
1	220287	220969	H3K4me3_GS_mg10_Col_1-Tair10_Nu.bowtie2_peak_69	.
1	222604	223004	H3K4me3_GS_mg10_Col_1-Tair10_Nu.bowtie2_peak_70	.
1	223451	224339	H3K4me3_GS_mg10_Col_1-Tair10_Nu.bowtie2_peak_71	AT1G01610
1	225979	227235	H3K4me3_GS_mg10_Col_1-Tair10_Nu.bowtie2_peak_72	AT1G01620
1	229000	229742	H3K4me3_GS_mg10_Col_1-Tair10_Nu.bowtie2_peak_73	AT1G01630
1	236835	237741	H3K4me3_GS_mg10_Col_1-Tair10_Nu.bowtie2_peak_74	AT1G01650
1	240020	240669	H3K4me3_GS_mg10_Col_1-Tair10_Nu.bowtie2_peak_75	.
1	242403	242753	H3K4me3_GS_mg10_Col_1-Tair10_Nu.bowtie2_peak_76	AT1G01660
1	249131	249803	H3K4me3_GS_mg10_Col_1-Tair10_Nu.bowtie2_peak_77	AT1G01690
1	254823	255253	H3K4me3_GS_mg10_Col_1-Tair10_Nu.bowtie2_peak_78	AT1G08775, AT1G04033
1	257038	257573	H3K4me3_GS_mg10_Col_1-Tair10_Nu.bowtie2_peak_79	.
1	258812	259214	H3K4me3_GS_mg10_Col_1-Tair10_Nu.bowtie2_peak_80	AT1G04037
1	261145	261465	H3K4me3_GS_mg10_Col_1-Tair10_Nu.bowtie2_peak_81	AT1G01700
1	262862	263732	H3K4me3_GS_mg10_Col_1-Tair10_Nu.bowtie2_peak_82	AT1G01710
1	266446	266941	H3K4me3_GS_mg10_Col_1-Tair10_Nu.bowtie2_peak_83	AT1G01715
1	268382	269651	H3K4me3_GS_mg10_Col_1-Tair10_Nu.bowtie2_peak_84	AT1G01720
1	270510	270793	H3K4me3_GS_mg10_Col_1-Tair10_Nu.bowtie2_peak_85	AT1G01725
1	270915	271881	H3K4me3_GS_mg10_Col_1-Tair10_Nu.bowtie2_peak_86	AT1G01730
1	273815	274680	H3K4me3_GS_mg10_Col_1-Tair10_Nu.bowtie2_peak_87	AT1G01740
1	277876	278548	H3K4me3_GS_mg10_Col_1-Tair10_Nu.bowtie2_peak_88	AT1G01760
1	278592	279573	H3K4me3_GS_mg10_Col_1-Tair10_Nu.bowtie2_peak_89	AT1G01770
1	284473	285413	H3K4me3_GS_mg10_Col_1-Tair10_Nu.bowtie2_peak_90	AT1G01790
1	293396	293900	H3K4me3_GS_mg10_Col_1-Tair10_Nu.bowtie2_peak_91	AT1G01800
1	295210	295735	H3K4me3_GS_mg10_Col_1-Tair10_Nu.bowtie2_peak_92	AT1G01810
1	297395	297812	H3K4me3_GS_mg10_Col_1-Tair10_Nu.bowtie2_peak_93	AT1G01820
1	298697	300271	H3K4me3_GS_mg10_Col_1-Tair10_Nu.bowtie2_peak_94	.
1	303527	304202	H3K4me3_GS_mg10_Col_1-Tair10_Nu.bowtie2_peak_95	AT1G01840, AT1G04067
1	305527	306307	H3K4me3_GS_mg10_Col_1-Tair10_Nu.bowtie2_peak_96	AT1G01860
1	308221	309094	H3K4me3_GS_mg10_Col_1-Tair10_Nu.bowtie2_peak_97	AT1G01880
1	310585	310954	H3K4me3_GS_mg10_Col_1-Tair10_Nu.bowtie2_peak_98	AT1G01900
1	311441	312852	H3K4me3_GS_mg10_Col_1-Tair10_Nu.bowtie2_peak_99	AT1G04077
1	315387	315929	H3K4me3_GS_mg10_Col_1-Tair10_Nu.bowtie2_peak_100	AT1G01910
1	316147	316768	H3K4me3_GS_mg10_Col_1-Tair10_Nu.bowtie2_peak_101	AT1G01920
1	321615	322866	H3K4me3_GS_mg10_Col_1-Tair10_Nu.bowtie2_peak_102	AT1G01930
1	323043	323500	H3K4me3_GS_mg10_Col_1-Tair10_Nu.bowtie2_peak_103	AT1G01940
1	325397	326368	H3K4me3_GS_mg10_Col_1-Tair10_Nu.bowtie2_peak_104	AT1G01950
1	336292	337803	H3K4me3_GS_mg10_Col_1-Tair10_Nu.bowtie2_peak_105	AT1G01960
1	338292	339019	H3K4me3_GS_mg10_Col_1-Tair10_Nu.bowtie2_peak_106	AT1G01970
1	340522	341903	H3K4me3_GS_mg10_Col_1-Tair10_Nu.bowtie2_peak_107	AT1G01980
1	343354	344328	H3K4me3_GS_mg10_Col_1-Tair10_Nu.bowtie2_peak_108	AT1G01990
1	345836	347306	H3K4me3_GS_mg10_Col_1-Tair10_Nu.bowtie2_peak_109	AT1G02000
1	347877	348351	H3K4me3_GS_mg10_Col_1-Tair10_Nu.bowtie2_peak_110	AT1G02010
1	352871	354904	H3K4me3_GS_mg10_Col_1-Tair10_Nu.bowtie2_peak_111	AT1G02020, AT1TE01155
1	355362	356233	H3K4me3_GS_mg10_Col_1-Tair10_Nu.bowtie2_peak_112	.
1	358076	358899	H3K4me3_GS_mg10_Col_1-Tair10_Nu.bowtie2_peak_113	AT1G02040
1	361883	363147	H3K4me3_GS_mg10_Col_1-Tair10_Nu.bowtie2_peak_114	AT1G02060
1	365546	366424	H3K4me3_GS_mg10_Col_1-Tair10_Nu.bowtie2_peak_115	AT1G02065
1	366569	367198	H3K4me3_GS_mg10_Col_1-Tair10_Nu.bowtie2_peak_116	AT1G02067
1	370424	371065	H3K4me3_GS_mg10_Col_1-Tair10_Nu.bowtie2_peak_117	AT1G02070
1	373504	374900	H3K4me3_GS_mg10_Col_1-Tair10_Nu.bowtie2_peak_118	AT1G02080
1	388579	389658	H3K4me3_GS_mg10_Col_1-Tair10_Nu.bowtie2_peak_119	AT1G02090
1	389794	390586	H3K4me3_GS_mg10_Col_1-Tair10_Nu.bowtie2_peak_120	AT1G02100
1	392785	394510	H3K4me3_GS_mg10_Col_1-Tair10_Nu.bowtie2_peak_121	AT1G02110
1	395650	396868	H3K4me3_GS_mg10_Col_1-Tair10_Nu.bowtie2_peak_122	AT1G02120
1	401499	401838	H3K4me3_GS_mg10_Col_1-Tair10_Nu.bowtie2_peak_123	AT1G02130
1	403694	404450	H3K4me3_GS_mg10_Col_1-Tair10_Nu.bowtie2_peak_124	AT1G02140
1	404583	405167	H3K4me3_GS_mg10_Col_1-Tair10_Nu.bowtie2_peak_125	AT1G02145
1	408732	410164	H3K4me3_GS_mg10_Col_1-Tair10_Nu.bowtie2_peak_126	AT1G02150
1	410735	411435	H3K4me3_GS_mg10_Col_1-Tair10_Nu.bowtie2_peak_127	AT1G02160
1	411761	413161	H3K4me3_GS_mg10_Col_1-Tair10_Nu.bowtie2_peak_128	AT1G02170
1	413763	414599	H3K4me3_GS_mg10_Col_1-Tair10_Nu.bowtie2_peak_129	AT1G02180
1	415134	415774	H3K4me3_GS_mg10_Col_1-Tair10_Nu.bowtie2_peak_130	AT1G02190
1	419032	419532	H3K4me3_GS_mg10_Col_1-Tair10_Nu.bowtie2_peak_131	AT1G02205
1	420575	420865	H3K4me3_GS_mg10_Col_1-Tair10_Nu.bowtie2_peak_132	.
1	424902	425209	H3K4me3_GS_mg10_Col_1-Tair10_Nu.bowtie2_peak_133	AT1G08785
1	430074	430683	H3K4me3_GS_mg10_Col_1-Tair10_Nu.bowtie2_peak_134	AT1G02220
1	436253	436905	H3K4me3_GS_mg10_Col_1-Tair10_Nu.bowtie2_peak_135	AT1G02230
1	441924	442568	H3K4me3_GS_mg10_Col_1-Tair10_Nu.bowtie2_peak_136	AT1G02260
1	445495	446240	H3K4me3_GS_mg10_Col_1-Tair10_Nu.bowtie2_peak_137	AT1G02270
1	449698	450416	H3K4me3_GS_mg10_Col_1-Tair10_Nu.bowtie2_peak_138	AT1G02280
1	450637	450895	H3K4me3_GS_mg10_Col_1-Tair10_Nu.bowtie2_peak_139	.
1	452284	452723	H3K4me3_GS_mg10_Col_1-Tair10_Nu.bowtie2_peak_140	AT1G02290
1	460319	460681	H3K4me3_GS_mg10_Col_1-Tair10_Nu.bowtie2_peak_141	AT1G04103, AT1G02310
1	462684	463595	H3K4me3_GS_mg10_Col_1-Tair10_Nu.bowtie2_peak_142	AT1G02330
1	464001	464545	H3K4me3_GS_mg10_Col_1-Tair10_Nu.bowtie2_peak_143	AT1G02335
1	469795	470549	H3K4me3_GS_mg10_Col_1-Tair10_Nu.bowtie2_peak_144	AT1G02350
1	470835	471443	H3K4me3_GS_mg10_Col_1-Tair10_Nu.bowtie2_peak_145	AT1G04107
1	472708	473039	H3K4me3_GS_mg10_Col_1-Tair10_Nu.bowtie2_peak_146	AT1G02360
1	474445	474983	H3K4me3_GS_mg10_Col_1-Tair10_Nu.bowtie2_peak_147	AT1G02370
1	480898	481602	H3K4me3_GS_mg10_Col_1-Tair10_Nu.bowtie2_peak_148	AT1G02390
1	486898	487395	H3K4me3_GS_mg10_Col_1-Tair10_Nu.bowtie2_peak_149	AT1G02400
1	490038	490570	H3K4me3_GS_mg10_Col_1-Tair10_Nu.bowtie2_peak_150	AT1G02405
1	490923	491381	H3K4me3_GS_mg10_Col_1-Tair10_Nu.bowtie2_peak_151	AT1G02410
1	491475	491776	H3K4me3_GS_mg10_Col_1-Tair10_Nu.bowtie2_peak_152	AT1G02410
1	493565	494326	H3K4me3_GS_mg10_Col_1-Tair10_Nu.bowtie2_peak_153	AT1G02420
1	498046	498447	H3K4me3_GS_mg10_Col_1-Tair10_Nu.bowtie2_peak_154	AT1G02450
1	506703	507027	H3K4me3_GS_mg10_Col_1-Tair10_Nu.bowtie2_peak_155	AT1G02460
1	514994	515344	H3K4me3_GS_mg10_Col_1-Tair10_Nu.bowtie2_peak_156	AT1G02475
1	516499	516837	H3K4me3_GS_mg10_Col_1-Tair10_Nu.bowtie2_peak_157	AT1G02490
1	519022	519315	H3K4me3_GS_mg10_Col_1-Tair10_Nu.bowtie2_peak_158	AT1G02500
1	520865	521700	H3K4me3_GS_mg10_Col_1-Tair10_Nu.bowtie2_peak_159	AT1G02510
1	524012	524362	H3K4me3_GS_mg10_Col_1-Tair10_Nu.bowtie2_peak_160	AT1G02520
1	529674	530079	H3K4me3_GS_mg10_Col_1-Tair10_Nu.bowtie2_peak_161	AT1G02530
1	536501	537153	H3K4me3_GS_mg10_Col_1-Tair10_Nu.bowtie2_peak_162	AT1G02550
1	537879	538559	H3K4me3_GS_mg10_Col_1-Tair10_Nu.bowtie2_peak_163	AT1G02560
1	541471	542002	H3K4me3_GS_mg10_Col_1-Tair10_Nu.bowtie2_peak_164	AT1G02570
1	543238	543535	H3K4me3_GS_mg10_Col_1-Tair10_Nu.bowtie2_peak_165	AT1G02575
1	551250	551674	H3K4me3_GS_mg10_Col_1-Tair10_Nu.bowtie2_peak_166	AT1G08805, AT1G04127
1	557288	558161	H3K4me3_GS_mg10_Col_1-Tair10_Nu.bowtie2_peak_167	AT1G02620
1	558198	558732	H3K4me3_GS_mg10_Col_1-Tair10_Nu.bowtie2_peak_168	AT1G04133
1	561001	561564	H3K4me3_GS_mg10_Col_1-Tair10_Nu.bowtie2_peak_169	.
1	561960	562253	H3K4me3_GS_mg10_Col_1-Tair10_Nu.bowtie2_peak_170	AT1G02630
1	564193	564782	H3K4me3_GS_mg10_Col_1-Tair10_Nu.bowtie2_peak_171	AT1G02640
1	565280	565988	H3K4me3_GS_mg10_Col_1-Tair10_Nu.bowtie2_peak_172	AT1G02640
1	566195	566800	H3K4me3_GS_mg10_Col_1-Tair10_Nu.bowtie2_peak_173	.
1	568704	569168	H3K4me3_GS_mg10_Col_1-Tair10_Nu.bowtie2_peak_174	AT1G02650
1	569271	570345	H3K4me3_GS_mg10_Col_1-Tair10_Nu.bowtie2_peak_175	.
1	572258	572552	H3K4me3_GS_mg10_Col_1-Tair10_Nu.bowtie2_peak_176	.
1	573559	574008	H3K4me3_GS_mg10_Col_1-Tair10_Nu.bowtie2_peak_177	AT1G02660
1	574141	574906	H3K4me3_GS_mg10_Col_1-Tair10_Nu.bowtie2_peak_178	AT1G02660
1	576448	577413	H3K4me3_GS_mg10_Col_1-Tair10_Nu.bowtie2_peak_179	AT1G02670
1	579754	580033	H3K4me3_GS_mg10_Col_1-Tair10_Nu.bowtie2_peak_180	.
1	580643	581317	H3K4me3_GS_mg10_Col_1-Tair10_Nu.bowtie2_peak_181	AT1G02680
1	582441	582779	H3K4me3_GS_mg10_Col_1-Tair10_Nu.bowtie2_peak_182	AT1G02681
1	584242	584751	H3K4me3_GS_mg10_Col_1-Tair10_Nu.bowtie2_peak_183	AT1G02690
1	586708	587039	H3K4me3_GS_mg10_Col_1-Tair10_Nu.bowtie2_peak_184	.
1	588293	589292	H3K4me3_GS_mg10_Col_1-Tair10_Nu.bowtie2_peak_185	AT1G02700
1	589551	590099	H3K4me3_GS_mg10_Col_1-Tair10_Nu.bowtie2_peak_186	AT1G02705, AT1G02710
1	591899	593185	H3K4me3_GS_mg10_Col_1-Tair10_Nu.bowtie2_peak_187	AT1G02720
1	597694	598646	H3K4me3_GS_mg10_Col_1-Tair10_Nu.bowtie2_peak_188	AT1G02730
1	601695	602199	H3K4me3_GS_mg10_Col_1-Tair10_Nu.bowtie2_peak_189	AT1G02740
1	602583	602881	H3K4me3_GS_mg10_Col_1-Tair10_Nu.bowtie2_peak_190	AT1G02750
1	606152	606493	H3K4me3_GS_mg10_Col_1-Tair10_Nu.bowtie2_peak_191	AT1G02770
1	608187	609469	H3K4me3_GS_mg10_Col_1-Tair10_Nu.bowtie2_peak_192	AT1G02780
1	613357	613730	H3K4me3_GS_mg10_Col_1-Tair10_Nu.bowtie2_peak_193	.
1	614937	615379	H3K4me3_GS_mg10_Col_1-Tair10_Nu.bowtie2_peak_194	AT1G02800
1	615743	616154	H3K4me3_GS_mg10_Col_1-Tair10_Nu.bowtie2_peak_195	AT1G02800
1	618327	619374	H3K4me3_GS_mg10_Col_1-Tair10_Nu.bowtie2_peak_196	AT1G02810
1	620661	621189	H3K4me3_GS_mg10_Col_1-Tair10_Nu.bowtie2_peak_197	AT1G02813
1	621564	622222	H3K4me3_GS_mg10_Col_1-Tair10_Nu.bowtie2_peak_198	AT1G02816
1	623850	624504	H3K4me3_GS_mg10_Col_1-Tair10_Nu.bowtie2_peak_199	AT1G02820
1	625343	625670	H3K4me3_GS_mg10_Col_1-Tair10_Nu.bowtie2_peak_200	AT1G02830
1	626756	627839	H3K4me3_GS_mg10_Col_1-Tair10_Nu.bowtie2_peak_201	AT1G02840
1	628014	628505	H3K4me3_GS_mg10_Col_1-Tair10_Nu.bowtie2_peak_202	AT1G02840
1	630495	631173	H3K4me3_GS_mg10_Col_1-Tair10_Nu.bowtie2_peak_203	AT1G02850
1	635616	636383	H3K4me3_GS_mg10_Col_1-Tair10_Nu.bowtie2_peak_204	AT1G02860
1	638096	638674	H3K4me3_GS_mg10_Col_1-Tair10_Nu.bowtie2_peak_205	AT1G02870
1	641516	641968	H3K4me3_GS_mg10_Col_1-Tair10_Nu.bowtie2_peak_206	AT1G08815
1	644004	644533	H3K4me3_GS_mg10_Col_1-Tair10_Nu.bowtie2_peak_207	AT1G02880
1	650697	651887	H3K4me3_GS_mg10_Col_1-Tair10_Nu.bowtie2_peak_208	AT1G02890
1	653935	654372	H3K4me3_GS_mg10_Col_1-Tair10_Nu.bowtie2_peak_209	AT1G02900
1	657645	658163	H3K4me3_GS_mg10_Col_1-Tair10_Nu.bowtie2_peak_210	AT1G02910
1	658945	659290	H3K4me3_GS_mg10_Col_1-Tair10_Nu.bowtie2_peak_211	.
1	661284	661783	H3K4me3_GS_mg10_Col_1-Tair10_Nu.bowtie2_peak_212	.
1	669457	669845	H3K4me3_GS_mg10_Col_1-Tair10_Nu.bowtie2_peak_213	AT1G02960
1	671410	672060	H3K4me3_GS_mg10_Col_1-Tair10_Nu.bowtie2_peak_214	.
1	672371	672736	H3K4me3_GS_mg10_Col_1-Tair10_Nu.bowtie2_peak_215	AT1G02965
1	673376	673847	H3K4me3_GS_mg10_Col_1-Tair10_Nu.bowtie2_peak_216	AT1G02970
1	677346	677767	H3K4me3_GS_mg10_Col_1-Tair10_Nu.bowtie2_peak_217	AT1G02980
1	687026	687329	H3K4me3_GS_mg10_Col_1-Tair10_Nu.bowtie2_peak_218	AT1G02990
1	691501	692565	H3K4me3_GS_mg10_Col_1-Tair10_Nu.bowtie2_peak_219	AT1G03000
1	701998	702452	H3K4me3_GS_mg10_Col_1-Tair10_Nu.bowtie2_peak_220	AT1G03030
1	705424	705802	H3K4me3_GS_mg10_Col_1-Tair10_Nu.bowtie2_peak_221	AT1G03040
1	706068	706602	H3K4me3_GS_mg10_Col_1-Tair10_Nu.bowtie2_peak_222	AT1G03040
1	707714	708229	H3K4me3_GS_mg10_Col_1-Tair10_Nu.bowtie2_peak_223	AT1G03050
1	709026	709523	H3K4me3_GS_mg10_Col_1-Tair10_Nu.bowtie2_peak_224	.
1	711492	711784	H3K4me3_GS_mg10_Col_1-Tair10_Nu.bowtie2_peak_225	AT1G03055
1	726555	727186	H3K4me3_GS_mg10_Col_1-Tair10_Nu.bowtie2_peak_226	AT1G03060, AT1TE02360
1	729928	730566	H3K4me3_GS_mg10_Col_1-Tair10_Nu.bowtie2_peak_227	AT1G03070
1	739659	740505	H3K4me3_GS_mg10_Col_1-Tair10_Nu.bowtie2_peak_228	AT1G03090
1	745678	746172	H3K4me3_GS_mg10_Col_1-Tair10_Nu.bowtie2_peak_229	AT1G03100
1	746184	746667	H3K4me3_GS_mg10_Col_1-Tair10_Nu.bowtie2_peak_230	AT1G03100
1	747241	747518	H3K4me3_GS_mg10_Col_1-Tair10_Nu.bowtie2_peak_231	AT1G03103
1	748607	748969	H3K4me3_GS_mg10_Col_1-Tair10_Nu.bowtie2_peak_232	AT1G03106
1	749296	750059	H3K4me3_GS_mg10_Col_1-Tair10_Nu.bowtie2_peak_233	AT1G03110
1	752194	753202	H3K4me3_GS_mg10_Col_1-Tair10_Nu.bowtie2_peak_234	AT1G03120
1	753645	754252	H3K4me3_GS_mg10_Col_1-Tair10_Nu.bowtie2_peak_235	AT1G03130
1	755365	756294	H3K4me3_GS_mg10_Col_1-Tair10_Nu.bowtie2_peak_236	AT1G03140
1	756419	756841	H3K4me3_GS_mg10_Col_1-Tair10_Nu.bowtie2_peak_237	AT1G03150
1	761279	762230	H3K4me3_GS_mg10_Col_1-Tair10_Nu.bowtie2_peak_238	AT1G03160
1	769862	770416	H3K4me3_GS_mg10_Col_1-Tair10_Nu.bowtie2_peak_239	.
1	773428	773874	H3K4me3_GS_mg10_Col_1-Tair10_Nu.bowtie2_peak_240	AT1G03180
1	775540	776443	H3K4me3_GS_mg10_Col_1-Tair10_Nu.bowtie2_peak_241	AT1G03190
1	782919	783402	H3K4me3_GS_mg10_Col_1-Tair10_Nu.bowtie2_peak_242	AT1G03210, AT1TE02550
1	787100	788296	H3K4me3_GS_mg10_Col_1-Tair10_Nu.bowtie2_peak_243	AT1G03220
1	790061	791281	H3K4me3_GS_mg10_Col_1-Tair10_Nu.bowtie2_peak_244	AT1G03230
1	794539	795367	H3K4me3_GS_mg10_Col_1-Tair10_Nu.bowtie2_peak_245	AT1G03250
1	797828	798479	H3K4me3_GS_mg10_Col_1-Tair10_Nu.bowtie2_peak_246	AT1G03260
1	799098	799593	H3K4me3_GS_mg10_Col_1-Tair10_Nu.bowtie2_peak_247	AT1G03270
1	803072	803414	H3K4me3_GS_mg10_Col_1-Tair10_Nu.bowtie2_peak_248	AT1G03280
1	812244	813152	H3K4me3_GS_mg10_Col_1-Tair10_Nu.bowtie2_peak_249	AT1G03300
1	818896	819198	H3K4me3_GS_mg10_Col_1-Tair10_Nu.bowtie2_peak_250	AT1G03330
1	822879	824352	H3K4me3_GS_mg10_Col_1-Tair10_Nu.bowtie2_peak_251	AT1G03350
1	824542	825292	H3K4me3_GS_mg10_Col_1-Tair10_Nu.bowtie2_peak_252	AT1G03360
1	826552	826914	H3K4me3_GS_mg10_Col_1-Tair10_Nu.bowtie2_peak_253	AT1G03365
1	830667	831329	H3K4me3_GS_mg10_Col_1-Tair10_Nu.bowtie2_peak_254	AT1G03370
1	831452	831756	H3K4me3_GS_mg10_Col_1-Tair10_Nu.bowtie2_peak_255	AT1G03370
1	835798	836533	H3K4me3_GS_mg10_Col_1-Tair10_Nu.bowtie2_peak_256	AT1G03380
1	843564	844210	H3K4me3_GS_mg10_Col_1-Tair10_Nu.bowtie2_peak_257	AT1G03400
1	846041	846489	H3K4me3_GS_mg10_Col_1-Tair10_Nu.bowtie2_peak_258	AT1G04183, AT1G03410
1	846740	847638	H3K4me3_GS_mg10_Col_1-Tair10_Nu.bowtie2_peak_259	AT1G03410, AT1G03420
1	847887	848277	H3K4me3_GS_mg10_Col_1-Tair10_Nu.bowtie2_peak_260	AT1G03430
1	852397	853816	H3K4me3_GS_mg10_Col_1-Tair10_Nu.bowtie2_peak_261	AT1G03440
1	859217	859697	H3K4me3_GS_mg10_Col_1-Tair10_Nu.bowtie2_peak_262	AT1G03445
1	863716	864095	H3K4me3_GS_mg10_Col_1-Tair10_Nu.bowtie2_peak_263	AT1G03457
1	870122	871219	H3K4me3_GS_mg10_Col_1-Tair10_Nu.bowtie2_peak_264	AT1G03475
1	874506	874875	H3K4me3_GS_mg10_Col_1-Tair10_Nu.bowtie2_peak_265	.
1	875152	875540	H3K4me3_GS_mg10_Col_1-Tair10_Nu.bowtie2_peak_266	AT1G04187, AT1G04193, AT1G03502
1	875577	875897	H3K4me3_GS_mg10_Col_1-Tair10_Nu.bowtie2_peak_267	AT1G03506, AT1G04197
1	876746	877030	H3K4me3_GS_mg10_Col_1-Tair10_Nu.bowtie2_peak_268	AT1G03510
1	877070	877586	H3K4me3_GS_mg10_Col_1-Tair10_Nu.bowtie2_peak_269	AT1G03510
1	879689	879997	H3K4me3_GS_mg10_Col_1-Tair10_Nu.bowtie2_peak_270	AT1G03520
1	882535	883530	H3K4me3_GS_mg10_Col_1-Tair10_Nu.bowtie2_peak_271	AT1G03530
1	883707	884653	H3K4me3_GS_mg10_Col_1-Tair10_Nu.bowtie2_peak_272	AT1G03540
1	891612	892447	H3K4me3_GS_mg10_Col_1-Tair10_Nu.bowtie2_peak_273	AT1G03560
1	893142	893774	H3K4me3_GS_mg10_Col_1-Tair10_Nu.bowtie2_peak_274	AT1G03580
1	895733	896353	H3K4me3_GS_mg10_Col_1-Tair10_Nu.bowtie2_peak_275	AT1G03590
1	898860	899529	H3K4me3_GS_mg10_Col_1-Tair10_Nu.bowtie2_peak_276	AT1G03600
1	901155	902710	H3K4me3_GS_mg10_Col_1-Tair10_Nu.bowtie2_peak_277	AT1G03610
1	907616	908535	H3K4me3_GS_mg10_Col_1-Tair10_Nu.bowtie2_peak_278	AT1G03630
1	908682	909032	H3K4me3_GS_mg10_Col_1-Tair10_Nu.bowtie2_peak_279	.
1	909067	909324	H3K4me3_GS_mg10_Col_1-Tair10_Nu.bowtie2_peak_280	.
1	910806	911234	H3K4me3_GS_mg10_Col_1-Tair10_Nu.bowtie2_peak_281	AT1G03650
1	917028	917408	H3K4me3_GS_mg10_Col_1-Tair10_Nu.bowtie2_peak_282	.
1	917497	917997	H3K4me3_GS_mg10_Col_1-Tair10_Nu.bowtie2_peak_283	AT1G03680
1	918305	919071	H3K4me3_GS_mg10_Col_1-Tair10_Nu.bowtie2_peak_284	AT1G03687
1	923416	923953	H3K4me3_GS_mg10_Col_1-Tair10_Nu.bowtie2_peak_285	AT1G03710
1	931002	931613	H3K4me3_GS_mg10_Col_1-Tair10_Nu.bowtie2_peak_286	AT1G03730
1	933683	934379	H3K4me3_GS_mg10_Col_1-Tair10_Nu.bowtie2_peak_287	AT1G03740
1	937865	938375	H3K4me3_GS_mg10_Col_1-Tair10_Nu.bowtie2_peak_288	AT1G03750
1	938574	938970	H3K4me3_GS_mg10_Col_1-Tair10_Nu.bowtie2_peak_289	AT1G03750
1	942966	943407	H3K4me3_GS_mg10_Col_1-Tair10_Nu.bowtie2_peak_290	AT1G03760
1	944615	945093	H3K4me3_GS_mg10_Col_1-Tair10_Nu.bowtie2_peak_291	AT1G03770
1	951475	951767	H3K4me3_GS_mg10_Col_1-Tair10_Nu.bowtie2_peak_292	AT1G03780
1	954580	955914	H3K4me3_GS_mg10_Col_1-Tair10_Nu.bowtie2_peak_293	AT1G03790
1	957190	958015	H3K4me3_GS_mg10_Col_1-Tair10_Nu.bowtie2_peak_294	AT1G03800
1	960311	960635	H3K4me3_GS_mg10_Col_1-Tair10_Nu.bowtie2_peak_295	AT1G03820
1	962155	962450	H3K4me3_GS_mg10_Col_1-Tair10_Nu.bowtie2_peak_296	.
1	966237	966760	H3K4me3_GS_mg10_Col_1-Tair10_Nu.bowtie2_peak_297	AT1G03830
1	967763	968544	H3K4me3_GS_mg10_Col_1-Tair10_Nu.bowtie2_peak_298	.
1	976207	976563	H3K4me3_GS_mg10_Col_1-Tair10_Nu.bowtie2_peak_299	.
1	977358	977686	H3K4me3_GS_mg10_Col_1-Tair10_Nu.bowtie2_peak_300	AT1G03850
1	980973	981872	H3K4me3_GS_mg10_Col_1-Tair10_Nu.bowtie2_peak_301	AT1G03860
1	982572	983430	H3K4me3_GS_mg10_Col_1-Tair10_Nu.bowtie2_peak_302	AT1G03870
1	985744	986129	H3K4me3_GS_mg10_Col_1-Tair10_Nu.bowtie2_peak_303	AT1G03880
1	986236	986579	H3K4me3_GS_mg10_Col_1-Tair10_Nu.bowtie2_peak_304	AT1G03880
1	986789	987291	H3K4me3_GS_mg10_Col_1-Tair10_Nu.bowtie2_peak_305	AT1G03880
1	987602	987897	H3K4me3_GS_mg10_Col_1-Tair10_Nu.bowtie2_peak_306	.
1	989218	989965	H3K4me3_GS_mg10_Col_1-Tair10_Nu.bowtie2_peak_307	AT1G03890
1	990059	990402	H3K4me3_GS_mg10_Col_1-Tair10_Nu.bowtie2_peak_308	.
1	990517	990864	H3K4me3_GS_mg10_Col_1-Tair10_Nu.bowtie2_peak_309	.
1	991160	991801	H3K4me3_GS_mg10_Col_1-Tair10_Nu.bowtie2_peak_310	AT1G03900
1	993404	993988	H3K4me3_GS_mg10_Col_1-Tair10_Nu.bowtie2_peak_311	AT1G03905
1	996049	996833	H3K4me3_GS_mg10_Col_1-Tair10_Nu.bowtie2_peak_312	AT1G03910
1	1001409	1001793	H3K4me3_GS_mg10_Col_1-Tair10_Nu.bowtie2_peak_313	AT1G03920
1	1004917	1005479	H3K4me3_GS_mg10_Col_1-Tair10_Nu.bowtie2_peak_314	AT1G03930
1	1008513	1009245	H3K4me3_GS_mg10_Col_1-Tair10_Nu.bowtie2_peak_315	AT1G04217, AT1G03935, AT1G04223
1	1009499	1010004	H3K4me3_GS_mg10_Col_1-Tair10_Nu.bowtie2_peak_316	.
1	1011366	1011692	H3K4me3_GS_mg10_Col_1-Tair10_Nu.bowtie2_peak_317	.
1	1013688	1014693	H3K4me3_GS_mg10_Col_1-Tair10_Nu.bowtie2_peak_318	AT1G03960
1	1018116	1019072	H3K4me3_GS_mg10_Col_1-Tair10_Nu.bowtie2_peak_319	AT1G03970, AT1G04233
1	1021618	1022085	H3K4me3_GS_mg10_Col_1-Tair10_Nu.bowtie2_peak_320	AT1G03980
1	1026079	1026381	H3K4me3_GS_mg10_Col_1-Tair10_Nu.bowtie2_peak_321	AT1G03990
1	1026697	1027631	H3K4me3_GS_mg10_Col_1-Tair10_Nu.bowtie2_peak_322	.
1	1028222	1028902	H3K4me3_GS_mg10_Col_1-Tair10_Nu.bowtie2_peak_323	AT1G04000
1	1035377	1036203	H3K4me3_GS_mg10_Col_1-Tair10_Nu.bowtie2_peak_324	AT1G04010
1	1036516	1036886	H3K4me3_GS_mg10_Col_1-Tair10_Nu.bowtie2_peak_325	AT1G04020
1	1040385	1040854	H3K4me3_GS_mg10_Col_1-Tair10_Nu.bowtie2_peak_326	AT1G04030
1	1042543	1042804	H3K4me3_GS_mg10_Col_1-Tair10_Nu.bowtie2_peak_327	.
1	1042843	1043149	H3K4me3_GS_mg10_Col_1-Tair10_Nu.bowtie2_peak_328	.
1	1043395	1043866	H3K4me3_GS_mg10_Col_1-Tair10_Nu.bowtie2_peak_329	AT1G04040
1	1048978	1049269	H3K4me3_GS_mg10_Col_1-Tair10_Nu.bowtie2_peak_330	AT1G04050
1	1050683	1051187	H3K4me3_GS_mg10_Col_1-Tair10_Nu.bowtie2_peak_331	AT1G04070
1	1051372	1052114	H3K4me3_GS_mg10_Col_1-Tair10_Nu.bowtie2_peak_332	AT1G04080
1	1058710	1059304	H3K4me3_GS_mg10_Col_1-Tair10_Nu.bowtie2_peak_333	.
1	1059483	1060481	H3K4me3_GS_mg10_Col_1-Tair10_Nu.bowtie2_peak_334	AT1G04100, AT1G04105
1	1061895	1063627	H3K4me3_GS_mg10_Col_1-Tair10_Nu.bowtie2_peak_335	AT1G04110
1	1069627	1070661	H3K4me3_GS_mg10_Col_1-Tair10_Nu.bowtie2_peak_336	AT1G04120
1	1073352	1074305	H3K4me3_GS_mg10_Col_1-Tair10_Nu.bowtie2_peak_337	AT1G04130
1	1079661	1080585	H3K4me3_GS_mg10_Col_1-Tair10_Nu.bowtie2_peak_338	AT1G04140
1	1081252	1081992	H3K4me3_GS_mg10_Col_1-Tair10_Nu.bowtie2_peak_339	.
1	1082771	1083243	H3K4me3_GS_mg10_Col_1-Tair10_Nu.bowtie2_peak_340	AT1G04150
1	1083347	1084323	H3K4me3_GS_mg10_Col_1-Tair10_Nu.bowtie2_peak_341	AT1G04150
1	1086977	1087237	H3K4me3_GS_mg10_Col_1-Tair10_Nu.bowtie2_peak_342	AT1G04160
1	1095808	1096215	H3K4me3_GS_mg10_Col_1-Tair10_Nu.bowtie2_peak_343	.
1	1097048	1097651	H3K4me3_GS_mg10_Col_1-Tair10_Nu.bowtie2_peak_344	AT1G04170
1	1104590	1105349	H3K4me3_GS_mg10_Col_1-Tair10_Nu.bowtie2_peak_345	AT1G04180
1	1105519	1105963	H3K4me3_GS_mg10_Col_1-Tair10_Nu.bowtie2_peak_346	.
1	1108244	1108643	H3K4me3_GS_mg10_Col_1-Tair10_Nu.bowtie2_peak_347	AT1G04190
1	1109471	1110059	H3K4me3_GS_mg10_Col_1-Tair10_Nu.bowtie2_peak_348	AT1G04200
1	1114404	1115344	H3K4me3_GS_mg10_Col_1-Tair10_Nu.bowtie2_peak_349	AT1G04210
1	1121910	1122335	H3K4me3_GS_mg10_Col_1-Tair10_Nu.bowtie2_peak_350	AT1G04220
1	1125501	1125927	H3K4me3_GS_mg10_Col_1-Tair10_Nu.bowtie2_peak_351	AT1G04230
1	1136297	1136641	H3K4me3_GS_mg10_Col_1-Tair10_Nu.bowtie2_peak_352	AT1G04250
1	1140570	1141366	H3K4me3_GS_mg10_Col_1-Tair10_Nu.bowtie2_peak_353	AT1G04260
1	1141845	1142179	H3K4me3_GS_mg10_Col_1-Tair10_Nu.bowtie2_peak_354	.
1	1142639	1143027	H3K4me3_GS_mg10_Col_1-Tair10_Nu.bowtie2_peak_355	AT1G04270
1	1146057	1146430	H3K4me3_GS_mg10_Col_1-Tair10_Nu.bowtie2_peak_356	AT1G04280
1	1147709	1148392	H3K4me3_GS_mg10_Col_1-Tair10_Nu.bowtie2_peak_357	AT1G04295, AT1G04290
1	1153646	1153999	H3K4me3_GS_mg10_Col_1-Tair10_Nu.bowtie2_peak_358	AT1G04300
1	1154258	1154604	H3K4me3_GS_mg10_Col_1-Tair10_Nu.bowtie2_peak_359	AT1G04300
1	1155837	1156160	H3K4me3_GS_mg10_Col_1-Tair10_Nu.bowtie2_peak_360	.
1	1156455	1157253	H3K4me3_GS_mg10_Col_1-Tair10_Nu.bowtie2_peak_361	AT1G04310
1	1161496	1161947	H3K4me3_GS_mg10_Col_1-Tair10_Nu.bowtie2_peak_362	AT1G04330
1	1164492	1164833	H3K4me3_GS_mg10_Col_1-Tair10_Nu.bowtie2_peak_363	AT1G04340
1	1165248	1165833	H3K4me3_GS_mg10_Col_1-Tair10_Nu.bowtie2_peak_364	AT1G04350
1	1165928	1166231	H3K4me3_GS_mg10_Col_1-Tair10_Nu.bowtie2_peak_365	AT1G04350
1	1166251	1166511	H3K4me3_GS_mg10_Col_1-Tair10_Nu.bowtie2_peak_366	.
1	1166834	1167119	H3K4me3_GS_mg10_Col_1-Tair10_Nu.bowtie2_peak_367	.
1	1167554	1168825	H3K4me3_GS_mg10_Col_1-Tair10_Nu.bowtie2_peak_368	AT1G04360
1	1176557	1176917	H3K4me3_GS_mg10_Col_1-Tair10_Nu.bowtie2_peak_369	.
1	1182837	1183191	H3K4me3_GS_mg10_Col_1-Tair10_Nu.bowtie2_peak_370	AT1G04390
1	1183252	1183691	H3K4me3_GS_mg10_Col_1-Tair10_Nu.bowtie2_peak_371	AT1G04390
1	1184073	1184486	H3K4me3_GS_mg10_Col_1-Tair10_Nu.bowtie2_peak_372	.
1	1187321	1187971	H3K4me3_GS_mg10_Col_1-Tair10_Nu.bowtie2_peak_373	AT1G04400
1	1190372	1191367	H3K4me3_GS_mg10_Col_1-Tair10_Nu.bowtie2_peak_374	AT1G04410
1	1191576	1192040	H3K4me3_GS_mg10_Col_1-Tair10_Nu.bowtie2_peak_375	AT1G04420
1	1193455	1193734	H3K4me3_GS_mg10_Col_1-Tair10_Nu.bowtie2_peak_376	.
1	1198765	1199114	H3K4me3_GS_mg10_Col_1-Tair10_Nu.bowtie2_peak_377	AT1G04430
1	1202708	1203041	H3K4me3_GS_mg10_Col_1-Tair10_Nu.bowtie2_peak_378	AT1G04440
1	1207286	1207915	H3K4me3_GS_mg10_Col_1-Tair10_Nu.bowtie2_peak_379	.
1	1211240	1212113	H3K4me3_GS_mg10_Col_1-Tair10_Nu.bowtie2_peak_380	.
1	1214184	1214678	H3K4me3_GS_mg10_Col_1-Tair10_Nu.bowtie2_peak_381	AT1G04470
1	1216091	1216671	H3K4me3_GS_mg10_Col_1-Tair10_Nu.bowtie2_peak_382	AT1G04480, AT1G04267
1	1226576	1227371	H3K4me3_GS_mg10_Col_1-Tair10_Nu.bowtie2_peak_383	AT1G04510
1	1231862	1232303	H3K4me3_GS_mg10_Col_1-Tair10_Nu.bowtie2_peak_384	AT1G04520
1	1232585	1233003	H3K4me3_GS_mg10_Col_1-Tair10_Nu.bowtie2_peak_385	AT1G04520
1	1235465	1236062	H3K4me3_GS_mg10_Col_1-Tair10_Nu.bowtie2_peak_386	AT1G04530
1	1237249	1239078	H3K4me3_GS_mg10_Col_1-Tair10_Nu.bowtie2_peak_387	AT1G04540
1	1240425	1241323	H3K4me3_GS_mg10_Col_1-Tair10_Nu.bowtie2_peak_388	AT1G04550
1	1242651	1243117	H3K4me3_GS_mg10_Col_1-Tair10_Nu.bowtie2_peak_389	AT1G04555
1	1244813	1246011	H3K4me3_GS_mg10_Col_1-Tair10_Nu.bowtie2_peak_390	AT1G04560
1	1247494	1248677	H3K4me3_GS_mg10_Col_1-Tair10_Nu.bowtie2_peak_391	AT1G04570
1	1251336	1251711	H3K4me3_GS_mg10_Col_1-Tair10_Nu.bowtie2_peak_392	AT1G08855
1	1252254	1252564	H3K4me3_GS_mg10_Col_1-Tair10_Nu.bowtie2_peak_393	.
1	1256423	1256870	H3K4me3_GS_mg10_Col_1-Tair10_Nu.bowtie2_peak_394	AT1G04580
1	1261110	1261450	H3K4me3_GS_mg10_Col_1-Tair10_Nu.bowtie2_peak_395	AT1G04590
1	1261759	1262107	H3K4me3_GS_mg10_Col_1-Tair10_Nu.bowtie2_peak_396	AT1G04600
1	1279395	1280260	H3K4me3_GS_mg10_Col_1-Tair10_Nu.bowtie2_peak_397	AT1G04610
1	1280446	1280768	H3K4me3_GS_mg10_Col_1-Tair10_Nu.bowtie2_peak_398	.
1	1285708	1286046	H3K4me3_GS_mg10_Col_1-Tair10_Nu.bowtie2_peak_399	AT1G04620
1	1286188	1286536	H3K4me3_GS_mg10_Col_1-Tair10_Nu.bowtie2_peak_400	AT1G04620, AT1TE04200
1	1287707	1288078	H3K4me3_GS_mg10_Col_1-Tair10_Nu.bowtie2_peak_401	.
1	1288482	1288754	H3K4me3_GS_mg10_Col_1-Tair10_Nu.bowtie2_peak_402	.
1	1290586	1291108	H3K4me3_GS_mg10_Col_1-Tair10_Nu.bowtie2_peak_403	AT1G04630
1	1291303	1291869	H3K4me3_GS_mg10_Col_1-Tair10_Nu.bowtie2_peak_404	AT1G04635
1	1298348	1298659	H3K4me3_GS_mg10_Col_1-Tair10_Nu.bowtie2_peak_405	AT1G04650
1	1300611	1301357	H3K4me3_GS_mg10_Col_1-Tair10_Nu.bowtie2_peak_406	AT1G04660
1	1304830	1305443	H3K4me3_GS_mg10_Col_1-Tair10_Nu.bowtie2_peak_407	.
1	1307591	1307883	H3K4me3_GS_mg10_Col_1-Tair10_Nu.bowtie2_peak_408	AT1G04680
1	1313579	1314118	H3K4me3_GS_mg10_Col_1-Tair10_Nu.bowtie2_peak_409	AT1G04690
1	1314383	1314765	H3K4me3_GS_mg10_Col_1-Tair10_Nu.bowtie2_peak_410	AT1G04690
1	1321941	1322618	H3K4me3_GS_mg10_Col_1-Tair10_Nu.bowtie2_peak_411	AT1G04710
1	1330442	1331180	H3K4me3_GS_mg10_Col_1-Tair10_Nu.bowtie2_peak_412	AT1G04730
1	1332855	1333540	H3K4me3_GS_mg10_Col_1-Tair10_Nu.bowtie2_peak_413	AT1G04750
1	1334545	1335082	H3K4me3_GS_mg10_Col_1-Tair10_Nu.bowtie2_peak_414	AT1G04760
1	1336554	1337309	H3K4me3_GS_mg10_Col_1-Tair10_Nu.bowtie2_peak_415	AT1G04770
1	1337373	1337848	H3K4me3_GS_mg10_Col_1-Tair10_Nu.bowtie2_peak_416	AT1G04770
1	1339767	1340227	H3K4me3_GS_mg10_Col_1-Tair10_Nu.bowtie2_peak_417	AT1G04778
1	1342293	1343081	H3K4me3_GS_mg10_Col_1-Tair10_Nu.bowtie2_peak_418	AT1G04780
1	1343143	1343687	H3K4me3_GS_mg10_Col_1-Tair10_Nu.bowtie2_peak_419	AT1G04780
1	1345500	1345865	H3K4me3_GS_mg10_Col_1-Tair10_Nu.bowtie2_peak_420	AT1G04790
1	1348706	1349146	H3K4me3_GS_mg10_Col_1-Tair10_Nu.bowtie2_peak_421	AT1G04800
1	1350164	1350632	H3K4me3_GS_mg10_Col_1-Tair10_Nu.bowtie2_peak_422	AT1G04810
1	1357232	1357914	H3K4me3_GS_mg10_Col_1-Tair10_Nu.bowtie2_peak_423	AT1G04820
1	1357984	1358369	H3K4me3_GS_mg10_Col_1-Tair10_Nu.bowtie2_peak_424	AT1G04820
1	1361037	1361970	H3K4me3_GS_mg10_Col_1-Tair10_Nu.bowtie2_peak_425	AT1G04830
1	1364172	1364991	H3K4me3_GS_mg10_Col_1-Tair10_Nu.bowtie2_peak_426	AT1G04840
1	1368054	1368810	H3K4me3_GS_mg10_Col_1-Tair10_Nu.bowtie2_peak_427	AT1G04850
1	1372733	1373087	H3K4me3_GS_mg10_Col_1-Tair10_Nu.bowtie2_peak_428	AT1G04860
1	1374913	1375755	H3K4me3_GS_mg10_Col_1-Tair10_Nu.bowtie2_peak_429	AT1G04870
1	1378764	1379100	H3K4me3_GS_mg10_Col_1-Tair10_Nu.bowtie2_peak_430	AT1G04880
1	1383848	1384496	H3K4me3_GS_mg10_Col_1-Tair10_Nu.bowtie2_peak_431	AT1G04900
1	1390341	1391208	H3K4me3_GS_mg10_Col_1-Tair10_Nu.bowtie2_peak_432	AT1G04910
1	1394615	1395912	H3K4me3_GS_mg10_Col_1-Tair10_Nu.bowtie2_peak_433	AT1G04920
1	1398253	1399082	H3K4me3_GS_mg10_Col_1-Tair10_Nu.bowtie2_peak_434	AT1G04930
1	1399335	1399858	H3K4me3_GS_mg10_Col_1-Tair10_Nu.bowtie2_peak_435	AT1G04945, AT1G04940
1	1400896	1401364	H3K4me3_GS_mg10_Col_1-Tair10_Nu.bowtie2_peak_436	AT1G04945
1	1406811	1407512	H3K4me3_GS_mg10_Col_1-Tair10_Nu.bowtie2_peak_437	AT1G04950
1	1410136	1410788	H3K4me3_GS_mg10_Col_1-Tair10_Nu.bowtie2_peak_438	AT1G04960
1	1411180	1411643	H3K4me3_GS_mg10_Col_1-Tair10_Nu.bowtie2_peak_439	AT1G04970
1	1411778	1412090	H3K4me3_GS_mg10_Col_1-Tair10_Nu.bowtie2_peak_440	AT1G04970
1	1415458	1416156	H3K4me3_GS_mg10_Col_1-Tair10_Nu.bowtie2_peak_441	AT1G04980
1	1417946	1418468	H3K4me3_GS_mg10_Col_1-Tair10_Nu.bowtie2_peak_442	AT1G04985
1	1419319	1419688	H3K4me3_GS_mg10_Col_1-Tair10_Nu.bowtie2_peak_443	.
1	1420936	1421599	H3K4me3_GS_mg10_Col_1-Tair10_Nu.bowtie2_peak_444	AT1G04990
1	1425539	1426184	H3K4me3_GS_mg10_Col_1-Tair10_Nu.bowtie2_peak_445	AT1G05000
1	1431414	1432621	H3K4me3_GS_mg10_Col_1-Tair10_Nu.bowtie2_peak_446	AT1G05010
1	1436136	1437494	H3K4me3_GS_mg10_Col_1-Tair10_Nu.bowtie2_peak_447	AT1G05020
1	1440464	1440721	H3K4me3_GS_mg10_Col_1-Tair10_Nu.bowtie2_peak_448	AT1G05030
1	1440893	1441398	H3K4me3_GS_mg10_Col_1-Tair10_Nu.bowtie2_peak_449	AT1G05030
1	1450036	1450885	H3K4me3_GS_mg10_Col_1-Tair10_Nu.bowtie2_peak_450	AT1G05055
1	1452274	1452903	H3K4me3_GS_mg10_Col_1-Tair10_Nu.bowtie2_peak_451	AT1G05060
1	1454140	1454602	H3K4me3_GS_mg10_Col_1-Tair10_Nu.bowtie2_peak_452	AT1G05061
1	1454877	1455241	H3K4me3_GS_mg10_Col_1-Tair10_Nu.bowtie2_peak_453	AT1G05065
1	1458136	1458726	H3K4me3_GS_mg10_Col_1-Tair10_Nu.bowtie2_peak_454	AT1G05070
1	1459088	1459581	H3K4me3_GS_mg10_Col_1-Tair10_Nu.bowtie2_peak_455	AT1G05080
1	1463088	1464121	H3K4me3_GS_mg10_Col_1-Tair10_Nu.bowtie2_peak_456	AT1G05087
1	1469630	1470640	H3K4me3_GS_mg10_Col_1-Tair10_Nu.bowtie2_peak_457	AT1G05100
1	1475784	1476131	H3K4me3_GS_mg10_Col_1-Tair10_Nu.bowtie2_peak_458	AT1G05120
1	1477681	1478823	H3K4me3_GS_mg10_Col_1-Tair10_Nu.bowtie2_peak_459	AT1TE04835, AT1G05135, AT1TE04840
1	1482661	1483881	H3K4me3_GS_mg10_Col_1-Tair10_Nu.bowtie2_peak_460	AT1G05140
1	1485528	1486892	H3K4me3_GS_mg10_Col_1-Tair10_Nu.bowtie2_peak_461	AT1G05150
1	1490573	1490930	H3K4me3_GS_mg10_Col_1-Tair10_Nu.bowtie2_peak_462	AT1G05160
1	1491370	1491639	H3K4me3_GS_mg10_Col_1-Tair10_Nu.bowtie2_peak_463	.
1	1493351	1493702	H3K4me3_GS_mg10_Col_1-Tair10_Nu.bowtie2_peak_464	AT1G05170
1	1501219	1501822	H3K4me3_GS_mg10_Col_1-Tair10_Nu.bowtie2_peak_465	AT1G05180
1	1502535	1502828	H3K4me3_GS_mg10_Col_1-Tair10_Nu.bowtie2_peak_466	.
1	1505664	1506027	H3K4me3_GS_mg10_Col_1-Tair10_Nu.bowtie2_peak_467	AT1G05200
1	1509926	1510333	H3K4me3_GS_mg10_Col_1-Tair10_Nu.bowtie2_peak_468	AT1G05205
1	1510385	1510961	H3K4me3_GS_mg10_Col_1-Tair10_Nu.bowtie2_peak_469	AT1G05210
1	1511900	1512382	H3K4me3_GS_mg10_Col_1-Tair10_Nu.bowtie2_peak_470	AT1G05220
1	1521974	1522493	H3K4me3_GS_mg10_Col_1-Tair10_Nu.bowtie2_peak_471	.
1	1523638	1524059	H3K4me3_GS_mg10_Col_1-Tair10_Nu.bowtie2_peak_472	AT1G04363, AT1G04357
1	1525871	1526368	H3K4me3_GS_mg10_Col_1-Tair10_Nu.bowtie2_peak_473	.
1	1530879	1531241	H3K4me3_GS_mg10_Col_1-Tair10_Nu.bowtie2_peak_474	.
1	1533750	1534399	H3K4me3_GS_mg10_Col_1-Tair10_Nu.bowtie2_peak_475	AT1G05270
1	1536359	1536762	H3K4me3_GS_mg10_Col_1-Tair10_Nu.bowtie2_peak_476	AT1G05280
1	1536988	1537400	H3K4me3_GS_mg10_Col_1-Tair10_Nu.bowtie2_peak_477	AT1G05280
1	1543668	1544157	H3K4me3_GS_mg10_Col_1-Tair10_Nu.bowtie2_peak_478	AT1G04387
1	1547027	1547832	H3K4me3_GS_mg10_Col_1-Tair10_Nu.bowtie2_peak_479	AT1G05300
1	1550843	1551453	H3K4me3_GS_mg10_Col_1-Tair10_Nu.bowtie2_peak_480	.
1	1558152	1558488	H3K4me3_GS_mg10_Col_1-Tair10_Nu.bowtie2_peak_481	AT1G05330
1	1559374	1559682	H3K4me3_GS_mg10_Col_1-Tair10_Nu.bowtie2_peak_482	AT1G05340
1	1563345	1564109	H3K4me3_GS_mg10_Col_1-Tair10_Nu.bowtie2_peak_483	AT1G05350
1	1564593	1564946	H3K4me3_GS_mg10_Col_1-Tair10_Nu.bowtie2_peak_484	AT1G05360
1	1569478	1569909	H3K4me3_GS_mg10_Col_1-Tair10_Nu.bowtie2_peak_485	.
1	1576836	1578029	H3K4me3_GS_mg10_Col_1-Tair10_Nu.bowtie2_peak_486	AT1G05380
1	1582965	1583457	H3K4me3_GS_mg10_Col_1-Tair10_Nu.bowtie2_peak_487	AT1G05385
1	1584141	1585086	H3K4me3_GS_mg10_Col_1-Tair10_Nu.bowtie2_peak_488	AT1G05400
1	1586949	1587326	H3K4me3_GS_mg10_Col_1-Tair10_Nu.bowtie2_peak_489	AT1G05410
1	1587429	1587758	H3K4me3_GS_mg10_Col_1-Tair10_Nu.bowtie2_peak_490	AT1G05410
1	1590062	1590766	H3K4me3_GS_mg10_Col_1-Tair10_Nu.bowtie2_peak_491	AT1G05420
1	1595142	1595800	H3K4me3_GS_mg10_Col_1-Tair10_Nu.bowtie2_peak_492	AT1G05430
1	1597250	1597829	H3K4me3_GS_mg10_Col_1-Tair10_Nu.bowtie2_peak_493	AT1G05440
1	1604708	1604987	H3K4me3_GS_mg10_Col_1-Tair10_Nu.bowtie2_peak_494	AT1G05460
1	1609993	1610537	H3K4me3_GS_mg10_Col_1-Tair10_Nu.bowtie2_peak_495	AT1G05470
1	1622688	1623517	H3K4me3_GS_mg10_Col_1-Tair10_Nu.bowtie2_peak_496	AT1G05490
1	1624990	1625608	H3K4me3_GS_mg10_Col_1-Tair10_Nu.bowtie2_peak_497	AT1G05500
1	1629441	1629771	H3K4me3_GS_mg10_Col_1-Tair10_Nu.bowtie2_peak_498	AT1G05510
1	1629960	1630421	H3K4me3_GS_mg10_Col_1-Tair10_Nu.bowtie2_peak_499	AT1G05510
1	1634481	1635843	H3K4me3_GS_mg10_Col_1-Tair10_Nu.bowtie2_peak_500	AT1G05520
1	1636516	1637027	H3K4me3_GS_mg10_Col_1-Tair10_Nu.bowtie2_peak_501	.
1	1637211	1637877	H3K4me3_GS_mg10_Col_1-Tair10_Nu.bowtie2_peak_502	AT1G05530
1	1639547	1640175	H3K4me3_GS_mg10_Col_1-Tair10_Nu.bowtie2_peak_503	AT1G05540
1	1641965	1642354	H3K4me3_GS_mg10_Col_1-Tair10_Nu.bowtie2_peak_504	.
1	1645722	1647164	H3K4me3_GS_mg10_Col_1-Tair10_Nu.bowtie2_peak_505	AT1G05562, AT1G05560
1	1658296	1658929	H3K4me3_GS_mg10_Col_1-Tair10_Nu.bowtie2_peak_506	AT1G05570
1	1659090	1659463	H3K4me3_GS_mg10_Col_1-Tair10_Nu.bowtie2_peak_507	AT1G05570
1	1661722	1662171	H3K4me3_GS_mg10_Col_1-Tair10_Nu.bowtie2_peak_508	AT1G05575
1	1663384	1663803	H3K4me3_GS_mg10_Col_1-Tair10_Nu.bowtie2_peak_509	AT1G05577
1	1665627	1666751	H3K4me3_GS_mg10_Col_1-Tair10_Nu.bowtie2_peak_510	.
1	1669902	1670389	H3K4me3_GS_mg10_Col_1-Tair10_Nu.bowtie2_peak_511	AT1G05590
1	1671983	1672855	H3K4me3_GS_mg10_Col_1-Tair10_Nu.bowtie2_peak_512	AT1G05600
1	1679158	1679467	H3K4me3_GS_mg10_Col_1-Tair10_Nu.bowtie2_peak_513	AT1G05620
1	1682231	1683410	H3K4me3_GS_mg10_Col_1-Tair10_Nu.bowtie2_peak_514	AT1G05630
1	1683668	1683977	H3K4me3_GS_mg10_Col_1-Tair10_Nu.bowtie2_peak_515	AT1G05630
1	1688902	1689710	H3K4me3_GS_mg10_Col_1-Tair10_Nu.bowtie2_peak_516	AT1G05640
1	1700076	1701031	H3K4me3_GS_mg10_Col_1-Tair10_Nu.bowtie2_peak_517	AT1G05670
1	1702220	1702703	H3K4me3_GS_mg10_Col_1-Tair10_Nu.bowtie2_peak_518	AT1G05675
1	1703544	1704704	H3K4me3_GS_mg10_Col_1-Tair10_Nu.bowtie2_peak_519	AT1G05680
1	1710800	1711087	H3K4me3_GS_mg10_Col_1-Tair10_Nu.bowtie2_peak_520	AT1G05700
1	1712714	1713069	H3K4me3_GS_mg10_Col_1-Tair10_Nu.bowtie2_peak_521	.
1	1718493	1718903	H3K4me3_GS_mg10_Col_1-Tair10_Nu.bowtie2_peak_522	AT1G05720, AT1G05730
1	1719038	1719359	H3K4me3_GS_mg10_Col_1-Tair10_Nu.bowtie2_peak_523	AT1G05730
1	1721482	1722481	H3K4me3_GS_mg10_Col_1-Tair10_Nu.bowtie2_peak_524	AT1G05750
1	1726588	1726912	H3K4me3_GS_mg10_Col_1-Tair10_Nu.bowtie2_peak_525	AT1G05780
1	1729517	1729888	H3K4me3_GS_mg10_Col_1-Tair10_Nu.bowtie2_peak_526	AT1G05783, AT1G04427
1	1730255	1730560	H3K4me3_GS_mg10_Col_1-Tair10_Nu.bowtie2_peak_527	AT1G05785
1	1732838	1733618	H3K4me3_GS_mg10_Col_1-Tair10_Nu.bowtie2_peak_528	AT1G05790
1	1744794	1745427	H3K4me3_GS_mg10_Col_1-Tair10_Nu.bowtie2_peak_529	AT1G05805
1	1746190	1746504	H3K4me3_GS_mg10_Col_1-Tair10_Nu.bowtie2_peak_530	.
1	1748314	1749245	H3K4me3_GS_mg10_Col_1-Tair10_Nu.bowtie2_peak_531	AT1G05810
1	1749643	1750061	H3K4me3_GS_mg10_Col_1-Tair10_Nu.bowtie2_peak_532	AT1G05820
1	1754287	1755328	H3K4me3_GS_mg10_Col_1-Tair10_Nu.bowtie2_peak_533	AT1G05830
1	1765423	1766304	H3K4me3_GS_mg10_Col_1-Tair10_Nu.bowtie2_peak_534	AT1G05840
1	1767700	1768212	H3K4me3_GS_mg10_Col_1-Tair10_Nu.bowtie2_peak_535	AT1G05850
1	1769009	1769663	H3K4me3_GS_mg10_Col_1-Tair10_Nu.bowtie2_peak_536	AT1G05860
1	1772319	1773307	H3K4me3_GS_mg10_Col_1-Tair10_Nu.bowtie2_peak_537	AT1G05870
1	1779324	1780390	H3K4me3_GS_mg10_Col_1-Tair10_Nu.bowtie2_peak_538	AT1G05890
1	1786859	1787329	H3K4me3_GS_mg10_Col_1-Tair10_Nu.bowtie2_peak_539	AT1G05900
1	1790252	1791067	H3K4me3_GS_mg10_Col_1-Tair10_Nu.bowtie2_peak_540	AT1G05910
1	1797285	1797704	H3K4me3_GS_mg10_Col_1-Tair10_Nu.bowtie2_peak_541	AT1G05920
1	1799380	1800028	H3K4me3_GS_mg10_Col_1-Tair10_Nu.bowtie2_peak_542	AT1G05930
1	1802933	1804015	H3K4me3_GS_mg10_Col_1-Tair10_Nu.bowtie2_peak_543	AT1G05940
1	1807109	1807605	H3K4me3_GS_mg10_Col_1-Tair10_Nu.bowtie2_peak_544	AT1G05950
1	1814805	1815491	H3K4me3_GS_mg10_Col_1-Tair10_Nu.bowtie2_peak_545	AT1G05960
1	1816350	1817269	H3K4me3_GS_mg10_Col_1-Tair10_Nu.bowtie2_peak_546	AT1G05970
1	1820444	1821887	H3K4me3_GS_mg10_Col_1-Tair10_Nu.bowtie2_peak_547	AT1G06002, AT1G06000
1	1824484	1824985	H3K4me3_GS_mg10_Col_1-Tair10_Nu.bowtie2_peak_548	AT1G06020
1	1826799	1827627	H3K4me3_GS_mg10_Col_1-Tair10_Nu.bowtie2_peak_549	AT1G06030
1	1828849	1829860	H3K4me3_GS_mg10_Col_1-Tair10_Nu.bowtie2_peak_550	AT1G06040, AT1G06045
1	1832937	1833597	H3K4me3_GS_mg10_Col_1-Tair10_Nu.bowtie2_peak_551	AT1G06060
1	1836490	1837269	H3K4me3_GS_mg10_Col_1-Tair10_Nu.bowtie2_peak_552	AT1G06070
1	1843661	1844043	H3K4me3_GS_mg10_Col_1-Tair10_Nu.bowtie2_peak_553	AT1G06080
1	1853995	1855065	H3K4me3_GS_mg10_Col_1-Tair10_Nu.bowtie2_peak_554	AT1G06110
1	1859887	1860329	H3K4me3_GS_mg10_Col_1-Tair10_Nu.bowtie2_peak_555	AT1G06130
1	1864753	1865435	H3K4me3_GS_mg10_Col_1-Tair10_Nu.bowtie2_peak_556	AT1G06140
1	1867875	1868878	H3K4me3_GS_mg10_Col_1-Tair10_Nu.bowtie2_peak_557	AT1G06143
1	1872694	1873677	H3K4me3_GS_mg10_Col_1-Tair10_Nu.bowtie2_peak_558	AT1G06150
1	1877068	1877443	H3K4me3_GS_mg10_Col_1-Tair10_Nu.bowtie2_peak_559	AT1G06148
1	1883099	1883667	H3K4me3_GS_mg10_Col_1-Tair10_Nu.bowtie2_peak_560	AT1G06160
1	1886265	1886610	H3K4me3_GS_mg10_Col_1-Tair10_Nu.bowtie2_peak_561	AT1G06170
1	1893331	1894137	H3K4me3_GS_mg10_Col_1-Tair10_Nu.bowtie2_peak_562	AT1G06190
1	1896591	1896992	H3K4me3_GS_mg10_Col_1-Tair10_Nu.bowtie2_peak_563	AT1G06200
1	1897506	1897998	H3K4me3_GS_mg10_Col_1-Tair10_Nu.bowtie2_peak_564	AT1G06210
1	1899970	1900430	H3K4me3_GS_mg10_Col_1-Tair10_Nu.bowtie2_peak_565	AT1G06220
1	1900524	1900882	H3K4me3_GS_mg10_Col_1-Tair10_Nu.bowtie2_peak_566	AT1G06220
1	1907099	1908652	H3K4me3_GS_mg10_Col_1-Tair10_Nu.bowtie2_peak_567	AT1G06230
1	1911115	1912255	H3K4me3_GS_mg10_Col_1-Tair10_Nu.bowtie2_peak_568	AT1G06240
1	1918633	1919753	H3K4me3_GS_mg10_Col_1-Tair10_Nu.bowtie2_peak_569	AT1G06270
1	1922349	1923330	H3K4me3_GS_mg10_Col_1-Tair10_Nu.bowtie2_peak_570	AT1G06290
1	1926678	1927364	H3K4me3_GS_mg10_Col_1-Tair10_Nu.bowtie2_peak_571	AT1G06310
1	1929957	1930333	H3K4me3_GS_mg10_Col_1-Tair10_Nu.bowtie2_peak_572	.
1	1930541	1930849	H3K4me3_GS_mg10_Col_1-Tair10_Nu.bowtie2_peak_573	AT1G06320
1	1930897	1931371	H3K4me3_GS_mg10_Col_1-Tair10_Nu.bowtie2_peak_574	.
1	1931715	1931996	H3K4me3_GS_mg10_Col_1-Tair10_Nu.bowtie2_peak_575	AT1G06330
1	1933525	1933983	H3K4me3_GS_mg10_Col_1-Tair10_Nu.bowtie2_peak_576	AT1G06340
1	1936504	1936774	H3K4me3_GS_mg10_Col_1-Tair10_Nu.bowtie2_peak_577	AT1G06350
1	1944397	1944972	H3K4me3_GS_mg10_Col_1-Tair10_Nu.bowtie2_peak_578	AT1G06370
1	1945048	1945910	H3K4me3_GS_mg10_Col_1-Tair10_Nu.bowtie2_peak_579	AT1G06380
1	1946793	1947339	H3K4me3_GS_mg10_Col_1-Tair10_Nu.bowtie2_peak_580	AT1G06390
1	1952284	1952788	H3K4me3_GS_mg10_Col_1-Tair10_Nu.bowtie2_peak_581	AT1G06400
1	1954862	1955136	H3K4me3_GS_mg10_Col_1-Tair10_Nu.bowtie2_peak_582	AT1G06410
1	1955257	1955748	H3K4me3_GS_mg10_Col_1-Tair10_Nu.bowtie2_peak_583	AT1G06410
1	1959009	1959458	H3K4me3_GS_mg10_Col_1-Tair10_Nu.bowtie2_peak_584	AT1G06420
1	1962228	1962675	H3K4me3_GS_mg10_Col_1-Tair10_Nu.bowtie2_peak_585	AT1G06430
1	1964121	1964963	H3K4me3_GS_mg10_Col_1-Tair10_Nu.bowtie2_peak_586	AT1G06440
1	1965842	1967042	H3K4me3_GS_mg10_Col_1-Tair10_Nu.bowtie2_peak_587	AT1G06450, AT1G04463
1	1969099	1969583	H3K4me3_GS_mg10_Col_1-Tair10_Nu.bowtie2_peak_588	AT1G06460
1	1969734	1970154	H3K4me3_GS_mg10_Col_1-Tair10_Nu.bowtie2_peak_589	AT1G06470
1	1973939	1974383	H3K4me3_GS_mg10_Col_1-Tair10_Nu.bowtie2_peak_590	AT1G06475
1	1978343	1979183	H3K4me3_GS_mg10_Col_1-Tair10_Nu.bowtie2_peak_591	AT1G06490
1	1988534	1989093	H3K4me3_GS_mg10_Col_1-Tair10_Nu.bowtie2_peak_592	.
1	1991793	1992168	H3K4me3_GS_mg10_Col_1-Tair10_Nu.bowtie2_peak_593	AT1G06515
1	1992338	1993057	H3K4me3_GS_mg10_Col_1-Tair10_Nu.bowtie2_peak_594	AT1G06510
1	1995187	1996004	H3K4me3_GS_mg10_Col_1-Tair10_Nu.bowtie2_peak_595	AT1G06520
1	2001477	2002755	H3K4me3_GS_mg10_Col_1-Tair10_Nu.bowtie2_peak_596	AT1G06530, AT1TE06560, AT1G06540
1	2007641	2008539	H3K4me3_GS_mg10_Col_1-Tair10_Nu.bowtie2_peak_597	AT1G06560
1	2012386	2013534	H3K4me3_GS_mg10_Col_1-Tair10_Nu.bowtie2_peak_598	AT1G06570
1	2015357	2016139	H3K4me3_GS_mg10_Col_1-Tair10_Nu.bowtie2_peak_599	AT1G06580
1	2023843	2024703	H3K4me3_GS_mg10_Col_1-Tair10_Nu.bowtie2_peak_600	AT1G06590
1	2025564	2026154	H3K4me3_GS_mg10_Col_1-Tair10_Nu.bowtie2_peak_601	AT1G06620
1	2027752	2028562	H3K4me3_GS_mg10_Col_1-Tair10_Nu.bowtie2_peak_602	AT1G06630
1	2029988	2030360	H3K4me3_GS_mg10_Col_1-Tair10_Nu.bowtie2_peak_603	AT1TE06650
1	2032389	2032711	H3K4me3_GS_mg10_Col_1-Tair10_Nu.bowtie2_peak_604	AT1G06640
1	2034181	2034751	H3K4me3_GS_mg10_Col_1-Tair10_Nu.bowtie2_peak_605	AT1G06645
1	2034849	2035487	H3K4me3_GS_mg10_Col_1-Tair10_Nu.bowtie2_peak_606	.
1	2035815	2036448	H3K4me3_GS_mg10_Col_1-Tair10_Nu.bowtie2_peak_607	AT1G06650, AT1G04487
1	2036557	2036896	H3K4me3_GS_mg10_Col_1-Tair10_Nu.bowtie2_peak_608	.
1	2039880	2040251	H3K4me3_GS_mg10_Col_1-Tair10_Nu.bowtie2_peak_609	AT1G06660
1	2040422	2041273	H3K4me3_GS_mg10_Col_1-Tair10_Nu.bowtie2_peak_610	AT1G06670
1	2047853	2048633	H3K4me3_GS_mg10_Col_1-Tair10_Nu.bowtie2_peak_611	AT1G06680
1	2051598	2052140	H3K4me3_GS_mg10_Col_1-Tair10_Nu.bowtie2_peak_612	AT1G06690
1	2054943	2055303	H3K4me3_GS_mg10_Col_1-Tair10_Nu.bowtie2_peak_613	AT1G06700
1	2059469	2060325	H3K4me3_GS_mg10_Col_1-Tair10_Nu.bowtie2_peak_614	AT1G06710
1	2066464	2067357	H3K4me3_GS_mg10_Col_1-Tair10_Nu.bowtie2_peak_615	AT1G06720
1	2067523	2068484	H3K4me3_GS_mg10_Col_1-Tair10_Nu.bowtie2_peak_616	AT1G06730
1	2071092	2071906	H3K4me3_GS_mg10_Col_1-Tair10_Nu.bowtie2_peak_617	AT1G06740, AT1TE06780
1	2076604	2077719	H3K4me3_GS_mg10_Col_1-Tair10_Nu.bowtie2_peak_618	AT1G04503, AT1G06760
1	2081413	2081953	H3K4me3_GS_mg10_Col_1-Tair10_Nu.bowtie2_peak_619	AT1G06770
1	2083408	2083945	H3K4me3_GS_mg10_Col_1-Tair10_Nu.bowtie2_peak_620	AT1G06780
1	2090139	2091499	H3K4me3_GS_mg10_Col_1-Tair10_Nu.bowtie2_peak_621	AT1G04513, AT1G06800
1	2095527	2096263	H3K4me3_GS_mg10_Col_1-Tair10_Nu.bowtie2_peak_622	AT1G06820
1	2102610	2103465	H3K4me3_GS_mg10_Col_1-Tair10_Nu.bowtie2_peak_623	AT1G06840
1	2105110	2106049	H3K4me3_GS_mg10_Col_1-Tair10_Nu.bowtie2_peak_624	AT1G06850
1	2108620	2109649	H3K4me3_GS_mg10_Col_1-Tair10_Nu.bowtie2_peak_625	AT1G06870
1	2113759	2114522	H3K4me3_GS_mg10_Col_1-Tair10_Nu.bowtie2_peak_626	AT1G06890
1	2119968	2120756	H3K4me3_GS_mg10_Col_1-Tair10_Nu.bowtie2_peak_627	AT1G06900
1	2120941	2121913	H3K4me3_GS_mg10_Col_1-Tair10_Nu.bowtie2_peak_628	AT1G06910
1	2127679	2128056	H3K4me3_GS_mg10_Col_1-Tair10_Nu.bowtie2_peak_629	AT1G04533
1	2129074	2129639	H3K4me3_GS_mg10_Col_1-Tair10_Nu.bowtie2_peak_630	AT1G06930
1	2134401	2135667	H3K4me3_GS_mg10_Col_1-Tair10_Nu.bowtie2_peak_631	AT1G06950
1	2143202	2143792	H3K4me3_GS_mg10_Col_1-Tair10_Nu.bowtie2_peak_632	AT1G06980
1	2150947	2152464	H3K4me3_GS_mg10_Col_1-Tair10_Nu.bowtie2_peak_633	AT1G07000
1	2152862	2153511	H3K4me3_GS_mg10_Col_1-Tair10_Nu.bowtie2_peak_634	AT1G07010
1	2155199	2155985	H3K4me3_GS_mg10_Col_1-Tair10_Nu.bowtie2_peak_635	AT1G04537, AT1G07020
1	2156201	2156743	H3K4me3_GS_mg10_Col_1-Tair10_Nu.bowtie2_peak_636	AT1G04543, AT1G04547
1	2159582	2160762	H3K4me3_GS_mg10_Col_1-Tair10_Nu.bowtie2_peak_637	AT1G07030
1	2162175	2163170	H3K4me3_GS_mg10_Col_1-Tair10_Nu.bowtie2_peak_638	AT1G07040
1	2164736	2165016	H3K4me3_GS_mg10_Col_1-Tair10_Nu.bowtie2_peak_639	AT1G07050
1	2167868	2168360	H3K4me3_GS_mg10_Col_1-Tair10_Nu.bowtie2_peak_640	AT1G07060
1	2168577	2168911	H3K4me3_GS_mg10_Col_1-Tair10_Nu.bowtie2_peak_641	AT1G07070
1	2169989	2171243	H3K4me3_GS_mg10_Col_1-Tair10_Nu.bowtie2_peak_642	AT1G07080
1	2174158	2174872	H3K4me3_GS_mg10_Col_1-Tair10_Nu.bowtie2_peak_643	AT1G07090
1	2183164	2184111	H3K4me3_GS_mg10_Col_1-Tair10_Nu.bowtie2_peak_644	AT1G07110
1	2184335	2184700	H3K4me3_GS_mg10_Col_1-Tair10_Nu.bowtie2_peak_645	AT1G07119
1	2187859	2188495	H3K4me3_GS_mg10_Col_1-Tair10_Nu.bowtie2_peak_646	AT1G07130, AT1G07128
1	2190145	2190659	H3K4me3_GS_mg10_Col_1-Tair10_Nu.bowtie2_peak_647	AT1G07135
1	2192865	2193805	H3K4me3_GS_mg10_Col_1-Tair10_Nu.bowtie2_peak_648	AT1G07140
1	2194489	2195820	H3K4me3_GS_mg10_Col_1-Tair10_Nu.bowtie2_peak_649	AT1G07150
1	2198486	2198956	H3K4me3_GS_mg10_Col_1-Tair10_Nu.bowtie2_peak_650	AT1G07160
1	2199204	2199872	H3K4me3_GS_mg10_Col_1-Tair10_Nu.bowtie2_peak_651	AT1G07160, AT1TE07180
1	2200133	2200859	H3K4me3_GS_mg10_Col_1-Tair10_Nu.bowtie2_peak_652	AT1G07170
1	2204311	2204902	H3K4me3_GS_mg10_Col_1-Tair10_Nu.bowtie2_peak_653	AT1G07180
1	2211169	2212450	H3K4me3_GS_mg10_Col_1-Tair10_Nu.bowtie2_peak_654	AT1G07200
1	2215233	2215871	H3K4me3_GS_mg10_Col_1-Tair10_Nu.bowtie2_peak_655	AT1G07210
1	2218222	2219475	H3K4me3_GS_mg10_Col_1-Tair10_Nu.bowtie2_peak_656	AT1G07220, AT1G04567
1	2221587	2222949	H3K4me3_GS_mg10_Col_1-Tair10_Nu.bowtie2_peak_657	AT1G07230
1	2223839	2224530	H3K4me3_GS_mg10_Col_1-Tair10_Nu.bowtie2_peak_658	AT1G07240
1	2224701	2225292	H3K4me3_GS_mg10_Col_1-Tair10_Nu.bowtie2_peak_659	.
1	2225852	2227460	H3K4me3_GS_mg10_Col_1-Tair10_Nu.bowtie2_peak_660	AT1G07250
1	2227684	2229220	H3K4me3_GS_mg10_Col_1-Tair10_Nu.bowtie2_peak_661	AT1G07260
1	2232551	2233062	H3K4me3_GS_mg10_Col_1-Tair10_Nu.bowtie2_peak_662	AT1G07270
1	2238362	2239913	H3K4me3_GS_mg10_Col_1-Tair10_Nu.bowtie2_peak_663	AT1G07280
1	2243964	2244973	H3K4me3_GS_mg10_Col_1-Tair10_Nu.bowtie2_peak_664	AT1G07290
1	2247650	2248927	H3K4me3_GS_mg10_Col_1-Tair10_Nu.bowtie2_peak_665	AT1G07310
1	2249136	2250175	H3K4me3_GS_mg10_Col_1-Tair10_Nu.bowtie2_peak_666	AT1G07320
1	2259350	2259611	H3K4me3_GS_mg10_Col_1-Tair10_Nu.bowtie2_peak_667	AT1G07350
1	2259799	2260100	H3K4me3_GS_mg10_Col_1-Tair10_Nu.bowtie2_peak_668	AT1G07350
1	2262101	2262870	H3K4me3_GS_mg10_Col_1-Tair10_Nu.bowtie2_peak_669	AT1G07360
1	2263033	2263686	H3K4me3_GS_mg10_Col_1-Tair10_Nu.bowtie2_peak_670	AT1G07370
1	2274927	2275664	H3K4me3_GS_mg10_Col_1-Tair10_Nu.bowtie2_peak_671	AT1G07400
1	2276101	2277090	H3K4me3_GS_mg10_Col_1-Tair10_Nu.bowtie2_peak_672	AT1G07410
1	2277824	2278464	H3K4me3_GS_mg10_Col_1-Tair10_Nu.bowtie2_peak_673	AT1G07420
1	2281101	2282755	H3K4me3_GS_mg10_Col_1-Tair10_Nu.bowtie2_peak_674	AT1G07430
1	2287014	2287422	H3K4me3_GS_mg10_Col_1-Tair10_Nu.bowtie2_peak_675	AT1G07440
1	2291402	2292327	H3K4me3_GS_mg10_Col_1-Tair10_Nu.bowtie2_peak_676	AT1G07470
1	2294769	2295191	H3K4me3_GS_mg10_Col_1-Tair10_Nu.bowtie2_peak_677	AT1G04583, AT1G07473
1	2298554	2299518	H3K4me3_GS_mg10_Col_1-Tair10_Nu.bowtie2_peak_678	AT1G07480
1	2301565	2301969	H3K4me3_GS_mg10_Col_1-Tair10_Nu.bowtie2_peak_679	AT1G07485, AT1G07490
1	2304620	2305112	H3K4me3_GS_mg10_Col_1-Tair10_Nu.bowtie2_peak_680	AT1G07510, AT1G07500
1	2305570	2306145	H3K4me3_GS_mg10_Col_1-Tair10_Nu.bowtie2_peak_681	AT1G07510
1	2310673	2311940	H3K4me3_GS_mg10_Col_1-Tair10_Nu.bowtie2_peak_682	AT1G07520
1	2315194	2316361	H3K4me3_GS_mg10_Col_1-Tair10_Nu.bowtie2_peak_683	AT1G07530
1	2322032	2322338	H3K4me3_GS_mg10_Col_1-Tair10_Nu.bowtie2_peak_684	.
1	2332566	2333336	H3K4me3_GS_mg10_Col_1-Tair10_Nu.bowtie2_peak_685	AT1G07570
1	2337542	2338457	H3K4me3_GS_mg10_Col_1-Tair10_Nu.bowtie2_peak_686	AT1G07590
1	2342346	2342655	H3K4me3_GS_mg10_Col_1-Tair10_Nu.bowtie2_peak_687	.
1	2343648	2344357	H3K4me3_GS_mg10_Col_1-Tair10_Nu.bowtie2_peak_688	AT1G07615
1	2345637	2346061	H3K4me3_GS_mg10_Col_1-Tair10_Nu.bowtie2_peak_689	AT1G07620
1	2349092	2350465	H3K4me3_GS_mg10_Col_1-Tair10_Nu.bowtie2_peak_690	AT1G07630
1	2354684	2355665	H3K4me3_GS_mg10_Col_1-Tair10_Nu.bowtie2_peak_691	AT1G07640
1	2364251	2364616	H3K4me3_GS_mg10_Col_1-Tair10_Nu.bowtie2_peak_692	AT1G07650
1	2367592	2368406	H3K4me3_GS_mg10_Col_1-Tair10_Nu.bowtie2_peak_693	AT1G07645
1	2369066	2369660	H3K4me3_GS_mg10_Col_1-Tair10_Nu.bowtie2_peak_694	AT1G07660
1	2372780	2373338	H3K4me3_GS_mg10_Col_1-Tair10_Nu.bowtie2_peak_695	AT1G07670
1	2373398	2374546	H3K4me3_GS_mg10_Col_1-Tair10_Nu.bowtie2_peak_696	AT1G07670
1	2376225	2376533	H3K4me3_GS_mg10_Col_1-Tair10_Nu.bowtie2_peak_697	AT1G07680
1	2379606	2380239	H3K4me3_GS_mg10_Col_1-Tair10_Nu.bowtie2_peak_698	AT1G07700
1	2381948	2382488	H3K4me3_GS_mg10_Col_1-Tair10_Nu.bowtie2_peak_699	AT1G07705, AT1G07702
1	2391123	2391876	H3K4me3_GS_mg10_Col_1-Tair10_Nu.bowtie2_peak_700	AT1G07720
1	2392052	2392324	H3K4me3_GS_mg10_Col_1-Tair10_Nu.bowtie2_peak_701	AT1G07720
1	2395453	2397095	H3K4me3_GS_mg10_Col_1-Tair10_Nu.bowtie2_peak_702	AT1G07728, AT1G07725
1	2399410	2400553	H3K4me3_GS_mg10_Col_1-Tair10_Nu.bowtie2_peak_703	AT1G07740
1	2402081	2402883	H3K4me3_GS_mg10_Col_1-Tair10_Nu.bowtie2_peak_704	AT1G07745
1	2404726	2405379	H3K4me3_GS_mg10_Col_1-Tair10_Nu.bowtie2_peak_705	AT1G07750
1	2405548	2405966	H3K4me3_GS_mg10_Col_1-Tair10_Nu.bowtie2_peak_706	AT1G07750
1	2408670	2409156	H3K4me3_GS_mg10_Col_1-Tair10_Nu.bowtie2_peak_707	AT1G07770
1	2412980	2413650	H3K4me3_GS_mg10_Col_1-Tair10_Nu.bowtie2_peak_708	AT1G07790
1	2414273	2414784	H3K4me3_GS_mg10_Col_1-Tair10_Nu.bowtie2_peak_709	AT1G07795
1	2416468	2417196	H3K4me3_GS_mg10_Col_1-Tair10_Nu.bowtie2_peak_710	AT1G07810
1	2421273	2421899	H3K4me3_GS_mg10_Col_1-Tair10_Nu.bowtie2_peak_711	AT1G07820
1	2422285	2423099	H3K4me3_GS_mg10_Col_1-Tair10_Nu.bowtie2_peak_712	AT1G07830
1	2424069	2424400	H3K4me3_GS_mg10_Col_1-Tair10_Nu.bowtie2_peak_713	AT1G07840
1	2427923	2428447	H3K4me3_GS_mg10_Col_1-Tair10_Nu.bowtie2_peak_714	.
1	2428817	2429491	H3K4me3_GS_mg10_Col_1-Tair10_Nu.bowtie2_peak_715	AT1G07860
1	2431521	2431964	H3K4me3_GS_mg10_Col_1-Tair10_Nu.bowtie2_peak_716	AT1G07870
1	2437469	2438786	H3K4me3_GS_mg10_Col_1-Tair10_Nu.bowtie2_peak_717	AT1G07890
1	2443887	2444275	H3K4me3_GS_mg10_Col_1-Tair10_Nu.bowtie2_peak_718	AT1G07902, AT1G07901
1	2444519	2444808	H3K4me3_GS_mg10_Col_1-Tair10_Nu.bowtie2_peak_719	AT1TE07970
1	2446026	2446421	H3K4me3_GS_mg10_Col_1-Tair10_Nu.bowtie2_peak_720	AT1G07910
1	2446512	2446942	H3K4me3_GS_mg10_Col_1-Tair10_Nu.bowtie2_peak_721	AT1G07910
1	2455491	2456012	H3K4me3_GS_mg10_Col_1-Tair10_Nu.bowtie2_peak_722	AT1G07920
1	2458940	2459382	H3K4me3_GS_mg10_Col_1-Tair10_Nu.bowtie2_peak_723	AT1G07930
1	2463911	2464204	H3K4me3_GS_mg10_Col_1-Tair10_Nu.bowtie2_peak_724	.
1	2464339	2464880	H3K4me3_GS_mg10_Col_1-Tair10_Nu.bowtie2_peak_725	AT1G07940
1	2466512	2467071	H3K4me3_GS_mg10_Col_1-Tair10_Nu.bowtie2_peak_726	AT1G07950
1	2467528	2467813	H3K4me3_GS_mg10_Col_1-Tair10_Nu.bowtie2_peak_727	AT1G07960
1	2472119	2472631	H3K4me3_GS_mg10_Col_1-Tair10_Nu.bowtie2_peak_728	AT1G07970
1	2474399	2474909	H3K4me3_GS_mg10_Col_1-Tair10_Nu.bowtie2_peak_729	AT1G07980
1	2475398	2475936	H3K4me3_GS_mg10_Col_1-Tair10_Nu.bowtie2_peak_730	AT1G07985
1	2477157	2477611	H3K4me3_GS_mg10_Col_1-Tair10_Nu.bowtie2_peak_731	AT1G07990
1	2484054	2485040	H3K4me3_GS_mg10_Col_1-Tair10_Nu.bowtie2_peak_732	AT1G08000
1	2487028	2487475	H3K4me3_GS_mg10_Col_1-Tair10_Nu.bowtie2_peak_733	AT1G08010
1	2492346	2492632	H3K4me3_GS_mg10_Col_1-Tair10_Nu.bowtie2_peak_734	AT1G08030
1	2492728	2493268	H3K4me3_GS_mg10_Col_1-Tair10_Nu.bowtie2_peak_735	AT1G08030
1	2499087	2499554	H3K4me3_GS_mg10_Col_1-Tair10_Nu.bowtie2_peak_736	.
1	2499905	2500786	H3K4me3_GS_mg10_Col_1-Tair10_Nu.bowtie2_peak_737	AT1G08050
1	2500941	2501442	H3K4me3_GS_mg10_Col_1-Tair10_Nu.bowtie2_peak_738	AT1G08050
1	2510265	2511076	H3K4me3_GS_mg10_Col_1-Tair10_Nu.bowtie2_peak_739	AT1G08060
1	2515955	2516595	H3K4me3_GS_mg10_Col_1-Tair10_Nu.bowtie2_peak_740	AT1G08070
1	2524071	2524878	H3K4me3_GS_mg10_Col_1-Tair10_Nu.bowtie2_peak_741	AT1G08090
1	2535340	2535973	H3K4me3_GS_mg10_Col_1-Tair10_Nu.bowtie2_peak_742	AT1G08110
1	2546749	2547871	H3K4me3_GS_mg10_Col_1-Tair10_Nu.bowtie2_peak_743	AT1G08130
1	2560009	2560410	H3K4me3_GS_mg10_Col_1-Tair10_Nu.bowtie2_peak_744	AT1G08160
1	2562871	2563672	H3K4me3_GS_mg10_Col_1-Tair10_Nu.bowtie2_peak_745	AT1G08170
1	2564634	2565113	H3K4me3_GS_mg10_Col_1-Tair10_Nu.bowtie2_peak_746	AT1G08180
1	2567479	2568314	H3K4me3_GS_mg10_Col_1-Tair10_Nu.bowtie2_peak_747	AT1G08190
1	2572684	2573198	H3K4me3_GS_mg10_Col_1-Tair10_Nu.bowtie2_peak_748	.
1	2576225	2576721	H3K4me3_GS_mg10_Col_1-Tair10_Nu.bowtie2_peak_749	AT1G08200
1	2580143	2580691	H3K4me3_GS_mg10_Col_1-Tair10_Nu.bowtie2_peak_750	AT1G08210
1	2582900	2583308	H3K4me3_GS_mg10_Col_1-Tair10_Nu.bowtie2_peak_751	AT1G08220
1	2586201	2586680	H3K4me3_GS_mg10_Col_1-Tair10_Nu.bowtie2_peak_752	AT1G08230
1	2588989	2590352	H3K4me3_GS_mg10_Col_1-Tair10_Nu.bowtie2_peak_753	AT1G08260, AT1G08250
1	2590798	2591239	H3K4me3_GS_mg10_Col_1-Tair10_Nu.bowtie2_peak_754	AT1G08260
1	2607012	2607432	H3K4me3_GS_mg10_Col_1-Tair10_Nu.bowtie2_peak_755	AT1G08270
1	2608159	2608951	H3K4me3_GS_mg10_Col_1-Tair10_Nu.bowtie2_peak_756	AT1G08280
1	2614973	2615813	H3K4me3_GS_mg10_Col_1-Tair10_Nu.bowtie2_peak_757	AT1G08300
1	2620440	2621564	H3K4me3_GS_mg10_Col_1-Tair10_Nu.bowtie2_peak_758	AT1G04647, AT1G08315
1	2630947	2631909	H3K4me3_GS_mg10_Col_1-Tair10_Nu.bowtie2_peak_759	AT1G08340
1	2635281	2635784	H3K4me3_GS_mg10_Col_1-Tair10_Nu.bowtie2_peak_760	AT1G08350
1	2636559	2636871	H3K4me3_GS_mg10_Col_1-Tair10_Nu.bowtie2_peak_761	AT1G08360
1	2638215	2638667	H3K4me3_GS_mg10_Col_1-Tair10_Nu.bowtie2_peak_762	AT1G08370
1	2640998	2641352	H3K4me3_GS_mg10_Col_1-Tair10_Nu.bowtie2_peak_763	.
1	2641418	2641764	H3K4me3_GS_mg10_Col_1-Tair10_Nu.bowtie2_peak_764	AT1G08380
1	2642138	2642702	H3K4me3_GS_mg10_Col_1-Tair10_Nu.bowtie2_peak_765	AT1G08390
1	2645506	2646073	H3K4me3_GS_mg10_Col_1-Tair10_Nu.bowtie2_peak_766	AT1G08400
1	2646180	2646812	H3K4me3_GS_mg10_Col_1-Tair10_Nu.bowtie2_peak_767	AT1G08410
1	2649746	2650637	H3K4me3_GS_mg10_Col_1-Tair10_Nu.bowtie2_peak_768	AT1G08420
1	2671124	2671495	H3K4me3_GS_mg10_Col_1-Tair10_Nu.bowtie2_peak_769	AT1G08450
1	2672430	2673574	H3K4me3_GS_mg10_Col_1-Tair10_Nu.bowtie2_peak_770	AT1G08460
1	2683295	2684046	H3K4me3_GS_mg10_Col_1-Tair10_Nu.bowtie2_peak_771	AT1G08470
1	2684277	2685094	H3K4me3_GS_mg10_Col_1-Tair10_Nu.bowtie2_peak_772	AT1G08480
1	2688094	2688591	H3K4me3_GS_mg10_Col_1-Tair10_Nu.bowtie2_peak_773	AT1G08490
1	2689401	2689849	H3K4me3_GS_mg10_Col_1-Tair10_Nu.bowtie2_peak_774	AT1G08500
1	2691447	2691819	H3K4me3_GS_mg10_Col_1-Tair10_Nu.bowtie2_peak_775	.
1	2692767	2693583	H3K4me3_GS_mg10_Col_1-Tair10_Nu.bowtie2_peak_776	AT1G08510
1	2696457	2697322	H3K4me3_GS_mg10_Col_1-Tair10_Nu.bowtie2_peak_777	AT1G08520
1	2701215	2701704	H3K4me3_GS_mg10_Col_1-Tair10_Nu.bowtie2_peak_778	AT1G08530
1	2710303	2710675	H3K4me3_GS_mg10_Col_1-Tair10_Nu.bowtie2_peak_779	AT1G08560
1	2713440	2714471	H3K4me3_GS_mg10_Col_1-Tair10_Nu.bowtie2_peak_780	AT1G08570
1	2715962	2716399	H3K4me3_GS_mg10_Col_1-Tair10_Nu.bowtie2_peak_781	AT1G08580
1	2718971	2720233	H3K4me3_GS_mg10_Col_1-Tair10_Nu.bowtie2_peak_782	AT1G08590
1	2720290	2721978	H3K4me3_GS_mg10_Col_1-Tair10_Nu.bowtie2_peak_783	AT1G08592
1	2723750	2724338	H3K4me3_GS_mg10_Col_1-Tair10_Nu.bowtie2_peak_784	AT1G08600
1	2734878	2735482	H3K4me3_GS_mg10_Col_1-Tair10_Nu.bowtie2_peak_785	AT1G08610
1	2745325	2745712	H3K4me3_GS_mg10_Col_1-Tair10_Nu.bowtie2_peak_786	.
1	2750472	2751235	H3K4me3_GS_mg10_Col_1-Tair10_Nu.bowtie2_peak_787	AT1G08640
1	2752154	2753047	H3K4me3_GS_mg10_Col_1-Tair10_Nu.bowtie2_peak_788	AT1G08650, AT1G08645
1	2759155	2759786	H3K4me3_GS_mg10_Col_1-Tair10_Nu.bowtie2_peak_789	AT1G08660
1	2762671	2762951	H3K4me3_GS_mg10_Col_1-Tair10_Nu.bowtie2_peak_790	AT1G08680
1	2770401	2771425	H3K4me3_GS_mg10_Col_1-Tair10_Nu.bowtie2_peak_791	AT1G08700
1	2771712	2772615	H3K4me3_GS_mg10_Col_1-Tair10_Nu.bowtie2_peak_792	AT1G08710
1	2773971	2774773	H3K4me3_GS_mg10_Col_1-Tair10_Nu.bowtie2_peak_793	AT1G08720
1	2779424	2779825	H3K4me3_GS_mg10_Col_1-Tair10_Nu.bowtie2_peak_794	AT1G08730
1	2786156	2787113	H3K4me3_GS_mg10_Col_1-Tair10_Nu.bowtie2_peak_795	.
1	2801028	2801681	H3K4me3_GS_mg10_Col_1-Tair10_Nu.bowtie2_peak_796	AT1G08750
1	2805273	2805871	H3K4me3_GS_mg10_Col_1-Tair10_Nu.bowtie2_peak_797	AT1G08760
1	2805890	2806242	H3K4me3_GS_mg10_Col_1-Tair10_Nu.bowtie2_peak_798	AT1G08760
1	2808854	2809668	H3K4me3_GS_mg10_Col_1-Tair10_Nu.bowtie2_peak_799	AT1G08770
1	2810753	2811178	H3K4me3_GS_mg10_Col_1-Tair10_Nu.bowtie2_peak_800	AT1G08780
1	2824360	2825304	H3K4me3_GS_mg10_Col_1-Tair10_Nu.bowtie2_peak_801	AT1G08820
1	2827138	2827451	H3K4me3_GS_mg10_Col_1-Tair10_Nu.bowtie2_peak_802	AT1G08830
1	2827606	2827959	H3K4me3_GS_mg10_Col_1-Tair10_Nu.bowtie2_peak_803	AT1G08830
1	2838028	2838903	H3K4me3_GS_mg10_Col_1-Tair10_Nu.bowtie2_peak_804	AT1G08840
1	2839092	2839463	H3K4me3_GS_mg10_Col_1-Tair10_Nu.bowtie2_peak_805	AT1G08845
1	2842018	2842423	H3K4me3_GS_mg10_Col_1-Tair10_Nu.bowtie2_peak_806	AT1G08860
1	2847053	2847785	H3K4me3_GS_mg10_Col_1-Tair10_Nu.bowtie2_peak_807	AT1G08880
1	2848346	2848666	H3K4me3_GS_mg10_Col_1-Tair10_Nu.bowtie2_peak_808	AT1G08890
1	2852454	2852790	H3K4me3_GS_mg10_Col_1-Tair10_Nu.bowtie2_peak_809	AT1G08900
1	2856392	2857124	H3K4me3_GS_mg10_Col_1-Tair10_Nu.bowtie2_peak_810	AT1G08910
1	2867350	2867747	H3K4me3_GS_mg10_Col_1-Tair10_Nu.bowtie2_peak_811	AT1G08920
1	2873523	2874236	H3K4me3_GS_mg10_Col_1-Tair10_Nu.bowtie2_peak_812	AT1G08930
1	2877592	2878145	H3K4me3_GS_mg10_Col_1-Tair10_Nu.bowtie2_peak_813	AT1G08940
1	2879618	2880519	H3K4me3_GS_mg10_Col_1-Tair10_Nu.bowtie2_peak_814	AT1G08960
1	2883059	2883493	H3K4me3_GS_mg10_Col_1-Tair10_Nu.bowtie2_peak_815	AT1G08970
1	2884442	2885248	H3K4me3_GS_mg10_Col_1-Tair10_Nu.bowtie2_peak_816	AT1G08980
1	2888850	2889482	H3K4me3_GS_mg10_Col_1-Tair10_Nu.bowtie2_peak_817	AT1G08990
1	2891010	2891570	H3K4me3_GS_mg10_Col_1-Tair10_Nu.bowtie2_peak_818	AT1G09000
1	2898411	2899400	H3K4me3_GS_mg10_Col_1-Tair10_Nu.bowtie2_peak_819	AT1G09010
1	2903849	2904826	H3K4me3_GS_mg10_Col_1-Tair10_Nu.bowtie2_peak_820	AT1G09020
1	2911298	2911884	H3K4me3_GS_mg10_Col_1-Tair10_Nu.bowtie2_peak_821	AT1G09040
1	2916987	2917701	H3K4me3_GS_mg10_Col_1-Tair10_Nu.bowtie2_peak_822	AT1G09050
1	2925022	2925314	H3K4me3_GS_mg10_Col_1-Tair10_Nu.bowtie2_peak_823	AT1G09060
1	2927693	2928856	H3K4me3_GS_mg10_Col_1-Tair10_Nu.bowtie2_peak_824	AT1G09070
1	2932734	2933102	H3K4me3_GS_mg10_Col_1-Tair10_Nu.bowtie2_peak_825	AT1G09090
1	2938930	2939315	H3K4me3_GS_mg10_Col_1-Tair10_Nu.bowtie2_peak_826	AT1G09100
1	2941400	2942306	H3K4me3_GS_mg10_Col_1-Tair10_Nu.bowtie2_peak_827	AT1G09130
1	2945025	2945606	H3K4me3_GS_mg10_Col_1-Tair10_Nu.bowtie2_peak_828	AT1G09140
1	2946252	2946661	H3K4me3_GS_mg10_Col_1-Tair10_Nu.bowtie2_peak_829	AT1G09150
1	2950547	2950916	H3K4me3_GS_mg10_Col_1-Tair10_Nu.bowtie2_peak_830	AT1G09155
1	2951743	2952395	H3K4me3_GS_mg10_Col_1-Tair10_Nu.bowtie2_peak_831	AT1G09157
1	2954772	2955237	H3K4me3_GS_mg10_Col_1-Tair10_Nu.bowtie2_peak_832	AT1G09160
1	2955365	2955706	H3K4me3_GS_mg10_Col_1-Tair10_Nu.bowtie2_peak_833	AT1G09160
1	2964178	2964618	H3K4me3_GS_mg10_Col_1-Tair10_Nu.bowtie2_peak_834	AT1G09176
1	2965057	2965522	H3K4me3_GS_mg10_Col_1-Tair10_Nu.bowtie2_peak_835	AT1G09180
1	2966839	2967785	H3K4me3_GS_mg10_Col_1-Tair10_Nu.bowtie2_peak_836	AT1G09190
1	2970876	2971532	H3K4me3_GS_mg10_Col_1-Tair10_Nu.bowtie2_peak_837	AT1G09195
1	2971603	2972238	H3K4me3_GS_mg10_Col_1-Tair10_Nu.bowtie2_peak_838	AT1G09200
1	2974622	2975008	H3K4me3_GS_mg10_Col_1-Tair10_Nu.bowtie2_peak_839	AT1G09210
1	2975139	2976070	H3K4me3_GS_mg10_Col_1-Tair10_Nu.bowtie2_peak_840	AT1G09210
1	2976383	2976723	H3K4me3_GS_mg10_Col_1-Tair10_Nu.bowtie2_peak_841	AT1G09210
1	2978598	2979347	H3K4me3_GS_mg10_Col_1-Tair10_Nu.bowtie2_peak_842	AT1G09220
1	2981805	2982611	H3K4me3_GS_mg10_Col_1-Tair10_Nu.bowtie2_peak_843	AT1G09230
1	2985265	2985869	H3K4me3_GS_mg10_Col_1-Tair10_Nu.bowtie2_peak_844	AT1G09240
1	2989385	2990199	H3K4me3_GS_mg10_Col_1-Tair10_Nu.bowtie2_peak_845	AT1G09250
1	2994343	2994996	H3K4me3_GS_mg10_Col_1-Tair10_Nu.bowtie2_peak_846	AT1G09270
1	3000857	3001357	H3K4me3_GS_mg10_Col_1-Tair10_Nu.bowtie2_peak_847	AT1G09280
1	3003348	3003758	H3K4me3_GS_mg10_Col_1-Tair10_Nu.bowtie2_peak_848	AT1G09290, AT1G09300
1	3003806	3004212	H3K4me3_GS_mg10_Col_1-Tair10_Nu.bowtie2_peak_849	AT1G09300
1	3004223	3004558	H3K4me3_GS_mg10_Col_1-Tair10_Nu.bowtie2_peak_850	AT1G09300
1	3011237	3012378	H3K4me3_GS_mg10_Col_1-Tair10_Nu.bowtie2_peak_851	AT1G09320
1	3014267	3014542	H3K4me3_GS_mg10_Col_1-Tair10_Nu.bowtie2_peak_852	AT1G09330
1	3015289	3016231	H3K4me3_GS_mg10_Col_1-Tair10_Nu.bowtie2_peak_853	AT1G09340
1	3017653	3018129	H3K4me3_GS_mg10_Col_1-Tair10_Nu.bowtie2_peak_854	.
1	3019826	3020190	H3K4me3_GS_mg10_Col_1-Tair10_Nu.bowtie2_peak_855	AT1G09350
1	3031194	3031615	H3K4me3_GS_mg10_Col_1-Tair10_Nu.bowtie2_peak_856	AT1G09390
1	3034295	3034858	H3K4me3_GS_mg10_Col_1-Tair10_Nu.bowtie2_peak_857	AT1G09400
1	3035395	3035893	H3K4me3_GS_mg10_Col_1-Tair10_Nu.bowtie2_peak_858	AT1G09410
1	3041068	3041854	H3K4me3_GS_mg10_Col_1-Tair10_Nu.bowtie2_peak_859	AT1G09420
1	3041918	3042804	H3K4me3_GS_mg10_Col_1-Tair10_Nu.bowtie2_peak_860	AT1G09430
1	3049056	3049668	H3K4me3_GS_mg10_Col_1-Tair10_Nu.bowtie2_peak_861	AT1G09450
1	3053892	3054754	H3K4me3_GS_mg10_Col_1-Tair10_Nu.bowtie2_peak_862	AT1G09460
1	3056674	3056998	H3K4me3_GS_mg10_Col_1-Tair10_Nu.bowtie2_peak_863	AT1G09470
1	3058486	3058807	H3K4me3_GS_mg10_Col_1-Tair10_Nu.bowtie2_peak_864	AT1G09480
1	3062928	3063397	H3K4me3_GS_mg10_Col_1-Tair10_Nu.bowtie2_peak_865	AT1G09486
1	3064108	3064481	H3K4me3_GS_mg10_Col_1-Tair10_Nu.bowtie2_peak_866	AT1G09490
1	3067353	3068064	H3K4me3_GS_mg10_Col_1-Tair10_Nu.bowtie2_peak_867	AT1G09500
1	3071161	3072093	H3K4me3_GS_mg10_Col_1-Tair10_Nu.bowtie2_peak_868	AT1G09520
1	3076487	3076886	H3K4me3_GS_mg10_Col_1-Tair10_Nu.bowtie2_peak_869	AT1G09530
1	3077118	3078017	H3K4me3_GS_mg10_Col_1-Tair10_Nu.bowtie2_peak_870	AT1G09530
1	3086292	3086628	H3K4me3_GS_mg10_Col_1-Tair10_Nu.bowtie2_peak_871	AT1G09540
1	3086812	3087463	H3K4me3_GS_mg10_Col_1-Tair10_Nu.bowtie2_peak_872	.
1	3093809	3094653	H3K4me3_GS_mg10_Col_1-Tair10_Nu.bowtie2_peak_873	AT1G09560
1	3097867	3099367	H3K4me3_GS_mg10_Col_1-Tair10_Nu.bowtie2_peak_874	AT1G09570
1	3101804	3102951	H3K4me3_GS_mg10_Col_1-Tair10_Nu.bowtie2_peak_875	AT1G09575
1	3104571	3105055	H3K4me3_GS_mg10_Col_1-Tair10_Nu.bowtie2_peak_876	AT1G09580
1	3106507	3107063	H3K4me3_GS_mg10_Col_1-Tair10_Nu.bowtie2_peak_877	AT1G09590
1	3107299	3107601	H3K4me3_GS_mg10_Col_1-Tair10_Nu.bowtie2_peak_878	.
1	3108520	3109096	H3K4me3_GS_mg10_Col_1-Tair10_Nu.bowtie2_peak_879	AT1G09600
1	3115210	3116672	H3K4me3_GS_mg10_Col_1-Tair10_Nu.bowtie2_peak_880	AT1G09620
1	3119107	3119608	H3K4me3_GS_mg10_Col_1-Tair10_Nu.bowtie2_peak_881	AT1G09630
1	3119935	3120658	H3K4me3_GS_mg10_Col_1-Tair10_Nu.bowtie2_peak_882	AT1G09640
1	3123002	3123367	H3K4me3_GS_mg10_Col_1-Tair10_Nu.bowtie2_peak_883	AT1G09645
1	3125811	3126833	H3K4me3_GS_mg10_Col_1-Tair10_Nu.bowtie2_peak_884	AT1G09650
1	3130418	3131012	H3K4me3_GS_mg10_Col_1-Tair10_Nu.bowtie2_peak_885	AT1G09660
1	3133028	3133517	H3K4me3_GS_mg10_Col_1-Tair10_Nu.bowtie2_peak_886	AT1G09665
1	3135129	3135979	H3K4me3_GS_mg10_Col_1-Tair10_Nu.bowtie2_peak_887	AT1G09680
1	3136422	3136730	H3K4me3_GS_mg10_Col_1-Tair10_Nu.bowtie2_peak_888	.
1	3136924	3137497	H3K4me3_GS_mg10_Col_1-Tair10_Nu.bowtie2_peak_889	AT1G09690
1	3139324	3139741	H3K4me3_GS_mg10_Col_1-Tair10_Nu.bowtie2_peak_890	AT1G09700
1	3139919	3140269	H3K4me3_GS_mg10_Col_1-Tair10_Nu.bowtie2_peak_891	AT1G09700
1	3140884	3141544	H3K4me3_GS_mg10_Col_1-Tair10_Nu.bowtie2_peak_892	AT1G09710
1	3153482	3153818	H3K4me3_GS_mg10_Col_1-Tair10_Nu.bowtie2_peak_893	AT1G09730
1	3153932	3154369	H3K4me3_GS_mg10_Col_1-Tair10_Nu.bowtie2_peak_894	AT1G09730
1	3154508	3155322	H3K4me3_GS_mg10_Col_1-Tair10_Nu.bowtie2_peak_895	AT1G09740
1	3157530	3158962	H3K4me3_GS_mg10_Col_1-Tair10_Nu.bowtie2_peak_896	AT1G09750
1	3161305	3161665	H3K4me3_GS_mg10_Col_1-Tair10_Nu.bowtie2_peak_897	AT1G09760
1	3161854	3162314	H3K4me3_GS_mg10_Col_1-Tair10_Nu.bowtie2_peak_898	AT1G09770
1	3162450	3162744	H3K4me3_GS_mg10_Col_1-Tair10_Nu.bowtie2_peak_899	AT1G09770
1	3166602	3167887	H3K4me3_GS_mg10_Col_1-Tair10_Nu.bowtie2_peak_900	AT1G09780
1	3172113	3172467	H3K4me3_GS_mg10_Col_1-Tair10_Nu.bowtie2_peak_901	AT1G09794
1	3173534	3174153	H3K4me3_GS_mg10_Col_1-Tair10_Nu.bowtie2_peak_902	AT1G09795
1	3179809	3180410	H3K4me3_GS_mg10_Col_1-Tair10_Nu.bowtie2_peak_903	AT1G09800
1	3183872	3184200	H3K4me3_GS_mg10_Col_1-Tair10_Nu.bowtie2_peak_904	AT1G09810
1	3187668	3188063	H3K4me3_GS_mg10_Col_1-Tair10_Nu.bowtie2_peak_905	AT1G09812
1	3189385	3190139	H3K4me3_GS_mg10_Col_1-Tair10_Nu.bowtie2_peak_906	AT1G09815
1	3191874	3192514	H3K4me3_GS_mg10_Col_1-Tair10_Nu.bowtie2_peak_907	AT1G09820
1	3194092	3195005	H3K4me3_GS_mg10_Col_1-Tair10_Nu.bowtie2_peak_908	AT1G09830
1	3201802	3202294	H3K4me3_GS_mg10_Col_1-Tair10_Nu.bowtie2_peak_909	AT1G09850
1	3205043	3205359	H3K4me3_GS_mg10_Col_1-Tair10_Nu.bowtie2_peak_910	AT1G09860
1	3205692	3206540	H3K4me3_GS_mg10_Col_1-Tair10_Nu.bowtie2_peak_911	AT1G09870
1	3218029	3218802	H3K4me3_GS_mg10_Col_1-Tair10_Nu.bowtie2_peak_912	AT1G09900
1	3224165	3224610	H3K4me3_GS_mg10_Col_1-Tair10_Nu.bowtie2_peak_913	AT1G09910, AT1TE10470
1	3226555	3227003	H3K4me3_GS_mg10_Col_1-Tair10_Nu.bowtie2_peak_914	AT1G09920
1	3227619	3228097	H3K4me3_GS_mg10_Col_1-Tair10_Nu.bowtie2_peak_915	.
1	3229759	3230151	H3K4me3_GS_mg10_Col_1-Tair10_Nu.bowtie2_peak_916	AT1G09930
1	3238497	3239483	H3K4me3_GS_mg10_Col_1-Tair10_Nu.bowtie2_peak_917	AT1G09940
1	3240756	3241559	H3K4me3_GS_mg10_Col_1-Tair10_Nu.bowtie2_peak_918	AT1G09950
1	3244163	3244905	H3K4me3_GS_mg10_Col_1-Tair10_Nu.bowtie2_peak_919	AT1G09960
1	3245119	3245733	H3K4me3_GS_mg10_Col_1-Tair10_Nu.bowtie2_peak_920	AT1G09960
1	3252268	3254383	H3K4me3_GS_mg10_Col_1-Tair10_Nu.bowtie2_peak_921	AT1G09970, AT1TE10570
1	3254409	3254963	H3K4me3_GS_mg10_Col_1-Tair10_Nu.bowtie2_peak_922	.
1	3260690	3261052	H3K4me3_GS_mg10_Col_1-Tair10_Nu.bowtie2_peak_923	AT1G09980
1	3261276	3261575	H3K4me3_GS_mg10_Col_1-Tair10_Nu.bowtie2_peak_924	AT1G09980
1	3263270	3263560	H3K4me3_GS_mg10_Col_1-Tair10_Nu.bowtie2_peak_925	AT1G09995
1	3263915	3265017	H3K4me3_GS_mg10_Col_1-Tair10_Nu.bowtie2_peak_926	AT1G10000, AT1TE10615
1	3265881	3266353	H3K4me3_GS_mg10_Col_1-Tair10_Nu.bowtie2_peak_927	AT1G10010
1	3270062	3270779	H3K4me3_GS_mg10_Col_1-Tair10_Nu.bowtie2_peak_928	.
1	3270989	3272002	H3K4me3_GS_mg10_Col_1-Tair10_Nu.bowtie2_peak_929	AT1G10020
1	3273827	3274208	H3K4me3_GS_mg10_Col_1-Tair10_Nu.bowtie2_peak_930	AT1G10030
1	3277997	3278684	H3K4me3_GS_mg10_Col_1-Tair10_Nu.bowtie2_peak_931	AT1G10040
1	3279154	3279852	H3K4me3_GS_mg10_Col_1-Tair10_Nu.bowtie2_peak_932	AT1G10050
1	3288327	3289048	H3K4me3_GS_mg10_Col_1-Tair10_Nu.bowtie2_peak_933	AT1G10070
1	3295681	3296072	H3K4me3_GS_mg10_Col_1-Tair10_Nu.bowtie2_peak_934	AT1G10090
1	3299626	3300517	H3K4me3_GS_mg10_Col_1-Tair10_Nu.bowtie2_peak_935	AT1G10095
1	3300678	3301165	H3K4me3_GS_mg10_Col_1-Tair10_Nu.bowtie2_peak_936	.
1	3302663	3303484	H3K4me3_GS_mg10_Col_1-Tair10_Nu.bowtie2_peak_937	AT1G10110, AT1G04767
1	3305332	3306131	H3K4me3_GS_mg10_Col_1-Tair10_Nu.bowtie2_peak_938	AT1G10120, AT1G04773
1	3310963	3311563	H3K4me3_GS_mg10_Col_1-Tair10_Nu.bowtie2_peak_939	AT1G10130
1	3322941	3323517	H3K4me3_GS_mg10_Col_1-Tair10_Nu.bowtie2_peak_940	AT1G10140
1	3326119	3327381	H3K4me3_GS_mg10_Col_1-Tair10_Nu.bowtie2_peak_941	AT1G10150
1	3328945	3330633	H3K4me3_GS_mg10_Col_1-Tair10_Nu.bowtie2_peak_942	AT1G10160
1	3330837	3331305	H3K4me3_GS_mg10_Col_1-Tair10_Nu.bowtie2_peak_943	AT1G10160, AT1TE10830
1	3331721	3333282	H3K4me3_GS_mg10_Col_1-Tair10_Nu.bowtie2_peak_944	.
1	3337161	3337659	H3K4me3_GS_mg10_Col_1-Tair10_Nu.bowtie2_peak_945	AT1G10170
1	3340760	3341052	H3K4me3_GS_mg10_Col_1-Tair10_Nu.bowtie2_peak_946	AT1G10180
1	3341080	3341603	H3K4me3_GS_mg10_Col_1-Tair10_Nu.bowtie2_peak_947	AT1G10180
1	3346633	3347243	H3K4me3_GS_mg10_Col_1-Tair10_Nu.bowtie2_peak_948	.
1	3347390	3347818	H3K4me3_GS_mg10_Col_1-Tair10_Nu.bowtie2_peak_949	AT1G10200
1	3349224	3350102	H3K4me3_GS_mg10_Col_1-Tair10_Nu.bowtie2_peak_950	AT1G10210
1	3352131	3352834	H3K4me3_GS_mg10_Col_1-Tair10_Nu.bowtie2_peak_951	AT1G10220
1	3354280	3354780	H3K4me3_GS_mg10_Col_1-Tair10_Nu.bowtie2_peak_952	AT1G10225
1	3355584	3356278	H3K4me3_GS_mg10_Col_1-Tair10_Nu.bowtie2_peak_953	AT1G10230
1	3359003	3359281	H3K4me3_GS_mg10_Col_1-Tair10_Nu.bowtie2_peak_954	AT1G10240
1	3361227	3361837	H3K4me3_GS_mg10_Col_1-Tair10_Nu.bowtie2_peak_955	AT1G04783
1	3363437	3364553	H3K4me3_GS_mg10_Col_1-Tair10_Nu.bowtie2_peak_956	AT1G10270
1	3368029	3368897	H3K4me3_GS_mg10_Col_1-Tair10_Nu.bowtie2_peak_957	AT1G10280
1	3370466	3371402	H3K4me3_GS_mg10_Col_1-Tair10_Nu.bowtie2_peak_958	AT1G10290
1	3383305	3383933	H3K4me3_GS_mg10_Col_1-Tair10_Nu.bowtie2_peak_959	AT1G10310
1	3387476	3388420	H3K4me3_GS_mg10_Col_1-Tair10_Nu.bowtie2_peak_960	AT1G10320, AT1TE11020
1	3388563	3389506	H3K4me3_GS_mg10_Col_1-Tair10_Nu.bowtie2_peak_961	AT1G10330
1	3394100	3394986	H3K4me3_GS_mg10_Col_1-Tair10_Nu.bowtie2_peak_962	AT1G10350
1	3396480	3396878	H3K4me3_GS_mg10_Col_1-Tair10_Nu.bowtie2_peak_963	AT1G10360
1	3397928	3398332	H3K4me3_GS_mg10_Col_1-Tair10_Nu.bowtie2_peak_964	AT1G10370
1	3400820	3401168	H3K4me3_GS_mg10_Col_1-Tair10_Nu.bowtie2_peak_965	AT1G10380
1	3403104	3403419	H3K4me3_GS_mg10_Col_1-Tair10_Nu.bowtie2_peak_966	AT1G10385
1	3412354	3412855	H3K4me3_GS_mg10_Col_1-Tair10_Nu.bowtie2_peak_967	AT1G10390, AT1G10395
1	3414921	3415449	H3K4me3_GS_mg10_Col_1-Tair10_Nu.bowtie2_peak_968	.
1	3415890	3416391	H3K4me3_GS_mg10_Col_1-Tair10_Nu.bowtie2_peak_969	AT1G10400
1	3418871	3419356	H3K4me3_GS_mg10_Col_1-Tair10_Nu.bowtie2_peak_970	AT1G10410
1	3426931	3427509	H3K4me3_GS_mg10_Col_1-Tair10_Nu.bowtie2_peak_971	AT1G10417
1	3430068	3430589	H3K4me3_GS_mg10_Col_1-Tair10_Nu.bowtie2_peak_972	AT1G10430
1	3431780	3432472	H3K4me3_GS_mg10_Col_1-Tair10_Nu.bowtie2_peak_973	AT1G10450
1	3439675	3440246	H3K4me3_GS_mg10_Col_1-Tair10_Nu.bowtie2_peak_974	AT1G10460
1	3442598	3443253	H3K4me3_GS_mg10_Col_1-Tair10_Nu.bowtie2_peak_975	.
1	3443383	3443835	H3K4me3_GS_mg10_Col_1-Tair10_Nu.bowtie2_peak_976	AT1G10470
1	3449742	3450318	H3K4me3_GS_mg10_Col_1-Tair10_Nu.bowtie2_peak_977	AT1G10480
1	3460679	3461443	H3K4me3_GS_mg10_Col_1-Tair10_Nu.bowtie2_peak_978	AT1G10500
1	3461617	3462571	H3K4me3_GS_mg10_Col_1-Tair10_Nu.bowtie2_peak_979	AT1G10510
1	3465878	3466401	H3K4me3_GS_mg10_Col_1-Tair10_Nu.bowtie2_peak_980	AT1G10520
1	3469950	3470457	H3K4me3_GS_mg10_Col_1-Tair10_Nu.bowtie2_peak_981	AT1G10522
1	3471972	3472664	H3K4me3_GS_mg10_Col_1-Tair10_Nu.bowtie2_peak_982	AT1G10530, AT1G04803
1	3477568	3477901	H3K4me3_GS_mg10_Col_1-Tair10_Nu.bowtie2_peak_983	AT1G10540
1	3480643	3480956	H3K4me3_GS_mg10_Col_1-Tair10_Nu.bowtie2_peak_984	AT1G10550
1	3484605	3485334	H3K4me3_GS_mg10_Col_1-Tair10_Nu.bowtie2_peak_985	AT1G10560
1	3485454	3486633	H3K4me3_GS_mg10_Col_1-Tair10_Nu.bowtie2_peak_986	.
1	3487579	3488100	H3K4me3_GS_mg10_Col_1-Tair10_Nu.bowtie2_peak_987	AT1G10570
1	3492370	3493746	H3K4me3_GS_mg10_Col_1-Tair10_Nu.bowtie2_peak_988	AT1G10580
1	3502668	3503132	H3K4me3_GS_mg10_Col_1-Tair10_Nu.bowtie2_peak_989	AT1G10590
1	3503679	3504227	H3K4me3_GS_mg10_Col_1-Tair10_Nu.bowtie2_peak_990	AT1G10600
1	3514019	3514713	H3K4me3_GS_mg10_Col_1-Tair10_Nu.bowtie2_peak_991	AT1G10630
1	3517401	3517715	H3K4me3_GS_mg10_Col_1-Tair10_Nu.bowtie2_peak_992	AT1G10640
1	3532474	3533326	H3K4me3_GS_mg10_Col_1-Tair10_Nu.bowtie2_peak_993	AT1G10660
1	3535522	3536280	H3K4me3_GS_mg10_Col_1-Tair10_Nu.bowtie2_peak_994	AT1G10670
1	3543545	3543830	H3K4me3_GS_mg10_Col_1-Tair10_Nu.bowtie2_peak_995	AT1G10680
1	3550080	3550715	H3K4me3_GS_mg10_Col_1-Tair10_Nu.bowtie2_peak_996	AT1G10690
1	3554106	3555066	H3K4me3_GS_mg10_Col_1-Tair10_Nu.bowtie2_peak_997	AT1G10700
1	3558369	3559029	H3K4me3_GS_mg10_Col_1-Tair10_Nu.bowtie2_peak_998	AT1G10710
1	3562907	3563777	H3K4me3_GS_mg10_Col_1-Tair10_Nu.bowtie2_peak_999	AT1G10720
1	3565227	3565909	H3K4me3_GS_mg10_Col_1-Tair10_Nu.bowtie2_peak_1000	AT1G10730
1	3569393	3570582	H3K4me3_GS_mg10_Col_1-Tair10_Nu.bowtie2_peak_1001	AT1G10740
1	3577327	3577716	H3K4me3_GS_mg10_Col_1-Tair10_Nu.bowtie2_peak_1002	AT1G10750
1	3589686	3590095	H3K4me3_GS_mg10_Col_1-Tair10_Nu.bowtie2_peak_1003	AT1G10760
1	3591854	3592457	H3K4me3_GS_mg10_Col_1-Tair10_Nu.bowtie2_peak_1004	AT1G10770
1	3594872	3595162	H3K4me3_GS_mg10_Col_1-Tair10_Nu.bowtie2_peak_1005	AT1G10780
1	3596278	3596653	H3K4me3_GS_mg10_Col_1-Tair10_Nu.bowtie2_peak_1006	AT1G10790
1	3604331	3605015	H3K4me3_GS_mg10_Col_1-Tair10_Nu.bowtie2_peak_1007	AT1G10820
1	3606451	3606716	H3K4me3_GS_mg10_Col_1-Tair10_Nu.bowtie2_peak_1008	AT1G10830
1	3606844	3607524	H3K4me3_GS_mg10_Col_1-Tair10_Nu.bowtie2_peak_1009	AT1G10830
1	3609632	3610438	H3K4me3_GS_mg10_Col_1-Tair10_Nu.bowtie2_peak_1010	AT1G10840
1	3611783	3613573	H3K4me3_GS_mg10_Col_1-Tair10_Nu.bowtie2_peak_1011	AT1G10850, AT1G04823
1	3623395	3623773	H3K4me3_GS_mg10_Col_1-Tair10_Nu.bowtie2_peak_1012	AT1G10870
1	3625762	3626267	H3K4me3_GS_mg10_Col_1-Tair10_Nu.bowtie2_peak_1013	.
1	3627679	3628344	H3K4me3_GS_mg10_Col_1-Tair10_Nu.bowtie2_peak_1014	AT1G10890
1	3636893	3637152	H3K4me3_GS_mg10_Col_1-Tair10_Nu.bowtie2_peak_1015	AT1G10900
1	3639868	3640342	H3K4me3_GS_mg10_Col_1-Tair10_Nu.bowtie2_peak_1016	AT1G10910
1	3646763	3647449	H3K4me3_GS_mg10_Col_1-Tair10_Nu.bowtie2_peak_1017	AT1G10920
1	3655222	3655641	H3K4me3_GS_mg10_Col_1-Tair10_Nu.bowtie2_peak_1018	AT1G10930
1	3657963	3658447	H3K4me3_GS_mg10_Col_1-Tair10_Nu.bowtie2_peak_1019	AT1G10940
1	3659210	3659735	H3K4me3_GS_mg10_Col_1-Tair10_Nu.bowtie2_peak_1020	AT1G10950
1	3664339	3664956	H3K4me3_GS_mg10_Col_1-Tair10_Nu.bowtie2_peak_1021	AT1G10960
1	3665270	3665595	H3K4me3_GS_mg10_Col_1-Tair10_Nu.bowtie2_peak_1022	.
1	3666082	3666600	H3K4me3_GS_mg10_Col_1-Tair10_Nu.bowtie2_peak_1023	AT1G10970
1	3666834	3667194	H3K4me3_GS_mg10_Col_1-Tair10_Nu.bowtie2_peak_1024	AT1G10970
1	3670458	3671072	H3K4me3_GS_mg10_Col_1-Tair10_Nu.bowtie2_peak_1025	AT1G10990
1	3675657	3676103	H3K4me3_GS_mg10_Col_1-Tair10_Nu.bowtie2_peak_1026	AT1G11000
1	3676754	3677666	H3K4me3_GS_mg10_Col_1-Tair10_Nu.bowtie2_peak_1027	AT1G11020
1	3680025	3680532	H3K4me3_GS_mg10_Col_1-Tair10_Nu.bowtie2_peak_1028	AT1G11040
1	3681762	3682960	H3K4me3_GS_mg10_Col_1-Tair10_Nu.bowtie2_peak_1029	AT1G11050
1	3684648	3685450	H3K4me3_GS_mg10_Col_1-Tair10_Nu.bowtie2_peak_1030	AT1G11060
1	3691654	3691964	H3K4me3_GS_mg10_Col_1-Tair10_Nu.bowtie2_peak_1031	.
1	3702627	3703638	H3K4me3_GS_mg10_Col_1-Tair10_Nu.bowtie2_peak_1032	AT1G11090, AT1G04837
1	3708943	3709585	H3K4me3_GS_mg10_Col_1-Tair10_Nu.bowtie2_peak_1033	AT1G11100
1	3710610	3710883	H3K4me3_GS_mg10_Col_1-Tair10_Nu.bowtie2_peak_1034	AT1G11110
1	3713203	3713614	H3K4me3_GS_mg10_Col_1-Tair10_Nu.bowtie2_peak_1035	AT1G11112
1	3715125	3715643	H3K4me3_GS_mg10_Col_1-Tair10_Nu.bowtie2_peak_1036	AT1G11120, AT1TE12090
1	3718729	3719516	H3K4me3_GS_mg10_Col_1-Tair10_Nu.bowtie2_peak_1037	AT1G11125
1	3728891	3729710	H3K4me3_GS_mg10_Col_1-Tair10_Nu.bowtie2_peak_1038	AT1TE12135, AT1G11150
1	3741099	3741563	H3K4me3_GS_mg10_Col_1-Tair10_Nu.bowtie2_peak_1039	AT1G11170
1	3745027	3745525	H3K4me3_GS_mg10_Col_1-Tair10_Nu.bowtie2_peak_1040	AT1G11175
1	3745749	3746095	H3K4me3_GS_mg10_Col_1-Tair10_Nu.bowtie2_peak_1041	AT1G11180
1	3755887	3756228	H3K4me3_GS_mg10_Col_1-Tair10_Nu.bowtie2_peak_1042	.
1	3756367	3756993	H3K4me3_GS_mg10_Col_1-Tair10_Nu.bowtie2_peak_1043	AT1G11210
1	3759966	3760369	H3K4me3_GS_mg10_Col_1-Tair10_Nu.bowtie2_peak_1044	.
1	3760554	3761228	H3K4me3_GS_mg10_Col_1-Tair10_Nu.bowtie2_peak_1045	AT1G11220
1	3763900	3764338	H3K4me3_GS_mg10_Col_1-Tair10_Nu.bowtie2_peak_1046	AT1G11230
1	3767723	3768293	H3K4me3_GS_mg10_Col_1-Tair10_Nu.bowtie2_peak_1047	.
1	3768714	3769084	H3K4me3_GS_mg10_Col_1-Tair10_Nu.bowtie2_peak_1048	AT1G11240, AT1G11250
1	3777336	3778318	H3K4me3_GS_mg10_Col_1-Tair10_Nu.bowtie2_peak_1049	AT1G11260
1	3778890	3779585	H3K4me3_GS_mg10_Col_1-Tair10_Nu.bowtie2_peak_1050	.
1	3779676	3779945	H3K4me3_GS_mg10_Col_1-Tair10_Nu.bowtie2_peak_1051	.
1	3785757	3786752	H3K4me3_GS_mg10_Col_1-Tair10_Nu.bowtie2_peak_1052	AT1G11270
1	3789645	3790598	H3K4me3_GS_mg10_Col_1-Tair10_Nu.bowtie2_peak_1053	AT1G11280
1	3793102	3794119	H3K4me3_GS_mg10_Col_1-Tair10_Nu.bowtie2_peak_1054	AT1G11290
1	3794338	3795049	H3K4me3_GS_mg10_Col_1-Tair10_Nu.bowtie2_peak_1055	AT1G11300
1	3802947	3803452	H3K4me3_GS_mg10_Col_1-Tair10_Nu.bowtie2_peak_1056	AT1G11310
1	3807125	3807956	H3K4me3_GS_mg10_Col_1-Tair10_Nu.bowtie2_peak_1057	AT1G11320
1	3810374	3811212	H3K4me3_GS_mg10_Col_1-Tair10_Nu.bowtie2_peak_1058	AT1G11330
1	3822048	3822952	H3K4me3_GS_mg10_Col_1-Tair10_Nu.bowtie2_peak_1059	AT1G11360
1	3828100	3829061	H3K4me3_GS_mg10_Col_1-Tair10_Nu.bowtie2_peak_1060	.
1	3829857	3830248	H3K4me3_GS_mg10_Col_1-Tair10_Nu.bowtie2_peak_1061	AT1G11370
1	3832613	3833118	H3K4me3_GS_mg10_Col_1-Tair10_Nu.bowtie2_peak_1062	AT1G11380
1	3836636	3837627	H3K4me3_GS_mg10_Col_1-Tair10_Nu.bowtie2_peak_1063	AT1G11390
1	3837844	3838269	H3K4me3_GS_mg10_Col_1-Tair10_Nu.bowtie2_peak_1064	AT1G11400
1	3846371	3846876	H3K4me3_GS_mg10_Col_1-Tair10_Nu.bowtie2_peak_1065	AT1G11420
1	3847237	3847710	H3K4me3_GS_mg10_Col_1-Tair10_Nu.bowtie2_peak_1066	AT1G11430
1	3849637	3850076	H3K4me3_GS_mg10_Col_1-Tair10_Nu.bowtie2_peak_1067	AT1G11440
1	3860152	3860538	H3K4me3_GS_mg10_Col_1-Tair10_Nu.bowtie2_peak_1068	AT1G11470
1	3860870	3861234	H3K4me3_GS_mg10_Col_1-Tair10_Nu.bowtie2_peak_1069	.
1	3866005	3866946	H3K4me3_GS_mg10_Col_1-Tair10_Nu.bowtie2_peak_1070	AT1G11480
1	3872522	3872908	H3K4me3_GS_mg10_Col_1-Tair10_Nu.bowtie2_peak_1071	AT1G11510
1	3876553	3877221	H3K4me3_GS_mg10_Col_1-Tair10_Nu.bowtie2_peak_1072	AT1G11540
1	3878709	3879084	H3K4me3_GS_mg10_Col_1-Tair10_Nu.bowtie2_peak_1073	.
1	3879509	3880344	H3K4me3_GS_mg10_Col_1-Tair10_Nu.bowtie2_peak_1074	AT1G11545
1	3881738	3882406	H3K4me3_GS_mg10_Col_1-Tair10_Nu.bowtie2_peak_1075	AT1G11560
1	3884462	3884756	H3K4me3_GS_mg10_Col_1-Tair10_Nu.bowtie2_peak_1076	AT1G11572
1	3888746	3890491	H3K4me3_GS_mg10_Col_1-Tair10_Nu.bowtie2_peak_1077	AT1G11580
1	3895699	3896963	H3K4me3_GS_mg10_Col_1-Tair10_Nu.bowtie2_peak_1078	AT1TE12665, AT1G11592
1	3902087	3902628	H3K4me3_GS_mg10_Col_1-Tair10_Nu.bowtie2_peak_1079	AT1G11600
1	3902722	3903559	H3K4me3_GS_mg10_Col_1-Tair10_Nu.bowtie2_peak_1080	.
1	3905642	3905937	H3K4me3_GS_mg10_Col_1-Tair10_Nu.bowtie2_peak_1081	AT1G11608
1	3908911	3909290	H3K4me3_GS_mg10_Col_1-Tair10_Nu.bowtie2_peak_1082	AT1G11610
1	3913642	3914408	H3K4me3_GS_mg10_Col_1-Tair10_Nu.bowtie2_peak_1083	AT1G11630
1	3914786	3915895	H3K4me3_GS_mg10_Col_1-Tair10_Nu.bowtie2_peak_1084	AT1G11650
1	3919290	3919623	H3K4me3_GS_mg10_Col_1-Tair10_Nu.bowtie2_peak_1085	AT1G11655
1	3920908	3921253	H3K4me3_GS_mg10_Col_1-Tair10_Nu.bowtie2_peak_1086	AT1G11660
1	3930245	3931522	H3K4me3_GS_mg10_Col_1-Tair10_Nu.bowtie2_peak_1087	AT1G11670
1	3938516	3938860	H3K4me3_GS_mg10_Col_1-Tair10_Nu.bowtie2_peak_1088	AT1G11680
1	3945760	3946456	H3K4me3_GS_mg10_Col_1-Tair10_Nu.bowtie2_peak_1089	AT1G11700
1	3948686	3949499	H3K4me3_GS_mg10_Col_1-Tair10_Nu.bowtie2_peak_1090	AT1G11710
1	3951410	3951813	H3K4me3_GS_mg10_Col_1-Tair10_Nu.bowtie2_peak_1091	AT1G11720, AT1G04873
1	3963324	3963657	H3K4me3_GS_mg10_Col_1-Tair10_Nu.bowtie2_peak_1092	.
1	3965537	3966886	H3K4me3_GS_mg10_Col_1-Tair10_Nu.bowtie2_peak_1093	AT1G11740
1	3967498	3968068	H3K4me3_GS_mg10_Col_1-Tair10_Nu.bowtie2_peak_1094	AT1G11750
1	3971005	3971287	H3K4me3_GS_mg10_Col_1-Tair10_Nu.bowtie2_peak_1095	AT1G11755
1	3971393	3971812	H3K4me3_GS_mg10_Col_1-Tair10_Nu.bowtie2_peak_1096	AT1G11755
1	3972442	3972800	H3K4me3_GS_mg10_Col_1-Tair10_Nu.bowtie2_peak_1097	AT1G11760
1	3972941	3973276	H3K4me3_GS_mg10_Col_1-Tair10_Nu.bowtie2_peak_1098	AT1G11760
1	3975794	3976516	H3K4me3_GS_mg10_Col_1-Tair10_Nu.bowtie2_peak_1099	AT1G11770
1	3978773	3979270	H3K4me3_GS_mg10_Col_1-Tair10_Nu.bowtie2_peak_1100	AT1G11780
1	3981281	3981857	H3K4me3_GS_mg10_Col_1-Tair10_Nu.bowtie2_peak_1101	AT1G11790
1	3986658	3987281	H3K4me3_GS_mg10_Col_1-Tair10_Nu.bowtie2_peak_1102	AT1G11800
1	3992335	3993509	H3K4me3_GS_mg10_Col_1-Tair10_Nu.bowtie2_peak_1103	AT1G11820
1	3999229	3999630	H3K4me3_GS_mg10_Col_1-Tair10_Nu.bowtie2_peak_1104	AT1G11850
1	4001684	4002290	H3K4me3_GS_mg10_Col_1-Tair10_Nu.bowtie2_peak_1105	AT1G11860
1	4003793	4004450	H3K4me3_GS_mg10_Col_1-Tair10_Nu.bowtie2_peak_1106	AT1G11870
1	4009741	4010427	H3K4me3_GS_mg10_Col_1-Tair10_Nu.bowtie2_peak_1107	AT1G11880
1	4014309	4014651	H3K4me3_GS_mg10_Col_1-Tair10_Nu.bowtie2_peak_1108	AT1G11900
1	4014854	4015365	H3K4me3_GS_mg10_Col_1-Tair10_Nu.bowtie2_peak_1109	AT1G11905, AT1TE13060
1	4019613	4019903	H3K4me3_GS_mg10_Col_1-Tair10_Nu.bowtie2_peak_1110	AT1G11910
1	4028724	4029207	H3K4me3_GS_mg10_Col_1-Tair10_Nu.bowtie2_peak_1111	AT1G11930
1	4033559	4034111	H3K4me3_GS_mg10_Col_1-Tair10_Nu.bowtie2_peak_1112	AT1G11940
1	4038475	4038851	H3K4me3_GS_mg10_Col_1-Tair10_Nu.bowtie2_peak_1113	AT1G11950
1	4048831	4049140	H3K4me3_GS_mg10_Col_1-Tair10_Nu.bowtie2_peak_1114	AT1G11990
1	4053004	4053847	H3K4me3_GS_mg10_Col_1-Tair10_Nu.bowtie2_peak_1115	AT1G12000
1	4056854	4057168	H3K4me3_GS_mg10_Col_1-Tair10_Nu.bowtie2_peak_1116	AT1G12010
1	4058198	4058530	H3K4me3_GS_mg10_Col_1-Tair10_Nu.bowtie2_peak_1117	AT1G12013, AT1G12015
1	4061674	4062038	H3K4me3_GS_mg10_Col_1-Tair10_Nu.bowtie2_peak_1118	.
1	4062584	4063336	H3K4me3_GS_mg10_Col_1-Tair10_Nu.bowtie2_peak_1119	AT1G12020
1	4064759	4065287	H3K4me3_GS_mg10_Col_1-Tair10_Nu.bowtie2_peak_1120	.
1	4065916	4066387	H3K4me3_GS_mg10_Col_1-Tair10_Nu.bowtie2_peak_1121	AT1G12030
1	4071203	4072476	H3K4me3_GS_mg10_Col_1-Tair10_Nu.bowtie2_peak_1122	AT1TE13240, AT1TE13245
1	4072766	4073610	H3K4me3_GS_mg10_Col_1-Tair10_Nu.bowtie2_peak_1123	AT1G12050
1	4076303	4077036	H3K4me3_GS_mg10_Col_1-Tair10_Nu.bowtie2_peak_1124	AT1G12060
1	4077581	4078078	H3K4me3_GS_mg10_Col_1-Tair10_Nu.bowtie2_peak_1125	AT1G12064
1	4079750	4080125	H3K4me3_GS_mg10_Col_1-Tair10_Nu.bowtie2_peak_1126	AT1G12070
1	4084433	4084926	H3K4me3_GS_mg10_Col_1-Tair10_Nu.bowtie2_peak_1127	AT1G12080
1	4090182	4090596	H3K4me3_GS_mg10_Col_1-Tair10_Nu.bowtie2_peak_1128	AT1G12090
1	4095550	4095853	H3K4me3_GS_mg10_Col_1-Tair10_Nu.bowtie2_peak_1129	.
1	4105242	4105964	H3K4me3_GS_mg10_Col_1-Tair10_Nu.bowtie2_peak_1130	AT1G12110
1	4106053	4106785	H3K4me3_GS_mg10_Col_1-Tair10_Nu.bowtie2_peak_1131	AT1G12110
1	4108481	4109103	H3K4me3_GS_mg10_Col_1-Tair10_Nu.bowtie2_peak_1132	.
[truncated: 20,890 more rows]

## Sheet: H3K9me3 in FH
Supplementary Dataset S1. Genomic coordinates and associated genes of H3K4me3, H3K9me3, and H3K27me3 peaks in Col.
[truncated: 15,403 more rows]

[truncated: 5 more sheets: H3K9me3 in AR, H3K9me3 in GS, H3K27me3 in FH, H3K27me3 in AR, H3K27me3 in GS]
