# Supplementary material for: Plant-specific function of H3K9me3 as a permissive chromatin mark during Arabidopsis seed germination
Source: Front Plant Sci. 2026 Mar 12;17:1785818. doi: 10.3389/fpls.2026.1785818 (PMC13017857; doi:10.3389/fpls.2026.1785818)
Supplement: Supplementary file 3 [file Table2.xlsx]

## Sheet: H3K4me3 in FH
Supplementary Dataset S2. Genomic coordinates and associated genes of H3K4me3, H3K9me3, and H3K27me3 peaks in Cvi.
Chromosome	Peak start	Peak end	Peak name	Associated gene
1	3615	4278	H3K4me3_FH_mg10_Cvi_1-pseudoTair10_Nu.bowtie2_peak_1	AT1G01010
1	8018	8700	H3K4me3_FH_mg10_Cvi_1-pseudoTair10_Nu.bowtie2_peak_2	AT1G01020
1	11889	13145	H3K4me3_FH_mg10_Cvi_1-pseudoTair10_Nu.bowtie2_peak_3	AT1TE00010, AT1G01030
1	23143	24085	H3K4me3_FH_mg10_Cvi_1-pseudoTair10_Nu.bowtie2_peak_4	AT1G01040, AT1G03993
1	32471	33161	H3K4me3_FH_mg10_Cvi_1-pseudoTair10_Nu.bowtie2_peak_5	AT1G01050, AT1G03997
1	36785	37873	H3K4me3_FH_mg10_Cvi_1-pseudoTair10_Nu.bowtie2_peak_6	AT1G01060
1	45075	45820	H3K4me3_FH_mg10_Cvi_1-pseudoTair10_Nu.bowtie2_peak_7	.
1	45965	46795	H3K4me3_FH_mg10_Cvi_1-pseudoTair10_Nu.bowtie2_peak_8	AT1G01080
1	48290	49280	H3K4me3_FH_mg10_Cvi_1-pseudoTair10_Nu.bowtie2_peak_9	AT1G01090
1	50344	51202	H3K4me3_FH_mg10_Cvi_1-pseudoTair10_Nu.bowtie2_peak_10	AT1G01100
1	52107	52738	H3K4me3_FH_mg10_Cvi_1-pseudoTair10_Nu.bowtie2_peak_11	AT1G01110
1	57497	59109	H3K4me3_FH_mg10_Cvi_1-pseudoTair10_Nu.bowtie2_peak_12	AT1G01120
1	63370	64092	H3K4me3_FH_mg10_Cvi_1-pseudoTair10_Nu.bowtie2_peak_13	AT1G01130
1	64805	65212	H3K4me3_FH_mg10_Cvi_1-pseudoTair10_Nu.bowtie2_peak_14	.
1	67170	67651	H3K4me3_FH_mg10_Cvi_1-pseudoTair10_Nu.bowtie2_peak_15	AT1G01140
1	71447	72116	H3K4me3_FH_mg10_Cvi_1-pseudoTair10_Nu.bowtie2_peak_16	AT1G01150
1	72351	73181	H3K4me3_FH_mg10_Cvi_1-pseudoTair10_Nu.bowtie2_peak_17	AT1G01160, AT1G04007
1	74033	74745	H3K4me3_FH_mg10_Cvi_1-pseudoTair10_Nu.bowtie2_peak_18	AT1G01170, AT1G04013
1	75541	76502	H3K4me3_FH_mg10_Cvi_1-pseudoTair10_Nu.bowtie2_peak_19	AT1G01180
1	77847	78246	H3K4me3_FH_mg10_Cvi_1-pseudoTair10_Nu.bowtie2_peak_20	AT1G08765
1	83189	83567	H3K4me3_FH_mg10_Cvi_1-pseudoTair10_Nu.bowtie2_peak_21	.
1	84076	84633	H3K4me3_FH_mg10_Cvi_1-pseudoTair10_Nu.bowtie2_peak_22	AT1G01190
1	86733	87158	H3K4me3_FH_mg10_Cvi_1-pseudoTair10_Nu.bowtie2_peak_23	.
1	87744	88212	H3K4me3_FH_mg10_Cvi_1-pseudoTair10_Nu.bowtie2_peak_24	AT1G01200
1	88888	89690	H3K4me3_FH_mg10_Cvi_1-pseudoTair10_Nu.bowtie2_peak_25	AT1G01210
1	91390	92370	H3K4me3_FH_mg10_Cvi_1-pseudoTair10_Nu.bowtie2_peak_26	AT1G01220, AT1G04023
1	95139	95546	H3K4me3_FH_mg10_Cvi_1-pseudoTair10_Nu.bowtie2_peak_27	.
1	95948	96880	H3K4me3_FH_mg10_Cvi_1-pseudoTair10_Nu.bowtie2_peak_28	AT1G01225
1	97453	98310	H3K4me3_FH_mg10_Cvi_1-pseudoTair10_Nu.bowtie2_peak_29	AT1G01230
1	99917	101402	H3K4me3_FH_mg10_Cvi_1-pseudoTair10_Nu.bowtie2_peak_30	AT1G01240
1	104690	105331	H3K4me3_FH_mg10_Cvi_1-pseudoTair10_Nu.bowtie2_peak_31	AT1G01250
1	109049	110407	H3K4me3_FH_mg10_Cvi_1-pseudoTair10_Nu.bowtie2_peak_32	AT1G01260
1	114263	115034	H3K4me3_FH_mg10_Cvi_1-pseudoTair10_Nu.bowtie2_peak_33	AT1G01290
1	117023	118520	H3K4me3_FH_mg10_Cvi_1-pseudoTair10_Nu.bowtie2_peak_34	AT1G01300
1	119404	119765	H3K4me3_FH_mg10_Cvi_1-pseudoTair10_Nu.bowtie2_peak_35	AT1G01305
1	120118	120501	H3K4me3_FH_mg10_Cvi_1-pseudoTair10_Nu.bowtie2_peak_36	AT1G01310
1	120780	121148	H3K4me3_FH_mg10_Cvi_1-pseudoTair10_Nu.bowtie2_peak_37	.
1	127658	128318	H3K4me3_FH_mg10_Cvi_1-pseudoTair10_Nu.bowtie2_peak_38	AT1G01320
1	130276	130560	H3K4me3_FH_mg10_Cvi_1-pseudoTair10_Nu.bowtie2_peak_39	AT1G01320
1	135481	135857	H3K4me3_FH_mg10_Cvi_1-pseudoTair10_Nu.bowtie2_peak_40	AT1G01340
1	136132	136818	H3K4me3_FH_mg10_Cvi_1-pseudoTair10_Nu.bowtie2_peak_41	AT1G01350
1	138405	139574	H3K4me3_FH_mg10_Cvi_1-pseudoTair10_Nu.bowtie2_peak_42	AT1G01355
1	142038	142951	H3K4me3_FH_mg10_Cvi_1-pseudoTair10_Nu.bowtie2_peak_43	AT1G01360
1	143553	144267	H3K4me3_FH_mg10_Cvi_1-pseudoTair10_Nu.bowtie2_peak_44	AT1G01370
1	147128	147746	H3K4me3_FH_mg10_Cvi_1-pseudoTair10_Nu.bowtie2_peak_45	AT1G01380
1	149359	149838	H3K4me3_FH_mg10_Cvi_1-pseudoTair10_Nu.bowtie2_peak_46	AT1G01390
1	154565	156010	H3K4me3_FH_mg10_Cvi_1-pseudoTair10_Nu.bowtie2_peak_47	AT1G01420
1	157000	158634	H3K4me3_FH_mg10_Cvi_1-pseudoTair10_Nu.bowtie2_peak_48	AT1G01430
1	161844	162744	H3K4me3_FH_mg10_Cvi_1-pseudoTair10_Nu.bowtie2_peak_49	AT1G01440
1	163354	164064	H3K4me3_FH_mg10_Cvi_1-pseudoTair10_Nu.bowtie2_peak_50	AT1G01448
1	167294	167898	H3K4me3_FH_mg10_Cvi_1-pseudoTair10_Nu.bowtie2_peak_51	AT1G01453
1	168621	168896	H3K4me3_FH_mg10_Cvi_1-pseudoTair10_Nu.bowtie2_peak_52	AT1G01460
1	171615	172883	H3K4me3_FH_mg10_Cvi_1-pseudoTair10_Nu.bowtie2_peak_53	AT1G01470
1	175759	176053	H3K4me3_FH_mg10_Cvi_1-pseudoTair10_Nu.bowtie2_peak_54	AT1G01480
1	176156	177746	H3K4me3_FH_mg10_Cvi_1-pseudoTair10_Nu.bowtie2_peak_55	AT1G01480
1	180453	180969	H3K4me3_FH_mg10_Cvi_1-pseudoTair10_Nu.bowtie2_peak_56	.
1	181083	182221	H3K4me3_FH_mg10_Cvi_1-pseudoTair10_Nu.bowtie2_peak_57	AT1G01490
1	185136	186280	H3K4me3_FH_mg10_Cvi_1-pseudoTair10_Nu.bowtie2_peak_58	AT1G01500
1	187185	188109	H3K4me3_FH_mg10_Cvi_1-pseudoTair10_Nu.bowtie2_peak_59	AT1G01510
1	190537	191002	H3K4me3_FH_mg10_Cvi_1-pseudoTair10_Nu.bowtie2_peak_60	AT1G01520
1	195743	196939	H3K4me3_FH_mg10_Cvi_1-pseudoTair10_Nu.bowtie2_peak_61	AT1G01540
1	199706	201069	H3K4me3_FH_mg10_Cvi_1-pseudoTair10_Nu.bowtie2_peak_62	AT1G01550
1	202107	202495	H3K4me3_FH_mg10_Cvi_1-pseudoTair10_Nu.bowtie2_peak_63	AT1G01560
1	203321	203601	H3K4me3_FH_mg10_Cvi_1-pseudoTair10_Nu.bowtie2_peak_64	.
1	203735	204237	H3K4me3_FH_mg10_Cvi_1-pseudoTair10_Nu.bowtie2_peak_65	.
1	204965	205983	H3K4me3_FH_mg10_Cvi_1-pseudoTair10_Nu.bowtie2_peak_66	AT1G01570
1	209266	210584	H3K4me3_FH_mg10_Cvi_1-pseudoTair10_Nu.bowtie2_peak_67	AT1G01580
1	211058	211762	H3K4me3_FH_mg10_Cvi_1-pseudoTair10_Nu.bowtie2_peak_68	.
1	219044	219619	H3K4me3_FH_mg10_Cvi_1-pseudoTair10_Nu.bowtie2_peak_69	AT1G01600
1	219727	220098	H3K4me3_FH_mg10_Cvi_1-pseudoTair10_Nu.bowtie2_peak_70	AT1G01600
1	220305	221011	H3K4me3_FH_mg10_Cvi_1-pseudoTair10_Nu.bowtie2_peak_71	.
1	222689	222954	H3K4me3_FH_mg10_Cvi_1-pseudoTair10_Nu.bowtie2_peak_72	.
1	223507	224340	H3K4me3_FH_mg10_Cvi_1-pseudoTair10_Nu.bowtie2_peak_73	AT1G01610
1	226003	227266	H3K4me3_FH_mg10_Cvi_1-pseudoTair10_Nu.bowtie2_peak_74	AT1G01620
1	229000	229688	H3K4me3_FH_mg10_Cvi_1-pseudoTair10_Nu.bowtie2_peak_75	AT1G01630
1	236844	237759	H3K4me3_FH_mg10_Cvi_1-pseudoTair10_Nu.bowtie2_peak_76	AT1G01650
1	240009	240674	H3K4me3_FH_mg10_Cvi_1-pseudoTair10_Nu.bowtie2_peak_77	.
1	242386	242766	H3K4me3_FH_mg10_Cvi_1-pseudoTair10_Nu.bowtie2_peak_78	AT1G01660
1	245119	245400	H3K4me3_FH_mg10_Cvi_1-pseudoTair10_Nu.bowtie2_peak_79	AT1G01670
1	245635	245984	H3K4me3_FH_mg10_Cvi_1-pseudoTair10_Nu.bowtie2_peak_80	AT1G01670
1	246406	246682	H3K4me3_FH_mg10_Cvi_1-pseudoTair10_Nu.bowtie2_peak_81	.
1	249093	249922	H3K4me3_FH_mg10_Cvi_1-pseudoTair10_Nu.bowtie2_peak_82	AT1G01690
1	254803	255279	H3K4me3_FH_mg10_Cvi_1-pseudoTair10_Nu.bowtie2_peak_83	AT1G08775, AT1G04033
1	257044	257520	H3K4me3_FH_mg10_Cvi_1-pseudoTair10_Nu.bowtie2_peak_84	.
1	258812	259179	H3K4me3_FH_mg10_Cvi_1-pseudoTair10_Nu.bowtie2_peak_85	AT1G04037
1	262866	263960	H3K4me3_FH_mg10_Cvi_1-pseudoTair10_Nu.bowtie2_peak_86	AT1G01710
1	266456	267081	H3K4me3_FH_mg10_Cvi_1-pseudoTair10_Nu.bowtie2_peak_87	AT1G01715
1	268369	270795	H3K4me3_FH_mg10_Cvi_1-pseudoTair10_Nu.bowtie2_peak_88	AT1G01720, AT1G04047, AT1G01725
1	270957	271776	H3K4me3_FH_mg10_Cvi_1-pseudoTair10_Nu.bowtie2_peak_89	AT1G01730
1	273854	274676	H3K4me3_FH_mg10_Cvi_1-pseudoTair10_Nu.bowtie2_peak_90	AT1G01740
1	277836	278504	H3K4me3_FH_mg10_Cvi_1-pseudoTair10_Nu.bowtie2_peak_91	AT1G01760
1	278612	279570	H3K4me3_FH_mg10_Cvi_1-pseudoTair10_Nu.bowtie2_peak_92	AT1G01770
1	284465	285344	H3K4me3_FH_mg10_Cvi_1-pseudoTair10_Nu.bowtie2_peak_93	AT1G01790
1	290652	290968	H3K4me3_FH_mg10_Cvi_1-pseudoTair10_Nu.bowtie2_peak_94	.
1	293366	294511	H3K4me3_FH_mg10_Cvi_1-pseudoTair10_Nu.bowtie2_peak_95	AT1G01800
1	295217	295778	H3K4me3_FH_mg10_Cvi_1-pseudoTair10_Nu.bowtie2_peak_96	AT1G01810
1	297406	298112	H3K4me3_FH_mg10_Cvi_1-pseudoTair10_Nu.bowtie2_peak_97	AT1G01820
1	298699	300462	H3K4me3_FH_mg10_Cvi_1-pseudoTair10_Nu.bowtie2_peak_98	.
1	301473	301713	H3K4me3_FH_mg10_Cvi_1-pseudoTair10_Nu.bowtie2_peak_99	AT1G01830
1	301850	302279	H3K4me3_FH_mg10_Cvi_1-pseudoTair10_Nu.bowtie2_peak_100	AT1G01830
1	303531	304162	H3K4me3_FH_mg10_Cvi_1-pseudoTair10_Nu.bowtie2_peak_101	AT1G01840, AT1G04067
1	305492	306289	H3K4me3_FH_mg10_Cvi_1-pseudoTair10_Nu.bowtie2_peak_102	AT1G01860
1	308265	309110	H3K4me3_FH_mg10_Cvi_1-pseudoTair10_Nu.bowtie2_peak_103	AT1G01880
1	311496	312757	H3K4me3_FH_mg10_Cvi_1-pseudoTair10_Nu.bowtie2_peak_104	AT1G04077
1	315113	315908	H3K4me3_FH_mg10_Cvi_1-pseudoTair10_Nu.bowtie2_peak_105	AT1G01910
1	316149	316924	H3K4me3_FH_mg10_Cvi_1-pseudoTair10_Nu.bowtie2_peak_106	AT1G01920
1	321557	322853	H3K4me3_FH_mg10_Cvi_1-pseudoTair10_Nu.bowtie2_peak_107	AT1G01930
1	323016	323707	H3K4me3_FH_mg10_Cvi_1-pseudoTair10_Nu.bowtie2_peak_108	AT1G01940
1	325397	326205	H3K4me3_FH_mg10_Cvi_1-pseudoTair10_Nu.bowtie2_peak_109	AT1G01950
1	336377	337807	H3K4me3_FH_mg10_Cvi_1-pseudoTair10_Nu.bowtie2_peak_110	AT1G01960
1	338279	339117	H3K4me3_FH_mg10_Cvi_1-pseudoTair10_Nu.bowtie2_peak_111	AT1G01970
1	340601	341943	H3K4me3_FH_mg10_Cvi_1-pseudoTair10_Nu.bowtie2_peak_112	AT1G01980
1	343245	344369	H3K4me3_FH_mg10_Cvi_1-pseudoTair10_Nu.bowtie2_peak_113	AT1G01990
1	345820	347255	H3K4me3_FH_mg10_Cvi_1-pseudoTair10_Nu.bowtie2_peak_114	AT1G02000
1	347856	348437	H3K4me3_FH_mg10_Cvi_1-pseudoTair10_Nu.bowtie2_peak_115	AT1G02010
1	353570	354913	H3K4me3_FH_mg10_Cvi_1-pseudoTair10_Nu.bowtie2_peak_116	AT1G02020, AT1TE01155
1	355379	356234	H3K4me3_FH_mg10_Cvi_1-pseudoTair10_Nu.bowtie2_peak_117	.
1	358098	358885	H3K4me3_FH_mg10_Cvi_1-pseudoTair10_Nu.bowtie2_peak_118	AT1G02040
1	359171	359979	H3K4me3_FH_mg10_Cvi_1-pseudoTair10_Nu.bowtie2_peak_119	.
1	361947	363133	H3K4me3_FH_mg10_Cvi_1-pseudoTair10_Nu.bowtie2_peak_120	AT1G02060
1	365433	366424	H3K4me3_FH_mg10_Cvi_1-pseudoTair10_Nu.bowtie2_peak_121	AT1G02065
1	366571	366878	H3K4me3_FH_mg10_Cvi_1-pseudoTair10_Nu.bowtie2_peak_122	.
1	366902	367182	H3K4me3_FH_mg10_Cvi_1-pseudoTair10_Nu.bowtie2_peak_123	AT1G02067
1	370425	370747	H3K4me3_FH_mg10_Cvi_1-pseudoTair10_Nu.bowtie2_peak_124	AT1G02070
1	370767	371065	H3K4me3_FH_mg10_Cvi_1-pseudoTair10_Nu.bowtie2_peak_125	AT1G02070
1	373512	374645	H3K4me3_FH_mg10_Cvi_1-pseudoTair10_Nu.bowtie2_peak_126	AT1G02080
1	388613	389643	H3K4me3_FH_mg10_Cvi_1-pseudoTair10_Nu.bowtie2_peak_127	AT1G02090
1	389839	390587	H3K4me3_FH_mg10_Cvi_1-pseudoTair10_Nu.bowtie2_peak_128	AT1G02100
1	392849	394009	H3K4me3_FH_mg10_Cvi_1-pseudoTair10_Nu.bowtie2_peak_129	AT1G02110
1	395691	396673	H3K4me3_FH_mg10_Cvi_1-pseudoTair10_Nu.bowtie2_peak_130	AT1G02120
1	401060	401840	H3K4me3_FH_mg10_Cvi_1-pseudoTair10_Nu.bowtie2_peak_131	AT1G02130
1	403690	404442	H3K4me3_FH_mg10_Cvi_1-pseudoTair10_Nu.bowtie2_peak_132	AT1G02140
1	404587	405449	H3K4me3_FH_mg10_Cvi_1-pseudoTair10_Nu.bowtie2_peak_133	AT1G02145
1	408750	410038	H3K4me3_FH_mg10_Cvi_1-pseudoTair10_Nu.bowtie2_peak_134	AT1G02150
1	410757	411430	H3K4me3_FH_mg10_Cvi_1-pseudoTair10_Nu.bowtie2_peak_135	AT1G02160
1	411777	412745	H3K4me3_FH_mg10_Cvi_1-pseudoTair10_Nu.bowtie2_peak_136	AT1G02170
1	414001	414619	H3K4me3_FH_mg10_Cvi_1-pseudoTair10_Nu.bowtie2_peak_137	AT1G02180
1	424903	425216	H3K4me3_FH_mg10_Cvi_1-pseudoTair10_Nu.bowtie2_peak_138	AT1G08785
1	429771	430684	H3K4me3_FH_mg10_Cvi_1-pseudoTair10_Nu.bowtie2_peak_139	AT1G02220
1	435977	436905	H3K4me3_FH_mg10_Cvi_1-pseudoTair10_Nu.bowtie2_peak_140	AT1G02230
1	441963	442981	H3K4me3_FH_mg10_Cvi_1-pseudoTair10_Nu.bowtie2_peak_141	AT1G02260
1	445452	446240	H3K4me3_FH_mg10_Cvi_1-pseudoTair10_Nu.bowtie2_peak_142	AT1G02270
1	449692	450416	H3K4me3_FH_mg10_Cvi_1-pseudoTair10_Nu.bowtie2_peak_143	AT1G02280
1	450631	450883	H3K4me3_FH_mg10_Cvi_1-pseudoTair10_Nu.bowtie2_peak_144	.
1	452102	452731	H3K4me3_FH_mg10_Cvi_1-pseudoTair10_Nu.bowtie2_peak_145	AT1G02290
1	455725	456628	H3K4me3_FH_mg10_Cvi_1-pseudoTair10_Nu.bowtie2_peak_146	AT1G02305, AT1G04097
1	460342	460645	H3K4me3_FH_mg10_Cvi_1-pseudoTair10_Nu.bowtie2_peak_147	AT1G04103, AT1G02310
1	462859	463607	H3K4me3_FH_mg10_Cvi_1-pseudoTair10_Nu.bowtie2_peak_148	AT1G02330
1	464015	464500	H3K4me3_FH_mg10_Cvi_1-pseudoTair10_Nu.bowtie2_peak_149	.
1	467279	467569	H3K4me3_FH_mg10_Cvi_1-pseudoTair10_Nu.bowtie2_peak_150	AT1G02340
1	469795	471498	H3K4me3_FH_mg10_Cvi_1-pseudoTair10_Nu.bowtie2_peak_151	AT1G02350, AT1G04107
1	474462	475313	H3K4me3_FH_mg10_Cvi_1-pseudoTair10_Nu.bowtie2_peak_152	AT1G02370
1	475683	476381	H3K4me3_FH_mg10_Cvi_1-pseudoTair10_Nu.bowtie2_peak_153	.
1	477112	478176	H3K4me3_FH_mg10_Cvi_1-pseudoTair10_Nu.bowtie2_peak_154	AT1G02380
1	480847	481587	H3K4me3_FH_mg10_Cvi_1-pseudoTair10_Nu.bowtie2_peak_155	AT1G02390
1	482342	483088	H3K4me3_FH_mg10_Cvi_1-pseudoTair10_Nu.bowtie2_peak_156	.
1	486934	487402	H3K4me3_FH_mg10_Cvi_1-pseudoTair10_Nu.bowtie2_peak_157	AT1G02400
1	490006	490540	H3K4me3_FH_mg10_Cvi_1-pseudoTair10_Nu.bowtie2_peak_158	AT1G02405
1	490940	491747	H3K4me3_FH_mg10_Cvi_1-pseudoTair10_Nu.bowtie2_peak_159	AT1G02410
1	493565	494407	H3K4me3_FH_mg10_Cvi_1-pseudoTair10_Nu.bowtie2_peak_160	AT1G02420
1	497322	497580	H3K4me3_FH_mg10_Cvi_1-pseudoTair10_Nu.bowtie2_peak_161	AT1G02440
1	497982	498506	H3K4me3_FH_mg10_Cvi_1-pseudoTair10_Nu.bowtie2_peak_162	AT1G02450
1	506727	506982	H3K4me3_FH_mg10_Cvi_1-pseudoTair10_Nu.bowtie2_peak_163	AT1G02460
1	513175	513593	H3K4me3_FH_mg10_Cvi_1-pseudoTair10_Nu.bowtie2_peak_164	AT1G02470
1	514557	515368	H3K4me3_FH_mg10_Cvi_1-pseudoTair10_Nu.bowtie2_peak_165	AT1G02475
1	516499	516831	H3K4me3_FH_mg10_Cvi_1-pseudoTair10_Nu.bowtie2_peak_166	AT1G02490
1	518278	518783	H3K4me3_FH_mg10_Cvi_1-pseudoTair10_Nu.bowtie2_peak_167	AT1G02500
1	520747	521733	H3K4me3_FH_mg10_Cvi_1-pseudoTair10_Nu.bowtie2_peak_168	AT1G02510
1	523574	523812	H3K4me3_FH_mg10_Cvi_1-pseudoTair10_Nu.bowtie2_peak_169	AT1G02520
1	523978	524416	H3K4me3_FH_mg10_Cvi_1-pseudoTair10_Nu.bowtie2_peak_170	AT1G02520
1	529633	530156	H3K4me3_FH_mg10_Cvi_1-pseudoTair10_Nu.bowtie2_peak_171	AT1G02530
1	536494	537161	H3K4me3_FH_mg10_Cvi_1-pseudoTair10_Nu.bowtie2_peak_172	AT1G02550
1	537879	538692	H3K4me3_FH_mg10_Cvi_1-pseudoTair10_Nu.bowtie2_peak_173	AT1G02560
1	541391	541995	H3K4me3_FH_mg10_Cvi_1-pseudoTair10_Nu.bowtie2_peak_174	AT1G02570
1	543233	543540	H3K4me3_FH_mg10_Cvi_1-pseudoTair10_Nu.bowtie2_peak_175	AT1G02575
1	551194	551674	H3K4me3_FH_mg10_Cvi_1-pseudoTair10_Nu.bowtie2_peak_176	AT1G08805, AT1G04127
1	555046	555371	H3K4me3_FH_mg10_Cvi_1-pseudoTair10_Nu.bowtie2_peak_177	AT1G02610
1	555439	555938	H3K4me3_FH_mg10_Cvi_1-pseudoTair10_Nu.bowtie2_peak_178	AT1G02610
1	557277	558125	H3K4me3_FH_mg10_Cvi_1-pseudoTair10_Nu.bowtie2_peak_179	AT1G02620
1	558424	558715	H3K4me3_FH_mg10_Cvi_1-pseudoTair10_Nu.bowtie2_peak_180	AT1G04133
1	564255	564662	H3K4me3_FH_mg10_Cvi_1-pseudoTair10_Nu.bowtie2_peak_181	AT1G02640
1	565513	565903	H3K4me3_FH_mg10_Cvi_1-pseudoTair10_Nu.bowtie2_peak_182	AT1G02640
1	566186	566796	H3K4me3_FH_mg10_Cvi_1-pseudoTair10_Nu.bowtie2_peak_183	.
1	566883	567577	H3K4me3_FH_mg10_Cvi_1-pseudoTair10_Nu.bowtie2_peak_184	.
1	568552	570273	H3K4me3_FH_mg10_Cvi_1-pseudoTair10_Nu.bowtie2_peak_185	AT1G02650
1	572804	574900	H3K4me3_FH_mg10_Cvi_1-pseudoTair10_Nu.bowtie2_peak_186	AT1G02660
1	575925	576220	H3K4me3_FH_mg10_Cvi_1-pseudoTair10_Nu.bowtie2_peak_187	AT1G02670
1	576468	577314	H3K4me3_FH_mg10_Cvi_1-pseudoTair10_Nu.bowtie2_peak_188	AT1G02670
1	579755	580418	H3K4me3_FH_mg10_Cvi_1-pseudoTair10_Nu.bowtie2_peak_189	.
1	580641	581399	H3K4me3_FH_mg10_Cvi_1-pseudoTair10_Nu.bowtie2_peak_190	AT1G02680
1	584240	585192	H3K4me3_FH_mg10_Cvi_1-pseudoTair10_Nu.bowtie2_peak_191	AT1G02690
1	586407	587078	H3K4me3_FH_mg10_Cvi_1-pseudoTair10_Nu.bowtie2_peak_192	.
1	588323	590086	H3K4me3_FH_mg10_Cvi_1-pseudoTair10_Nu.bowtie2_peak_193	AT1G02700, AT1G02705, AT1G02710
1	591899	593221	H3K4me3_FH_mg10_Cvi_1-pseudoTair10_Nu.bowtie2_peak_194	AT1G02720
1	597651	598665	H3K4me3_FH_mg10_Cvi_1-pseudoTair10_Nu.bowtie2_peak_195	AT1G02730
1	601659	602192	H3K4me3_FH_mg10_Cvi_1-pseudoTair10_Nu.bowtie2_peak_196	AT1G02740
1	602579	603293	H3K4me3_FH_mg10_Cvi_1-pseudoTair10_Nu.bowtie2_peak_197	AT1G02750
1	605970	606682	H3K4me3_FH_mg10_Cvi_1-pseudoTair10_Nu.bowtie2_peak_198	AT1G02770
1	608692	609451	H3K4me3_FH_mg10_Cvi_1-pseudoTair10_Nu.bowtie2_peak_199	AT1G02780
1	613386	613710	H3K4me3_FH_mg10_Cvi_1-pseudoTair10_Nu.bowtie2_peak_200	.
1	614964	615485	H3K4me3_FH_mg10_Cvi_1-pseudoTair10_Nu.bowtie2_peak_201	AT1G02800
1	615703	616167	H3K4me3_FH_mg10_Cvi_1-pseudoTair10_Nu.bowtie2_peak_202	AT1G02800
1	618262	619417	H3K4me3_FH_mg10_Cvi_1-pseudoTair10_Nu.bowtie2_peak_203	AT1G02810
1	620660	621173	H3K4me3_FH_mg10_Cvi_1-pseudoTair10_Nu.bowtie2_peak_204	AT1G02813
1	621562	622759	H3K4me3_FH_mg10_Cvi_1-pseudoTair10_Nu.bowtie2_peak_205	AT1G02816
1	623877	624524	H3K4me3_FH_mg10_Cvi_1-pseudoTair10_Nu.bowtie2_peak_206	AT1G02820
1	625346	625638	H3K4me3_FH_mg10_Cvi_1-pseudoTair10_Nu.bowtie2_peak_207	AT1G02830
1	626756	627830	H3K4me3_FH_mg10_Cvi_1-pseudoTair10_Nu.bowtie2_peak_208	AT1G02840
1	630522	631926	H3K4me3_FH_mg10_Cvi_1-pseudoTair10_Nu.bowtie2_peak_209	AT1G02850
1	631971	632324	H3K4me3_FH_mg10_Cvi_1-pseudoTair10_Nu.bowtie2_peak_210	.
1	635242	636333	H3K4me3_FH_mg10_Cvi_1-pseudoTair10_Nu.bowtie2_peak_211	AT1G02860
1	638001	638669	H3K4me3_FH_mg10_Cvi_1-pseudoTair10_Nu.bowtie2_peak_212	AT1G02870
1	641520	642066	H3K4me3_FH_mg10_Cvi_1-pseudoTair10_Nu.bowtie2_peak_213	AT1G08815
1	643408	644543	H3K4me3_FH_mg10_Cvi_1-pseudoTair10_Nu.bowtie2_peak_214	AT1G02880
1	650739	651898	H3K4me3_FH_mg10_Cvi_1-pseudoTair10_Nu.bowtie2_peak_215	AT1G02890
1	653966	654313	H3K4me3_FH_mg10_Cvi_1-pseudoTair10_Nu.bowtie2_peak_216	AT1G02900
1	657367	658138	H3K4me3_FH_mg10_Cvi_1-pseudoTair10_Nu.bowtie2_peak_217	AT1G02910
1	661284	661828	H3K4me3_FH_mg10_Cvi_1-pseudoTair10_Nu.bowtie2_peak_218	.
1	661897	662248	H3K4me3_FH_mg10_Cvi_1-pseudoTair10_Nu.bowtie2_peak_219	AT1G02930
1	669078	669834	H3K4me3_FH_mg10_Cvi_1-pseudoTair10_Nu.bowtie2_peak_220	AT1G02960
1	671409	672094	H3K4me3_FH_mg10_Cvi_1-pseudoTair10_Nu.bowtie2_peak_221	.
1	672130	672732	H3K4me3_FH_mg10_Cvi_1-pseudoTair10_Nu.bowtie2_peak_222	AT1G02965
1	673369	674046	H3K4me3_FH_mg10_Cvi_1-pseudoTair10_Nu.bowtie2_peak_223	AT1G02970
1	677346	677820	H3K4me3_FH_mg10_Cvi_1-pseudoTair10_Nu.bowtie2_peak_224	AT1G02980
1	680612	680880	H3K4me3_FH_mg10_Cvi_1-pseudoTair10_Nu.bowtie2_peak_225	.
1	686629	687361	H3K4me3_FH_mg10_Cvi_1-pseudoTair10_Nu.bowtie2_peak_226	AT1G02990
1	691605	692595	H3K4me3_FH_mg10_Cvi_1-pseudoTair10_Nu.bowtie2_peak_227	AT1G03000
1	701476	702606	H3K4me3_FH_mg10_Cvi_1-pseudoTair10_Nu.bowtie2_peak_228	AT1G03030
1	705475	706603	H3K4me3_FH_mg10_Cvi_1-pseudoTair10_Nu.bowtie2_peak_229	AT1G03040
1	707454	708073	H3K4me3_FH_mg10_Cvi_1-pseudoTair10_Nu.bowtie2_peak_230	AT1G03050
1	711327	711821	H3K4me3_FH_mg10_Cvi_1-pseudoTair10_Nu.bowtie2_peak_231	AT1G03055
1	726361	727407	H3K4me3_FH_mg10_Cvi_1-pseudoTair10_Nu.bowtie2_peak_232	AT1G03060, AT1TE02360
1	729918	730661	H3K4me3_FH_mg10_Cvi_1-pseudoTair10_Nu.bowtie2_peak_233	AT1G03070
1	737192	738052	H3K4me3_FH_mg10_Cvi_1-pseudoTair10_Nu.bowtie2_peak_234	AT1G03080
1	739654	740613	H3K4me3_FH_mg10_Cvi_1-pseudoTair10_Nu.bowtie2_peak_235	AT1G03090
1	745805	746704	H3K4me3_FH_mg10_Cvi_1-pseudoTair10_Nu.bowtie2_peak_236	AT1G03100
1	747179	747947	H3K4me3_FH_mg10_Cvi_1-pseudoTair10_Nu.bowtie2_peak_237	AT1G03103
1	748183	748999	H3K4me3_FH_mg10_Cvi_1-pseudoTair10_Nu.bowtie2_peak_238	AT1G03106
1	749272	749967	H3K4me3_FH_mg10_Cvi_1-pseudoTair10_Nu.bowtie2_peak_239	AT1G03110
1	752234	753201	H3K4me3_FH_mg10_Cvi_1-pseudoTair10_Nu.bowtie2_peak_240	AT1G03120
1	753567	754203	H3K4me3_FH_mg10_Cvi_1-pseudoTair10_Nu.bowtie2_peak_241	AT1G03130
1	755251	756290	H3K4me3_FH_mg10_Cvi_1-pseudoTair10_Nu.bowtie2_peak_242	AT1G03140
1	756425	757053	H3K4me3_FH_mg10_Cvi_1-pseudoTair10_Nu.bowtie2_peak_243	AT1G03150
1	761276	762235	H3K4me3_FH_mg10_Cvi_1-pseudoTair10_Nu.bowtie2_peak_244	AT1G03160
1	769857	770191	H3K4me3_FH_mg10_Cvi_1-pseudoTair10_Nu.bowtie2_peak_245	.
1	773432	774069	H3K4me3_FH_mg10_Cvi_1-pseudoTair10_Nu.bowtie2_peak_246	AT1G03180
1	775510	776342	H3K4me3_FH_mg10_Cvi_1-pseudoTair10_Nu.bowtie2_peak_247	AT1G03190
1	782920	783476	H3K4me3_FH_mg10_Cvi_1-pseudoTair10_Nu.bowtie2_peak_248	AT1G03210, AT1TE02550
1	787097	788286	H3K4me3_FH_mg10_Cvi_1-pseudoTair10_Nu.bowtie2_peak_249	AT1G03220
1	790067	791261	H3K4me3_FH_mg10_Cvi_1-pseudoTair10_Nu.bowtie2_peak_250	AT1G03230
1	792757	793073	H3K4me3_FH_mg10_Cvi_1-pseudoTair10_Nu.bowtie2_peak_251	AT1G03240
1	794509	795366	H3K4me3_FH_mg10_Cvi_1-pseudoTair10_Nu.bowtie2_peak_252	AT1G03250
1	797685	798478	H3K4me3_FH_mg10_Cvi_1-pseudoTair10_Nu.bowtie2_peak_253	AT1G03260
1	799119	799925	H3K4me3_FH_mg10_Cvi_1-pseudoTair10_Nu.bowtie2_peak_254	AT1G03270
1	803022	803686	H3K4me3_FH_mg10_Cvi_1-pseudoTair10_Nu.bowtie2_peak_255	AT1G03280
1	807351	807708	H3K4me3_FH_mg10_Cvi_1-pseudoTair10_Nu.bowtie2_peak_256	AT1G03290
1	812516	813178	H3K4me3_FH_mg10_Cvi_1-pseudoTair10_Nu.bowtie2_peak_257	AT1G03300
1	813455	814143	H3K4me3_FH_mg10_Cvi_1-pseudoTair10_Nu.bowtie2_peak_258	AT1G03310
1	818853	819402	H3K4me3_FH_mg10_Cvi_1-pseudoTair10_Nu.bowtie2_peak_259	AT1G03330
1	819723	820143	H3K4me3_FH_mg10_Cvi_1-pseudoTair10_Nu.bowtie2_peak_260	AT1G03340
1	823259	824360	H3K4me3_FH_mg10_Cvi_1-pseudoTair10_Nu.bowtie2_peak_261	AT1G03350
1	824545	825283	H3K4me3_FH_mg10_Cvi_1-pseudoTair10_Nu.bowtie2_peak_262	AT1G03360
1	826047	826426	H3K4me3_FH_mg10_Cvi_1-pseudoTair10_Nu.bowtie2_peak_263	.
1	826558	827285	H3K4me3_FH_mg10_Cvi_1-pseudoTair10_Nu.bowtie2_peak_264	AT1G03365
1	830631	831647	H3K4me3_FH_mg10_Cvi_1-pseudoTair10_Nu.bowtie2_peak_265	AT1G03370
1	835798	836612	H3K4me3_FH_mg10_Cvi_1-pseudoTair10_Nu.bowtie2_peak_266	AT1G03380
1	843515	844194	H3K4me3_FH_mg10_Cvi_1-pseudoTair10_Nu.bowtie2_peak_267	AT1G03400
1	846081	846489	H3K4me3_FH_mg10_Cvi_1-pseudoTair10_Nu.bowtie2_peak_268	AT1G04183, AT1G03410
1	846687	847639	H3K4me3_FH_mg10_Cvi_1-pseudoTair10_Nu.bowtie2_peak_269	AT1G03410, AT1G03420
1	847845	848565	H3K4me3_FH_mg10_Cvi_1-pseudoTair10_Nu.bowtie2_peak_270	AT1G03430
1	852346	853797	H3K4me3_FH_mg10_Cvi_1-pseudoTair10_Nu.bowtie2_peak_271	AT1G03440
1	859221	859685	H3K4me3_FH_mg10_Cvi_1-pseudoTair10_Nu.bowtie2_peak_272	AT1G03445
1	863360	864126	H3K4me3_FH_mg10_Cvi_1-pseudoTair10_Nu.bowtie2_peak_273	AT1G03457
1	866572	867737	H3K4me3_FH_mg10_Cvi_1-pseudoTair10_Nu.bowtie2_peak_274	AT1G03470
1	870026	871261	H3K4me3_FH_mg10_Cvi_1-pseudoTair10_Nu.bowtie2_peak_275	AT1G03475
1	875216	875907	H3K4me3_FH_mg10_Cvi_1-pseudoTair10_Nu.bowtie2_peak_276	AT1G04193, AT1G03502, AT1G03506, AT1G04197
1	876950	877587	H3K4me3_FH_mg10_Cvi_1-pseudoTair10_Nu.bowtie2_peak_277	AT1G03510
1	879222	880227	H3K4me3_FH_mg10_Cvi_1-pseudoTair10_Nu.bowtie2_peak_278	AT1G03520
1	882692	883530	H3K4me3_FH_mg10_Cvi_1-pseudoTair10_Nu.bowtie2_peak_279	AT1G03530
1	883690	884584	H3K4me3_FH_mg10_Cvi_1-pseudoTair10_Nu.bowtie2_peak_280	AT1G03540
1	891611	892452	H3K4me3_FH_mg10_Cvi_1-pseudoTair10_Nu.bowtie2_peak_281	AT1G03560
1	892847	893565	H3K4me3_FH_mg10_Cvi_1-pseudoTair10_Nu.bowtie2_peak_282	AT1G03580
1	896776	897575	H3K4me3_FH_mg10_Cvi_1-pseudoTair10_Nu.bowtie2_peak_283	AT1G03590
1	898880	899600	H3K4me3_FH_mg10_Cvi_1-pseudoTair10_Nu.bowtie2_peak_284	AT1G03600
1	901046	902690	H3K4me3_FH_mg10_Cvi_1-pseudoTair10_Nu.bowtie2_peak_285	AT1G03610
1	907734	908295	H3K4me3_FH_mg10_Cvi_1-pseudoTair10_Nu.bowtie2_peak_286	AT1G03630
1	908790	909614	H3K4me3_FH_mg10_Cvi_1-pseudoTair10_Nu.bowtie2_peak_287	.
1	910569	911224	H3K4me3_FH_mg10_Cvi_1-pseudoTair10_Nu.bowtie2_peak_288	AT1G03650
1	917147	917997	H3K4me3_FH_mg10_Cvi_1-pseudoTair10_Nu.bowtie2_peak_289	AT1G03680
1	918317	919104	H3K4me3_FH_mg10_Cvi_1-pseudoTair10_Nu.bowtie2_peak_290	AT1G03687
1	920951	921229	H3K4me3_FH_mg10_Cvi_1-pseudoTair10_Nu.bowtie2_peak_291	AT1G03700
1	923447	924313	H3K4me3_FH_mg10_Cvi_1-pseudoTair10_Nu.bowtie2_peak_292	AT1G03710
1	925020	925701	H3K4me3_FH_mg10_Cvi_1-pseudoTair10_Nu.bowtie2_peak_293	.
1	926641	927126	H3K4me3_FH_mg10_Cvi_1-pseudoTair10_Nu.bowtie2_peak_294	.
1	930986	931614	H3K4me3_FH_mg10_Cvi_1-pseudoTair10_Nu.bowtie2_peak_295	AT1G03730
1	933508	934334	H3K4me3_FH_mg10_Cvi_1-pseudoTair10_Nu.bowtie2_peak_296	AT1G03740
1	936958	937586	H3K4me3_FH_mg10_Cvi_1-pseudoTair10_Nu.bowtie2_peak_297	AT1G04213, AT1G03743, AT1G03746
1	937856	938944	H3K4me3_FH_mg10_Cvi_1-pseudoTair10_Nu.bowtie2_peak_298	AT1G03750
1	942599	943397	H3K4me3_FH_mg10_Cvi_1-pseudoTair10_Nu.bowtie2_peak_299	AT1G03760
1	944612	945467	H3K4me3_FH_mg10_Cvi_1-pseudoTair10_Nu.bowtie2_peak_300	AT1G03770
1	951267	951751	H3K4me3_FH_mg10_Cvi_1-pseudoTair10_Nu.bowtie2_peak_301	AT1G03780
1	954531	956059	H3K4me3_FH_mg10_Cvi_1-pseudoTair10_Nu.bowtie2_peak_302	AT1G03790
1	957190	958006	H3K4me3_FH_mg10_Cvi_1-pseudoTair10_Nu.bowtie2_peak_303	AT1G03800
1	958686	959019	H3K4me3_FH_mg10_Cvi_1-pseudoTair10_Nu.bowtie2_peak_304	AT1G03810
1	962023	962715	H3K4me3_FH_mg10_Cvi_1-pseudoTair10_Nu.bowtie2_peak_305	.
1	966061	966788	H3K4me3_FH_mg10_Cvi_1-pseudoTair10_Nu.bowtie2_peak_306	AT1G03830
1	967763	968437	H3K4me3_FH_mg10_Cvi_1-pseudoTair10_Nu.bowtie2_peak_307	.
1	976210	976563	H3K4me3_FH_mg10_Cvi_1-pseudoTair10_Nu.bowtie2_peak_308	.
1	977392	977684	H3K4me3_FH_mg10_Cvi_1-pseudoTair10_Nu.bowtie2_peak_309	AT1G03850
1	981208	981874	H3K4me3_FH_mg10_Cvi_1-pseudoTair10_Nu.bowtie2_peak_310	AT1G03860
1	982577	983429	H3K4me3_FH_mg10_Cvi_1-pseudoTair10_Nu.bowtie2_peak_311	AT1G03870
1	985743	987355	H3K4me3_FH_mg10_Cvi_1-pseudoTair10_Nu.bowtie2_peak_312	AT1G03880
1	987533	987985	H3K4me3_FH_mg10_Cvi_1-pseudoTair10_Nu.bowtie2_peak_313	.
1	989210	990953	H3K4me3_FH_mg10_Cvi_1-pseudoTair10_Nu.bowtie2_peak_314	AT1G03890
1	991169	991959	H3K4me3_FH_mg10_Cvi_1-pseudoTair10_Nu.bowtie2_peak_315	AT1G03900
1	993427	994307	H3K4me3_FH_mg10_Cvi_1-pseudoTair10_Nu.bowtie2_peak_316	AT1G03905
1	996095	996941	H3K4me3_FH_mg10_Cvi_1-pseudoTair10_Nu.bowtie2_peak_317	AT1G03910
1	1001402	1001753	H3K4me3_FH_mg10_Cvi_1-pseudoTair10_Nu.bowtie2_peak_318	AT1G03920
1	1004841	1005572	H3K4me3_FH_mg10_Cvi_1-pseudoTair10_Nu.bowtie2_peak_319	AT1G03930
1	1008515	1009342	H3K4me3_FH_mg10_Cvi_1-pseudoTair10_Nu.bowtie2_peak_320	AT1G04217, AT1G03935, AT1G04223, AT1G04227
1	1009396	1009632	H3K4me3_FH_mg10_Cvi_1-pseudoTair10_Nu.bowtie2_peak_321	.
1	1010605	1010930	H3K4me3_FH_mg10_Cvi_1-pseudoTair10_Nu.bowtie2_peak_322	AT1G03940
1	1011385	1011874	H3K4me3_FH_mg10_Cvi_1-pseudoTair10_Nu.bowtie2_peak_323	.
1	1012591	1013368	H3K4me3_FH_mg10_Cvi_1-pseudoTair10_Nu.bowtie2_peak_324	AT1G03950
1	1013689	1014706	H3K4me3_FH_mg10_Cvi_1-pseudoTair10_Nu.bowtie2_peak_325	AT1G03960
1	1018108	1019100	H3K4me3_FH_mg10_Cvi_1-pseudoTair10_Nu.bowtie2_peak_326	AT1G03970, AT1G04233
1	1021246	1022100	H3K4me3_FH_mg10_Cvi_1-pseudoTair10_Nu.bowtie2_peak_327	AT1G03980
1	1024684	1026352	H3K4me3_FH_mg10_Cvi_1-pseudoTair10_Nu.bowtie2_peak_328	AT1G03990
1	1027792	1028879	H3K4me3_FH_mg10_Cvi_1-pseudoTair10_Nu.bowtie2_peak_329	AT1G04000
1	1035361	1036209	H3K4me3_FH_mg10_Cvi_1-pseudoTair10_Nu.bowtie2_peak_330	AT1G04010
1	1036534	1036890	H3K4me3_FH_mg10_Cvi_1-pseudoTair10_Nu.bowtie2_peak_331	AT1G04020
1	1040400	1041136	H3K4me3_FH_mg10_Cvi_1-pseudoTair10_Nu.bowtie2_peak_332	AT1G04030
1	1043417	1043867	H3K4me3_FH_mg10_Cvi_1-pseudoTair10_Nu.bowtie2_peak_333	AT1G04040
1	1048870	1049744	H3K4me3_FH_mg10_Cvi_1-pseudoTair10_Nu.bowtie2_peak_334	AT1G04050
1	1050406	1051164	H3K4me3_FH_mg10_Cvi_1-pseudoTair10_Nu.bowtie2_peak_335	AT1G04070
1	1051365	1052023	H3K4me3_FH_mg10_Cvi_1-pseudoTair10_Nu.bowtie2_peak_336	AT1G04080
1	1057098	1057739	H3K4me3_FH_mg10_Cvi_1-pseudoTair10_Nu.bowtie2_peak_337	AT1G04090
1	1058604	1059305	H3K4me3_FH_mg10_Cvi_1-pseudoTair10_Nu.bowtie2_peak_338	.
1	1059451	1060462	H3K4me3_FH_mg10_Cvi_1-pseudoTair10_Nu.bowtie2_peak_339	AT1G04100, AT1G04105
1	1061639	1063909	H3K4me3_FH_mg10_Cvi_1-pseudoTair10_Nu.bowtie2_peak_340	AT1G04110
1	1068326	1070972	H3K4me3_FH_mg10_Cvi_1-pseudoTair10_Nu.bowtie2_peak_341	AT1G04120
1	1073368	1074306	H3K4me3_FH_mg10_Cvi_1-pseudoTair10_Nu.bowtie2_peak_342	AT1G04130
1	1079814	1080573	H3K4me3_FH_mg10_Cvi_1-pseudoTair10_Nu.bowtie2_peak_343	AT1G04140
1	1081228	1081982	H3K4me3_FH_mg10_Cvi_1-pseudoTair10_Nu.bowtie2_peak_344	.
1	1082802	1083264	H3K4me3_FH_mg10_Cvi_1-pseudoTair10_Nu.bowtie2_peak_345	AT1G04150
1	1083333	1084352	H3K4me3_FH_mg10_Cvi_1-pseudoTair10_Nu.bowtie2_peak_346	AT1G04150
1	1086186	1086882	H3K4me3_FH_mg10_Cvi_1-pseudoTair10_Nu.bowtie2_peak_347	AT1G04160
1	1095813	1096180	H3K4me3_FH_mg10_Cvi_1-pseudoTair10_Nu.bowtie2_peak_348	.
1	1096379	1096680	H3K4me3_FH_mg10_Cvi_1-pseudoTair10_Nu.bowtie2_peak_349	.
1	1097027	1097651	H3K4me3_FH_mg10_Cvi_1-pseudoTair10_Nu.bowtie2_peak_350	AT1G04170
1	1104593	1104828	H3K4me3_FH_mg10_Cvi_1-pseudoTair10_Nu.bowtie2_peak_351	AT1G04180
1	1104958	1105449	H3K4me3_FH_mg10_Cvi_1-pseudoTair10_Nu.bowtie2_peak_352	AT1G04180
1	1105581	1105915	H3K4me3_FH_mg10_Cvi_1-pseudoTair10_Nu.bowtie2_peak_353	.
1	1107938	1108662	H3K4me3_FH_mg10_Cvi_1-pseudoTair10_Nu.bowtie2_peak_354	AT1G04190
1	1109465	1110165	H3K4me3_FH_mg10_Cvi_1-pseudoTair10_Nu.bowtie2_peak_355	AT1G04200
1	1114392	1115479	H3K4me3_FH_mg10_Cvi_1-pseudoTair10_Nu.bowtie2_peak_356	AT1G04210
1	1121896	1122294	H3K4me3_FH_mg10_Cvi_1-pseudoTair10_Nu.bowtie2_peak_357	AT1G04220
1	1125536	1126196	H3K4me3_FH_mg10_Cvi_1-pseudoTair10_Nu.bowtie2_peak_358	AT1G04230
1	1129142	1129387	H3K4me3_FH_mg10_Cvi_1-pseudoTair10_Nu.bowtie2_peak_359	AT1G04240
1	1136281	1136639	H3K4me3_FH_mg10_Cvi_1-pseudoTair10_Nu.bowtie2_peak_360	AT1G04250
1	1140549	1141349	H3K4me3_FH_mg10_Cvi_1-pseudoTair10_Nu.bowtie2_peak_361	AT1G04260
1	1142372	1143037	H3K4me3_FH_mg10_Cvi_1-pseudoTair10_Nu.bowtie2_peak_362	AT1G04270
1	1146092	1146440	H3K4me3_FH_mg10_Cvi_1-pseudoTair10_Nu.bowtie2_peak_363	AT1G04280
1	1147692	1148358	H3K4me3_FH_mg10_Cvi_1-pseudoTair10_Nu.bowtie2_peak_364	AT1G04295, AT1G04290
1	1153627	1154610	H3K4me3_FH_mg10_Cvi_1-pseudoTair10_Nu.bowtie2_peak_365	AT1G04300
1	1155778	1157767	H3K4me3_FH_mg10_Cvi_1-pseudoTair10_Nu.bowtie2_peak_366	AT1G04310
1	1161504	1161935	H3K4me3_FH_mg10_Cvi_1-pseudoTair10_Nu.bowtie2_peak_367	AT1G04330
1	1164202	1164832	H3K4me3_FH_mg10_Cvi_1-pseudoTair10_Nu.bowtie2_peak_368	AT1G04340
1	1165086	1167121	H3K4me3_FH_mg10_Cvi_1-pseudoTair10_Nu.bowtie2_peak_369	AT1G04350
1	1167560	1168778	H3K4me3_FH_mg10_Cvi_1-pseudoTair10_Nu.bowtie2_peak_370	AT1G04360
1	1176564	1176914	H3K4me3_FH_mg10_Cvi_1-pseudoTair10_Nu.bowtie2_peak_371	.
1	1178076	1178371	H3K4me3_FH_mg10_Cvi_1-pseudoTair10_Nu.bowtie2_peak_372	AT1G04380
1	1182885	1183691	H3K4me3_FH_mg10_Cvi_1-pseudoTair10_Nu.bowtie2_peak_373	AT1G04390
1	1187585	1188333	H3K4me3_FH_mg10_Cvi_1-pseudoTair10_Nu.bowtie2_peak_374	AT1G04400
1	1190701	1191376	H3K4me3_FH_mg10_Cvi_1-pseudoTair10_Nu.bowtie2_peak_375	AT1G04410
1	1191587	1192254	H3K4me3_FH_mg10_Cvi_1-pseudoTair10_Nu.bowtie2_peak_376	AT1G04420
1	1193456	1193748	H3K4me3_FH_mg10_Cvi_1-pseudoTair10_Nu.bowtie2_peak_377	.
1	1198129	1198577	H3K4me3_FH_mg10_Cvi_1-pseudoTair10_Nu.bowtie2_peak_378	AT1G04430
1	1200682	1200911	H3K4me3_FH_mg10_Cvi_1-pseudoTair10_Nu.bowtie2_peak_379	.
1	1200979	1201260	H3K4me3_FH_mg10_Cvi_1-pseudoTair10_Nu.bowtie2_peak_380	.
1	1202250	1203390	H3K4me3_FH_mg10_Cvi_1-pseudoTair10_Nu.bowtie2_peak_381	AT1G04440
1	1207298	1207936	H3K4me3_FH_mg10_Cvi_1-pseudoTair10_Nu.bowtie2_peak_382	.
1	1210431	1210908	H3K4me3_FH_mg10_Cvi_1-pseudoTair10_Nu.bowtie2_peak_383	AT1G04457
1	1211290	1211954	H3K4me3_FH_mg10_Cvi_1-pseudoTair10_Nu.bowtie2_peak_384	.
1	1216088	1216865	H3K4me3_FH_mg10_Cvi_1-pseudoTair10_Nu.bowtie2_peak_385	AT1G04480, AT1G04267, AT1G04273
1	1219680	1219917	H3K4me3_FH_mg10_Cvi_1-pseudoTair10_Nu.bowtie2_peak_386	AT1G04490
1	1222749	1223078	H3K4me3_FH_mg10_Cvi_1-pseudoTair10_Nu.bowtie2_peak_387	AT1G04500
1	1226584	1227379	H3K4me3_FH_mg10_Cvi_1-pseudoTair10_Nu.bowtie2_peak_388	AT1G04510
1	1231578	1232282	H3K4me3_FH_mg10_Cvi_1-pseudoTair10_Nu.bowtie2_peak_389	AT1G04520
1	1232607	1233130	H3K4me3_FH_mg10_Cvi_1-pseudoTair10_Nu.bowtie2_peak_390	.
1	1235141	1236063	H3K4me3_FH_mg10_Cvi_1-pseudoTair10_Nu.bowtie2_peak_391	AT1G04530
1	1237115	1239069	H3K4me3_FH_mg10_Cvi_1-pseudoTair10_Nu.bowtie2_peak_392	AT1G04540
1	1240375	1241258	H3K4me3_FH_mg10_Cvi_1-pseudoTair10_Nu.bowtie2_peak_393	AT1G04550
1	1242607	1243240	H3K4me3_FH_mg10_Cvi_1-pseudoTair10_Nu.bowtie2_peak_394	AT1G04555
1	1243462	1244065	H3K4me3_FH_mg10_Cvi_1-pseudoTair10_Nu.bowtie2_peak_395	.
1	1244967	1248770	H3K4me3_FH_mg10_Cvi_1-pseudoTair10_Nu.bowtie2_peak_396	AT1G04560, AT1G04570
1	1251181	1251729	H3K4me3_FH_mg10_Cvi_1-pseudoTair10_Nu.bowtie2_peak_397	AT1G08855, AT1TE04080
1	1252270	1252578	H3K4me3_FH_mg10_Cvi_1-pseudoTair10_Nu.bowtie2_peak_398	.
1	1256507	1256772	H3K4me3_FH_mg10_Cvi_1-pseudoTair10_Nu.bowtie2_peak_399	AT1G04580
1	1256818	1257130	H3K4me3_FH_mg10_Cvi_1-pseudoTair10_Nu.bowtie2_peak_400	AT1G04580
1	1257221	1257713	H3K4me3_FH_mg10_Cvi_1-pseudoTair10_Nu.bowtie2_peak_401	AT1G04580
1	1257864	1258316	H3K4me3_FH_mg10_Cvi_1-pseudoTair10_Nu.bowtie2_peak_402	.
1	1260930	1261428	H3K4me3_FH_mg10_Cvi_1-pseudoTair10_Nu.bowtie2_peak_403	AT1G04590
1	1261728	1262255	H3K4me3_FH_mg10_Cvi_1-pseudoTair10_Nu.bowtie2_peak_404	AT1G04600
1	1267968	1268272	H3K4me3_FH_mg10_Cvi_1-pseudoTair10_Nu.bowtie2_peak_405	.
1	1268595	1268882	H3K4me3_FH_mg10_Cvi_1-pseudoTair10_Nu.bowtie2_peak_406	.
1	1279517	1280254	H3K4me3_FH_mg10_Cvi_1-pseudoTair10_Nu.bowtie2_peak_407	AT1G04610
1	1280396	1280773	H3K4me3_FH_mg10_Cvi_1-pseudoTair10_Nu.bowtie2_peak_408	.
1	1285715	1286538	H3K4me3_FH_mg10_Cvi_1-pseudoTair10_Nu.bowtie2_peak_409	AT1G04620, AT1TE04200
1	1287691	1288130	H3K4me3_FH_mg10_Cvi_1-pseudoTair10_Nu.bowtie2_peak_410	.
1	1290580	1291100	H3K4me3_FH_mg10_Cvi_1-pseudoTair10_Nu.bowtie2_peak_411	AT1G04630
1	1291301	1292467	H3K4me3_FH_mg10_Cvi_1-pseudoTair10_Nu.bowtie2_peak_412	AT1G04635, AT1G04640
1	1294974	1295338	H3K4me3_FH_mg10_Cvi_1-pseudoTair10_Nu.bowtie2_peak_413	.
1	1298108	1298987	H3K4me3_FH_mg10_Cvi_1-pseudoTair10_Nu.bowtie2_peak_414	AT1G04650
1	1300464	1301391	H3K4me3_FH_mg10_Cvi_1-pseudoTair10_Nu.bowtie2_peak_415	AT1G04660
1	1304934	1305467	H3K4me3_FH_mg10_Cvi_1-pseudoTair10_Nu.bowtie2_peak_416	.
1	1307616	1307896	H3K4me3_FH_mg10_Cvi_1-pseudoTair10_Nu.bowtie2_peak_417	AT1G04680
1	1313575	1314650	H3K4me3_FH_mg10_Cvi_1-pseudoTair10_Nu.bowtie2_peak_418	AT1G04690
1	1316241	1317098	H3K4me3_FH_mg10_Cvi_1-pseudoTair10_Nu.bowtie2_peak_419	AT1G04700
1	1317976	1318298	H3K4me3_FH_mg10_Cvi_1-pseudoTair10_Nu.bowtie2_peak_420	AT1G04700
1	1321417	1321681	H3K4me3_FH_mg10_Cvi_1-pseudoTair10_Nu.bowtie2_peak_421	.
1	1321903	1322614	H3K4me3_FH_mg10_Cvi_1-pseudoTair10_Nu.bowtie2_peak_422	AT1G04710
1	1325528	1326276	H3K4me3_FH_mg10_Cvi_1-pseudoTair10_Nu.bowtie2_peak_423	.
1	1330400	1331180	H3K4me3_FH_mg10_Cvi_1-pseudoTair10_Nu.bowtie2_peak_424	AT1G04730
1	1332759	1333541	H3K4me3_FH_mg10_Cvi_1-pseudoTair10_Nu.bowtie2_peak_425	AT1G04750
1	1334544	1335098	H3K4me3_FH_mg10_Cvi_1-pseudoTair10_Nu.bowtie2_peak_426	AT1G04760
1	1336554	1337861	H3K4me3_FH_mg10_Cvi_1-pseudoTair10_Nu.bowtie2_peak_427	AT1G04770
1	1339770	1340438	H3K4me3_FH_mg10_Cvi_1-pseudoTair10_Nu.bowtie2_peak_428	AT1G04778
1	1340887	1341915	H3K4me3_FH_mg10_Cvi_1-pseudoTair10_Nu.bowtie2_peak_429	.
1	1342344	1343673	H3K4me3_FH_mg10_Cvi_1-pseudoTair10_Nu.bowtie2_peak_430	AT1G04780
1	1345042	1345646	H3K4me3_FH_mg10_Cvi_1-pseudoTair10_Nu.bowtie2_peak_431	AT1G04790
1	1348610	1349236	H3K4me3_FH_mg10_Cvi_1-pseudoTair10_Nu.bowtie2_peak_432	AT1G04800
1	1350182	1350992	H3K4me3_FH_mg10_Cvi_1-pseudoTair10_Nu.bowtie2_peak_433	AT1G04810
1	1357509	1358379	H3K4me3_FH_mg10_Cvi_1-pseudoTair10_Nu.bowtie2_peak_434	AT1G04820
1	1360853	1361970	H3K4me3_FH_mg10_Cvi_1-pseudoTair10_Nu.bowtie2_peak_435	AT1G04830
1	1362603	1363304	H3K4me3_FH_mg10_Cvi_1-pseudoTair10_Nu.bowtie2_peak_436	.
1	1364107	1364991	H3K4me3_FH_mg10_Cvi_1-pseudoTair10_Nu.bowtie2_peak_437	AT1G04840
1	1367959	1368801	H3K4me3_FH_mg10_Cvi_1-pseudoTair10_Nu.bowtie2_peak_438	AT1G04850
1	1372373	1373073	H3K4me3_FH_mg10_Cvi_1-pseudoTair10_Nu.bowtie2_peak_439	AT1G04860
1	1375026	1375745	H3K4me3_FH_mg10_Cvi_1-pseudoTair10_Nu.bowtie2_peak_440	AT1G04870
1	1378715	1379169	H3K4me3_FH_mg10_Cvi_1-pseudoTair10_Nu.bowtie2_peak_441	AT1G04880
1	1383841	1384525	H3K4me3_FH_mg10_Cvi_1-pseudoTair10_Nu.bowtie2_peak_442	AT1G04900
1	1390404	1391207	H3K4me3_FH_mg10_Cvi_1-pseudoTair10_Nu.bowtie2_peak_443	AT1G04910
1	1394745	1395983	H3K4me3_FH_mg10_Cvi_1-pseudoTair10_Nu.bowtie2_peak_444	AT1G04920
1	1398230	1399062	H3K4me3_FH_mg10_Cvi_1-pseudoTair10_Nu.bowtie2_peak_445	AT1G04930
1	1399226	1399832	H3K4me3_FH_mg10_Cvi_1-pseudoTair10_Nu.bowtie2_peak_446	AT1G04945, AT1G04940
1	1400893	1401710	H3K4me3_FH_mg10_Cvi_1-pseudoTair10_Nu.bowtie2_peak_447	AT1G04945
1	1406742	1407510	H3K4me3_FH_mg10_Cvi_1-pseudoTair10_Nu.bowtie2_peak_448	AT1G04950
1	1410101	1410795	H3K4me3_FH_mg10_Cvi_1-pseudoTair10_Nu.bowtie2_peak_449	AT1G04960
1	1411177	1412103	H3K4me3_FH_mg10_Cvi_1-pseudoTair10_Nu.bowtie2_peak_450	AT1G04970
1	1415458	1416149	H3K4me3_FH_mg10_Cvi_1-pseudoTair10_Nu.bowtie2_peak_451	AT1G04980
1	1417642	1418467	H3K4me3_FH_mg10_Cvi_1-pseudoTair10_Nu.bowtie2_peak_452	AT1G04985
1	1418678	1418965	H3K4me3_FH_mg10_Cvi_1-pseudoTair10_Nu.bowtie2_peak_453	AT1G04985
1	1419291	1420259	H3K4me3_FH_mg10_Cvi_1-pseudoTair10_Nu.bowtie2_peak_454	.
1	1420832	1421690	H3K4me3_FH_mg10_Cvi_1-pseudoTair10_Nu.bowtie2_peak_455	AT1G04990
1	1425519	1426374	H3K4me3_FH_mg10_Cvi_1-pseudoTair10_Nu.bowtie2_peak_456	AT1G05000
1	1431418	1431726	H3K4me3_FH_mg10_Cvi_1-pseudoTair10_Nu.bowtie2_peak_457	.
1	1431770	1432784	H3K4me3_FH_mg10_Cvi_1-pseudoTair10_Nu.bowtie2_peak_458	AT1G05010
1	1436185	1437495	H3K4me3_FH_mg10_Cvi_1-pseudoTair10_Nu.bowtie2_peak_459	AT1G05020
1	1440566	1440888	H3K4me3_FH_mg10_Cvi_1-pseudoTair10_Nu.bowtie2_peak_460	AT1G05030
1	1440991	1441431	H3K4me3_FH_mg10_Cvi_1-pseudoTair10_Nu.bowtie2_peak_461	AT1G05030
1	1444638	1445157	H3K4me3_FH_mg10_Cvi_1-pseudoTair10_Nu.bowtie2_peak_462	AT1G04313, AT1G05035
1	1450135	1450869	H3K4me3_FH_mg10_Cvi_1-pseudoTair10_Nu.bowtie2_peak_463	AT1G05055
1	1452033	1452894	H3K4me3_FH_mg10_Cvi_1-pseudoTair10_Nu.bowtie2_peak_464	AT1G05060
1	1454882	1455229	H3K4me3_FH_mg10_Cvi_1-pseudoTair10_Nu.bowtie2_peak_465	AT1G05065
1	1458004	1458711	H3K4me3_FH_mg10_Cvi_1-pseudoTair10_Nu.bowtie2_peak_466	AT1G05070
1	1463102	1463946	H3K4me3_FH_mg10_Cvi_1-pseudoTair10_Nu.bowtie2_peak_467	AT1G05087
1	1469611	1470661	H3K4me3_FH_mg10_Cvi_1-pseudoTair10_Nu.bowtie2_peak_468	AT1G05100
1	1475404	1476124	H3K4me3_FH_mg10_Cvi_1-pseudoTair10_Nu.bowtie2_peak_469	AT1G05120
1	1478305	1478766	H3K4me3_FH_mg10_Cvi_1-pseudoTair10_Nu.bowtie2_peak_470	AT1G05135, AT1TE04840
1	1482648	1483638	H3K4me3_FH_mg10_Cvi_1-pseudoTair10_Nu.bowtie2_peak_471	AT1G05140
1	1485596	1486919	H3K4me3_FH_mg10_Cvi_1-pseudoTair10_Nu.bowtie2_peak_472	AT1G05150
1	1489477	1489840	H3K4me3_FH_mg10_Cvi_1-pseudoTair10_Nu.bowtie2_peak_473	AT1G05160
1	1490306	1490932	H3K4me3_FH_mg10_Cvi_1-pseudoTair10_Nu.bowtie2_peak_474	AT1G05160
1	1493236	1494243	H3K4me3_FH_mg10_Cvi_1-pseudoTair10_Nu.bowtie2_peak_475	AT1G05170
1	1501123	1501834	H3K4me3_FH_mg10_Cvi_1-pseudoTair10_Nu.bowtie2_peak_476	AT1G05180
1	1503308	1503788	H3K4me3_FH_mg10_Cvi_1-pseudoTair10_Nu.bowtie2_peak_477	AT1G05190
1	1505408	1505973	H3K4me3_FH_mg10_Cvi_1-pseudoTair10_Nu.bowtie2_peak_478	AT1G05200
1	1509545	1510999	H3K4me3_FH_mg10_Cvi_1-pseudoTair10_Nu.bowtie2_peak_479	AT1G05205, AT1G04347, AT1G05210
1	1511907	1512619	H3K4me3_FH_mg10_Cvi_1-pseudoTair10_Nu.bowtie2_peak_480	AT1G05220
1	1516780	1517075	H3K4me3_FH_mg10_Cvi_1-pseudoTair10_Nu.bowtie2_peak_481	AT1G05230
1	1518505	1518738	H3K4me3_FH_mg10_Cvi_1-pseudoTair10_Nu.bowtie2_peak_482	AT1G05230
1	1522154	1522533	H3K4me3_FH_mg10_Cvi_1-pseudoTair10_Nu.bowtie2_peak_483	.
1	1525823	1526351	H3K4me3_FH_mg10_Cvi_1-pseudoTair10_Nu.bowtie2_peak_484	.
1	1533594	1534394	H3K4me3_FH_mg10_Cvi_1-pseudoTair10_Nu.bowtie2_peak_485	AT1G05270
1	1536361	1536776	H3K4me3_FH_mg10_Cvi_1-pseudoTair10_Nu.bowtie2_peak_486	AT1G05280
1	1536963	1537546	H3K4me3_FH_mg10_Cvi_1-pseudoTair10_Nu.bowtie2_peak_487	AT1G05280
1	1543724	1544108	H3K4me3_FH_mg10_Cvi_1-pseudoTair10_Nu.bowtie2_peak_488	AT1G04387
1	1547040	1547844	H3K4me3_FH_mg10_Cvi_1-pseudoTair10_Nu.bowtie2_peak_489	AT1G05300
1	1550867	1551400	H3K4me3_FH_mg10_Cvi_1-pseudoTair10_Nu.bowtie2_peak_490	.
1	1553646	1553963	H3K4me3_FH_mg10_Cvi_1-pseudoTair10_Nu.bowtie2_peak_491	AT1G05320
1	1554832	1555732	H3K4me3_FH_mg10_Cvi_1-pseudoTair10_Nu.bowtie2_peak_492	AT1G05320
1	1558079	1558588	H3K4me3_FH_mg10_Cvi_1-pseudoTair10_Nu.bowtie2_peak_493	AT1G05330
1	1558938	1559727	H3K4me3_FH_mg10_Cvi_1-pseudoTair10_Nu.bowtie2_peak_494	AT1G05340
1	1563755	1564110	H3K4me3_FH_mg10_Cvi_1-pseudoTair10_Nu.bowtie2_peak_495	AT1G05350
1	1564569	1565293	H3K4me3_FH_mg10_Cvi_1-pseudoTair10_Nu.bowtie2_peak_496	AT1G05360
1	1569511	1569899	H3K4me3_FH_mg10_Cvi_1-pseudoTair10_Nu.bowtie2_peak_497	.
1	1576859	1578199	H3K4me3_FH_mg10_Cvi_1-pseudoTair10_Nu.bowtie2_peak_498	AT1G05380
1	1582795	1583665	H3K4me3_FH_mg10_Cvi_1-pseudoTair10_Nu.bowtie2_peak_499	AT1G05385
1	1584141	1584740	H3K4me3_FH_mg10_Cvi_1-pseudoTair10_Nu.bowtie2_peak_500	AT1G05400
1	1586953	1587760	H3K4me3_FH_mg10_Cvi_1-pseudoTair10_Nu.bowtie2_peak_501	AT1G05410
1	1590073	1590765	H3K4me3_FH_mg10_Cvi_1-pseudoTair10_Nu.bowtie2_peak_502	AT1G05420
1	1594979	1595845	H3K4me3_FH_mg10_Cvi_1-pseudoTair10_Nu.bowtie2_peak_503	AT1G05430
1	1597098	1597861	H3K4me3_FH_mg10_Cvi_1-pseudoTair10_Nu.bowtie2_peak_504	AT1G05440
1	1600583	1601085	H3K4me3_FH_mg10_Cvi_1-pseudoTair10_Nu.bowtie2_peak_505	.
1	1601361	1601690	H3K4me3_FH_mg10_Cvi_1-pseudoTair10_Nu.bowtie2_peak_506	.
1	1604269	1605000	H3K4me3_FH_mg10_Cvi_1-pseudoTair10_Nu.bowtie2_peak_507	AT1G05460
1	1608519	1608763	H3K4me3_FH_mg10_Cvi_1-pseudoTair10_Nu.bowtie2_peak_508	.
1	1609737	1610557	H3K4me3_FH_mg10_Cvi_1-pseudoTair10_Nu.bowtie2_peak_509	AT1G05470
1	1610946	1611772	H3K4me3_FH_mg10_Cvi_1-pseudoTair10_Nu.bowtie2_peak_510	AT1G05470
1	1618277	1618591	H3K4me3_FH_mg10_Cvi_1-pseudoTair10_Nu.bowtie2_peak_511	.
1	1620200	1620512	H3K4me3_FH_mg10_Cvi_1-pseudoTair10_Nu.bowtie2_peak_512	.
1	1622201	1623518	H3K4me3_FH_mg10_Cvi_1-pseudoTair10_Nu.bowtie2_peak_513	AT1G05490
1	1624973	1625839	H3K4me3_FH_mg10_Cvi_1-pseudoTair10_Nu.bowtie2_peak_514	AT1G05500
1	1628812	1629120	H3K4me3_FH_mg10_Cvi_1-pseudoTair10_Nu.bowtie2_peak_515	.
1	1629460	1630877	H3K4me3_FH_mg10_Cvi_1-pseudoTair10_Nu.bowtie2_peak_516	AT1G05510
1	1630919	1631443	H3K4me3_FH_mg10_Cvi_1-pseudoTair10_Nu.bowtie2_peak_517	.
1	1634530	1635856	H3K4me3_FH_mg10_Cvi_1-pseudoTair10_Nu.bowtie2_peak_518	AT1G05520
1	1636527	1637862	H3K4me3_FH_mg10_Cvi_1-pseudoTair10_Nu.bowtie2_peak_519	AT1G05530
1	1639451	1640090	H3K4me3_FH_mg10_Cvi_1-pseudoTair10_Nu.bowtie2_peak_520	AT1G05540
1	1641980	1642550	H3K4me3_FH_mg10_Cvi_1-pseudoTair10_Nu.bowtie2_peak_521	.
1	1643669	1644113	H3K4me3_FH_mg10_Cvi_1-pseudoTair10_Nu.bowtie2_peak_522	AT1G05550
1	1645721	1647141	H3K4me3_FH_mg10_Cvi_1-pseudoTair10_Nu.bowtie2_peak_523	AT1G05562, AT1G05560
1	1651941	1652309	H3K4me3_FH_mg10_Cvi_1-pseudoTair10_Nu.bowtie2_peak_524	.
1	1658476	1659463	H3K4me3_FH_mg10_Cvi_1-pseudoTair10_Nu.bowtie2_peak_525	AT1G05570
1	1661847	1662123	H3K4me3_FH_mg10_Cvi_1-pseudoTair10_Nu.bowtie2_peak_526	AT1G05575
1	1663421	1663781	H3K4me3_FH_mg10_Cvi_1-pseudoTair10_Nu.bowtie2_peak_527	AT1G05577
1	1665994	1666422	H3K4me3_FH_mg10_Cvi_1-pseudoTair10_Nu.bowtie2_peak_528	.
1	1669379	1670288	H3K4me3_FH_mg10_Cvi_1-pseudoTair10_Nu.bowtie2_peak_529	AT1G05590
1	1671946	1672865	H3K4me3_FH_mg10_Cvi_1-pseudoTair10_Nu.bowtie2_peak_530	AT1G05600
1	1679145	1679785	H3K4me3_FH_mg10_Cvi_1-pseudoTair10_Nu.bowtie2_peak_531	AT1G05620
1	1682183	1683317	H3K4me3_FH_mg10_Cvi_1-pseudoTair10_Nu.bowtie2_peak_532	AT1G05630
1	1688989	1689893	H3K4me3_FH_mg10_Cvi_1-pseudoTair10_Nu.bowtie2_peak_533	AT1G05640
1	1700066	1701050	H3K4me3_FH_mg10_Cvi_1-pseudoTair10_Nu.bowtie2_peak_534	AT1G05670
1	1702223	1702681	H3K4me3_FH_mg10_Cvi_1-pseudoTair10_Nu.bowtie2_peak_535	AT1G05675
1	1703620	1704636	H3K4me3_FH_mg10_Cvi_1-pseudoTair10_Nu.bowtie2_peak_536	AT1G05680
1	1706997	1707601	H3K4me3_FH_mg10_Cvi_1-pseudoTair10_Nu.bowtie2_peak_537	AT1G05690
1	1712677	1713188	H3K4me3_FH_mg10_Cvi_1-pseudoTair10_Nu.bowtie2_peak_538	.
1	1714934	1715886	H3K4me3_FH_mg10_Cvi_1-pseudoTair10_Nu.bowtie2_peak_539	AT1G05710
1	1718362	1718890	H3K4me3_FH_mg10_Cvi_1-pseudoTair10_Nu.bowtie2_peak_540	AT1G05720, AT1G05730
1	1719039	1719547	H3K4me3_FH_mg10_Cvi_1-pseudoTair10_Nu.bowtie2_peak_541	AT1G05730, AT1G04417
1	1721483	1722477	H3K4me3_FH_mg10_Cvi_1-pseudoTair10_Nu.bowtie2_peak_542	AT1G05750
1	1726590	1727422	H3K4me3_FH_mg10_Cvi_1-pseudoTair10_Nu.bowtie2_peak_543	AT1G05780, AT1G04423
1	1729480	1730060	H3K4me3_FH_mg10_Cvi_1-pseudoTair10_Nu.bowtie2_peak_544	AT1G05783, AT1G04427
1	1730255	1730872	H3K4me3_FH_mg10_Cvi_1-pseudoTair10_Nu.bowtie2_peak_545	AT1G05785
1	1732825	1733671	H3K4me3_FH_mg10_Cvi_1-pseudoTair10_Nu.bowtie2_peak_546	AT1G05790
1	1744793	1745339	H3K4me3_FH_mg10_Cvi_1-pseudoTair10_Nu.bowtie2_peak_547	AT1G05805
1	1748322	1748924	H3K4me3_FH_mg10_Cvi_1-pseudoTair10_Nu.bowtie2_peak_548	AT1G05810
1	1749672	1749984	H3K4me3_FH_mg10_Cvi_1-pseudoTair10_Nu.bowtie2_peak_549	AT1G05820
1	1754224	1755216	H3K4me3_FH_mg10_Cvi_1-pseudoTair10_Nu.bowtie2_peak_550	AT1G05830
1	1765471	1766304	H3K4me3_FH_mg10_Cvi_1-pseudoTair10_Nu.bowtie2_peak_551	AT1G05840
1	1767893	1768691	H3K4me3_FH_mg10_Cvi_1-pseudoTair10_Nu.bowtie2_peak_552	AT1G05850
1	1769003	1770007	H3K4me3_FH_mg10_Cvi_1-pseudoTair10_Nu.bowtie2_peak_553	AT1G05860
1	1772425	1773288	H3K4me3_FH_mg10_Cvi_1-pseudoTair10_Nu.bowtie2_peak_554	AT1G05870
1	1779373	1780410	H3K4me3_FH_mg10_Cvi_1-pseudoTair10_Nu.bowtie2_peak_555	AT1G05890
1	1786894	1787375	H3K4me3_FH_mg10_Cvi_1-pseudoTair10_Nu.bowtie2_peak_556	AT1G05900
1	1790201	1790878	H3K4me3_FH_mg10_Cvi_1-pseudoTair10_Nu.bowtie2_peak_557	AT1G05910
1	1797186	1797741	H3K4me3_FH_mg10_Cvi_1-pseudoTair10_Nu.bowtie2_peak_558	AT1G05920
1	1802932	1803985	H3K4me3_FH_mg10_Cvi_1-pseudoTair10_Nu.bowtie2_peak_559	AT1G05940
1	1806953	1807620	H3K4me3_FH_mg10_Cvi_1-pseudoTair10_Nu.bowtie2_peak_560	AT1G05950
1	1814760	1815518	H3K4me3_FH_mg10_Cvi_1-pseudoTair10_Nu.bowtie2_peak_561	AT1G05960
1	1816490	1817300	H3K4me3_FH_mg10_Cvi_1-pseudoTair10_Nu.bowtie2_peak_562	AT1G05970
1	1820457	1821866	H3K4me3_FH_mg10_Cvi_1-pseudoTair10_Nu.bowtie2_peak_563	AT1G06002, AT1G06000
1	1822620	1823341	H3K4me3_FH_mg10_Cvi_1-pseudoTair10_Nu.bowtie2_peak_564	AT1G06010
1	1824508	1824979	H3K4me3_FH_mg10_Cvi_1-pseudoTair10_Nu.bowtie2_peak_565	AT1G06020
1	1826809	1827391	H3K4me3_FH_mg10_Cvi_1-pseudoTair10_Nu.bowtie2_peak_566	AT1G06030
1	1828847	1829877	H3K4me3_FH_mg10_Cvi_1-pseudoTair10_Nu.bowtie2_peak_567	AT1G06040, AT1G06045
1	1831759	1832515	H3K4me3_FH_mg10_Cvi_1-pseudoTair10_Nu.bowtie2_peak_568	AT1G06050
1	1832937	1833595	H3K4me3_FH_mg10_Cvi_1-pseudoTair10_Nu.bowtie2_peak_569	AT1G06060
1	1836811	1837626	H3K4me3_FH_mg10_Cvi_1-pseudoTair10_Nu.bowtie2_peak_570	AT1G06070
1	1854054	1855027	H3K4me3_FH_mg10_Cvi_1-pseudoTair10_Nu.bowtie2_peak_571	AT1G06110
1	1859899	1860691	H3K4me3_FH_mg10_Cvi_1-pseudoTair10_Nu.bowtie2_peak_572	AT1G06130
1	1864745	1865598	H3K4me3_FH_mg10_Cvi_1-pseudoTair10_Nu.bowtie2_peak_573	AT1G06140
1	1867895	1868869	H3K4me3_FH_mg10_Cvi_1-pseudoTair10_Nu.bowtie2_peak_574	AT1G06143
1	1872963	1873757	H3K4me3_FH_mg10_Cvi_1-pseudoTair10_Nu.bowtie2_peak_575	AT1G06150
1	1877068	1877512	H3K4me3_FH_mg10_Cvi_1-pseudoTair10_Nu.bowtie2_peak_576	AT1G06148
1	1883172	1883685	H3K4me3_FH_mg10_Cvi_1-pseudoTair10_Nu.bowtie2_peak_577	AT1G06160
1	1889467	1889735	H3K4me3_FH_mg10_Cvi_1-pseudoTair10_Nu.bowtie2_peak_578	AT1G06180
1	1893388	1894137	H3K4me3_FH_mg10_Cvi_1-pseudoTair10_Nu.bowtie2_peak_579	AT1G06190
1	1896452	1896961	H3K4me3_FH_mg10_Cvi_1-pseudoTair10_Nu.bowtie2_peak_580	AT1G06200
1	1897186	1897969	H3K4me3_FH_mg10_Cvi_1-pseudoTair10_Nu.bowtie2_peak_581	AT1G06210
1	1900021	1900677	H3K4me3_FH_mg10_Cvi_1-pseudoTair10_Nu.bowtie2_peak_582	AT1G06220
1	1907100	1908402	H3K4me3_FH_mg10_Cvi_1-pseudoTair10_Nu.bowtie2_peak_583	AT1G06230
1	1911122	1911954	H3K4me3_FH_mg10_Cvi_1-pseudoTair10_Nu.bowtie2_peak_584	AT1G06240
1	1918824	1919767	H3K4me3_FH_mg10_Cvi_1-pseudoTair10_Nu.bowtie2_peak_585	AT1G06270
1	1922365	1923677	H3K4me3_FH_mg10_Cvi_1-pseudoTair10_Nu.bowtie2_peak_586	AT1G06290
1	1926690	1927256	H3K4me3_FH_mg10_Cvi_1-pseudoTair10_Nu.bowtie2_peak_587	AT1G06310
1	1929908	1930335	H3K4me3_FH_mg10_Cvi_1-pseudoTair10_Nu.bowtie2_peak_588	.
1	1930527	1931489	H3K4me3_FH_mg10_Cvi_1-pseudoTair10_Nu.bowtie2_peak_589	AT1G06320
1	1933510	1933934	H3K4me3_FH_mg10_Cvi_1-pseudoTair10_Nu.bowtie2_peak_590	AT1G06340
1	1944282	1944934	H3K4me3_FH_mg10_Cvi_1-pseudoTair10_Nu.bowtie2_peak_591	AT1G06370
1	1945060	1945914	H3K4me3_FH_mg10_Cvi_1-pseudoTair10_Nu.bowtie2_peak_592	AT1G06380
1	1946788	1947457	H3K4me3_FH_mg10_Cvi_1-pseudoTair10_Nu.bowtie2_peak_593	AT1G06390
1	1951941	1952802	H3K4me3_FH_mg10_Cvi_1-pseudoTair10_Nu.bowtie2_peak_594	AT1G06400
1	1954813	1956243	H3K4me3_FH_mg10_Cvi_1-pseudoTair10_Nu.bowtie2_peak_595	AT1G06410
1	1958987	1959345	H3K4me3_FH_mg10_Cvi_1-pseudoTair10_Nu.bowtie2_peak_596	AT1G06420
1	1962204	1963046	H3K4me3_FH_mg10_Cvi_1-pseudoTair10_Nu.bowtie2_peak_597	AT1G06430
1	1963808	1964963	H3K4me3_FH_mg10_Cvi_1-pseudoTair10_Nu.bowtie2_peak_598	AT1G06440
1	1965828	1967091	H3K4me3_FH_mg10_Cvi_1-pseudoTair10_Nu.bowtie2_peak_599	AT1G06450, AT1G04463
1	1969115	1969560	H3K4me3_FH_mg10_Cvi_1-pseudoTair10_Nu.bowtie2_peak_600	AT1G06460
1	1969676	1970477	H3K4me3_FH_mg10_Cvi_1-pseudoTair10_Nu.bowtie2_peak_601	AT1G06470
1	1973979	1974389	H3K4me3_FH_mg10_Cvi_1-pseudoTair10_Nu.bowtie2_peak_602	AT1G06475
1	1978332	1979265	H3K4me3_FH_mg10_Cvi_1-pseudoTair10_Nu.bowtie2_peak_603	AT1G06490
1	1988539	1989102	H3K4me3_FH_mg10_Cvi_1-pseudoTair10_Nu.bowtie2_peak_604	.
1	1989502	1990035	H3K4me3_FH_mg10_Cvi_1-pseudoTair10_Nu.bowtie2_peak_605	AT1G06500, AT1G04473
1	1991374	1992229	H3K4me3_FH_mg10_Cvi_1-pseudoTair10_Nu.bowtie2_peak_606	AT1G06515, AT1G04477
1	1992357	1993029	H3K4me3_FH_mg10_Cvi_1-pseudoTair10_Nu.bowtie2_peak_607	AT1G06510
1	1995164	1996139	H3K4me3_FH_mg10_Cvi_1-pseudoTair10_Nu.bowtie2_peak_608	AT1G06520
1	2001477	2002701	H3K4me3_FH_mg10_Cvi_1-pseudoTair10_Nu.bowtie2_peak_609	AT1G06530, AT1TE06560
1	2003972	2004201	H3K4me3_FH_mg10_Cvi_1-pseudoTair10_Nu.bowtie2_peak_610	.
1	2006494	2007168	H3K4me3_FH_mg10_Cvi_1-pseudoTair10_Nu.bowtie2_peak_611	AT1G06550
1	2007641	2008500	H3K4me3_FH_mg10_Cvi_1-pseudoTair10_Nu.bowtie2_peak_612	AT1G06560
1	2012142	2013479	H3K4me3_FH_mg10_Cvi_1-pseudoTair10_Nu.bowtie2_peak_613	AT1G06570
1	2015324	2016131	H3K4me3_FH_mg10_Cvi_1-pseudoTair10_Nu.bowtie2_peak_614	AT1G06580
1	2023859	2024698	H3K4me3_FH_mg10_Cvi_1-pseudoTair10_Nu.bowtie2_peak_615	AT1G06590
1	2025573	2026076	H3K4me3_FH_mg10_Cvi_1-pseudoTair10_Nu.bowtie2_peak_616	AT1G06620
1	2027753	2028531	H3K4me3_FH_mg10_Cvi_1-pseudoTair10_Nu.bowtie2_peak_617	AT1G06630
1	2034163	2035519	H3K4me3_FH_mg10_Cvi_1-pseudoTair10_Nu.bowtie2_peak_618	AT1G06645
1	2035733	2036876	H3K4me3_FH_mg10_Cvi_1-pseudoTair10_Nu.bowtie2_peak_619	AT1G06650, AT1G04487
1	2039708	2040284	H3K4me3_FH_mg10_Cvi_1-pseudoTair10_Nu.bowtie2_peak_620	AT1G06660
1	2040430	2041184	H3K4me3_FH_mg10_Cvi_1-pseudoTair10_Nu.bowtie2_peak_621	AT1G06670
1	2047858	2048409	H3K4me3_FH_mg10_Cvi_1-pseudoTair10_Nu.bowtie2_peak_622	AT1G06680
1	2051219	2052127	H3K4me3_FH_mg10_Cvi_1-pseudoTair10_Nu.bowtie2_peak_623	AT1G06690
1	2054465	2055326	H3K4me3_FH_mg10_Cvi_1-pseudoTair10_Nu.bowtie2_peak_624	AT1G06700
1	2059510	2060366	H3K4me3_FH_mg10_Cvi_1-pseudoTair10_Nu.bowtie2_peak_625	AT1G06710
1	2066510	2067339	H3K4me3_FH_mg10_Cvi_1-pseudoTair10_Nu.bowtie2_peak_626	AT1G06720
1	2067522	2068341	H3K4me3_FH_mg10_Cvi_1-pseudoTair10_Nu.bowtie2_peak_627	AT1G06730
1	2070752	2071571	H3K4me3_FH_mg10_Cvi_1-pseudoTair10_Nu.bowtie2_peak_628	AT1G06740, AT1TE06780
1	2076603	2077719	H3K4me3_FH_mg10_Cvi_1-pseudoTair10_Nu.bowtie2_peak_629	AT1G04503, AT1G06760
1	2081102	2081951	H3K4me3_FH_mg10_Cvi_1-pseudoTair10_Nu.bowtie2_peak_630	AT1G06770
1	2083398	2084205	H3K4me3_FH_mg10_Cvi_1-pseudoTair10_Nu.bowtie2_peak_631	AT1G06780
1	2087226	2087880	H3K4me3_FH_mg10_Cvi_1-pseudoTair10_Nu.bowtie2_peak_632	AT1G06790
1	2090145	2091515	H3K4me3_FH_mg10_Cvi_1-pseudoTair10_Nu.bowtie2_peak_633	AT1G04513, AT1G06800
1	2095509	2096563	H3K4me3_FH_mg10_Cvi_1-pseudoTair10_Nu.bowtie2_peak_634	AT1G06820
1	2102591	2103477	H3K4me3_FH_mg10_Cvi_1-pseudoTair10_Nu.bowtie2_peak_635	AT1G06840
1	2105071	2105961	H3K4me3_FH_mg10_Cvi_1-pseudoTair10_Nu.bowtie2_peak_636	AT1G06850
1	2108628	2109795	H3K4me3_FH_mg10_Cvi_1-pseudoTair10_Nu.bowtie2_peak_637	AT1G06870
1	2113676	2114542	H3K4me3_FH_mg10_Cvi_1-pseudoTair10_Nu.bowtie2_peak_638	AT1G06890
1	2119969	2120753	H3K4me3_FH_mg10_Cvi_1-pseudoTair10_Nu.bowtie2_peak_639	AT1G06900
1	2120930	2121852	H3K4me3_FH_mg10_Cvi_1-pseudoTair10_Nu.bowtie2_peak_640	AT1G06910
1	2127676	2128073	H3K4me3_FH_mg10_Cvi_1-pseudoTair10_Nu.bowtie2_peak_641	AT1G04533
1	2129119	2129627	H3K4me3_FH_mg10_Cvi_1-pseudoTair10_Nu.bowtie2_peak_642	AT1G06930
1	2134510	2135656	H3K4me3_FH_mg10_Cvi_1-pseudoTair10_Nu.bowtie2_peak_643	AT1G06950
1	2135860	2136570	H3K4me3_FH_mg10_Cvi_1-pseudoTair10_Nu.bowtie2_peak_644	AT1G06960
1	2143224	2143834	H3K4me3_FH_mg10_Cvi_1-pseudoTair10_Nu.bowtie2_peak_645	AT1G06980
1	2150931	2152496	H3K4me3_FH_mg10_Cvi_1-pseudoTair10_Nu.bowtie2_peak_646	AT1G07000
1	2152853	2153542	H3K4me3_FH_mg10_Cvi_1-pseudoTair10_Nu.bowtie2_peak_647	AT1G07010
1	2155274	2155957	H3K4me3_FH_mg10_Cvi_1-pseudoTair10_Nu.bowtie2_peak_648	AT1G04537, AT1G07020
1	2156454	2156745	H3K4me3_FH_mg10_Cvi_1-pseudoTair10_Nu.bowtie2_peak_649	.
1	2159549	2160765	H3K4me3_FH_mg10_Cvi_1-pseudoTair10_Nu.bowtie2_peak_650	AT1G07030
1	2161975	2163139	H3K4me3_FH_mg10_Cvi_1-pseudoTair10_Nu.bowtie2_peak_651	AT1G07040
1	2167859	2168370	H3K4me3_FH_mg10_Cvi_1-pseudoTair10_Nu.bowtie2_peak_652	AT1G07060
1	2168577	2169290	H3K4me3_FH_mg10_Cvi_1-pseudoTair10_Nu.bowtie2_peak_653	AT1G07070
1	2169333	2169747	H3K4me3_FH_mg10_Cvi_1-pseudoTair10_Nu.bowtie2_peak_654	.
1	2170002	2171202	H3K4me3_FH_mg10_Cvi_1-pseudoTair10_Nu.bowtie2_peak_655	AT1G07080
1	2174194	2174891	H3K4me3_FH_mg10_Cvi_1-pseudoTair10_Nu.bowtie2_peak_656	AT1G07090
1	2183201	2184111	H3K4me3_FH_mg10_Cvi_1-pseudoTair10_Nu.bowtie2_peak_657	AT1G07110
1	2184323	2184999	H3K4me3_FH_mg10_Cvi_1-pseudoTair10_Nu.bowtie2_peak_658	AT1G07119
1	2187865	2188466	H3K4me3_FH_mg10_Cvi_1-pseudoTair10_Nu.bowtie2_peak_659	AT1G07130, AT1G07128
1	2190134	2190647	H3K4me3_FH_mg10_Cvi_1-pseudoTair10_Nu.bowtie2_peak_660	AT1G07135
1	2192875	2193790	H3K4me3_FH_mg10_Cvi_1-pseudoTair10_Nu.bowtie2_peak_661	AT1G07140
1	2194373	2195801	H3K4me3_FH_mg10_Cvi_1-pseudoTair10_Nu.bowtie2_peak_662	AT1G07150
1	2198558	2198824	H3K4me3_FH_mg10_Cvi_1-pseudoTair10_Nu.bowtie2_peak_663	.
1	2199196	2199874	H3K4me3_FH_mg10_Cvi_1-pseudoTair10_Nu.bowtie2_peak_664	AT1G07160, AT1TE07180
1	2200110	2200777	H3K4me3_FH_mg10_Cvi_1-pseudoTair10_Nu.bowtie2_peak_665	AT1G07170
1	2204322	2205064	H3K4me3_FH_mg10_Cvi_1-pseudoTair10_Nu.bowtie2_peak_666	AT1G07180
1	2211117	2212409	H3K4me3_FH_mg10_Cvi_1-pseudoTair10_Nu.bowtie2_peak_667	AT1G07200
1	2215234	2215887	H3K4me3_FH_mg10_Cvi_1-pseudoTair10_Nu.bowtie2_peak_668	AT1G07210
1	2218438	2219464	H3K4me3_FH_mg10_Cvi_1-pseudoTair10_Nu.bowtie2_peak_669	AT1G07220, AT1G04567
1	2221614	2222979	H3K4me3_FH_mg10_Cvi_1-pseudoTair10_Nu.bowtie2_peak_670	AT1G07230
1	2223833	2224509	H3K4me3_FH_mg10_Cvi_1-pseudoTair10_Nu.bowtie2_peak_671	AT1G07240
1	2224705	2225243	H3K4me3_FH_mg10_Cvi_1-pseudoTair10_Nu.bowtie2_peak_672	.
1	2225908	2227479	H3K4me3_FH_mg10_Cvi_1-pseudoTair10_Nu.bowtie2_peak_673	AT1G07250
1	2227604	2229212	H3K4me3_FH_mg10_Cvi_1-pseudoTair10_Nu.bowtie2_peak_674	AT1G07260
1	2232204	2233062	H3K4me3_FH_mg10_Cvi_1-pseudoTair10_Nu.bowtie2_peak_675	AT1G07270
1	2238094	2239945	H3K4me3_FH_mg10_Cvi_1-pseudoTair10_Nu.bowtie2_peak_676	AT1G07280
1	2240755	2241082	H3K4me3_FH_mg10_Cvi_1-pseudoTair10_Nu.bowtie2_peak_677	.
1	2244005	2244965	H3K4me3_FH_mg10_Cvi_1-pseudoTair10_Nu.bowtie2_peak_678	AT1G07290
1	2247504	2248898	H3K4me3_FH_mg10_Cvi_1-pseudoTair10_Nu.bowtie2_peak_679	AT1G07310
1	2249131	2250133	H3K4me3_FH_mg10_Cvi_1-pseudoTair10_Nu.bowtie2_peak_680	AT1G07320
1	2251006	2251542	H3K4me3_FH_mg10_Cvi_1-pseudoTair10_Nu.bowtie2_peak_681	AT1G07330
1	2259315	2260101	H3K4me3_FH_mg10_Cvi_1-pseudoTair10_Nu.bowtie2_peak_682	AT1G07350
1	2262083	2262860	H3K4me3_FH_mg10_Cvi_1-pseudoTair10_Nu.bowtie2_peak_683	AT1G07360
1	2263043	2263630	H3K4me3_FH_mg10_Cvi_1-pseudoTair10_Nu.bowtie2_peak_684	AT1G07370
1	2268438	2269078	H3K4me3_FH_mg10_Cvi_1-pseudoTair10_Nu.bowtie2_peak_685	AT1G07380
1	2270344	2270888	H3K4me3_FH_mg10_Cvi_1-pseudoTair10_Nu.bowtie2_peak_686	AT1G07390
1	2274918	2275733	H3K4me3_FH_mg10_Cvi_1-pseudoTair10_Nu.bowtie2_peak_687	AT1G07400
1	2276053	2277309	H3K4me3_FH_mg10_Cvi_1-pseudoTair10_Nu.bowtie2_peak_688	AT1G07410
1	2277810	2278853	H3K4me3_FH_mg10_Cvi_1-pseudoTair10_Nu.bowtie2_peak_689	AT1G07420
1	2281086	2282755	H3K4me3_FH_mg10_Cvi_1-pseudoTair10_Nu.bowtie2_peak_690	AT1G07430
1	2287008	2287495	H3K4me3_FH_mg10_Cvi_1-pseudoTair10_Nu.bowtie2_peak_691	AT1G07440
1	2291434	2292425	H3K4me3_FH_mg10_Cvi_1-pseudoTair10_Nu.bowtie2_peak_692	AT1G07470
1	2294155	2295241	H3K4me3_FH_mg10_Cvi_1-pseudoTair10_Nu.bowtie2_peak_693	AT1G04583, AT1G07473
1	2295852	2296179	H3K4me3_FH_mg10_Cvi_1-pseudoTair10_Nu.bowtie2_peak_694	AT1G07476
1	2298654	2299505	H3K4me3_FH_mg10_Cvi_1-pseudoTair10_Nu.bowtie2_peak_695	AT1G07480
1	2301535	2301969	H3K4me3_FH_mg10_Cvi_1-pseudoTair10_Nu.bowtie2_peak_696	AT1G07485, AT1G07490
1	2304453	2305065	H3K4me3_FH_mg10_Cvi_1-pseudoTair10_Nu.bowtie2_peak_697	AT1G07510, AT1G07500
1	2305448	2306339	H3K4me3_FH_mg10_Cvi_1-pseudoTair10_Nu.bowtie2_peak_698	AT1G07510
1	2310884	2312126	H3K4me3_FH_mg10_Cvi_1-pseudoTair10_Nu.bowtie2_peak_699	AT1G07520
1	2315039	2316401	H3K4me3_FH_mg10_Cvi_1-pseudoTair10_Nu.bowtie2_peak_700	AT1G07530
1	2325172	2325461	H3K4me3_FH_mg10_Cvi_1-pseudoTair10_Nu.bowtie2_peak_701	AT1G07550
1	2332610	2333676	H3K4me3_FH_mg10_Cvi_1-pseudoTair10_Nu.bowtie2_peak_702	AT1G07570
1	2337357	2338459	H3K4me3_FH_mg10_Cvi_1-pseudoTair10_Nu.bowtie2_peak_703	AT1G07590
1	2342339	2342937	H3K4me3_FH_mg10_Cvi_1-pseudoTair10_Nu.bowtie2_peak_704	.
1	2343115	2344336	H3K4me3_FH_mg10_Cvi_1-pseudoTair10_Nu.bowtie2_peak_705	AT1G07615
1	2345843	2346132	H3K4me3_FH_mg10_Cvi_1-pseudoTair10_Nu.bowtie2_peak_706	AT1G07620
1	2349066	2350600	H3K4me3_FH_mg10_Cvi_1-pseudoTair10_Nu.bowtie2_peak_707	AT1G07630
1	2354674	2355655	H3K4me3_FH_mg10_Cvi_1-pseudoTair10_Nu.bowtie2_peak_708	AT1G07640
1	2364208	2364734	H3K4me3_FH_mg10_Cvi_1-pseudoTair10_Nu.bowtie2_peak_709	AT1G07650
1	2365981	2366504	H3K4me3_FH_mg10_Cvi_1-pseudoTair10_Nu.bowtie2_peak_710	AT1G07650
1	2367530	2368412	H3K4me3_FH_mg10_Cvi_1-pseudoTair10_Nu.bowtie2_peak_711	AT1G07645
1	2369000	2369648	H3K4me3_FH_mg10_Cvi_1-pseudoTair10_Nu.bowtie2_peak_712	AT1G07660
1	2373721	2374540	H3K4me3_FH_mg10_Cvi_1-pseudoTair10_Nu.bowtie2_peak_713	AT1G07670
1	2379625	2380240	H3K4me3_FH_mg10_Cvi_1-pseudoTair10_Nu.bowtie2_peak_714	AT1G07700
1	2381617	2382388	H3K4me3_FH_mg10_Cvi_1-pseudoTair10_Nu.bowtie2_peak_715	AT1G07705, AT1G07702
1	2391164	2391436	H3K4me3_FH_mg10_Cvi_1-pseudoTair10_Nu.bowtie2_peak_716	.
1	2395490	2397002	H3K4me3_FH_mg10_Cvi_1-pseudoTair10_Nu.bowtie2_peak_717	AT1G07728, AT1G07725
1	2397742	2398368	H3K4me3_FH_mg10_Cvi_1-pseudoTair10_Nu.bowtie2_peak_718	AT1G07730
1	2399524	2400568	H3K4me3_FH_mg10_Cvi_1-pseudoTair10_Nu.bowtie2_peak_719	AT1G07740
1	2402097	2402881	H3K4me3_FH_mg10_Cvi_1-pseudoTair10_Nu.bowtie2_peak_720	AT1G07745
1	2404869	2405944	H3K4me3_FH_mg10_Cvi_1-pseudoTair10_Nu.bowtie2_peak_721	AT1G07750
1	2408913	2409528	H3K4me3_FH_mg10_Cvi_1-pseudoTair10_Nu.bowtie2_peak_722	AT1G07770
1	2412183	2412659	H3K4me3_FH_mg10_Cvi_1-pseudoTair10_Nu.bowtie2_peak_723	AT1G07780
1	2412978	2413654	H3K4me3_FH_mg10_Cvi_1-pseudoTair10_Nu.bowtie2_peak_724	AT1G07790
1	2413848	2414806	H3K4me3_FH_mg10_Cvi_1-pseudoTair10_Nu.bowtie2_peak_725	AT1G07795
1	2416263	2417044	H3K4me3_FH_mg10_Cvi_1-pseudoTair10_Nu.bowtie2_peak_726	AT1G07810
1	2421240	2421940	H3K4me3_FH_mg10_Cvi_1-pseudoTair10_Nu.bowtie2_peak_727	AT1G07820
1	2422281	2422965	H3K4me3_FH_mg10_Cvi_1-pseudoTair10_Nu.bowtie2_peak_728	AT1G07830
1	2424075	2424712	H3K4me3_FH_mg10_Cvi_1-pseudoTair10_Nu.bowtie2_peak_729	AT1G07840
1	2426941	2427302	H3K4me3_FH_mg10_Cvi_1-pseudoTair10_Nu.bowtie2_peak_730	AT1G07850
1	2428111	2428434	H3K4me3_FH_mg10_Cvi_1-pseudoTair10_Nu.bowtie2_peak_731	.
1	2428737	2429515	H3K4me3_FH_mg10_Cvi_1-pseudoTair10_Nu.bowtie2_peak_732	AT1G07860
1	2430990	2431978	H3K4me3_FH_mg10_Cvi_1-pseudoTair10_Nu.bowtie2_peak_733	AT1G07870
1	2437460	2438322	H3K4me3_FH_mg10_Cvi_1-pseudoTair10_Nu.bowtie2_peak_734	AT1G07890
1	2443756	2444369	H3K4me3_FH_mg10_Cvi_1-pseudoTair10_Nu.bowtie2_peak_735	AT1G07902, AT1G07901
1	2445515	2445768	H3K4me3_FH_mg10_Cvi_1-pseudoTair10_Nu.bowtie2_peak_736	AT1G07910
1	2446027	2446955	H3K4me3_FH_mg10_Cvi_1-pseudoTair10_Nu.bowtie2_peak_737	AT1G07910
1	2454868	2455471	H3K4me3_FH_mg10_Cvi_1-pseudoTair10_Nu.bowtie2_peak_738	AT1G07920, AT1G44370
1	2458287	2459048	H3K4me3_FH_mg10_Cvi_1-pseudoTair10_Nu.bowtie2_peak_739	AT1G07930
1	2464881	2465468	H3K4me3_FH_mg10_Cvi_1-pseudoTair10_Nu.bowtie2_peak_740	AT1G07940, AT1G44500
1	2466229	2467036	H3K4me3_FH_mg10_Cvi_1-pseudoTair10_Nu.bowtie2_peak_741	AT1G07950
1	2467185	2467829	H3K4me3_FH_mg10_Cvi_1-pseudoTair10_Nu.bowtie2_peak_742	AT1G07960
1	2471978	2472630	H3K4me3_FH_mg10_Cvi_1-pseudoTair10_Nu.bowtie2_peak_743	AT1G07970
1	2474151	2474909	H3K4me3_FH_mg10_Cvi_1-pseudoTair10_Nu.bowtie2_peak_744	AT1G07980
1	2475460	2476306	H3K4me3_FH_mg10_Cvi_1-pseudoTair10_Nu.bowtie2_peak_745	AT1G07985
1	2476776	2477044	H3K4me3_FH_mg10_Cvi_1-pseudoTair10_Nu.bowtie2_peak_746	AT1G07990
1	2477129	2478023	H3K4me3_FH_mg10_Cvi_1-pseudoTair10_Nu.bowtie2_peak_747	AT1G07990
1	2484218	2485157	H3K4me3_FH_mg10_Cvi_1-pseudoTair10_Nu.bowtie2_peak_748	AT1G08000
1	2487060	2488017	H3K4me3_FH_mg10_Cvi_1-pseudoTair10_Nu.bowtie2_peak_749	AT1G08010
1	2492287	2493303	H3K4me3_FH_mg10_Cvi_1-pseudoTair10_Nu.bowtie2_peak_750	AT1G08030
1	2497771	2498639	H3K4me3_FH_mg10_Cvi_1-pseudoTair10_Nu.bowtie2_peak_751	AT1G08040
1	2500438	2501437	H3K4me3_FH_mg10_Cvi_1-pseudoTair10_Nu.bowtie2_peak_752	AT1G08050
1	2510358	2511076	H3K4me3_FH_mg10_Cvi_1-pseudoTair10_Nu.bowtie2_peak_753	AT1G08060
1	2515762	2516653	H3K4me3_FH_mg10_Cvi_1-pseudoTair10_Nu.bowtie2_peak_754	AT1G08070
1	2524049	2524602	H3K4me3_FH_mg10_Cvi_1-pseudoTair10_Nu.bowtie2_peak_755	AT1G08090
1	2535320	2536100	H3K4me3_FH_mg10_Cvi_1-pseudoTair10_Nu.bowtie2_peak_756	AT1G08110
1	2541627	2542066	H3K4me3_FH_mg10_Cvi_1-pseudoTair10_Nu.bowtie2_peak_757	AT1G08125
1	2546779	2547867	H3K4me3_FH_mg10_Cvi_1-pseudoTair10_Nu.bowtie2_peak_758	AT1G08130
1	2561490	2562140	H3K4me3_FH_mg10_Cvi_1-pseudoTair10_Nu.bowtie2_peak_759	AT1G08165
1	2562461	2563682	H3K4me3_FH_mg10_Cvi_1-pseudoTair10_Nu.bowtie2_peak_760	AT1G08170
1	2564640	2565138	H3K4me3_FH_mg10_Cvi_1-pseudoTair10_Nu.bowtie2_peak_761	AT1G08180
1	2567478	2568354	H3K4me3_FH_mg10_Cvi_1-pseudoTair10_Nu.bowtie2_peak_762	AT1G08190
1	2572641	2573189	H3K4me3_FH_mg10_Cvi_1-pseudoTair10_Nu.bowtie2_peak_763	.
1	2575861	2576726	H3K4me3_FH_mg10_Cvi_1-pseudoTair10_Nu.bowtie2_peak_764	AT1G08200
1	2580062	2580646	H3K4me3_FH_mg10_Cvi_1-pseudoTair10_Nu.bowtie2_peak_765	AT1G08210
1	2582616	2583308	H3K4me3_FH_mg10_Cvi_1-pseudoTair10_Nu.bowtie2_peak_766	AT1G08220
1	2586227	2586689	H3K4me3_FH_mg10_Cvi_1-pseudoTair10_Nu.bowtie2_peak_767	AT1G08230
1	2588995	2590364	H3K4me3_FH_mg10_Cvi_1-pseudoTair10_Nu.bowtie2_peak_768	AT1G08260, AT1G08250
1	2590796	2591332	H3K4me3_FH_mg10_Cvi_1-pseudoTair10_Nu.bowtie2_peak_769	AT1G08260
1	2606608	2607540	H3K4me3_FH_mg10_Cvi_1-pseudoTair10_Nu.bowtie2_peak_770	AT1G08270
1	2607970	2608951	H3K4me3_FH_mg10_Cvi_1-pseudoTair10_Nu.bowtie2_peak_771	AT1G08280
1	2614980	2615966	H3K4me3_FH_mg10_Cvi_1-pseudoTair10_Nu.bowtie2_peak_772	AT1G08300
1	2618753	2619303	H3K4me3_FH_mg10_Cvi_1-pseudoTair10_Nu.bowtie2_peak_773	AT1G08310
1	2620459	2621547	H3K4me3_FH_mg10_Cvi_1-pseudoTair10_Nu.bowtie2_peak_774	AT1G04647, AT1G08315
1	2630932	2632011	H3K4me3_FH_mg10_Cvi_1-pseudoTair10_Nu.bowtie2_peak_775	AT1G08340
1	2635102	2635842	H3K4me3_FH_mg10_Cvi_1-pseudoTair10_Nu.bowtie2_peak_776	AT1G08350
1	2636038	2636640	H3K4me3_FH_mg10_Cvi_1-pseudoTair10_Nu.bowtie2_peak_777	AT1G08360
1	2638233	2638992	H3K4me3_FH_mg10_Cvi_1-pseudoTair10_Nu.bowtie2_peak_778	AT1G08370
1	2641479	2641739	H3K4me3_FH_mg10_Cvi_1-pseudoTair10_Nu.bowtie2_peak_779	AT1G08380
1	2642184	2642722	H3K4me3_FH_mg10_Cvi_1-pseudoTair10_Nu.bowtie2_peak_780	AT1G08390
1	2645348	2646054	H3K4me3_FH_mg10_Cvi_1-pseudoTair10_Nu.bowtie2_peak_781	AT1G08400
1	2646214	2647096	H3K4me3_FH_mg10_Cvi_1-pseudoTair10_Nu.bowtie2_peak_782	AT1G08410
1	2649702	2650865	H3K4me3_FH_mg10_Cvi_1-pseudoTair10_Nu.bowtie2_peak_783	AT1G08420
1	2671018	2671832	H3K4me3_FH_mg10_Cvi_1-pseudoTair10_Nu.bowtie2_peak_784	AT1G08450
1	2672445	2673261	H3K4me3_FH_mg10_Cvi_1-pseudoTair10_Nu.bowtie2_peak_785	AT1G08460
1	2673299	2673556	H3K4me3_FH_mg10_Cvi_1-pseudoTair10_Nu.bowtie2_peak_786	AT1G08460
1	2675892	2676185	H3K4me3_FH_mg10_Cvi_1-pseudoTair10_Nu.bowtie2_peak_787	AT1G08465
1	2682307	2682811	H3K4me3_FH_mg10_Cvi_1-pseudoTair10_Nu.bowtie2_peak_788	.
1	2682879	2683131	H3K4me3_FH_mg10_Cvi_1-pseudoTair10_Nu.bowtie2_peak_789	.
1	2683222	2684054	H3K4me3_FH_mg10_Cvi_1-pseudoTair10_Nu.bowtie2_peak_790	AT1G08470
1	2684283	2685040	H3K4me3_FH_mg10_Cvi_1-pseudoTair10_Nu.bowtie2_peak_791	AT1G08480
1	2687694	2688571	H3K4me3_FH_mg10_Cvi_1-pseudoTair10_Nu.bowtie2_peak_792	AT1G08490
1	2689085	2689802	H3K4me3_FH_mg10_Cvi_1-pseudoTair10_Nu.bowtie2_peak_793	AT1G08500
1	2691437	2691754	H3K4me3_FH_mg10_Cvi_1-pseudoTair10_Nu.bowtie2_peak_794	.
1	2692669	2694228	H3K4me3_FH_mg10_Cvi_1-pseudoTair10_Nu.bowtie2_peak_795	AT1G08510
1	2696442	2697262	H3K4me3_FH_mg10_Cvi_1-pseudoTair10_Nu.bowtie2_peak_796	AT1G08520
1	2700471	2700969	H3K4me3_FH_mg10_Cvi_1-pseudoTair10_Nu.bowtie2_peak_797	.
1	2701204	2701875	H3K4me3_FH_mg10_Cvi_1-pseudoTair10_Nu.bowtie2_peak_798	AT1G08530
1	2706943	2707703	H3K4me3_FH_mg10_Cvi_1-pseudoTair10_Nu.bowtie2_peak_799	AT1G08550
1	2710271	2710964	H3K4me3_FH_mg10_Cvi_1-pseudoTair10_Nu.bowtie2_peak_800	AT1G08560
1	2712934	2714523	H3K4me3_FH_mg10_Cvi_1-pseudoTair10_Nu.bowtie2_peak_801	AT1G08570
1	2715781	2716395	H3K4me3_FH_mg10_Cvi_1-pseudoTair10_Nu.bowtie2_peak_802	AT1G08580
1	2718780	2721949	H3K4me3_FH_mg10_Cvi_1-pseudoTair10_Nu.bowtie2_peak_803	AT1G08590, AT1G08592
1	2723743	2724586	H3K4me3_FH_mg10_Cvi_1-pseudoTair10_Nu.bowtie2_peak_804	AT1G08600
1	2732703	2732968	H3K4me3_FH_mg10_Cvi_1-pseudoTair10_Nu.bowtie2_peak_805	.
1	2735205	2735782	H3K4me3_FH_mg10_Cvi_1-pseudoTair10_Nu.bowtie2_peak_806	AT1G08610
1	2736769	2737495	H3K4me3_FH_mg10_Cvi_1-pseudoTair10_Nu.bowtie2_peak_807	AT1G08620, AT1G04657
1	2745398	2745663	H3K4me3_FH_mg10_Cvi_1-pseudoTair10_Nu.bowtie2_peak_808	.
1	2746332	2746730	H3K4me3_FH_mg10_Cvi_1-pseudoTair10_Nu.bowtie2_peak_809	AT1G08630
1	2750450	2751241	H3K4me3_FH_mg10_Cvi_1-pseudoTair10_Nu.bowtie2_peak_810	AT1G08640
1	2752169	2753458	H3K4me3_FH_mg10_Cvi_1-pseudoTair10_Nu.bowtie2_peak_811	AT1G08650, AT1G08645
1	2759054	2759785	H3K4me3_FH_mg10_Cvi_1-pseudoTair10_Nu.bowtie2_peak_812	AT1G08660
1	2762642	2763472	H3K4me3_FH_mg10_Cvi_1-pseudoTair10_Nu.bowtie2_peak_813	AT1G08680
1	2770461	2771418	H3K4me3_FH_mg10_Cvi_1-pseudoTair10_Nu.bowtie2_peak_814	AT1G08700
1	2771724	2772569	H3K4me3_FH_mg10_Cvi_1-pseudoTair10_Nu.bowtie2_peak_815	AT1G08710
1	2773974	2774807	H3K4me3_FH_mg10_Cvi_1-pseudoTair10_Nu.bowtie2_peak_816	AT1G08720
1	2779512	2779812	H3K4me3_FH_mg10_Cvi_1-pseudoTair10_Nu.bowtie2_peak_817	AT1G08730
1	2785168	2785887	H3K4me3_FH_mg10_Cvi_1-pseudoTair10_Nu.bowtie2_peak_818	.
1	2786379	2786623	H3K4me3_FH_mg10_Cvi_1-pseudoTair10_Nu.bowtie2_peak_819	.
1	2801038	2801740	H3K4me3_FH_mg10_Cvi_1-pseudoTair10_Nu.bowtie2_peak_820	AT1G08750
1	2805344	2806228	H3K4me3_FH_mg10_Cvi_1-pseudoTair10_Nu.bowtie2_peak_821	AT1G08760
1	2808868	2809683	H3K4me3_FH_mg10_Cvi_1-pseudoTair10_Nu.bowtie2_peak_822	AT1G08770
1	2810611	2811180	H3K4me3_FH_mg10_Cvi_1-pseudoTair10_Nu.bowtie2_peak_823	AT1G08780
1	2817260	2817834	H3K4me3_FH_mg10_Cvi_1-pseudoTair10_Nu.bowtie2_peak_824	AT1G08800
1	2824442	2825336	H3K4me3_FH_mg10_Cvi_1-pseudoTair10_Nu.bowtie2_peak_825	AT1G08820
1	2827104	2827917	H3K4me3_FH_mg10_Cvi_1-pseudoTair10_Nu.bowtie2_peak_826	AT1G08830
1	2838055	2838893	H3K4me3_FH_mg10_Cvi_1-pseudoTair10_Nu.bowtie2_peak_827	AT1G08840
1	2839106	2839732	H3K4me3_FH_mg10_Cvi_1-pseudoTair10_Nu.bowtie2_peak_828	AT1G08845
1	2841689	2842357	H3K4me3_FH_mg10_Cvi_1-pseudoTair10_Nu.bowtie2_peak_829	AT1G08860
1	2846810	2847763	H3K4me3_FH_mg10_Cvi_1-pseudoTair10_Nu.bowtie2_peak_830	AT1G08880
1	2852445	2852804	H3K4me3_FH_mg10_Cvi_1-pseudoTair10_Nu.bowtie2_peak_831	AT1G08900
1	2856165	2857177	H3K4me3_FH_mg10_Cvi_1-pseudoTair10_Nu.bowtie2_peak_832	AT1G08910
1	2867293	2868120	H3K4me3_FH_mg10_Cvi_1-pseudoTair10_Nu.bowtie2_peak_833	AT1G08920
1	2873422	2874174	H3K4me3_FH_mg10_Cvi_1-pseudoTair10_Nu.bowtie2_peak_834	AT1G08930
1	2877579	2878159	H3K4me3_FH_mg10_Cvi_1-pseudoTair10_Nu.bowtie2_peak_835	AT1G08940
1	2879583	2880576	H3K4me3_FH_mg10_Cvi_1-pseudoTair10_Nu.bowtie2_peak_836	AT1G08960
1	2882537	2882973	H3K4me3_FH_mg10_Cvi_1-pseudoTair10_Nu.bowtie2_peak_837	AT1G08970
1	2884474	2884853	H3K4me3_FH_mg10_Cvi_1-pseudoTair10_Nu.bowtie2_peak_838	AT1G08980
1	2885911	2886336	H3K4me3_FH_mg10_Cvi_1-pseudoTair10_Nu.bowtie2_peak_839	.
1	2888816	2889512	H3K4me3_FH_mg10_Cvi_1-pseudoTair10_Nu.bowtie2_peak_840	AT1G08990
1	2890346	2890680	H3K4me3_FH_mg10_Cvi_1-pseudoTair10_Nu.bowtie2_peak_841	.
1	2891020	2891690	H3K4me3_FH_mg10_Cvi_1-pseudoTair10_Nu.bowtie2_peak_842	AT1G09000
1	2898484	2899380	H3K4me3_FH_mg10_Cvi_1-pseudoTair10_Nu.bowtie2_peak_843	AT1G09010
1	2904045	2904836	H3K4me3_FH_mg10_Cvi_1-pseudoTair10_Nu.bowtie2_peak_844	AT1G09020
1	2911290	2912144	H3K4me3_FH_mg10_Cvi_1-pseudoTair10_Nu.bowtie2_peak_845	AT1G09040
1	2916980	2917830	H3K4me3_FH_mg10_Cvi_1-pseudoTair10_Nu.bowtie2_peak_846	AT1G09050
1	2925152	2925862	H3K4me3_FH_mg10_Cvi_1-pseudoTair10_Nu.bowtie2_peak_847	AT1G09060
1	2927710	2928856	H3K4me3_FH_mg10_Cvi_1-pseudoTair10_Nu.bowtie2_peak_848	AT1G09070
1	2929231	2929675	H3K4me3_FH_mg10_Cvi_1-pseudoTair10_Nu.bowtie2_peak_849	.
1	2932774	2933011	H3K4me3_FH_mg10_Cvi_1-pseudoTair10_Nu.bowtie2_peak_850	AT1G09090
1	2938657	2939308	H3K4me3_FH_mg10_Cvi_1-pseudoTair10_Nu.bowtie2_peak_851	AT1G09100
1	2941459	2942295	H3K4me3_FH_mg10_Cvi_1-pseudoTair10_Nu.bowtie2_peak_852	AT1G09130
1	2944798	2945922	H3K4me3_FH_mg10_Cvi_1-pseudoTair10_Nu.bowtie2_peak_853	AT1G09140
1	2946263	2946855	H3K4me3_FH_mg10_Cvi_1-pseudoTair10_Nu.bowtie2_peak_854	AT1G09150
1	2949823	2950907	H3K4me3_FH_mg10_Cvi_1-pseudoTair10_Nu.bowtie2_peak_855	AT1G09155
1	2951744	2952399	H3K4me3_FH_mg10_Cvi_1-pseudoTair10_Nu.bowtie2_peak_856	AT1G09157
1	2954755	2955714	H3K4me3_FH_mg10_Cvi_1-pseudoTair10_Nu.bowtie2_peak_857	AT1G09160
1	2964221	2964575	H3K4me3_FH_mg10_Cvi_1-pseudoTair10_Nu.bowtie2_peak_858	AT1G09176
1	2965022	2965304	H3K4me3_FH_mg10_Cvi_1-pseudoTair10_Nu.bowtie2_peak_859	AT1G09180
1	2966902	2967753	H3K4me3_FH_mg10_Cvi_1-pseudoTair10_Nu.bowtie2_peak_860	AT1G09190
1	2970851	2971473	H3K4me3_FH_mg10_Cvi_1-pseudoTair10_Nu.bowtie2_peak_861	AT1G09195
1	2971625	2972100	H3K4me3_FH_mg10_Cvi_1-pseudoTair10_Nu.bowtie2_peak_862	AT1G09200
1	2976107	2976760	H3K4me3_FH_mg10_Cvi_1-pseudoTair10_Nu.bowtie2_peak_863	AT1G09210
1	2978634	2979420	H3K4me3_FH_mg10_Cvi_1-pseudoTair10_Nu.bowtie2_peak_864	AT1G09220
1	2981938	2982589	H3K4me3_FH_mg10_Cvi_1-pseudoTair10_Nu.bowtie2_peak_865	AT1G09230
1	2989362	2990188	H3K4me3_FH_mg10_Cvi_1-pseudoTair10_Nu.bowtie2_peak_866	AT1G09250
1	2993489	2993842	H3K4me3_FH_mg10_Cvi_1-pseudoTair10_Nu.bowtie2_peak_867	AT1G09260
1	2994374	2995235	H3K4me3_FH_mg10_Cvi_1-pseudoTair10_Nu.bowtie2_peak_868	AT1G09270
1	3000611	3001332	H3K4me3_FH_mg10_Cvi_1-pseudoTair10_Nu.bowtie2_peak_869	AT1G09280
1	3001600	3001857	H3K4me3_FH_mg10_Cvi_1-pseudoTair10_Nu.bowtie2_peak_870	.
1	3003151	3003759	H3K4me3_FH_mg10_Cvi_1-pseudoTair10_Nu.bowtie2_peak_871	AT1G09290, AT1G09300
1	3003805	3004559	H3K4me3_FH_mg10_Cvi_1-pseudoTair10_Nu.bowtie2_peak_872	AT1G09300
1	3011274	3012364	H3K4me3_FH_mg10_Cvi_1-pseudoTair10_Nu.bowtie2_peak_873	AT1G09320
1	3014351	3015062	H3K4me3_FH_mg10_Cvi_1-pseudoTair10_Nu.bowtie2_peak_874	AT1G09330
1	3015277	3016090	H3K4me3_FH_mg10_Cvi_1-pseudoTair10_Nu.bowtie2_peak_875	AT1G09340
1	3017636	3018172	H3K4me3_FH_mg10_Cvi_1-pseudoTair10_Nu.bowtie2_peak_876	.
1	3019866	3020149	H3K4me3_FH_mg10_Cvi_1-pseudoTair10_Nu.bowtie2_peak_877	AT1G09350
1	3026936	3027771	H3K4me3_FH_mg10_Cvi_1-pseudoTair10_Nu.bowtie2_peak_878	.
1	3029024	3029369	H3K4me3_FH_mg10_Cvi_1-pseudoTair10_Nu.bowtie2_peak_879	AT1G09380
1	3031211	3031553	H3K4me3_FH_mg10_Cvi_1-pseudoTair10_Nu.bowtie2_peak_880	AT1G09390
1	3033656	3034981	H3K4me3_FH_mg10_Cvi_1-pseudoTair10_Nu.bowtie2_peak_881	AT1G09400
1	3035386	3035918	H3K4me3_FH_mg10_Cvi_1-pseudoTair10_Nu.bowtie2_peak_882	AT1G09410
1	3041022	3041842	H3K4me3_FH_mg10_Cvi_1-pseudoTair10_Nu.bowtie2_peak_883	AT1G09420
1	3041927	3042804	H3K4me3_FH_mg10_Cvi_1-pseudoTair10_Nu.bowtie2_peak_884	AT1G09430
1	3047135	3047388	H3K4me3_FH_mg10_Cvi_1-pseudoTair10_Nu.bowtie2_peak_885	AT1G09440
1	3048963	3049565	H3K4me3_FH_mg10_Cvi_1-pseudoTair10_Nu.bowtie2_peak_886	AT1G09450
1	3050207	3050453	H3K4me3_FH_mg10_Cvi_1-pseudoTair10_Nu.bowtie2_peak_887	AT1G09450
1	3053815	3054553	H3K4me3_FH_mg10_Cvi_1-pseudoTair10_Nu.bowtie2_peak_888	AT1G09460
1	3056676	3057593	H3K4me3_FH_mg10_Cvi_1-pseudoTair10_Nu.bowtie2_peak_889	AT1G09470
1	3064122	3065280	H3K4me3_FH_mg10_Cvi_1-pseudoTair10_Nu.bowtie2_peak_890	AT1G09490
1	3066763	3067809	H3K4me3_FH_mg10_Cvi_1-pseudoTair10_Nu.bowtie2_peak_891	AT1G09500
1	3069361	3069732	H3K4me3_FH_mg10_Cvi_1-pseudoTair10_Nu.bowtie2_peak_892	AT1G09510
1	3071013	3072067	H3K4me3_FH_mg10_Cvi_1-pseudoTair10_Nu.bowtie2_peak_893	AT1G09520
1	3076502	3077756	H3K4me3_FH_mg10_Cvi_1-pseudoTair10_Nu.bowtie2_peak_894	AT1G09530
1	3086275	3087384	H3K4me3_FH_mg10_Cvi_1-pseudoTair10_Nu.bowtie2_peak_895	AT1G09540
1	3093816	3094725	H3K4me3_FH_mg10_Cvi_1-pseudoTair10_Nu.bowtie2_peak_896	AT1G09560
1	3099663	3100820	H3K4me3_FH_mg10_Cvi_1-pseudoTair10_Nu.bowtie2_peak_897	AT1G09570
1	3101840	3103008	H3K4me3_FH_mg10_Cvi_1-pseudoTair10_Nu.bowtie2_peak_898	AT1G09575
1	3104545	3105198	H3K4me3_FH_mg10_Cvi_1-pseudoTair10_Nu.bowtie2_peak_899	AT1G09580
1	3106522	3107144	H3K4me3_FH_mg10_Cvi_1-pseudoTair10_Nu.bowtie2_peak_900	AT1G09590
1	3108099	3108950	H3K4me3_FH_mg10_Cvi_1-pseudoTair10_Nu.bowtie2_peak_901	AT1G09600
1	3115526	3116660	H3K4me3_FH_mg10_Cvi_1-pseudoTair10_Nu.bowtie2_peak_902	AT1G09620
1	3118792	3119637	H3K4me3_FH_mg10_Cvi_1-pseudoTair10_Nu.bowtie2_peak_903	AT1G09630
1	3119915	3120631	H3K4me3_FH_mg10_Cvi_1-pseudoTair10_Nu.bowtie2_peak_904	AT1G09640
1	3122999	3123671	H3K4me3_FH_mg10_Cvi_1-pseudoTair10_Nu.bowtie2_peak_905	AT1G09645
1	3125303	3126738	H3K4me3_FH_mg10_Cvi_1-pseudoTair10_Nu.bowtie2_peak_906	AT1G09650, AT1G04713
1	3130371	3131020	H3K4me3_FH_mg10_Cvi_1-pseudoTair10_Nu.bowtie2_peak_907	AT1G09660
1	3134995	3135971	H3K4me3_FH_mg10_Cvi_1-pseudoTair10_Nu.bowtie2_peak_908	AT1G09680
1	3136811	3137486	H3K4me3_FH_mg10_Cvi_1-pseudoTair10_Nu.bowtie2_peak_909	AT1G09690
1	3139373	3140267	H3K4me3_FH_mg10_Cvi_1-pseudoTair10_Nu.bowtie2_peak_910	AT1G09700
1	3140889	3141582	H3K4me3_FH_mg10_Cvi_1-pseudoTair10_Nu.bowtie2_peak_911	AT1G09710
1	3153601	3154349	H3K4me3_FH_mg10_Cvi_1-pseudoTair10_Nu.bowtie2_peak_912	AT1G09730
1	3154521	3155184	H3K4me3_FH_mg10_Cvi_1-pseudoTair10_Nu.bowtie2_peak_913	AT1G09740
1	3157568	3158933	H3K4me3_FH_mg10_Cvi_1-pseudoTair10_Nu.bowtie2_peak_914	AT1G09750
1	3161046	3161652	H3K4me3_FH_mg10_Cvi_1-pseudoTair10_Nu.bowtie2_peak_915	AT1G09760
1	3161862	3162598	H3K4me3_FH_mg10_Cvi_1-pseudoTair10_Nu.bowtie2_peak_916	AT1G09770
1	3167058	3167887	H3K4me3_FH_mg10_Cvi_1-pseudoTair10_Nu.bowtie2_peak_917	AT1G09780
1	3172112	3172750	H3K4me3_FH_mg10_Cvi_1-pseudoTair10_Nu.bowtie2_peak_918	AT1G09794
1	3173543	3174431	H3K4me3_FH_mg10_Cvi_1-pseudoTair10_Nu.bowtie2_peak_919	AT1G09795, AT1G04723
1	3179770	3180403	H3K4me3_FH_mg10_Cvi_1-pseudoTair10_Nu.bowtie2_peak_920	AT1G09800
1	3183550	3184213	H3K4me3_FH_mg10_Cvi_1-pseudoTair10_Nu.bowtie2_peak_921	AT1G09810
1	3187563	3188099	H3K4me3_FH_mg10_Cvi_1-pseudoTair10_Nu.bowtie2_peak_922	AT1G09812
1	3189392	3190101	H3K4me3_FH_mg10_Cvi_1-pseudoTair10_Nu.bowtie2_peak_923	AT1G09815
1	3191701	3192522	H3K4me3_FH_mg10_Cvi_1-pseudoTair10_Nu.bowtie2_peak_924	AT1G09820
1	3194237	3195004	H3K4me3_FH_mg10_Cvi_1-pseudoTair10_Nu.bowtie2_peak_925	AT1G09830
1	3199372	3200221	H3K4me3_FH_mg10_Cvi_1-pseudoTair10_Nu.bowtie2_peak_926	AT1G09840
1	3201791	3202358	H3K4me3_FH_mg10_Cvi_1-pseudoTair10_Nu.bowtie2_peak_927	AT1G09850
1	3205692	3206525	H3K4me3_FH_mg10_Cvi_1-pseudoTair10_Nu.bowtie2_peak_928	AT1G09870
1	3218010	3218647	H3K4me3_FH_mg10_Cvi_1-pseudoTair10_Nu.bowtie2_peak_929	AT1G09900
1	3223901	3224514	H3K4me3_FH_mg10_Cvi_1-pseudoTair10_Nu.bowtie2_peak_930	AT1G09910, AT1TE10470
1	3226305	3227005	H3K4me3_FH_mg10_Cvi_1-pseudoTair10_Nu.bowtie2_peak_931	AT1G09920
1	3227563	3227872	H3K4me3_FH_mg10_Cvi_1-pseudoTair10_Nu.bowtie2_peak_932	.
1	3229786	3230094	H3K4me3_FH_mg10_Cvi_1-pseudoTair10_Nu.bowtie2_peak_933	AT1G09930
1	3238517	3238792	H3K4me3_FH_mg10_Cvi_1-pseudoTair10_Nu.bowtie2_peak_934	AT1G09940
1	3238940	3239488	H3K4me3_FH_mg10_Cvi_1-pseudoTair10_Nu.bowtie2_peak_935	AT1G09940
1	3240707	3241548	H3K4me3_FH_mg10_Cvi_1-pseudoTair10_Nu.bowtie2_peak_936	AT1G09950
1	3244163	3245487	H3K4me3_FH_mg10_Cvi_1-pseudoTair10_Nu.bowtie2_peak_937	AT1G09960
1	3252245	3254865	H3K4me3_FH_mg10_Cvi_1-pseudoTair10_Nu.bowtie2_peak_938	AT1G09970, AT1TE10570
1	3260687	3261612	H3K4me3_FH_mg10_Cvi_1-pseudoTair10_Nu.bowtie2_peak_939	AT1G09980
1	3262944	3263567	H3K4me3_FH_mg10_Cvi_1-pseudoTair10_Nu.bowtie2_peak_940	AT1G09995
1	3265973	3266341	H3K4me3_FH_mg10_Cvi_1-pseudoTair10_Nu.bowtie2_peak_941	AT1G10010
1	3270101	3270763	H3K4me3_FH_mg10_Cvi_1-pseudoTair10_Nu.bowtie2_peak_942	.
1	3270951	3271991	H3K4me3_FH_mg10_Cvi_1-pseudoTair10_Nu.bowtie2_peak_943	AT1G10020
1	3273813	3274418	H3K4me3_FH_mg10_Cvi_1-pseudoTair10_Nu.bowtie2_peak_944	AT1G10030
1	3277929	3278712	H3K4me3_FH_mg10_Cvi_1-pseudoTair10_Nu.bowtie2_peak_945	AT1G10040
1	3278983	3279834	H3K4me3_FH_mg10_Cvi_1-pseudoTair10_Nu.bowtie2_peak_946	AT1G10050
1	3285138	3285544	H3K4me3_FH_mg10_Cvi_1-pseudoTair10_Nu.bowtie2_peak_947	AT1G10060
1	3288137	3288528	H3K4me3_FH_mg10_Cvi_1-pseudoTair10_Nu.bowtie2_peak_948	AT1G10070
1	3288573	3289249	H3K4me3_FH_mg10_Cvi_1-pseudoTair10_Nu.bowtie2_peak_949	AT1G10070
1	3290590	3291122	H3K4me3_FH_mg10_Cvi_1-pseudoTair10_Nu.bowtie2_peak_950	.
1	3295420	3296086	H3K4me3_FH_mg10_Cvi_1-pseudoTair10_Nu.bowtie2_peak_951	AT1G10090
1	3296773	3297003	H3K4me3_FH_mg10_Cvi_1-pseudoTair10_Nu.bowtie2_peak_952	.
1	3299586	3300497	H3K4me3_FH_mg10_Cvi_1-pseudoTair10_Nu.bowtie2_peak_953	AT1G10095
1	3302647	3303365	H3K4me3_FH_mg10_Cvi_1-pseudoTair10_Nu.bowtie2_peak_954	AT1G10110
1	3305507	3306316	H3K4me3_FH_mg10_Cvi_1-pseudoTair10_Nu.bowtie2_peak_955	AT1G10120, AT1G04773
1	3310918	3311579	H3K4me3_FH_mg10_Cvi_1-pseudoTair10_Nu.bowtie2_peak_956	AT1G10130
1	3322888	3323514	H3K4me3_FH_mg10_Cvi_1-pseudoTair10_Nu.bowtie2_peak_957	AT1G10140
1	3325880	3327352	H3K4me3_FH_mg10_Cvi_1-pseudoTair10_Nu.bowtie2_peak_958	AT1G10150
1	3337251	3338086	H3K4me3_FH_mg10_Cvi_1-pseudoTair10_Nu.bowtie2_peak_959	AT1G10170
1	3340692	3341603	H3K4me3_FH_mg10_Cvi_1-pseudoTair10_Nu.bowtie2_peak_960	AT1G10180
1	3346506	3346778	H3K4me3_FH_mg10_Cvi_1-pseudoTair10_Nu.bowtie2_peak_961	.
1	3346942	3347555	H3K4me3_FH_mg10_Cvi_1-pseudoTair10_Nu.bowtie2_peak_962	AT1G10200
1	3347609	3347840	H3K4me3_FH_mg10_Cvi_1-pseudoTair10_Nu.bowtie2_peak_963	AT1G10200
1	3349214	3350277	H3K4me3_FH_mg10_Cvi_1-pseudoTair10_Nu.bowtie2_peak_964	AT1G10210
1	3352053	3352860	H3K4me3_FH_mg10_Cvi_1-pseudoTair10_Nu.bowtie2_peak_965	AT1G10220
1	3354265	3354761	H3K4me3_FH_mg10_Cvi_1-pseudoTair10_Nu.bowtie2_peak_966	AT1G10225
1	3355598	3356367	H3K4me3_FH_mg10_Cvi_1-pseudoTair10_Nu.bowtie2_peak_967	AT1G10230
1	3359132	3359834	H3K4me3_FH_mg10_Cvi_1-pseudoTair10_Nu.bowtie2_peak_968	AT1G10240
1	3361501	3361833	H3K4me3_FH_mg10_Cvi_1-pseudoTair10_Nu.bowtie2_peak_969	AT1G04783
1	3363456	3364570	H3K4me3_FH_mg10_Cvi_1-pseudoTair10_Nu.bowtie2_peak_970	AT1G10270
1	3368024	3369117	H3K4me3_FH_mg10_Cvi_1-pseudoTair10_Nu.bowtie2_peak_971	AT1G10280
1	3370467	3371269	H3K4me3_FH_mg10_Cvi_1-pseudoTair10_Nu.bowtie2_peak_972	AT1G10290
1	3378229	3378532	H3K4me3_FH_mg10_Cvi_1-pseudoTair10_Nu.bowtie2_peak_973	AT1G10300
1	3383151	3383915	H3K4me3_FH_mg10_Cvi_1-pseudoTair10_Nu.bowtie2_peak_974	AT1G10310
1	3384522	3384823	H3K4me3_FH_mg10_Cvi_1-pseudoTair10_Nu.bowtie2_peak_975	.
1	3387311	3388419	H3K4me3_FH_mg10_Cvi_1-pseudoTair10_Nu.bowtie2_peak_976	AT1G10320, AT1TE11020
1	3388537	3389506	H3K4me3_FH_mg10_Cvi_1-pseudoTair10_Nu.bowtie2_peak_977	AT1G10330
1	3394068	3395065	H3K4me3_FH_mg10_Cvi_1-pseudoTair10_Nu.bowtie2_peak_978	AT1G10350
1	3396456	3396926	H3K4me3_FH_mg10_Cvi_1-pseudoTair10_Nu.bowtie2_peak_979	AT1G10360
1	3397274	3397615	H3K4me3_FH_mg10_Cvi_1-pseudoTair10_Nu.bowtie2_peak_980	.
1	3397885	3398372	H3K4me3_FH_mg10_Cvi_1-pseudoTair10_Nu.bowtie2_peak_981	AT1G10370
1	3400733	3401197	H3K4me3_FH_mg10_Cvi_1-pseudoTair10_Nu.bowtie2_peak_982	AT1G10380
1	3403029	3403618	H3K4me3_FH_mg10_Cvi_1-pseudoTair10_Nu.bowtie2_peak_983	AT1G10385
1	3412047	3412869	H3K4me3_FH_mg10_Cvi_1-pseudoTair10_Nu.bowtie2_peak_984	AT1G10390, AT1G10395
1	3418546	3419591	H3K4me3_FH_mg10_Cvi_1-pseudoTair10_Nu.bowtie2_peak_985	AT1G10410
1	3426871	3427519	H3K4me3_FH_mg10_Cvi_1-pseudoTair10_Nu.bowtie2_peak_986	AT1G10417
1	3429706	3430580	H3K4me3_FH_mg10_Cvi_1-pseudoTair10_Nu.bowtie2_peak_987	AT1G10430
1	3431763	3432691	H3K4me3_FH_mg10_Cvi_1-pseudoTair10_Nu.bowtie2_peak_988	AT1G10450
1	3439710	3440214	H3K4me3_FH_mg10_Cvi_1-pseudoTair10_Nu.bowtie2_peak_989	AT1G10460
1	3442606	3443854	H3K4me3_FH_mg10_Cvi_1-pseudoTair10_Nu.bowtie2_peak_990	AT1G10470
1	3449740	3450078	H3K4me3_FH_mg10_Cvi_1-pseudoTair10_Nu.bowtie2_peak_991	AT1G10480
1	3450096	3450399	H3K4me3_FH_mg10_Cvi_1-pseudoTair10_Nu.bowtie2_peak_992	AT1G10480
1	3453192	3453841	H3K4me3_FH_mg10_Cvi_1-pseudoTair10_Nu.bowtie2_peak_993	AT1G10490
1	3460686	3461463	H3K4me3_FH_mg10_Cvi_1-pseudoTair10_Nu.bowtie2_peak_994	AT1G10500
1	3461618	3462536	H3K4me3_FH_mg10_Cvi_1-pseudoTair10_Nu.bowtie2_peak_995	AT1G10510
1	3465914	3466463	H3K4me3_FH_mg10_Cvi_1-pseudoTair10_Nu.bowtie2_peak_996	AT1G10520
1	3469662	3470524	H3K4me3_FH_mg10_Cvi_1-pseudoTair10_Nu.bowtie2_peak_997	AT1G10522
1	3471783	3472679	H3K4me3_FH_mg10_Cvi_1-pseudoTair10_Nu.bowtie2_peak_998	AT1G10530, AT1G04803
1	3474517	3475007	H3K4me3_FH_mg10_Cvi_1-pseudoTair10_Nu.bowtie2_peak_999	AT1G10538
1	3477345	3477967	H3K4me3_FH_mg10_Cvi_1-pseudoTair10_Nu.bowtie2_peak_1000	AT1G10540
1	3480683	3480957	H3K4me3_FH_mg10_Cvi_1-pseudoTair10_Nu.bowtie2_peak_1001	AT1G10550
1	3484584	3486645	H3K4me3_FH_mg10_Cvi_1-pseudoTair10_Nu.bowtie2_peak_1002	AT1G10560
1	3487568	3488192	H3K4me3_FH_mg10_Cvi_1-pseudoTair10_Nu.bowtie2_peak_1003	AT1G10570
1	3492493	3493745	H3K4me3_FH_mg10_Cvi_1-pseudoTair10_Nu.bowtie2_peak_1004	AT1G10580
1	3502754	3503020	H3K4me3_FH_mg10_Cvi_1-pseudoTair10_Nu.bowtie2_peak_1005	AT1G10590
1	3503083	3503433	H3K4me3_FH_mg10_Cvi_1-pseudoTair10_Nu.bowtie2_peak_1006	AT1G10590
1	3503707	3504500	H3K4me3_FH_mg10_Cvi_1-pseudoTair10_Nu.bowtie2_peak_1007	AT1G10600
1	3506047	3506641	H3K4me3_FH_mg10_Cvi_1-pseudoTair10_Nu.bowtie2_peak_1008	AT1G10610, AT1TE11410
1	3514079	3514729	H3K4me3_FH_mg10_Cvi_1-pseudoTair10_Nu.bowtie2_peak_1009	AT1G10630
1	3525554	3526377	H3K4me3_FH_mg10_Cvi_1-pseudoTair10_Nu.bowtie2_peak_1010	AT1G10650
1	3532476	3533304	H3K4me3_FH_mg10_Cvi_1-pseudoTair10_Nu.bowtie2_peak_1011	AT1G10660
1	3535490	3536245	H3K4me3_FH_mg10_Cvi_1-pseudoTair10_Nu.bowtie2_peak_1012	AT1G10670
1	3550085	3550727	H3K4me3_FH_mg10_Cvi_1-pseudoTair10_Nu.bowtie2_peak_1013	AT1G10690
1	3554113	3555100	H3K4me3_FH_mg10_Cvi_1-pseudoTair10_Nu.bowtie2_peak_1014	AT1G10700
1	3558370	3559222	H3K4me3_FH_mg10_Cvi_1-pseudoTair10_Nu.bowtie2_peak_1015	AT1G10710
1	3562921	3563996	H3K4me3_FH_mg10_Cvi_1-pseudoTair10_Nu.bowtie2_peak_1016	AT1G10720
1	3565230	3566060	H3K4me3_FH_mg10_Cvi_1-pseudoTair10_Nu.bowtie2_peak_1017	AT1G10730
1	3569752	3570718	H3K4me3_FH_mg10_Cvi_1-pseudoTair10_Nu.bowtie2_peak_1018	AT1G10740
1	3577346	3577716	H3K4me3_FH_mg10_Cvi_1-pseudoTair10_Nu.bowtie2_peak_1019	AT1G10750
1	3577886	3578333	H3K4me3_FH_mg10_Cvi_1-pseudoTair10_Nu.bowtie2_peak_1020	AT1G10750
1	3589796	3590077	H3K4me3_FH_mg10_Cvi_1-pseudoTair10_Nu.bowtie2_peak_1021	AT1G10760
1	3590251	3590674	H3K4me3_FH_mg10_Cvi_1-pseudoTair10_Nu.bowtie2_peak_1022	AT1G10760
1	3591879	3592441	H3K4me3_FH_mg10_Cvi_1-pseudoTair10_Nu.bowtie2_peak_1023	AT1G10770
1	3594314	3595196	H3K4me3_FH_mg10_Cvi_1-pseudoTair10_Nu.bowtie2_peak_1024	AT1G10780
1	3596279	3596686	H3K4me3_FH_mg10_Cvi_1-pseudoTair10_Nu.bowtie2_peak_1025	AT1G10790
1	3604346	3605034	H3K4me3_FH_mg10_Cvi_1-pseudoTair10_Nu.bowtie2_peak_1026	AT1G10820
1	3606718	3607497	H3K4me3_FH_mg10_Cvi_1-pseudoTair10_Nu.bowtie2_peak_1027	AT1G10830
1	3609625	3610419	H3K4me3_FH_mg10_Cvi_1-pseudoTair10_Nu.bowtie2_peak_1028	AT1G10840
1	3611758	3613506	H3K4me3_FH_mg10_Cvi_1-pseudoTair10_Nu.bowtie2_peak_1029	AT1G10850, AT1G04823
1	3615505	3616179	H3K4me3_FH_mg10_Cvi_1-pseudoTair10_Nu.bowtie2_peak_1030	AT1G04827, AT1G10865
1	3623139	3623762	H3K4me3_FH_mg10_Cvi_1-pseudoTair10_Nu.bowtie2_peak_1031	AT1G10870
1	3625798	3626238	H3K4me3_FH_mg10_Cvi_1-pseudoTair10_Nu.bowtie2_peak_1032	.
1	3627679	3628323	H3K4me3_FH_mg10_Cvi_1-pseudoTair10_Nu.bowtie2_peak_1033	AT1G10890
1	3636516	3637178	H3K4me3_FH_mg10_Cvi_1-pseudoTair10_Nu.bowtie2_peak_1034	AT1G10900
1	3639870	3640664	H3K4me3_FH_mg10_Cvi_1-pseudoTair10_Nu.bowtie2_peak_1035	AT1G10910
1	3646873	3647450	H3K4me3_FH_mg10_Cvi_1-pseudoTair10_Nu.bowtie2_peak_1036	AT1G10920
1	3648095	3648564	H3K4me3_FH_mg10_Cvi_1-pseudoTair10_Nu.bowtie2_peak_1037	.
1	3654814	3655613	H3K4me3_FH_mg10_Cvi_1-pseudoTair10_Nu.bowtie2_peak_1038	AT1G10930
1	3657639	3658485	H3K4me3_FH_mg10_Cvi_1-pseudoTair10_Nu.bowtie2_peak_1039	AT1G10940
1	3659236	3659936	H3K4me3_FH_mg10_Cvi_1-pseudoTair10_Nu.bowtie2_peak_1040	AT1G10950
1	3664361	3664929	H3K4me3_FH_mg10_Cvi_1-pseudoTair10_Nu.bowtie2_peak_1041	AT1G10960
1	3666425	3667187	H3K4me3_FH_mg10_Cvi_1-pseudoTair10_Nu.bowtie2_peak_1042	AT1G10970
1	3670486	3670984	H3K4me3_FH_mg10_Cvi_1-pseudoTair10_Nu.bowtie2_peak_1043	AT1G10990
1	3675543	3676133	H3K4me3_FH_mg10_Cvi_1-pseudoTair10_Nu.bowtie2_peak_1044	AT1G11000
1	3676762	3677833	H3K4me3_FH_mg10_Cvi_1-pseudoTair10_Nu.bowtie2_peak_1045	AT1G11020
1	3680142	3680496	H3K4me3_FH_mg10_Cvi_1-pseudoTair10_Nu.bowtie2_peak_1046	AT1G11040
1	3681754	3683033	H3K4me3_FH_mg10_Cvi_1-pseudoTair10_Nu.bowtie2_peak_1047	AT1G11050
1	3684656	3685788	H3K4me3_FH_mg10_Cvi_1-pseudoTair10_Nu.bowtie2_peak_1048	AT1G11060
1	3691674	3691958	H3K4me3_FH_mg10_Cvi_1-pseudoTair10_Nu.bowtie2_peak_1049	.
1	3702630	3703646	H3K4me3_FH_mg10_Cvi_1-pseudoTair10_Nu.bowtie2_peak_1050	AT1G11090, AT1G04837
1	3708866	3709603	H3K4me3_FH_mg10_Cvi_1-pseudoTair10_Nu.bowtie2_peak_1051	AT1G11100
1	3710215	3710911	H3K4me3_FH_mg10_Cvi_1-pseudoTair10_Nu.bowtie2_peak_1052	AT1G11110
1	3713165	3713689	H3K4me3_FH_mg10_Cvi_1-pseudoTair10_Nu.bowtie2_peak_1053	AT1G11112
1	3715109	3715626	H3K4me3_FH_mg10_Cvi_1-pseudoTair10_Nu.bowtie2_peak_1054	AT1G11120, AT1TE12090
1	3718766	3719515	H3K4me3_FH_mg10_Cvi_1-pseudoTair10_Nu.bowtie2_peak_1055	AT1G11125
1	3722796	3723245	H3K4me3_FH_mg10_Cvi_1-pseudoTair10_Nu.bowtie2_peak_1056	AT1G11130
1	3728850	3729712	H3K4me3_FH_mg10_Cvi_1-pseudoTair10_Nu.bowtie2_peak_1057	AT1TE12135, AT1G11150
1	3729976	3730209	H3K4me3_FH_mg10_Cvi_1-pseudoTair10_Nu.bowtie2_peak_1058	AT1G11150
1	3733116	3733954	H3K4me3_FH_mg10_Cvi_1-pseudoTair10_Nu.bowtie2_peak_1059	AT1G11160
1	3740765	3742456	H3K4me3_FH_mg10_Cvi_1-pseudoTair10_Nu.bowtie2_peak_1060	AT1G11170
1	3744877	3745522	H3K4me3_FH_mg10_Cvi_1-pseudoTair10_Nu.bowtie2_peak_1061	AT1G11175
1	3745731	3746514	H3K4me3_FH_mg10_Cvi_1-pseudoTair10_Nu.bowtie2_peak_1062	AT1G11180
1	3751895	3752339	H3K4me3_FH_mg10_Cvi_1-pseudoTair10_Nu.bowtie2_peak_1063	AT1G11190
1	3753281	3754026	H3K4me3_FH_mg10_Cvi_1-pseudoTair10_Nu.bowtie2_peak_1064	AT1G11200
1	3755843	3756199	H3K4me3_FH_mg10_Cvi_1-pseudoTair10_Nu.bowtie2_peak_1065	.
1	3756371	3756998	H3K4me3_FH_mg10_Cvi_1-pseudoTair10_Nu.bowtie2_peak_1066	AT1G11210
1	3759989	3760359	H3K4me3_FH_mg10_Cvi_1-pseudoTair10_Nu.bowtie2_peak_1067	.
1	3760554	3761218	H3K4me3_FH_mg10_Cvi_1-pseudoTair10_Nu.bowtie2_peak_1068	AT1G11220
1	3763900	3764484	H3K4me3_FH_mg10_Cvi_1-pseudoTair10_Nu.bowtie2_peak_1069	AT1G11230
1	3767564	3768292	H3K4me3_FH_mg10_Cvi_1-pseudoTair10_Nu.bowtie2_peak_1070	.
1	3768723	3769027	H3K4me3_FH_mg10_Cvi_1-pseudoTair10_Nu.bowtie2_peak_1071	AT1G11240, AT1G11250
1	3777336	3778295	H3K4me3_FH_mg10_Cvi_1-pseudoTair10_Nu.bowtie2_peak_1072	AT1G11260
1	3778967	3779569	H3K4me3_FH_mg10_Cvi_1-pseudoTair10_Nu.bowtie2_peak_1073	.
1	3779664	3779966	H3K4me3_FH_mg10_Cvi_1-pseudoTair10_Nu.bowtie2_peak_1074	.
1	3786200	3786658	H3K4me3_FH_mg10_Cvi_1-pseudoTair10_Nu.bowtie2_peak_1075	AT1G11270
1	3786735	3787116	H3K4me3_FH_mg10_Cvi_1-pseudoTair10_Nu.bowtie2_peak_1076	AT1G11270
1	3789953	3790824	H3K4me3_FH_mg10_Cvi_1-pseudoTair10_Nu.bowtie2_peak_1077	AT1G11280, AT1TE12305
1	3793132	3794582	H3K4me3_FH_mg10_Cvi_1-pseudoTair10_Nu.bowtie2_peak_1078	AT1G11290
1	3803122	3804146	H3K4me3_FH_mg10_Cvi_1-pseudoTair10_Nu.bowtie2_peak_1079	AT1G11310
1	3807120	3807901	H3K4me3_FH_mg10_Cvi_1-pseudoTair10_Nu.bowtie2_peak_1080	AT1G11320
1	3810301	3811349	H3K4me3_FH_mg10_Cvi_1-pseudoTair10_Nu.bowtie2_peak_1081	AT1G11330
1	3821866	3822951	H3K4me3_FH_mg10_Cvi_1-pseudoTair10_Nu.bowtie2_peak_1082	AT1G11360
1	3828008	3828273	H3K4me3_FH_mg10_Cvi_1-pseudoTair10_Nu.bowtie2_peak_1083	.
1	3828639	3829521	H3K4me3_FH_mg10_Cvi_1-pseudoTair10_Nu.bowtie2_peak_1084	.
1	3829772	3830240	H3K4me3_FH_mg10_Cvi_1-pseudoTair10_Nu.bowtie2_peak_1085	AT1G11370
1	3832614	3833115	H3K4me3_FH_mg10_Cvi_1-pseudoTair10_Nu.bowtie2_peak_1086	AT1G11380
1	3833132	3833413	H3K4me3_FH_mg10_Cvi_1-pseudoTair10_Nu.bowtie2_peak_1087	AT1G11380
1	3836784	3837609	H3K4me3_FH_mg10_Cvi_1-pseudoTair10_Nu.bowtie2_peak_1088	AT1G11390
1	3837851	3838495	H3K4me3_FH_mg10_Cvi_1-pseudoTair10_Nu.bowtie2_peak_1089	AT1G11400
1	3846076	3847028	H3K4me3_FH_mg10_Cvi_1-pseudoTair10_Nu.bowtie2_peak_1090	AT1G11420
1	3847246	3848030	H3K4me3_FH_mg10_Cvi_1-pseudoTair10_Nu.bowtie2_peak_1091	AT1G11430
1	3849298	3850286	H3K4me3_FH_mg10_Cvi_1-pseudoTair10_Nu.bowtie2_peak_1092	AT1G11440
1	3860225	3860555	H3K4me3_FH_mg10_Cvi_1-pseudoTair10_Nu.bowtie2_peak_1093	AT1G11470
1	3860888	3861326	H3K4me3_FH_mg10_Cvi_1-pseudoTair10_Nu.bowtie2_peak_1094	.
1	3862414	3863043	H3K4me3_FH_mg10_Cvi_1-pseudoTair10_Nu.bowtie2_peak_1095	AT1G11475
1	3866069	3866945	H3K4me3_FH_mg10_Cvi_1-pseudoTair10_Nu.bowtie2_peak_1096	AT1G11480
1	3872511	3872896	H3K4me3_FH_mg10_Cvi_1-pseudoTair10_Nu.bowtie2_peak_1097	AT1G11510
1	3874466	3874996	H3K4me3_FH_mg10_Cvi_1-pseudoTair10_Nu.bowtie2_peak_1098	AT1G11530, AT1G04853
1	3876561	3877219	H3K4me3_FH_mg10_Cvi_1-pseudoTair10_Nu.bowtie2_peak_1099	AT1G11540
1	3878727	3879050	H3K4me3_FH_mg10_Cvi_1-pseudoTair10_Nu.bowtie2_peak_1100	.
1	3879695	3880348	H3K4me3_FH_mg10_Cvi_1-pseudoTair10_Nu.bowtie2_peak_1101	AT1G11545
1	3881732	3882035	H3K4me3_FH_mg10_Cvi_1-pseudoTair10_Nu.bowtie2_peak_1102	AT1G11560
1	3895711	3896962	H3K4me3_FH_mg10_Cvi_1-pseudoTair10_Nu.bowtie2_peak_1103	AT1TE12665, AT1G11592
1	3903104	3903492	H3K4me3_FH_mg10_Cvi_1-pseudoTair10_Nu.bowtie2_peak_1104	.
1	3905641	3905940	H3K4me3_FH_mg10_Cvi_1-pseudoTair10_Nu.bowtie2_peak_1105	AT1G11608
1	3913499	3914397	H3K4me3_FH_mg10_Cvi_1-pseudoTair10_Nu.bowtie2_peak_1106	AT1G11630
1	3914794	3916213	H3K4me3_FH_mg10_Cvi_1-pseudoTair10_Nu.bowtie2_peak_1107	AT1G11650
1	3920540	3921217	H3K4me3_FH_mg10_Cvi_1-pseudoTair10_Nu.bowtie2_peak_1108	AT1G11660
1	3930245	3931547	H3K4me3_FH_mg10_Cvi_1-pseudoTair10_Nu.bowtie2_peak_1109	AT1G11670
1	3938483	3939376	H3K4me3_FH_mg10_Cvi_1-pseudoTair10_Nu.bowtie2_peak_1110	AT1G11680
1	3945792	3946477	H3K4me3_FH_mg10_Cvi_1-pseudoTair10_Nu.bowtie2_peak_1111	AT1G11700
1	3948676	3949514	H3K4me3_FH_mg10_Cvi_1-pseudoTair10_Nu.bowtie2_peak_1112	AT1G11710
1	3951407	3952109	H3K4me3_FH_mg10_Cvi_1-pseudoTair10_Nu.bowtie2_peak_1113	AT1G11720, AT1G04873
1	3961363	3961693	H3K4me3_FH_mg10_Cvi_1-pseudoTair10_Nu.bowtie2_peak_1114	AT1G11735
1	3963331	3963658	H3K4me3_FH_mg10_Cvi_1-pseudoTair10_Nu.bowtie2_peak_1115	.
1	3965646	3966862	H3K4me3_FH_mg10_Cvi_1-pseudoTair10_Nu.bowtie2_peak_1116	AT1G11740
1	3967516	3968294	H3K4me3_FH_mg10_Cvi_1-pseudoTair10_Nu.bowtie2_peak_1117	AT1G11750, AT1G04883
1	3971048	3971833	H3K4me3_FH_mg10_Cvi_1-pseudoTair10_Nu.bowtie2_peak_1118	AT1G11755
1	3972660	3973278	H3K4me3_FH_mg10_Cvi_1-pseudoTair10_Nu.bowtie2_peak_1119	AT1G11760
1	3975799	3976532	H3K4me3_FH_mg10_Cvi_1-pseudoTair10_Nu.bowtie2_peak_1120	AT1G11770
1	3978413	3979261	H3K4me3_FH_mg10_Cvi_1-pseudoTair10_Nu.bowtie2_peak_1121	AT1G11780
1	3980057	3980523	H3K4me3_FH_mg10_Cvi_1-pseudoTair10_Nu.bowtie2_peak_1122	.
1	3981279	3982015	H3K4me3_FH_mg10_Cvi_1-pseudoTair10_Nu.bowtie2_peak_1123	AT1G11790
1	3986430	3987271	H3K4me3_FH_mg10_Cvi_1-pseudoTair10_Nu.bowtie2_peak_1124	AT1G11800
1	3992463	3993538	H3K4me3_FH_mg10_Cvi_1-pseudoTair10_Nu.bowtie2_peak_1125	AT1G11820
1	3995397	3996056	H3K4me3_FH_mg10_Cvi_1-pseudoTair10_Nu.bowtie2_peak_1126	AT1G11840
1	3999258	3999604	H3K4me3_FH_mg10_Cvi_1-pseudoTair10_Nu.bowtie2_peak_1127	AT1G11850
1	4001372	4002204	H3K4me3_FH_mg10_Cvi_1-pseudoTair10_Nu.bowtie2_peak_1128	AT1G11860
1	4003842	4004649	H3K4me3_FH_mg10_Cvi_1-pseudoTair10_Nu.bowtie2_peak_1129	AT1G11870
1	4009579	4010428	H3K4me3_FH_mg10_Cvi_1-pseudoTair10_Nu.bowtie2_peak_1130	AT1G11880
1	4010813	4011287	H3K4me3_FH_mg10_Cvi_1-pseudoTair10_Nu.bowtie2_peak_1131	AT1G11890
1	4014002	4014694	H3K4me3_FH_mg10_Cvi_1-pseudoTair10_Nu.bowtie2_peak_1132	AT1G11900
1	4014852	4015682	H3K4me3_FH_mg10_Cvi_1-pseudoTair10_Nu.bowtie2_peak_1133	AT1G11905, AT1TE13060
1	4020201	4020929	H3K4me3_FH_mg10_Cvi_1-pseudoTair10_Nu.bowtie2_peak_1134	AT1G11910
1	4021872	4022262	H3K4me3_FH_mg10_Cvi_1-pseudoTair10_Nu.bowtie2_peak_1135	AT1G11915
1	4028730	4029524	H3K4me3_FH_mg10_Cvi_1-pseudoTair10_Nu.bowtie2_peak_1136	AT1G11930
1	4033183	4034101	H3K4me3_FH_mg10_Cvi_1-pseudoTair10_Nu.bowtie2_peak_1137	AT1G11940
1	4038186	4039000	H3K4me3_FH_mg10_Cvi_1-pseudoTair10_Nu.bowtie2_peak_1138	AT1G11950
1	4042851	4043224	H3K4me3_FH_mg10_Cvi_1-pseudoTair10_Nu.bowtie2_peak_1139	AT1G11960
1	4043495	4044007	H3K4me3_FH_mg10_Cvi_1-pseudoTair10_Nu.bowtie2_peak_1140	AT1G11960
1	4048866	4049130	H3K4me3_FH_mg10_Cvi_1-pseudoTair10_Nu.bowtie2_peak_1141	AT1G11990
1	4053062	4053840	H3K4me3_FH_mg10_Cvi_1-pseudoTair10_Nu.bowtie2_peak_1142	AT1G12000
1	4056831	4057126	H3K4me3_FH_mg10_Cvi_1-pseudoTair10_Nu.bowtie2_peak_1143	AT1G12010
1	4058172	4058622	H3K4me3_FH_mg10_Cvi_1-pseudoTair10_Nu.bowtie2_peak_1144	AT1G12013, AT1G12015
1	4061669	4062102	H3K4me3_FH_mg10_Cvi_1-pseudoTair10_Nu.bowtie2_peak_1145	.
1	4062561	4063328	H3K4me3_FH_mg10_Cvi_1-pseudoTair10_Nu.bowtie2_peak_1146	AT1G12020
1	4064760	4065275	H3K4me3_FH_mg10_Cvi_1-pseudoTair10_Nu.bowtie2_peak_1147	.
1	4065744	4066365	H3K4me3_FH_mg10_Cvi_1-pseudoTair10_Nu.bowtie2_peak_1148	AT1G12030
1	4067351	4067727	H3K4me3_FH_mg10_Cvi_1-pseudoTair10_Nu.bowtie2_peak_1149	.
1	4071155	4072485	H3K4me3_FH_mg10_Cvi_1-pseudoTair10_Nu.bowtie2_peak_1150	AT1TE13240, AT1TE13245
1	4072761	4073583	H3K4me3_FH_mg10_Cvi_1-pseudoTair10_Nu.bowtie2_peak_1151	AT1G12050
1	4076312	4077036	H3K4me3_FH_mg10_Cvi_1-pseudoTair10_Nu.bowtie2_peak_1152	AT1G12060
1	4077652	4078047	H3K4me3_FH_mg10_Cvi_1-pseudoTair10_Nu.bowtie2_peak_1153	AT1G12064
1	4079958	4080206	H3K4me3_FH_mg10_Cvi_1-pseudoTair10_Nu.bowtie2_peak_1154	AT1G12070
1	4084447	4084905	H3K4me3_FH_mg10_Cvi_1-pseudoTair10_Nu.bowtie2_peak_1155	AT1G12080
1	4090176	4090572	H3K4me3_FH_mg10_Cvi_1-pseudoTair10_Nu.bowtie2_peak_1156	AT1G12090
1	4105285	4106733	H3K4me3_FH_mg10_Cvi_1-pseudoTair10_Nu.bowtie2_peak_1157	AT1G12110
1	4108447	4109366	H3K4me3_FH_mg10_Cvi_1-pseudoTair10_Nu.bowtie2_peak_1158	.
1	4116613	4116961	H3K4me3_FH_mg10_Cvi_1-pseudoTair10_Nu.bowtie2_peak_1159	AT1G12120
1	4117219	4117519	H3K4me3_FH_mg10_Cvi_1-pseudoTair10_Nu.bowtie2_peak_1160	AT1G12120
1	4118555	4119217	H3K4me3_FH_mg10_Cvi_1-pseudoTair10_Nu.bowtie2_peak_1161	AT1G12130
1	4121347	4122131	H3K4me3_FH_mg10_Cvi_1-pseudoTair10_Nu.bowtie2_peak_1162	AT1G12140
1	4123618	4123920	H3K4me3_FH_mg10_Cvi_1-pseudoTair10_Nu.bowtie2_peak_1163	AT1G04933
1	4126055	4126603	H3K4me3_FH_mg10_Cvi_1-pseudoTair10_Nu.bowtie2_peak_1164	AT1G12160
1	4137525	4138215	H3K4me3_FH_mg10_Cvi_1-pseudoTair10_Nu.bowtie2_peak_1165	AT1G12200
1	4140278	4140891	H3K4me3_FH_mg10_Cvi_1-pseudoTair10_Nu.bowtie2_peak_1166	AT1G12210
1	4144315	4144626	H3K4me3_FH_mg10_Cvi_1-pseudoTair10_Nu.bowtie2_peak_1167	AT1G12220
1	4145000	4145321	H3K4me3_FH_mg10_Cvi_1-pseudoTair10_Nu.bowtie2_peak_1168	AT1G12220
1	4148008	4148691	H3K4me3_FH_mg10_Cvi_1-pseudoTair10_Nu.bowtie2_peak_1169	AT1G12230
1	4153657	4154108	H3K4me3_FH_mg10_Cvi_1-pseudoTair10_Nu.bowtie2_peak_1170	AT1G12240
1	4157738	4158524	H3K4me3_FH_mg10_Cvi_1-pseudoTair10_Nu.bowtie2_peak_1171	AT1G12244
1	4158547	4159042	H3K4me3_FH_mg10_Cvi_1-pseudoTair10_Nu.bowtie2_peak_1172	.
1	4159256	4159960	H3K4me3_FH_mg10_Cvi_1-pseudoTair10_Nu.bowtie2_peak_1173	AT1G12250
1	4172056	4173065	H3K4me3_FH_mg10_Cvi_1-pseudoTair10_Nu.bowtie2_peak_1174	AT1G12270
1	4181760	4182567	H3K4me3_FH_mg10_Cvi_1-pseudoTair10_Nu.bowtie2_peak_1175	AT1G12290, AT1G12294
1	4185397	4186172	H3K4me3_FH_mg10_Cvi_1-pseudoTair10_Nu.bowtie2_peak_1176	AT1G12300
1	4187079	4188018	H3K4me3_FH_mg10_Cvi_1-pseudoTair10_Nu.bowtie2_peak_1177	AT1G12320, AT1G12310
1	4189344	4190218	H3K4me3_FH_mg10_Cvi_1-pseudoTair10_Nu.bowtie2_peak_1178	.
1	4194656	4196228	H3K4me3_FH_mg10_Cvi_1-pseudoTair10_Nu.bowtie2_peak_1179	AT1G12330
1	4198383	4199100	H3K4me3_FH_mg10_Cvi_1-pseudoTair10_Nu.bowtie2_peak_1180	AT1G12350
1	4201001	4201701	H3K4me3_FH_mg10_Cvi_1-pseudoTair10_Nu.bowtie2_peak_1181	AT1G12360
1	4208074	4208373	H3K4me3_FH_mg10_Cvi_1-pseudoTair10_Nu.bowtie2_peak_1182	AT1G12370
1	4208474	4208971	H3K4me3_FH_mg10_Cvi_1-pseudoTair10_Nu.bowtie2_peak_1183	AT1G12370
1	4215572	4217172	H3K4me3_FH_mg10_Cvi_1-pseudoTair10_Nu.bowtie2_peak_1184	AT1G12380
1	4220164	4220666	H3K4me3_FH_mg10_Cvi_1-pseudoTair10_Nu.bowtie2_peak_1185	AT1G12390
1	4220747	4221111	H3K4me3_FH_mg10_Cvi_1-pseudoTair10_Nu.bowtie2_peak_1186	AT1G12390
1	4221932	4222635	H3K4me3_FH_mg10_Cvi_1-pseudoTair10_Nu.bowtie2_peak_1187	AT1G12400
1	4223040	4223761	H3K4me3_FH_mg10_Cvi_1-pseudoTair10_Nu.bowtie2_peak_1188	AT1G12410
1	4227264	4228050	H3K4me3_FH_mg10_Cvi_1-pseudoTair10_Nu.bowtie2_peak_1189	AT1G12420
1	4228135	4228420	H3K4me3_FH_mg10_Cvi_1-pseudoTair10_Nu.bowtie2_peak_1190	AT1G12420
1	4228654	4229095	H3K4me3_FH_mg10_Cvi_1-pseudoTair10_Nu.bowtie2_peak_1191	AT1G12420
1	4237874	4238735	H3K4me3_FH_mg10_Cvi_1-pseudoTair10_Nu.bowtie2_peak_1192	AT1G12430
1	4241597	4242472	H3K4me3_FH_mg10_Cvi_1-pseudoTair10_Nu.bowtie2_peak_1193	.
1	4242680	4243079	H3K4me3_FH_mg10_Cvi_1-pseudoTair10_Nu.bowtie2_peak_1194	AT1G12440
1	4244319	4245197	H3K4me3_FH_mg10_Cvi_1-pseudoTair10_Nu.bowtie2_peak_1195	AT1G12450
1	4247454	4248331	H3K4me3_FH_mg10_Cvi_1-pseudoTair10_Nu.bowtie2_peak_1196	AT1G12460
1	4249988	4250470	H3K4me3_FH_mg10_Cvi_1-pseudoTair10_Nu.bowtie2_peak_1197	.
1	4250983	4251801	H3K4me3_FH_mg10_Cvi_1-pseudoTair10_Nu.bowtie2_peak_1198	AT1G12470
1	4263769	4265119	H3K4me3_FH_mg10_Cvi_1-pseudoTair10_Nu.bowtie2_peak_1199	AT1G12500
1	4268117	4268943	H3K4me3_FH_mg10_Cvi_1-pseudoTair10_Nu.bowtie2_peak_1200	AT1G12520
1	4270157	4270815	H3K4me3_FH_mg10_Cvi_1-pseudoTair10_Nu.bowtie2_peak_1201	AT1G12530
1	4274630	4275144	H3K4me3_FH_mg10_Cvi_1-pseudoTair10_Nu.bowtie2_peak_1202	AT1G12550
1	4282903	4283699	H3K4me3_FH_mg10_Cvi_1-pseudoTair10_Nu.bowtie2_peak_1203	AT1G12580
1	4287948	4288286	H3K4me3_FH_mg10_Cvi_1-pseudoTair10_Nu.bowtie2_peak_1204	AT1G12600
1	4288424	4288937	H3K4me3_FH_mg10_Cvi_1-pseudoTair10_Nu.bowtie2_peak_1205	AT1G12600
1	4290290	4290823	H3K4me3_FH_mg10_Cvi_1-pseudoTair10_Nu.bowtie2_peak_1206	AT1G12610
1	4296261	4297061	H3K4me3_FH_mg10_Cvi_1-pseudoTair10_Nu.bowtie2_peak_1207	AT1G12620
1	4298812	4299370	H3K4me3_FH_mg10_Cvi_1-pseudoTair10_Nu.bowtie2_peak_1208	AT1G12630
1	4304913	4305750	H3K4me3_FH_mg10_Cvi_1-pseudoTair10_Nu.bowtie2_peak_1209	AT1G12640
1	4305953	4306662	H3K4me3_FH_mg10_Cvi_1-pseudoTair10_Nu.bowtie2_peak_1210	AT1G12650
1	4312368	4312782	H3K4me3_FH_mg10_Cvi_1-pseudoTair10_Nu.bowtie2_peak_1211	AT1G12665
1	4322040	4322954	H3K4me3_FH_mg10_Cvi_1-pseudoTair10_Nu.bowtie2_peak_1212	AT1G12680
1	4325633	4326267	H3K4me3_FH_mg10_Cvi_1-pseudoTair10_Nu.bowtie2_peak_1213	AT1G12700
1	4327490	4328522	H3K4me3_FH_mg10_Cvi_1-pseudoTair10_Nu.bowtie2_peak_1214	AT1G12710
1	4334590	4335456	H3K4me3_FH_mg10_Cvi_1-pseudoTair10_Nu.bowtie2_peak_1215	AT1G12730
1	4347685	4348326	H3K4me3_FH_mg10_Cvi_1-pseudoTair10_Nu.bowtie2_peak_1216	AT1G12750
1	4348557	4349704	H3K4me3_FH_mg10_Cvi_1-pseudoTair10_Nu.bowtie2_peak_1217	AT1G12760
1	4351232	4353461	H3K4me3_FH_mg10_Cvi_1-pseudoTair10_Nu.bowtie2_peak_1218	AT1G12770
1	4353855	4354426	H3K4me3_FH_mg10_Cvi_1-pseudoTair10_Nu.bowtie2_peak_1219	AT1G12775
1	4357395	4358333	H3K4me3_FH_mg10_Cvi_1-pseudoTair10_Nu.bowtie2_peak_1220	AT1G12780
1	4360592	4361317	H3K4me3_FH_mg10_Cvi_1-pseudoTair10_Nu.bowtie2_peak_1221	AT1G12790
1	4364493	4365355	H3K4me3_FH_mg10_Cvi_1-pseudoTair10_Nu.bowtie2_peak_1222	AT1G12800
1	4366654	4367045	H3K4me3_FH_mg10_Cvi_1-pseudoTair10_Nu.bowtie2_peak_1223	AT1G12805
1	4367338	4368118	H3K4me3_FH_mg10_Cvi_1-pseudoTair10_Nu.bowtie2_peak_1224	AT1G12810
1	4370115	4371322	H3K4me3_FH_mg10_Cvi_1-pseudoTair10_Nu.bowtie2_peak_1225	AT1G12820
1	4374090	4375167	H3K4me3_FH_mg10_Cvi_1-pseudoTair10_Nu.bowtie2_peak_1226	AT1G12840, AT1TE14210, AT1G12830
1	4375543	4376393	H3K4me3_FH_mg10_Cvi_1-pseudoTair10_Nu.bowtie2_peak_1227	AT1G12840
1	4378956	4379411	H3K4me3_FH_mg10_Cvi_1-pseudoTair10_Nu.bowtie2_peak_1228	AT1G12845
1	4379767	4380790	H3K4me3_FH_mg10_Cvi_1-pseudoTair10_Nu.bowtie2_peak_1229	.
1	4380803	4381629	H3K4me3_FH_mg10_Cvi_1-pseudoTair10_Nu.bowtie2_peak_1230	AT1G12850
1	4384471	4385936	H3K4me3_FH_mg10_Cvi_1-pseudoTair10_Nu.bowtie2_peak_1231	AT1G12860
1	4389949	4390328	H3K4me3_FH_mg10_Cvi_1-pseudoTair10_Nu.bowtie2_peak_1232	AT1G12880
1	4391675	4392089	H3K4me3_FH_mg10_Cvi_1-pseudoTair10_Nu.bowtie2_peak_1233	AT1G12890
1	4393567	4393847	H3K4me3_FH_mg10_Cvi_1-pseudoTair10_Nu.bowtie2_peak_1234	AT1G12900
1	4393861	4394304	H3K4me3_FH_mg10_Cvi_1-pseudoTair10_Nu.bowtie2_peak_1235	AT1G12900
1	4395255	4396221	H3K4me3_FH_mg10_Cvi_1-pseudoTair10_Nu.bowtie2_peak_1236	AT1G12910
1	4396492	4396867	H3K4me3_FH_mg10_Cvi_1-pseudoTair10_Nu.bowtie2_peak_1237	.
1	4397289	4398152	H3K4me3_FH_mg10_Cvi_1-pseudoTair10_Nu.bowtie2_peak_1238	AT1G12920
1	4404597	4405568	H3K4me3_FH_mg10_Cvi_1-pseudoTair10_Nu.bowtie2_peak_1239	AT1G12930
1	4416276	4417087	H3K4me3_FH_mg10_Cvi_1-pseudoTair10_Nu.bowtie2_peak_1240	AT1G12940
1	4419782	4420216	H3K4me3_FH_mg10_Cvi_1-pseudoTair10_Nu.bowtie2_peak_1241	AT1G12950
1	4422804	4423137	H3K4me3_FH_mg10_Cvi_1-pseudoTair10_Nu.bowtie2_peak_1242	AT1G12960
1	4423625	4424695	H3K4me3_FH_mg10_Cvi_1-pseudoTair10_Nu.bowtie2_peak_1243	AT1G12970
1	4429812	4430333	H3K4me3_FH_mg10_Cvi_1-pseudoTair10_Nu.bowtie2_peak_1244	AT1G12980
1	4430484	4430743	H3K4me3_FH_mg10_Cvi_1-pseudoTair10_Nu.bowtie2_peak_1245	.
1	4433676	4434813	H3K4me3_FH_mg10_Cvi_1-pseudoTair10_Nu.bowtie2_peak_1246	AT1G12990
1	4438791	4439517	H3K4me3_FH_mg10_Cvi_1-pseudoTair10_Nu.bowtie2_peak_1247	AT1G13000
1	4442214	4443751	H3K4me3_FH_mg10_Cvi_1-pseudoTair10_Nu.bowtie2_peak_1248	AT1G13020
1	4446564	4447376	H3K4me3_FH_mg10_Cvi_1-pseudoTair10_Nu.bowtie2_peak_1249	AT1G13030
1	4447547	4448227	H3K4me3_FH_mg10_Cvi_1-pseudoTair10_Nu.bowtie2_peak_1250	AT1G13040
1	4452286	4453029	H3K4me3_FH_mg10_Cvi_1-pseudoTair10_Nu.bowtie2_peak_1251	AT1G13060
1	4459143	4460028	H3K4me3_FH_mg10_Cvi_1-pseudoTair10_Nu.bowtie2_peak_1252	AT1G13080
1	4461846	4462876	H3K4me3_FH_mg10_Cvi_1-pseudoTair10_Nu.bowtie2_peak_1253	AT1G13090
1	4463970	4464790	H3K4me3_FH_mg10_Cvi_1-pseudoTair10_Nu.bowtie2_peak_1254	AT1G13100
1	4465150	4465510	H3K4me3_FH_mg10_Cvi_1-pseudoTair10_Nu.bowtie2_peak_1255	.
1	4467284	4467990	H3K4me3_FH_mg10_Cvi_1-pseudoTair10_Nu.bowtie2_peak_1256	AT1G13110
1	4472209	4473242	H3K4me3_FH_mg10_Cvi_1-pseudoTair10_Nu.bowtie2_peak_1257	AT1G13120
1	4478115	4478817	H3K4me3_FH_mg10_Cvi_1-pseudoTair10_Nu.bowtie2_peak_1258	.
1	4480790	4481450	H3K4me3_FH_mg10_Cvi_1-pseudoTair10_Nu.bowtie2_peak_1259	AT1G13145
1	4484585	4485435	H3K4me3_FH_mg10_Cvi_1-pseudoTair10_Nu.bowtie2_peak_1260	AT1G13160
1	4487682	4488408	H3K4me3_FH_mg10_Cvi_1-pseudoTair10_Nu.bowtie2_peak_1261	.
1	4491706	4492541	H3K4me3_FH_mg10_Cvi_1-pseudoTair10_Nu.bowtie2_peak_1262	AT1G13170
1	4495011	4495847	H3K4me3_FH_mg10_Cvi_1-pseudoTair10_Nu.bowtie2_peak_1263	AT1G13180
1	4498895	4499552	H3K4me3_FH_mg10_Cvi_1-pseudoTair10_Nu.bowtie2_peak_1264	AT1G13190
1	4502641	4503540	H3K4me3_FH_mg10_Cvi_1-pseudoTair10_Nu.bowtie2_peak_1265	AT1G13195
1	4512902	4513884	H3K4me3_FH_mg10_Cvi_1-pseudoTair10_Nu.bowtie2_peak_1266	AT1G13210
1	4515588	4516388	H3K4me3_FH_mg10_Cvi_1-pseudoTair10_Nu.bowtie2_peak_1267	AT1G13220
1	4525599	4526054	H3K4me3_FH_mg10_Cvi_1-pseudoTair10_Nu.bowtie2_peak_1268	AT1G13245
1	4528981	4530071	H3K4me3_FH_mg10_Cvi_1-pseudoTair10_Nu.bowtie2_peak_1269	AT1G13250
1	4542341	4543294	H3K4me3_FH_mg10_Cvi_1-pseudoTair10_Nu.bowtie2_peak_1270	AT1G13260
1	4544954	4545796	H3K4me3_FH_mg10_Cvi_1-pseudoTair10_Nu.bowtie2_peak_1271	AT1G13270
1	4547613	4548547	H3K4me3_FH_mg10_Cvi_1-pseudoTair10_Nu.bowtie2_peak_1272	AT1G13280
1	4567129	4567782	H3K4me3_FH_mg10_Cvi_1-pseudoTair10_Nu.bowtie2_peak_1273	AT1G13320
1	4567930	4568407	H3K4me3_FH_mg10_Cvi_1-pseudoTair10_Nu.bowtie2_peak_1274	AT1G13330
1	4569905	4571118	H3K4me3_FH_mg10_Cvi_1-pseudoTair10_Nu.bowtie2_peak_1275	AT1G13340
1	4575690	4576651	H3K4me3_FH_mg10_Cvi_1-pseudoTair10_Nu.bowtie2_peak_1276	AT1G13350
1	4577164	4577848	H3K4me3_FH_mg10_Cvi_1-pseudoTair10_Nu.bowtie2_peak_1277	AT1G13360
1	4588060	4588638	H3K4me3_FH_mg10_Cvi_1-pseudoTair10_Nu.bowtie2_peak_1278	AT1G13370
1	4589770	4590436	H3K4me3_FH_mg10_Cvi_1-pseudoTair10_Nu.bowtie2_peak_1279	AT1G13380
1	4592771	4593629	H3K4me3_FH_mg10_Cvi_1-pseudoTair10_Nu.bowtie2_peak_1280	.
1	4593929	4594267	H3K4me3_FH_mg10_Cvi_1-pseudoTair10_Nu.bowtie2_peak_1281	AT1G13390
1	4601256	4601938	H3K4me3_FH_mg10_Cvi_1-pseudoTair10_Nu.bowtie2_peak_1282	AT1G13410
1	4610053	4610585	H3K4me3_FH_mg10_Cvi_1-pseudoTair10_Nu.bowtie2_peak_1283	AT1G13440
1	4614297	4615175	H3K4me3_FH_mg10_Cvi_1-pseudoTair10_Nu.bowtie2_peak_1284	AT1G13450
1	4615852	4616419	H3K4me3_FH_mg10_Cvi_1-pseudoTair10_Nu.bowtie2_peak_1285	AT1G13460
1	4632951	4633250	H3K4me3_FH_mg10_Cvi_1-pseudoTair10_Nu.bowtie2_peak_1286	AT1G13520
1	4634846	4635110	H3K4me3_FH_mg10_Cvi_1-pseudoTair10_Nu.bowtie2_peak_1287	AT1G13530
1	4635585	4636749	H3K4me3_FH_mg10_Cvi_1-pseudoTair10_Nu.bowtie2_peak_1288	AT1G13540
1	4641344	4642033	H3K4me3_FH_mg10_Cvi_1-pseudoTair10_Nu.bowtie2_peak_1289	AT1G13560
1	4642446	4642988	H3K4me3_FH_mg10_Cvi_1-pseudoTair10_Nu.bowtie2_peak_1290	.
1	4643542	4644397	H3K4me3_FH_mg10_Cvi_1-pseudoTair10_Nu.bowtie2_peak_1291	AT1G13570
1	4646490	4646955	H3K4me3_FH_mg10_Cvi_1-pseudoTair10_Nu.bowtie2_peak_1292	AT1G13580
1	4672168	4673086	H3K4me3_FH_mg10_Cvi_1-pseudoTair10_Nu.bowtie2_peak_1293	AT1G13630
1	4678751	4679800	H3K4me3_FH_mg10_Cvi_1-pseudoTair10_Nu.bowtie2_peak_1294	AT1G13640
1	4688202	4688796	H3K4me3_FH_mg10_Cvi_1-pseudoTair10_Nu.bowtie2_peak_1295	AT1G13670
1	4693307	4694148	H3K4me3_FH_mg10_Cvi_1-pseudoTair10_Nu.bowtie2_peak_1296	AT1G13690, AT1G05017
1	4704179	4704618	H3K4me3_FH_mg10_Cvi_1-pseudoTair10_Nu.bowtie2_peak_1297	AT1G13710
1	4709923	4710732	H3K4me3_FH_mg10_Cvi_1-pseudoTair10_Nu.bowtie2_peak_1298	AT1G13730
1	4713693	4715254	H3K4me3_FH_mg10_Cvi_1-pseudoTair10_Nu.bowtie2_peak_1299	AT1G13740, AT1G05033
1	4717382	4717888	H3K4me3_FH_mg10_Cvi_1-pseudoTair10_Nu.bowtie2_peak_1300	AT1G13750
1	4717926	4718215	H3K4me3_FH_mg10_Cvi_1-pseudoTair10_Nu.bowtie2_peak_1301	AT1G13750
1	4720203	4720518	H3K4me3_FH_mg10_Cvi_1-pseudoTair10_Nu.bowtie2_peak_1302	.
1	4721685	4722426	H3K4me3_FH_mg10_Cvi_1-pseudoTair10_Nu.bowtie2_peak_1303	AT1G13770
1	4724542	4725299	H3K4me3_FH_mg10_Cvi_1-pseudoTair10_Nu.bowtie2_peak_1304	AT1G13780
1	4726732	4727404	H3K4me3_FH_mg10_Cvi_1-pseudoTair10_Nu.bowtie2_peak_1305	AT1G13790
1	4733134	4733795	H3K4me3_FH_mg10_Cvi_1-pseudoTair10_Nu.bowtie2_peak_1306	AT1G13800
1	4734027	4734737	H3K4me3_FH_mg10_Cvi_1-pseudoTair10_Nu.bowtie2_peak_1307	AT1G13810
1	4735567	4736326	H3K4me3_FH_mg10_Cvi_1-pseudoTair10_Nu.bowtie2_peak_1308	AT1G13820
1	4740042	4740983	H3K4me3_FH_mg10_Cvi_1-pseudoTair10_Nu.bowtie2_peak_1309	AT1G13830
1	4746288	4746894	H3K4me3_FH_mg10_Cvi_1-pseudoTair10_Nu.bowtie2_peak_1310	AT1G13860
1	4747422	4748659	H3K4me3_FH_mg10_Cvi_1-pseudoTair10_Nu.bowtie2_peak_1311	AT1G13870, AT1TE15370
1	4748922	4750292	H3K4me3_FH_mg10_Cvi_1-pseudoTair10_Nu.bowtie2_peak_1312	AT1G13880
1	4754566	4755602	H3K4me3_FH_mg10_Cvi_1-pseudoTair10_Nu.bowtie2_peak_1313	AT1G13900
1	4755840	4756764	H3K4me3_FH_mg10_Cvi_1-pseudoTair10_Nu.bowtie2_peak_1314	AT1G13910
1	4758988	4759328	H3K4me3_FH_mg10_Cvi_1-pseudoTair10_Nu.bowtie2_peak_1315	AT1G13920
1	4761023	4761644	H3K4me3_FH_mg10_Cvi_1-pseudoTair10_Nu.bowtie2_peak_1316	AT1G13930
1	4762134	4762365	H3K4me3_FH_mg10_Cvi_1-pseudoTair10_Nu.bowtie2_peak_1317	.
1	4765813	4766841	H3K4me3_FH_mg10_Cvi_1-pseudoTair10_Nu.bowtie2_peak_1318	AT1G13940
1	4773562	4774076	H3K4me3_FH_mg10_Cvi_1-pseudoTair10_Nu.bowtie2_peak_1319	AT1G13950
1	4776550	4777508	H3K4me3_FH_mg10_Cvi_1-pseudoTair10_Nu.bowtie2_peak_1320	AT1G13960
1	4782247	4782566	H3K4me3_FH_mg10_Cvi_1-pseudoTair10_Nu.bowtie2_peak_1321	AT1G13970
1	4788543	4789099	H3K4me3_FH_mg10_Cvi_1-pseudoTair10_Nu.bowtie2_peak_1322	AT1G13980
1	4794779	4795650	H3K4me3_FH_mg10_Cvi_1-pseudoTair10_Nu.bowtie2_peak_1323	AT1G13990
1	4797411	4798348	H3K4me3_FH_mg10_Cvi_1-pseudoTair10_Nu.bowtie2_peak_1324	AT1G14000
1	4800992	4801818	H3K4me3_FH_mg10_Cvi_1-pseudoTair10_Nu.bowtie2_peak_1325	AT1G14010
1	4802744	4803745	H3K4me3_FH_mg10_Cvi_1-pseudoTair10_Nu.bowtie2_peak_1326	AT1G14020
1	4806840	4807461	H3K4me3_FH_mg10_Cvi_1-pseudoTair10_Nu.bowtie2_peak_1327	AT1G14030
1	4810459	4811125	H3K4me3_FH_mg10_Cvi_1-pseudoTair10_Nu.bowtie2_peak_1328	AT1G14040
1	4811860	4812521	H3K4me3_FH_mg10_Cvi_1-pseudoTair10_Nu.bowtie2_peak_1329	AT1G14040
1	4817215	4818006	H3K4me3_FH_mg10_Cvi_1-pseudoTair10_Nu.bowtie2_peak_1330	AT1G14060
1	4819764	4820525	H3K4me3_FH_mg10_Cvi_1-pseudoTair10_Nu.bowtie2_peak_1331	AT1G14071
1	4826760	4827410	H3K4me3_FH_mg10_Cvi_1-pseudoTair10_Nu.bowtie2_peak_1332	AT1G14090
1	4836781	4837600	H3K4me3_FH_mg10_Cvi_1-pseudoTair10_Nu.bowtie2_peak_1333	AT1G14130
1	4838892	4839638	H3K4me3_FH_mg10_Cvi_1-pseudoTair10_Nu.bowtie2_peak_1334	AT1G14140
1	4839854	4840396	H3K4me3_FH_mg10_Cvi_1-pseudoTair10_Nu.bowtie2_peak_1335	AT1G14150
1	4844984	4845814	H3K4me3_FH_mg10_Cvi_1-pseudoTair10_Nu.bowtie2_peak_1336	AT1G14170
1	4847179	4847964	H3K4me3_FH_mg10_Cvi_1-pseudoTair10_Nu.bowtie2_peak_1337	AT1G14180
1	4854123	4855225	H3K4me3_FH_mg10_Cvi_1-pseudoTair10_Nu.bowtie2_peak_1338	AT1G14200
1	4855494	4855992	H3K4me3_FH_mg10_Cvi_1-pseudoTair10_Nu.bowtie2_peak_1339	AT1G14205
1	4857521	4857787	H3K4me3_FH_mg10_Cvi_1-pseudoTair10_Nu.bowtie2_peak_1340	AT1G14210
1	4861247	4862217	H3K4me3_FH_mg10_Cvi_1-pseudoTair10_Nu.bowtie2_peak_1341	AT1G14230
1	4872845	4873500	H3K4me3_FH_mg10_Cvi_1-pseudoTair10_Nu.bowtie2_peak_1342	AT1G14260
1	4876396	4877201	H3K4me3_FH_mg10_Cvi_1-pseudoTair10_Nu.bowtie2_peak_1343	AT1G14270
1	4877796	4878345	H3K4me3_FH_mg10_Cvi_1-pseudoTair10_Nu.bowtie2_peak_1344	AT1G14280
1	4881359	4882015	H3K4me3_FH_mg10_Cvi_1-pseudoTair10_Nu.bowtie2_peak_1345	AT1G14290
1	4884118	4884780	H3K4me3_FH_mg10_Cvi_1-pseudoTair10_Nu.bowtie2_peak_1346	AT1G14300
1	4884959	4885658	H3K4me3_FH_mg10_Cvi_1-pseudoTair10_Nu.bowtie2_peak_1347	AT1G14310
1	4887483	4887975	H3K4me3_FH_mg10_Cvi_1-pseudoTair10_Nu.bowtie2_peak_1348	AT1G14315
1	4888212	4888906	H3K4me3_FH_mg10_Cvi_1-pseudoTair10_Nu.bowtie2_peak_1349	AT1G14320
1	4890404	4892256	H3K4me3_FH_mg10_Cvi_1-pseudoTair10_Nu.bowtie2_peak_1350	AT1G14330
1	4897359	4898188	H3K4me3_FH_mg10_Cvi_1-pseudoTair10_Nu.bowtie2_peak_1351	AT1G14340
1	4899110	4899837	H3K4me3_FH_mg10_Cvi_1-pseudoTair10_Nu.bowtie2_peak_1352	AT1G14345
1	4908734	4908972	H3K4me3_FH_mg10_Cvi_1-pseudoTair10_Nu.bowtie2_peak_1353	AT1G14350
1	4912364	4913148	H3K4me3_FH_mg10_Cvi_1-pseudoTair10_Nu.bowtie2_peak_1354	AT1G14360
1	4915617	4916291	H3K4me3_FH_mg10_Cvi_1-pseudoTair10_Nu.bowtie2_peak_1355	AT1G14370, AT1G05077
1	4920704	4921598	H3K4me3_FH_mg10_Cvi_1-pseudoTair10_Nu.bowtie2_peak_1356	AT1G14380, AT1G05083
1	4924281	4925123	H3K4me3_FH_mg10_Cvi_1-pseudoTair10_Nu.bowtie2_peak_1357	AT1G14390
1	4927899	4928663	H3K4me3_FH_mg10_Cvi_1-pseudoTair10_Nu.bowtie2_peak_1358	AT1G14400
1	4930107	4930911	H3K4me3_FH_mg10_Cvi_1-pseudoTair10_Nu.bowtie2_peak_1359	AT1G14410
1	4934255	4934573	H3K4me3_FH_mg10_Cvi_1-pseudoTair10_Nu.bowtie2_peak_1360	AT1G14430
1	4934767	4935939	H3K4me3_FH_mg10_Cvi_1-pseudoTair10_Nu.bowtie2_peak_1361	AT1G14430
1	4939169	4939851	H3K4me3_FH_mg10_Cvi_1-pseudoTair10_Nu.bowtie2_peak_1362	.
1	4946942	4947592	H3K4me3_FH_mg10_Cvi_1-pseudoTair10_Nu.bowtie2_peak_1363	AT1G14450, AT1G14453
1	4947906	4948305	H3K4me3_FH_mg10_Cvi_1-pseudoTair10_Nu.bowtie2_peak_1364	AT1G14455
1	4952084	4952961	H3K4me3_FH_mg10_Cvi_1-pseudoTair10_Nu.bowtie2_peak_1365	AT1G14460
1	4954079	4954877	H3K4me3_FH_mg10_Cvi_1-pseudoTair10_Nu.bowtie2_peak_1366	AT1G14470
1	4958524	4959364	H3K4me3_FH_mg10_Cvi_1-pseudoTair10_Nu.bowtie2_peak_1367	AT1G14490
1	4963476	4964360	H3K4me3_FH_mg10_Cvi_1-pseudoTair10_Nu.bowtie2_peak_1368	AT1G14510
1	4968872	4970180	H3K4me3_FH_mg10_Cvi_1-pseudoTair10_Nu.bowtie2_peak_1369	AT1G14520
1	4972741	4973714	H3K4me3_FH_mg10_Cvi_1-pseudoTair10_Nu.bowtie2_peak_1370	AT1G14530
1	4980666	4981496	H3K4me3_FH_mg10_Cvi_1-pseudoTair10_Nu.bowtie2_peak_1371	AT1G14560
1	4983555	4984424	H3K4me3_FH_mg10_Cvi_1-pseudoTair10_Nu.bowtie2_peak_1372	AT1G14570
1	4989896	4990887	H3K4me3_FH_mg10_Cvi_1-pseudoTair10_Nu.bowtie2_peak_1373	AT1G14580
1	4991620	4992331	H3K4me3_FH_mg10_Cvi_1-pseudoTair10_Nu.bowtie2_peak_1374	.
1	4996781	4997089	H3K4me3_FH_mg10_Cvi_1-pseudoTair10_Nu.bowtie2_peak_1375	AT1G05103, AT1G05107
1	4999864	5000663	H3K4me3_FH_mg10_Cvi_1-pseudoTair10_Nu.bowtie2_peak_1376	AT1G14590
1	5003129	5003475	H3K4me3_FH_mg10_Cvi_1-pseudoTair10_Nu.bowtie2_peak_1377	AT1G14600
1	5013953	5014475	H3K4me3_FH_mg10_Cvi_1-pseudoTair10_Nu.bowtie2_peak_1378	AT1G14610
1	5015883	5016597	H3K4me3_FH_mg10_Cvi_1-pseudoTair10_Nu.bowtie2_peak_1379	AT1G14620
1	5020293	5020606	H3K4me3_FH_mg10_Cvi_1-pseudoTair10_Nu.bowtie2_peak_1380	AT1G14630
1	5023417	5024601	H3K4me3_FH_mg10_Cvi_1-pseudoTair10_Nu.bowtie2_peak_1381	AT1G14640
1	5025136	5025820	H3K4me3_FH_mg10_Cvi_1-pseudoTair10_Nu.bowtie2_peak_1382	AT1TE16265
1	5027709	5028537	H3K4me3_FH_mg10_Cvi_1-pseudoTair10_Nu.bowtie2_peak_1383	AT1G14650
1	5035687	5036521	H3K4me3_FH_mg10_Cvi_1-pseudoTair10_Nu.bowtie2_peak_1384	AT1G14660
1	5037613	5038336	H3K4me3_FH_mg10_Cvi_1-pseudoTair10_Nu.bowtie2_peak_1385	AT1G14670
1	5040794	5041444	H3K4me3_FH_mg10_Cvi_1-pseudoTair10_Nu.bowtie2_peak_1386	AT1G14680
1	5042448	5043389	H3K4me3_FH_mg10_Cvi_1-pseudoTair10_Nu.bowtie2_peak_1387	AT1G14685
1	5046301	5046809	H3K4me3_FH_mg10_Cvi_1-pseudoTair10_Nu.bowtie2_peak_1388	AT1G14686
1	5047950	5048524	H3K4me3_FH_mg10_Cvi_1-pseudoTair10_Nu.bowtie2_peak_1389	AT1G14687
1	5054383	5055214	H3K4me3_FH_mg10_Cvi_1-pseudoTair10_Nu.bowtie2_peak_1390	AT1G14690
1	5062188	5062656	H3K4me3_FH_mg10_Cvi_1-pseudoTair10_Nu.bowtie2_peak_1391	.
1	5064063	5065163	H3K4me3_FH_mg10_Cvi_1-pseudoTair10_Nu.bowtie2_peak_1392	AT1G14710
1	5066796	5068574	H3K4me3_FH_mg10_Cvi_1-pseudoTair10_Nu.bowtie2_peak_1393	AT1G14720
1	5074303	5074558	H3K4me3_FH_mg10_Cvi_1-pseudoTair10_Nu.bowtie2_peak_1394	.
1	5076365	5077774	H3K4me3_FH_mg10_Cvi_1-pseudoTair10_Nu.bowtie2_peak_1395	AT1G14740
1	5081416	5082533	H3K4me3_FH_mg10_Cvi_1-pseudoTair10_Nu.bowtie2_peak_1396	AT1G14750
1	5088193	5088853	H3K4me3_FH_mg10_Cvi_1-pseudoTair10_Nu.bowtie2_peak_1397	AT1G14770
1	5090967	5091596	H3K4me3_FH_mg10_Cvi_1-pseudoTair10_Nu.bowtie2_peak_1398	AT1G14780
1	5093279	5093618	H3K4me3_FH_mg10_Cvi_1-pseudoTair10_Nu.bowtie2_peak_1399	.
1	5097373	5098048	H3K4me3_FH_mg10_Cvi_1-pseudoTair10_Nu.bowtie2_peak_1400	AT1G14790
1	5098598	5099158	H3K4me3_FH_mg10_Cvi_1-pseudoTair10_Nu.bowtie2_peak_1401	AT1TE16500
1	5103747	5104697	H3K4me3_FH_mg10_Cvi_1-pseudoTair10_Nu.bowtie2_peak_1402	AT1G14810
1	5106211	5106984	H3K4me3_FH_mg10_Cvi_1-pseudoTair10_Nu.bowtie2_peak_1403	AT1G14820
1	5110785	5111658	H3K4me3_FH_mg10_Cvi_1-pseudoTair10_Nu.bowtie2_peak_1404	AT1G14830
1	5114858	5115509	H3K4me3_FH_mg10_Cvi_1-pseudoTair10_Nu.bowtie2_peak_1405	AT1G14840
1	5122699	5123576	H3K4me3_FH_mg10_Cvi_1-pseudoTair10_Nu.bowtie2_peak_1406	AT1G14850
1	5124855	5125833	H3K4me3_FH_mg10_Cvi_1-pseudoTair10_Nu.bowtie2_peak_1407	AT1G14860
1	5137116	5137738	H3K4me3_FH_mg10_Cvi_1-pseudoTair10_Nu.bowtie2_peak_1408	AT1G14890
1	5138555	5139420	H3K4me3_FH_mg10_Cvi_1-pseudoTair10_Nu.bowtie2_peak_1409	AT1G14900
1	5142762	5143703	H3K4me3_FH_mg10_Cvi_1-pseudoTair10_Nu.bowtie2_peak_1410	AT1G14910
1	5149270	5151099	H3K4me3_FH_mg10_Cvi_1-pseudoTair10_Nu.bowtie2_peak_1411	AT1G14920
1	5152409	5153110	H3K4me3_FH_mg10_Cvi_1-pseudoTair10_Nu.bowtie2_peak_1412	AT1G14930
1	5154964	5155196	H3K4me3_FH_mg10_Cvi_1-pseudoTair10_Nu.bowtie2_peak_1413	AT1G14940
1	5155247	5155565	H3K4me3_FH_mg10_Cvi_1-pseudoTair10_Nu.bowtie2_peak_1414	AT1G14940
1	5157571	5158153	H3K4me3_FH_mg10_Cvi_1-pseudoTair10_Nu.bowtie2_peak_1415	AT1G14950
1	5159319	5159587	H3K4me3_FH_mg10_Cvi_1-pseudoTair10_Nu.bowtie2_peak_1416	.
1	5159797	5160097	H3K4me3_FH_mg10_Cvi_1-pseudoTair10_Nu.bowtie2_peak_1417	AT1G14960
1	5164363	5165066	H3K4me3_FH_mg10_Cvi_1-pseudoTair10_Nu.bowtie2_peak_1418	AT1G14970
1	5165886	5166728	H3K4me3_FH_mg10_Cvi_1-pseudoTair10_Nu.bowtie2_peak_1419	AT1G14980
1	5167434	5168225	H3K4me3_FH_mg10_Cvi_1-pseudoTair10_Nu.bowtie2_peak_1420	AT1G14990
1	5168639	5170560	H3K4me3_FH_mg10_Cvi_1-pseudoTair10_Nu.bowtie2_peak_1421	AT1G15000, AT1G15002, AT1G05137
1	5171255	5171629	H3K4me3_FH_mg10_Cvi_1-pseudoTair10_Nu.bowtie2_peak_1422	AT1G15010
1	5175425	5176213	H3K4me3_FH_mg10_Cvi_1-pseudoTair10_Nu.bowtie2_peak_1423	AT1G15020
1	5177559	5178838	H3K4me3_FH_mg10_Cvi_1-pseudoTair10_Nu.bowtie2_peak_1424	AT1G15030
1	5182561	5182998	H3K4me3_FH_mg10_Cvi_1-pseudoTair10_Nu.bowtie2_peak_1425	AT1G15050
1	5185895	5186957	H3K4me3_FH_mg10_Cvi_1-pseudoTair10_Nu.bowtie2_peak_1426	AT1G15060
1	5187616	5188336	H3K4me3_FH_mg10_Cvi_1-pseudoTair10_Nu.bowtie2_peak_1427	AT1G15080
1	5188483	5188872	H3K4me3_FH_mg10_Cvi_1-pseudoTair10_Nu.bowtie2_peak_1428	AT1G15080
1	5193489	5194206	H3K4me3_FH_mg10_Cvi_1-pseudoTair10_Nu.bowtie2_peak_1429	AT1G15100
1	5199122	5200532	H3K4me3_FH_mg10_Cvi_1-pseudoTair10_Nu.bowtie2_peak_1430	AT1G15110
1	5202867	5203585	H3K4me3_FH_mg10_Cvi_1-pseudoTair10_Nu.bowtie2_peak_1431	AT1G15120
1	5208761	5209924	H3K4me3_FH_mg10_Cvi_1-pseudoTair10_Nu.bowtie2_peak_1432	AT1G15130
1	5211125	5212221	H3K4me3_FH_mg10_Cvi_1-pseudoTair10_Nu.bowtie2_peak_1433	AT1G15140
1	5212641	5212944	H3K4me3_FH_mg10_Cvi_1-pseudoTair10_Nu.bowtie2_peak_1434	AT1G15150
1	5214291	5214529	H3K4me3_FH_mg10_Cvi_1-pseudoTair10_Nu.bowtie2_peak_1435	.
1	5215402	5216434	H3K4me3_FH_mg10_Cvi_1-pseudoTair10_Nu.bowtie2_peak_1436	AT1G15160
1	5219216	5220152	H3K4me3_FH_mg10_Cvi_1-pseudoTair10_Nu.bowtie2_peak_1437	AT1G15165
1	5220565	5221516	H3K4me3_FH_mg10_Cvi_1-pseudoTair10_Nu.bowtie2_peak_1438	AT1G15170
1	5223408	5224123	H3K4me3_FH_mg10_Cvi_1-pseudoTair10_Nu.bowtie2_peak_1439	AT1G15175
1	5224383	5225591	H3K4me3_FH_mg10_Cvi_1-pseudoTair10_Nu.bowtie2_peak_1440	AT1G15180
1	5227169	5227961	H3K4me3_FH_mg10_Cvi_1-pseudoTair10_Nu.bowtie2_peak_1441	AT1G15190
1	5228550	5228916	H3K4me3_FH_mg10_Cvi_1-pseudoTair10_Nu.bowtie2_peak_1442	.
1	5230179	5231059	H3K4me3_FH_mg10_Cvi_1-pseudoTair10_Nu.bowtie2_peak_1443	AT1G15200
1	5235992	5236488	H3K4me3_FH_mg10_Cvi_1-pseudoTair10_Nu.bowtie2_peak_1444	AT1G15210
1	5238038	5238833	H3K4me3_FH_mg10_Cvi_1-pseudoTair10_Nu.bowtie2_peak_1445	AT1G15215
1	5240698	5241525	H3K4me3_FH_mg10_Cvi_1-pseudoTair10_Nu.bowtie2_peak_1446	AT1G15220
1	5242331	5243253	H3K4me3_FH_mg10_Cvi_1-pseudoTair10_Nu.bowtie2_peak_1447	AT1G15230
1	5243460	5244512	H3K4me3_FH_mg10_Cvi_1-pseudoTair10_Nu.bowtie2_peak_1448	AT1G15240
1	5248966	5249457	H3K4me3_FH_mg10_Cvi_1-pseudoTair10_Nu.bowtie2_peak_1449	AT1G15250
1	5251438	5252094	H3K4me3_FH_mg10_Cvi_1-pseudoTair10_Nu.bowtie2_peak_1450	AT1G15270
1	5252318	5253189	H3K4me3_FH_mg10_Cvi_1-pseudoTair10_Nu.bowtie2_peak_1451	AT1G15280
1	5263686	5264240	H3K4me3_FH_mg10_Cvi_1-pseudoTair10_Nu.bowtie2_peak_1452	AT1G15290
1	5267563	5268544	H3K4me3_FH_mg10_Cvi_1-pseudoTair10_Nu.bowtie2_peak_1453	AT1G15300
1	5271145	5272048	H3K4me3_FH_mg10_Cvi_1-pseudoTair10_Nu.bowtie2_peak_1454	AT1G15310
1	5273494	5274111	H3K4me3_FH_mg10_Cvi_1-pseudoTair10_Nu.bowtie2_peak_1455	AT1G15320
1	5274345	5275497	H3K4me3_FH_mg10_Cvi_1-pseudoTair10_Nu.bowtie2_peak_1456	AT1G15330
1	5276751	5277576	H3K4me3_FH_mg10_Cvi_1-pseudoTair10_Nu.bowtie2_peak_1457	AT1G15340
1	5279064	5279906	H3K4me3_FH_mg10_Cvi_1-pseudoTair10_Nu.bowtie2_peak_1458	AT1G15350
1	5284004	5284490	H3K4me3_FH_mg10_Cvi_1-pseudoTair10_Nu.bowtie2_peak_1459	.
1	5287044	5287696	H3K4me3_FH_mg10_Cvi_1-pseudoTair10_Nu.bowtie2_peak_1460	AT1G15370
1	5294645	5295531	H3K4me3_FH_mg10_Cvi_1-pseudoTair10_Nu.bowtie2_peak_1461	AT1G15390
1	5295839	5296891	H3K4me3_FH_mg10_Cvi_1-pseudoTair10_Nu.bowtie2_peak_1462	AT1G15400
1	5297880	5298223	H3K4me3_FH_mg10_Cvi_1-pseudoTair10_Nu.bowtie2_peak_1463	AT1G15405
1	5298853	5299921	H3K4me3_FH_mg10_Cvi_1-pseudoTair10_Nu.bowtie2_peak_1464	AT1G15410
1	5302605	5303406	H3K4me3_FH_mg10_Cvi_1-pseudoTair10_Nu.bowtie2_peak_1465	AT1G15420
1	5304354	5305227	H3K4me3_FH_mg10_Cvi_1-pseudoTair10_Nu.bowtie2_peak_1466	AT1G15430
1	5308563	5309511	H3K4me3_FH_mg10_Cvi_1-pseudoTair10_Nu.bowtie2_peak_1467	AT1G15440
1	5310554	5310881	H3K4me3_FH_mg10_Cvi_1-pseudoTair10_Nu.bowtie2_peak_1468	.
1	5315513	5316311	H3K4me3_FH_mg10_Cvi_1-pseudoTair10_Nu.bowtie2_peak_1469	AT1G15470
1	5318000	5318870	H3K4me3_FH_mg10_Cvi_1-pseudoTair10_Nu.bowtie2_peak_1470	AT1G15480
1	5322729	5323857	H3K4me3_FH_mg10_Cvi_1-pseudoTair10_Nu.bowtie2_peak_1471	AT1G15490
1	5326258	5327506	H3K4me3_FH_mg10_Cvi_1-pseudoTair10_Nu.bowtie2_peak_1472	AT1G15500
1	5329037	5329771	H3K4me3_FH_mg10_Cvi_1-pseudoTair10_Nu.bowtie2_peak_1473	AT1G15510
1	5332268	5333115	H3K4me3_FH_mg10_Cvi_1-pseudoTair10_Nu.bowtie2_peak_1474	.
1	5337877	5338129	H3K4me3_FH_mg10_Cvi_1-pseudoTair10_Nu.bowtie2_peak_1475	AT1G15520
1	5339963	5342037	H3K4me3_FH_mg10_Cvi_1-pseudoTair10_Nu.bowtie2_peak_1476	AT1G15530
1	5345648	5345962	H3K4me3_FH_mg10_Cvi_1-pseudoTair10_Nu.bowtie2_peak_1477	AT1G15550
1	5361951	5362560	H3K4me3_FH_mg10_Cvi_1-pseudoTair10_Nu.bowtie2_peak_1478	AT1G15570
1	5362866	5363230	H3K4me3_FH_mg10_Cvi_1-pseudoTair10_Nu.bowtie2_peak_1479	AT1G15570
1	5366126	5366624	H3K4me3_FH_mg10_Cvi_1-pseudoTair10_Nu.bowtie2_peak_1480	AT1G15580
1	5367610	5367907	H3K4me3_FH_mg10_Cvi_1-pseudoTair10_Nu.bowtie2_peak_1481	AT1G15590
1	5381069	5381759	H3K4me3_FH_mg10_Cvi_1-pseudoTair10_Nu.bowtie2_peak_1482	AT1G15660
1	5384523	5385059	H3K4me3_FH_mg10_Cvi_1-pseudoTair10_Nu.bowtie2_peak_1483	.
1	5390030	5391001	H3K4me3_FH_mg10_Cvi_1-pseudoTair10_Nu.bowtie2_peak_1484	AT1G15670
1	5399025	5400821	H3K4me3_FH_mg10_Cvi_1-pseudoTair10_Nu.bowtie2_peak_1485	AT1G15690
1	5402974	5403850	H3K4me3_FH_mg10_Cvi_1-pseudoTair10_Nu.bowtie2_peak_1486	AT1G05183, AT1G15700
1	5404355	5405647	H3K4me3_FH_mg10_Cvi_1-pseudoTair10_Nu.bowtie2_peak_1487	AT1G15710
1	5406031	5406949	H3K4me3_FH_mg10_Cvi_1-pseudoTair10_Nu.bowtie2_peak_1488	AT1G15720, AT1G05187
1	5409083	5409976	H3K4me3_FH_mg10_Cvi_1-pseudoTair10_Nu.bowtie2_peak_1489	AT1G15730
1	5410906	5412200	H3K4me3_FH_mg10_Cvi_1-pseudoTair10_Nu.bowtie2_peak_1490	AT1G15740
1	5420057	5420947	H3K4me3_FH_mg10_Cvi_1-pseudoTair10_Nu.bowtie2_peak_1491	AT1G15750
1	5425681	5426342	H3K4me3_FH_mg10_Cvi_1-pseudoTair10_Nu.bowtie2_peak_1492	AT1G15760
1	5435772	5436551	H3K4me3_FH_mg10_Cvi_1-pseudoTair10_Nu.bowtie2_peak_1493	AT1G15780
1	5439565	5440096	H3K4me3_FH_mg10_Cvi_1-pseudoTair10_Nu.bowtie2_peak_1494	AT1G15790
1	5442611	5443662	H3K4me3_FH_mg10_Cvi_1-pseudoTair10_Nu.bowtie2_peak_1495	AT1G15800
1	5444448	5445581	H3K4me3_FH_mg10_Cvi_1-pseudoTair10_Nu.bowtie2_peak_1496	AT1G15810
1	5446746	5447789	H3K4me3_FH_mg10_Cvi_1-pseudoTair10_Nu.bowtie2_peak_1497	AT1G15820, AT1G05207
1	5448117	5450300	H3K4me3_FH_mg10_Cvi_1-pseudoTair10_Nu.bowtie2_peak_1498	AT1G15830, AT1G15825
1	5451445	5452297	H3K4me3_FH_mg10_Cvi_1-pseudoTair10_Nu.bowtie2_peak_1499	AT1G15840, AT1TE17610
1	5453959	5454314	H3K4me3_FH_mg10_Cvi_1-pseudoTair10_Nu.bowtie2_peak_1500	AT1G15850
1	5454898	5455581	H3K4me3_FH_mg10_Cvi_1-pseudoTair10_Nu.bowtie2_peak_1501	AT1G15860
1	5457089	5457762	H3K4me3_FH_mg10_Cvi_1-pseudoTair10_Nu.bowtie2_peak_1502	AT1G15870
1	5459561	5459809	H3K4me3_FH_mg10_Cvi_1-pseudoTair10_Nu.bowtie2_peak_1503	AT1G15880
1	5464369	5464862	H3K4me3_FH_mg10_Cvi_1-pseudoTair10_Nu.bowtie2_peak_1504	AT1G15900
1	5465365	5466181	H3K4me3_FH_mg10_Cvi_1-pseudoTair10_Nu.bowtie2_peak_1505	AT1G15910
1	5469367	5470579	H3K4me3_FH_mg10_Cvi_1-pseudoTair10_Nu.bowtie2_peak_1506	AT1G15920
1	5471430	5472375	H3K4me3_FH_mg10_Cvi_1-pseudoTair10_Nu.bowtie2_peak_1507	AT1G15930
1	5473495	5474332	H3K4me3_FH_mg10_Cvi_1-pseudoTair10_Nu.bowtie2_peak_1508	AT1G15940
1	5478737	5479345	H3K4me3_FH_mg10_Cvi_1-pseudoTair10_Nu.bowtie2_peak_1509	AT1G15950
1	5480075	5480534	H3K4me3_FH_mg10_Cvi_1-pseudoTair10_Nu.bowtie2_peak_1510	AT1G15950
1	5484218	5485138	H3K4me3_FH_mg10_Cvi_1-pseudoTair10_Nu.bowtie2_peak_1511	AT1G15960
1	5486502	5487156	H3K4me3_FH_mg10_Cvi_1-pseudoTair10_Nu.bowtie2_peak_1512	.
1	5487969	5489030	H3K4me3_FH_mg10_Cvi_1-pseudoTair10_Nu.bowtie2_peak_1513	AT1G15970
1	5489273	5489815	H3K4me3_FH_mg10_Cvi_1-pseudoTair10_Nu.bowtie2_peak_1514	AT1G15980
1	5494531	5494910	H3K4me3_FH_mg10_Cvi_1-pseudoTair10_Nu.bowtie2_peak_1515	AT1G16000
1	5496901	5497721	H3K4me3_FH_mg10_Cvi_1-pseudoTair10_Nu.bowtie2_peak_1516	AT1G16010
1	5498109	5499007	H3K4me3_FH_mg10_Cvi_1-pseudoTair10_Nu.bowtie2_peak_1517	AT1G16020
1	5502343	5504534	H3K4me3_FH_mg10_Cvi_1-pseudoTair10_Nu.bowtie2_peak_1518	AT1G16030
1	5504705	5505516	H3K4me3_FH_mg10_Cvi_1-pseudoTair10_Nu.bowtie2_peak_1519	AT1G16040
1	5508503	5509006	H3K4me3_FH_mg10_Cvi_1-pseudoTair10_Nu.bowtie2_peak_1520	AT1G16060
1	5511152	5511795	H3K4me3_FH_mg10_Cvi_1-pseudoTair10_Nu.bowtie2_peak_1521	.
1	5513555	5513803	H3K4me3_FH_mg10_Cvi_1-pseudoTair10_Nu.bowtie2_peak_1522	AT1G16070
1	5514331	5515171	H3K4me3_FH_mg10_Cvi_1-pseudoTair10_Nu.bowtie2_peak_1523	AT1G16080
1	5518415	5518836	H3K4me3_FH_mg10_Cvi_1-pseudoTair10_Nu.bowtie2_peak_1524	AT1G16110
1	5522599	5523334	H3K4me3_FH_mg10_Cvi_1-pseudoTair10_Nu.bowtie2_peak_1525	AT1G16120
1	5524632	5525023	H3K4me3_FH_mg10_Cvi_1-pseudoTair10_Nu.bowtie2_peak_1526	.
1	5525531	5526469	H3K4me3_FH_mg10_Cvi_1-pseudoTair10_Nu.bowtie2_peak_1527	AT1G16130
1	5528959	5529365	H3K4me3_FH_mg10_Cvi_1-pseudoTair10_Nu.bowtie2_peak_1528	AT1G16140
1	5530408	5530706	H3K4me3_FH_mg10_Cvi_1-pseudoTair10_Nu.bowtie2_peak_1529	.
1	5530729	5531229	H3K4me3_FH_mg10_Cvi_1-pseudoTair10_Nu.bowtie2_peak_1530	.
1	5532445	5533028	H3K4me3_FH_mg10_Cvi_1-pseudoTair10_Nu.bowtie2_peak_1531	AT1G16150
1	5535939	5536508	H3K4me3_FH_mg10_Cvi_1-pseudoTair10_Nu.bowtie2_peak_1532	AT1G16160
1	5539065	5539778	H3K4me3_FH_mg10_Cvi_1-pseudoTair10_Nu.bowtie2_peak_1533	AT1G16170
1	5540485	5541311	H3K4me3_FH_mg10_Cvi_1-pseudoTair10_Nu.bowtie2_peak_1534	AT1G16180
1	5543162	5543815	H3K4me3_FH_mg10_Cvi_1-pseudoTair10_Nu.bowtie2_peak_1535	AT1G16190
1	5546585	5547583	H3K4me3_FH_mg10_Cvi_1-pseudoTair10_Nu.bowtie2_peak_1536	AT1G16210
1	5548334	5549025	H3K4me3_FH_mg10_Cvi_1-pseudoTair10_Nu.bowtie2_peak_1537	AT1G16220
1	5556063	5556800	H3K4me3_FH_mg10_Cvi_1-pseudoTair10_Nu.bowtie2_peak_1538	AT1G16240
1	5556978	5557919	H3K4me3_FH_mg10_Cvi_1-pseudoTair10_Nu.bowtie2_peak_1539	AT1G16250
1	5563241	5564068	H3K4me3_FH_mg10_Cvi_1-pseudoTair10_Nu.bowtie2_peak_1540	AT1G16270
1	5569608	5570580	H3K4me3_FH_mg10_Cvi_1-pseudoTair10_Nu.bowtie2_peak_1541	AT1G16280
1	5573333	5574032	H3K4me3_FH_mg10_Cvi_1-pseudoTair10_Nu.bowtie2_peak_1542	AT1G16290
1	5574285	5574985	H3K4me3_FH_mg10_Cvi_1-pseudoTair10_Nu.bowtie2_peak_1543	AT1G16300
1	5578457	5578776	H3K4me3_FH_mg10_Cvi_1-pseudoTair10_Nu.bowtie2_peak_1544	AT1G16310
1	5580844	5581833	H3K4me3_FH_mg10_Cvi_1-pseudoTair10_Nu.bowtie2_peak_1545	AT1G16320
1	5586985	5587504	H3K4me3_FH_mg10_Cvi_1-pseudoTair10_Nu.bowtie2_peak_1546	AT1G16330
1	5589841	5590655	H3K4me3_FH_mg10_Cvi_1-pseudoTair10_Nu.bowtie2_peak_1547	AT1G16340
1	5590879	5591937	H3K4me3_FH_mg10_Cvi_1-pseudoTair10_Nu.bowtie2_peak_1548	AT1G16350
1	5596709	5597216	H3K4me3_FH_mg10_Cvi_1-pseudoTair10_Nu.bowtie2_peak_1549	AT1G16370
1	5602920	5603504	H3K4me3_FH_mg10_Cvi_1-pseudoTair10_Nu.bowtie2_peak_1550	AT1G16390
1	5613469	5613876	H3K4me3_FH_mg10_Cvi_1-pseudoTair10_Nu.bowtie2_peak_1551	AT1G16420
1	5614615	5615363	H3K4me3_FH_mg10_Cvi_1-pseudoTair10_Nu.bowtie2_peak_1552	AT1G16430
1	5616828	5617601	H3K4me3_FH_mg10_Cvi_1-pseudoTair10_Nu.bowtie2_peak_1553	.
1	5617811	5618271	H3K4me3_FH_mg10_Cvi_1-pseudoTair10_Nu.bowtie2_peak_1554	AT1G16445
1	5621854	5622619	H3K4me3_FH_mg10_Cvi_1-pseudoTair10_Nu.bowtie2_peak_1555	AT1G16460
1	5622817	5623599	H3K4me3_FH_mg10_Cvi_1-pseudoTair10_Nu.bowtie2_peak_1556	AT1G16470
1	5627853	5629037	H3K4me3_FH_mg10_Cvi_1-pseudoTair10_Nu.bowtie2_peak_1557	AT1G16480, AT1G05227
1	5629199	5630818	H3K4me3_FH_mg10_Cvi_1-pseudoTair10_Nu.bowtie2_peak_1558	AT1G16489, AT1G16490
1	5638990	5640026	H3K4me3_FH_mg10_Cvi_1-pseudoTair10_Nu.bowtie2_peak_1559	AT1G16500
1	5644696	5645294	H3K4me3_FH_mg10_Cvi_1-pseudoTair10_Nu.bowtie2_peak_1560	AT1G16510
1	5647234	5647923	H3K4me3_FH_mg10_Cvi_1-pseudoTair10_Nu.bowtie2_peak_1561	AT1G16515
1	5648722	5649428	H3K4me3_FH_mg10_Cvi_1-pseudoTair10_Nu.bowtie2_peak_1562	AT1G16520
1	5650323	5650996	H3K4me3_FH_mg10_Cvi_1-pseudoTair10_Nu.bowtie2_peak_1563	.
1	5651481	5651795	H3K4me3_FH_mg10_Cvi_1-pseudoTair10_Nu.bowtie2_peak_1564	.
1	5659393	5660068	H3K4me3_FH_mg10_Cvi_1-pseudoTair10_Nu.bowtie2_peak_1565	AT1G16540, AT1TE18300
1	5665526	5666729	H3K4me3_FH_mg10_Cvi_1-pseudoTair10_Nu.bowtie2_peak_1566	AT1G16550
1	5668406	5669035	H3K4me3_FH_mg10_Cvi_1-pseudoTair10_Nu.bowtie2_peak_1567	AT1G16560, AT1G05243
1	5669229	5669790	H3K4me3_FH_mg10_Cvi_1-pseudoTair10_Nu.bowtie2_peak_1568	AT1G16560
1	5672986	5673540	H3K4me3_FH_mg10_Cvi_1-pseudoTair10_Nu.bowtie2_peak_1569	AT1G16570
1	5673858	5674461	H3K4me3_FH_mg10_Cvi_1-pseudoTair10_Nu.bowtie2_peak_1570	AT1G16590
1	5677975	5678750	H3K4me3_FH_mg10_Cvi_1-pseudoTair10_Nu.bowtie2_peak_1571	AT1G16610
1	5683796	5684037	H3K4me3_FH_mg10_Cvi_1-pseudoTair10_Nu.bowtie2_peak_1572	AT1G16630
1	5684158	5684868	H3K4me3_FH_mg10_Cvi_1-pseudoTair10_Nu.bowtie2_peak_1573	AT1G16630
1	5685641	5686304	H3K4me3_FH_mg10_Cvi_1-pseudoTair10_Nu.bowtie2_peak_1574	AT1G16635, AT1G05247
1	5686613	5687402	H3K4me3_FH_mg10_Cvi_1-pseudoTair10_Nu.bowtie2_peak_1575	AT1G16640
1	5687939	5688707	H3K4me3_FH_mg10_Cvi_1-pseudoTair10_Nu.bowtie2_peak_1576	AT1G16650
1	5697301	5698098	H3K4me3_FH_mg10_Cvi_1-pseudoTair10_Nu.bowtie2_peak_1577	AT1G16670
1	5702193	5703147	H3K4me3_FH_mg10_Cvi_1-pseudoTair10_Nu.bowtie2_peak_1578	AT1G16680
1	5705920	5706683	H3K4me3_FH_mg10_Cvi_1-pseudoTair10_Nu.bowtie2_peak_1579	AT1G16690
1	5709711	5710465	H3K4me3_FH_mg10_Cvi_1-pseudoTair10_Nu.bowtie2_peak_1580	AT1G16700
1	5714001	5714887	H3K4me3_FH_mg10_Cvi_1-pseudoTair10_Nu.bowtie2_peak_1581	AT1G16710
1	5722906	5724031	H3K4me3_FH_mg10_Cvi_1-pseudoTair10_Nu.bowtie2_peak_1582	AT1G16720, AT1G05253
1	5726018	5726314	H3K4me3_FH_mg10_Cvi_1-pseudoTair10_Nu.bowtie2_peak_1583	.
1	5726432	5727389	H3K4me3_FH_mg10_Cvi_1-pseudoTair10_Nu.bowtie2_peak_1584	AT1G05257, AT1G16730
1	5727697	5728332	H3K4me3_FH_mg10_Cvi_1-pseudoTair10_Nu.bowtie2_peak_1585	AT1G16740
1	5730762	5731933	H3K4me3_FH_mg10_Cvi_1-pseudoTair10_Nu.bowtie2_peak_1586	AT1G16750
1	5736543	5737515	H3K4me3_FH_mg10_Cvi_1-pseudoTair10_Nu.bowtie2_peak_1587	.
1	5737871	5739238	H3K4me3_FH_mg10_Cvi_1-pseudoTair10_Nu.bowtie2_peak_1588	AT1G16770
1	5743461	5744248	H3K4me3_FH_mg10_Cvi_1-pseudoTair10_Nu.bowtie2_peak_1589	AT1G16780
1	5744560	5745161	H3K4me3_FH_mg10_Cvi_1-pseudoTair10_Nu.bowtie2_peak_1590	AT1G16790
1	5754658	5755467	H3K4me3_FH_mg10_Cvi_1-pseudoTair10_Nu.bowtie2_peak_1591	AT1G16800
1	5755639	5756236	H3K4me3_FH_mg10_Cvi_1-pseudoTair10_Nu.bowtie2_peak_1592	AT1G16810
1	5757905	5758232	H3K4me3_FH_mg10_Cvi_1-pseudoTair10_Nu.bowtie2_peak_1593	AT1G16820
1	5758772	5759485	H3K4me3_FH_mg10_Cvi_1-pseudoTair10_Nu.bowtie2_peak_1594	AT1G16825
1	5760618	5761633	H3K4me3_FH_mg10_Cvi_1-pseudoTair10_Nu.bowtie2_peak_1595	AT1G16830
1	5763046	5764061	H3K4me3_FH_mg10_Cvi_1-pseudoTair10_Nu.bowtie2_peak_1596	AT1G16840
1	5764774	5765636	H3K4me3_FH_mg10_Cvi_1-pseudoTair10_Nu.bowtie2_peak_1597	AT1G16850
1	5767328	5768200	H3K4me3_FH_mg10_Cvi_1-pseudoTair10_Nu.bowtie2_peak_1598	AT1G16860
1	5772426	5773235	H3K4me3_FH_mg10_Cvi_1-pseudoTair10_Nu.bowtie2_peak_1599	AT1G16870
1	5773599	5773967	H3K4me3_FH_mg10_Cvi_1-pseudoTair10_Nu.bowtie2_peak_1600	AT1G16880
1	5777627	5778427	H3K4me3_FH_mg10_Cvi_1-pseudoTair10_Nu.bowtie2_peak_1601	AT1G16890
1	5781997	5782358	H3K4me3_FH_mg10_Cvi_1-pseudoTair10_Nu.bowtie2_peak_1602	AT1G16900
1	5785156	5785769	H3K4me3_FH_mg10_Cvi_1-pseudoTair10_Nu.bowtie2_peak_1603	AT1G16910
1	5786391	5787959	H3K4me3_FH_mg10_Cvi_1-pseudoTair10_Nu.bowtie2_peak_1604	AT1G16916
1	5788454	5789204	H3K4me3_FH_mg10_Cvi_1-pseudoTair10_Nu.bowtie2_peak_1605	AT1G16920
1	5789723	5790632	H3K4me3_FH_mg10_Cvi_1-pseudoTair10_Nu.bowtie2_peak_1606	AT1G16930
1	5805091	5805804	H3K4me3_FH_mg10_Cvi_1-pseudoTair10_Nu.bowtie2_peak_1607	AT1G16970, AT1TE18770
1	5817551	5819097	H3K4me3_FH_mg10_Cvi_1-pseudoTair10_Nu.bowtie2_peak_1608	AT1G17010
1	5820201	5821005	H3K4me3_FH_mg10_Cvi_1-pseudoTair10_Nu.bowtie2_peak_1609	AT1G17020
1	5822570	5822803	H3K4me3_FH_mg10_Cvi_1-pseudoTair10_Nu.bowtie2_peak_1610	AT1G17030
1	5822937	5824215	H3K4me3_FH_mg10_Cvi_1-pseudoTair10_Nu.bowtie2_peak_1611	AT1G17030
1	5824814	5825718	H3K4me3_FH_mg10_Cvi_1-pseudoTair10_Nu.bowtie2_peak_1612	AT1G17040
1	5827546	5827780	H3K4me3_FH_mg10_Cvi_1-pseudoTair10_Nu.bowtie2_peak_1613	.
1	5828931	5830073	H3K4me3_FH_mg10_Cvi_1-pseudoTair10_Nu.bowtie2_peak_1614	AT1G17050, AT1G05283
1	5834309	5834565	H3K4me3_FH_mg10_Cvi_1-pseudoTair10_Nu.bowtie2_peak_1615	AT1G17060
1	5834874	5835334	H3K4me3_FH_mg10_Cvi_1-pseudoTair10_Nu.bowtie2_peak_1616	AT1G17060
1	5837562	5838358	H3K4me3_FH_mg10_Cvi_1-pseudoTair10_Nu.bowtie2_peak_1617	AT1G17070, AT1G05287
1	5840735	5841608	H3K4me3_FH_mg10_Cvi_1-pseudoTair10_Nu.bowtie2_peak_1618	AT1G17080
1	5842132	5842893	H3K4me3_FH_mg10_Cvi_1-pseudoTair10_Nu.bowtie2_peak_1619	.
1	5843750	5844269	H3K4me3_FH_mg10_Cvi_1-pseudoTair10_Nu.bowtie2_peak_1620	AT1G17090
1	5844736	5845681	H3K4me3_FH_mg10_Cvi_1-pseudoTair10_Nu.bowtie2_peak_1621	AT1G17100
1	5845772	5846277	H3K4me3_FH_mg10_Cvi_1-pseudoTair10_Nu.bowtie2_peak_1622	.
1	5848639	5849323	H3K4me3_FH_mg10_Cvi_1-pseudoTair10_Nu.bowtie2_peak_1623	AT1G17110
1	5849592	5850873	H3K4me3_FH_mg10_Cvi_1-pseudoTair10_Nu.bowtie2_peak_1624	AT1G17110
1	5851902	5852779	H3K4me3_FH_mg10_Cvi_1-pseudoTair10_Nu.bowtie2_peak_1625	AT1G17120
1	5854161	5855079	H3K4me3_FH_mg10_Cvi_1-pseudoTair10_Nu.bowtie2_peak_1626	AT1G17130
1	5857995	5858414	H3K4me3_FH_mg10_Cvi_1-pseudoTair10_Nu.bowtie2_peak_1627	AT1G17140, AT1G05297
1	5861774	5862657	H3K4me3_FH_mg10_Cvi_1-pseudoTair10_Nu.bowtie2_peak_1628	AT1G17145
1	5863659	5864016	H3K4me3_FH_mg10_Cvi_1-pseudoTair10_Nu.bowtie2_peak_1629	AT1G17147
1	5867629	5868300	H3K4me3_FH_mg10_Cvi_1-pseudoTair10_Nu.bowtie2_peak_1630	AT1G17160
1	5869724	5870307	H3K4me3_FH_mg10_Cvi_1-pseudoTair10_Nu.bowtie2_peak_1631	AT1G17170
1	5875400	5875883	H3K4me3_FH_mg10_Cvi_1-pseudoTair10_Nu.bowtie2_peak_1632	AT1G17190
1	5875917	5876255	H3K4me3_FH_mg10_Cvi_1-pseudoTair10_Nu.bowtie2_peak_1633	.
1	5884000	5884736	H3K4me3_FH_mg10_Cvi_1-pseudoTair10_Nu.bowtie2_peak_1634	AT1G17210
1	5885084	5886214	H3K4me3_FH_mg10_Cvi_1-pseudoTair10_Nu.bowtie2_peak_1635	AT1G17220
1	5890811	5891882	H3K4me3_FH_mg10_Cvi_1-pseudoTair10_Nu.bowtie2_peak_1636	AT1G17230
1	5895270	5895690	H3K4me3_FH_mg10_Cvi_1-pseudoTair10_Nu.bowtie2_peak_1637	AT1G17235
1	5910943	5911725	H3K4me3_FH_mg10_Cvi_1-pseudoTair10_Nu.bowtie2_peak_1638	AT1G17270
1	5919417	5920027	H3K4me3_FH_mg10_Cvi_1-pseudoTair10_Nu.bowtie2_peak_1639	AT1G17280
1	5922674	5923543	H3K4me3_FH_mg10_Cvi_1-pseudoTair10_Nu.bowtie2_peak_1640	AT1G17290
1	5928207	5928606	H3K4me3_FH_mg10_Cvi_1-pseudoTair10_Nu.bowtie2_peak_1641	AT1G17310
1	5929823	5930351	H3K4me3_FH_mg10_Cvi_1-pseudoTair10_Nu.bowtie2_peak_1642	AT1G17330
1	5933865	5934563	H3K4me3_FH_mg10_Cvi_1-pseudoTair10_Nu.bowtie2_peak_1643	AT1G17340
1	5940480	5940978	H3K4me3_FH_mg10_Cvi_1-pseudoTair10_Nu.bowtie2_peak_1644	AT1G17345
1	5941785	5942525	H3K4me3_FH_mg10_Cvi_1-pseudoTair10_Nu.bowtie2_peak_1645	AT1G17350
1	5946634	5947383	H3K4me3_FH_mg10_Cvi_1-pseudoTair10_Nu.bowtie2_peak_1646	AT1G17360, AT1G05303
1	5954016	5954940	H3K4me3_FH_mg10_Cvi_1-pseudoTair10_Nu.bowtie2_peak_1647	AT1G17370
1	5956818	5957110	H3K4me3_FH_mg10_Cvi_1-pseudoTair10_Nu.bowtie2_peak_1648	AT1G17380
1	5969144	5969961	H3K4me3_FH_mg10_Cvi_1-pseudoTair10_Nu.bowtie2_peak_1649	AT1G17410
1	5977452	5978234	H3K4me3_FH_mg10_Cvi_1-pseudoTair10_Nu.bowtie2_peak_1650	AT1G17420
1	5980644	5981322	H3K4me3_FH_mg10_Cvi_1-pseudoTair10_Nu.bowtie2_peak_1651	.
1	5982260	5983272	H3K4me3_FH_mg10_Cvi_1-pseudoTair10_Nu.bowtie2_peak_1652	AT1G17430
1	5986471	5987744	H3K4me3_FH_mg10_Cvi_1-pseudoTair10_Nu.bowtie2_peak_1653	AT1G17440
1	5995855	5996876	H3K4me3_FH_mg10_Cvi_1-pseudoTair10_Nu.bowtie2_peak_1654	AT1G17450
1	5997202	5997775	H3K4me3_FH_mg10_Cvi_1-pseudoTair10_Nu.bowtie2_peak_1655	AT1G17455
1	5998806	5999213	H3K4me3_FH_mg10_Cvi_1-pseudoTair10_Nu.bowtie2_peak_1656	AT1G17460, AT1TE19400
1	6002951	6003634	H3K4me3_FH_mg10_Cvi_1-pseudoTair10_Nu.bowtie2_peak_1657	AT1G17470
1	6007451	6008308	H3K4me3_FH_mg10_Cvi_1-pseudoTair10_Nu.bowtie2_peak_1658	AT1G17480
1	6008594	6009243	H3K4me3_FH_mg10_Cvi_1-pseudoTair10_Nu.bowtie2_peak_1659	AT1G17490
1	6018003	6018579	H3K4me3_FH_mg10_Cvi_1-pseudoTair10_Nu.bowtie2_peak_1660	AT1G17500
1	6018969	6019551	H3K4me3_FH_mg10_Cvi_1-pseudoTair10_Nu.bowtie2_peak_1661	AT1G17500
1	6023592	6024266	H3K4me3_FH_mg10_Cvi_1-pseudoTair10_Nu.bowtie2_peak_1662	AT1G17510
1	6026706	6027402	H3K4me3_FH_mg10_Cvi_1-pseudoTair10_Nu.bowtie2_peak_1663	AT1G17520
1	6027648	6028408	H3K4me3_FH_mg10_Cvi_1-pseudoTair10_Nu.bowtie2_peak_1664	AT1G17530
1	6031723	6032006	H3K4me3_FH_mg10_Cvi_1-pseudoTair10_Nu.bowtie2_peak_1665	AT1G17540
1	6032295	6032737	H3K4me3_FH_mg10_Cvi_1-pseudoTair10_Nu.bowtie2_peak_1666	AT1G17540
1	6034349	6035701	H3K4me3_FH_mg10_Cvi_1-pseudoTair10_Nu.bowtie2_peak_1667	AT1G17550
1	6039227	6039932	H3K4me3_FH_mg10_Cvi_1-pseudoTair10_Nu.bowtie2_peak_1668	AT1G17580
1	6049898	6050391	H3K4me3_FH_mg10_Cvi_1-pseudoTair10_Nu.bowtie2_peak_1669	.
1	6051849	6052574	H3K4me3_FH_mg10_Cvi_1-pseudoTair10_Nu.bowtie2_peak_1670	AT1G17590
1	6059483	6059745	H3K4me3_FH_mg10_Cvi_1-pseudoTair10_Nu.bowtie2_peak_1671	AT1G17615
1	6062229	6063204	H3K4me3_FH_mg10_Cvi_1-pseudoTair10_Nu.bowtie2_peak_1672	AT1G17620
1	6064479	6065258	H3K4me3_FH_mg10_Cvi_1-pseudoTair10_Nu.bowtie2_peak_1673	AT1G17630
1	6068532	6069358	H3K4me3_FH_mg10_Cvi_1-pseudoTair10_Nu.bowtie2_peak_1674	AT1G17640
1	6071262	6072068	H3K4me3_FH_mg10_Cvi_1-pseudoTair10_Nu.bowtie2_peak_1675	AT1G17650
1	6073659	6074509	H3K4me3_FH_mg10_Cvi_1-pseudoTair10_Nu.bowtie2_peak_1676	AT1G17665
1	6076106	6076808	H3K4me3_FH_mg10_Cvi_1-pseudoTair10_Nu.bowtie2_peak_1677	AT1G17680
1	6087413	6088333	H3K4me3_FH_mg10_Cvi_1-pseudoTair10_Nu.bowtie2_peak_1678	AT1G17690
1	6089648	6090108	H3K4me3_FH_mg10_Cvi_1-pseudoTair10_Nu.bowtie2_peak_1679	AT1G17700
1	6091630	6091935	H3K4me3_FH_mg10_Cvi_1-pseudoTair10_Nu.bowtie2_peak_1680	AT1G17710
1	6097509	6098283	H3K4me3_FH_mg10_Cvi_1-pseudoTair10_Nu.bowtie2_peak_1681	AT1G17720
1	6099102	6099896	H3K4me3_FH_mg10_Cvi_1-pseudoTair10_Nu.bowtie2_peak_1682	AT1G17730
1	6101132	6101765	H3K4me3_FH_mg10_Cvi_1-pseudoTair10_Nu.bowtie2_peak_1683	AT1G17745, AT1G17744
1	6103563	6104046	H3K4me3_FH_mg10_Cvi_1-pseudoTair10_Nu.bowtie2_peak_1684	AT1G05317
1	6106314	6107261	H3K4me3_FH_mg10_Cvi_1-pseudoTair10_Nu.bowtie2_peak_1685	AT1G17750, AT1G05323, AT1G05327
1	6107459	6107722	H3K4me3_FH_mg10_Cvi_1-pseudoTair10_Nu.bowtie2_peak_1686	AT1G17750
1	6108040	6108605	H3K4me3_FH_mg10_Cvi_1-pseudoTair10_Nu.bowtie2_peak_1687	AT1G17750
1	6115727	6116589	H3K4me3_FH_mg10_Cvi_1-pseudoTair10_Nu.bowtie2_peak_1688	AT1G17760
1	6122217	6122701	H3K4me3_FH_mg10_Cvi_1-pseudoTair10_Nu.bowtie2_peak_1689	.
1	6123656	6124495	H3K4me3_FH_mg10_Cvi_1-pseudoTair10_Nu.bowtie2_peak_1690	AT1G17780
1	6126493	6127444	H3K4me3_FH_mg10_Cvi_1-pseudoTair10_Nu.bowtie2_peak_1691	AT1G17790
1	6130144	6130499	H3K4me3_FH_mg10_Cvi_1-pseudoTair10_Nu.bowtie2_peak_1692	AT1G17810
1	6130516	6131576	H3K4me3_FH_mg10_Cvi_1-pseudoTair10_Nu.bowtie2_peak_1693	AT1G17810
1	6131671	6132138	H3K4me3_FH_mg10_Cvi_1-pseudoTair10_Nu.bowtie2_peak_1694	.
1	6134337	6135311	H3K4me3_FH_mg10_Cvi_1-pseudoTair10_Nu.bowtie2_peak_1695	AT1G05333, AT1G17820
1	6136692	6137160	H3K4me3_FH_mg10_Cvi_1-pseudoTair10_Nu.bowtie2_peak_1696	.
1	6137172	6137614	H3K4me3_FH_mg10_Cvi_1-pseudoTair10_Nu.bowtie2_peak_1697	AT1G17830
1	6137861	6138327	H3K4me3_FH_mg10_Cvi_1-pseudoTair10_Nu.bowtie2_peak_1698	AT1G17830
1	6142579	6143750	H3K4me3_FH_mg10_Cvi_1-pseudoTair10_Nu.bowtie2_peak_1699	AT1G17840, AT1G05337
1	6148029	6148824	H3K4me3_FH_mg10_Cvi_1-pseudoTair10_Nu.bowtie2_peak_1700	AT1G17850
1	6149332	6149906	H3K4me3_FH_mg10_Cvi_1-pseudoTair10_Nu.bowtie2_peak_1701	AT1G17860, AT1G05347
1	6150855	6152280	H3K4me3_FH_mg10_Cvi_1-pseudoTair10_Nu.bowtie2_peak_1702	AT1G17870, AT1G05353
1	6152617	6152900	H3K4me3_FH_mg10_Cvi_1-pseudoTair10_Nu.bowtie2_peak_1703	.
1	6153122	6153924	H3K4me3_FH_mg10_Cvi_1-pseudoTair10_Nu.bowtie2_peak_1704	AT1G17880
1	6154683	6155775	H3K4me3_FH_mg10_Cvi_1-pseudoTair10_Nu.bowtie2_peak_1705	AT1G17890
1	6164708	6165848	H3K4me3_FH_mg10_Cvi_1-pseudoTair10_Nu.bowtie2_peak_1706	AT1G17920, AT1G05357
1	6168069	6168857	H3K4me3_FH_mg10_Cvi_1-pseudoTair10_Nu.bowtie2_peak_1707	AT1G17930
1	6172307	6173097	H3K4me3_FH_mg10_Cvi_1-pseudoTair10_Nu.bowtie2_peak_1708	AT1G17940
1	6174993	6175318	H3K4me3_FH_mg10_Cvi_1-pseudoTair10_Nu.bowtie2_peak_1709	.
1	6177974	6178333	H3K4me3_FH_mg10_Cvi_1-pseudoTair10_Nu.bowtie2_peak_1710	AT1G17950
1	6183163	6183760	H3K4me3_FH_mg10_Cvi_1-pseudoTair10_Nu.bowtie2_peak_1711	AT1G17960
1	6184908	6185715	H3K4me3_FH_mg10_Cvi_1-pseudoTair10_Nu.bowtie2_peak_1712	AT1G17970
1	6190896	6191700	H3K4me3_FH_mg10_Cvi_1-pseudoTair10_Nu.bowtie2_peak_1713	AT1G17980
1	6192428	6193661	H3K4me3_FH_mg10_Cvi_1-pseudoTair10_Nu.bowtie2_peak_1714	AT1G17990
1	6194958	6196218	H3K4me3_FH_mg10_Cvi_1-pseudoTair10_Nu.bowtie2_peak_1715	AT1G18000
1	6199827	6201029	H3K4me3_FH_mg10_Cvi_1-pseudoTair10_Nu.bowtie2_peak_1716	AT1G18010
1	6202314	6202765	H3K4me3_FH_mg10_Cvi_1-pseudoTair10_Nu.bowtie2_peak_1717	AT1G18020
1	6202832	6203775	H3K4me3_FH_mg10_Cvi_1-pseudoTair10_Nu.bowtie2_peak_1718	AT1G18020
1	6204324	6205125	H3K4me3_FH_mg10_Cvi_1-pseudoTair10_Nu.bowtie2_peak_1719	AT1G18030
1	6208679	6209518	H3K4me3_FH_mg10_Cvi_1-pseudoTair10_Nu.bowtie2_peak_1720	AT1G18040
1	6209773	6210239	H3K4me3_FH_mg10_Cvi_1-pseudoTair10_Nu.bowtie2_peak_1721	.
1	6212595	6213407	H3K4me3_FH_mg10_Cvi_1-pseudoTair10_Nu.bowtie2_peak_1722	AT1G18060
1	6217575	6218294	H3K4me3_FH_mg10_Cvi_1-pseudoTair10_Nu.bowtie2_peak_1723	AT1G18070
1	6222266	6223308	H3K4me3_FH_mg10_Cvi_1-pseudoTair10_Nu.bowtie2_peak_1724	AT1G18080
1	6224477	6224936	H3K4me3_FH_mg10_Cvi_1-pseudoTair10_Nu.bowtie2_peak_1725	AT1G18090
1	6227137	6227668	H3K4me3_FH_mg10_Cvi_1-pseudoTair10_Nu.bowtie2_peak_1726	.
1	6229810	6230197	H3K4me3_FH_mg10_Cvi_1-pseudoTair10_Nu.bowtie2_peak_1727	AT1G18100
1	6232095	6232447	H3K4me3_FH_mg10_Cvi_1-pseudoTair10_Nu.bowtie2_peak_1728	AT1G18120
1	6238064	6238406	H3K4me3_FH_mg10_Cvi_1-pseudoTair10_Nu.bowtie2_peak_1729	.
1	6238976	6240158	H3K4me3_FH_mg10_Cvi_1-pseudoTair10_Nu.bowtie2_peak_1730	.
1	6246738	6247756	H3K4me3_FH_mg10_Cvi_1-pseudoTair10_Nu.bowtie2_peak_1731	AT1G18150
1	6248738	6249657	H3K4me3_FH_mg10_Cvi_1-pseudoTair10_Nu.bowtie2_peak_1732	AT1G18160
1	6254190	6254868	H3K4me3_FH_mg10_Cvi_1-pseudoTair10_Nu.bowtie2_peak_1733	AT1G18170
1	6255787	6256571	H3K4me3_FH_mg10_Cvi_1-pseudoTair10_Nu.bowtie2_peak_1734	AT1G18180
1	6260659	6261447	H3K4me3_FH_mg10_Cvi_1-pseudoTair10_Nu.bowtie2_peak_1735	AT1G18190
1	6264388	6264853	H3K4me3_FH_mg10_Cvi_1-pseudoTair10_Nu.bowtie2_peak_1736	AT1G18197
1	6267709	6268816	H3K4me3_FH_mg10_Cvi_1-pseudoTair10_Nu.bowtie2_peak_1737	AT1G18210
1	6269642	6270341	H3K4me3_FH_mg10_Cvi_1-pseudoTair10_Nu.bowtie2_peak_1738	AT1G18220, AT1G05387
1	6271494	6272410	H3K4me3_FH_mg10_Cvi_1-pseudoTair10_Nu.bowtie2_peak_1739	AT1G05397
1	6277009	6278072	H3K4me3_FH_mg10_Cvi_1-pseudoTair10_Nu.bowtie2_peak_1740	AT1G18250
1	6281059	6282087	H3K4me3_FH_mg10_Cvi_1-pseudoTair10_Nu.bowtie2_peak_1741	AT1G18260
1	6282337	6283012	H3K4me3_FH_mg10_Cvi_1-pseudoTair10_Nu.bowtie2_peak_1742	AT1G18265
1	6293199	6293846	H3K4me3_FH_mg10_Cvi_1-pseudoTair10_Nu.bowtie2_peak_1743	AT1G18270
1	6294370	6294735	H3K4me3_FH_mg10_Cvi_1-pseudoTair10_Nu.bowtie2_peak_1744	AT1G18280
1	6297373	6297973	H3K4me3_FH_mg10_Cvi_1-pseudoTair10_Nu.bowtie2_peak_1745	AT1G18290
1	6299713	6300783	H3K4me3_FH_mg10_Cvi_1-pseudoTair10_Nu.bowtie2_peak_1746	AT1G18300
1	6301947	6302577	H3K4me3_FH_mg10_Cvi_1-pseudoTair10_Nu.bowtie2_peak_1747	.
1	6303190	6303476	H3K4me3_FH_mg10_Cvi_1-pseudoTair10_Nu.bowtie2_peak_1748	AT1G18310
1	6303595	6303955	H3K4me3_FH_mg10_Cvi_1-pseudoTair10_Nu.bowtie2_peak_1749	AT1G18310
1	6304269	6304602	H3K4me3_FH_mg10_Cvi_1-pseudoTair10_Nu.bowtie2_peak_1750	AT1G18320
1	6307177	6307957	H3K4me3_FH_mg10_Cvi_1-pseudoTair10_Nu.bowtie2_peak_1751	AT1G18330
1	6310674	6311311	H3K4me3_FH_mg10_Cvi_1-pseudoTair10_Nu.bowtie2_peak_1752	AT1G18335
1	6313157	6313932	H3K4me3_FH_mg10_Cvi_1-pseudoTair10_Nu.bowtie2_peak_1753	AT1G18340
1	6315594	6316637	H3K4me3_FH_mg10_Cvi_1-pseudoTair10_Nu.bowtie2_peak_1754	AT1G18350
1	6318489	6319416	H3K4me3_FH_mg10_Cvi_1-pseudoTair10_Nu.bowtie2_peak_1755	AT1G18360
1	6319677	6319968	H3K4me3_FH_mg10_Cvi_1-pseudoTair10_Nu.bowtie2_peak_1756	.
1	6324021	6324354	H3K4me3_FH_mg10_Cvi_1-pseudoTair10_Nu.bowtie2_peak_1757	AT1G18370
1	6325860	6326719	H3K4me3_FH_mg10_Cvi_1-pseudoTair10_Nu.bowtie2_peak_1758	AT1G18390, AT1G18382
1	6327453	6328244	H3K4me3_FH_mg10_Cvi_1-pseudoTair10_Nu.bowtie2_peak_1759	AT1G18390
1	6329582	6329812	H3K4me3_FH_mg10_Cvi_1-pseudoTair10_Nu.bowtie2_peak_1760	.
1	6331515	6332025	H3K4me3_FH_mg10_Cvi_1-pseudoTair10_Nu.bowtie2_peak_1761	AT1G18400
1	6341390	6341887	H3K4me3_FH_mg10_Cvi_1-pseudoTair10_Nu.bowtie2_peak_1762	AT1G18410
1	6342123	6342478	H3K4me3_FH_mg10_Cvi_1-pseudoTair10_Nu.bowtie2_peak_1763	AT1G18410
1	6343116	6343858	H3K4me3_FH_mg10_Cvi_1-pseudoTair10_Nu.bowtie2_peak_1764	AT1G18420
1	6345012	6345701	H3K4me3_FH_mg10_Cvi_1-pseudoTair10_Nu.bowtie2_peak_1765	AT1G18415
1	6345948	6346789	H3K4me3_FH_mg10_Cvi_1-pseudoTair10_Nu.bowtie2_peak_1766	AT1G18440
1	6348083	6348801	H3K4me3_FH_mg10_Cvi_1-pseudoTair10_Nu.bowtie2_peak_1767	AT1G18450
1	6352487	6353773	H3K4me3_FH_mg10_Cvi_1-pseudoTair10_Nu.bowtie2_peak_1768	AT1G18460
1	6359234	6360181	H3K4me3_FH_mg10_Cvi_1-pseudoTair10_Nu.bowtie2_peak_1769	AT1G18470
1	6361616	6362409	H3K4me3_FH_mg10_Cvi_1-pseudoTair10_Nu.bowtie2_peak_1770	AT1G18480
1	6363094	6363903	H3K4me3_FH_mg10_Cvi_1-pseudoTair10_Nu.bowtie2_peak_1771	AT1G18485
1	6367020	6367818	H3K4me3_FH_mg10_Cvi_1-pseudoTair10_Nu.bowtie2_peak_1772	AT1G18490
1	6368859	6369092	H3K4me3_FH_mg10_Cvi_1-pseudoTair10_Nu.bowtie2_peak_1773	AT1G18500
1	6369255	6370539	H3K4me3_FH_mg10_Cvi_1-pseudoTair10_Nu.bowtie2_peak_1774	AT1G18500
1	6376628	6377178	H3K4me3_FH_mg10_Cvi_1-pseudoTair10_Nu.bowtie2_peak_1775	AT1G18530
1	6377839	6378575	H3K4me3_FH_mg10_Cvi_1-pseudoTair10_Nu.bowtie2_peak_1776	AT1G18540
1	6383769	6384526	H3K4me3_FH_mg10_Cvi_1-pseudoTair10_Nu.bowtie2_peak_1777	AT1G18550
1	6385259	6386254	H3K4me3_FH_mg10_Cvi_1-pseudoTair10_Nu.bowtie2_peak_1778	AT1G18560
1	6389538	6389855	H3K4me3_FH_mg10_Cvi_1-pseudoTair10_Nu.bowtie2_peak_1779	AT1G18570
1	6395896	6396719	H3K4me3_FH_mg10_Cvi_1-pseudoTair10_Nu.bowtie2_peak_1780	AT1G18580
1	6398654	6399332	H3K4me3_FH_mg10_Cvi_1-pseudoTair10_Nu.bowtie2_peak_1781	AT1G18590
1	6400407	6401286	H3K4me3_FH_mg10_Cvi_1-pseudoTair10_Nu.bowtie2_peak_1782	AT1G18600
1	6405636	6406493	H3K4me3_FH_mg10_Cvi_1-pseudoTair10_Nu.bowtie2_peak_1783	AT1G18610
1	6409844	6410801	H3K4me3_FH_mg10_Cvi_1-pseudoTair10_Nu.bowtie2_peak_1784	AT1G18620
1	6413731	6414277	H3K4me3_FH_mg10_Cvi_1-pseudoTair10_Nu.bowtie2_peak_1785	.
1	6414623	6415380	H3K4me3_FH_mg10_Cvi_1-pseudoTair10_Nu.bowtie2_peak_1786	AT1G18630
1	6418015	6418665	H3K4me3_FH_mg10_Cvi_1-pseudoTair10_Nu.bowtie2_peak_1787	AT1G18640
1	6419751	6420569	H3K4me3_FH_mg10_Cvi_1-pseudoTair10_Nu.bowtie2_peak_1788	AT1G18650
1	6421093	6421922	H3K4me3_FH_mg10_Cvi_1-pseudoTair10_Nu.bowtie2_peak_1789	AT1G18660
1	6430029	6431007	H3K4me3_FH_mg10_Cvi_1-pseudoTair10_Nu.bowtie2_peak_1790	AT1G18670
1	6432797	6433450	H3K4me3_FH_mg10_Cvi_1-pseudoTair10_Nu.bowtie2_peak_1791	AT1G18680
1	6433547	6434160	H3K4me3_FH_mg10_Cvi_1-pseudoTair10_Nu.bowtie2_peak_1792	AT1G18690
1	6434959	6435652	H3K4me3_FH_mg10_Cvi_1-pseudoTair10_Nu.bowtie2_peak_1793	AT1G18690
1	6437508	6438309	H3K4me3_FH_mg10_Cvi_1-pseudoTair10_Nu.bowtie2_peak_1794	AT1G18700
1	6452443	6452959	H3K4me3_FH_mg10_Cvi_1-pseudoTair10_Nu.bowtie2_peak_1795	.
1	6458191	6458542	H3K4me3_FH_mg10_Cvi_1-pseudoTair10_Nu.bowtie2_peak_1796	.
1	6458687	6459151	H3K4me3_FH_mg10_Cvi_1-pseudoTair10_Nu.bowtie2_peak_1797	.
1	6459207	6459748	H3K4me3_FH_mg10_Cvi_1-pseudoTair10_Nu.bowtie2_peak_1798	AT1G18720
1	6464007	6465302	H3K4me3_FH_mg10_Cvi_1-pseudoTair10_Nu.bowtie2_peak_1799	AT1G18740
1	6465748	6466459	H3K4me3_FH_mg10_Cvi_1-pseudoTair10_Nu.bowtie2_peak_1800	AT1G05417, AT1G05423, AT1G18745, AT1G05427, AT1G05433
1	6466722	6467541	H3K4me3_FH_mg10_Cvi_1-pseudoTair10_Nu.bowtie2_peak_1801	AT1G18750, AT1TE20970
1	6475106	6475562	H3K4me3_FH_mg10_Cvi_1-pseudoTair10_Nu.bowtie2_peak_1802	AT1G18773
1	6476831	6477193	H3K4me3_FH_mg10_Cvi_1-pseudoTair10_Nu.bowtie2_peak_1803	AT1G18780
1	6482926	6483607	H3K4me3_FH_mg10_Cvi_1-pseudoTair10_Nu.bowtie2_peak_1804	AT1G18800
1	6486489	6486854	H3K4me3_FH_mg10_Cvi_1-pseudoTair10_Nu.bowtie2_peak_1805	AT1G18810
1	6489256	6489721	H3K4me3_FH_mg10_Cvi_1-pseudoTair10_Nu.bowtie2_peak_1806	AT1G18830
1	6503753	6504156	H3K4me3_FH_mg10_Cvi_1-pseudoTair10_Nu.bowtie2_peak_1807	AT1G18840
1	6504441	6504746	H3K4me3_FH_mg10_Cvi_1-pseudoTair10_Nu.bowtie2_peak_1808	AT1G18840
1	6505664	6506438	H3K4me3_FH_mg10_Cvi_1-pseudoTair10_Nu.bowtie2_peak_1809	AT1G18850
1	6510506	6510756	H3K4me3_FH_mg10_Cvi_1-pseudoTair10_Nu.bowtie2_peak_1810	.
1	6516500	6516765	H3K4me3_FH_mg10_Cvi_1-pseudoTair10_Nu.bowtie2_peak_1811	AT1G18870
1	6521400	6521940	H3K4me3_FH_mg10_Cvi_1-pseudoTair10_Nu.bowtie2_peak_1812	AT1G18880
1	6524973	6525956	H3K4me3_FH_mg10_Cvi_1-pseudoTair10_Nu.bowtie2_peak_1813	AT1G18890, AT1G05453
1	6528994	6529638	H3K4me3_FH_mg10_Cvi_1-pseudoTair10_Nu.bowtie2_peak_1814	AT1G18900
1	6537687	6538171	H3K4me3_FH_mg10_Cvi_1-pseudoTair10_Nu.bowtie2_peak_1815	AT1G18910
1	6543781	6544649	H3K4me3_FH_mg10_Cvi_1-pseudoTair10_Nu.bowtie2_peak_1816	AT1G18940
1	6546213	6547396	H3K4me3_FH_mg10_Cvi_1-pseudoTair10_Nu.bowtie2_peak_1817	AT1G18950
1	6554857	6555309	H3K4me3_FH_mg10_Cvi_1-pseudoTair10_Nu.bowtie2_peak_1818	AT1G18975, AT1G18970
1	6557507	6558021	H3K4me3_FH_mg10_Cvi_1-pseudoTair10_Nu.bowtie2_peak_1819	AT1G18980
1	6561390	6561752	H3K4me3_FH_mg10_Cvi_1-pseudoTair10_Nu.bowtie2_peak_1820	AT1G19000
1	6561842	6562758	H3K4me3_FH_mg10_Cvi_1-pseudoTair10_Nu.bowtie2_peak_1821	AT1G19000
1	6565545	6566227	H3K4me3_FH_mg10_Cvi_1-pseudoTair10_Nu.bowtie2_peak_1822	AT1G19010
1	6568055	6568397	H3K4me3_FH_mg10_Cvi_1-pseudoTair10_Nu.bowtie2_peak_1823	AT1G19020
1	6568692	6569432	H3K4me3_FH_mg10_Cvi_1-pseudoTair10_Nu.bowtie2_peak_1824	AT1G19025
1	6572039	6572434	H3K4me3_FH_mg10_Cvi_1-pseudoTair10_Nu.bowtie2_peak_1825	AT1TE21300
1	6578838	6579321	H3K4me3_FH_mg10_Cvi_1-pseudoTair10_Nu.bowtie2_peak_1826	AT1G19050
1	6584252	6584853	H3K4me3_FH_mg10_Cvi_1-pseudoTair10_Nu.bowtie2_peak_1827	AT1G19080, AT1G19070
1	6589830	6591012	H3K4me3_FH_mg10_Cvi_1-pseudoTair10_Nu.bowtie2_peak_1828	AT1G19090
1	6594880	6595842	H3K4me3_FH_mg10_Cvi_1-pseudoTair10_Nu.bowtie2_peak_1829	AT1G19100
1	6602119	6603017	H3K4me3_FH_mg10_Cvi_1-pseudoTair10_Nu.bowtie2_peak_1830	AT1G19110
1	6608075	6608777	H3K4me3_FH_mg10_Cvi_1-pseudoTair10_Nu.bowtie2_peak_1831	AT1G19120, AT1G05463
1	6609938	6610618	H3K4me3_FH_mg10_Cvi_1-pseudoTair10_Nu.bowtie2_peak_1832	AT1G19130, AT1G05467
1	6611648	6612492	H3K4me3_FH_mg10_Cvi_1-pseudoTair10_Nu.bowtie2_peak_1833	AT1G19140
1	6612759	6613333	H3K4me3_FH_mg10_Cvi_1-pseudoTair10_Nu.bowtie2_peak_1834	AT1G19150
1	6616662	6617633	H3K4me3_FH_mg10_Cvi_1-pseudoTair10_Nu.bowtie2_peak_1835	AT1G19170
1	6622141	6623345	H3K4me3_FH_mg10_Cvi_1-pseudoTair10_Nu.bowtie2_peak_1836	AT1G19180
1	6623828	6624857	H3K4me3_FH_mg10_Cvi_1-pseudoTair10_Nu.bowtie2_peak_1837	AT1G19190
1	6625351	6626018	H3K4me3_FH_mg10_Cvi_1-pseudoTair10_Nu.bowtie2_peak_1838	AT1G19200
1	6626936	6627661	H3K4me3_FH_mg10_Cvi_1-pseudoTair10_Nu.bowtie2_peak_1839	AT1G19210
1	6632104	6632963	H3K4me3_FH_mg10_Cvi_1-pseudoTair10_Nu.bowtie2_peak_1840	AT1G19220
1	6644005	6645148	H3K4me3_FH_mg10_Cvi_1-pseudoTair10_Nu.bowtie2_peak_1841	AT1G19230
1	6649576	6650444	H3K4me3_FH_mg10_Cvi_1-pseudoTair10_Nu.bowtie2_peak_1842	AT1G19240
1	6662411	6662799	H3K4me3_FH_mg10_Cvi_1-pseudoTair10_Nu.bowtie2_peak_1843	AT1G19270, AT1TE21580
1	6662866	6663550	H3K4me3_FH_mg10_Cvi_1-pseudoTair10_Nu.bowtie2_peak_1844	AT1G19270
1	6666115	6666838	H3K4me3_FH_mg10_Cvi_1-pseudoTair10_Nu.bowtie2_peak_1845	AT1G19290
1	6671435	6672555	H3K4me3_FH_mg10_Cvi_1-pseudoTair10_Nu.bowtie2_peak_1846	AT1G19300
1	6676992	6677658	H3K4me3_FH_mg10_Cvi_1-pseudoTair10_Nu.bowtie2_peak_1847	AT1G19310
1	6679473	6680062	H3K4me3_FH_mg10_Cvi_1-pseudoTair10_Nu.bowtie2_peak_1848	AT1G19320
1	6682869	6683566	H3K4me3_FH_mg10_Cvi_1-pseudoTair10_Nu.bowtie2_peak_1849	AT1G19330
1	6684738	6685467	H3K4me3_FH_mg10_Cvi_1-pseudoTair10_Nu.bowtie2_peak_1850	AT1G19340
1	6688726	6689527	H3K4me3_FH_mg10_Cvi_1-pseudoTair10_Nu.bowtie2_peak_1851	AT1G19350
1	6691623	6692483	H3K4me3_FH_mg10_Cvi_1-pseudoTair10_Nu.bowtie2_peak_1852	AT1G19360
1	6692961	6693373	H3K4me3_FH_mg10_Cvi_1-pseudoTair10_Nu.bowtie2_peak_1853	.
1	6693802	6694991	H3K4me3_FH_mg10_Cvi_1-pseudoTair10_Nu.bowtie2_peak_1854	AT1G19370
1	6697037	6697609	H3K4me3_FH_mg10_Cvi_1-pseudoTair10_Nu.bowtie2_peak_1855	AT1G19373, AT1G19376
1	6698022	6698651	H3K4me3_FH_mg10_Cvi_1-pseudoTair10_Nu.bowtie2_peak_1856	AT1G19380
1	6709847	6710430	H3K4me3_FH_mg10_Cvi_1-pseudoTair10_Nu.bowtie2_peak_1857	AT1G19394, AT1G19396
1	6713481	6714493	H3K4me3_FH_mg10_Cvi_1-pseudoTair10_Nu.bowtie2_peak_1858	AT1G19400
1	6726848	6728054	H3K4me3_FH_mg10_Cvi_1-pseudoTair10_Nu.bowtie2_peak_1859	AT1G19430
1	6728823	6729820	H3K4me3_FH_mg10_Cvi_1-pseudoTair10_Nu.bowtie2_peak_1860	AT1G19440
1	6729835	6730077	H3K4me3_FH_mg10_Cvi_1-pseudoTair10_Nu.bowtie2_peak_1861	.
1	6733889	6734187	H3K4me3_FH_mg10_Cvi_1-pseudoTair10_Nu.bowtie2_peak_1862	AT1G19450
1	6734248	6734935	H3K4me3_FH_mg10_Cvi_1-pseudoTair10_Nu.bowtie2_peak_1863	AT1G19450
1	6738444	6739173	H3K4me3_FH_mg10_Cvi_1-pseudoTair10_Nu.bowtie2_peak_1864	AT1G19460
1	6741688	6742193	H3K4me3_FH_mg10_Cvi_1-pseudoTair10_Nu.bowtie2_peak_1865	AT1G19470
1	6744403	6745617	H3K4me3_FH_mg10_Cvi_1-pseudoTair10_Nu.bowtie2_peak_1866	AT1G19480
1	6746797	6747328	H3K4me3_FH_mg10_Cvi_1-pseudoTair10_Nu.bowtie2_peak_1867	AT1G19485
1	6753006	6754026	H3K4me3_FH_mg10_Cvi_1-pseudoTair10_Nu.bowtie2_peak_1868	AT1G19490
1	6755275	6755556	H3K4me3_FH_mg10_Cvi_1-pseudoTair10_Nu.bowtie2_peak_1869	AT1G19500
1	6759922	6761177	H3K4me3_FH_mg10_Cvi_1-pseudoTair10_Nu.bowtie2_peak_1870	AT1G19520
1	6763970	6764843	H3K4me3_FH_mg10_Cvi_1-pseudoTair10_Nu.bowtie2_peak_1871	AT1G19530
1	6765660	6766045	H3K4me3_FH_mg10_Cvi_1-pseudoTair10_Nu.bowtie2_peak_1872	AT1G19540
1	6766150	6766775	H3K4me3_FH_mg10_Cvi_1-pseudoTair10_Nu.bowtie2_peak_1873	AT1G19540
1	6773651	6774539	H3K4me3_FH_mg10_Cvi_1-pseudoTair10_Nu.bowtie2_peak_1874	AT1G19570
1	6774794	6775582	H3K4me3_FH_mg10_Cvi_1-pseudoTair10_Nu.bowtie2_peak_1875	AT1G19580
1	6778996	6779793	H3K4me3_FH_mg10_Cvi_1-pseudoTair10_Nu.bowtie2_peak_1876	AT1G19600
1	6784036	6785073	H3K4me3_FH_mg10_Cvi_1-pseudoTair10_Nu.bowtie2_peak_1877	AT1G19620
1	6787410	6788092	H3K4me3_FH_mg10_Cvi_1-pseudoTair10_Nu.bowtie2_peak_1878	AT1G19630
1	6798777	6799728	H3K4me3_FH_mg10_Cvi_1-pseudoTair10_Nu.bowtie2_peak_1879	AT1G19650
1	6801101	6802631	H3K4me3_FH_mg10_Cvi_1-pseudoTair10_Nu.bowtie2_peak_1880	AT1G19660
1	6803957	6804497	H3K4me3_FH_mg10_Cvi_1-pseudoTair10_Nu.bowtie2_peak_1881	AT1G19670
1	6805468	6806374	H3K4me3_FH_mg10_Cvi_1-pseudoTair10_Nu.bowtie2_peak_1882	AT1G19680
1	6808938	6809599	H3K4me3_FH_mg10_Cvi_1-pseudoTair10_Nu.bowtie2_peak_1883	AT1G19690
1	6811187	6812650	H3K4me3_FH_mg10_Cvi_1-pseudoTair10_Nu.bowtie2_peak_1884	AT1G19700
1	6814784	6815608	H3K4me3_FH_mg10_Cvi_1-pseudoTair10_Nu.bowtie2_peak_1885	AT1G19710
1	6821974	6822733	H3K4me3_FH_mg10_Cvi_1-pseudoTair10_Nu.bowtie2_peak_1886	AT1G19720
1	6823364	6824078	H3K4me3_FH_mg10_Cvi_1-pseudoTair10_Nu.bowtie2_peak_1887	AT1G19730
1	6824365	6825593	H3K4me3_FH_mg10_Cvi_1-pseudoTair10_Nu.bowtie2_peak_1888	AT1G19740
1	6826859	6827521	H3K4me3_FH_mg10_Cvi_1-pseudoTair10_Nu.bowtie2_peak_1889	AT1G19750
1	6829658	6829928	H3K4me3_FH_mg10_Cvi_1-pseudoTair10_Nu.bowtie2_peak_1890	.
1	6832355	6833731	H3K4me3_FH_mg10_Cvi_1-pseudoTair10_Nu.bowtie2_peak_1891	AT1G19770
1	6839956	6840236	H3K4me3_FH_mg10_Cvi_1-pseudoTair10_Nu.bowtie2_peak_1892	AT1G19790, AT1TE22110
1	6846383	6847025	H3K4me3_FH_mg10_Cvi_1-pseudoTair10_Nu.bowtie2_peak_1893	AT1G19800
1	6858728	6860374	H3K4me3_FH_mg10_Cvi_1-pseudoTair10_Nu.bowtie2_peak_1894	AT1G19835
1	6872385	6872982	H3K4me3_FH_mg10_Cvi_1-pseudoTair10_Nu.bowtie2_peak_1895	AT1G19840
1	6873069	6873359	H3K4me3_FH_mg10_Cvi_1-pseudoTair10_Nu.bowtie2_peak_1896	AT1G19840
1	6886780	6887229	H3K4me3_FH_mg10_Cvi_1-pseudoTair10_Nu.bowtie2_peak_1897	AT1G19850
1	6893862	6894702	H3K4me3_FH_mg10_Cvi_1-pseudoTair10_Nu.bowtie2_peak_1898	AT1G19860
1	6897832	6898699	H3K4me3_FH_mg10_Cvi_1-pseudoTair10_Nu.bowtie2_peak_1899	AT1G19870
1	6900589	6901001	H3K4me3_FH_mg10_Cvi_1-pseudoTair10_Nu.bowtie2_peak_1900	.
1	6903222	6904069	H3K4me3_FH_mg10_Cvi_1-pseudoTair10_Nu.bowtie2_peak_1901	AT1G19880
1	6907255	6907596	H3K4me3_FH_mg10_Cvi_1-pseudoTair10_Nu.bowtie2_peak_1902	.
1	6907840	6908513	H3K4me3_FH_mg10_Cvi_1-pseudoTair10_Nu.bowtie2_peak_1903	AT1G19900
1	6913235	6914149	H3K4me3_FH_mg10_Cvi_1-pseudoTair10_Nu.bowtie2_peak_1904	AT1G19910
1	6915138	6915427	H3K4me3_FH_mg10_Cvi_1-pseudoTair10_Nu.bowtie2_peak_1905	.
1	6915729	6916814	H3K4me3_FH_mg10_Cvi_1-pseudoTair10_Nu.bowtie2_peak_1906	AT1G19920
1	6920118	6920440	H3K4me3_FH_mg10_Cvi_1-pseudoTair10_Nu.bowtie2_peak_1907	AT1G19940
1	6924170	6924840	H3K4me3_FH_mg10_Cvi_1-pseudoTair10_Nu.bowtie2_peak_1908	AT1G19950
1	6926093	6926556	H3K4me3_FH_mg10_Cvi_1-pseudoTair10_Nu.bowtie2_peak_1909	.
1	6932110	6932785	H3K4me3_FH_mg10_Cvi_1-pseudoTair10_Nu.bowtie2_peak_1910	AT1G19970
1	6933052	6933911	H3K4me3_FH_mg10_Cvi_1-pseudoTair10_Nu.bowtie2_peak_1911	AT1G19980
1	6935222	6936182	H3K4me3_FH_mg10_Cvi_1-pseudoTair10_Nu.bowtie2_peak_1912	AT1G19990
1	6940114	6940582	H3K4me3_FH_mg10_Cvi_1-pseudoTair10_Nu.bowtie2_peak_1913	AT1G20010
1	6941177	6941549	H3K4me3_FH_mg10_Cvi_1-pseudoTair10_Nu.bowtie2_peak_1914	AT1G20015
1	6942709	6943495	H3K4me3_FH_mg10_Cvi_1-pseudoTair10_Nu.bowtie2_peak_1915	AT1G20020
1	6945603	6946417	H3K4me3_FH_mg10_Cvi_1-pseudoTair10_Nu.bowtie2_peak_1916	AT1G20030
1	6949072	6949769	H3K4me3_FH_mg10_Cvi_1-pseudoTair10_Nu.bowtie2_peak_1917	AT1G20050
1	6950944	6951414	H3K4me3_FH_mg10_Cvi_1-pseudoTair10_Nu.bowtie2_peak_1918	.
1	6953105	6953467	H3K4me3_FH_mg10_Cvi_1-pseudoTair10_Nu.bowtie2_peak_1919	.
1	6955486	6956306	H3K4me3_FH_mg10_Cvi_1-pseudoTair10_Nu.bowtie2_peak_1920	AT1G20060
1	6956477	6956995	H3K4me3_FH_mg10_Cvi_1-pseudoTair10_Nu.bowtie2_peak_1921	AT1G20065
1	6957647	6958001	H3K4me3_FH_mg10_Cvi_1-pseudoTair10_Nu.bowtie2_peak_1922	.
1	6958176	6958930	H3K4me3_FH_mg10_Cvi_1-pseudoTair10_Nu.bowtie2_peak_1923	AT1G05523, AT1G20070
1	6966952	6967870	H3K4me3_FH_mg10_Cvi_1-pseudoTair10_Nu.bowtie2_peak_1924	AT1G20090
1	6969566	6970304	H3K4me3_FH_mg10_Cvi_1-pseudoTair10_Nu.bowtie2_peak_1925	AT1G20100
1	6970339	6970926	H3K4me3_FH_mg10_Cvi_1-pseudoTair10_Nu.bowtie2_peak_1926	AT1G20100
1	6971456	6972966	H3K4me3_FH_mg10_Cvi_1-pseudoTair10_Nu.bowtie2_peak_1927	AT1G20110
1	6978145	6978604	H3K4me3_FH_mg10_Cvi_1-pseudoTair10_Nu.bowtie2_peak_1928	AT1G20130
1	6986346	6987169	H3K4me3_FH_mg10_Cvi_1-pseudoTair10_Nu.bowtie2_peak_1929	AT1G20140
1	6996641	6997194	H3K4me3_FH_mg10_Cvi_1-pseudoTair10_Nu.bowtie2_peak_1930	AT1G20180
1	6998788	6999522	H3K4me3_FH_mg10_Cvi_1-pseudoTair10_Nu.bowtie2_peak_1931	AT1G20190
1	7003439	7004392	H3K4me3_FH_mg10_Cvi_1-pseudoTair10_Nu.bowtie2_peak_1932	AT1G20200
1	7006930	7007584	H3K4me3_FH_mg10_Cvi_1-pseudoTair10_Nu.bowtie2_peak_1933	AT1G20220
1	7008654	7009357	H3K4me3_FH_mg10_Cvi_1-pseudoTair10_Nu.bowtie2_peak_1934	AT1G20225
1	7009571	7010415	H3K4me3_FH_mg10_Cvi_1-pseudoTair10_Nu.bowtie2_peak_1935	AT1G20230
1	7012665	7013042	H3K4me3_FH_mg10_Cvi_1-pseudoTair10_Nu.bowtie2_peak_1936	.
1	7014698	7015390	H3K4me3_FH_mg10_Cvi_1-pseudoTair10_Nu.bowtie2_peak_1937	AT1G20240
1	7016740	7017380	H3K4me3_FH_mg10_Cvi_1-pseudoTair10_Nu.bowtie2_peak_1938	AT1G20260
1	7022244	7023064	H3K4me3_FH_mg10_Cvi_1-pseudoTair10_Nu.bowtie2_peak_1939	AT1G20270
1	7028312	7028759	H3K4me3_FH_mg10_Cvi_1-pseudoTair10_Nu.bowtie2_peak_1940	AT1G20290
1	7029627	7030560	H3K4me3_FH_mg10_Cvi_1-pseudoTair10_Nu.bowtie2_peak_1941	AT1G20300
1	7032167	7033014	H3K4me3_FH_mg10_Cvi_1-pseudoTair10_Nu.bowtie2_peak_1942	AT1G20310
1	7038841	7040098	H3K4me3_FH_mg10_Cvi_1-pseudoTair10_Nu.bowtie2_peak_1943	AT1G20330
1	7042719	7043372	H3K4me3_FH_mg10_Cvi_1-pseudoTair10_Nu.bowtie2_peak_1944	AT1G20340
1	7043714	7044188	H3K4me3_FH_mg10_Cvi_1-pseudoTair10_Nu.bowtie2_peak_1945	AT1G20350
1	7052856	7053658	H3K4me3_FH_mg10_Cvi_1-pseudoTair10_Nu.bowtie2_peak_1946	AT1G20370
1	7061578	7061893	H3K4me3_FH_mg10_Cvi_1-pseudoTair10_Nu.bowtie2_peak_1947	AT1G20380
1	7062152	7062995	H3K4me3_FH_mg10_Cvi_1-pseudoTair10_Nu.bowtie2_peak_1948	AT1G20380
1	7081866	7082562	H3K4me3_FH_mg10_Cvi_1-pseudoTair10_Nu.bowtie2_peak_1949	AT1G20410
1	7083180	7083832	H3K4me3_FH_mg10_Cvi_1-pseudoTair10_Nu.bowtie2_peak_1950	AT1G20430
1	7084758	7085225	H3K4me3_FH_mg10_Cvi_1-pseudoTair10_Nu.bowtie2_peak_1951	.
1	7085285	7085689	H3K4me3_FH_mg10_Cvi_1-pseudoTair10_Nu.bowtie2_peak_1952	.
1	7088230	7089186	H3K4me3_FH_mg10_Cvi_1-pseudoTair10_Nu.bowtie2_peak_1953	AT1G20450
1	7091283	7091970	H3K4me3_FH_mg10_Cvi_1-pseudoTair10_Nu.bowtie2_peak_1954	AT1G20460
1	7095695	7097111	H3K4me3_FH_mg10_Cvi_1-pseudoTair10_Nu.bowtie2_peak_1955	AT1G20480
1	7098441	7099680	H3K4me3_FH_mg10_Cvi_1-pseudoTair10_Nu.bowtie2_peak_1956	AT1G20490
1	7101628	7102868	H3K4me3_FH_mg10_Cvi_1-pseudoTair10_Nu.bowtie2_peak_1957	AT1G20500
1	7104617	7105912	H3K4me3_FH_mg10_Cvi_1-pseudoTair10_Nu.bowtie2_peak_1958	AT1G20510
1	7106165	7106482	H3K4me3_FH_mg10_Cvi_1-pseudoTair10_Nu.bowtie2_peak_1959	AT1G20515
1	7109682	7110394	H3K4me3_FH_mg10_Cvi_1-pseudoTair10_Nu.bowtie2_peak_1960	AT1G20530
1	7112588	7113372	H3K4me3_FH_mg10_Cvi_1-pseudoTair10_Nu.bowtie2_peak_1961	AT1G20540
1	7117265	7118275	H3K4me3_FH_mg10_Cvi_1-pseudoTair10_Nu.bowtie2_peak_1962	AT1G20550
1	7120887	7121835	H3K4me3_FH_mg10_Cvi_1-pseudoTair10_Nu.bowtie2_peak_1963	AT1G20560
1	7122026	7122424	H3K4me3_FH_mg10_Cvi_1-pseudoTair10_Nu.bowtie2_peak_1964	.
1	7125686	7126629	H3K4me3_FH_mg10_Cvi_1-pseudoTair10_Nu.bowtie2_peak_1965	AT1G20570, AT1TE23040
1	7127997	7128741	H3K4me3_FH_mg10_Cvi_1-pseudoTair10_Nu.bowtie2_peak_1966	AT1G20575
1	7128886	7129541	H3K4me3_FH_mg10_Cvi_1-pseudoTair10_Nu.bowtie2_peak_1967	AT1G20580
1	7133296	7133706	H3K4me3_FH_mg10_Cvi_1-pseudoTair10_Nu.bowtie2_peak_1968	AT1G20600
1	7136981	7137783	H3K4me3_FH_mg10_Cvi_1-pseudoTair10_Nu.bowtie2_peak_1969	AT1G20610
1	7143241	7143589	H3K4me3_FH_mg10_Cvi_1-pseudoTair10_Nu.bowtie2_peak_1970	AT1G20620
1	7143926	7146103	H3K4me3_FH_mg10_Cvi_1-pseudoTair10_Nu.bowtie2_peak_1971	AT1G20620
1	7146691	7148075	H3K4me3_FH_mg10_Cvi_1-pseudoTair10_Nu.bowtie2_peak_1972	AT1G20630
1	7154455	7155929	H3K4me3_FH_mg10_Cvi_1-pseudoTair10_Nu.bowtie2_peak_1973	AT1G20640
1	7159412	7160297	H3K4me3_FH_mg10_Cvi_1-pseudoTair10_Nu.bowtie2_peak_1974	AT1G20650
1	7162828	7163180	H3K4me3_FH_mg10_Cvi_1-pseudoTair10_Nu.bowtie2_peak_1975	AT1G20657
1	7167219	7168005	H3K4me3_FH_mg10_Cvi_1-pseudoTair10_Nu.bowtie2_peak_1976	AT1G20670
1	7175894	7176376	H3K4me3_FH_mg10_Cvi_1-pseudoTair10_Nu.bowtie2_peak_1977	AT1G20691, AT1G05563
1	7176825	7177694	H3K4me3_FH_mg10_Cvi_1-pseudoTair10_Nu.bowtie2_peak_1978	AT1G20693
1	7179489	7180513	H3K4me3_FH_mg10_Cvi_1-pseudoTair10_Nu.bowtie2_peak_1979	AT1G20696
1	7192268	7192923	H3K4me3_FH_mg10_Cvi_1-pseudoTair10_Nu.bowtie2_peak_1980	AT1G20720
1	7194410	7194712	H3K4me3_FH_mg10_Cvi_1-pseudoTair10_Nu.bowtie2_peak_1981	AT1G20730
1	7200552	7200835	H3K4me3_FH_mg10_Cvi_1-pseudoTair10_Nu.bowtie2_peak_1982	AT1G20740
1	7209377	7210203	H3K4me3_FH_mg10_Cvi_1-pseudoTair10_Nu.bowtie2_peak_1983	AT1G20760
1	7216071	7216723	H3K4me3_FH_mg10_Cvi_1-pseudoTair10_Nu.bowtie2_peak_1984	AT1G20770
1	7217080	7217915	H3K4me3_FH_mg10_Cvi_1-pseudoTair10_Nu.bowtie2_peak_1985	AT1G20780
1	7221254	7221701	H3K4me3_FH_mg10_Cvi_1-pseudoTair10_Nu.bowtie2_peak_1986	.
1	7227129	7227504	H3K4me3_FH_mg10_Cvi_1-pseudoTair10_Nu.bowtie2_peak_1987	AT1G20795
1	7232018	7232638	H3K4me3_FH_mg10_Cvi_1-pseudoTair10_Nu.bowtie2_peak_1988	AT1G20810
1	7233735	7234372	H3K4me3_FH_mg10_Cvi_1-pseudoTair10_Nu.bowtie2_peak_1989	AT1G20816
1	7238772	7239528	H3K4me3_FH_mg10_Cvi_1-pseudoTair10_Nu.bowtie2_peak_1990	AT1G20823
1	7242931	7243723	H3K4me3_FH_mg10_Cvi_1-pseudoTair10_Nu.bowtie2_peak_1991	AT1G20830
1	7247231	7248335	H3K4me3_FH_mg10_Cvi_1-pseudoTair10_Nu.bowtie2_peak_1992	AT1G20840
1	7257994	7258775	H3K4me3_FH_mg10_Cvi_1-pseudoTair10_Nu.bowtie2_peak_1993	AT1G20860
1	7261005	7261524	H3K4me3_FH_mg10_Cvi_1-pseudoTair10_Nu.bowtie2_peak_1994	AT1G20870, AT1G20875
1	7264229	7265463	H3K4me3_FH_mg10_Cvi_1-pseudoTair10_Nu.bowtie2_peak_1995	AT1G20880
1	7266661	7267346	H3K4me3_FH_mg10_Cvi_1-pseudoTair10_Nu.bowtie2_peak_1996	AT1G20890
1	7272554	7273938	H3K4me3_FH_mg10_Cvi_1-pseudoTair10_Nu.bowtie2_peak_1997	AT1G20900
1	7280422	7281174	H3K4me3_FH_mg10_Cvi_1-pseudoTair10_Nu.bowtie2_peak_1998	AT1G20910
[truncated: 20,888 more rows]

## Sheet: H3K4me3 in AR
Supplementary Dataset S2. Genomic coordinates and associated genes of H3K4me3, H3K9me3, and H3K27me3 peaks in Cvi.
Chromosome	Peak start	Peak end	Peak name	Associated gene
1	3608	4278	H3K4me3_AR_mg10_Cvi_1-pseudoTair10_Nu.bowtie2_peak_1	AT1G01010
1	8169	8698	H3K4me3_AR_mg10_Cvi_1-pseudoTair10_Nu.bowtie2_peak_2	AT1G01020
1	11918	13068	H3K4me3_AR_mg10_Cvi_1-pseudoTair10_Nu.bowtie2_peak_3	AT1TE00010, AT1G01030
1	21002	21228	H3K4me3_AR_mg10_Cvi_1-pseudoTair10_Nu.bowtie2_peak_4	.
1	23141	24047	H3K4me3_AR_mg10_Cvi_1-pseudoTair10_Nu.bowtie2_peak_5	AT1G01040, AT1G03993
1	24072	24320	H3K4me3_AR_mg10_Cvi_1-pseudoTair10_Nu.bowtie2_peak_6	AT1G01040
1	32525	33131	H3K4me3_AR_mg10_Cvi_1-pseudoTair10_Nu.bowtie2_peak_7	AT1G01050, AT1G03997
1	37167	37862	H3K4me3_AR_mg10_Cvi_1-pseudoTair10_Nu.bowtie2_peak_8	AT1G01060
1	45056	45339	H3K4me3_AR_mg10_Cvi_1-pseudoTair10_Nu.bowtie2_peak_9	.
1	45628	45949	H3K4me3_AR_mg10_Cvi_1-pseudoTair10_Nu.bowtie2_peak_10	.
1	45972	46788	H3K4me3_AR_mg10_Cvi_1-pseudoTair10_Nu.bowtie2_peak_11	AT1G01080
1	48296	49303	H3K4me3_AR_mg10_Cvi_1-pseudoTair10_Nu.bowtie2_peak_12	AT1G01090
1	50343	51209	H3K4me3_AR_mg10_Cvi_1-pseudoTair10_Nu.bowtie2_peak_13	AT1G01100
1	52182	52751	H3K4me3_AR_mg10_Cvi_1-pseudoTair10_Nu.bowtie2_peak_14	AT1G01110
1	53842	54065	H3K4me3_AR_mg10_Cvi_1-pseudoTair10_Nu.bowtie2_peak_15	.
1	54192	54403	H3K4me3_AR_mg10_Cvi_1-pseudoTair10_Nu.bowtie2_peak_16	.
1	57423	58998	H3K4me3_AR_mg10_Cvi_1-pseudoTair10_Nu.bowtie2_peak_17	AT1G01120
1	63372	63974	H3K4me3_AR_mg10_Cvi_1-pseudoTair10_Nu.bowtie2_peak_18	AT1G01130
1	67224	67652	H3K4me3_AR_mg10_Cvi_1-pseudoTair10_Nu.bowtie2_peak_19	AT1G01140
1	71333	71590	H3K4me3_AR_mg10_Cvi_1-pseudoTair10_Nu.bowtie2_peak_20	AT1G01150
1	71619	72093	H3K4me3_AR_mg10_Cvi_1-pseudoTair10_Nu.bowtie2_peak_21	AT1G01150
1	72365	73177	H3K4me3_AR_mg10_Cvi_1-pseudoTair10_Nu.bowtie2_peak_22	AT1G01160, AT1G04007
1	74033	74552	H3K4me3_AR_mg10_Cvi_1-pseudoTair10_Nu.bowtie2_peak_23	AT1G01170, AT1G04013
1	75552	76522	H3K4me3_AR_mg10_Cvi_1-pseudoTair10_Nu.bowtie2_peak_24	AT1G01180
1	83153	83659	H3K4me3_AR_mg10_Cvi_1-pseudoTair10_Nu.bowtie2_peak_25	.
1	84092	84729	H3K4me3_AR_mg10_Cvi_1-pseudoTair10_Nu.bowtie2_peak_26	AT1G01190
1	86714	87139	H3K4me3_AR_mg10_Cvi_1-pseudoTair10_Nu.bowtie2_peak_27	.
1	87796	88211	H3K4me3_AR_mg10_Cvi_1-pseudoTair10_Nu.bowtie2_peak_28	AT1G01200
1	88890	89618	H3K4me3_AR_mg10_Cvi_1-pseudoTair10_Nu.bowtie2_peak_29	AT1G01210
1	91403	92388	H3K4me3_AR_mg10_Cvi_1-pseudoTair10_Nu.bowtie2_peak_30	AT1G01220, AT1G04023
1	95916	96981	H3K4me3_AR_mg10_Cvi_1-pseudoTair10_Nu.bowtie2_peak_31	AT1G01225
1	97465	98254	H3K4me3_AR_mg10_Cvi_1-pseudoTair10_Nu.bowtie2_peak_32	AT1G01230
1	99914	100362	H3K4me3_AR_mg10_Cvi_1-pseudoTair10_Nu.bowtie2_peak_33	AT1G01240
1	100415	101402	H3K4me3_AR_mg10_Cvi_1-pseudoTair10_Nu.bowtie2_peak_34	AT1G01240
1	104685	105342	H3K4me3_AR_mg10_Cvi_1-pseudoTair10_Nu.bowtie2_peak_35	AT1G01250
1	109050	110276	H3K4me3_AR_mg10_Cvi_1-pseudoTair10_Nu.bowtie2_peak_36	AT1G01260
1	114245	115041	H3K4me3_AR_mg10_Cvi_1-pseudoTair10_Nu.bowtie2_peak_37	AT1G01290
1	117046	118530	H3K4me3_AR_mg10_Cvi_1-pseudoTair10_Nu.bowtie2_peak_38	AT1G01300
1	119425	119714	H3K4me3_AR_mg10_Cvi_1-pseudoTair10_Nu.bowtie2_peak_39	AT1G01305
1	120149	120516	H3K4me3_AR_mg10_Cvi_1-pseudoTair10_Nu.bowtie2_peak_40	AT1G01310
1	120775	121149	H3K4me3_AR_mg10_Cvi_1-pseudoTair10_Nu.bowtie2_peak_41	.
1	127801	128363	H3K4me3_AR_mg10_Cvi_1-pseudoTair10_Nu.bowtie2_peak_42	AT1G01320
1	135521	135839	H3K4me3_AR_mg10_Cvi_1-pseudoTair10_Nu.bowtie2_peak_43	AT1G01340
1	136132	136643	H3K4me3_AR_mg10_Cvi_1-pseudoTair10_Nu.bowtie2_peak_44	AT1G01350
1	138394	139566	H3K4me3_AR_mg10_Cvi_1-pseudoTair10_Nu.bowtie2_peak_45	AT1G01355
1	142021	142904	H3K4me3_AR_mg10_Cvi_1-pseudoTair10_Nu.bowtie2_peak_46	AT1G01360
1	143571	144242	H3K4me3_AR_mg10_Cvi_1-pseudoTair10_Nu.bowtie2_peak_47	AT1G01370
1	148630	148981	H3K4me3_AR_mg10_Cvi_1-pseudoTair10_Nu.bowtie2_peak_48	.
1	149359	149785	H3K4me3_AR_mg10_Cvi_1-pseudoTair10_Nu.bowtie2_peak_49	AT1G01390
1	154569	156026	H3K4me3_AR_mg10_Cvi_1-pseudoTair10_Nu.bowtie2_peak_50	AT1G01420
1	156979	158631	H3K4me3_AR_mg10_Cvi_1-pseudoTair10_Nu.bowtie2_peak_51	AT1G01430
1	161810	162721	H3K4me3_AR_mg10_Cvi_1-pseudoTair10_Nu.bowtie2_peak_52	AT1G01440
1	163330	163755	H3K4me3_AR_mg10_Cvi_1-pseudoTair10_Nu.bowtie2_peak_53	AT1G01448
1	167176	167903	H3K4me3_AR_mg10_Cvi_1-pseudoTair10_Nu.bowtie2_peak_54	AT1G01453
1	171613	172888	H3K4me3_AR_mg10_Cvi_1-pseudoTair10_Nu.bowtie2_peak_55	AT1G01470
1	175768	176062	H3K4me3_AR_mg10_Cvi_1-pseudoTair10_Nu.bowtie2_peak_56	AT1G01480
1	176172	176380	H3K4me3_AR_mg10_Cvi_1-pseudoTair10_Nu.bowtie2_peak_57	AT1G01480
1	176520	176855	H3K4me3_AR_mg10_Cvi_1-pseudoTair10_Nu.bowtie2_peak_58	AT1G01480
1	177134	177738	H3K4me3_AR_mg10_Cvi_1-pseudoTair10_Nu.bowtie2_peak_59	.
1	180415	180872	H3K4me3_AR_mg10_Cvi_1-pseudoTair10_Nu.bowtie2_peak_60	.
1	181169	181485	H3K4me3_AR_mg10_Cvi_1-pseudoTair10_Nu.bowtie2_peak_61	AT1G01490
1	185136	186203	H3K4me3_AR_mg10_Cvi_1-pseudoTair10_Nu.bowtie2_peak_62	AT1G01500
1	187164	188138	H3K4me3_AR_mg10_Cvi_1-pseudoTair10_Nu.bowtie2_peak_63	AT1G01510
1	190511	190993	H3K4me3_AR_mg10_Cvi_1-pseudoTair10_Nu.bowtie2_peak_64	AT1G01520
1	195761	196615	H3K4me3_AR_mg10_Cvi_1-pseudoTair10_Nu.bowtie2_peak_65	AT1G01540
1	199714	200254	H3K4me3_AR_mg10_Cvi_1-pseudoTair10_Nu.bowtie2_peak_66	AT1G01550
1	203328	203583	H3K4me3_AR_mg10_Cvi_1-pseudoTair10_Nu.bowtie2_peak_67	.
1	203757	204207	H3K4me3_AR_mg10_Cvi_1-pseudoTair10_Nu.bowtie2_peak_68	.
1	204977	205953	H3K4me3_AR_mg10_Cvi_1-pseudoTair10_Nu.bowtie2_peak_69	AT1G01570
1	209264	210618	H3K4me3_AR_mg10_Cvi_1-pseudoTair10_Nu.bowtie2_peak_70	AT1G01580
1	211060	211699	H3K4me3_AR_mg10_Cvi_1-pseudoTair10_Nu.bowtie2_peak_71	.
1	219200	220100	H3K4me3_AR_mg10_Cvi_1-pseudoTair10_Nu.bowtie2_peak_72	AT1G01600
1	220301	221013	H3K4me3_AR_mg10_Cvi_1-pseudoTair10_Nu.bowtie2_peak_73	.
1	222617	222948	H3K4me3_AR_mg10_Cvi_1-pseudoTair10_Nu.bowtie2_peak_74	.
1	223513	224344	H3K4me3_AR_mg10_Cvi_1-pseudoTair10_Nu.bowtie2_peak_75	AT1G01610
1	226060	227251	H3K4me3_AR_mg10_Cvi_1-pseudoTair10_Nu.bowtie2_peak_76	AT1G01620
1	228986	229674	H3K4me3_AR_mg10_Cvi_1-pseudoTair10_Nu.bowtie2_peak_77	AT1G01630
1	236802	237759	H3K4me3_AR_mg10_Cvi_1-pseudoTair10_Nu.bowtie2_peak_78	AT1G01650
1	238445	238843	H3K4me3_AR_mg10_Cvi_1-pseudoTair10_Nu.bowtie2_peak_79	.
1	240035	240670	H3K4me3_AR_mg10_Cvi_1-pseudoTair10_Nu.bowtie2_peak_80	.
1	242421	242758	H3K4me3_AR_mg10_Cvi_1-pseudoTair10_Nu.bowtie2_peak_81	AT1G01660
1	245764	245985	H3K4me3_AR_mg10_Cvi_1-pseudoTair10_Nu.bowtie2_peak_82	AT1G01670
1	249101	249911	H3K4me3_AR_mg10_Cvi_1-pseudoTair10_Nu.bowtie2_peak_83	AT1G01690
1	254823	255318	H3K4me3_AR_mg10_Cvi_1-pseudoTair10_Nu.bowtie2_peak_84	AT1G08775, AT1G04033
1	257102	257535	H3K4me3_AR_mg10_Cvi_1-pseudoTair10_Nu.bowtie2_peak_85	.
1	258805	259167	H3K4me3_AR_mg10_Cvi_1-pseudoTair10_Nu.bowtie2_peak_86	AT1G04037
1	262861	263882	H3K4me3_AR_mg10_Cvi_1-pseudoTair10_Nu.bowtie2_peak_87	AT1G01710
1	266418	267027	H3K4me3_AR_mg10_Cvi_1-pseudoTair10_Nu.bowtie2_peak_88	AT1G01715
1	267271	267527	H3K4me3_AR_mg10_Cvi_1-pseudoTair10_Nu.bowtie2_peak_89	.
1	268394	270843	H3K4me3_AR_mg10_Cvi_1-pseudoTair10_Nu.bowtie2_peak_90	AT1G01720, AT1G04047, AT1G01725
1	270860	271893	H3K4me3_AR_mg10_Cvi_1-pseudoTair10_Nu.bowtie2_peak_91	AT1G01730
1	273847	274702	H3K4me3_AR_mg10_Cvi_1-pseudoTair10_Nu.bowtie2_peak_92	AT1G01740
1	277870	278520	H3K4me3_AR_mg10_Cvi_1-pseudoTair10_Nu.bowtie2_peak_93	AT1G01760
1	278607	279577	H3K4me3_AR_mg10_Cvi_1-pseudoTair10_Nu.bowtie2_peak_94	AT1G01770
1	284469	285339	H3K4me3_AR_mg10_Cvi_1-pseudoTair10_Nu.bowtie2_peak_95	AT1G01790
1	290511	290997	H3K4me3_AR_mg10_Cvi_1-pseudoTair10_Nu.bowtie2_peak_96	.
1	293355	294185	H3K4me3_AR_mg10_Cvi_1-pseudoTair10_Nu.bowtie2_peak_97	AT1G01800
1	294201	294491	H3K4me3_AR_mg10_Cvi_1-pseudoTair10_Nu.bowtie2_peak_98	.
1	294636	294846	H3K4me3_AR_mg10_Cvi_1-pseudoTair10_Nu.bowtie2_peak_99	.
1	295192	295764	H3K4me3_AR_mg10_Cvi_1-pseudoTair10_Nu.bowtie2_peak_100	AT1G01810
1	297415	298141	H3K4me3_AR_mg10_Cvi_1-pseudoTair10_Nu.bowtie2_peak_101	AT1G01820
1	298696	300458	H3K4me3_AR_mg10_Cvi_1-pseudoTair10_Nu.bowtie2_peak_102	.
1	301982	302210	H3K4me3_AR_mg10_Cvi_1-pseudoTair10_Nu.bowtie2_peak_103	AT1G01830
1	303527	304227	H3K4me3_AR_mg10_Cvi_1-pseudoTair10_Nu.bowtie2_peak_104	AT1G01840, AT1G04067
1	305501	306305	H3K4me3_AR_mg10_Cvi_1-pseudoTair10_Nu.bowtie2_peak_105	AT1G01860
1	308324	309115	H3K4me3_AR_mg10_Cvi_1-pseudoTair10_Nu.bowtie2_peak_106	AT1G01880
1	311476	312759	H3K4me3_AR_mg10_Cvi_1-pseudoTair10_Nu.bowtie2_peak_107	AT1G04077
1	315159	315925	H3K4me3_AR_mg10_Cvi_1-pseudoTair10_Nu.bowtie2_peak_108	AT1G01910
1	316146	316794	H3K4me3_AR_mg10_Cvi_1-pseudoTair10_Nu.bowtie2_peak_109	AT1G01920
1	321605	322879	H3K4me3_AR_mg10_Cvi_1-pseudoTair10_Nu.bowtie2_peak_110	AT1G01930
1	323046	323550	H3K4me3_AR_mg10_Cvi_1-pseudoTair10_Nu.bowtie2_peak_111	AT1G01940
1	325400	326183	H3K4me3_AR_mg10_Cvi_1-pseudoTair10_Nu.bowtie2_peak_112	AT1G01950
1	336292	337807	H3K4me3_AR_mg10_Cvi_1-pseudoTair10_Nu.bowtie2_peak_113	AT1G01960
1	338311	339004	H3K4me3_AR_mg10_Cvi_1-pseudoTair10_Nu.bowtie2_peak_114	AT1G01970
1	340687	341948	H3K4me3_AR_mg10_Cvi_1-pseudoTair10_Nu.bowtie2_peak_115	AT1G01980
1	343388	344384	H3K4me3_AR_mg10_Cvi_1-pseudoTair10_Nu.bowtie2_peak_116	AT1G01990
1	345800	347271	H3K4me3_AR_mg10_Cvi_1-pseudoTair10_Nu.bowtie2_peak_117	AT1G02000
1	347887	348371	H3K4me3_AR_mg10_Cvi_1-pseudoTair10_Nu.bowtie2_peak_118	AT1G02010
1	353400	354842	H3K4me3_AR_mg10_Cvi_1-pseudoTair10_Nu.bowtie2_peak_119	AT1G02020, AT1TE01155
1	355396	356210	H3K4me3_AR_mg10_Cvi_1-pseudoTair10_Nu.bowtie2_peak_120	.
1	358106	358902	H3K4me3_AR_mg10_Cvi_1-pseudoTair10_Nu.bowtie2_peak_121	AT1G02040
1	359169	359974	H3K4me3_AR_mg10_Cvi_1-pseudoTair10_Nu.bowtie2_peak_122	.
1	362051	363134	H3K4me3_AR_mg10_Cvi_1-pseudoTair10_Nu.bowtie2_peak_123	AT1G02060
1	365409	366424	H3K4me3_AR_mg10_Cvi_1-pseudoTair10_Nu.bowtie2_peak_124	AT1G02065
1	366537	367171	H3K4me3_AR_mg10_Cvi_1-pseudoTair10_Nu.bowtie2_peak_125	AT1G02067
1	370430	371055	H3K4me3_AR_mg10_Cvi_1-pseudoTair10_Nu.bowtie2_peak_126	AT1G02070
1	373500	374628	H3K4me3_AR_mg10_Cvi_1-pseudoTair10_Nu.bowtie2_peak_127	AT1G02080
1	388583	389660	H3K4me3_AR_mg10_Cvi_1-pseudoTair10_Nu.bowtie2_peak_128	AT1G02090
1	389792	390586	H3K4me3_AR_mg10_Cvi_1-pseudoTair10_Nu.bowtie2_peak_129	AT1G02100
1	392857	394123	H3K4me3_AR_mg10_Cvi_1-pseudoTair10_Nu.bowtie2_peak_130	AT1G02110
1	395650	396845	H3K4me3_AR_mg10_Cvi_1-pseudoTair10_Nu.bowtie2_peak_131	AT1G02120
1	401097	401308	H3K4me3_AR_mg10_Cvi_1-pseudoTair10_Nu.bowtie2_peak_132	AT1G02130
1	401412	401837	H3K4me3_AR_mg10_Cvi_1-pseudoTair10_Nu.bowtie2_peak_133	AT1G02130
1	403695	404461	H3K4me3_AR_mg10_Cvi_1-pseudoTair10_Nu.bowtie2_peak_134	AT1G02140
1	404581	405447	H3K4me3_AR_mg10_Cvi_1-pseudoTair10_Nu.bowtie2_peak_135	AT1G02145
1	408738	410042	H3K4me3_AR_mg10_Cvi_1-pseudoTair10_Nu.bowtie2_peak_136	AT1G02150
1	410720	411429	H3K4me3_AR_mg10_Cvi_1-pseudoTair10_Nu.bowtie2_peak_137	AT1G02160
1	411758	412775	H3K4me3_AR_mg10_Cvi_1-pseudoTair10_Nu.bowtie2_peak_138	AT1G02170
1	413936	414617	H3K4me3_AR_mg10_Cvi_1-pseudoTair10_Nu.bowtie2_peak_139	AT1G02180
1	424914	425187	H3K4me3_AR_mg10_Cvi_1-pseudoTair10_Nu.bowtie2_peak_140	AT1G08785
1	429783	430669	H3K4me3_AR_mg10_Cvi_1-pseudoTair10_Nu.bowtie2_peak_141	AT1G02220
1	436220	436905	H3K4me3_AR_mg10_Cvi_1-pseudoTair10_Nu.bowtie2_peak_142	AT1G02230
1	441908	442998	H3K4me3_AR_mg10_Cvi_1-pseudoTair10_Nu.bowtie2_peak_143	AT1G02260
1	445460	446257	H3K4me3_AR_mg10_Cvi_1-pseudoTair10_Nu.bowtie2_peak_144	AT1G02270
1	449698	450385	H3K4me3_AR_mg10_Cvi_1-pseudoTair10_Nu.bowtie2_peak_145	AT1G02280
1	450598	450971	H3K4me3_AR_mg10_Cvi_1-pseudoTair10_Nu.bowtie2_peak_146	.
1	452157	452745	H3K4me3_AR_mg10_Cvi_1-pseudoTair10_Nu.bowtie2_peak_147	AT1G02290
1	455731	456555	H3K4me3_AR_mg10_Cvi_1-pseudoTair10_Nu.bowtie2_peak_148	AT1G02305, AT1G04097
1	462900	463603	H3K4me3_AR_mg10_Cvi_1-pseudoTair10_Nu.bowtie2_peak_149	AT1G02330
1	464023	464545	H3K4me3_AR_mg10_Cvi_1-pseudoTair10_Nu.bowtie2_peak_150	AT1G02335
1	469806	470480	H3K4me3_AR_mg10_Cvi_1-pseudoTair10_Nu.bowtie2_peak_151	AT1G02350
1	470836	471499	H3K4me3_AR_mg10_Cvi_1-pseudoTair10_Nu.bowtie2_peak_152	AT1G04107
1	472245	472510	H3K4me3_AR_mg10_Cvi_1-pseudoTair10_Nu.bowtie2_peak_153	.
1	474444	475247	H3K4me3_AR_mg10_Cvi_1-pseudoTair10_Nu.bowtie2_peak_154	AT1G02370
1	475679	476379	H3K4me3_AR_mg10_Cvi_1-pseudoTair10_Nu.bowtie2_peak_155	.
1	477157	478230	H3K4me3_AR_mg10_Cvi_1-pseudoTair10_Nu.bowtie2_peak_156	AT1G02380
1	480902	481480	H3K4me3_AR_mg10_Cvi_1-pseudoTair10_Nu.bowtie2_peak_157	AT1G02390
1	482329	483080	H3K4me3_AR_mg10_Cvi_1-pseudoTair10_Nu.bowtie2_peak_158	.
1	486934	487395	H3K4me3_AR_mg10_Cvi_1-pseudoTair10_Nu.bowtie2_peak_159	AT1G02400
1	490013	490573	H3K4me3_AR_mg10_Cvi_1-pseudoTair10_Nu.bowtie2_peak_160	AT1G02405
1	490944	491778	H3K4me3_AR_mg10_Cvi_1-pseudoTair10_Nu.bowtie2_peak_161	AT1G02410
1	493578	494448	H3K4me3_AR_mg10_Cvi_1-pseudoTair10_Nu.bowtie2_peak_162	AT1G02420
1	498033	498476	H3K4me3_AR_mg10_Cvi_1-pseudoTair10_Nu.bowtie2_peak_163	AT1G02450
1	506723	506981	H3K4me3_AR_mg10_Cvi_1-pseudoTair10_Nu.bowtie2_peak_164	AT1G02460
1	514602	515358	H3K4me3_AR_mg10_Cvi_1-pseudoTair10_Nu.bowtie2_peak_165	AT1G02475
1	516527	516830	H3K4me3_AR_mg10_Cvi_1-pseudoTair10_Nu.bowtie2_peak_166	AT1G02490
1	518283	518646	H3K4me3_AR_mg10_Cvi_1-pseudoTair10_Nu.bowtie2_peak_167	AT1G02500
1	520888	521719	H3K4me3_AR_mg10_Cvi_1-pseudoTair10_Nu.bowtie2_peak_168	AT1G02510
1	524025	524378	H3K4me3_AR_mg10_Cvi_1-pseudoTair10_Nu.bowtie2_peak_169	AT1G02520
1	526527	526830	H3K4me3_AR_mg10_Cvi_1-pseudoTair10_Nu.bowtie2_peak_170	.
1	529673	530073	H3K4me3_AR_mg10_Cvi_1-pseudoTair10_Nu.bowtie2_peak_171	AT1G02530
1	536486	537159	H3K4me3_AR_mg10_Cvi_1-pseudoTair10_Nu.bowtie2_peak_172	AT1G02550
1	537869	538537	H3K4me3_AR_mg10_Cvi_1-pseudoTair10_Nu.bowtie2_peak_173	AT1G02560
1	543286	543552	H3K4me3_AR_mg10_Cvi_1-pseudoTair10_Nu.bowtie2_peak_174	AT1G02575
1	551234	551630	H3K4me3_AR_mg10_Cvi_1-pseudoTair10_Nu.bowtie2_peak_175	AT1G08805, AT1G04127
1	555557	555925	H3K4me3_AR_mg10_Cvi_1-pseudoTair10_Nu.bowtie2_peak_176	AT1G02610
1	557269	558139	H3K4me3_AR_mg10_Cvi_1-pseudoTair10_Nu.bowtie2_peak_177	AT1G02620
1	558223	558592	H3K4me3_AR_mg10_Cvi_1-pseudoTair10_Nu.bowtie2_peak_178	AT1G04133
1	564244	564678	H3K4me3_AR_mg10_Cvi_1-pseudoTair10_Nu.bowtie2_peak_179	AT1G02640
1	565525	565898	H3K4me3_AR_mg10_Cvi_1-pseudoTair10_Nu.bowtie2_peak_180	AT1G02640
1	566188	566811	H3K4me3_AR_mg10_Cvi_1-pseudoTair10_Nu.bowtie2_peak_181	.
1	566853	567549	H3K4me3_AR_mg10_Cvi_1-pseudoTair10_Nu.bowtie2_peak_182	.
1	568576	570276	H3K4me3_AR_mg10_Cvi_1-pseudoTair10_Nu.bowtie2_peak_183	AT1G02650
1	572478	572745	H3K4me3_AR_mg10_Cvi_1-pseudoTair10_Nu.bowtie2_peak_184	.
1	572859	574889	H3K4me3_AR_mg10_Cvi_1-pseudoTair10_Nu.bowtie2_peak_185	AT1G02660
1	576001	576237	H3K4me3_AR_mg10_Cvi_1-pseudoTair10_Nu.bowtie2_peak_186	AT1G02670
1	576457	577449	H3K4me3_AR_mg10_Cvi_1-pseudoTair10_Nu.bowtie2_peak_187	AT1G02670
1	579749	580059	H3K4me3_AR_mg10_Cvi_1-pseudoTair10_Nu.bowtie2_peak_188	.
1	580111	580408	H3K4me3_AR_mg10_Cvi_1-pseudoTair10_Nu.bowtie2_peak_189	.
1	580638	581353	H3K4me3_AR_mg10_Cvi_1-pseudoTair10_Nu.bowtie2_peak_190	AT1G02680
1	584241	585080	H3K4me3_AR_mg10_Cvi_1-pseudoTair10_Nu.bowtie2_peak_191	AT1G02690
1	586427	587089	H3K4me3_AR_mg10_Cvi_1-pseudoTair10_Nu.bowtie2_peak_192	.
1	588308	589444	H3K4me3_AR_mg10_Cvi_1-pseudoTair10_Nu.bowtie2_peak_193	AT1G02700
1	589497	590116	H3K4me3_AR_mg10_Cvi_1-pseudoTair10_Nu.bowtie2_peak_194	AT1G02705, AT1G02710
1	591899	593217	H3K4me3_AR_mg10_Cvi_1-pseudoTair10_Nu.bowtie2_peak_195	AT1G02720
1	595016	595544	H3K4me3_AR_mg10_Cvi_1-pseudoTair10_Nu.bowtie2_peak_196	.
1	597565	598640	H3K4me3_AR_mg10_Cvi_1-pseudoTair10_Nu.bowtie2_peak_197	AT1G02730
1	601732	602200	H3K4me3_AR_mg10_Cvi_1-pseudoTair10_Nu.bowtie2_peak_198	AT1G02740
1	602591	603249	H3K4me3_AR_mg10_Cvi_1-pseudoTair10_Nu.bowtie2_peak_199	AT1G02750
1	605977	606696	H3K4me3_AR_mg10_Cvi_1-pseudoTair10_Nu.bowtie2_peak_200	AT1G02770
1	608676	609457	H3K4me3_AR_mg10_Cvi_1-pseudoTair10_Nu.bowtie2_peak_201	AT1G02780
1	613357	613708	H3K4me3_AR_mg10_Cvi_1-pseudoTair10_Nu.bowtie2_peak_202	.
1	614971	615206	H3K4me3_AR_mg10_Cvi_1-pseudoTair10_Nu.bowtie2_peak_203	AT1G02800
1	615773	616143	H3K4me3_AR_mg10_Cvi_1-pseudoTair10_Nu.bowtie2_peak_204	AT1G02800
1	618298	619417	H3K4me3_AR_mg10_Cvi_1-pseudoTair10_Nu.bowtie2_peak_205	AT1G02810
1	620660	621183	H3K4me3_AR_mg10_Cvi_1-pseudoTair10_Nu.bowtie2_peak_206	AT1G02813
1	621582	622695	H3K4me3_AR_mg10_Cvi_1-pseudoTair10_Nu.bowtie2_peak_207	AT1G02816
1	623940	624501	H3K4me3_AR_mg10_Cvi_1-pseudoTair10_Nu.bowtie2_peak_208	AT1G02820
1	625348	625647	H3K4me3_AR_mg10_Cvi_1-pseudoTair10_Nu.bowtie2_peak_209	AT1G02830
1	626756	627786	H3K4me3_AR_mg10_Cvi_1-pseudoTair10_Nu.bowtie2_peak_210	AT1G02840
1	630504	631914	H3K4me3_AR_mg10_Cvi_1-pseudoTair10_Nu.bowtie2_peak_211	AT1G02850
1	635295	636232	H3K4me3_AR_mg10_Cvi_1-pseudoTair10_Nu.bowtie2_peak_212	AT1G02860
1	638043	638675	H3K4me3_AR_mg10_Cvi_1-pseudoTair10_Nu.bowtie2_peak_213	AT1G02870
1	641511	641969	H3K4me3_AR_mg10_Cvi_1-pseudoTair10_Nu.bowtie2_peak_214	AT1G08815
1	643331	643623	H3K4me3_AR_mg10_Cvi_1-pseudoTair10_Nu.bowtie2_peak_215	.
1	643687	643980	H3K4me3_AR_mg10_Cvi_1-pseudoTair10_Nu.bowtie2_peak_216	AT1G02880
1	644011	644533	H3K4me3_AR_mg10_Cvi_1-pseudoTair10_Nu.bowtie2_peak_217	AT1G02880
1	650636	651903	H3K4me3_AR_mg10_Cvi_1-pseudoTair10_Nu.bowtie2_peak_218	AT1G02890
1	653971	654321	H3K4me3_AR_mg10_Cvi_1-pseudoTair10_Nu.bowtie2_peak_219	AT1G02900
1	657388	658173	H3K4me3_AR_mg10_Cvi_1-pseudoTair10_Nu.bowtie2_peak_220	AT1G02910
1	658919	659278	H3K4me3_AR_mg10_Cvi_1-pseudoTair10_Nu.bowtie2_peak_221	.
1	661282	661800	H3K4me3_AR_mg10_Cvi_1-pseudoTair10_Nu.bowtie2_peak_222	.
1	662012	662248	H3K4me3_AR_mg10_Cvi_1-pseudoTair10_Nu.bowtie2_peak_223	AT1G02930
1	669028	669843	H3K4me3_AR_mg10_Cvi_1-pseudoTair10_Nu.bowtie2_peak_224	AT1G02960
1	671409	672052	H3K4me3_AR_mg10_Cvi_1-pseudoTair10_Nu.bowtie2_peak_225	.
1	672226	672733	H3K4me3_AR_mg10_Cvi_1-pseudoTair10_Nu.bowtie2_peak_226	AT1G02965
1	673369	673841	H3K4me3_AR_mg10_Cvi_1-pseudoTair10_Nu.bowtie2_peak_227	AT1G02970
1	677347	678004	H3K4me3_AR_mg10_Cvi_1-pseudoTair10_Nu.bowtie2_peak_228	AT1G02980
1	686691	687352	H3K4me3_AR_mg10_Cvi_1-pseudoTair10_Nu.bowtie2_peak_229	AT1G02990
1	691614	692599	H3K4me3_AR_mg10_Cvi_1-pseudoTair10_Nu.bowtie2_peak_230	AT1G03000
1	701468	702619	H3K4me3_AR_mg10_Cvi_1-pseudoTair10_Nu.bowtie2_peak_231	AT1G03030
1	705503	706587	H3K4me3_AR_mg10_Cvi_1-pseudoTair10_Nu.bowtie2_peak_232	AT1G03040
1	711494	711791	H3K4me3_AR_mg10_Cvi_1-pseudoTair10_Nu.bowtie2_peak_233	AT1G03055
1	726397	727340	H3K4me3_AR_mg10_Cvi_1-pseudoTair10_Nu.bowtie2_peak_234	AT1G03060, AT1TE02360
1	729927	730615	H3K4me3_AR_mg10_Cvi_1-pseudoTair10_Nu.bowtie2_peak_235	AT1G03070
1	731904	732278	H3K4me3_AR_mg10_Cvi_1-pseudoTair10_Nu.bowtie2_peak_236	.
1	737230	737439	H3K4me3_AR_mg10_Cvi_1-pseudoTair10_Nu.bowtie2_peak_237	AT1G03080
1	737603	738031	H3K4me3_AR_mg10_Cvi_1-pseudoTair10_Nu.bowtie2_peak_238	AT1G03080
1	739655	740701	H3K4me3_AR_mg10_Cvi_1-pseudoTair10_Nu.bowtie2_peak_239	AT1G03090
1	745889	746711	H3K4me3_AR_mg10_Cvi_1-pseudoTair10_Nu.bowtie2_peak_240	AT1G03100
1	747179	747875	H3K4me3_AR_mg10_Cvi_1-pseudoTair10_Nu.bowtie2_peak_241	AT1G03103
1	748166	749023	H3K4me3_AR_mg10_Cvi_1-pseudoTair10_Nu.bowtie2_peak_242	AT1G03106
1	749271	749956	H3K4me3_AR_mg10_Cvi_1-pseudoTair10_Nu.bowtie2_peak_243	AT1G03110
1	752205	753195	H3K4me3_AR_mg10_Cvi_1-pseudoTair10_Nu.bowtie2_peak_244	AT1G03120
1	753559	754228	H3K4me3_AR_mg10_Cvi_1-pseudoTair10_Nu.bowtie2_peak_245	AT1G03130
1	755311	756292	H3K4me3_AR_mg10_Cvi_1-pseudoTair10_Nu.bowtie2_peak_246	AT1G03140
1	756425	756936	H3K4me3_AR_mg10_Cvi_1-pseudoTair10_Nu.bowtie2_peak_247	AT1G03150
1	761264	762229	H3K4me3_AR_mg10_Cvi_1-pseudoTair10_Nu.bowtie2_peak_248	AT1G03160
1	769859	770394	H3K4me3_AR_mg10_Cvi_1-pseudoTair10_Nu.bowtie2_peak_249	.
1	773453	773961	H3K4me3_AR_mg10_Cvi_1-pseudoTair10_Nu.bowtie2_peak_250	AT1G03180
1	775521	776345	H3K4me3_AR_mg10_Cvi_1-pseudoTair10_Nu.bowtie2_peak_251	AT1G03190
1	782934	783392	H3K4me3_AR_mg10_Cvi_1-pseudoTair10_Nu.bowtie2_peak_252	AT1G03210, AT1TE02550
1	787076	788338	H3K4me3_AR_mg10_Cvi_1-pseudoTair10_Nu.bowtie2_peak_253	AT1G03220
1	790059	791277	H3K4me3_AR_mg10_Cvi_1-pseudoTair10_Nu.bowtie2_peak_254	AT1G03230
1	794687	795367	H3K4me3_AR_mg10_Cvi_1-pseudoTair10_Nu.bowtie2_peak_255	AT1G03250
1	797844	798481	H3K4me3_AR_mg10_Cvi_1-pseudoTair10_Nu.bowtie2_peak_256	AT1G03260
1	799119	799585	H3K4me3_AR_mg10_Cvi_1-pseudoTair10_Nu.bowtie2_peak_257	AT1G03270
1	799599	799897	H3K4me3_AR_mg10_Cvi_1-pseudoTair10_Nu.bowtie2_peak_258	AT1G03270
1	803038	803707	H3K4me3_AR_mg10_Cvi_1-pseudoTair10_Nu.bowtie2_peak_259	AT1G03280
1	810377	810646	H3K4me3_AR_mg10_Cvi_1-pseudoTair10_Nu.bowtie2_peak_260	.
1	812540	813154	H3K4me3_AR_mg10_Cvi_1-pseudoTair10_Nu.bowtie2_peak_261	AT1G03300
1	813455	814106	H3K4me3_AR_mg10_Cvi_1-pseudoTair10_Nu.bowtie2_peak_262	AT1G03310
1	818869	819394	H3K4me3_AR_mg10_Cvi_1-pseudoTair10_Nu.bowtie2_peak_263	AT1G03330
1	819738	820102	H3K4me3_AR_mg10_Cvi_1-pseudoTair10_Nu.bowtie2_peak_264	AT1G03340
1	823342	824346	H3K4me3_AR_mg10_Cvi_1-pseudoTair10_Nu.bowtie2_peak_265	AT1G03350
1	824537	825307	H3K4me3_AR_mg10_Cvi_1-pseudoTair10_Nu.bowtie2_peak_266	AT1G03360
1	826565	827068	H3K4me3_AR_mg10_Cvi_1-pseudoTair10_Nu.bowtie2_peak_267	AT1G03365
1	830621	831735	H3K4me3_AR_mg10_Cvi_1-pseudoTair10_Nu.bowtie2_peak_268	AT1G03370
1	835827	836623	H3K4me3_AR_mg10_Cvi_1-pseudoTair10_Nu.bowtie2_peak_269	AT1G03380
1	843492	844205	H3K4me3_AR_mg10_Cvi_1-pseudoTair10_Nu.bowtie2_peak_270	AT1G03400
1	846002	846489	H3K4me3_AR_mg10_Cvi_1-pseudoTair10_Nu.bowtie2_peak_271	AT1G04183, AT1G03410
1	846737	847660	H3K4me3_AR_mg10_Cvi_1-pseudoTair10_Nu.bowtie2_peak_272	AT1G03410, AT1G03420
1	847853	848343	H3K4me3_AR_mg10_Cvi_1-pseudoTair10_Nu.bowtie2_peak_273	AT1G03430
1	852368	853799	H3K4me3_AR_mg10_Cvi_1-pseudoTair10_Nu.bowtie2_peak_274	AT1G03440
1	859233	859687	H3K4me3_AR_mg10_Cvi_1-pseudoTair10_Nu.bowtie2_peak_275	AT1G03445
1	863759	864098	H3K4me3_AR_mg10_Cvi_1-pseudoTair10_Nu.bowtie2_peak_276	AT1G03457
1	866546	867055	H3K4me3_AR_mg10_Cvi_1-pseudoTair10_Nu.bowtie2_peak_277	AT1G03470
1	867377	867738	H3K4me3_AR_mg10_Cvi_1-pseudoTair10_Nu.bowtie2_peak_278	AT1G03470
1	870029	871227	H3K4me3_AR_mg10_Cvi_1-pseudoTair10_Nu.bowtie2_peak_279	AT1G03475
1	871917	872223	H3K4me3_AR_mg10_Cvi_1-pseudoTair10_Nu.bowtie2_peak_280	AT1G03490
1	875232	875479	H3K4me3_AR_mg10_Cvi_1-pseudoTair10_Nu.bowtie2_peak_281	AT1G04193, AT1G03502
1	875536	875926	H3K4me3_AR_mg10_Cvi_1-pseudoTair10_Nu.bowtie2_peak_282	AT1G03506, AT1G04197
1	877057	877588	H3K4me3_AR_mg10_Cvi_1-pseudoTair10_Nu.bowtie2_peak_283	AT1G03510
1	879328	880207	H3K4me3_AR_mg10_Cvi_1-pseudoTair10_Nu.bowtie2_peak_284	AT1G03520
1	882670	883510	H3K4me3_AR_mg10_Cvi_1-pseudoTair10_Nu.bowtie2_peak_285	AT1G03530
1	883684	884534	H3K4me3_AR_mg10_Cvi_1-pseudoTair10_Nu.bowtie2_peak_286	AT1G03540
1	891591	892453	H3K4me3_AR_mg10_Cvi_1-pseudoTair10_Nu.bowtie2_peak_287	AT1G03560
1	892836	893779	H3K4me3_AR_mg10_Cvi_1-pseudoTair10_Nu.bowtie2_peak_288	AT1G03580
1	897043	897551	H3K4me3_AR_mg10_Cvi_1-pseudoTair10_Nu.bowtie2_peak_289	AT1G03590
1	898859	899513	H3K4me3_AR_mg10_Cvi_1-pseudoTair10_Nu.bowtie2_peak_290	AT1G03600
1	901108	902816	H3K4me3_AR_mg10_Cvi_1-pseudoTair10_Nu.bowtie2_peak_291	AT1G03610
1	907846	908396	H3K4me3_AR_mg10_Cvi_1-pseudoTair10_Nu.bowtie2_peak_292	AT1G03630
1	908818	909618	H3K4me3_AR_mg10_Cvi_1-pseudoTair10_Nu.bowtie2_peak_293	.
1	910818	911276	H3K4me3_AR_mg10_Cvi_1-pseudoTair10_Nu.bowtie2_peak_294	AT1G03650
1	917136	917410	H3K4me3_AR_mg10_Cvi_1-pseudoTair10_Nu.bowtie2_peak_295	.
1	917440	918007	H3K4me3_AR_mg10_Cvi_1-pseudoTair10_Nu.bowtie2_peak_296	AT1G03680
1	918297	919027	H3K4me3_AR_mg10_Cvi_1-pseudoTair10_Nu.bowtie2_peak_297	AT1G03687
1	920964	921218	H3K4me3_AR_mg10_Cvi_1-pseudoTair10_Nu.bowtie2_peak_298	AT1G03700
1	923438	924075	H3K4me3_AR_mg10_Cvi_1-pseudoTair10_Nu.bowtie2_peak_299	AT1G03710
1	930991	931617	H3K4me3_AR_mg10_Cvi_1-pseudoTair10_Nu.bowtie2_peak_300	AT1G03730
1	933632	934314	H3K4me3_AR_mg10_Cvi_1-pseudoTair10_Nu.bowtie2_peak_301	AT1G03740
1	937233	937576	H3K4me3_AR_mg10_Cvi_1-pseudoTair10_Nu.bowtie2_peak_302	AT1G03743, AT1G03746
1	937850	938977	H3K4me3_AR_mg10_Cvi_1-pseudoTair10_Nu.bowtie2_peak_303	AT1G03750
1	942862	943416	H3K4me3_AR_mg10_Cvi_1-pseudoTair10_Nu.bowtie2_peak_304	AT1G03760
1	944605	945404	H3K4me3_AR_mg10_Cvi_1-pseudoTair10_Nu.bowtie2_peak_305	AT1G03770
1	951420	951696	H3K4me3_AR_mg10_Cvi_1-pseudoTair10_Nu.bowtie2_peak_306	AT1G03780
1	954603	956026	H3K4me3_AR_mg10_Cvi_1-pseudoTair10_Nu.bowtie2_peak_307	AT1G03790
1	956376	956636	H3K4me3_AR_mg10_Cvi_1-pseudoTair10_Nu.bowtie2_peak_308	.
1	957198	957990	H3K4me3_AR_mg10_Cvi_1-pseudoTair10_Nu.bowtie2_peak_309	AT1G03800
1	958682	959018	H3K4me3_AR_mg10_Cvi_1-pseudoTair10_Nu.bowtie2_peak_310	AT1G03810
1	960342	960553	H3K4me3_AR_mg10_Cvi_1-pseudoTair10_Nu.bowtie2_peak_311	AT1G03820
1	962124	962721	H3K4me3_AR_mg10_Cvi_1-pseudoTair10_Nu.bowtie2_peak_312	.
1	966122	966783	H3K4me3_AR_mg10_Cvi_1-pseudoTair10_Nu.bowtie2_peak_313	AT1G03830
1	967763	968483	H3K4me3_AR_mg10_Cvi_1-pseudoTair10_Nu.bowtie2_peak_314	.
1	976234	976620	H3K4me3_AR_mg10_Cvi_1-pseudoTair10_Nu.bowtie2_peak_315	AT1TE03185
1	977372	977727	H3K4me3_AR_mg10_Cvi_1-pseudoTair10_Nu.bowtie2_peak_316	AT1G03850
1	981109	981874	H3K4me3_AR_mg10_Cvi_1-pseudoTair10_Nu.bowtie2_peak_317	AT1G03860
1	982574	983425	H3K4me3_AR_mg10_Cvi_1-pseudoTair10_Nu.bowtie2_peak_318	AT1G03870
1	985742	986150	H3K4me3_AR_mg10_Cvi_1-pseudoTair10_Nu.bowtie2_peak_319	AT1G03880
1	986219	986659	H3K4me3_AR_mg10_Cvi_1-pseudoTair10_Nu.bowtie2_peak_320	AT1G03880
1	986780	987293	H3K4me3_AR_mg10_Cvi_1-pseudoTair10_Nu.bowtie2_peak_321	AT1G03880
1	987548	987954	H3K4me3_AR_mg10_Cvi_1-pseudoTair10_Nu.bowtie2_peak_322	.
1	989195	990893	H3K4me3_AR_mg10_Cvi_1-pseudoTair10_Nu.bowtie2_peak_323	AT1G03890
1	991163	991936	H3K4me3_AR_mg10_Cvi_1-pseudoTair10_Nu.bowtie2_peak_324	AT1G03900
1	993405	994220	H3K4me3_AR_mg10_Cvi_1-pseudoTair10_Nu.bowtie2_peak_325	AT1G03905
1	996064	996850	H3K4me3_AR_mg10_Cvi_1-pseudoTair10_Nu.bowtie2_peak_326	AT1G03910
1	1001473	1001740	H3K4me3_AR_mg10_Cvi_1-pseudoTair10_Nu.bowtie2_peak_327	AT1G03920
1	1004892	1005503	H3K4me3_AR_mg10_Cvi_1-pseudoTair10_Nu.bowtie2_peak_328	AT1G03930
1	1008515	1009232	H3K4me3_AR_mg10_Cvi_1-pseudoTair10_Nu.bowtie2_peak_329	AT1G04217, AT1G03935, AT1G04223
1	1010692	1010923	H3K4me3_AR_mg10_Cvi_1-pseudoTair10_Nu.bowtie2_peak_330	AT1G03940
1	1011366	1011870	H3K4me3_AR_mg10_Cvi_1-pseudoTair10_Nu.bowtie2_peak_331	.
1	1012821	1013341	H3K4me3_AR_mg10_Cvi_1-pseudoTair10_Nu.bowtie2_peak_332	AT1G03950
1	1013691	1014717	H3K4me3_AR_mg10_Cvi_1-pseudoTair10_Nu.bowtie2_peak_333	AT1G03960
1	1018098	1019059	H3K4me3_AR_mg10_Cvi_1-pseudoTair10_Nu.bowtie2_peak_334	AT1G03970, AT1G04233
1	1021271	1021569	H3K4me3_AR_mg10_Cvi_1-pseudoTair10_Nu.bowtie2_peak_335	AT1G03980
1	1021582	1022093	H3K4me3_AR_mg10_Cvi_1-pseudoTair10_Nu.bowtie2_peak_336	AT1G03980
1	1024724	1025147	H3K4me3_AR_mg10_Cvi_1-pseudoTair10_Nu.bowtie2_peak_337	AT1G03990
1	1025158	1025818	H3K4me3_AR_mg10_Cvi_1-pseudoTair10_Nu.bowtie2_peak_338	AT1G03990
1	1025974	1026305	H3K4me3_AR_mg10_Cvi_1-pseudoTair10_Nu.bowtie2_peak_339	AT1G03990
1	1027815	1028879	H3K4me3_AR_mg10_Cvi_1-pseudoTair10_Nu.bowtie2_peak_340	AT1G04000
1	1035392	1036209	H3K4me3_AR_mg10_Cvi_1-pseudoTair10_Nu.bowtie2_peak_341	AT1G04010
1	1036511	1036871	H3K4me3_AR_mg10_Cvi_1-pseudoTair10_Nu.bowtie2_peak_342	AT1G04020
1	1040385	1041082	H3K4me3_AR_mg10_Cvi_1-pseudoTair10_Nu.bowtie2_peak_343	AT1G04030
1	1043388	1043866	H3K4me3_AR_mg10_Cvi_1-pseudoTair10_Nu.bowtie2_peak_344	AT1G04040
1	1048945	1049409	H3K4me3_AR_mg10_Cvi_1-pseudoTair10_Nu.bowtie2_peak_345	AT1G04050
1	1049442	1049738	H3K4me3_AR_mg10_Cvi_1-pseudoTair10_Nu.bowtie2_peak_346	AT1G04050
1	1050530	1051187	H3K4me3_AR_mg10_Cvi_1-pseudoTair10_Nu.bowtie2_peak_347	AT1G04070
1	1051373	1052046	H3K4me3_AR_mg10_Cvi_1-pseudoTair10_Nu.bowtie2_peak_348	AT1G04080
1	1058780	1059317	H3K4me3_AR_mg10_Cvi_1-pseudoTair10_Nu.bowtie2_peak_349	.
1	1059451	1060167	H3K4me3_AR_mg10_Cvi_1-pseudoTair10_Nu.bowtie2_peak_350	AT1G04100, AT1G04105
1	1061699	1063783	H3K4me3_AR_mg10_Cvi_1-pseudoTair10_Nu.bowtie2_peak_351	AT1G04110
1	1069287	1070909	H3K4me3_AR_mg10_Cvi_1-pseudoTair10_Nu.bowtie2_peak_352	AT1G04120
1	1073388	1074346	H3K4me3_AR_mg10_Cvi_1-pseudoTair10_Nu.bowtie2_peak_353	AT1G04130
1	1079914	1080572	H3K4me3_AR_mg10_Cvi_1-pseudoTair10_Nu.bowtie2_peak_354	AT1G04140
1	1081227	1081981	H3K4me3_AR_mg10_Cvi_1-pseudoTair10_Nu.bowtie2_peak_355	.
1	1082952	1083233	H3K4me3_AR_mg10_Cvi_1-pseudoTair10_Nu.bowtie2_peak_356	AT1G04150
1	1083294	1084310	H3K4me3_AR_mg10_Cvi_1-pseudoTair10_Nu.bowtie2_peak_357	AT1G04150
1	1086186	1086843	H3K4me3_AR_mg10_Cvi_1-pseudoTair10_Nu.bowtie2_peak_358	AT1G04160
1	1095817	1096178	H3K4me3_AR_mg10_Cvi_1-pseudoTair10_Nu.bowtie2_peak_359	.
1	1097033	1097681	H3K4me3_AR_mg10_Cvi_1-pseudoTair10_Nu.bowtie2_peak_360	AT1G04170
1	1104933	1105316	H3K4me3_AR_mg10_Cvi_1-pseudoTair10_Nu.bowtie2_peak_361	AT1G04180
1	1105557	1105906	H3K4me3_AR_mg10_Cvi_1-pseudoTair10_Nu.bowtie2_peak_362	.
1	1108041	1108670	H3K4me3_AR_mg10_Cvi_1-pseudoTair10_Nu.bowtie2_peak_363	AT1G04190
1	1109465	1110094	H3K4me3_AR_mg10_Cvi_1-pseudoTair10_Nu.bowtie2_peak_364	AT1G04200
1	1114403	1115432	H3K4me3_AR_mg10_Cvi_1-pseudoTair10_Nu.bowtie2_peak_365	AT1G04210
1	1125475	1126115	H3K4me3_AR_mg10_Cvi_1-pseudoTair10_Nu.bowtie2_peak_366	AT1G04230
1	1128981	1129357	H3K4me3_AR_mg10_Cvi_1-pseudoTair10_Nu.bowtie2_peak_367	AT1G04240
1	1136300	1136619	H3K4me3_AR_mg10_Cvi_1-pseudoTair10_Nu.bowtie2_peak_368	AT1G04250
1	1140623	1141375	H3K4me3_AR_mg10_Cvi_1-pseudoTair10_Nu.bowtie2_peak_369	AT1G04260
1	1142431	1143037	H3K4me3_AR_mg10_Cvi_1-pseudoTair10_Nu.bowtie2_peak_370	AT1G04270
1	1146092	1146401	H3K4me3_AR_mg10_Cvi_1-pseudoTair10_Nu.bowtie2_peak_371	AT1G04280
1	1147898	1148382	H3K4me3_AR_mg10_Cvi_1-pseudoTair10_Nu.bowtie2_peak_372	AT1G04295, AT1G04290
1	1153626	1154605	H3K4me3_AR_mg10_Cvi_1-pseudoTair10_Nu.bowtie2_peak_373	AT1G04300
1	1155717	1157793	H3K4me3_AR_mg10_Cvi_1-pseudoTair10_Nu.bowtie2_peak_374	AT1G04310, AT1TE03780
1	1161543	1161935	H3K4me3_AR_mg10_Cvi_1-pseudoTair10_Nu.bowtie2_peak_375	AT1G04330
1	1164183	1164821	H3K4me3_AR_mg10_Cvi_1-pseudoTair10_Nu.bowtie2_peak_376	AT1G04340
1	1165248	1166231	H3K4me3_AR_mg10_Cvi_1-pseudoTair10_Nu.bowtie2_peak_377	AT1G04350
1	1166829	1167100	H3K4me3_AR_mg10_Cvi_1-pseudoTair10_Nu.bowtie2_peak_378	.
1	1167548	1168775	H3K4me3_AR_mg10_Cvi_1-pseudoTair10_Nu.bowtie2_peak_379	AT1G04360
1	1176539	1176881	H3K4me3_AR_mg10_Cvi_1-pseudoTair10_Nu.bowtie2_peak_380	.
1	1182908	1183706	H3K4me3_AR_mg10_Cvi_1-pseudoTair10_Nu.bowtie2_peak_381	AT1G04390
1	1187557	1188296	H3K4me3_AR_mg10_Cvi_1-pseudoTair10_Nu.bowtie2_peak_382	AT1G04400
1	1190699	1191369	H3K4me3_AR_mg10_Cvi_1-pseudoTair10_Nu.bowtie2_peak_383	AT1G04410
1	1191587	1192096	H3K4me3_AR_mg10_Cvi_1-pseudoTair10_Nu.bowtie2_peak_384	AT1G04420
1	1193473	1193713	H3K4me3_AR_mg10_Cvi_1-pseudoTair10_Nu.bowtie2_peak_385	.
1	1202240	1203152	H3K4me3_AR_mg10_Cvi_1-pseudoTair10_Nu.bowtie2_peak_386	AT1G04440
1	1207304	1207913	H3K4me3_AR_mg10_Cvi_1-pseudoTair10_Nu.bowtie2_peak_387	.
1	1211265	1211994	H3K4me3_AR_mg10_Cvi_1-pseudoTair10_Nu.bowtie2_peak_388	.
1	1216073	1216672	H3K4me3_AR_mg10_Cvi_1-pseudoTair10_Nu.bowtie2_peak_389	AT1G04480, AT1G04267
1	1222788	1223065	H3K4me3_AR_mg10_Cvi_1-pseudoTair10_Nu.bowtie2_peak_390	AT1G04500
1	1226574	1227372	H3K4me3_AR_mg10_Cvi_1-pseudoTair10_Nu.bowtie2_peak_391	AT1G04510
1	1231653	1232281	H3K4me3_AR_mg10_Cvi_1-pseudoTair10_Nu.bowtie2_peak_392	AT1G04520
1	1232610	1233110	H3K4me3_AR_mg10_Cvi_1-pseudoTair10_Nu.bowtie2_peak_393	.
1	1235270	1236061	H3K4me3_AR_mg10_Cvi_1-pseudoTair10_Nu.bowtie2_peak_394	AT1G04530
1	1237305	1239079	H3K4me3_AR_mg10_Cvi_1-pseudoTair10_Nu.bowtie2_peak_395	AT1G04540
1	1240389	1241229	H3K4me3_AR_mg10_Cvi_1-pseudoTair10_Nu.bowtie2_peak_396	AT1G04550
1	1242634	1243161	H3K4me3_AR_mg10_Cvi_1-pseudoTair10_Nu.bowtie2_peak_397	AT1G04555
1	1243456	1244001	H3K4me3_AR_mg10_Cvi_1-pseudoTair10_Nu.bowtie2_peak_398	.
1	1244948	1246655	H3K4me3_AR_mg10_Cvi_1-pseudoTair10_Nu.bowtie2_peak_399	AT1G04560
1	1246829	1248818	H3K4me3_AR_mg10_Cvi_1-pseudoTair10_Nu.bowtie2_peak_400	AT1G04570
1	1251301	1251717	H3K4me3_AR_mg10_Cvi_1-pseudoTair10_Nu.bowtie2_peak_401	AT1G08855
1	1256496	1256762	H3K4me3_AR_mg10_Cvi_1-pseudoTair10_Nu.bowtie2_peak_402	AT1G04580
1	1257381	1257595	H3K4me3_AR_mg10_Cvi_1-pseudoTair10_Nu.bowtie2_peak_403	AT1G04580
1	1257978	1258311	H3K4me3_AR_mg10_Cvi_1-pseudoTair10_Nu.bowtie2_peak_404	.
1	1260938	1261450	H3K4me3_AR_mg10_Cvi_1-pseudoTair10_Nu.bowtie2_peak_405	AT1G04590
1	1261748	1262225	H3K4me3_AR_mg10_Cvi_1-pseudoTair10_Nu.bowtie2_peak_406	AT1G04600
1	1267917	1268291	H3K4me3_AR_mg10_Cvi_1-pseudoTair10_Nu.bowtie2_peak_407	.
1	1279530	1280232	H3K4me3_AR_mg10_Cvi_1-pseudoTair10_Nu.bowtie2_peak_408	AT1G04610
1	1280416	1280741	H3K4me3_AR_mg10_Cvi_1-pseudoTair10_Nu.bowtie2_peak_409	.
1	1285717	1286530	H3K4me3_AR_mg10_Cvi_1-pseudoTair10_Nu.bowtie2_peak_410	AT1G04620, AT1TE04200
1	1287693	1288093	H3K4me3_AR_mg10_Cvi_1-pseudoTair10_Nu.bowtie2_peak_411	.
1	1290601	1291113	H3K4me3_AR_mg10_Cvi_1-pseudoTair10_Nu.bowtie2_peak_412	AT1G04630
1	1291304	1292271	H3K4me3_AR_mg10_Cvi_1-pseudoTair10_Nu.bowtie2_peak_413	AT1G04635, AT1G04640
1	1295161	1295398	H3K4me3_AR_mg10_Cvi_1-pseudoTair10_Nu.bowtie2_peak_414	.
1	1298348	1298985	H3K4me3_AR_mg10_Cvi_1-pseudoTair10_Nu.bowtie2_peak_415	AT1G04650
1	1300536	1301451	H3K4me3_AR_mg10_Cvi_1-pseudoTair10_Nu.bowtie2_peak_416	AT1G04660
1	1305111	1305449	H3K4me3_AR_mg10_Cvi_1-pseudoTair10_Nu.bowtie2_peak_417	.
1	1313565	1314213	H3K4me3_AR_mg10_Cvi_1-pseudoTair10_Nu.bowtie2_peak_418	AT1G04690
1	1316286	1316868	H3K4me3_AR_mg10_Cvi_1-pseudoTair10_Nu.bowtie2_peak_419	AT1G04700
1	1316885	1317098	H3K4me3_AR_mg10_Cvi_1-pseudoTair10_Nu.bowtie2_peak_420	AT1G04700
1	1317874	1318321	H3K4me3_AR_mg10_Cvi_1-pseudoTair10_Nu.bowtie2_peak_421	AT1G04700
1	1318342	1318559	H3K4me3_AR_mg10_Cvi_1-pseudoTair10_Nu.bowtie2_peak_422	AT1G04700
1	1321911	1322576	H3K4me3_AR_mg10_Cvi_1-pseudoTair10_Nu.bowtie2_peak_423	AT1G04710
1	1325608	1326147	H3K4me3_AR_mg10_Cvi_1-pseudoTair10_Nu.bowtie2_peak_424	.
1	1330464	1331191	H3K4me3_AR_mg10_Cvi_1-pseudoTair10_Nu.bowtie2_peak_425	AT1G04730
1	1332811	1333542	H3K4me3_AR_mg10_Cvi_1-pseudoTair10_Nu.bowtie2_peak_426	AT1G04750
1	1334555	1335070	H3K4me3_AR_mg10_Cvi_1-pseudoTair10_Nu.bowtie2_peak_427	AT1G04760
1	1336654	1337868	H3K4me3_AR_mg10_Cvi_1-pseudoTair10_Nu.bowtie2_peak_428	AT1G04770
1	1339739	1340178	H3K4me3_AR_mg10_Cvi_1-pseudoTair10_Nu.bowtie2_peak_429	AT1G04778
1	1342344	1343599	H3K4me3_AR_mg10_Cvi_1-pseudoTair10_Nu.bowtie2_peak_430	AT1G04780
1	1345070	1345674	H3K4me3_AR_mg10_Cvi_1-pseudoTair10_Nu.bowtie2_peak_431	AT1G04790
1	1348583	1349267	H3K4me3_AR_mg10_Cvi_1-pseudoTair10_Nu.bowtie2_peak_432	AT1G04800
1	1350171	1350889	H3K4me3_AR_mg10_Cvi_1-pseudoTair10_Nu.bowtie2_peak_433	AT1G04810
1	1357402	1357791	H3K4me3_AR_mg10_Cvi_1-pseudoTair10_Nu.bowtie2_peak_434	AT1G04820
1	1358100	1358317	H3K4me3_AR_mg10_Cvi_1-pseudoTair10_Nu.bowtie2_peak_435	AT1G04820
1	1360914	1361970	H3K4me3_AR_mg10_Cvi_1-pseudoTair10_Nu.bowtie2_peak_436	AT1G04830
1	1362570	1363273	H3K4me3_AR_mg10_Cvi_1-pseudoTair10_Nu.bowtie2_peak_437	.
1	1364238	1365015	H3K4me3_AR_mg10_Cvi_1-pseudoTair10_Nu.bowtie2_peak_438	AT1G04840
1	1368015	1368818	H3K4me3_AR_mg10_Cvi_1-pseudoTair10_Nu.bowtie2_peak_439	AT1G04850
1	1372394	1373069	H3K4me3_AR_mg10_Cvi_1-pseudoTair10_Nu.bowtie2_peak_440	AT1G04860
1	1375043	1375770	H3K4me3_AR_mg10_Cvi_1-pseudoTair10_Nu.bowtie2_peak_441	AT1G04870
1	1378765	1379104	H3K4me3_AR_mg10_Cvi_1-pseudoTair10_Nu.bowtie2_peak_442	AT1G04880
1	1383824	1384513	H3K4me3_AR_mg10_Cvi_1-pseudoTair10_Nu.bowtie2_peak_443	AT1G04900
1	1390340	1391197	H3K4me3_AR_mg10_Cvi_1-pseudoTair10_Nu.bowtie2_peak_444	AT1G04910
1	1394441	1395996	H3K4me3_AR_mg10_Cvi_1-pseudoTair10_Nu.bowtie2_peak_445	AT1G04920
1	1398235	1399081	H3K4me3_AR_mg10_Cvi_1-pseudoTair10_Nu.bowtie2_peak_446	AT1G04930
1	1399243	1399806	H3K4me3_AR_mg10_Cvi_1-pseudoTair10_Nu.bowtie2_peak_447	AT1G04945, AT1G04940
1	1400909	1401719	H3K4me3_AR_mg10_Cvi_1-pseudoTair10_Nu.bowtie2_peak_448	.
1	1406782	1407511	H3K4me3_AR_mg10_Cvi_1-pseudoTair10_Nu.bowtie2_peak_449	AT1G04950
1	1410121	1410818	H3K4me3_AR_mg10_Cvi_1-pseudoTair10_Nu.bowtie2_peak_450	AT1G04960
1	1411182	1412071	H3K4me3_AR_mg10_Cvi_1-pseudoTair10_Nu.bowtie2_peak_451	AT1G04970
1	1415508	1416136	H3K4me3_AR_mg10_Cvi_1-pseudoTair10_Nu.bowtie2_peak_452	AT1G04980
1	1417644	1418480	H3K4me3_AR_mg10_Cvi_1-pseudoTair10_Nu.bowtie2_peak_453	AT1G04985
1	1419293	1420316	H3K4me3_AR_mg10_Cvi_1-pseudoTair10_Nu.bowtie2_peak_454	.
1	1421220	1421599	H3K4me3_AR_mg10_Cvi_1-pseudoTair10_Nu.bowtie2_peak_455	AT1G04990
1	1425503	1426335	H3K4me3_AR_mg10_Cvi_1-pseudoTair10_Nu.bowtie2_peak_456	AT1G05000
1	1431432	1431726	H3K4me3_AR_mg10_Cvi_1-pseudoTair10_Nu.bowtie2_peak_457	.
1	1431764	1432694	H3K4me3_AR_mg10_Cvi_1-pseudoTair10_Nu.bowtie2_peak_458	AT1G05010
1	1436192	1437468	H3K4me3_AR_mg10_Cvi_1-pseudoTair10_Nu.bowtie2_peak_459	AT1G05020
1	1441017	1441436	H3K4me3_AR_mg10_Cvi_1-pseudoTair10_Nu.bowtie2_peak_460	AT1G05030
1	1444694	1445062	H3K4me3_AR_mg10_Cvi_1-pseudoTair10_Nu.bowtie2_peak_461	AT1G04313
1	1450107	1450365	H3K4me3_AR_mg10_Cvi_1-pseudoTair10_Nu.bowtie2_peak_462	AT1G05055
1	1450380	1450879	H3K4me3_AR_mg10_Cvi_1-pseudoTair10_Nu.bowtie2_peak_463	AT1G05055
1	1452032	1452881	H3K4me3_AR_mg10_Cvi_1-pseudoTair10_Nu.bowtie2_peak_464	AT1G05060
1	1454913	1455200	H3K4me3_AR_mg10_Cvi_1-pseudoTair10_Nu.bowtie2_peak_465	AT1G05065
1	1458062	1458703	H3K4me3_AR_mg10_Cvi_1-pseudoTair10_Nu.bowtie2_peak_466	AT1G05070
1	1463102	1463983	H3K4me3_AR_mg10_Cvi_1-pseudoTair10_Nu.bowtie2_peak_467	AT1G05087
1	1469631	1470607	H3K4me3_AR_mg10_Cvi_1-pseudoTair10_Nu.bowtie2_peak_468	AT1G05100
1	1475462	1476144	H3K4me3_AR_mg10_Cvi_1-pseudoTair10_Nu.bowtie2_peak_469	AT1G05120
1	1478293	1478800	H3K4me3_AR_mg10_Cvi_1-pseudoTair10_Nu.bowtie2_peak_470	AT1G05135, AT1TE04840
1	1482651	1483781	H3K4me3_AR_mg10_Cvi_1-pseudoTair10_Nu.bowtie2_peak_471	AT1G05140
1	1485615	1486913	H3K4me3_AR_mg10_Cvi_1-pseudoTair10_Nu.bowtie2_peak_472	AT1G05150
1	1490533	1490910	H3K4me3_AR_mg10_Cvi_1-pseudoTair10_Nu.bowtie2_peak_473	AT1G05160
1	1493345	1493720	H3K4me3_AR_mg10_Cvi_1-pseudoTair10_Nu.bowtie2_peak_474	AT1G05170
1	1493732	1494211	H3K4me3_AR_mg10_Cvi_1-pseudoTair10_Nu.bowtie2_peak_475	AT1G05170
1	1501160	1501835	H3K4me3_AR_mg10_Cvi_1-pseudoTair10_Nu.bowtie2_peak_476	AT1G05180
1	1502535	1502794	H3K4me3_AR_mg10_Cvi_1-pseudoTair10_Nu.bowtie2_peak_477	.
1	1503458	1503785	H3K4me3_AR_mg10_Cvi_1-pseudoTair10_Nu.bowtie2_peak_478	AT1G05190
1	1505464	1505974	H3K4me3_AR_mg10_Cvi_1-pseudoTair10_Nu.bowtie2_peak_479	AT1G05200
1	1509574	1510370	H3K4me3_AR_mg10_Cvi_1-pseudoTair10_Nu.bowtie2_peak_480	AT1G05205, AT1G04347
1	1510382	1510875	H3K4me3_AR_mg10_Cvi_1-pseudoTair10_Nu.bowtie2_peak_481	AT1G05210
1	1511897	1512369	H3K4me3_AR_mg10_Cvi_1-pseudoTair10_Nu.bowtie2_peak_482	AT1G05220
1	1522174	1522516	H3K4me3_AR_mg10_Cvi_1-pseudoTair10_Nu.bowtie2_peak_483	.
1	1525866	1526358	H3K4me3_AR_mg10_Cvi_1-pseudoTair10_Nu.bowtie2_peak_484	.
1	1533628	1534432	H3K4me3_AR_mg10_Cvi_1-pseudoTair10_Nu.bowtie2_peak_485	AT1G05270
1	1536395	1536754	H3K4me3_AR_mg10_Cvi_1-pseudoTair10_Nu.bowtie2_peak_486	AT1G05280
1	1537007	1537353	H3K4me3_AR_mg10_Cvi_1-pseudoTair10_Nu.bowtie2_peak_487	AT1G05280
1	1543729	1544108	H3K4me3_AR_mg10_Cvi_1-pseudoTair10_Nu.bowtie2_peak_488	AT1G04387
1	1547040	1547842	H3K4me3_AR_mg10_Cvi_1-pseudoTair10_Nu.bowtie2_peak_489	AT1G05300
1	1550835	1551418	H3K4me3_AR_mg10_Cvi_1-pseudoTair10_Nu.bowtie2_peak_490	.
1	1558106	1558647	H3K4me3_AR_mg10_Cvi_1-pseudoTair10_Nu.bowtie2_peak_491	AT1G05330
1	1558973	1559726	H3K4me3_AR_mg10_Cvi_1-pseudoTair10_Nu.bowtie2_peak_492	AT1G05340
1	1563776	1564111	H3K4me3_AR_mg10_Cvi_1-pseudoTair10_Nu.bowtie2_peak_493	AT1G05350
1	1564570	1565242	H3K4me3_AR_mg10_Cvi_1-pseudoTair10_Nu.bowtie2_peak_494	AT1G05360
1	1569492	1569905	H3K4me3_AR_mg10_Cvi_1-pseudoTair10_Nu.bowtie2_peak_495	.
1	1576842	1578261	H3K4me3_AR_mg10_Cvi_1-pseudoTair10_Nu.bowtie2_peak_496	AT1G05380
1	1578322	1578546	H3K4me3_AR_mg10_Cvi_1-pseudoTair10_Nu.bowtie2_peak_497	AT1G05380
1	1582958	1583407	H3K4me3_AR_mg10_Cvi_1-pseudoTair10_Nu.bowtie2_peak_498	AT1G05385
1	1584150	1584630	H3K4me3_AR_mg10_Cvi_1-pseudoTair10_Nu.bowtie2_peak_499	AT1G05400
1	1586991	1587755	H3K4me3_AR_mg10_Cvi_1-pseudoTair10_Nu.bowtie2_peak_500	AT1G05410
1	1590072	1590766	H3K4me3_AR_mg10_Cvi_1-pseudoTair10_Nu.bowtie2_peak_501	AT1G05420
1	1595130	1595872	H3K4me3_AR_mg10_Cvi_1-pseudoTair10_Nu.bowtie2_peak_502	AT1G05430
1	1597130	1597861	H3K4me3_AR_mg10_Cvi_1-pseudoTair10_Nu.bowtie2_peak_503	AT1G05440
1	1604224	1605011	H3K4me3_AR_mg10_Cvi_1-pseudoTair10_Nu.bowtie2_peak_504	AT1G05460
1	1609670	1610632	H3K4me3_AR_mg10_Cvi_1-pseudoTair10_Nu.bowtie2_peak_505	AT1G05470
1	1611319	1611530	H3K4me3_AR_mg10_Cvi_1-pseudoTair10_Nu.bowtie2_peak_506	AT1G05470
1	1618259	1618487	H3K4me3_AR_mg10_Cvi_1-pseudoTair10_Nu.bowtie2_peak_507	.
1	1620176	1620514	H3K4me3_AR_mg10_Cvi_1-pseudoTair10_Nu.bowtie2_peak_508	.
1	1622139	1623499	H3K4me3_AR_mg10_Cvi_1-pseudoTair10_Nu.bowtie2_peak_509	AT1G05490
1	1624990	1625782	H3K4me3_AR_mg10_Cvi_1-pseudoTair10_Nu.bowtie2_peak_510	AT1G05500
1	1629459	1630826	H3K4me3_AR_mg10_Cvi_1-pseudoTair10_Nu.bowtie2_peak_511	AT1G05510
1	1630920	1631278	H3K4me3_AR_mg10_Cvi_1-pseudoTair10_Nu.bowtie2_peak_512	.
1	1634494	1635852	H3K4me3_AR_mg10_Cvi_1-pseudoTair10_Nu.bowtie2_peak_513	AT1G05520
1	1636530	1637000	H3K4me3_AR_mg10_Cvi_1-pseudoTair10_Nu.bowtie2_peak_514	.
1	1637158	1637841	H3K4me3_AR_mg10_Cvi_1-pseudoTair10_Nu.bowtie2_peak_515	AT1G05530
1	1639580	1639895	H3K4me3_AR_mg10_Cvi_1-pseudoTair10_Nu.bowtie2_peak_516	AT1G05540
1	1641989	1642468	H3K4me3_AR_mg10_Cvi_1-pseudoTair10_Nu.bowtie2_peak_517	.
1	1645686	1647131	H3K4me3_AR_mg10_Cvi_1-pseudoTair10_Nu.bowtie2_peak_518	AT1G05562, AT1G05560
1	1658486	1659467	H3K4me3_AR_mg10_Cvi_1-pseudoTair10_Nu.bowtie2_peak_519	AT1G05570
1	1663410	1663781	H3K4me3_AR_mg10_Cvi_1-pseudoTair10_Nu.bowtie2_peak_520	AT1G05577
1	1665671	1666020	H3K4me3_AR_mg10_Cvi_1-pseudoTair10_Nu.bowtie2_peak_521	.
1	1666034	1666751	H3K4me3_AR_mg10_Cvi_1-pseudoTair10_Nu.bowtie2_peak_522	.
1	1669411	1669735	H3K4me3_AR_mg10_Cvi_1-pseudoTair10_Nu.bowtie2_peak_523	AT1G05590
1	1669923	1670357	H3K4me3_AR_mg10_Cvi_1-pseudoTair10_Nu.bowtie2_peak_524	AT1G05590
1	1671257	1671614	H3K4me3_AR_mg10_Cvi_1-pseudoTair10_Nu.bowtie2_peak_525	.
1	1671958	1672820	H3K4me3_AR_mg10_Cvi_1-pseudoTair10_Nu.bowtie2_peak_526	AT1G05600
1	1679145	1679458	H3K4me3_AR_mg10_Cvi_1-pseudoTair10_Nu.bowtie2_peak_527	AT1G05620
1	1682218	1683322	H3K4me3_AR_mg10_Cvi_1-pseudoTair10_Nu.bowtie2_peak_528	AT1G05630
1	1683646	1684190	H3K4me3_AR_mg10_Cvi_1-pseudoTair10_Nu.bowtie2_peak_529	AT1G05630
1	1689007	1689836	H3K4me3_AR_mg10_Cvi_1-pseudoTair10_Nu.bowtie2_peak_530	AT1G05640
1	1691728	1691957	H3K4me3_AR_mg10_Cvi_1-pseudoTair10_Nu.bowtie2_peak_531	AT1G05650
1	1700066	1701032	H3K4me3_AR_mg10_Cvi_1-pseudoTair10_Nu.bowtie2_peak_532	AT1G05670
1	1702168	1702692	H3K4me3_AR_mg10_Cvi_1-pseudoTair10_Nu.bowtie2_peak_533	AT1G05675
1	1703249	1704631	H3K4me3_AR_mg10_Cvi_1-pseudoTair10_Nu.bowtie2_peak_534	AT1G05680
1	1706988	1707477	H3K4me3_AR_mg10_Cvi_1-pseudoTair10_Nu.bowtie2_peak_535	AT1G05690
1	1712706	1713107	H3K4me3_AR_mg10_Cvi_1-pseudoTair10_Nu.bowtie2_peak_536	.
1	1714936	1715767	H3K4me3_AR_mg10_Cvi_1-pseudoTair10_Nu.bowtie2_peak_537	AT1G05710
1	1718370	1718907	H3K4me3_AR_mg10_Cvi_1-pseudoTair10_Nu.bowtie2_peak_538	AT1G05720, AT1G05730
1	1719037	1719531	H3K4me3_AR_mg10_Cvi_1-pseudoTair10_Nu.bowtie2_peak_539	AT1G05730
1	1721483	1722443	H3K4me3_AR_mg10_Cvi_1-pseudoTair10_Nu.bowtie2_peak_540	AT1G05750
1	1726589	1726964	H3K4me3_AR_mg10_Cvi_1-pseudoTair10_Nu.bowtie2_peak_541	AT1G05780
1	1727036	1727401	H3K4me3_AR_mg10_Cvi_1-pseudoTair10_Nu.bowtie2_peak_542	AT1G05780, AT1G04423
1	1729523	1730043	H3K4me3_AR_mg10_Cvi_1-pseudoTair10_Nu.bowtie2_peak_543	AT1G05783, AT1G04427
1	1730255	1730781	H3K4me3_AR_mg10_Cvi_1-pseudoTair10_Nu.bowtie2_peak_544	AT1G05785
1	1732824	1733650	H3K4me3_AR_mg10_Cvi_1-pseudoTair10_Nu.bowtie2_peak_545	AT1G05790
1	1744792	1745143	H3K4me3_AR_mg10_Cvi_1-pseudoTair10_Nu.bowtie2_peak_546	AT1G05805
1	1748314	1748945	H3K4me3_AR_mg10_Cvi_1-pseudoTair10_Nu.bowtie2_peak_547	AT1G05810
1	1749676	1749967	H3K4me3_AR_mg10_Cvi_1-pseudoTair10_Nu.bowtie2_peak_548	AT1G05820
1	1754257	1755109	H3K4me3_AR_mg10_Cvi_1-pseudoTair10_Nu.bowtie2_peak_549	AT1G05830
1	1765469	1766304	H3K4me3_AR_mg10_Cvi_1-pseudoTair10_Nu.bowtie2_peak_550	AT1G05840
1	1767894	1768679	H3K4me3_AR_mg10_Cvi_1-pseudoTair10_Nu.bowtie2_peak_551	AT1G05850
1	1769000	1769912	H3K4me3_AR_mg10_Cvi_1-pseudoTair10_Nu.bowtie2_peak_552	AT1G05860
1	1772453	1773306	H3K4me3_AR_mg10_Cvi_1-pseudoTair10_Nu.bowtie2_peak_553	AT1G05870
1	1779360	1780362	H3K4me3_AR_mg10_Cvi_1-pseudoTair10_Nu.bowtie2_peak_554	AT1G05890
1	1790203	1790884	H3K4me3_AR_mg10_Cvi_1-pseudoTair10_Nu.bowtie2_peak_555	AT1G05910
1	1797206	1797730	H3K4me3_AR_mg10_Cvi_1-pseudoTair10_Nu.bowtie2_peak_556	AT1G05920
1	1803000	1804016	H3K4me3_AR_mg10_Cvi_1-pseudoTair10_Nu.bowtie2_peak_557	AT1G05940
1	1807202	1807620	H3K4me3_AR_mg10_Cvi_1-pseudoTair10_Nu.bowtie2_peak_558	AT1G05950
1	1814763	1815473	H3K4me3_AR_mg10_Cvi_1-pseudoTair10_Nu.bowtie2_peak_559	AT1G05960
1	1816484	1817302	H3K4me3_AR_mg10_Cvi_1-pseudoTair10_Nu.bowtie2_peak_560	AT1G05970
1	1820482	1821862	H3K4me3_AR_mg10_Cvi_1-pseudoTair10_Nu.bowtie2_peak_561	AT1G06002, AT1G06000
1	1822613	1823103	H3K4me3_AR_mg10_Cvi_1-pseudoTair10_Nu.bowtie2_peak_562	AT1G06010
1	1824503	1824980	H3K4me3_AR_mg10_Cvi_1-pseudoTair10_Nu.bowtie2_peak_563	AT1G06020
1	1826810	1827352	H3K4me3_AR_mg10_Cvi_1-pseudoTair10_Nu.bowtie2_peak_564	AT1G06030
1	1828859	1829859	H3K4me3_AR_mg10_Cvi_1-pseudoTair10_Nu.bowtie2_peak_565	AT1G06040, AT1G06045
1	1831866	1832523	H3K4me3_AR_mg10_Cvi_1-pseudoTair10_Nu.bowtie2_peak_566	AT1G06050
1	1832930	1833327	H3K4me3_AR_mg10_Cvi_1-pseudoTair10_Nu.bowtie2_peak_567	AT1G06060
1	1836782	1837638	H3K4me3_AR_mg10_Cvi_1-pseudoTair10_Nu.bowtie2_peak_568	AT1G06070
1	1854006	1855040	H3K4me3_AR_mg10_Cvi_1-pseudoTair10_Nu.bowtie2_peak_569	AT1G06110
1	1859905	1860297	H3K4me3_AR_mg10_Cvi_1-pseudoTair10_Nu.bowtie2_peak_570	AT1G06130
1	1860391	1860678	H3K4me3_AR_mg10_Cvi_1-pseudoTair10_Nu.bowtie2_peak_571	AT1G06130
1	1864746	1865494	H3K4me3_AR_mg10_Cvi_1-pseudoTair10_Nu.bowtie2_peak_572	AT1G06140
1	1867953	1868884	H3K4me3_AR_mg10_Cvi_1-pseudoTair10_Nu.bowtie2_peak_573	AT1G06143
1	1872927	1873728	H3K4me3_AR_mg10_Cvi_1-pseudoTair10_Nu.bowtie2_peak_574	AT1G06150
1	1877039	1877470	H3K4me3_AR_mg10_Cvi_1-pseudoTair10_Nu.bowtie2_peak_575	AT1G06148
1	1883161	1883634	H3K4me3_AR_mg10_Cvi_1-pseudoTair10_Nu.bowtie2_peak_576	AT1G06160
1	1893438	1894132	H3K4me3_AR_mg10_Cvi_1-pseudoTair10_Nu.bowtie2_peak_577	AT1G06190
1	1896472	1896971	H3K4me3_AR_mg10_Cvi_1-pseudoTair10_Nu.bowtie2_peak_578	AT1G06200
1	1897215	1898004	H3K4me3_AR_mg10_Cvi_1-pseudoTair10_Nu.bowtie2_peak_579	AT1G06210
1	1900009	1900813	H3K4me3_AR_mg10_Cvi_1-pseudoTair10_Nu.bowtie2_peak_580	AT1G06220
1	1907117	1908458	H3K4me3_AR_mg10_Cvi_1-pseudoTair10_Nu.bowtie2_peak_581	AT1G06230
1	1911125	1911977	H3K4me3_AR_mg10_Cvi_1-pseudoTair10_Nu.bowtie2_peak_582	AT1G06240
1	1918800	1919751	H3K4me3_AR_mg10_Cvi_1-pseudoTair10_Nu.bowtie2_peak_583	AT1G06270
1	1922359	1923762	H3K4me3_AR_mg10_Cvi_1-pseudoTair10_Nu.bowtie2_peak_584	AT1G06290
1	1926740	1927222	H3K4me3_AR_mg10_Cvi_1-pseudoTair10_Nu.bowtie2_peak_585	AT1G06310
1	1929932	1930342	H3K4me3_AR_mg10_Cvi_1-pseudoTair10_Nu.bowtie2_peak_586	.
1	1930529	1931432	H3K4me3_AR_mg10_Cvi_1-pseudoTair10_Nu.bowtie2_peak_587	AT1G06320
1	1933543	1933931	H3K4me3_AR_mg10_Cvi_1-pseudoTair10_Nu.bowtie2_peak_588	AT1G06340
1	1944347	1944934	H3K4me3_AR_mg10_Cvi_1-pseudoTair10_Nu.bowtie2_peak_589	AT1G06370
1	1945042	1945861	H3K4me3_AR_mg10_Cvi_1-pseudoTair10_Nu.bowtie2_peak_590	AT1G06380
1	1946777	1947341	H3K4me3_AR_mg10_Cvi_1-pseudoTair10_Nu.bowtie2_peak_591	AT1G06390
1	1951996	1952796	H3K4me3_AR_mg10_Cvi_1-pseudoTair10_Nu.bowtie2_peak_592	AT1G06400
1	1954828	1956499	H3K4me3_AR_mg10_Cvi_1-pseudoTair10_Nu.bowtie2_peak_593	AT1G06410
1	1962204	1963036	H3K4me3_AR_mg10_Cvi_1-pseudoTair10_Nu.bowtie2_peak_594	AT1G06430
1	1964014	1964964	H3K4me3_AR_mg10_Cvi_1-pseudoTair10_Nu.bowtie2_peak_595	AT1G06440
1	1965829	1967033	H3K4me3_AR_mg10_Cvi_1-pseudoTair10_Nu.bowtie2_peak_596	AT1G06450, AT1G04463
1	1969108	1969555	H3K4me3_AR_mg10_Cvi_1-pseudoTair10_Nu.bowtie2_peak_597	AT1G06460
1	1969659	1970165	H3K4me3_AR_mg10_Cvi_1-pseudoTair10_Nu.bowtie2_peak_598	AT1G06470
1	1974016	1974392	H3K4me3_AR_mg10_Cvi_1-pseudoTair10_Nu.bowtie2_peak_599	AT1G06475
1	1978332	1979174	H3K4me3_AR_mg10_Cvi_1-pseudoTair10_Nu.bowtie2_peak_600	AT1G06490
1	1988535	1989069	H3K4me3_AR_mg10_Cvi_1-pseudoTair10_Nu.bowtie2_peak_601	.
1	1989532	1989981	H3K4me3_AR_mg10_Cvi_1-pseudoTair10_Nu.bowtie2_peak_602	AT1G06500
1	1991709	1992232	H3K4me3_AR_mg10_Cvi_1-pseudoTair10_Nu.bowtie2_peak_603	AT1G06515, AT1G04477
1	1992338	1993040	H3K4me3_AR_mg10_Cvi_1-pseudoTair10_Nu.bowtie2_peak_604	AT1G06510
1	1995218	1996087	H3K4me3_AR_mg10_Cvi_1-pseudoTair10_Nu.bowtie2_peak_605	AT1G06520
1	2001481	2002683	H3K4me3_AR_mg10_Cvi_1-pseudoTair10_Nu.bowtie2_peak_606	AT1G06530, AT1TE06560
1	2006410	2006809	H3K4me3_AR_mg10_Cvi_1-pseudoTair10_Nu.bowtie2_peak_607	AT1G06550
1	2006822	2007177	H3K4me3_AR_mg10_Cvi_1-pseudoTair10_Nu.bowtie2_peak_608	AT1G06550
1	2007643	2008478	H3K4me3_AR_mg10_Cvi_1-pseudoTair10_Nu.bowtie2_peak_609	AT1G06560
1	2012257	2013478	H3K4me3_AR_mg10_Cvi_1-pseudoTair10_Nu.bowtie2_peak_610	AT1G06570
1	2015351	2016144	H3K4me3_AR_mg10_Cvi_1-pseudoTair10_Nu.bowtie2_peak_611	AT1G06580
1	2023865	2024700	H3K4me3_AR_mg10_Cvi_1-pseudoTair10_Nu.bowtie2_peak_612	AT1G06590
1	2025597	2026076	H3K4me3_AR_mg10_Cvi_1-pseudoTair10_Nu.bowtie2_peak_613	AT1G06620
1	2027747	2028562	H3K4me3_AR_mg10_Cvi_1-pseudoTair10_Nu.bowtie2_peak_614	AT1G06630
1	2034144	2035486	H3K4me3_AR_mg10_Cvi_1-pseudoTair10_Nu.bowtie2_peak_615	AT1G06645
1	2035756	2036868	H3K4me3_AR_mg10_Cvi_1-pseudoTair10_Nu.bowtie2_peak_616	AT1G06650, AT1G04487
1	2039765	2040284	H3K4me3_AR_mg10_Cvi_1-pseudoTair10_Nu.bowtie2_peak_617	AT1G06660
1	2040422	2041153	H3K4me3_AR_mg10_Cvi_1-pseudoTair10_Nu.bowtie2_peak_618	AT1G06670
1	2047854	2048491	H3K4me3_AR_mg10_Cvi_1-pseudoTair10_Nu.bowtie2_peak_619	AT1G06680
1	2051470	2052136	H3K4me3_AR_mg10_Cvi_1-pseudoTair10_Nu.bowtie2_peak_620	AT1G06690
1	2054764	2055309	H3K4me3_AR_mg10_Cvi_1-pseudoTair10_Nu.bowtie2_peak_621	AT1G06700
1	2059449	2060326	H3K4me3_AR_mg10_Cvi_1-pseudoTair10_Nu.bowtie2_peak_622	AT1G06710
1	2066528	2067350	H3K4me3_AR_mg10_Cvi_1-pseudoTair10_Nu.bowtie2_peak_623	AT1G06720
1	2067541	2068308	H3K4me3_AR_mg10_Cvi_1-pseudoTair10_Nu.bowtie2_peak_624	AT1G06730
1	2070813	2071614	H3K4me3_AR_mg10_Cvi_1-pseudoTair10_Nu.bowtie2_peak_625	AT1G06740, AT1TE06780
1	2076630	2077719	H3K4me3_AR_mg10_Cvi_1-pseudoTair10_Nu.bowtie2_peak_626	AT1G04503, AT1G06760
1	2081339	2081949	H3K4me3_AR_mg10_Cvi_1-pseudoTair10_Nu.bowtie2_peak_627	AT1G06770
1	2083400	2084065	H3K4me3_AR_mg10_Cvi_1-pseudoTair10_Nu.bowtie2_peak_628	AT1G06780
1	2087238	2087852	H3K4me3_AR_mg10_Cvi_1-pseudoTair10_Nu.bowtie2_peak_629	AT1G06790
1	2090144	2091516	H3K4me3_AR_mg10_Cvi_1-pseudoTair10_Nu.bowtie2_peak_630	AT1G04513, AT1G06800
1	2095513	2096299	H3K4me3_AR_mg10_Cvi_1-pseudoTair10_Nu.bowtie2_peak_631	AT1G06820
1	2102611	2103472	H3K4me3_AR_mg10_Cvi_1-pseudoTair10_Nu.bowtie2_peak_632	AT1G06840
1	2105058	2105877	H3K4me3_AR_mg10_Cvi_1-pseudoTair10_Nu.bowtie2_peak_633	AT1G06850
1	2108623	2109739	H3K4me3_AR_mg10_Cvi_1-pseudoTair10_Nu.bowtie2_peak_634	AT1G06870
1	2113720	2114539	H3K4me3_AR_mg10_Cvi_1-pseudoTair10_Nu.bowtie2_peak_635	AT1G06890
1	2119998	2120749	H3K4me3_AR_mg10_Cvi_1-pseudoTair10_Nu.bowtie2_peak_636	AT1G06900
1	2120942	2121927	H3K4me3_AR_mg10_Cvi_1-pseudoTair10_Nu.bowtie2_peak_637	AT1G06910
1	2127665	2128085	H3K4me3_AR_mg10_Cvi_1-pseudoTair10_Nu.bowtie2_peak_638	AT1G04533
1	2129119	2129454	H3K4me3_AR_mg10_Cvi_1-pseudoTair10_Nu.bowtie2_peak_639	AT1G06930
1	2134439	2135667	H3K4me3_AR_mg10_Cvi_1-pseudoTair10_Nu.bowtie2_peak_640	AT1G06950
1	2135860	2136174	H3K4me3_AR_mg10_Cvi_1-pseudoTair10_Nu.bowtie2_peak_641	AT1G06960
1	2136239	2136584	H3K4me3_AR_mg10_Cvi_1-pseudoTair10_Nu.bowtie2_peak_642	AT1G06960
1	2143210	2143798	H3K4me3_AR_mg10_Cvi_1-pseudoTair10_Nu.bowtie2_peak_643	AT1G06980
1	2150935	2152505	H3K4me3_AR_mg10_Cvi_1-pseudoTair10_Nu.bowtie2_peak_644	AT1G07000
1	2152858	2153535	H3K4me3_AR_mg10_Cvi_1-pseudoTair10_Nu.bowtie2_peak_645	AT1G07010
1	2155279	2155949	H3K4me3_AR_mg10_Cvi_1-pseudoTair10_Nu.bowtie2_peak_646	AT1G04537, AT1G07020
1	2156813	2157039	H3K4me3_AR_mg10_Cvi_1-pseudoTair10_Nu.bowtie2_peak_647	.
1	2159486	2160714	H3K4me3_AR_mg10_Cvi_1-pseudoTair10_Nu.bowtie2_peak_648	AT1G07030
1	2162094	2163148	H3K4me3_AR_mg10_Cvi_1-pseudoTair10_Nu.bowtie2_peak_649	AT1G07040
1	2167866	2168387	H3K4me3_AR_mg10_Cvi_1-pseudoTair10_Nu.bowtie2_peak_650	AT1G07060
1	2168577	2169075	H3K4me3_AR_mg10_Cvi_1-pseudoTair10_Nu.bowtie2_peak_651	AT1G07070
1	2169304	2169680	H3K4me3_AR_mg10_Cvi_1-pseudoTair10_Nu.bowtie2_peak_652	.
1	2170016	2171166	H3K4me3_AR_mg10_Cvi_1-pseudoTair10_Nu.bowtie2_peak_653	AT1G07080
1	2174193	2174886	H3K4me3_AR_mg10_Cvi_1-pseudoTair10_Nu.bowtie2_peak_654	AT1G07090
1	2183204	2184111	H3K4me3_AR_mg10_Cvi_1-pseudoTair10_Nu.bowtie2_peak_655	AT1G07110
1	2184323	2184899	H3K4me3_AR_mg10_Cvi_1-pseudoTair10_Nu.bowtie2_peak_656	AT1G07119
1	2187827	2188466	H3K4me3_AR_mg10_Cvi_1-pseudoTair10_Nu.bowtie2_peak_657	AT1G07130, AT1G07128
1	2190110	2190674	H3K4me3_AR_mg10_Cvi_1-pseudoTair10_Nu.bowtie2_peak_658	AT1G07135
1	2192910	2193831	H3K4me3_AR_mg10_Cvi_1-pseudoTair10_Nu.bowtie2_peak_659	AT1G07140
1	2194321	2195820	H3K4me3_AR_mg10_Cvi_1-pseudoTair10_Nu.bowtie2_peak_660	AT1G07150
1	2198515	2198973	H3K4me3_AR_mg10_Cvi_1-pseudoTair10_Nu.bowtie2_peak_661	AT1G07160
1	2199194	2199849	H3K4me3_AR_mg10_Cvi_1-pseudoTair10_Nu.bowtie2_peak_662	AT1G07160, AT1TE07180
1	2200108	2200803	H3K4me3_AR_mg10_Cvi_1-pseudoTair10_Nu.bowtie2_peak_663	AT1G07170
1	2204312	2204955	H3K4me3_AR_mg10_Cvi_1-pseudoTair10_Nu.bowtie2_peak_664	AT1G07180
1	2210244	2210544	H3K4me3_AR_mg10_Cvi_1-pseudoTair10_Nu.bowtie2_peak_665	.
1	2210566	2210899	H3K4me3_AR_mg10_Cvi_1-pseudoTair10_Nu.bowtie2_peak_666	AT1G07200
1	2211206	2212422	H3K4me3_AR_mg10_Cvi_1-pseudoTair10_Nu.bowtie2_peak_667	AT1G07200
1	2215223	2215886	H3K4me3_AR_mg10_Cvi_1-pseudoTair10_Nu.bowtie2_peak_668	AT1G07210
1	2218411	2219436	H3K4me3_AR_mg10_Cvi_1-pseudoTair10_Nu.bowtie2_peak_669	AT1G07220, AT1G04567
1	2221651	2222966	H3K4me3_AR_mg10_Cvi_1-pseudoTair10_Nu.bowtie2_peak_670	AT1G07230
1	2223818	2224530	H3K4me3_AR_mg10_Cvi_1-pseudoTair10_Nu.bowtie2_peak_671	AT1G07240
1	2224696	2225230	H3K4me3_AR_mg10_Cvi_1-pseudoTair10_Nu.bowtie2_peak_672	.
1	2225909	2227449	H3K4me3_AR_mg10_Cvi_1-pseudoTair10_Nu.bowtie2_peak_673	AT1G07250
1	2227613	2229226	H3K4me3_AR_mg10_Cvi_1-pseudoTair10_Nu.bowtie2_peak_674	AT1G07260
1	2232526	2233062	H3K4me3_AR_mg10_Cvi_1-pseudoTair10_Nu.bowtie2_peak_675	AT1G07270
1	2238173	2239928	H3K4me3_AR_mg10_Cvi_1-pseudoTair10_Nu.bowtie2_peak_676	AT1G07280
1	2240726	2241055	H3K4me3_AR_mg10_Cvi_1-pseudoTair10_Nu.bowtie2_peak_677	.
1	2244126	2244971	H3K4me3_AR_mg10_Cvi_1-pseudoTair10_Nu.bowtie2_peak_678	AT1G07290
1	2247560	2248935	H3K4me3_AR_mg10_Cvi_1-pseudoTair10_Nu.bowtie2_peak_679	AT1G07310
1	2249130	2250150	H3K4me3_AR_mg10_Cvi_1-pseudoTair10_Nu.bowtie2_peak_680	AT1G07320
1	2251077	2251538	H3K4me3_AR_mg10_Cvi_1-pseudoTair10_Nu.bowtie2_peak_681	AT1G07330
1	2259364	2259588	H3K4me3_AR_mg10_Cvi_1-pseudoTair10_Nu.bowtie2_peak_682	AT1G07350
1	2259789	2260102	H3K4me3_AR_mg10_Cvi_1-pseudoTair10_Nu.bowtie2_peak_683	AT1G07350
1	2262081	2262856	H3K4me3_AR_mg10_Cvi_1-pseudoTair10_Nu.bowtie2_peak_684	AT1G07360
1	2263031	2263675	H3K4me3_AR_mg10_Cvi_1-pseudoTair10_Nu.bowtie2_peak_685	AT1G07370
1	2268755	2269071	H3K4me3_AR_mg10_Cvi_1-pseudoTair10_Nu.bowtie2_peak_686	AT1G07380
1	2269846	2270140	H3K4me3_AR_mg10_Cvi_1-pseudoTair10_Nu.bowtie2_peak_687	AT1G07390
1	2274917	2275712	H3K4me3_AR_mg10_Cvi_1-pseudoTair10_Nu.bowtie2_peak_688	AT1G07400
1	2276093	2277168	H3K4me3_AR_mg10_Cvi_1-pseudoTair10_Nu.bowtie2_peak_689	AT1G07410
1	2277813	2278701	H3K4me3_AR_mg10_Cvi_1-pseudoTair10_Nu.bowtie2_peak_690	AT1G07420
1	2281093	2282762	H3K4me3_AR_mg10_Cvi_1-pseudoTair10_Nu.bowtie2_peak_691	AT1G07430
1	2287009	2287487	H3K4me3_AR_mg10_Cvi_1-pseudoTair10_Nu.bowtie2_peak_692	AT1G07440
1	2291417	2292433	H3K4me3_AR_mg10_Cvi_1-pseudoTair10_Nu.bowtie2_peak_693	AT1G07470
1	2294171	2294539	H3K4me3_AR_mg10_Cvi_1-pseudoTair10_Nu.bowtie2_peak_694	.
1	2294680	2295267	H3K4me3_AR_mg10_Cvi_1-pseudoTair10_Nu.bowtie2_peak_695	AT1G04583, AT1G07473
1	2295839	2296177	H3K4me3_AR_mg10_Cvi_1-pseudoTair10_Nu.bowtie2_peak_696	AT1G07476
1	2298594	2299539	H3K4me3_AR_mg10_Cvi_1-pseudoTair10_Nu.bowtie2_peak_697	AT1G07480
1	2301590	2301939	H3K4me3_AR_mg10_Cvi_1-pseudoTair10_Nu.bowtie2_peak_698	AT1G07485, AT1G07490
1	2304574	2305092	H3K4me3_AR_mg10_Cvi_1-pseudoTair10_Nu.bowtie2_peak_699	AT1G07510, AT1G07500
1	2305516	2306269	H3K4me3_AR_mg10_Cvi_1-pseudoTair10_Nu.bowtie2_peak_700	AT1G07510
1	2311017	2312119	H3K4me3_AR_mg10_Cvi_1-pseudoTair10_Nu.bowtie2_peak_701	AT1G07520
1	2314421	2316379	H3K4me3_AR_mg10_Cvi_1-pseudoTair10_Nu.bowtie2_peak_702	AT1G07530
1	2325167	2325495	H3K4me3_AR_mg10_Cvi_1-pseudoTair10_Nu.bowtie2_peak_703	AT1G07550
1	2332384	2333690	H3K4me3_AR_mg10_Cvi_1-pseudoTair10_Nu.bowtie2_peak_704	AT1G07570
1	2337366	2338459	H3K4me3_AR_mg10_Cvi_1-pseudoTair10_Nu.bowtie2_peak_705	AT1G07590
1	2343540	2344343	H3K4me3_AR_mg10_Cvi_1-pseudoTair10_Nu.bowtie2_peak_706	AT1G07615
1	2345696	2346051	H3K4me3_AR_mg10_Cvi_1-pseudoTair10_Nu.bowtie2_peak_707	AT1G07620
1	2349066	2350449	H3K4me3_AR_mg10_Cvi_1-pseudoTair10_Nu.bowtie2_peak_708	AT1G07630
1	2354662	2355634	H3K4me3_AR_mg10_Cvi_1-pseudoTair10_Nu.bowtie2_peak_709	AT1G07640
1	2364238	2364734	H3K4me3_AR_mg10_Cvi_1-pseudoTair10_Nu.bowtie2_peak_710	AT1G07650
1	2366011	2366412	H3K4me3_AR_mg10_Cvi_1-pseudoTair10_Nu.bowtie2_peak_711	AT1G07650
1	2367501	2368420	H3K4me3_AR_mg10_Cvi_1-pseudoTair10_Nu.bowtie2_peak_712	AT1G07645
1	2369028	2369660	H3K4me3_AR_mg10_Cvi_1-pseudoTair10_Nu.bowtie2_peak_713	AT1G07660
1	2373767	2374537	H3K4me3_AR_mg10_Cvi_1-pseudoTair10_Nu.bowtie2_peak_714	AT1G07670
1	2379619	2380224	H3K4me3_AR_mg10_Cvi_1-pseudoTair10_Nu.bowtie2_peak_715	AT1G07700
1	2381618	2382405	H3K4me3_AR_mg10_Cvi_1-pseudoTair10_Nu.bowtie2_peak_716	AT1G07705, AT1G07702
1	2391238	2391451	H3K4me3_AR_mg10_Cvi_1-pseudoTair10_Nu.bowtie2_peak_717	.
1	2395457	2397053	H3K4me3_AR_mg10_Cvi_1-pseudoTair10_Nu.bowtie2_peak_718	AT1G07728, AT1G07725
1	2397514	2398456	H3K4me3_AR_mg10_Cvi_1-pseudoTair10_Nu.bowtie2_peak_719	AT1G07730
1	2399482	2400560	H3K4me3_AR_mg10_Cvi_1-pseudoTair10_Nu.bowtie2_peak_720	AT1G07740
1	2402095	2402865	H3K4me3_AR_mg10_Cvi_1-pseudoTair10_Nu.bowtie2_peak_721	AT1G07745
1	2404742	2405407	H3K4me3_AR_mg10_Cvi_1-pseudoTair10_Nu.bowtie2_peak_722	AT1G07750
1	2405428	2405930	H3K4me3_AR_mg10_Cvi_1-pseudoTair10_Nu.bowtie2_peak_723	AT1G07750
1	2408965	2409528	H3K4me3_AR_mg10_Cvi_1-pseudoTair10_Nu.bowtie2_peak_724	AT1G07770
1	2412326	2412659	H3K4me3_AR_mg10_Cvi_1-pseudoTair10_Nu.bowtie2_peak_725	AT1G07780
1	2412964	2413641	H3K4me3_AR_mg10_Cvi_1-pseudoTair10_Nu.bowtie2_peak_726	AT1G07790
1	2414238	2414805	H3K4me3_AR_mg10_Cvi_1-pseudoTair10_Nu.bowtie2_peak_727	AT1G07795
1	2416248	2417044	H3K4me3_AR_mg10_Cvi_1-pseudoTair10_Nu.bowtie2_peak_728	AT1G07810
1	2421256	2421913	H3K4me3_AR_mg10_Cvi_1-pseudoTair10_Nu.bowtie2_peak_729	AT1G07820
1	2422269	2422904	H3K4me3_AR_mg10_Cvi_1-pseudoTair10_Nu.bowtie2_peak_730	AT1G07830
1	2424069	2424561	H3K4me3_AR_mg10_Cvi_1-pseudoTair10_Nu.bowtie2_peak_731	AT1G07840
1	2426931	2427297	H3K4me3_AR_mg10_Cvi_1-pseudoTair10_Nu.bowtie2_peak_732	AT1G07850
1	2428853	2429518	H3K4me3_AR_mg10_Cvi_1-pseudoTair10_Nu.bowtie2_peak_733	AT1G07860
1	2431140	2431964	H3K4me3_AR_mg10_Cvi_1-pseudoTair10_Nu.bowtie2_peak_734	AT1G07870
1	2437451	2437964	H3K4me3_AR_mg10_Cvi_1-pseudoTair10_Nu.bowtie2_peak_735	AT1G07890
1	2437976	2438302	H3K4me3_AR_mg10_Cvi_1-pseudoTair10_Nu.bowtie2_peak_736	AT1G07890
1	2443808	2444298	H3K4me3_AR_mg10_Cvi_1-pseudoTair10_Nu.bowtie2_peak_737	AT1G07902, AT1G07901
1	2446027	2447035	H3K4me3_AR_mg10_Cvi_1-pseudoTair10_Nu.bowtie2_peak_738	AT1G07910
1	2454879	2455266	H3K4me3_AR_mg10_Cvi_1-pseudoTair10_Nu.bowtie2_peak_739	AT1G07920
1	2455559	2455978	H3K4me3_AR_mg10_Cvi_1-pseudoTair10_Nu.bowtie2_peak_740	AT1G07920
1	2458279	2459417	H3K4me3_AR_mg10_Cvi_1-pseudoTair10_Nu.bowtie2_peak_741	AT1G07930
1	2465119	2465473	H3K4me3_AR_mg10_Cvi_1-pseudoTair10_Nu.bowtie2_peak_742	AT1G07940
1	2466443	2467045	H3K4me3_AR_mg10_Cvi_1-pseudoTair10_Nu.bowtie2_peak_743	AT1G07950
1	2467180	2467797	H3K4me3_AR_mg10_Cvi_1-pseudoTair10_Nu.bowtie2_peak_744	AT1G07960
1	2471871	2472614	H3K4me3_AR_mg10_Cvi_1-pseudoTair10_Nu.bowtie2_peak_745	AT1G07970
1	2474210	2474964	H3K4me3_AR_mg10_Cvi_1-pseudoTair10_Nu.bowtie2_peak_746	AT1G07980
1	2475473	2476293	H3K4me3_AR_mg10_Cvi_1-pseudoTair10_Nu.bowtie2_peak_747	AT1G07985
1	2477129	2478020	H3K4me3_AR_mg10_Cvi_1-pseudoTair10_Nu.bowtie2_peak_748	AT1G07990
1	2484213	2485124	H3K4me3_AR_mg10_Cvi_1-pseudoTair10_Nu.bowtie2_peak_749	AT1G08000
1	2487058	2488023	H3K4me3_AR_mg10_Cvi_1-pseudoTair10_Nu.bowtie2_peak_750	AT1G08010
1	2492322	2493287	H3K4me3_AR_mg10_Cvi_1-pseudoTair10_Nu.bowtie2_peak_751	AT1G08030
1	2498332	2498636	H3K4me3_AR_mg10_Cvi_1-pseudoTair10_Nu.bowtie2_peak_752	AT1G08040
1	2500100	2501423	H3K4me3_AR_mg10_Cvi_1-pseudoTair10_Nu.bowtie2_peak_753	AT1G08050
1	2510265	2511076	H3K4me3_AR_mg10_Cvi_1-pseudoTair10_Nu.bowtie2_peak_754	AT1G08060
1	2515705	2516695	H3K4me3_AR_mg10_Cvi_1-pseudoTair10_Nu.bowtie2_peak_755	AT1G08070
1	2524048	2524839	H3K4me3_AR_mg10_Cvi_1-pseudoTair10_Nu.bowtie2_peak_756	AT1G08090
1	2535321	2536015	H3K4me3_AR_mg10_Cvi_1-pseudoTair10_Nu.bowtie2_peak_757	AT1G08110
1	2541616	2541964	H3K4me3_AR_mg10_Cvi_1-pseudoTair10_Nu.bowtie2_peak_758	AT1G08125
1	2546813	2547867	H3K4me3_AR_mg10_Cvi_1-pseudoTair10_Nu.bowtie2_peak_759	AT1G08130
1	2560102	2560396	H3K4me3_AR_mg10_Cvi_1-pseudoTair10_Nu.bowtie2_peak_760	AT1G08160
1	2561697	2562171	H3K4me3_AR_mg10_Cvi_1-pseudoTair10_Nu.bowtie2_peak_761	AT1G08165
1	2562420	2563700	H3K4me3_AR_mg10_Cvi_1-pseudoTair10_Nu.bowtie2_peak_762	AT1G08170
1	2564662	2565117	H3K4me3_AR_mg10_Cvi_1-pseudoTair10_Nu.bowtie2_peak_763	AT1G08180
1	2567474	2568323	H3K4me3_AR_mg10_Cvi_1-pseudoTair10_Nu.bowtie2_peak_764	AT1G08190
1	2572682	2573190	H3K4me3_AR_mg10_Cvi_1-pseudoTair10_Nu.bowtie2_peak_765	.
1	2576003	2576738	H3K4me3_AR_mg10_Cvi_1-pseudoTair10_Nu.bowtie2_peak_766	AT1G08200
1	2580101	2580689	H3K4me3_AR_mg10_Cvi_1-pseudoTair10_Nu.bowtie2_peak_767	AT1G08210
1	2582649	2583308	H3K4me3_AR_mg10_Cvi_1-pseudoTair10_Nu.bowtie2_peak_768	AT1G08220
1	2586210	2586692	H3K4me3_AR_mg10_Cvi_1-pseudoTair10_Nu.bowtie2_peak_769	AT1G08230
1	2588995	2590357	H3K4me3_AR_mg10_Cvi_1-pseudoTair10_Nu.bowtie2_peak_770	AT1G08260, AT1G08250
1	2590796	2591276	H3K4me3_AR_mg10_Cvi_1-pseudoTair10_Nu.bowtie2_peak_771	AT1G08260
1	2606655	2607429	H3K4me3_AR_mg10_Cvi_1-pseudoTair10_Nu.bowtie2_peak_772	AT1G08270
1	2607961	2608918	H3K4me3_AR_mg10_Cvi_1-pseudoTair10_Nu.bowtie2_peak_773	AT1G08280
1	2614973	2615898	H3K4me3_AR_mg10_Cvi_1-pseudoTair10_Nu.bowtie2_peak_774	AT1G08300
1	2618740	2619023	H3K4me3_AR_mg10_Cvi_1-pseudoTair10_Nu.bowtie2_peak_775	AT1G08310
1	2619043	2619295	H3K4me3_AR_mg10_Cvi_1-pseudoTair10_Nu.bowtie2_peak_776	AT1G08310
1	2620477	2621512	H3K4me3_AR_mg10_Cvi_1-pseudoTair10_Nu.bowtie2_peak_777	AT1G04647, AT1G08315
1	2630905	2631738	H3K4me3_AR_mg10_Cvi_1-pseudoTair10_Nu.bowtie2_peak_778	AT1G08340
1	2635186	2635842	H3K4me3_AR_mg10_Cvi_1-pseudoTair10_Nu.bowtie2_peak_779	AT1G08350
1	2636038	2636505	H3K4me3_AR_mg10_Cvi_1-pseudoTair10_Nu.bowtie2_peak_780	AT1G08360
1	2638214	2638834	H3K4me3_AR_mg10_Cvi_1-pseudoTair10_Nu.bowtie2_peak_781	AT1G08370
1	2642174	2642727	H3K4me3_AR_mg10_Cvi_1-pseudoTair10_Nu.bowtie2_peak_782	AT1G08390
1	2645326	2646072	H3K4me3_AR_mg10_Cvi_1-pseudoTair10_Nu.bowtie2_peak_783	AT1G08400
1	2646187	2647026	H3K4me3_AR_mg10_Cvi_1-pseudoTair10_Nu.bowtie2_peak_784	AT1G08410
1	2649721	2650858	H3K4me3_AR_mg10_Cvi_1-pseudoTair10_Nu.bowtie2_peak_785	AT1G08420
1	2671052	2671500	H3K4me3_AR_mg10_Cvi_1-pseudoTair10_Nu.bowtie2_peak_786	AT1G08450
1	2672435	2673501	H3K4me3_AR_mg10_Cvi_1-pseudoTair10_Nu.bowtie2_peak_787	AT1G08460
1	2682303	2682799	H3K4me3_AR_mg10_Cvi_1-pseudoTair10_Nu.bowtie2_peak_788	.
1	2683296	2684055	H3K4me3_AR_mg10_Cvi_1-pseudoTair10_Nu.bowtie2_peak_789	AT1G08470
1	2684289	2685003	H3K4me3_AR_mg10_Cvi_1-pseudoTair10_Nu.bowtie2_peak_790	AT1G08480
1	2687778	2688597	H3K4me3_AR_mg10_Cvi_1-pseudoTair10_Nu.bowtie2_peak_791	AT1G08490
1	2689479	2689784	H3K4me3_AR_mg10_Cvi_1-pseudoTair10_Nu.bowtie2_peak_792	.
1	2692870	2694195	H3K4me3_AR_mg10_Cvi_1-pseudoTair10_Nu.bowtie2_peak_793	AT1G08510
1	2696470	2697237	H3K4me3_AR_mg10_Cvi_1-pseudoTair10_Nu.bowtie2_peak_794	AT1G08520
1	2701224	2701850	H3K4me3_AR_mg10_Cvi_1-pseudoTair10_Nu.bowtie2_peak_795	AT1G08530
1	2706956	2707702	H3K4me3_AR_mg10_Cvi_1-pseudoTair10_Nu.bowtie2_peak_796	AT1G08550
1	2710283	2710721	H3K4me3_AR_mg10_Cvi_1-pseudoTair10_Nu.bowtie2_peak_797	AT1G08560
1	2713031	2714608	H3K4me3_AR_mg10_Cvi_1-pseudoTair10_Nu.bowtie2_peak_798	AT1G08570
1	2715790	2716395	H3K4me3_AR_mg10_Cvi_1-pseudoTair10_Nu.bowtie2_peak_799	AT1G08580
1	2718828	2721963	H3K4me3_AR_mg10_Cvi_1-pseudoTair10_Nu.bowtie2_peak_800	AT1G08590, AT1G08592
1	2723759	2724504	H3K4me3_AR_mg10_Cvi_1-pseudoTair10_Nu.bowtie2_peak_801	AT1G08600
1	2732693	2732974	H3K4me3_AR_mg10_Cvi_1-pseudoTair10_Nu.bowtie2_peak_802	.
1	2735238	2735770	H3K4me3_AR_mg10_Cvi_1-pseudoTair10_Nu.bowtie2_peak_803	AT1G08610
1	2736847	2737404	H3K4me3_AR_mg10_Cvi_1-pseudoTair10_Nu.bowtie2_peak_804	AT1G08620
1	2750472	2751241	H3K4me3_AR_mg10_Cvi_1-pseudoTair10_Nu.bowtie2_peak_805	AT1G08640
1	2752145	2753048	H3K4me3_AR_mg10_Cvi_1-pseudoTair10_Nu.bowtie2_peak_806	AT1G08650, AT1G08645
1	2759115	2759811	H3K4me3_AR_mg10_Cvi_1-pseudoTair10_Nu.bowtie2_peak_807	AT1G08660
1	2762640	2763409	H3K4me3_AR_mg10_Cvi_1-pseudoTair10_Nu.bowtie2_peak_808	AT1G08680
1	2770449	2771426	H3K4me3_AR_mg10_Cvi_1-pseudoTair10_Nu.bowtie2_peak_809	AT1G08700
1	2771715	2772590	H3K4me3_AR_mg10_Cvi_1-pseudoTair10_Nu.bowtie2_peak_810	AT1G08710
1	2773962	2774807	H3K4me3_AR_mg10_Cvi_1-pseudoTair10_Nu.bowtie2_peak_811	AT1G08720
1	2779599	2779814	H3K4me3_AR_mg10_Cvi_1-pseudoTair10_Nu.bowtie2_peak_812	AT1G08730
1	2785652	2785875	H3K4me3_AR_mg10_Cvi_1-pseudoTair10_Nu.bowtie2_peak_813	.
1	2801019	2801724	H3K4me3_AR_mg10_Cvi_1-pseudoTair10_Nu.bowtie2_peak_814	AT1G08750
1	2805342	2806214	H3K4me3_AR_mg10_Cvi_1-pseudoTair10_Nu.bowtie2_peak_815	AT1G08760
1	2808853	2809685	H3K4me3_AR_mg10_Cvi_1-pseudoTair10_Nu.bowtie2_peak_816	AT1G08770
1	2810663	2811161	H3K4me3_AR_mg10_Cvi_1-pseudoTair10_Nu.bowtie2_peak_817	AT1G08780
1	2824401	2825280	H3K4me3_AR_mg10_Cvi_1-pseudoTair10_Nu.bowtie2_peak_818	AT1G08820
1	2827108	2827773	H3K4me3_AR_mg10_Cvi_1-pseudoTair10_Nu.bowtie2_peak_819	AT1G08830
1	2838054	2838896	H3K4me3_AR_mg10_Cvi_1-pseudoTair10_Nu.bowtie2_peak_820	AT1G08840
1	2839123	2839579	H3K4me3_AR_mg10_Cvi_1-pseudoTair10_Nu.bowtie2_peak_821	AT1G08845
1	2841744	2841983	H3K4me3_AR_mg10_Cvi_1-pseudoTair10_Nu.bowtie2_peak_822	.
1	2842017	2842332	H3K4me3_AR_mg10_Cvi_1-pseudoTair10_Nu.bowtie2_peak_823	AT1G08860
1	2847030	2847776	H3K4me3_AR_mg10_Cvi_1-pseudoTair10_Nu.bowtie2_peak_824	AT1G08880
1	2852467	2852851	H3K4me3_AR_mg10_Cvi_1-pseudoTair10_Nu.bowtie2_peak_825	AT1G08900
1	2856362	2857123	H3K4me3_AR_mg10_Cvi_1-pseudoTair10_Nu.bowtie2_peak_826	AT1G08910
1	2867377	2867734	H3K4me3_AR_mg10_Cvi_1-pseudoTair10_Nu.bowtie2_peak_827	AT1G08920
1	2873520	2874176	H3K4me3_AR_mg10_Cvi_1-pseudoTair10_Nu.bowtie2_peak_828	AT1G08930
1	2877579	2878150	H3K4me3_AR_mg10_Cvi_1-pseudoTair10_Nu.bowtie2_peak_829	AT1G08940
1	2879607	2880575	H3K4me3_AR_mg10_Cvi_1-pseudoTair10_Nu.bowtie2_peak_830	AT1G08960
1	2882549	2882897	H3K4me3_AR_mg10_Cvi_1-pseudoTair10_Nu.bowtie2_peak_831	AT1G08970
1	2888831	2889498	H3K4me3_AR_mg10_Cvi_1-pseudoTair10_Nu.bowtie2_peak_832	AT1G08990
1	2890392	2890687	H3K4me3_AR_mg10_Cvi_1-pseudoTair10_Nu.bowtie2_peak_833	.
1	2891011	2891612	H3K4me3_AR_mg10_Cvi_1-pseudoTair10_Nu.bowtie2_peak_834	AT1G09000
1	2898569	2898911	H3K4me3_AR_mg10_Cvi_1-pseudoTair10_Nu.bowtie2_peak_835	AT1G09010
1	2899010	2899383	H3K4me3_AR_mg10_Cvi_1-pseudoTair10_Nu.bowtie2_peak_836	AT1G09010
1	2904021	2904836	H3K4me3_AR_mg10_Cvi_1-pseudoTair10_Nu.bowtie2_peak_837	AT1G09020
1	2911288	2912089	H3K4me3_AR_mg10_Cvi_1-pseudoTair10_Nu.bowtie2_peak_838	AT1G09040
1	2916979	2917807	H3K4me3_AR_mg10_Cvi_1-pseudoTair10_Nu.bowtie2_peak_839	AT1G09050
1	2925219	2925622	H3K4me3_AR_mg10_Cvi_1-pseudoTair10_Nu.bowtie2_peak_840	AT1G09060
1	2927692	2928909	H3K4me3_AR_mg10_Cvi_1-pseudoTair10_Nu.bowtie2_peak_841	AT1G09070
1	2932793	2933039	H3K4me3_AR_mg10_Cvi_1-pseudoTair10_Nu.bowtie2_peak_842	AT1G09090
1	2938930	2939325	H3K4me3_AR_mg10_Cvi_1-pseudoTair10_Nu.bowtie2_peak_843	AT1G09100
1	2941434	2942310	H3K4me3_AR_mg10_Cvi_1-pseudoTair10_Nu.bowtie2_peak_844	AT1G09130
1	2945055	2945923	H3K4me3_AR_mg10_Cvi_1-pseudoTair10_Nu.bowtie2_peak_845	AT1G09140
1	2946252	2946723	H3K4me3_AR_mg10_Cvi_1-pseudoTair10_Nu.bowtie2_peak_846	AT1G09150
1	2949968	2950908	H3K4me3_AR_mg10_Cvi_1-pseudoTair10_Nu.bowtie2_peak_847	AT1G09155
1	2951744	2952416	H3K4me3_AR_mg10_Cvi_1-pseudoTair10_Nu.bowtie2_peak_848	AT1G09157
1	2954759	2955178	H3K4me3_AR_mg10_Cvi_1-pseudoTair10_Nu.bowtie2_peak_849	AT1G09160
1	2955362	2955715	H3K4me3_AR_mg10_Cvi_1-pseudoTair10_Nu.bowtie2_peak_850	AT1G09160
1	2964263	2964570	H3K4me3_AR_mg10_Cvi_1-pseudoTair10_Nu.bowtie2_peak_851	AT1G09176
1	2966891	2967751	H3K4me3_AR_mg10_Cvi_1-pseudoTair10_Nu.bowtie2_peak_852	AT1G09190
1	2970877	2971447	H3K4me3_AR_mg10_Cvi_1-pseudoTair10_Nu.bowtie2_peak_853	AT1G09195
1	2971611	2972119	H3K4me3_AR_mg10_Cvi_1-pseudoTair10_Nu.bowtie2_peak_854	AT1G09200
1	2973265	2973606	H3K4me3_AR_mg10_Cvi_1-pseudoTair10_Nu.bowtie2_peak_855	.
1	2973791	2974026	H3K4me3_AR_mg10_Cvi_1-pseudoTair10_Nu.bowtie2_peak_856	.
1	2976232	2976747	H3K4me3_AR_mg10_Cvi_1-pseudoTair10_Nu.bowtie2_peak_857	AT1G09210
1	2978607	2979394	H3K4me3_AR_mg10_Cvi_1-pseudoTair10_Nu.bowtie2_peak_858	AT1G09220
1	2981960	2982627	H3K4me3_AR_mg10_Cvi_1-pseudoTair10_Nu.bowtie2_peak_859	AT1G09230
1	2989332	2990188	H3K4me3_AR_mg10_Cvi_1-pseudoTair10_Nu.bowtie2_peak_860	AT1G09250
1	2993454	2993853	H3K4me3_AR_mg10_Cvi_1-pseudoTair10_Nu.bowtie2_peak_861	AT1G09260
1	2994327	2995196	H3K4me3_AR_mg10_Cvi_1-pseudoTair10_Nu.bowtie2_peak_862	AT1G09270
1	3000585	3001357	H3K4me3_AR_mg10_Cvi_1-pseudoTair10_Nu.bowtie2_peak_863	AT1G09280
1	3001599	3002081	H3K4me3_AR_mg10_Cvi_1-pseudoTair10_Nu.bowtie2_peak_864	.
1	3003230	3004598	H3K4me3_AR_mg10_Cvi_1-pseudoTair10_Nu.bowtie2_peak_865	AT1G09290, AT1G09300
1	3011267	3012364	H3K4me3_AR_mg10_Cvi_1-pseudoTair10_Nu.bowtie2_peak_866	AT1G09320
1	3014547	3015063	H3K4me3_AR_mg10_Cvi_1-pseudoTair10_Nu.bowtie2_peak_867	AT1G09330
1	3015277	3016090	H3K4me3_AR_mg10_Cvi_1-pseudoTair10_Nu.bowtie2_peak_868	AT1G09340
1	3017636	3018192	H3K4me3_AR_mg10_Cvi_1-pseudoTair10_Nu.bowtie2_peak_869	.
1	3019854	3020149	H3K4me3_AR_mg10_Cvi_1-pseudoTair10_Nu.bowtie2_peak_870	AT1G09350
1	3031208	3031553	H3K4me3_AR_mg10_Cvi_1-pseudoTair10_Nu.bowtie2_peak_871	AT1G09390
1	3033759	3034439	H3K4me3_AR_mg10_Cvi_1-pseudoTair10_Nu.bowtie2_peak_872	.
1	3034455	3034855	H3K4me3_AR_mg10_Cvi_1-pseudoTair10_Nu.bowtie2_peak_873	AT1G09400
1	3035405	3035862	H3K4me3_AR_mg10_Cvi_1-pseudoTair10_Nu.bowtie2_peak_874	AT1G09410
1	3041027	3041824	H3K4me3_AR_mg10_Cvi_1-pseudoTair10_Nu.bowtie2_peak_875	AT1G09420
1	3041919	3042813	H3K4me3_AR_mg10_Cvi_1-pseudoTair10_Nu.bowtie2_peak_876	AT1G09430
1	3048952	3049519	H3K4me3_AR_mg10_Cvi_1-pseudoTair10_Nu.bowtie2_peak_877	AT1G09450
1	3050225	3050499	H3K4me3_AR_mg10_Cvi_1-pseudoTair10_Nu.bowtie2_peak_878	AT1G09450
1	3053884	3054648	H3K4me3_AR_mg10_Cvi_1-pseudoTair10_Nu.bowtie2_peak_879	AT1G09460
1	3056733	3056960	H3K4me3_AR_mg10_Cvi_1-pseudoTair10_Nu.bowtie2_peak_880	AT1G09470
1	3057257	3057543	H3K4me3_AR_mg10_Cvi_1-pseudoTair10_Nu.bowtie2_peak_881	AT1G09470
1	3064137	3064429	H3K4me3_AR_mg10_Cvi_1-pseudoTair10_Nu.bowtie2_peak_882	AT1G09490
1	3064720	3065362	H3K4me3_AR_mg10_Cvi_1-pseudoTair10_Nu.bowtie2_peak_883	AT1G09490
1	3066752	3067805	H3K4me3_AR_mg10_Cvi_1-pseudoTair10_Nu.bowtie2_peak_884	AT1G09500
1	3071089	3072089	H3K4me3_AR_mg10_Cvi_1-pseudoTair10_Nu.bowtie2_peak_885	AT1G09520
1	3076481	3076971	H3K4me3_AR_mg10_Cvi_1-pseudoTair10_Nu.bowtie2_peak_886	AT1G09530
1	3077064	3077788	H3K4me3_AR_mg10_Cvi_1-pseudoTair10_Nu.bowtie2_peak_887	AT1G09530
1	3087001	3087264	H3K4me3_AR_mg10_Cvi_1-pseudoTair10_Nu.bowtie2_peak_888	.
1	3093791	3094661	H3K4me3_AR_mg10_Cvi_1-pseudoTair10_Nu.bowtie2_peak_889	AT1G09560
1	3099763	3100592	H3K4me3_AR_mg10_Cvi_1-pseudoTair10_Nu.bowtie2_peak_890	AT1G09570
1	3102005	3102973	H3K4me3_AR_mg10_Cvi_1-pseudoTair10_Nu.bowtie2_peak_891	AT1G09575
1	3104550	3105050	H3K4me3_AR_mg10_Cvi_1-pseudoTair10_Nu.bowtie2_peak_892	AT1G09580
1	3106509	3107059	H3K4me3_AR_mg10_Cvi_1-pseudoTair10_Nu.bowtie2_peak_893	AT1G09590
1	3108435	3108947	H3K4me3_AR_mg10_Cvi_1-pseudoTair10_Nu.bowtie2_peak_894	AT1G09600
1	3110659	3110927	H3K4me3_AR_mg10_Cvi_1-pseudoTair10_Nu.bowtie2_peak_895	.
1	3115422	3116676	H3K4me3_AR_mg10_Cvi_1-pseudoTair10_Nu.bowtie2_peak_896	AT1G09620
1	3118910	3119646	H3K4me3_AR_mg10_Cvi_1-pseudoTair10_Nu.bowtie2_peak_897	AT1G09630
1	3119922	3120652	H3K4me3_AR_mg10_Cvi_1-pseudoTair10_Nu.bowtie2_peak_898	AT1G09640
1	3123001	3123555	H3K4me3_AR_mg10_Cvi_1-pseudoTair10_Nu.bowtie2_peak_899	AT1G09645
1	3125322	3125682	H3K4me3_AR_mg10_Cvi_1-pseudoTair10_Nu.bowtie2_peak_900	AT1G09650, AT1G04713
1	3125929	3126519	H3K4me3_AR_mg10_Cvi_1-pseudoTair10_Nu.bowtie2_peak_901	AT1G09650
1	3130374	3131012	H3K4me3_AR_mg10_Cvi_1-pseudoTair10_Nu.bowtie2_peak_902	AT1G09660
1	3135153	3135979	H3K4me3_AR_mg10_Cvi_1-pseudoTair10_Nu.bowtie2_peak_903	AT1G09680
1	3136849	3137498	H3K4me3_AR_mg10_Cvi_1-pseudoTair10_Nu.bowtie2_peak_904	AT1G09690
1	3139324	3140267	H3K4me3_AR_mg10_Cvi_1-pseudoTair10_Nu.bowtie2_peak_905	AT1G09700
1	3140885	3141579	H3K4me3_AR_mg10_Cvi_1-pseudoTair10_Nu.bowtie2_peak_906	AT1G09710
1	3153881	3154349	H3K4me3_AR_mg10_Cvi_1-pseudoTair10_Nu.bowtie2_peak_907	AT1G09730
1	3154491	3155182	H3K4me3_AR_mg10_Cvi_1-pseudoTair10_Nu.bowtie2_peak_908	AT1G09740
1	3157556	3158955	H3K4me3_AR_mg10_Cvi_1-pseudoTair10_Nu.bowtie2_peak_909	AT1G09750
1	3161030	3161658	H3K4me3_AR_mg10_Cvi_1-pseudoTair10_Nu.bowtie2_peak_910	AT1G09760
1	3161854	3162680	H3K4me3_AR_mg10_Cvi_1-pseudoTair10_Nu.bowtie2_peak_911	AT1G09770
1	3167364	3167897	H3K4me3_AR_mg10_Cvi_1-pseudoTair10_Nu.bowtie2_peak_912	AT1G09780
1	3172128	3172748	H3K4me3_AR_mg10_Cvi_1-pseudoTair10_Nu.bowtie2_peak_913	AT1G09794
1	3173545	3174397	H3K4me3_AR_mg10_Cvi_1-pseudoTair10_Nu.bowtie2_peak_914	AT1G09795, AT1G04723
1	3179779	3180431	H3K4me3_AR_mg10_Cvi_1-pseudoTair10_Nu.bowtie2_peak_915	AT1G09800
1	3183676	3184195	H3K4me3_AR_mg10_Cvi_1-pseudoTair10_Nu.bowtie2_peak_916	AT1G09810
1	3187688	3188064	H3K4me3_AR_mg10_Cvi_1-pseudoTair10_Nu.bowtie2_peak_917	AT1G09812
1	3189390	3190072	H3K4me3_AR_mg10_Cvi_1-pseudoTair10_Nu.bowtie2_peak_918	AT1G09815
1	3191700	3192514	H3K4me3_AR_mg10_Cvi_1-pseudoTair10_Nu.bowtie2_peak_919	AT1G09820
1	3194185	3195009	H3K4me3_AR_mg10_Cvi_1-pseudoTair10_Nu.bowtie2_peak_920	AT1G09830
1	3199565	3200178	H3K4me3_AR_mg10_Cvi_1-pseudoTair10_Nu.bowtie2_peak_921	AT1G09840
1	3201801	3202285	H3K4me3_AR_mg10_Cvi_1-pseudoTair10_Nu.bowtie2_peak_922	AT1G09850
1	3205713	3206414	H3K4me3_AR_mg10_Cvi_1-pseudoTair10_Nu.bowtie2_peak_923	AT1G09870
1	3218046	3218638	H3K4me3_AR_mg10_Cvi_1-pseudoTair10_Nu.bowtie2_peak_924	AT1G09900
1	3224024	3224633	H3K4me3_AR_mg10_Cvi_1-pseudoTair10_Nu.bowtie2_peak_925	AT1G09910, AT1TE10470
1	3226517	3227018	H3K4me3_AR_mg10_Cvi_1-pseudoTair10_Nu.bowtie2_peak_926	AT1G09920
1	3229797	3230083	H3K4me3_AR_mg10_Cvi_1-pseudoTair10_Nu.bowtie2_peak_927	AT1G09930
1	3238554	3238778	H3K4me3_AR_mg10_Cvi_1-pseudoTair10_Nu.bowtie2_peak_928	AT1G09940
1	3238947	3239488	H3K4me3_AR_mg10_Cvi_1-pseudoTair10_Nu.bowtie2_peak_929	AT1G09940
1	3240723	3241540	H3K4me3_AR_mg10_Cvi_1-pseudoTair10_Nu.bowtie2_peak_930	AT1G09950
1	3244172	3245292	H3K4me3_AR_mg10_Cvi_1-pseudoTair10_Nu.bowtie2_peak_931	AT1G09960
1	3252260	3255459	H3K4me3_AR_mg10_Cvi_1-pseudoTair10_Nu.bowtie2_peak_932	AT1G09970, AT1TE10570
1	3260736	3261575	H3K4me3_AR_mg10_Cvi_1-pseudoTair10_Nu.bowtie2_peak_933	AT1G09980
1	3263258	3263566	H3K4me3_AR_mg10_Cvi_1-pseudoTair10_Nu.bowtie2_peak_934	AT1G09995
1	3265963	3266300	H3K4me3_AR_mg10_Cvi_1-pseudoTair10_Nu.bowtie2_peak_935	AT1G10010
1	3270068	3270770	H3K4me3_AR_mg10_Cvi_1-pseudoTair10_Nu.bowtie2_peak_936	.
1	3271047	3271978	H3K4me3_AR_mg10_Cvi_1-pseudoTair10_Nu.bowtie2_peak_937	AT1G10020
1	3273809	3274349	H3K4me3_AR_mg10_Cvi_1-pseudoTair10_Nu.bowtie2_peak_938	AT1G10030
1	3278039	3278726	H3K4me3_AR_mg10_Cvi_1-pseudoTair10_Nu.bowtie2_peak_939	AT1G10040
1	3279021	3279848	H3K4me3_AR_mg10_Cvi_1-pseudoTair10_Nu.bowtie2_peak_940	AT1G10050
1	3288607	3289592	H3K4me3_AR_mg10_Cvi_1-pseudoTair10_Nu.bowtie2_peak_941	AT1G10070
1	3290560	3291140	H3K4me3_AR_mg10_Cvi_1-pseudoTair10_Nu.bowtie2_peak_942	.
1	3295475	3296075	H3K4me3_AR_mg10_Cvi_1-pseudoTair10_Nu.bowtie2_peak_943	AT1G10090
1	3299624	3300369	H3K4me3_AR_mg10_Cvi_1-pseudoTair10_Nu.bowtie2_peak_944	AT1G10095
1	3302655	3303395	H3K4me3_AR_mg10_Cvi_1-pseudoTair10_Nu.bowtie2_peak_945	AT1G10110
1	3303429	3303717	H3K4me3_AR_mg10_Cvi_1-pseudoTair10_Nu.bowtie2_peak_946	AT1G04767
1	3305506	3306254	H3K4me3_AR_mg10_Cvi_1-pseudoTair10_Nu.bowtie2_peak_947	AT1G10120, AT1G04773
1	3310950	3311587	H3K4me3_AR_mg10_Cvi_1-pseudoTair10_Nu.bowtie2_peak_948	AT1G10130
1	3322888	3323486	H3K4me3_AR_mg10_Cvi_1-pseudoTair10_Nu.bowtie2_peak_949	AT1G10140
1	3325926	3327038	H3K4me3_AR_mg10_Cvi_1-pseudoTair10_Nu.bowtie2_peak_950	AT1G10150
1	3336510	3338083	H3K4me3_AR_mg10_Cvi_1-pseudoTair10_Nu.bowtie2_peak_951	AT1G10170
1	3338375	3339004	H3K4me3_AR_mg10_Cvi_1-pseudoTair10_Nu.bowtie2_peak_952	.
1	3340572	3341588	H3K4me3_AR_mg10_Cvi_1-pseudoTair10_Nu.bowtie2_peak_953	AT1G10180
1	3346461	3346778	H3K4me3_AR_mg10_Cvi_1-pseudoTair10_Nu.bowtie2_peak_954	.
1	3347219	3347523	H3K4me3_AR_mg10_Cvi_1-pseudoTair10_Nu.bowtie2_peak_955	AT1G10200
1	3349210	3350393	H3K4me3_AR_mg10_Cvi_1-pseudoTair10_Nu.bowtie2_peak_956	AT1G10210
1	3352079	3352770	H3K4me3_AR_mg10_Cvi_1-pseudoTair10_Nu.bowtie2_peak_957	AT1G10220
1	3354258	3354770	H3K4me3_AR_mg10_Cvi_1-pseudoTair10_Nu.bowtie2_peak_958	AT1G10225
1	3355572	3356365	H3K4me3_AR_mg10_Cvi_1-pseudoTair10_Nu.bowtie2_peak_959	AT1G10230
1	3359356	3359834	H3K4me3_AR_mg10_Cvi_1-pseudoTair10_Nu.bowtie2_peak_960	AT1G10240
1	3361500	3361838	H3K4me3_AR_mg10_Cvi_1-pseudoTair10_Nu.bowtie2_peak_961	AT1G04783
1	3363444	3364553	H3K4me3_AR_mg10_Cvi_1-pseudoTair10_Nu.bowtie2_peak_962	AT1G10270
1	3368049	3369088	H3K4me3_AR_mg10_Cvi_1-pseudoTair10_Nu.bowtie2_peak_963	AT1G10280
1	3370465	3371286	H3K4me3_AR_mg10_Cvi_1-pseudoTair10_Nu.bowtie2_peak_964	AT1G10290
1	3378269	3378576	H3K4me3_AR_mg10_Cvi_1-pseudoTair10_Nu.bowtie2_peak_965	AT1G10300
1	3383138	3383928	H3K4me3_AR_mg10_Cvi_1-pseudoTair10_Nu.bowtie2_peak_966	AT1G10310
1	3384137	3384385	H3K4me3_AR_mg10_Cvi_1-pseudoTair10_Nu.bowtie2_peak_967	.
1	3384498	3385002	H3K4me3_AR_mg10_Cvi_1-pseudoTair10_Nu.bowtie2_peak_968	.
1	3387489	3388421	H3K4me3_AR_mg10_Cvi_1-pseudoTair10_Nu.bowtie2_peak_969	AT1G10320, AT1TE11020
1	3388555	3389412	H3K4me3_AR_mg10_Cvi_1-pseudoTair10_Nu.bowtie2_peak_970	AT1G10330
1	3394130	3395065	H3K4me3_AR_mg10_Cvi_1-pseudoTair10_Nu.bowtie2_peak_971	AT1G10350
1	3396460	3396917	H3K4me3_AR_mg10_Cvi_1-pseudoTair10_Nu.bowtie2_peak_972	AT1G10360
1	3397335	3397587	H3K4me3_AR_mg10_Cvi_1-pseudoTair10_Nu.bowtie2_peak_973	.
1	3397891	3398346	H3K4me3_AR_mg10_Cvi_1-pseudoTair10_Nu.bowtie2_peak_974	AT1G10370
1	3400733	3401177	H3K4me3_AR_mg10_Cvi_1-pseudoTair10_Nu.bowtie2_peak_975	AT1G10380
1	3403038	3403588	H3K4me3_AR_mg10_Cvi_1-pseudoTair10_Nu.bowtie2_peak_976	AT1G10385
1	3412135	3412824	H3K4me3_AR_mg10_Cvi_1-pseudoTair10_Nu.bowtie2_peak_977	AT1G10390, AT1G10395
1	3416026	3416268	H3K4me3_AR_mg10_Cvi_1-pseudoTair10_Nu.bowtie2_peak_978	AT1G10400
1	3418609	3419332	H3K4me3_AR_mg10_Cvi_1-pseudoTair10_Nu.bowtie2_peak_979	AT1G10410
1	3426904	3427518	H3K4me3_AR_mg10_Cvi_1-pseudoTair10_Nu.bowtie2_peak_980	AT1G10417
1	3429732	3430589	H3K4me3_AR_mg10_Cvi_1-pseudoTair10_Nu.bowtie2_peak_981	AT1G10430
1	3431777	3432571	H3K4me3_AR_mg10_Cvi_1-pseudoTair10_Nu.bowtie2_peak_982	AT1G10450
1	3439697	3440218	H3K4me3_AR_mg10_Cvi_1-pseudoTair10_Nu.bowtie2_peak_983	AT1G10460
1	3442572	3443840	H3K4me3_AR_mg10_Cvi_1-pseudoTair10_Nu.bowtie2_peak_984	AT1G10470
1	3449752	3450367	H3K4me3_AR_mg10_Cvi_1-pseudoTair10_Nu.bowtie2_peak_985	AT1G10480
1	3453219	3453747	H3K4me3_AR_mg10_Cvi_1-pseudoTair10_Nu.bowtie2_peak_986	AT1G10490
1	3460737	3461418	H3K4me3_AR_mg10_Cvi_1-pseudoTair10_Nu.bowtie2_peak_987	AT1G10500
1	3461617	3462558	H3K4me3_AR_mg10_Cvi_1-pseudoTair10_Nu.bowtie2_peak_988	AT1G10510
1	3465891	3466403	H3K4me3_AR_mg10_Cvi_1-pseudoTair10_Nu.bowtie2_peak_989	AT1G10520
1	3469652	3470462	H3K4me3_AR_mg10_Cvi_1-pseudoTair10_Nu.bowtie2_peak_990	AT1G10522
1	3471817	3472683	H3K4me3_AR_mg10_Cvi_1-pseudoTair10_Nu.bowtie2_peak_991	AT1G10530, AT1G04803
1	3474610	3474981	H3K4me3_AR_mg10_Cvi_1-pseudoTair10_Nu.bowtie2_peak_992	.
1	3477609	3477841	H3K4me3_AR_mg10_Cvi_1-pseudoTair10_Nu.bowtie2_peak_993	AT1G10540
1	3484606	3486671	H3K4me3_AR_mg10_Cvi_1-pseudoTair10_Nu.bowtie2_peak_994	AT1G10560
1	3487567	3488081	H3K4me3_AR_mg10_Cvi_1-pseudoTair10_Nu.bowtie2_peak_995	AT1G10570
1	3492448	3493735	H3K4me3_AR_mg10_Cvi_1-pseudoTair10_Nu.bowtie2_peak_996	AT1G10580
1	3502760	3502991	H3K4me3_AR_mg10_Cvi_1-pseudoTair10_Nu.bowtie2_peak_997	AT1G10590
1	3503133	3503410	H3K4me3_AR_mg10_Cvi_1-pseudoTair10_Nu.bowtie2_peak_998	AT1G10590
1	3503739	3504395	H3K4me3_AR_mg10_Cvi_1-pseudoTair10_Nu.bowtie2_peak_999	AT1G10600
1	3514079	3514721	H3K4me3_AR_mg10_Cvi_1-pseudoTair10_Nu.bowtie2_peak_1000	AT1G10630
1	3526106	3526374	H3K4me3_AR_mg10_Cvi_1-pseudoTair10_Nu.bowtie2_peak_1001	AT1G10650
1	3532491	3533304	H3K4me3_AR_mg10_Cvi_1-pseudoTair10_Nu.bowtie2_peak_1002	AT1G10660
1	3535491	3536029	H3K4me3_AR_mg10_Cvi_1-pseudoTair10_Nu.bowtie2_peak_1003	AT1G10670
1	3538700	3538967	H3K4me3_AR_mg10_Cvi_1-pseudoTair10_Nu.bowtie2_peak_1004	.
1	3550108	3550720	H3K4me3_AR_mg10_Cvi_1-pseudoTair10_Nu.bowtie2_peak_1005	AT1G10690
1	3554082	3554961	H3K4me3_AR_mg10_Cvi_1-pseudoTair10_Nu.bowtie2_peak_1006	AT1G10700
1	3558370	3559040	H3K4me3_AR_mg10_Cvi_1-pseudoTair10_Nu.bowtie2_peak_1007	AT1G10710
1	3562901	3563848	H3K4me3_AR_mg10_Cvi_1-pseudoTair10_Nu.bowtie2_peak_1008	AT1G10720
1	3565227	3565953	H3K4me3_AR_mg10_Cvi_1-pseudoTair10_Nu.bowtie2_peak_1009	AT1G10730
1	3569834	3570666	H3K4me3_AR_mg10_Cvi_1-pseudoTair10_Nu.bowtie2_peak_1010	AT1G10740
1	3577364	3577685	H3K4me3_AR_mg10_Cvi_1-pseudoTair10_Nu.bowtie2_peak_1011	AT1G10750
1	3590350	3590661	H3K4me3_AR_mg10_Cvi_1-pseudoTair10_Nu.bowtie2_peak_1012	AT1G10760
1	3591875	3592441	H3K4me3_AR_mg10_Cvi_1-pseudoTair10_Nu.bowtie2_peak_1013	AT1G10770
1	3594006	3594339	H3K4me3_AR_mg10_Cvi_1-pseudoTair10_Nu.bowtie2_peak_1014	AT1G10780
1	3594368	3595190	H3K4me3_AR_mg10_Cvi_1-pseudoTair10_Nu.bowtie2_peak_1015	AT1G10780
1	3596279	3596611	H3K4me3_AR_mg10_Cvi_1-pseudoTair10_Nu.bowtie2_peak_1016	AT1G10790
1	3604350	3605026	H3K4me3_AR_mg10_Cvi_1-pseudoTair10_Nu.bowtie2_peak_1017	AT1G10820
1	3606610	3607501	H3K4me3_AR_mg10_Cvi_1-pseudoTair10_Nu.bowtie2_peak_1018	AT1G10830
1	3609615	3610455	H3K4me3_AR_mg10_Cvi_1-pseudoTair10_Nu.bowtie2_peak_1019	AT1G10840
1	3611777	3613558	H3K4me3_AR_mg10_Cvi_1-pseudoTair10_Nu.bowtie2_peak_1020	AT1G10850, AT1G04823
1	3615483	3616179	H3K4me3_AR_mg10_Cvi_1-pseudoTair10_Nu.bowtie2_peak_1021	AT1G04827, AT1G10865
1	3623258	3623778	H3K4me3_AR_mg10_Cvi_1-pseudoTair10_Nu.bowtie2_peak_1022	AT1G10870
1	3625777	3626222	H3K4me3_AR_mg10_Cvi_1-pseudoTair10_Nu.bowtie2_peak_1023	.
1	3627678	3628323	H3K4me3_AR_mg10_Cvi_1-pseudoTair10_Nu.bowtie2_peak_1024	AT1G10890
1	3636538	3636818	H3K4me3_AR_mg10_Cvi_1-pseudoTair10_Nu.bowtie2_peak_1025	AT1G10900
1	3636839	3637171	H3K4me3_AR_mg10_Cvi_1-pseudoTair10_Nu.bowtie2_peak_1026	AT1G10900
1	3639870	3640579	H3K4me3_AR_mg10_Cvi_1-pseudoTair10_Nu.bowtie2_peak_1027	AT1G10910
1	3646909	3647424	H3K4me3_AR_mg10_Cvi_1-pseudoTair10_Nu.bowtie2_peak_1028	AT1G10920
1	3655085	3655614	H3K4me3_AR_mg10_Cvi_1-pseudoTair10_Nu.bowtie2_peak_1029	AT1G10930
1	3657688	3658443	H3K4me3_AR_mg10_Cvi_1-pseudoTair10_Nu.bowtie2_peak_1030	AT1G10940
1	3659212	3659897	H3K4me3_AR_mg10_Cvi_1-pseudoTair10_Nu.bowtie2_peak_1031	AT1G10950
1	3664364	3664928	H3K4me3_AR_mg10_Cvi_1-pseudoTair10_Nu.bowtie2_peak_1032	AT1G10960
1	3666287	3666695	H3K4me3_AR_mg10_Cvi_1-pseudoTair10_Nu.bowtie2_peak_1033	AT1G10970
1	3666785	3667187	H3K4me3_AR_mg10_Cvi_1-pseudoTair10_Nu.bowtie2_peak_1034	AT1G10970
1	3670500	3670978	H3K4me3_AR_mg10_Cvi_1-pseudoTair10_Nu.bowtie2_peak_1035	AT1G10990
1	3675683	3676103	H3K4me3_AR_mg10_Cvi_1-pseudoTair10_Nu.bowtie2_peak_1036	AT1G11000
1	3676763	3677704	H3K4me3_AR_mg10_Cvi_1-pseudoTair10_Nu.bowtie2_peak_1037	AT1G11020
1	3680140	3680458	H3K4me3_AR_mg10_Cvi_1-pseudoTair10_Nu.bowtie2_peak_1038	AT1G11040
1	3681774	3682953	H3K4me3_AR_mg10_Cvi_1-pseudoTair10_Nu.bowtie2_peak_1039	AT1G11050
1	3684652	3685729	H3K4me3_AR_mg10_Cvi_1-pseudoTair10_Nu.bowtie2_peak_1040	AT1G11060
1	3691654	3691948	H3K4me3_AR_mg10_Cvi_1-pseudoTair10_Nu.bowtie2_peak_1041	.
1	3702642	3703585	H3K4me3_AR_mg10_Cvi_1-pseudoTair10_Nu.bowtie2_peak_1042	AT1G11090, AT1G04837
1	3708870	3709602	H3K4me3_AR_mg10_Cvi_1-pseudoTair10_Nu.bowtie2_peak_1043	AT1G11100
1	3710570	3710877	H3K4me3_AR_mg10_Cvi_1-pseudoTair10_Nu.bowtie2_peak_1044	AT1G11110
1	3713204	3713666	H3K4me3_AR_mg10_Cvi_1-pseudoTair10_Nu.bowtie2_peak_1045	AT1G11112
1	3715110	3715600	H3K4me3_AR_mg10_Cvi_1-pseudoTair10_Nu.bowtie2_peak_1046	AT1G11120, AT1TE12090
1	3718751	3719531	H3K4me3_AR_mg10_Cvi_1-pseudoTair10_Nu.bowtie2_peak_1047	AT1G11125
1	3728857	3729678	H3K4me3_AR_mg10_Cvi_1-pseudoTair10_Nu.bowtie2_peak_1048	AT1TE12135, AT1G11150
1	3733133	3733451	H3K4me3_AR_mg10_Cvi_1-pseudoTair10_Nu.bowtie2_peak_1049	AT1G11160
1	3733656	3733924	H3K4me3_AR_mg10_Cvi_1-pseudoTair10_Nu.bowtie2_peak_1050	AT1G11160
1	3741032	3741790	H3K4me3_AR_mg10_Cvi_1-pseudoTair10_Nu.bowtie2_peak_1051	AT1G11170
1	3744890	3745539	H3K4me3_AR_mg10_Cvi_1-pseudoTair10_Nu.bowtie2_peak_1052	AT1G11175
1	3745743	3746514	H3K4me3_AR_mg10_Cvi_1-pseudoTair10_Nu.bowtie2_peak_1053	AT1G11180
1	3753327	3753697	H3K4me3_AR_mg10_Cvi_1-pseudoTair10_Nu.bowtie2_peak_1054	AT1G11200
1	3753738	3754022	H3K4me3_AR_mg10_Cvi_1-pseudoTair10_Nu.bowtie2_peak_1055	AT1G11200
1	3755845	3756199	H3K4me3_AR_mg10_Cvi_1-pseudoTair10_Nu.bowtie2_peak_1056	.
1	3756368	3756992	H3K4me3_AR_mg10_Cvi_1-pseudoTair10_Nu.bowtie2_peak_1057	AT1G11210
1	3760000	3760367	H3K4me3_AR_mg10_Cvi_1-pseudoTair10_Nu.bowtie2_peak_1058	.
1	3760554	3761229	H3K4me3_AR_mg10_Cvi_1-pseudoTair10_Nu.bowtie2_peak_1059	AT1G11220
1	3763903	3764484	H3K4me3_AR_mg10_Cvi_1-pseudoTair10_Nu.bowtie2_peak_1060	AT1G11230
1	3767659	3768293	H3K4me3_AR_mg10_Cvi_1-pseudoTair10_Nu.bowtie2_peak_1061	.
1	3768754	3769010	H3K4me3_AR_mg10_Cvi_1-pseudoTair10_Nu.bowtie2_peak_1062	AT1G11240, AT1G11250
1	3777319	3778282	H3K4me3_AR_mg10_Cvi_1-pseudoTair10_Nu.bowtie2_peak_1063	AT1G11260
1	3778907	3779561	H3K4me3_AR_mg10_Cvi_1-pseudoTair10_Nu.bowtie2_peak_1064	.
1	3779648	3780000	H3K4me3_AR_mg10_Cvi_1-pseudoTair10_Nu.bowtie2_peak_1065	.
1	3786208	3786658	H3K4me3_AR_mg10_Cvi_1-pseudoTair10_Nu.bowtie2_peak_1066	AT1G11270
1	3786785	3787061	H3K4me3_AR_mg10_Cvi_1-pseudoTair10_Nu.bowtie2_peak_1067	AT1G11270
1	3789982	3790809	H3K4me3_AR_mg10_Cvi_1-pseudoTair10_Nu.bowtie2_peak_1068	AT1G11280, AT1TE12305
1	3793111	3794209	H3K4me3_AR_mg10_Cvi_1-pseudoTair10_Nu.bowtie2_peak_1069	AT1G11290
1	3794346	3794995	H3K4me3_AR_mg10_Cvi_1-pseudoTair10_Nu.bowtie2_peak_1070	AT1G11300
1	3803114	3804094	H3K4me3_AR_mg10_Cvi_1-pseudoTair10_Nu.bowtie2_peak_1071	AT1G11310
1	3807127	3807897	H3K4me3_AR_mg10_Cvi_1-pseudoTair10_Nu.bowtie2_peak_1072	AT1G11320
1	3810320	3811186	H3K4me3_AR_mg10_Cvi_1-pseudoTair10_Nu.bowtie2_peak_1073	AT1G11330
1	3822010	3822953	H3K4me3_AR_mg10_Cvi_1-pseudoTair10_Nu.bowtie2_peak_1074	AT1G11360
1	3828620	3829379	H3K4me3_AR_mg10_Cvi_1-pseudoTair10_Nu.bowtie2_peak_1075	.
1	3829770	3830266	H3K4me3_AR_mg10_Cvi_1-pseudoTair10_Nu.bowtie2_peak_1076	AT1G11370
1	3832614	3833096	H3K4me3_AR_mg10_Cvi_1-pseudoTair10_Nu.bowtie2_peak_1077	AT1G11380
1	3836766	3837609	H3K4me3_AR_mg10_Cvi_1-pseudoTair10_Nu.bowtie2_peak_1078	AT1G11390
1	3837844	3838367	H3K4me3_AR_mg10_Cvi_1-pseudoTair10_Nu.bowtie2_peak_1079	AT1G11400
1	3846238	3846972	H3K4me3_AR_mg10_Cvi_1-pseudoTair10_Nu.bowtie2_peak_1080	AT1G11420
1	3847237	3848000	H3K4me3_AR_mg10_Cvi_1-pseudoTair10_Nu.bowtie2_peak_1081	AT1G11430
1	3849308	3850067	H3K4me3_AR_mg10_Cvi_1-pseudoTair10_Nu.bowtie2_peak_1082	AT1G11440
1	3860241	3860538	H3K4me3_AR_mg10_Cvi_1-pseudoTair10_Nu.bowtie2_peak_1083	AT1G11470
1	3860870	3861328	H3K4me3_AR_mg10_Cvi_1-pseudoTair10_Nu.bowtie2_peak_1084	.
1	3862421	3862941	H3K4me3_AR_mg10_Cvi_1-pseudoTair10_Nu.bowtie2_peak_1085	AT1G11475
1	3866068	3866945	H3K4me3_AR_mg10_Cvi_1-pseudoTair10_Nu.bowtie2_peak_1086	AT1G11480
1	3872512	3872868	H3K4me3_AR_mg10_Cvi_1-pseudoTair10_Nu.bowtie2_peak_1087	AT1G11510
1	3874450	3874666	H3K4me3_AR_mg10_Cvi_1-pseudoTair10_Nu.bowtie2_peak_1088	AT1G11530
1	3876574	3877221	H3K4me3_AR_mg10_Cvi_1-pseudoTair10_Nu.bowtie2_peak_1089	AT1G11540
1	3878722	3879053	H3K4me3_AR_mg10_Cvi_1-pseudoTair10_Nu.bowtie2_peak_1090	.
1	3879697	3880346	H3K4me3_AR_mg10_Cvi_1-pseudoTair10_Nu.bowtie2_peak_1091	AT1G11545
1	3881769	3882031	H3K4me3_AR_mg10_Cvi_1-pseudoTair10_Nu.bowtie2_peak_1092	AT1G11560
1	3888890	3889174	H3K4me3_AR_mg10_Cvi_1-pseudoTair10_Nu.bowtie2_peak_1093	AT1G11580
1	3895884	3896964	H3K4me3_AR_mg10_Cvi_1-pseudoTair10_Nu.bowtie2_peak_1094	AT1G11592
1	3903101	3903537	H3K4me3_AR_mg10_Cvi_1-pseudoTair10_Nu.bowtie2_peak_1095	.
1	3905657	3905926	H3K4me3_AR_mg10_Cvi_1-pseudoTair10_Nu.bowtie2_peak_1096	AT1G11608
1	3913552	3914409	H3K4me3_AR_mg10_Cvi_1-pseudoTair10_Nu.bowtie2_peak_1097	AT1G11630
1	3914789	3916153	H3K4me3_AR_mg10_Cvi_1-pseudoTair10_Nu.bowtie2_peak_1098	AT1G11650
1	3920717	3921198	H3K4me3_AR_mg10_Cvi_1-pseudoTair10_Nu.bowtie2_peak_1099	AT1G11660
1	3930263	3931482	H3K4me3_AR_mg10_Cvi_1-pseudoTair10_Nu.bowtie2_peak_1100	AT1G11670
1	3938495	3939330	H3K4me3_AR_mg10_Cvi_1-pseudoTair10_Nu.bowtie2_peak_1101	AT1G11680
1	3939717	3939933	H3K4me3_AR_mg10_Cvi_1-pseudoTair10_Nu.bowtie2_peak_1102	.
1	3945807	3946477	H3K4me3_AR_mg10_Cvi_1-pseudoTair10_Nu.bowtie2_peak_1103	AT1G11700
1	3948655	3949485	H3K4me3_AR_mg10_Cvi_1-pseudoTair10_Nu.bowtie2_peak_1104	AT1G11710
1	3951395	3951842	H3K4me3_AR_mg10_Cvi_1-pseudoTair10_Nu.bowtie2_peak_1105	AT1G11720, AT1G04873
1	3963347	3963561	H3K4me3_AR_mg10_Cvi_1-pseudoTair10_Nu.bowtie2_peak_1106	.
1	3965646	3966869	H3K4me3_AR_mg10_Cvi_1-pseudoTair10_Nu.bowtie2_peak_1107	AT1G11740
1	3967543	3968217	H3K4me3_AR_mg10_Cvi_1-pseudoTair10_Nu.bowtie2_peak_1108	AT1G11750, AT1G04883
1	3971067	3971822	H3K4me3_AR_mg10_Cvi_1-pseudoTair10_Nu.bowtie2_peak_1109	AT1G11755
1	3972500	3973272	H3K4me3_AR_mg10_Cvi_1-pseudoTair10_Nu.bowtie2_peak_1110	AT1G11760
1	3975726	3976516	H3K4me3_AR_mg10_Cvi_1-pseudoTair10_Nu.bowtie2_peak_1111	AT1G11770
1	3978409	3979300	H3K4me3_AR_mg10_Cvi_1-pseudoTair10_Nu.bowtie2_peak_1112	AT1G11780
1	3980082	3980451	H3K4me3_AR_mg10_Cvi_1-pseudoTair10_Nu.bowtie2_peak_1113	.
1	3981288	3981957	H3K4me3_AR_mg10_Cvi_1-pseudoTair10_Nu.bowtie2_peak_1114	AT1G11790
1	3986568	3987286	H3K4me3_AR_mg10_Cvi_1-pseudoTair10_Nu.bowtie2_peak_1115	AT1G11800
1	3992465	3993520	H3K4me3_AR_mg10_Cvi_1-pseudoTair10_Nu.bowtie2_peak_1116	AT1G11820
1	3995397	3995747	H3K4me3_AR_mg10_Cvi_1-pseudoTair10_Nu.bowtie2_peak_1117	AT1G11840
1	3999249	3999623	H3K4me3_AR_mg10_Cvi_1-pseudoTair10_Nu.bowtie2_peak_1118	AT1G11850
1	4001687	4002264	H3K4me3_AR_mg10_Cvi_1-pseudoTair10_Nu.bowtie2_peak_1119	AT1G11860
1	4003835	4004647	H3K4me3_AR_mg10_Cvi_1-pseudoTair10_Nu.bowtie2_peak_1120	AT1G11870
1	4009592	4010434	H3K4me3_AR_mg10_Cvi_1-pseudoTair10_Nu.bowtie2_peak_1121	AT1G11880
1	4010837	4011210	H3K4me3_AR_mg10_Cvi_1-pseudoTair10_Nu.bowtie2_peak_1122	AT1G11890
1	4014032	4014693	H3K4me3_AR_mg10_Cvi_1-pseudoTair10_Nu.bowtie2_peak_1123	AT1G11900
1	4014826	4015651	H3K4me3_AR_mg10_Cvi_1-pseudoTair10_Nu.bowtie2_peak_1124	AT1G11905, AT1TE13060
1	4020321	4020887	H3K4me3_AR_mg10_Cvi_1-pseudoTair10_Nu.bowtie2_peak_1125	AT1G11910
1	4021915	4022153	H3K4me3_AR_mg10_Cvi_1-pseudoTair10_Nu.bowtie2_peak_1126	AT1G11915
1	4028727	4029472	H3K4me3_AR_mg10_Cvi_1-pseudoTair10_Nu.bowtie2_peak_1127	AT1G11930
1	4033298	4034112	H3K4me3_AR_mg10_Cvi_1-pseudoTair10_Nu.bowtie2_peak_1128	AT1G11940
1	4038116	4038843	H3K4me3_AR_mg10_Cvi_1-pseudoTair10_Nu.bowtie2_peak_1129	AT1G11950
1	4053106	4053848	H3K4me3_AR_mg10_Cvi_1-pseudoTair10_Nu.bowtie2_peak_1130	AT1G12000
1	4058198	4058531	H3K4me3_AR_mg10_Cvi_1-pseudoTair10_Nu.bowtie2_peak_1131	AT1G12013, AT1G12015
1	4061659	4062088	H3K4me3_AR_mg10_Cvi_1-pseudoTair10_Nu.bowtie2_peak_1132	.
1	4062578	4063360	H3K4me3_AR_mg10_Cvi_1-pseudoTair10_Nu.bowtie2_peak_1133	AT1G12020
1	4064759	4065273	H3K4me3_AR_mg10_Cvi_1-pseudoTair10_Nu.bowtie2_peak_1134	.
1	4065898	4066366	H3K4me3_AR_mg10_Cvi_1-pseudoTair10_Nu.bowtie2_peak_1135	AT1G12030
1	4071120	4072447	H3K4me3_AR_mg10_Cvi_1-pseudoTair10_Nu.bowtie2_peak_1136	AT1TE13240, AT1TE13245
1	4072767	4073610	H3K4me3_AR_mg10_Cvi_1-pseudoTair10_Nu.bowtie2_peak_1137	AT1G12050
1	4076297	4077055	H3K4me3_AR_mg10_Cvi_1-pseudoTair10_Nu.bowtie2_peak_1138	AT1G12060
1	4077666	4078055	H3K4me3_AR_mg10_Cvi_1-pseudoTair10_Nu.bowtie2_peak_1139	AT1G12064
1	4084490	4084905	H3K4me3_AR_mg10_Cvi_1-pseudoTair10_Nu.bowtie2_peak_1140	AT1G12080
1	4090238	4090580	H3K4me3_AR_mg10_Cvi_1-pseudoTair10_Nu.bowtie2_peak_1141	AT1G12090
1	4105287	4105540	H3K4me3_AR_mg10_Cvi_1-pseudoTair10_Nu.bowtie2_peak_1142	AT1G12110
1	4106053	4106724	H3K4me3_AR_mg10_Cvi_1-pseudoTair10_Nu.bowtie2_peak_1143	AT1G12110
1	4108458	4109217	H3K4me3_AR_mg10_Cvi_1-pseudoTair10_Nu.bowtie2_peak_1144	.
1	4118530	4119187	H3K4me3_AR_mg10_Cvi_1-pseudoTair10_Nu.bowtie2_peak_1145	AT1G12130
1	4120036	4120269	H3K4me3_AR_mg10_Cvi_1-pseudoTair10_Nu.bowtie2_peak_1146	.
1	4121342	4122116	H3K4me3_AR_mg10_Cvi_1-pseudoTair10_Nu.bowtie2_peak_1147	AT1G12140
1	4123578	4124009	H3K4me3_AR_mg10_Cvi_1-pseudoTair10_Nu.bowtie2_peak_1148	AT1G04933
1	4126055	4126595	H3K4me3_AR_mg10_Cvi_1-pseudoTair10_Nu.bowtie2_peak_1149	AT1G12160
1	4130630	4130910	H3K4me3_AR_mg10_Cvi_1-pseudoTair10_Nu.bowtie2_peak_1150	AT1G12180
1	4137511	4138226	H3K4me3_AR_mg10_Cvi_1-pseudoTair10_Nu.bowtie2_peak_1151	AT1G12200
1	4140294	4140610	H3K4me3_AR_mg10_Cvi_1-pseudoTair10_Nu.bowtie2_peak_1152	AT1G12210
1	4140994	4141217	H3K4me3_AR_mg10_Cvi_1-pseudoTair10_Nu.bowtie2_peak_1153	AT1G12210
1	4144978	4145585	H3K4me3_AR_mg10_Cvi_1-pseudoTair10_Nu.bowtie2_peak_1154	AT1G12220
1	4148008	4148549	H3K4me3_AR_mg10_Cvi_1-pseudoTair10_Nu.bowtie2_peak_1155	AT1G12230
1	4153680	4154108	H3K4me3_AR_mg10_Cvi_1-pseudoTair10_Nu.bowtie2_peak_1156	AT1G12240
1	4157743	4158464	H3K4me3_AR_mg10_Cvi_1-pseudoTair10_Nu.bowtie2_peak_1157	AT1G12244
1	4159256	4159915	H3K4me3_AR_mg10_Cvi_1-pseudoTair10_Nu.bowtie2_peak_1158	AT1G12250
1	4172055	4172981	H3K4me3_AR_mg10_Cvi_1-pseudoTair10_Nu.bowtie2_peak_1159	AT1G12270
1	4181821	4182477	H3K4me3_AR_mg10_Cvi_1-pseudoTair10_Nu.bowtie2_peak_1160	AT1G12290, AT1G12294
1	4185365	4185792	H3K4me3_AR_mg10_Cvi_1-pseudoTair10_Nu.bowtie2_peak_1161	AT1G12300
1	4185813	4186196	H3K4me3_AR_mg10_Cvi_1-pseudoTair10_Nu.bowtie2_peak_1162	AT1G12300
1	4187306	4188038	H3K4me3_AR_mg10_Cvi_1-pseudoTair10_Nu.bowtie2_peak_1163	AT1G12320, AT1G12310
1	4189373	4190222	H3K4me3_AR_mg10_Cvi_1-pseudoTair10_Nu.bowtie2_peak_1164	.
1	4194699	4196565	H3K4me3_AR_mg10_Cvi_1-pseudoTair10_Nu.bowtie2_peak_1165	AT1G12330
1	4198423	4199070	H3K4me3_AR_mg10_Cvi_1-pseudoTair10_Nu.bowtie2_peak_1166	AT1G12350
1	4201011	4201678	H3K4me3_AR_mg10_Cvi_1-pseudoTair10_Nu.bowtie2_peak_1167	AT1G12360
1	4208120	4208340	H3K4me3_AR_mg10_Cvi_1-pseudoTair10_Nu.bowtie2_peak_1168	AT1G12370
1	4208482	4208976	H3K4me3_AR_mg10_Cvi_1-pseudoTair10_Nu.bowtie2_peak_1169	AT1G12370
1	4215673	4217199	H3K4me3_AR_mg10_Cvi_1-pseudoTair10_Nu.bowtie2_peak_1170	AT1G12380
1	4220175	4220580	H3K4me3_AR_mg10_Cvi_1-pseudoTair10_Nu.bowtie2_peak_1171	AT1G12390
1	4221948	4222260	H3K4me3_AR_mg10_Cvi_1-pseudoTair10_Nu.bowtie2_peak_1172	AT1G12400
1	4222347	4222621	H3K4me3_AR_mg10_Cvi_1-pseudoTair10_Nu.bowtie2_peak_1173	.
1	4223036	4223730	H3K4me3_AR_mg10_Cvi_1-pseudoTair10_Nu.bowtie2_peak_1174	AT1G12410
1	4227355	4227855	H3K4me3_AR_mg10_Cvi_1-pseudoTair10_Nu.bowtie2_peak_1175	.
1	4228831	4229069	H3K4me3_AR_mg10_Cvi_1-pseudoTair10_Nu.bowtie2_peak_1176	AT1G12420
1	4237920	4238719	H3K4me3_AR_mg10_Cvi_1-pseudoTair10_Nu.bowtie2_peak_1177	AT1G12430
1	4241644	4242453	H3K4me3_AR_mg10_Cvi_1-pseudoTair10_Nu.bowtie2_peak_1178	.
1	4242737	4243104	H3K4me3_AR_mg10_Cvi_1-pseudoTair10_Nu.bowtie2_peak_1179	AT1G12440
1	4244316	4245110	H3K4me3_AR_mg10_Cvi_1-pseudoTair10_Nu.bowtie2_peak_1180	AT1G12450
1	4247511	4248319	H3K4me3_AR_mg10_Cvi_1-pseudoTair10_Nu.bowtie2_peak_1181	AT1G12460
1	4249925	4250246	H3K4me3_AR_mg10_Cvi_1-pseudoTair10_Nu.bowtie2_peak_1182	.
1	4250983	4251805	H3K4me3_AR_mg10_Cvi_1-pseudoTair10_Nu.bowtie2_peak_1183	AT1G12470
1	4264094	4265116	H3K4me3_AR_mg10_Cvi_1-pseudoTair10_Nu.bowtie2_peak_1184	AT1G12500
1	4268146	4269002	H3K4me3_AR_mg10_Cvi_1-pseudoTair10_Nu.bowtie2_peak_1185	AT1G12520
1	4270237	4270811	H3K4me3_AR_mg10_Cvi_1-pseudoTair10_Nu.bowtie2_peak_1186	AT1G12530
1	4274630	4275143	H3K4me3_AR_mg10_Cvi_1-pseudoTair10_Nu.bowtie2_peak_1187	AT1G12550
1	4282897	4283676	H3K4me3_AR_mg10_Cvi_1-pseudoTair10_Nu.bowtie2_peak_1188	AT1G12580
1	4290282	4290814	H3K4me3_AR_mg10_Cvi_1-pseudoTair10_Nu.bowtie2_peak_1189	AT1G12610
1	4296293	4297058	H3K4me3_AR_mg10_Cvi_1-pseudoTair10_Nu.bowtie2_peak_1190	AT1G12620
1	4298767	4299371	H3K4me3_AR_mg10_Cvi_1-pseudoTair10_Nu.bowtie2_peak_1191	AT1G12630
1	4304914	4305754	H3K4me3_AR_mg10_Cvi_1-pseudoTair10_Nu.bowtie2_peak_1192	AT1G12640
1	4305960	4306630	H3K4me3_AR_mg10_Cvi_1-pseudoTair10_Nu.bowtie2_peak_1193	AT1G12650
1	4322026	4322953	H3K4me3_AR_mg10_Cvi_1-pseudoTair10_Nu.bowtie2_peak_1194	AT1G12680
1	4325642	4326258	H3K4me3_AR_mg10_Cvi_1-pseudoTair10_Nu.bowtie2_peak_1195	AT1G12700
1	4327571	4328494	H3K4me3_AR_mg10_Cvi_1-pseudoTair10_Nu.bowtie2_peak_1196	AT1G12710
1	4334560	4335295	H3K4me3_AR_mg10_Cvi_1-pseudoTair10_Nu.bowtie2_peak_1197	AT1G12730
1	4348008	4348345	H3K4me3_AR_mg10_Cvi_1-pseudoTair10_Nu.bowtie2_peak_1198	AT1G12750
1	4348565	4349700	H3K4me3_AR_mg10_Cvi_1-pseudoTair10_Nu.bowtie2_peak_1199	AT1G12760
1	4351253	4353437	H3K4me3_AR_mg10_Cvi_1-pseudoTair10_Nu.bowtie2_peak_1200	AT1G12770
1	4353815	4354471	H3K4me3_AR_mg10_Cvi_1-pseudoTair10_Nu.bowtie2_peak_1201	AT1G12775
1	4357416	4358273	H3K4me3_AR_mg10_Cvi_1-pseudoTair10_Nu.bowtie2_peak_1202	AT1G12780
1	4360665	4360904	H3K4me3_AR_mg10_Cvi_1-pseudoTair10_Nu.bowtie2_peak_1203	AT1G12790
1	4360922	4361296	H3K4me3_AR_mg10_Cvi_1-pseudoTair10_Nu.bowtie2_peak_1204	AT1G12790
1	4364544	4365330	H3K4me3_AR_mg10_Cvi_1-pseudoTair10_Nu.bowtie2_peak_1205	AT1G12800
1	4366713	4366924	H3K4me3_AR_mg10_Cvi_1-pseudoTair10_Nu.bowtie2_peak_1206	AT1G12805
1	4367345	4368022	H3K4me3_AR_mg10_Cvi_1-pseudoTair10_Nu.bowtie2_peak_1207	AT1G12810
1	4370359	4371329	H3K4me3_AR_mg10_Cvi_1-pseudoTair10_Nu.bowtie2_peak_1208	AT1G12820
1	4374108	4375160	H3K4me3_AR_mg10_Cvi_1-pseudoTair10_Nu.bowtie2_peak_1209	AT1G12840, AT1TE14210, AT1G12830
1	4375556	4376307	H3K4me3_AR_mg10_Cvi_1-pseudoTair10_Nu.bowtie2_peak_1210	AT1G12840
1	4379075	4379411	H3K4me3_AR_mg10_Cvi_1-pseudoTair10_Nu.bowtie2_peak_1211	AT1G12845
1	4379848	4380154	H3K4me3_AR_mg10_Cvi_1-pseudoTair10_Nu.bowtie2_peak_1212	.
1	4380827	4381651	H3K4me3_AR_mg10_Cvi_1-pseudoTair10_Nu.bowtie2_peak_1213	AT1G12850
1	4384504	4385563	H3K4me3_AR_mg10_Cvi_1-pseudoTair10_Nu.bowtie2_peak_1214	AT1G12860
1	4393601	4393844	H3K4me3_AR_mg10_Cvi_1-pseudoTair10_Nu.bowtie2_peak_1215	AT1G12900
1	4393982	4394263	H3K4me3_AR_mg10_Cvi_1-pseudoTair10_Nu.bowtie2_peak_1216	AT1G12900
1	4395369	4396226	H3K4me3_AR_mg10_Cvi_1-pseudoTair10_Nu.bowtie2_peak_1217	AT1G12910
1	4397217	4398138	H3K4me3_AR_mg10_Cvi_1-pseudoTair10_Nu.bowtie2_peak_1218	AT1G12920
1	4404596	4405550	H3K4me3_AR_mg10_Cvi_1-pseudoTair10_Nu.bowtie2_peak_1219	AT1G12930
1	4416266	4417117	H3K4me3_AR_mg10_Cvi_1-pseudoTair10_Nu.bowtie2_peak_1220	AT1G12940
1	4419788	4420221	H3K4me3_AR_mg10_Cvi_1-pseudoTair10_Nu.bowtie2_peak_1221	AT1G12950
1	4422812	4423178	H3K4me3_AR_mg10_Cvi_1-pseudoTair10_Nu.bowtie2_peak_1222	AT1G12960
1	4423627	4424392	H3K4me3_AR_mg10_Cvi_1-pseudoTair10_Nu.bowtie2_peak_1223	AT1G12970
1	4429805	4430334	H3K4me3_AR_mg10_Cvi_1-pseudoTair10_Nu.bowtie2_peak_1224	AT1G12980
1	4430466	4430780	H3K4me3_AR_mg10_Cvi_1-pseudoTair10_Nu.bowtie2_peak_1225	.
1	4433697	4434643	H3K4me3_AR_mg10_Cvi_1-pseudoTair10_Nu.bowtie2_peak_1226	AT1G12990
1	4434668	4434973	H3K4me3_AR_mg10_Cvi_1-pseudoTair10_Nu.bowtie2_peak_1227	AT1G12990
1	4438985	4439476	H3K4me3_AR_mg10_Cvi_1-pseudoTair10_Nu.bowtie2_peak_1228	AT1G13000
1	4442277	4443755	H3K4me3_AR_mg10_Cvi_1-pseudoTair10_Nu.bowtie2_peak_1229	AT1G13020
1	4446557	4447368	H3K4me3_AR_mg10_Cvi_1-pseudoTair10_Nu.bowtie2_peak_1230	AT1G13030
1	4447544	4448241	H3K4me3_AR_mg10_Cvi_1-pseudoTair10_Nu.bowtie2_peak_1231	AT1G13040
1	4452299	4453009	H3K4me3_AR_mg10_Cvi_1-pseudoTair10_Nu.bowtie2_peak_1232	AT1G13060
1	4459226	4459932	H3K4me3_AR_mg10_Cvi_1-pseudoTair10_Nu.bowtie2_peak_1233	AT1G13080
1	4461846	4462732	H3K4me3_AR_mg10_Cvi_1-pseudoTair10_Nu.bowtie2_peak_1234	AT1G13090
1	4464020	4464711	H3K4me3_AR_mg10_Cvi_1-pseudoTair10_Nu.bowtie2_peak_1235	AT1G13100
1	4467314	4467638	H3K4me3_AR_mg10_Cvi_1-pseudoTair10_Nu.bowtie2_peak_1236	AT1G13110
1	4467749	4467980	H3K4me3_AR_mg10_Cvi_1-pseudoTair10_Nu.bowtie2_peak_1237	AT1G13110
1	4472489	4473253	H3K4me3_AR_mg10_Cvi_1-pseudoTair10_Nu.bowtie2_peak_1238	AT1G13120
1	4478096	4478475	H3K4me3_AR_mg10_Cvi_1-pseudoTair10_Nu.bowtie2_peak_1239	.
1	4478607	4478817	H3K4me3_AR_mg10_Cvi_1-pseudoTair10_Nu.bowtie2_peak_1240	.
1	4480799	4481288	H3K4me3_AR_mg10_Cvi_1-pseudoTair10_Nu.bowtie2_peak_1241	AT1G13145
1	4484585	4485388	H3K4me3_AR_mg10_Cvi_1-pseudoTair10_Nu.bowtie2_peak_1242	AT1G13160
1	4487420	4488420	H3K4me3_AR_mg10_Cvi_1-pseudoTair10_Nu.bowtie2_peak_1243	AT1TE14590
1	4491739	4492533	H3K4me3_AR_mg10_Cvi_1-pseudoTair10_Nu.bowtie2_peak_1244	AT1G13170
1	4495009	4495821	H3K4me3_AR_mg10_Cvi_1-pseudoTair10_Nu.bowtie2_peak_1245	AT1G13180
1	4498868	4499459	H3K4me3_AR_mg10_Cvi_1-pseudoTair10_Nu.bowtie2_peak_1246	AT1G13190
1	4502740	4503103	H3K4me3_AR_mg10_Cvi_1-pseudoTair10_Nu.bowtie2_peak_1247	AT1G13195
1	4503230	4503510	H3K4me3_AR_mg10_Cvi_1-pseudoTair10_Nu.bowtie2_peak_1248	AT1G13195
1	4513002	4513816	H3K4me3_AR_mg10_Cvi_1-pseudoTair10_Nu.bowtie2_peak_1249	AT1G13210
1	4515580	4516366	H3K4me3_AR_mg10_Cvi_1-pseudoTair10_Nu.bowtie2_peak_1250	AT1G13220
1	4525599	4526040	H3K4me3_AR_mg10_Cvi_1-pseudoTair10_Nu.bowtie2_peak_1251	AT1G13245
1	4528980	4530068	H3K4me3_AR_mg10_Cvi_1-pseudoTair10_Nu.bowtie2_peak_1252	AT1G13250
1	4542391	4543200	H3K4me3_AR_mg10_Cvi_1-pseudoTair10_Nu.bowtie2_peak_1253	AT1G13260
1	4544954	4545444	H3K4me3_AR_mg10_Cvi_1-pseudoTair10_Nu.bowtie2_peak_1254	AT1G13270
1	4545538	4545786	H3K4me3_AR_mg10_Cvi_1-pseudoTair10_Nu.bowtie2_peak_1255	AT1G13270
1	4547670	4548575	H3K4me3_AR_mg10_Cvi_1-pseudoTair10_Nu.bowtie2_peak_1256	AT1G13280
1	4557353	4557563	H3K4me3_AR_mg10_Cvi_1-pseudoTair10_Nu.bowtie2_peak_1257	AT1G13300
1	4567121	4567773	H3K4me3_AR_mg10_Cvi_1-pseudoTair10_Nu.bowtie2_peak_1258	AT1G13320
1	4567949	4568289	H3K4me3_AR_mg10_Cvi_1-pseudoTair10_Nu.bowtie2_peak_1259	AT1G13330
1	4569850	4571134	H3K4me3_AR_mg10_Cvi_1-pseudoTair10_Nu.bowtie2_peak_1260	AT1G13340
1	4575722	4576690	H3K4me3_AR_mg10_Cvi_1-pseudoTair10_Nu.bowtie2_peak_1261	AT1G13350
1	4577172	4577882	H3K4me3_AR_mg10_Cvi_1-pseudoTair10_Nu.bowtie2_peak_1262	AT1G13360
1	4588166	4588624	H3K4me3_AR_mg10_Cvi_1-pseudoTair10_Nu.bowtie2_peak_1263	AT1G13370
1	4590064	4590446	H3K4me3_AR_mg10_Cvi_1-pseudoTair10_Nu.bowtie2_peak_1264	AT1G13380
1	4592739	4593611	H3K4me3_AR_mg10_Cvi_1-pseudoTair10_Nu.bowtie2_peak_1265	.
1	4593972	4594257	H3K4me3_AR_mg10_Cvi_1-pseudoTair10_Nu.bowtie2_peak_1266	AT1G13390
1	4601263	4601900	H3K4me3_AR_mg10_Cvi_1-pseudoTair10_Nu.bowtie2_peak_1267	AT1G13410
1	4610103	4610581	H3K4me3_AR_mg10_Cvi_1-pseudoTair10_Nu.bowtie2_peak_1268	AT1G13440
1	4614403	4615189	H3K4me3_AR_mg10_Cvi_1-pseudoTair10_Nu.bowtie2_peak_1269	AT1G13450
1	4615923	4616330	H3K4me3_AR_mg10_Cvi_1-pseudoTair10_Nu.bowtie2_peak_1270	AT1G13460
1	4632909	4633211	H3K4me3_AR_mg10_Cvi_1-pseudoTair10_Nu.bowtie2_peak_1271	AT1G13520
1	4634734	4635153	H3K4me3_AR_mg10_Cvi_1-pseudoTair10_Nu.bowtie2_peak_1272	AT1G13530
1	4635585	4636416	H3K4me3_AR_mg10_Cvi_1-pseudoTair10_Nu.bowtie2_peak_1273	AT1G13540
1	4636429	4636735	H3K4me3_AR_mg10_Cvi_1-pseudoTair10_Nu.bowtie2_peak_1274	AT1G13540
1	4641396	4642066	H3K4me3_AR_mg10_Cvi_1-pseudoTair10_Nu.bowtie2_peak_1275	AT1G13560
1	4642439	4642988	H3K4me3_AR_mg10_Cvi_1-pseudoTair10_Nu.bowtie2_peak_1276	.
1	4643847	4644391	H3K4me3_AR_mg10_Cvi_1-pseudoTair10_Nu.bowtie2_peak_1277	AT1G13570
1	4646605	4646952	H3K4me3_AR_mg10_Cvi_1-pseudoTair10_Nu.bowtie2_peak_1278	AT1G13580
1	4650841	4651272	H3K4me3_AR_mg10_Cvi_1-pseudoTair10_Nu.bowtie2_peak_1279	AT1G13600
1	4665715	4665953	H3K4me3_AR_mg10_Cvi_1-pseudoTair10_Nu.bowtie2_peak_1280	AT1G13610
1	4672152	4673085	H3K4me3_AR_mg10_Cvi_1-pseudoTair10_Nu.bowtie2_peak_1281	AT1G13630
1	4678514	4679815	H3K4me3_AR_mg10_Cvi_1-pseudoTair10_Nu.bowtie2_peak_1282	AT1G13640
1	4688254	4688776	H3K4me3_AR_mg10_Cvi_1-pseudoTair10_Nu.bowtie2_peak_1283	AT1G13670
1	4693308	4694193	H3K4me3_AR_mg10_Cvi_1-pseudoTair10_Nu.bowtie2_peak_1284	AT1G13690, AT1G05017
1	4704092	4704652	H3K4me3_AR_mg10_Cvi_1-pseudoTair10_Nu.bowtie2_peak_1285	AT1G13710
1	4713913	4715264	H3K4me3_AR_mg10_Cvi_1-pseudoTair10_Nu.bowtie2_peak_1286	AT1G13740, AT1G05033
1	4717388	4717802	H3K4me3_AR_mg10_Cvi_1-pseudoTair10_Nu.bowtie2_peak_1287	AT1G13750
1	4720188	4720505	H3K4me3_AR_mg10_Cvi_1-pseudoTair10_Nu.bowtie2_peak_1288	.
1	4721684	4722355	H3K4me3_AR_mg10_Cvi_1-pseudoTair10_Nu.bowtie2_peak_1289	AT1G13770
1	4724550	4725262	H3K4me3_AR_mg10_Cvi_1-pseudoTair10_Nu.bowtie2_peak_1290	AT1G13780
1	4726748	4727266	H3K4me3_AR_mg10_Cvi_1-pseudoTair10_Nu.bowtie2_peak_1291	AT1G13790
1	4733062	4733783	H3K4me3_AR_mg10_Cvi_1-pseudoTair10_Nu.bowtie2_peak_1292	AT1G13800
1	4734016	4734718	H3K4me3_AR_mg10_Cvi_1-pseudoTair10_Nu.bowtie2_peak_1293	AT1G13810
1	4735545	4736324	H3K4me3_AR_mg10_Cvi_1-pseudoTair10_Nu.bowtie2_peak_1294	AT1G13820
1	4740051	4740598	H3K4me3_AR_mg10_Cvi_1-pseudoTair10_Nu.bowtie2_peak_1295	.
1	4746403	4746884	H3K4me3_AR_mg10_Cvi_1-pseudoTair10_Nu.bowtie2_peak_1296	AT1G13860
1	4747416	4748624	H3K4me3_AR_mg10_Cvi_1-pseudoTair10_Nu.bowtie2_peak_1297	AT1G13870, AT1TE15370
1	4748948	4749418	H3K4me3_AR_mg10_Cvi_1-pseudoTair10_Nu.bowtie2_peak_1298	AT1G13880
1	4749511	4750157	H3K4me3_AR_mg10_Cvi_1-pseudoTair10_Nu.bowtie2_peak_1299	AT1G13880
1	4754783	4755603	H3K4me3_AR_mg10_Cvi_1-pseudoTair10_Nu.bowtie2_peak_1300	AT1G13900
1	4755852	4756471	H3K4me3_AR_mg10_Cvi_1-pseudoTair10_Nu.bowtie2_peak_1301	AT1G13910
1	4758963	4759328	H3K4me3_AR_mg10_Cvi_1-pseudoTair10_Nu.bowtie2_peak_1302	AT1G13920
1	4761032	4761625	H3K4me3_AR_mg10_Cvi_1-pseudoTair10_Nu.bowtie2_peak_1303	AT1G13930
1	4766521	4766804	H3K4me3_AR_mg10_Cvi_1-pseudoTair10_Nu.bowtie2_peak_1304	AT1G13940
1	4773552	4773903	H3K4me3_AR_mg10_Cvi_1-pseudoTair10_Nu.bowtie2_peak_1305	AT1G13950
1	4776562	4777516	H3K4me3_AR_mg10_Cvi_1-pseudoTair10_Nu.bowtie2_peak_1306	AT1G13960
1	4788546	4789055	H3K4me3_AR_mg10_Cvi_1-pseudoTair10_Nu.bowtie2_peak_1307	AT1G13980
1	4794777	4795562	H3K4me3_AR_mg10_Cvi_1-pseudoTair10_Nu.bowtie2_peak_1308	AT1G13990
1	4797408	4798225	H3K4me3_AR_mg10_Cvi_1-pseudoTair10_Nu.bowtie2_peak_1309	AT1G14000
1	4801170	4801825	H3K4me3_AR_mg10_Cvi_1-pseudoTair10_Nu.bowtie2_peak_1310	AT1G14010
1	4802766	4803535	H3K4me3_AR_mg10_Cvi_1-pseudoTair10_Nu.bowtie2_peak_1311	AT1G14020
1	4806962	4807462	H3K4me3_AR_mg10_Cvi_1-pseudoTair10_Nu.bowtie2_peak_1312	AT1G14030
1	4810518	4811116	H3K4me3_AR_mg10_Cvi_1-pseudoTair10_Nu.bowtie2_peak_1313	AT1G14040
1	4811857	4812388	H3K4me3_AR_mg10_Cvi_1-pseudoTair10_Nu.bowtie2_peak_1314	AT1G14040
1	4817262	4818023	H3K4me3_AR_mg10_Cvi_1-pseudoTair10_Nu.bowtie2_peak_1315	AT1G14060
1	4819770	4820178	H3K4me3_AR_mg10_Cvi_1-pseudoTair10_Nu.bowtie2_peak_1316	.
1	4820191	4820523	H3K4me3_AR_mg10_Cvi_1-pseudoTair10_Nu.bowtie2_peak_1317	AT1G14071
1	4826644	4827405	H3K4me3_AR_mg10_Cvi_1-pseudoTair10_Nu.bowtie2_peak_1318	AT1G14090
1	4836796	4837543	H3K4me3_AR_mg10_Cvi_1-pseudoTair10_Nu.bowtie2_peak_1319	AT1G14130
1	4839102	4839690	H3K4me3_AR_mg10_Cvi_1-pseudoTair10_Nu.bowtie2_peak_1320	AT1G14140
1	4839853	4840416	H3K4me3_AR_mg10_Cvi_1-pseudoTair10_Nu.bowtie2_peak_1321	AT1G14150
1	4844897	4845210	H3K4me3_AR_mg10_Cvi_1-pseudoTair10_Nu.bowtie2_peak_1322	AT1G14170
1	4845442	4845795	H3K4me3_AR_mg10_Cvi_1-pseudoTair10_Nu.bowtie2_peak_1323	AT1G14170
1	4847194	4847519	H3K4me3_AR_mg10_Cvi_1-pseudoTair10_Nu.bowtie2_peak_1324	AT1G14180
1	4847687	4847989	H3K4me3_AR_mg10_Cvi_1-pseudoTair10_Nu.bowtie2_peak_1325	AT1G14180
1	4853810	4855186	H3K4me3_AR_mg10_Cvi_1-pseudoTair10_Nu.bowtie2_peak_1326	AT1G14200
1	4855513	4856257	H3K4me3_AR_mg10_Cvi_1-pseudoTair10_Nu.bowtie2_peak_1327	AT1G14205
1	4861247	4862207	H3K4me3_AR_mg10_Cvi_1-pseudoTair10_Nu.bowtie2_peak_1328	AT1G14230
1	4873018	4873415	H3K4me3_AR_mg10_Cvi_1-pseudoTair10_Nu.bowtie2_peak_1329	AT1G14260
1	4876557	4877190	H3K4me3_AR_mg10_Cvi_1-pseudoTair10_Nu.bowtie2_peak_1330	AT1G14270
1	4881529	4882015	H3K4me3_AR_mg10_Cvi_1-pseudoTair10_Nu.bowtie2_peak_1331	AT1G14290
1	4884168	4884781	H3K4me3_AR_mg10_Cvi_1-pseudoTair10_Nu.bowtie2_peak_1332	AT1G14300
1	4884980	4885647	H3K4me3_AR_mg10_Cvi_1-pseudoTair10_Nu.bowtie2_peak_1333	AT1G14310
1	4888220	4889053	H3K4me3_AR_mg10_Cvi_1-pseudoTair10_Nu.bowtie2_peak_1334	AT1G14320
1	4890433	4891074	H3K4me3_AR_mg10_Cvi_1-pseudoTair10_Nu.bowtie2_peak_1335	.
1	4891094	4892048	H3K4me3_AR_mg10_Cvi_1-pseudoTair10_Nu.bowtie2_peak_1336	AT1G14330
1	4897359	4897657	H3K4me3_AR_mg10_Cvi_1-pseudoTair10_Nu.bowtie2_peak_1337	AT1G14340
1	4899120	4899816	H3K4me3_AR_mg10_Cvi_1-pseudoTair10_Nu.bowtie2_peak_1338	AT1G14345
1	4912645	4913151	H3K4me3_AR_mg10_Cvi_1-pseudoTair10_Nu.bowtie2_peak_1339	AT1G14360
1	4915637	4915947	H3K4me3_AR_mg10_Cvi_1-pseudoTair10_Nu.bowtie2_peak_1340	AT1G14370
1	4920961	4921585	H3K4me3_AR_mg10_Cvi_1-pseudoTair10_Nu.bowtie2_peak_1341	AT1G14380, AT1G05083
1	4924413	4924791	H3K4me3_AR_mg10_Cvi_1-pseudoTair10_Nu.bowtie2_peak_1342	AT1G14390
1	4927909	4928678	H3K4me3_AR_mg10_Cvi_1-pseudoTair10_Nu.bowtie2_peak_1343	AT1G14400
1	4930113	4930911	H3K4me3_AR_mg10_Cvi_1-pseudoTair10_Nu.bowtie2_peak_1344	AT1G14410
1	4934312	4934584	H3K4me3_AR_mg10_Cvi_1-pseudoTair10_Nu.bowtie2_peak_1345	AT1G14430
1	4934746	4935939	H3K4me3_AR_mg10_Cvi_1-pseudoTair10_Nu.bowtie2_peak_1346	AT1G14430
1	4939244	4939744	H3K4me3_AR_mg10_Cvi_1-pseudoTair10_Nu.bowtie2_peak_1347	.
1	4947108	4947601	H3K4me3_AR_mg10_Cvi_1-pseudoTair10_Nu.bowtie2_peak_1348	AT1G14450, AT1G14453
1	4947906	4948318	H3K4me3_AR_mg10_Cvi_1-pseudoTair10_Nu.bowtie2_peak_1349	AT1G14455
1	4952101	4952922	H3K4me3_AR_mg10_Cvi_1-pseudoTair10_Nu.bowtie2_peak_1350	AT1G14460
1	4954043	4954877	H3K4me3_AR_mg10_Cvi_1-pseudoTair10_Nu.bowtie2_peak_1351	AT1G14470
1	4958542	4959382	H3K4me3_AR_mg10_Cvi_1-pseudoTair10_Nu.bowtie2_peak_1352	AT1G14490
1	4963562	4964352	H3K4me3_AR_mg10_Cvi_1-pseudoTair10_Nu.bowtie2_peak_1353	AT1G14510
1	4969064	4970190	H3K4me3_AR_mg10_Cvi_1-pseudoTair10_Nu.bowtie2_peak_1354	AT1G14520
1	4972840	4973700	H3K4me3_AR_mg10_Cvi_1-pseudoTair10_Nu.bowtie2_peak_1355	AT1G14530
1	4980668	4981479	H3K4me3_AR_mg10_Cvi_1-pseudoTair10_Nu.bowtie2_peak_1356	AT1G14560
1	4983572	4984332	H3K4me3_AR_mg10_Cvi_1-pseudoTair10_Nu.bowtie2_peak_1357	AT1G14570
1	4989997	4990870	H3K4me3_AR_mg10_Cvi_1-pseudoTair10_Nu.bowtie2_peak_1358	AT1G14580
1	4991651	4992356	H3K4me3_AR_mg10_Cvi_1-pseudoTair10_Nu.bowtie2_peak_1359	.
1	4996790	4997089	H3K4me3_AR_mg10_Cvi_1-pseudoTair10_Nu.bowtie2_peak_1360	AT1G05103, AT1G05107
1	4999926	5000714	H3K4me3_AR_mg10_Cvi_1-pseudoTair10_Nu.bowtie2_peak_1361	AT1G14590
1	5003145	5003471	H3K4me3_AR_mg10_Cvi_1-pseudoTair10_Nu.bowtie2_peak_1362	AT1G14600
1	5013992	5014476	H3K4me3_AR_mg10_Cvi_1-pseudoTair10_Nu.bowtie2_peak_1363	AT1G14610
1	5015935	5016604	H3K4me3_AR_mg10_Cvi_1-pseudoTair10_Nu.bowtie2_peak_1364	AT1G14620
1	5023416	5024561	H3K4me3_AR_mg10_Cvi_1-pseudoTair10_Nu.bowtie2_peak_1365	AT1G14640
1	5024957	5025845	H3K4me3_AR_mg10_Cvi_1-pseudoTair10_Nu.bowtie2_peak_1366	AT1TE16265
1	5027695	5028553	H3K4me3_AR_mg10_Cvi_1-pseudoTair10_Nu.bowtie2_peak_1367	AT1G14650
1	5035708	5036523	H3K4me3_AR_mg10_Cvi_1-pseudoTair10_Nu.bowtie2_peak_1368	AT1G14660
1	5037596	5038128	H3K4me3_AR_mg10_Cvi_1-pseudoTair10_Nu.bowtie2_peak_1369	AT1G14670
1	5040793	5041331	H3K4me3_AR_mg10_Cvi_1-pseudoTair10_Nu.bowtie2_peak_1370	AT1G14680
1	5042497	5043299	H3K4me3_AR_mg10_Cvi_1-pseudoTair10_Nu.bowtie2_peak_1371	AT1G14685
1	5046311	5046810	H3K4me3_AR_mg10_Cvi_1-pseudoTair10_Nu.bowtie2_peak_1372	AT1G14686
1	5047949	5048519	H3K4me3_AR_mg10_Cvi_1-pseudoTair10_Nu.bowtie2_peak_1373	AT1G14687
1	5054388	5055180	H3K4me3_AR_mg10_Cvi_1-pseudoTair10_Nu.bowtie2_peak_1374	AT1G14690
1	5062134	5062761	H3K4me3_AR_mg10_Cvi_1-pseudoTair10_Nu.bowtie2_peak_1375	.
1	5064077	5065158	H3K4me3_AR_mg10_Cvi_1-pseudoTair10_Nu.bowtie2_peak_1376	AT1G14710
1	5066757	5067682	H3K4me3_AR_mg10_Cvi_1-pseudoTair10_Nu.bowtie2_peak_1377	.
1	5067801	5068533	H3K4me3_AR_mg10_Cvi_1-pseudoTair10_Nu.bowtie2_peak_1378	AT1G14720
1	5074282	5074594	H3K4me3_AR_mg10_Cvi_1-pseudoTair10_Nu.bowtie2_peak_1379	.
1	5076290	5077786	H3K4me3_AR_mg10_Cvi_1-pseudoTair10_Nu.bowtie2_peak_1380	AT1G14740
1	5081449	5082548	H3K4me3_AR_mg10_Cvi_1-pseudoTair10_Nu.bowtie2_peak_1381	AT1G14750
1	5084784	5085047	H3K4me3_AR_mg10_Cvi_1-pseudoTair10_Nu.bowtie2_peak_1382	AT1G14760
1	5088143	5088672	H3K4me3_AR_mg10_Cvi_1-pseudoTair10_Nu.bowtie2_peak_1383	AT1G14770
1	5090967	5091522	H3K4me3_AR_mg10_Cvi_1-pseudoTair10_Nu.bowtie2_peak_1384	AT1G14780
1	5093284	5093593	H3K4me3_AR_mg10_Cvi_1-pseudoTair10_Nu.bowtie2_peak_1385	.
1	5097474	5098054	H3K4me3_AR_mg10_Cvi_1-pseudoTair10_Nu.bowtie2_peak_1386	AT1G14790
1	5098604	5099127	H3K4me3_AR_mg10_Cvi_1-pseudoTair10_Nu.bowtie2_peak_1387	AT1TE16500
1	5103721	5104709	H3K4me3_AR_mg10_Cvi_1-pseudoTair10_Nu.bowtie2_peak_1388	AT1G14810
1	5106219	5107018	H3K4me3_AR_mg10_Cvi_1-pseudoTair10_Nu.bowtie2_peak_1389	AT1G14820
1	5110745	5111658	H3K4me3_AR_mg10_Cvi_1-pseudoTair10_Nu.bowtie2_peak_1390	AT1G14830
1	5114950	5115485	H3K4me3_AR_mg10_Cvi_1-pseudoTair10_Nu.bowtie2_peak_1391	AT1G14840
1	5122652	5123594	H3K4me3_AR_mg10_Cvi_1-pseudoTair10_Nu.bowtie2_peak_1392	AT1G14850
1	5124845	5125784	H3K4me3_AR_mg10_Cvi_1-pseudoTair10_Nu.bowtie2_peak_1393	AT1G14860
1	5137098	5137738	H3K4me3_AR_mg10_Cvi_1-pseudoTair10_Nu.bowtie2_peak_1394	AT1G14890
1	5138542	5139435	H3K4me3_AR_mg10_Cvi_1-pseudoTair10_Nu.bowtie2_peak_1395	AT1G14900
1	5140083	5140411	H3K4me3_AR_mg10_Cvi_1-pseudoTair10_Nu.bowtie2_peak_1396	.
1	5142770	5143710	H3K4me3_AR_mg10_Cvi_1-pseudoTair10_Nu.bowtie2_peak_1397	AT1G14910
1	5149269	5151109	H3K4me3_AR_mg10_Cvi_1-pseudoTair10_Nu.bowtie2_peak_1398	AT1G14920
1	5152401	5153111	H3K4me3_AR_mg10_Cvi_1-pseudoTair10_Nu.bowtie2_peak_1399	AT1G14930
1	5154776	5155572	H3K4me3_AR_mg10_Cvi_1-pseudoTair10_Nu.bowtie2_peak_1400	AT1G14940
1	5157544	5158126	H3K4me3_AR_mg10_Cvi_1-pseudoTair10_Nu.bowtie2_peak_1401	AT1G14950
1	5159320	5159636	H3K4me3_AR_mg10_Cvi_1-pseudoTair10_Nu.bowtie2_peak_1402	.
1	5159744	5160107	H3K4me3_AR_mg10_Cvi_1-pseudoTair10_Nu.bowtie2_peak_1403	AT1G14960
1	5164363	5165066	H3K4me3_AR_mg10_Cvi_1-pseudoTair10_Nu.bowtie2_peak_1404	AT1G14970
1	5165880	5166730	H3K4me3_AR_mg10_Cvi_1-pseudoTair10_Nu.bowtie2_peak_1405	AT1G14980
1	5167542	5168217	H3K4me3_AR_mg10_Cvi_1-pseudoTair10_Nu.bowtie2_peak_1406	AT1G14990
1	5168604	5170057	H3K4me3_AR_mg10_Cvi_1-pseudoTair10_Nu.bowtie2_peak_1407	AT1G15000, AT1G15002
1	5170217	5170559	H3K4me3_AR_mg10_Cvi_1-pseudoTair10_Nu.bowtie2_peak_1408	AT1G15002, AT1G05137
1	5171255	5171637	H3K4me3_AR_mg10_Cvi_1-pseudoTair10_Nu.bowtie2_peak_1409	AT1G15010
1	5175454	5176235	H3K4me3_AR_mg10_Cvi_1-pseudoTair10_Nu.bowtie2_peak_1410	AT1G15020
1	5177555	5178765	H3K4me3_AR_mg10_Cvi_1-pseudoTair10_Nu.bowtie2_peak_1411	AT1G15030
1	5185862	5186971	H3K4me3_AR_mg10_Cvi_1-pseudoTair10_Nu.bowtie2_peak_1412	AT1G15060
1	5187618	5188320	H3K4me3_AR_mg10_Cvi_1-pseudoTair10_Nu.bowtie2_peak_1413	AT1G15080
1	5188501	5188966	H3K4me3_AR_mg10_Cvi_1-pseudoTair10_Nu.bowtie2_peak_1414	.
1	5193507	5194208	H3K4me3_AR_mg10_Cvi_1-pseudoTair10_Nu.bowtie2_peak_1415	AT1G15100
1	5199171	5200553	H3K4me3_AR_mg10_Cvi_1-pseudoTair10_Nu.bowtie2_peak_1416	AT1G15110
1	5202882	5203346	H3K4me3_AR_mg10_Cvi_1-pseudoTair10_Nu.bowtie2_peak_1417	AT1G15120
1	5208569	5209915	H3K4me3_AR_mg10_Cvi_1-pseudoTair10_Nu.bowtie2_peak_1418	AT1G15130
1	5211101	5212222	H3K4me3_AR_mg10_Cvi_1-pseudoTair10_Nu.bowtie2_peak_1419	AT1G15140
1	5215415	5216385	H3K4me3_AR_mg10_Cvi_1-pseudoTair10_Nu.bowtie2_peak_1420	AT1G15160
1	5219225	5220173	H3K4me3_AR_mg10_Cvi_1-pseudoTair10_Nu.bowtie2_peak_1421	AT1G15165
1	5220563	5221454	H3K4me3_AR_mg10_Cvi_1-pseudoTair10_Nu.bowtie2_peak_1422	AT1G15170
1	5223446	5224166	H3K4me3_AR_mg10_Cvi_1-pseudoTair10_Nu.bowtie2_peak_1423	AT1G15175
1	5224341	5225689	H3K4me3_AR_mg10_Cvi_1-pseudoTair10_Nu.bowtie2_peak_1424	AT1G15180
1	5227152	5228007	H3K4me3_AR_mg10_Cvi_1-pseudoTair10_Nu.bowtie2_peak_1425	AT1G15190
1	5228626	5228919	H3K4me3_AR_mg10_Cvi_1-pseudoTair10_Nu.bowtie2_peak_1426	.
1	5230176	5231098	H3K4me3_AR_mg10_Cvi_1-pseudoTair10_Nu.bowtie2_peak_1427	AT1G15200
1	5236016	5236531	H3K4me3_AR_mg10_Cvi_1-pseudoTair10_Nu.bowtie2_peak_1428	AT1G15210
1	5238049	5238394	H3K4me3_AR_mg10_Cvi_1-pseudoTair10_Nu.bowtie2_peak_1429	AT1G15215
1	5238424	5238753	H3K4me3_AR_mg10_Cvi_1-pseudoTair10_Nu.bowtie2_peak_1430	AT1G15215
1	5240650	5241562	H3K4me3_AR_mg10_Cvi_1-pseudoTair10_Nu.bowtie2_peak_1431	AT1G15220
1	5242361	5243265	H3K4me3_AR_mg10_Cvi_1-pseudoTair10_Nu.bowtie2_peak_1432	AT1G15230
1	5243446	5244423	H3K4me3_AR_mg10_Cvi_1-pseudoTair10_Nu.bowtie2_peak_1433	AT1G15240
1	5248940	5249460	H3K4me3_AR_mg10_Cvi_1-pseudoTair10_Nu.bowtie2_peak_1434	AT1G15250
1	5251559	5252098	H3K4me3_AR_mg10_Cvi_1-pseudoTair10_Nu.bowtie2_peak_1435	AT1G15270
1	5252313	5253095	H3K4me3_AR_mg10_Cvi_1-pseudoTair10_Nu.bowtie2_peak_1436	AT1G15280
1	5263689	5264213	H3K4me3_AR_mg10_Cvi_1-pseudoTair10_Nu.bowtie2_peak_1437	AT1G15290
1	5267430	5268535	H3K4me3_AR_mg10_Cvi_1-pseudoTair10_Nu.bowtie2_peak_1438	AT1G15300
1	5271255	5272052	H3K4me3_AR_mg10_Cvi_1-pseudoTair10_Nu.bowtie2_peak_1439	AT1G15310
1	5272921	5273273	H3K4me3_AR_mg10_Cvi_1-pseudoTair10_Nu.bowtie2_peak_1440	AT1G15320
1	5273621	5274110	H3K4me3_AR_mg10_Cvi_1-pseudoTair10_Nu.bowtie2_peak_1441	AT1G15320
1	5274322	5275531	H3K4me3_AR_mg10_Cvi_1-pseudoTair10_Nu.bowtie2_peak_1442	AT1G15330
1	5276447	5277576	H3K4me3_AR_mg10_Cvi_1-pseudoTair10_Nu.bowtie2_peak_1443	AT1G15340
1	5279094	5279906	H3K4me3_AR_mg10_Cvi_1-pseudoTair10_Nu.bowtie2_peak_1444	AT1G15350
1	5283984	5284490	H3K4me3_AR_mg10_Cvi_1-pseudoTair10_Nu.bowtie2_peak_1445	.
1	5287056	5287532	H3K4me3_AR_mg10_Cvi_1-pseudoTair10_Nu.bowtie2_peak_1446	AT1G15370
1	5294616	5295619	H3K4me3_AR_mg10_Cvi_1-pseudoTair10_Nu.bowtie2_peak_1447	AT1G15390
1	5295822	5296892	H3K4me3_AR_mg10_Cvi_1-pseudoTair10_Nu.bowtie2_peak_1448	AT1G15400
1	5297880	5298213	H3K4me3_AR_mg10_Cvi_1-pseudoTair10_Nu.bowtie2_peak_1449	AT1G15405
1	5298914	5299950	H3K4me3_AR_mg10_Cvi_1-pseudoTair10_Nu.bowtie2_peak_1450	AT1G15410
1	5302649	5303421	H3K4me3_AR_mg10_Cvi_1-pseudoTair10_Nu.bowtie2_peak_1451	AT1G15420
1	5304386	5304725	H3K4me3_AR_mg10_Cvi_1-pseudoTair10_Nu.bowtie2_peak_1452	AT1G15430
1	5304912	5305140	H3K4me3_AR_mg10_Cvi_1-pseudoTair10_Nu.bowtie2_peak_1453	AT1G15430
1	5308319	5309522	H3K4me3_AR_mg10_Cvi_1-pseudoTair10_Nu.bowtie2_peak_1454	AT1G15440
1	5310608	5310854	H3K4me3_AR_mg10_Cvi_1-pseudoTair10_Nu.bowtie2_peak_1455	.
1	5315533	5316304	H3K4me3_AR_mg10_Cvi_1-pseudoTair10_Nu.bowtie2_peak_1456	AT1G15470
1	5318009	5318896	H3K4me3_AR_mg10_Cvi_1-pseudoTair10_Nu.bowtie2_peak_1457	AT1G15480
1	5322712	5323831	H3K4me3_AR_mg10_Cvi_1-pseudoTair10_Nu.bowtie2_peak_1458	AT1G15490
1	5326265	5327414	H3K4me3_AR_mg10_Cvi_1-pseudoTair10_Nu.bowtie2_peak_1459	AT1G15500
1	5329042	5329868	H3K4me3_AR_mg10_Cvi_1-pseudoTair10_Nu.bowtie2_peak_1460	AT1G15510
1	5332268	5333134	H3K4me3_AR_mg10_Cvi_1-pseudoTair10_Nu.bowtie2_peak_1461	.
1	5339947	5342037	H3K4me3_AR_mg10_Cvi_1-pseudoTair10_Nu.bowtie2_peak_1462	AT1G15530
1	5344745	5344959	H3K4me3_AR_mg10_Cvi_1-pseudoTair10_Nu.bowtie2_peak_1463	.
1	5345647	5346003	H3K4me3_AR_mg10_Cvi_1-pseudoTair10_Nu.bowtie2_peak_1464	AT1G15550
1	5361998	5362456	H3K4me3_AR_mg10_Cvi_1-pseudoTair10_Nu.bowtie2_peak_1465	AT1G15570
1	5362917	5363232	H3K4me3_AR_mg10_Cvi_1-pseudoTair10_Nu.bowtie2_peak_1466	AT1G15570
1	5366153	5366610	H3K4me3_AR_mg10_Cvi_1-pseudoTair10_Nu.bowtie2_peak_1467	AT1G15580
1	5381069	5381752	H3K4me3_AR_mg10_Cvi_1-pseudoTair10_Nu.bowtie2_peak_1468	AT1G15660
1	5384736	5385050	H3K4me3_AR_mg10_Cvi_1-pseudoTair10_Nu.bowtie2_peak_1469	.
1	5390032	5391009	H3K4me3_AR_mg10_Cvi_1-pseudoTair10_Nu.bowtie2_peak_1470	AT1G15670
1	5399015	5400432	H3K4me3_AR_mg10_Cvi_1-pseudoTair10_Nu.bowtie2_peak_1471	AT1G15690
1	5403012	5403851	H3K4me3_AR_mg10_Cvi_1-pseudoTair10_Nu.bowtie2_peak_1472	AT1G15700
1	5404331	5405537	H3K4me3_AR_mg10_Cvi_1-pseudoTair10_Nu.bowtie2_peak_1473	AT1G15710
1	5406000	5406823	H3K4me3_AR_mg10_Cvi_1-pseudoTair10_Nu.bowtie2_peak_1474	AT1G15720
1	5409194	5409995	H3K4me3_AR_mg10_Cvi_1-pseudoTair10_Nu.bowtie2_peak_1475	AT1G15730
1	5410906	5412222	H3K4me3_AR_mg10_Cvi_1-pseudoTair10_Nu.bowtie2_peak_1476	AT1G15740
1	5420128	5420508	H3K4me3_AR_mg10_Cvi_1-pseudoTair10_Nu.bowtie2_peak_1477	AT1G15750
1	5420676	5420930	H3K4me3_AR_mg10_Cvi_1-pseudoTair10_Nu.bowtie2_peak_1478	AT1G15750
1	5425681	5426232	H3K4me3_AR_mg10_Cvi_1-pseudoTair10_Nu.bowtie2_peak_1479	AT1G15760
1	5435767	5436556	H3K4me3_AR_mg10_Cvi_1-pseudoTair10_Nu.bowtie2_peak_1480	AT1G15780
1	5439744	5440097	H3K4me3_AR_mg10_Cvi_1-pseudoTair10_Nu.bowtie2_peak_1481	AT1G15790
1	5442524	5443683	H3K4me3_AR_mg10_Cvi_1-pseudoTair10_Nu.bowtie2_peak_1482	AT1G15800
1	5444445	5445581	H3K4me3_AR_mg10_Cvi_1-pseudoTair10_Nu.bowtie2_peak_1483	AT1G15810
1	5446746	5447789	H3K4me3_AR_mg10_Cvi_1-pseudoTair10_Nu.bowtie2_peak_1484	AT1G15820, AT1G05207
1	5448101	5450302	H3K4me3_AR_mg10_Cvi_1-pseudoTair10_Nu.bowtie2_peak_1485	AT1G15830, AT1G15825
1	5451454	5452278	H3K4me3_AR_mg10_Cvi_1-pseudoTair10_Nu.bowtie2_peak_1486	AT1G15840, AT1TE17610
1	5453989	5454314	H3K4me3_AR_mg10_Cvi_1-pseudoTair10_Nu.bowtie2_peak_1487	AT1G15850
1	5454992	5455538	H3K4me3_AR_mg10_Cvi_1-pseudoTair10_Nu.bowtie2_peak_1488	AT1G15860
1	5457067	5457775	H3K4me3_AR_mg10_Cvi_1-pseudoTair10_Nu.bowtie2_peak_1489	AT1G15870
1	5459555	5459804	H3K4me3_AR_mg10_Cvi_1-pseudoTair10_Nu.bowtie2_peak_1490	AT1G15880
1	5464359	5464823	H3K4me3_AR_mg10_Cvi_1-pseudoTair10_Nu.bowtie2_peak_1491	AT1G15900
1	5465378	5465774	H3K4me3_AR_mg10_Cvi_1-pseudoTair10_Nu.bowtie2_peak_1492	AT1G15910
1	5465856	5466187	H3K4me3_AR_mg10_Cvi_1-pseudoTair10_Nu.bowtie2_peak_1493	AT1G15910
1	5469460	5470584	H3K4me3_AR_mg10_Cvi_1-pseudoTair10_Nu.bowtie2_peak_1494	AT1G15920
1	5471435	5472179	H3K4me3_AR_mg10_Cvi_1-pseudoTair10_Nu.bowtie2_peak_1495	AT1G15930
1	5473557	5474332	H3K4me3_AR_mg10_Cvi_1-pseudoTair10_Nu.bowtie2_peak_1496	AT1G15940
1	5478708	5479345	H3K4me3_AR_mg10_Cvi_1-pseudoTair10_Nu.bowtie2_peak_1497	AT1G15950
1	5480095	5480562	H3K4me3_AR_mg10_Cvi_1-pseudoTair10_Nu.bowtie2_peak_1498	AT1G15950
1	5484875	5485139	H3K4me3_AR_mg10_Cvi_1-pseudoTair10_Nu.bowtie2_peak_1499	AT1G15960
1	5486600	5486850	H3K4me3_AR_mg10_Cvi_1-pseudoTair10_Nu.bowtie2_peak_1500	.
1	5488009	5488978	H3K4me3_AR_mg10_Cvi_1-pseudoTair10_Nu.bowtie2_peak_1501	AT1G15970
1	5489285	5489781	H3K4me3_AR_mg10_Cvi_1-pseudoTair10_Nu.bowtie2_peak_1502	AT1G15980
1	5494527	5494891	H3K4me3_AR_mg10_Cvi_1-pseudoTair10_Nu.bowtie2_peak_1503	AT1G16000
1	5496875	5497735	H3K4me3_AR_mg10_Cvi_1-pseudoTair10_Nu.bowtie2_peak_1504	AT1G16010
1	5498142	5499025	H3K4me3_AR_mg10_Cvi_1-pseudoTair10_Nu.bowtie2_peak_1505	AT1G16020
1	5502331	5504533	H3K4me3_AR_mg10_Cvi_1-pseudoTair10_Nu.bowtie2_peak_1506	AT1G16030
1	5504718	5505433	H3K4me3_AR_mg10_Cvi_1-pseudoTair10_Nu.bowtie2_peak_1507	AT1G16040
1	5508503	5508909	H3K4me3_AR_mg10_Cvi_1-pseudoTair10_Nu.bowtie2_peak_1508	AT1G16060
1	5511157	5511703	H3K4me3_AR_mg10_Cvi_1-pseudoTair10_Nu.bowtie2_peak_1509	.
1	5514338	5515174	H3K4me3_AR_mg10_Cvi_1-pseudoTair10_Nu.bowtie2_peak_1510	AT1G16080
1	5518418	5518769	H3K4me3_AR_mg10_Cvi_1-pseudoTair10_Nu.bowtie2_peak_1511	AT1G16110
1	5522619	5523511	H3K4me3_AR_mg10_Cvi_1-pseudoTair10_Nu.bowtie2_peak_1512	AT1G16120
1	5524737	5524965	H3K4me3_AR_mg10_Cvi_1-pseudoTair10_Nu.bowtie2_peak_1513	.
1	5525641	5526503	H3K4me3_AR_mg10_Cvi_1-pseudoTair10_Nu.bowtie2_peak_1514	AT1G16130
1	5528965	5529251	H3K4me3_AR_mg10_Cvi_1-pseudoTair10_Nu.bowtie2_peak_1515	AT1G16140
1	5530743	5531200	H3K4me3_AR_mg10_Cvi_1-pseudoTair10_Nu.bowtie2_peak_1516	.
1	5532544	5532992	H3K4me3_AR_mg10_Cvi_1-pseudoTair10_Nu.bowtie2_peak_1517	AT1G16150
1	5535938	5536535	H3K4me3_AR_mg10_Cvi_1-pseudoTair10_Nu.bowtie2_peak_1518	AT1G16160
1	5539065	5539784	H3K4me3_AR_mg10_Cvi_1-pseudoTair10_Nu.bowtie2_peak_1519	AT1G16170
1	5540494	5541299	H3K4me3_AR_mg10_Cvi_1-pseudoTair10_Nu.bowtie2_peak_1520	AT1G16180
1	5543144	5543773	H3K4me3_AR_mg10_Cvi_1-pseudoTair10_Nu.bowtie2_peak_1521	AT1G16190
1	5546560	5547588	H3K4me3_AR_mg10_Cvi_1-pseudoTair10_Nu.bowtie2_peak_1522	AT1G16210
1	5548351	5549006	H3K4me3_AR_mg10_Cvi_1-pseudoTair10_Nu.bowtie2_peak_1523	AT1G16220
1	5556083	5556804	H3K4me3_AR_mg10_Cvi_1-pseudoTair10_Nu.bowtie2_peak_1524	AT1G16240
1	5556978	5557913	H3K4me3_AR_mg10_Cvi_1-pseudoTair10_Nu.bowtie2_peak_1525	AT1G16250
1	5563303	5564299	H3K4me3_AR_mg10_Cvi_1-pseudoTair10_Nu.bowtie2_peak_1526	AT1G16270
1	5569623	5570571	H3K4me3_AR_mg10_Cvi_1-pseudoTair10_Nu.bowtie2_peak_1527	AT1G16280
1	5573359	5573998	H3K4me3_AR_mg10_Cvi_1-pseudoTair10_Nu.bowtie2_peak_1528	AT1G16290
1	5574292	5574947	H3K4me3_AR_mg10_Cvi_1-pseudoTair10_Nu.bowtie2_peak_1529	AT1G16300
1	5578488	5578724	H3K4me3_AR_mg10_Cvi_1-pseudoTair10_Nu.bowtie2_peak_1530	AT1G16310
1	5580844	5581876	H3K4me3_AR_mg10_Cvi_1-pseudoTair10_Nu.bowtie2_peak_1531	AT1G16320
1	5587134	5587497	H3K4me3_AR_mg10_Cvi_1-pseudoTair10_Nu.bowtie2_peak_1532	AT1G16330
1	5589847	5590669	H3K4me3_AR_mg10_Cvi_1-pseudoTair10_Nu.bowtie2_peak_1533	AT1G16340
1	5590874	5591997	H3K4me3_AR_mg10_Cvi_1-pseudoTair10_Nu.bowtie2_peak_1534	AT1G16350
1	5596745	5597187	H3K4me3_AR_mg10_Cvi_1-pseudoTair10_Nu.bowtie2_peak_1535	AT1G16370
1	5602901	5603546	H3K4me3_AR_mg10_Cvi_1-pseudoTair10_Nu.bowtie2_peak_1536	AT1G16390
1	5613497	5613863	H3K4me3_AR_mg10_Cvi_1-pseudoTair10_Nu.bowtie2_peak_1537	AT1G16420
1	5614608	5615016	H3K4me3_AR_mg10_Cvi_1-pseudoTair10_Nu.bowtie2_peak_1538	AT1G16430
1	5615072	5615343	H3K4me3_AR_mg10_Cvi_1-pseudoTair10_Nu.bowtie2_peak_1539	.
1	5616829	5617607	H3K4me3_AR_mg10_Cvi_1-pseudoTair10_Nu.bowtie2_peak_1540	.
1	5617811	5618165	H3K4me3_AR_mg10_Cvi_1-pseudoTair10_Nu.bowtie2_peak_1541	AT1G16445
1	5621878	5622092	H3K4me3_AR_mg10_Cvi_1-pseudoTair10_Nu.bowtie2_peak_1542	AT1G16460
1	5622148	5622634	H3K4me3_AR_mg10_Cvi_1-pseudoTair10_Nu.bowtie2_peak_1543	AT1G16460
1	5622825	5623441	H3K4me3_AR_mg10_Cvi_1-pseudoTair10_Nu.bowtie2_peak_1544	AT1G16470
1	5628018	5629037	H3K4me3_AR_mg10_Cvi_1-pseudoTair10_Nu.bowtie2_peak_1545	AT1G16480, AT1G05227
1	5629195	5629524	H3K4me3_AR_mg10_Cvi_1-pseudoTair10_Nu.bowtie2_peak_1546	AT1G16489
1	5638990	5640016	H3K4me3_AR_mg10_Cvi_1-pseudoTair10_Nu.bowtie2_peak_1547	AT1G16500
1	5644701	5645302	H3K4me3_AR_mg10_Cvi_1-pseudoTair10_Nu.bowtie2_peak_1548	AT1G16510
1	5647603	5647870	H3K4me3_AR_mg10_Cvi_1-pseudoTair10_Nu.bowtie2_peak_1549	AT1G16515
1	5648739	5649386	H3K4me3_AR_mg10_Cvi_1-pseudoTair10_Nu.bowtie2_peak_1550	AT1G16520
1	5650277	5650952	H3K4me3_AR_mg10_Cvi_1-pseudoTair10_Nu.bowtie2_peak_1551	.
1	5651474	5651804	H3K4me3_AR_mg10_Cvi_1-pseudoTair10_Nu.bowtie2_peak_1552	.
1	5659402	5659867	H3K4me3_AR_mg10_Cvi_1-pseudoTair10_Nu.bowtie2_peak_1553	AT1G16540, AT1TE18300
1	5665522	5666666	H3K4me3_AR_mg10_Cvi_1-pseudoTair10_Nu.bowtie2_peak_1554	AT1G16550
1	5668415	5669031	H3K4me3_AR_mg10_Cvi_1-pseudoTair10_Nu.bowtie2_peak_1555	AT1G16560, AT1G05243
1	5673141	5673467	H3K4me3_AR_mg10_Cvi_1-pseudoTair10_Nu.bowtie2_peak_1556	AT1G16570
1	5673895	5674405	H3K4me3_AR_mg10_Cvi_1-pseudoTair10_Nu.bowtie2_peak_1557	AT1G16590
1	5677996	5678763	H3K4me3_AR_mg10_Cvi_1-pseudoTair10_Nu.bowtie2_peak_1558	AT1G16610
1	5683659	5684852	H3K4me3_AR_mg10_Cvi_1-pseudoTair10_Nu.bowtie2_peak_1559	AT1G16630
1	5685926	5686271	H3K4me3_AR_mg10_Cvi_1-pseudoTair10_Nu.bowtie2_peak_1560	AT1G16635, AT1G05247
1	5687977	5688649	H3K4me3_AR_mg10_Cvi_1-pseudoTair10_Nu.bowtie2_peak_1561	AT1G16650
1	5697299	5697968	H3K4me3_AR_mg10_Cvi_1-pseudoTair10_Nu.bowtie2_peak_1562	AT1G16670
1	5702267	5703154	H3K4me3_AR_mg10_Cvi_1-pseudoTair10_Nu.bowtie2_peak_1563	AT1G16680
1	5705995	5706546	H3K4me3_AR_mg10_Cvi_1-pseudoTair10_Nu.bowtie2_peak_1564	AT1G16690
1	5708788	5709066	H3K4me3_AR_mg10_Cvi_1-pseudoTair10_Nu.bowtie2_peak_1565	.
1	5709730	5710430	H3K4me3_AR_mg10_Cvi_1-pseudoTair10_Nu.bowtie2_peak_1566	AT1G16700
1	5711441	5711722	H3K4me3_AR_mg10_Cvi_1-pseudoTair10_Nu.bowtie2_peak_1567	.
1	5714023	5714953	H3K4me3_AR_mg10_Cvi_1-pseudoTair10_Nu.bowtie2_peak_1568	AT1G16710
1	5723002	5724038	H3K4me3_AR_mg10_Cvi_1-pseudoTair10_Nu.bowtie2_peak_1569	AT1G16720, AT1G05253
1	5726020	5726308	H3K4me3_AR_mg10_Cvi_1-pseudoTair10_Nu.bowtie2_peak_1570	.
1	5726430	5727386	H3K4me3_AR_mg10_Cvi_1-pseudoTair10_Nu.bowtie2_peak_1571	AT1G05257, AT1G16730
1	5727632	5728257	H3K4me3_AR_mg10_Cvi_1-pseudoTair10_Nu.bowtie2_peak_1572	AT1G16740
1	5731538	5731839	H3K4me3_AR_mg10_Cvi_1-pseudoTair10_Nu.bowtie2_peak_1573	AT1G16750
1	5736546	5737249	H3K4me3_AR_mg10_Cvi_1-pseudoTair10_Nu.bowtie2_peak_1574	.
1	5737864	5739192	H3K4me3_AR_mg10_Cvi_1-pseudoTair10_Nu.bowtie2_peak_1575	AT1G16770
1	5743440	5744251	H3K4me3_AR_mg10_Cvi_1-pseudoTair10_Nu.bowtie2_peak_1576	AT1G16780
1	5744541	5745192	H3K4me3_AR_mg10_Cvi_1-pseudoTair10_Nu.bowtie2_peak_1577	AT1G16790
1	5754667	5755468	H3K4me3_AR_mg10_Cvi_1-pseudoTair10_Nu.bowtie2_peak_1578	AT1G16800
1	5755833	5756206	H3K4me3_AR_mg10_Cvi_1-pseudoTair10_Nu.bowtie2_peak_1579	AT1G16810
1	5757954	5758201	H3K4me3_AR_mg10_Cvi_1-pseudoTair10_Nu.bowtie2_peak_1580	AT1G16820
1	5758751	5759349	H3K4me3_AR_mg10_Cvi_1-pseudoTair10_Nu.bowtie2_peak_1581	AT1G16825
1	5760642	5761632	H3K4me3_AR_mg10_Cvi_1-pseudoTair10_Nu.bowtie2_peak_1582	AT1G16830
1	5762204	5762424	H3K4me3_AR_mg10_Cvi_1-pseudoTair10_Nu.bowtie2_peak_1583	.
1	5762942	5764061	H3K4me3_AR_mg10_Cvi_1-pseudoTair10_Nu.bowtie2_peak_1584	AT1G16840
1	5764885	5765617	H3K4me3_AR_mg10_Cvi_1-pseudoTair10_Nu.bowtie2_peak_1585	AT1G16850
1	5767317	5768139	H3K4me3_AR_mg10_Cvi_1-pseudoTair10_Nu.bowtie2_peak_1586	AT1G16860
1	5772426	5773235	H3K4me3_AR_mg10_Cvi_1-pseudoTair10_Nu.bowtie2_peak_1587	AT1G16870
1	5773626	5773967	H3K4me3_AR_mg10_Cvi_1-pseudoTair10_Nu.bowtie2_peak_1588	AT1G16880
1	5777709	5778445	H3K4me3_AR_mg10_Cvi_1-pseudoTair10_Nu.bowtie2_peak_1589	AT1G16890
1	5781994	5782358	H3K4me3_AR_mg10_Cvi_1-pseudoTair10_Nu.bowtie2_peak_1590	AT1G16900
1	5785141	5785809	H3K4me3_AR_mg10_Cvi_1-pseudoTair10_Nu.bowtie2_peak_1591	AT1G16910
1	5786664	5787357	H3K4me3_AR_mg10_Cvi_1-pseudoTair10_Nu.bowtie2_peak_1592	AT1G16916
1	5787429	5787829	H3K4me3_AR_mg10_Cvi_1-pseudoTair10_Nu.bowtie2_peak_1593	.
1	5788583	5789208	H3K4me3_AR_mg10_Cvi_1-pseudoTair10_Nu.bowtie2_peak_1594	AT1G16920
1	5789717	5789933	H3K4me3_AR_mg10_Cvi_1-pseudoTair10_Nu.bowtie2_peak_1595	AT1G16930
1	5789946	5790675	H3K4me3_AR_mg10_Cvi_1-pseudoTair10_Nu.bowtie2_peak_1596	AT1G16930
1	5805384	5805805	H3K4me3_AR_mg10_Cvi_1-pseudoTair10_Nu.bowtie2_peak_1597	AT1G16970, AT1TE18770
1	5817572	5819074	H3K4me3_AR_mg10_Cvi_1-pseudoTair10_Nu.bowtie2_peak_1598	AT1G17010
1	5820213	5820599	H3K4me3_AR_mg10_Cvi_1-pseudoTair10_Nu.bowtie2_peak_1599	AT1G17020
1	5820696	5821011	H3K4me3_AR_mg10_Cvi_1-pseudoTair10_Nu.bowtie2_peak_1600	AT1G17020
1	5823557	5824197	H3K4me3_AR_mg10_Cvi_1-pseudoTair10_Nu.bowtie2_peak_1601	.
1	5824855	5825388	H3K4me3_AR_mg10_Cvi_1-pseudoTair10_Nu.bowtie2_peak_1602	AT1G17040
1	5825412	5825677	H3K4me3_AR_mg10_Cvi_1-pseudoTair10_Nu.bowtie2_peak_1603	AT1G17040
1	5827516	5827823	H3K4me3_AR_mg10_Cvi_1-pseudoTair10_Nu.bowtie2_peak_1604	.
1	5828949	5829704	H3K4me3_AR_mg10_Cvi_1-pseudoTair10_Nu.bowtie2_peak_1605	AT1G17050, AT1G05283
1	5829818	5830120	H3K4me3_AR_mg10_Cvi_1-pseudoTair10_Nu.bowtie2_peak_1606	AT1G17050
1	5834933	5835257	H3K4me3_AR_mg10_Cvi_1-pseudoTair10_Nu.bowtie2_peak_1607	AT1G17060
1	5837553	5838376	H3K4me3_AR_mg10_Cvi_1-pseudoTair10_Nu.bowtie2_peak_1608	AT1G17070, AT1G05287
1	5840742	5841655	H3K4me3_AR_mg10_Cvi_1-pseudoTair10_Nu.bowtie2_peak_1609	AT1G17080
1	5842238	5842860	H3K4me3_AR_mg10_Cvi_1-pseudoTair10_Nu.bowtie2_peak_1610	.
1	5843869	5844288	H3K4me3_AR_mg10_Cvi_1-pseudoTair10_Nu.bowtie2_peak_1611	AT1G17090
1	5844708	5845609	H3K4me3_AR_mg10_Cvi_1-pseudoTair10_Nu.bowtie2_peak_1612	AT1G17100
1	5845843	5846140	H3K4me3_AR_mg10_Cvi_1-pseudoTair10_Nu.bowtie2_peak_1613	.
1	5848695	5849151	H3K4me3_AR_mg10_Cvi_1-pseudoTair10_Nu.bowtie2_peak_1614	AT1G17110
1	5849560	5849948	H3K4me3_AR_mg10_Cvi_1-pseudoTair10_Nu.bowtie2_peak_1615	AT1G17110
1	5850139	5850873	H3K4me3_AR_mg10_Cvi_1-pseudoTair10_Nu.bowtie2_peak_1616	AT1G17110
1	5851902	5852740	H3K4me3_AR_mg10_Cvi_1-pseudoTair10_Nu.bowtie2_peak_1617	AT1G17120
1	5854156	5854755	H3K4me3_AR_mg10_Cvi_1-pseudoTair10_Nu.bowtie2_peak_1618	AT1G17130
1	5856757	5857132	H3K4me3_AR_mg10_Cvi_1-pseudoTair10_Nu.bowtie2_peak_1619	.
1	5857226	5857723	H3K4me3_AR_mg10_Cvi_1-pseudoTair10_Nu.bowtie2_peak_1620	AT1G17140
1	5861810	5862674	H3K4me3_AR_mg10_Cvi_1-pseudoTair10_Nu.bowtie2_peak_1621	AT1G17145
1	5863599	5863991	H3K4me3_AR_mg10_Cvi_1-pseudoTair10_Nu.bowtie2_peak_1622	AT1G17147
1	5867626	5868337	H3K4me3_AR_mg10_Cvi_1-pseudoTair10_Nu.bowtie2_peak_1623	AT1G17160
1	5869848	5870271	H3K4me3_AR_mg10_Cvi_1-pseudoTair10_Nu.bowtie2_peak_1624	AT1G17170
1	5875374	5875794	H3K4me3_AR_mg10_Cvi_1-pseudoTair10_Nu.bowtie2_peak_1625	AT1G17190
1	5883981	5884728	H3K4me3_AR_mg10_Cvi_1-pseudoTair10_Nu.bowtie2_peak_1626	AT1G17210
1	5885104	5886297	H3K4me3_AR_mg10_Cvi_1-pseudoTair10_Nu.bowtie2_peak_1627	AT1G17220
1	5890802	5891364	H3K4me3_AR_mg10_Cvi_1-pseudoTair10_Nu.bowtie2_peak_1628	AT1G17230
1	5891379	5892052	H3K4me3_AR_mg10_Cvi_1-pseudoTair10_Nu.bowtie2_peak_1629	AT1G17230
1	5895397	5895703	H3K4me3_AR_mg10_Cvi_1-pseudoTair10_Nu.bowtie2_peak_1630	AT1G17235
1	5910957	5911715	H3K4me3_AR_mg10_Cvi_1-pseudoTair10_Nu.bowtie2_peak_1631	AT1G17270
1	5919425	5920006	H3K4me3_AR_mg10_Cvi_1-pseudoTair10_Nu.bowtie2_peak_1632	AT1G17280
1	5922676	5923319	H3K4me3_AR_mg10_Cvi_1-pseudoTair10_Nu.bowtie2_peak_1633	AT1G17290
1	5928226	5928579	H3K4me3_AR_mg10_Cvi_1-pseudoTair10_Nu.bowtie2_peak_1634	AT1G17310
1	5929813	5930240	H3K4me3_AR_mg10_Cvi_1-pseudoTair10_Nu.bowtie2_peak_1635	AT1G17330
1	5933865	5934532	H3K4me3_AR_mg10_Cvi_1-pseudoTair10_Nu.bowtie2_peak_1636	AT1G17340
1	5940545	5940938	H3K4me3_AR_mg10_Cvi_1-pseudoTair10_Nu.bowtie2_peak_1637	AT1G17345
1	5941761	5942459	H3K4me3_AR_mg10_Cvi_1-pseudoTair10_Nu.bowtie2_peak_1638	AT1G17350
1	5946645	5947290	H3K4me3_AR_mg10_Cvi_1-pseudoTair10_Nu.bowtie2_peak_1639	AT1G17360, AT1G05303
1	5954085	5954940	H3K4me3_AR_mg10_Cvi_1-pseudoTair10_Nu.bowtie2_peak_1640	AT1G17370
1	5956855	5957069	H3K4me3_AR_mg10_Cvi_1-pseudoTair10_Nu.bowtie2_peak_1641	AT1G17380
1	5969148	5969954	H3K4me3_AR_mg10_Cvi_1-pseudoTair10_Nu.bowtie2_peak_1642	AT1G17410
1	5977479	5977901	H3K4me3_AR_mg10_Cvi_1-pseudoTair10_Nu.bowtie2_peak_1643	AT1G17420
1	5980625	5981313	H3K4me3_AR_mg10_Cvi_1-pseudoTair10_Nu.bowtie2_peak_1644	.
1	5982266	5983186	H3K4me3_AR_mg10_Cvi_1-pseudoTair10_Nu.bowtie2_peak_1645	AT1G17430
1	5986461	5987708	H3K4me3_AR_mg10_Cvi_1-pseudoTair10_Nu.bowtie2_peak_1646	AT1G17440
1	5995900	5996876	H3K4me3_AR_mg10_Cvi_1-pseudoTair10_Nu.bowtie2_peak_1647	AT1G17450
1	5997279	5997705	H3K4me3_AR_mg10_Cvi_1-pseudoTair10_Nu.bowtie2_peak_1648	AT1G17455
1	5998806	5999170	H3K4me3_AR_mg10_Cvi_1-pseudoTair10_Nu.bowtie2_peak_1649	AT1G17460
1	6002937	6003290	H3K4me3_AR_mg10_Cvi_1-pseudoTair10_Nu.bowtie2_peak_1650	AT1G17470
1	6003306	6003584	H3K4me3_AR_mg10_Cvi_1-pseudoTair10_Nu.bowtie2_peak_1651	AT1G17470
1	6007472	6008299	H3K4me3_AR_mg10_Cvi_1-pseudoTair10_Nu.bowtie2_peak_1652	AT1G17480
1	6008655	6009170	H3K4me3_AR_mg10_Cvi_1-pseudoTair10_Nu.bowtie2_peak_1653	AT1G17490
1	6018060	6018502	H3K4me3_AR_mg10_Cvi_1-pseudoTair10_Nu.bowtie2_peak_1654	AT1G17500
1	6023612	6024273	H3K4me3_AR_mg10_Cvi_1-pseudoTair10_Nu.bowtie2_peak_1655	AT1G17510
1	6026758	6027415	H3K4me3_AR_mg10_Cvi_1-pseudoTair10_Nu.bowtie2_peak_1656	AT1G17520
1	6027647	6028412	H3K4me3_AR_mg10_Cvi_1-pseudoTair10_Nu.bowtie2_peak_1657	AT1G17530
1	6031703	6031926	H3K4me3_AR_mg10_Cvi_1-pseudoTair10_Nu.bowtie2_peak_1658	AT1G17540
1	6032294	6032682	H3K4me3_AR_mg10_Cvi_1-pseudoTair10_Nu.bowtie2_peak_1659	AT1G17540
1	6034354	6035747	H3K4me3_AR_mg10_Cvi_1-pseudoTair10_Nu.bowtie2_peak_1660	AT1G17550
1	6039238	6039925	H3K4me3_AR_mg10_Cvi_1-pseudoTair10_Nu.bowtie2_peak_1661	AT1G17580
1	6050499	6050740	H3K4me3_AR_mg10_Cvi_1-pseudoTair10_Nu.bowtie2_peak_1662	.
1	6052096	6052579	H3K4me3_AR_mg10_Cvi_1-pseudoTair10_Nu.bowtie2_peak_1663	AT1G17590
1	6062225	6063172	H3K4me3_AR_mg10_Cvi_1-pseudoTair10_Nu.bowtie2_peak_1664	AT1G17620
1	6064481	6065162	H3K4me3_AR_mg10_Cvi_1-pseudoTair10_Nu.bowtie2_peak_1665	AT1G17630
1	6068569	6069332	H3K4me3_AR_mg10_Cvi_1-pseudoTair10_Nu.bowtie2_peak_1666	AT1G17640
1	6071321	6072069	H3K4me3_AR_mg10_Cvi_1-pseudoTair10_Nu.bowtie2_peak_1667	AT1G17650
1	6073711	6074498	H3K4me3_AR_mg10_Cvi_1-pseudoTair10_Nu.bowtie2_peak_1668	AT1G17665
1	6076094	6076765	H3K4me3_AR_mg10_Cvi_1-pseudoTair10_Nu.bowtie2_peak_1669	AT1G17680
1	6087415	6088323	H3K4me3_AR_mg10_Cvi_1-pseudoTair10_Nu.bowtie2_peak_1670	AT1G17690
1	6089648	6090056	H3K4me3_AR_mg10_Cvi_1-pseudoTair10_Nu.bowtie2_peak_1671	AT1G17700
1	6097555	6098281	H3K4me3_AR_mg10_Cvi_1-pseudoTair10_Nu.bowtie2_peak_1672	AT1G17720
1	6099089	6099771	H3K4me3_AR_mg10_Cvi_1-pseudoTair10_Nu.bowtie2_peak_1673	AT1G17730
1	6101142	6101788	H3K4me3_AR_mg10_Cvi_1-pseudoTair10_Nu.bowtie2_peak_1674	AT1G17745, AT1G17744
1	6103563	6104068	H3K4me3_AR_mg10_Cvi_1-pseudoTair10_Nu.bowtie2_peak_1675	AT1G05317
1	6106359	6107611	H3K4me3_AR_mg10_Cvi_1-pseudoTair10_Nu.bowtie2_peak_1676	AT1G17750, AT1G05323, AT1G05327
1	6108023	6108625	H3K4me3_AR_mg10_Cvi_1-pseudoTair10_Nu.bowtie2_peak_1677	AT1G17750
1	6115734	6116591	H3K4me3_AR_mg10_Cvi_1-pseudoTair10_Nu.bowtie2_peak_1678	AT1G17760
1	6122202	6122413	H3K4me3_AR_mg10_Cvi_1-pseudoTair10_Nu.bowtie2_peak_1679	.
1	6123644	6124005	H3K4me3_AR_mg10_Cvi_1-pseudoTair10_Nu.bowtie2_peak_1680	AT1G17780
1	6124029	6124469	H3K4me3_AR_mg10_Cvi_1-pseudoTair10_Nu.bowtie2_peak_1681	AT1G17780
1	6126421	6127455	H3K4me3_AR_mg10_Cvi_1-pseudoTair10_Nu.bowtie2_peak_1682	AT1G17790
1	6130121	6130448	H3K4me3_AR_mg10_Cvi_1-pseudoTair10_Nu.bowtie2_peak_1683	AT1G17810
1	6130533	6131582	H3K4me3_AR_mg10_Cvi_1-pseudoTair10_Nu.bowtie2_peak_1684	AT1G17810
1	6131621	6131977	H3K4me3_AR_mg10_Cvi_1-pseudoTair10_Nu.bowtie2_peak_1685	.
1	6132097	6132363	H3K4me3_AR_mg10_Cvi_1-pseudoTair10_Nu.bowtie2_peak_1686	.
1	6134318	6135282	H3K4me3_AR_mg10_Cvi_1-pseudoTair10_Nu.bowtie2_peak_1687	AT1G05333, AT1G17820
1	6137239	6137455	H3K4me3_AR_mg10_Cvi_1-pseudoTair10_Nu.bowtie2_peak_1688	AT1G17830
1	6138025	6138305	H3K4me3_AR_mg10_Cvi_1-pseudoTair10_Nu.bowtie2_peak_1689	AT1G17830
1	6142658	6143327	H3K4me3_AR_mg10_Cvi_1-pseudoTair10_Nu.bowtie2_peak_1690	AT1G17840, AT1G05337
1	6148031	6148817	H3K4me3_AR_mg10_Cvi_1-pseudoTair10_Nu.bowtie2_peak_1691	AT1G17850
1	6149327	6149888	H3K4me3_AR_mg10_Cvi_1-pseudoTair10_Nu.bowtie2_peak_1692	AT1G17860, AT1G05347
1	6151627	6152299	H3K4me3_AR_mg10_Cvi_1-pseudoTair10_Nu.bowtie2_peak_1693	AT1G17870, AT1G05353
1	6153168	6153507	H3K4me3_AR_mg10_Cvi_1-pseudoTair10_Nu.bowtie2_peak_1694	AT1G17880
1	6153620	6153901	H3K4me3_AR_mg10_Cvi_1-pseudoTair10_Nu.bowtie2_peak_1695	AT1G17880
1	6154756	6155761	H3K4me3_AR_mg10_Cvi_1-pseudoTair10_Nu.bowtie2_peak_1696	AT1G17890
1	6164794	6165848	H3K4me3_AR_mg10_Cvi_1-pseudoTair10_Nu.bowtie2_peak_1697	AT1G17920, AT1G05357
1	6168020	6168837	H3K4me3_AR_mg10_Cvi_1-pseudoTair10_Nu.bowtie2_peak_1698	AT1G17930
1	6172421	6173025	H3K4me3_AR_mg10_Cvi_1-pseudoTair10_Nu.bowtie2_peak_1699	AT1G17940
1	6175010	6175239	H3K4me3_AR_mg10_Cvi_1-pseudoTair10_Nu.bowtie2_peak_1700	.
1	6178037	6178309	H3K4me3_AR_mg10_Cvi_1-pseudoTair10_Nu.bowtie2_peak_1701	AT1G17950
1	6183229	6183569	H3K4me3_AR_mg10_Cvi_1-pseudoTair10_Nu.bowtie2_peak_1702	AT1G17960
1	6184907	6185714	H3K4me3_AR_mg10_Cvi_1-pseudoTair10_Nu.bowtie2_peak_1703	AT1G17970
1	6190902	6191209	H3K4me3_AR_mg10_Cvi_1-pseudoTair10_Nu.bowtie2_peak_1704	AT1G17980
1	6191244	6191702	H3K4me3_AR_mg10_Cvi_1-pseudoTair10_Nu.bowtie2_peak_1705	AT1G17980
1	6192037	6193752	H3K4me3_AR_mg10_Cvi_1-pseudoTair10_Nu.bowtie2_peak_1706	AT1G17990
1	6194973	6196200	H3K4me3_AR_mg10_Cvi_1-pseudoTair10_Nu.bowtie2_peak_1707	AT1G18000
1	6199845	6201063	H3K4me3_AR_mg10_Cvi_1-pseudoTair10_Nu.bowtie2_peak_1708	AT1G18010
1	6202284	6202796	H3K4me3_AR_mg10_Cvi_1-pseudoTair10_Nu.bowtie2_peak_1709	AT1G18020
1	6202816	6204003	H3K4me3_AR_mg10_Cvi_1-pseudoTair10_Nu.bowtie2_peak_1710	AT1G18020
1	6204310	6205067	H3K4me3_AR_mg10_Cvi_1-pseudoTair10_Nu.bowtie2_peak_1711	AT1G18030
1	6208738	6209522	H3K4me3_AR_mg10_Cvi_1-pseudoTair10_Nu.bowtie2_peak_1712	AT1G18040
1	6209768	6210234	H3K4me3_AR_mg10_Cvi_1-pseudoTair10_Nu.bowtie2_peak_1713	.
1	6212565	6212877	H3K4me3_AR_mg10_Cvi_1-pseudoTair10_Nu.bowtie2_peak_1714	AT1G18060
1	6213007	6213348	H3K4me3_AR_mg10_Cvi_1-pseudoTair10_Nu.bowtie2_peak_1715	AT1G18060
1	6217666	6218302	H3K4me3_AR_mg10_Cvi_1-pseudoTair10_Nu.bowtie2_peak_1716	AT1G18070
1	6222243	6223300	H3K4me3_AR_mg10_Cvi_1-pseudoTair10_Nu.bowtie2_peak_1717	AT1G18080
1	6224491	6224787	H3K4me3_AR_mg10_Cvi_1-pseudoTair10_Nu.bowtie2_peak_1718	AT1G18090
1	6227126	6227654	H3K4me3_AR_mg10_Cvi_1-pseudoTair10_Nu.bowtie2_peak_1719	.
1	6229821	6230197	H3K4me3_AR_mg10_Cvi_1-pseudoTair10_Nu.bowtie2_peak_1720	AT1G18100
1	6232065	6232402	H3K4me3_AR_mg10_Cvi_1-pseudoTair10_Nu.bowtie2_peak_1721	AT1G18120
1	6238976	6240186	H3K4me3_AR_mg10_Cvi_1-pseudoTair10_Nu.bowtie2_peak_1722	.
1	6246751	6247720	H3K4me3_AR_mg10_Cvi_1-pseudoTair10_Nu.bowtie2_peak_1723	AT1G18150
1	6248776	6249645	H3K4me3_AR_mg10_Cvi_1-pseudoTair10_Nu.bowtie2_peak_1724	AT1G18160
1	6254203	6254827	H3K4me3_AR_mg10_Cvi_1-pseudoTair10_Nu.bowtie2_peak_1725	AT1G18170
1	6255798	6256204	H3K4me3_AR_mg10_Cvi_1-pseudoTair10_Nu.bowtie2_peak_1726	AT1G18180
1	6260651	6261447	H3K4me3_AR_mg10_Cvi_1-pseudoTair10_Nu.bowtie2_peak_1727	AT1G18190
1	6264407	6264851	H3K4me3_AR_mg10_Cvi_1-pseudoTair10_Nu.bowtie2_peak_1728	AT1G18197
1	6266435	6266658	H3K4me3_AR_mg10_Cvi_1-pseudoTair10_Nu.bowtie2_peak_1729	AT1G18200
1	6267842	6268829	H3K4me3_AR_mg10_Cvi_1-pseudoTair10_Nu.bowtie2_peak_1730	AT1G18210
1	6271567	6272415	H3K4me3_AR_mg10_Cvi_1-pseudoTair10_Nu.bowtie2_peak_1731	AT1G05397
1	6277036	6277826	H3K4me3_AR_mg10_Cvi_1-pseudoTair10_Nu.bowtie2_peak_1732	AT1G18250
1	6281070	6282092	H3K4me3_AR_mg10_Cvi_1-pseudoTair10_Nu.bowtie2_peak_1733	AT1G18260
1	6282343	6282986	H3K4me3_AR_mg10_Cvi_1-pseudoTair10_Nu.bowtie2_peak_1734	AT1G18265
1	6293491	6293848	H3K4me3_AR_mg10_Cvi_1-pseudoTair10_Nu.bowtie2_peak_1735	AT1G18270
1	6294381	6294766	H3K4me3_AR_mg10_Cvi_1-pseudoTair10_Nu.bowtie2_peak_1736	AT1G18280
1	6294848	6295233	H3K4me3_AR_mg10_Cvi_1-pseudoTair10_Nu.bowtie2_peak_1737	.
1	6297373	6297983	H3K4me3_AR_mg10_Cvi_1-pseudoTair10_Nu.bowtie2_peak_1738	AT1G18290
1	6299713	6300780	H3K4me3_AR_mg10_Cvi_1-pseudoTair10_Nu.bowtie2_peak_1739	AT1G18300
1	6301953	6302602	H3K4me3_AR_mg10_Cvi_1-pseudoTair10_Nu.bowtie2_peak_1740	.
1	6303189	6303476	H3K4me3_AR_mg10_Cvi_1-pseudoTair10_Nu.bowtie2_peak_1741	AT1G18310
1	6303573	6303955	H3K4me3_AR_mg10_Cvi_1-pseudoTair10_Nu.bowtie2_peak_1742	AT1G18310
1	6304243	6304599	H3K4me3_AR_mg10_Cvi_1-pseudoTair10_Nu.bowtie2_peak_1743	AT1G18320
1	6307176	6307924	H3K4me3_AR_mg10_Cvi_1-pseudoTair10_Nu.bowtie2_peak_1744	AT1G18330
1	6310836	6311344	H3K4me3_AR_mg10_Cvi_1-pseudoTair10_Nu.bowtie2_peak_1745	AT1G18335
1	6313167	6313921	H3K4me3_AR_mg10_Cvi_1-pseudoTair10_Nu.bowtie2_peak_1746	AT1G18340
1	6315593	6316658	H3K4me3_AR_mg10_Cvi_1-pseudoTair10_Nu.bowtie2_peak_1747	AT1G18350
1	6318603	6319377	H3K4me3_AR_mg10_Cvi_1-pseudoTair10_Nu.bowtie2_peak_1748	AT1G18360
1	6319757	6319968	H3K4me3_AR_mg10_Cvi_1-pseudoTair10_Nu.bowtie2_peak_1749	.
1	6324120	6324328	H3K4me3_AR_mg10_Cvi_1-pseudoTair10_Nu.bowtie2_peak_1750	AT1G18370
1	6325863	6326706	H3K4me3_AR_mg10_Cvi_1-pseudoTair10_Nu.bowtie2_peak_1751	AT1G18390, AT1G18382
1	6327490	6328194	H3K4me3_AR_mg10_Cvi_1-pseudoTair10_Nu.bowtie2_peak_1752	AT1G18390
1	6329587	6329855	H3K4me3_AR_mg10_Cvi_1-pseudoTair10_Nu.bowtie2_peak_1753	.
1	6331624	6331834	H3K4me3_AR_mg10_Cvi_1-pseudoTair10_Nu.bowtie2_peak_1754	AT1G18400
1	6341478	6341886	H3K4me3_AR_mg10_Cvi_1-pseudoTair10_Nu.bowtie2_peak_1755	AT1G18410
1	6342196	6342479	H3K4me3_AR_mg10_Cvi_1-pseudoTair10_Nu.bowtie2_peak_1756	AT1G18410
1	6343131	6343886	H3K4me3_AR_mg10_Cvi_1-pseudoTair10_Nu.bowtie2_peak_1757	AT1G18420
1	6345136	6345701	H3K4me3_AR_mg10_Cvi_1-pseudoTair10_Nu.bowtie2_peak_1758	AT1G18415
1	6345925	6346633	H3K4me3_AR_mg10_Cvi_1-pseudoTair10_Nu.bowtie2_peak_1759	AT1G18440
1	6348079	6348762	H3K4me3_AR_mg10_Cvi_1-pseudoTair10_Nu.bowtie2_peak_1760	AT1G18450
1	6352505	6352916	H3K4me3_AR_mg10_Cvi_1-pseudoTair10_Nu.bowtie2_peak_1761	AT1G18460
1	6353111	6353932	H3K4me3_AR_mg10_Cvi_1-pseudoTair10_Nu.bowtie2_peak_1762	AT1G18460
1	6355147	6355403	H3K4me3_AR_mg10_Cvi_1-pseudoTair10_Nu.bowtie2_peak_1763	.
1	6359664	6360149	H3K4me3_AR_mg10_Cvi_1-pseudoTair10_Nu.bowtie2_peak_1764	AT1G18470
1	6361602	6362418	H3K4me3_AR_mg10_Cvi_1-pseudoTair10_Nu.bowtie2_peak_1765	AT1G18480
1	6363137	6363895	H3K4me3_AR_mg10_Cvi_1-pseudoTair10_Nu.bowtie2_peak_1766	AT1G18485
1	6367049	6367577	H3K4me3_AR_mg10_Cvi_1-pseudoTair10_Nu.bowtie2_peak_1767	AT1G18490
1	6367605	6367816	H3K4me3_AR_mg10_Cvi_1-pseudoTair10_Nu.bowtie2_peak_1768	AT1G18490
1	6369264	6370328	H3K4me3_AR_mg10_Cvi_1-pseudoTair10_Nu.bowtie2_peak_1769	AT1G18500
1	6376675	6377180	H3K4me3_AR_mg10_Cvi_1-pseudoTair10_Nu.bowtie2_peak_1770	AT1G18530
1	6377865	6378593	H3K4me3_AR_mg10_Cvi_1-pseudoTair10_Nu.bowtie2_peak_1771	AT1G18540
1	6383813	6384524	H3K4me3_AR_mg10_Cvi_1-pseudoTair10_Nu.bowtie2_peak_1772	AT1G18550
1	6385263	6386014	H3K4me3_AR_mg10_Cvi_1-pseudoTair10_Nu.bowtie2_peak_1773	AT1G18560
1	6389538	6389866	H3K4me3_AR_mg10_Cvi_1-pseudoTair10_Nu.bowtie2_peak_1774	AT1G18570
1	6390634	6390855	H3K4me3_AR_mg10_Cvi_1-pseudoTair10_Nu.bowtie2_peak_1775	.
1	6395897	6396427	H3K4me3_AR_mg10_Cvi_1-pseudoTair10_Nu.bowtie2_peak_1776	AT1G18580
1	6398666	6399299	H3K4me3_AR_mg10_Cvi_1-pseudoTair10_Nu.bowtie2_peak_1777	AT1G18590
1	6400451	6401265	H3K4me3_AR_mg10_Cvi_1-pseudoTair10_Nu.bowtie2_peak_1778	AT1G18600
1	6405649	6406469	H3K4me3_AR_mg10_Cvi_1-pseudoTair10_Nu.bowtie2_peak_1779	AT1G18610
1	6410530	6410773	H3K4me3_AR_mg10_Cvi_1-pseudoTair10_Nu.bowtie2_peak_1780	AT1G18620
1	6413611	6414321	H3K4me3_AR_mg10_Cvi_1-pseudoTair10_Nu.bowtie2_peak_1781	.
1	6414701	6415359	H3K4me3_AR_mg10_Cvi_1-pseudoTair10_Nu.bowtie2_peak_1782	AT1G18630
1	6418139	6418672	H3K4me3_AR_mg10_Cvi_1-pseudoTair10_Nu.bowtie2_peak_1783	AT1G18640
1	6419776	6420054	H3K4me3_AR_mg10_Cvi_1-pseudoTair10_Nu.bowtie2_peak_1784	.
1	6420246	6420559	H3K4me3_AR_mg10_Cvi_1-pseudoTair10_Nu.bowtie2_peak_1785	AT1G18650
1	6421108	6421831	H3K4me3_AR_mg10_Cvi_1-pseudoTair10_Nu.bowtie2_peak_1786	AT1G18660
1	6430190	6430845	H3K4me3_AR_mg10_Cvi_1-pseudoTair10_Nu.bowtie2_peak_1787	AT1G18670
1	6432883	6433481	H3K4me3_AR_mg10_Cvi_1-pseudoTair10_Nu.bowtie2_peak_1788	AT1G18680
1	6433559	6434089	H3K4me3_AR_mg10_Cvi_1-pseudoTair10_Nu.bowtie2_peak_1789	AT1G18690
1	6434927	6435654	H3K4me3_AR_mg10_Cvi_1-pseudoTair10_Nu.bowtie2_peak_1790	AT1G18690
1	6437484	6437998	H3K4me3_AR_mg10_Cvi_1-pseudoTair10_Nu.bowtie2_peak_1791	AT1G18700
1	6452443	6452945	H3K4me3_AR_mg10_Cvi_1-pseudoTair10_Nu.bowtie2_peak_1792	.
1	6458765	6459043	H3K4me3_AR_mg10_Cvi_1-pseudoTair10_Nu.bowtie2_peak_1793	.
1	6459223	6459741	H3K4me3_AR_mg10_Cvi_1-pseudoTair10_Nu.bowtie2_peak_1794	AT1G18720
1	6464021	6465269	H3K4me3_AR_mg10_Cvi_1-pseudoTair10_Nu.bowtie2_peak_1795	AT1G18740
1	6465974	6466431	H3K4me3_AR_mg10_Cvi_1-pseudoTair10_Nu.bowtie2_peak_1796	AT1G05423, AT1G18745, AT1G05427, AT1G05433
1	6466772	6467427	H3K4me3_AR_mg10_Cvi_1-pseudoTair10_Nu.bowtie2_peak_1797	AT1G18750, AT1TE20970
1	6475261	6475543	H3K4me3_AR_mg10_Cvi_1-pseudoTair10_Nu.bowtie2_peak_1798	AT1G18773
1	6476711	6477101	H3K4me3_AR_mg10_Cvi_1-pseudoTair10_Nu.bowtie2_peak_1799	AT1G18780
1	6483056	6483607	H3K4me3_AR_mg10_Cvi_1-pseudoTair10_Nu.bowtie2_peak_1800	AT1G18800
1	6486483	6486797	H3K4me3_AR_mg10_Cvi_1-pseudoTair10_Nu.bowtie2_peak_1801	AT1G18810
1	6489254	6489686	H3K4me3_AR_mg10_Cvi_1-pseudoTair10_Nu.bowtie2_peak_1802	AT1G18830
1	6503822	6504162	H3K4me3_AR_mg10_Cvi_1-pseudoTair10_Nu.bowtie2_peak_1803	AT1G18840
1	6505727	6506438	H3K4me3_AR_mg10_Cvi_1-pseudoTair10_Nu.bowtie2_peak_1804	AT1G18850
1	6510493	6510799	H3K4me3_AR_mg10_Cvi_1-pseudoTair10_Nu.bowtie2_peak_1805	.
1	6521456	6521865	H3K4me3_AR_mg10_Cvi_1-pseudoTair10_Nu.bowtie2_peak_1806	AT1G18880
1	6525062	6525987	H3K4me3_AR_mg10_Cvi_1-pseudoTair10_Nu.bowtie2_peak_1807	AT1G18890, AT1G05453
1	6529004	6529578	H3K4me3_AR_mg10_Cvi_1-pseudoTair10_Nu.bowtie2_peak_1808	AT1G18900
1	6537689	6538149	H3K4me3_AR_mg10_Cvi_1-pseudoTair10_Nu.bowtie2_peak_1809	AT1G18910
1	6543772	6544614	H3K4me3_AR_mg10_Cvi_1-pseudoTair10_Nu.bowtie2_peak_1810	AT1G18940
1	6546234	6547293	H3K4me3_AR_mg10_Cvi_1-pseudoTair10_Nu.bowtie2_peak_1811	AT1G18950
1	6554904	6555233	H3K4me3_AR_mg10_Cvi_1-pseudoTair10_Nu.bowtie2_peak_1812	AT1G18975, AT1G18970
1	6557478	6558011	H3K4me3_AR_mg10_Cvi_1-pseudoTair10_Nu.bowtie2_peak_1813	AT1G18980
1	6561909	6562780	H3K4me3_AR_mg10_Cvi_1-pseudoTair10_Nu.bowtie2_peak_1814	AT1G19000
1	6565542	6566202	H3K4me3_AR_mg10_Cvi_1-pseudoTair10_Nu.bowtie2_peak_1815	AT1G19010
1	6568053	6568349	H3K4me3_AR_mg10_Cvi_1-pseudoTair10_Nu.bowtie2_peak_1816	AT1G19020
1	6568711	6569360	H3K4me3_AR_mg10_Cvi_1-pseudoTair10_Nu.bowtie2_peak_1817	AT1G19025
1	6572025	6572450	H3K4me3_AR_mg10_Cvi_1-pseudoTair10_Nu.bowtie2_peak_1818	AT1TE21300
1	6578895	6579226	H3K4me3_AR_mg10_Cvi_1-pseudoTair10_Nu.bowtie2_peak_1819	AT1G19050
1	6584338	6584807	H3K4me3_AR_mg10_Cvi_1-pseudoTair10_Nu.bowtie2_peak_1820	AT1G19080, AT1G19070
1	6589868	6590991	H3K4me3_AR_mg10_Cvi_1-pseudoTair10_Nu.bowtie2_peak_1821	AT1G19090
1	6594877	6595843	H3K4me3_AR_mg10_Cvi_1-pseudoTair10_Nu.bowtie2_peak_1822	AT1G19100
1	6602109	6602958	H3K4me3_AR_mg10_Cvi_1-pseudoTair10_Nu.bowtie2_peak_1823	AT1G19110
1	6608075	6608675	H3K4me3_AR_mg10_Cvi_1-pseudoTair10_Nu.bowtie2_peak_1824	AT1G19120, AT1G05463
1	6609939	6610618	H3K4me3_AR_mg10_Cvi_1-pseudoTair10_Nu.bowtie2_peak_1825	AT1G19130, AT1G05467
1	6611659	6612499	H3K4me3_AR_mg10_Cvi_1-pseudoTair10_Nu.bowtie2_peak_1826	AT1G19140
1	6612759	6613339	H3K4me3_AR_mg10_Cvi_1-pseudoTair10_Nu.bowtie2_peak_1827	AT1G19150
1	6616656	6617633	H3K4me3_AR_mg10_Cvi_1-pseudoTair10_Nu.bowtie2_peak_1828	AT1G19170
1	6622160	6622575	H3K4me3_AR_mg10_Cvi_1-pseudoTair10_Nu.bowtie2_peak_1829	AT1G19180
1	6622667	6623262	H3K4me3_AR_mg10_Cvi_1-pseudoTair10_Nu.bowtie2_peak_1830	.
1	6623828	6624819	H3K4me3_AR_mg10_Cvi_1-pseudoTair10_Nu.bowtie2_peak_1831	AT1G19190
1	6625409	6625914	H3K4me3_AR_mg10_Cvi_1-pseudoTair10_Nu.bowtie2_peak_1832	AT1G19200
1	6626959	6627646	H3K4me3_AR_mg10_Cvi_1-pseudoTair10_Nu.bowtie2_peak_1833	AT1G19210
1	6632225	6632683	H3K4me3_AR_mg10_Cvi_1-pseudoTair10_Nu.bowtie2_peak_1834	AT1G19220
1	6644069	6645089	H3K4me3_AR_mg10_Cvi_1-pseudoTair10_Nu.bowtie2_peak_1835	AT1G19230
1	6649549	6650463	H3K4me3_AR_mg10_Cvi_1-pseudoTair10_Nu.bowtie2_peak_1836	AT1G19240
1	6652806	6653063	H3K4me3_AR_mg10_Cvi_1-pseudoTair10_Nu.bowtie2_peak_1837	AT1G19250
1	6662494	6662748	H3K4me3_AR_mg10_Cvi_1-pseudoTair10_Nu.bowtie2_peak_1838	AT1G19270, AT1TE21580
1	6662893	6663539	H3K4me3_AR_mg10_Cvi_1-pseudoTair10_Nu.bowtie2_peak_1839	AT1G19270
1	6666108	6666855	H3K4me3_AR_mg10_Cvi_1-pseudoTair10_Nu.bowtie2_peak_1840	AT1G19290
1	6671434	6672549	H3K4me3_AR_mg10_Cvi_1-pseudoTair10_Nu.bowtie2_peak_1841	AT1G19300
1	6677322	6677665	H3K4me3_AR_mg10_Cvi_1-pseudoTair10_Nu.bowtie2_peak_1842	AT1G19310
1	6679449	6680071	H3K4me3_AR_mg10_Cvi_1-pseudoTair10_Nu.bowtie2_peak_1843	AT1G19320
1	6682971	6683527	H3K4me3_AR_mg10_Cvi_1-pseudoTair10_Nu.bowtie2_peak_1844	AT1G19330
1	6684751	6685379	H3K4me3_AR_mg10_Cvi_1-pseudoTair10_Nu.bowtie2_peak_1845	AT1G19340
1	6688723	6689343	H3K4me3_AR_mg10_Cvi_1-pseudoTair10_Nu.bowtie2_peak_1846	AT1G19350
1	6691667	6692485	H3K4me3_AR_mg10_Cvi_1-pseudoTair10_Nu.bowtie2_peak_1847	AT1G19360
1	6692956	6693315	H3K4me3_AR_mg10_Cvi_1-pseudoTair10_Nu.bowtie2_peak_1848	.
1	6693824	6694983	H3K4me3_AR_mg10_Cvi_1-pseudoTair10_Nu.bowtie2_peak_1849	AT1G19370
1	6698005	6698616	H3K4me3_AR_mg10_Cvi_1-pseudoTair10_Nu.bowtie2_peak_1850	AT1G19380
1	6709851	6710415	H3K4me3_AR_mg10_Cvi_1-pseudoTair10_Nu.bowtie2_peak_1851	AT1G19394, AT1G19396
1	6713382	6714286	H3K4me3_AR_mg10_Cvi_1-pseudoTair10_Nu.bowtie2_peak_1852	AT1G19400
1	6726880	6727876	H3K4me3_AR_mg10_Cvi_1-pseudoTair10_Nu.bowtie2_peak_1853	AT1G19430
1	6728837	6729908	H3K4me3_AR_mg10_Cvi_1-pseudoTair10_Nu.bowtie2_peak_1854	AT1G19440
1	6734417	6734936	H3K4me3_AR_mg10_Cvi_1-pseudoTair10_Nu.bowtie2_peak_1855	AT1G19450
1	6738438	6738955	H3K4me3_AR_mg10_Cvi_1-pseudoTair10_Nu.bowtie2_peak_1856	AT1G19460
1	6741641	6742230	H3K4me3_AR_mg10_Cvi_1-pseudoTair10_Nu.bowtie2_peak_1857	AT1G19470
1	6744403	6745628	H3K4me3_AR_mg10_Cvi_1-pseudoTair10_Nu.bowtie2_peak_1858	AT1G19480
1	6746780	6747326	H3K4me3_AR_mg10_Cvi_1-pseudoTair10_Nu.bowtie2_peak_1859	AT1G19485
1	6751977	6752451	H3K4me3_AR_mg10_Cvi_1-pseudoTair10_Nu.bowtie2_peak_1860	.
1	6752782	6753526	H3K4me3_AR_mg10_Cvi_1-pseudoTair10_Nu.bowtie2_peak_1861	AT1G19490
1	6753558	6754026	H3K4me3_AR_mg10_Cvi_1-pseudoTair10_Nu.bowtie2_peak_1862	AT1G19490
1	6755261	6755562	H3K4me3_AR_mg10_Cvi_1-pseudoTair10_Nu.bowtie2_peak_1863	AT1G19500
1	6759935	6761176	H3K4me3_AR_mg10_Cvi_1-pseudoTair10_Nu.bowtie2_peak_1864	AT1G19520
1	6764156	6764919	H3K4me3_AR_mg10_Cvi_1-pseudoTair10_Nu.bowtie2_peak_1865	AT1G19530
1	6765646	6766011	H3K4me3_AR_mg10_Cvi_1-pseudoTair10_Nu.bowtie2_peak_1866	AT1G19540
1	6766181	6766739	H3K4me3_AR_mg10_Cvi_1-pseudoTair10_Nu.bowtie2_peak_1867	AT1G19540
1	6773651	6774555	H3K4me3_AR_mg10_Cvi_1-pseudoTair10_Nu.bowtie2_peak_1868	AT1G19570
1	6774793	6775515	H3K4me3_AR_mg10_Cvi_1-pseudoTair10_Nu.bowtie2_peak_1869	AT1G19580
1	6778991	6779781	H3K4me3_AR_mg10_Cvi_1-pseudoTair10_Nu.bowtie2_peak_1870	AT1G19600
1	6784054	6785113	H3K4me3_AR_mg10_Cvi_1-pseudoTair10_Nu.bowtie2_peak_1871	AT1G19620
1	6787373	6787683	H3K4me3_AR_mg10_Cvi_1-pseudoTair10_Nu.bowtie2_peak_1872	AT1G19630
1	6787736	6788049	H3K4me3_AR_mg10_Cvi_1-pseudoTair10_Nu.bowtie2_peak_1873	AT1G19630
1	6799044	6799727	H3K4me3_AR_mg10_Cvi_1-pseudoTair10_Nu.bowtie2_peak_1874	AT1G19650
1	6801322	6802447	H3K4me3_AR_mg10_Cvi_1-pseudoTair10_Nu.bowtie2_peak_1875	AT1G19660
1	6804013	6804449	H3K4me3_AR_mg10_Cvi_1-pseudoTair10_Nu.bowtie2_peak_1876	AT1G19670
1	6804683	6804923	H3K4me3_AR_mg10_Cvi_1-pseudoTair10_Nu.bowtie2_peak_1877	AT1G19670
1	6805455	6806341	H3K4me3_AR_mg10_Cvi_1-pseudoTair10_Nu.bowtie2_peak_1878	AT1G19680
1	6808963	6809593	H3K4me3_AR_mg10_Cvi_1-pseudoTair10_Nu.bowtie2_peak_1879	AT1G19690
1	6811298	6812036	H3K4me3_AR_mg10_Cvi_1-pseudoTair10_Nu.bowtie2_peak_1880	AT1G19700
1	6812047	6812287	H3K4me3_AR_mg10_Cvi_1-pseudoTair10_Nu.bowtie2_peak_1881	AT1G19700
1	6814775	6815444	H3K4me3_AR_mg10_Cvi_1-pseudoTair10_Nu.bowtie2_peak_1882	AT1G19710
1	6821956	6822626	H3K4me3_AR_mg10_Cvi_1-pseudoTair10_Nu.bowtie2_peak_1883	AT1G19720
1	6823407	6824093	H3K4me3_AR_mg10_Cvi_1-pseudoTair10_Nu.bowtie2_peak_1884	AT1G19730
1	6824370	6825532	H3K4me3_AR_mg10_Cvi_1-pseudoTair10_Nu.bowtie2_peak_1885	AT1G19740
1	6826896	6827532	H3K4me3_AR_mg10_Cvi_1-pseudoTair10_Nu.bowtie2_peak_1886	AT1G19750
1	6832314	6833745	H3K4me3_AR_mg10_Cvi_1-pseudoTair10_Nu.bowtie2_peak_1887	AT1G19770
1	6838423	6838688	H3K4me3_AR_mg10_Cvi_1-pseudoTair10_Nu.bowtie2_peak_1888	.
1	6846395	6847009	H3K4me3_AR_mg10_Cvi_1-pseudoTair10_Nu.bowtie2_peak_1889	AT1G19800
1	6859585	6860350	H3K4me3_AR_mg10_Cvi_1-pseudoTair10_Nu.bowtie2_peak_1890	AT1G19835
1	6872410	6872982	H3K4me3_AR_mg10_Cvi_1-pseudoTair10_Nu.bowtie2_peak_1891	AT1G19840
1	6873058	6873365	H3K4me3_AR_mg10_Cvi_1-pseudoTair10_Nu.bowtie2_peak_1892	AT1G19840
1	6894249	6894689	H3K4me3_AR_mg10_Cvi_1-pseudoTair10_Nu.bowtie2_peak_1893	AT1G19860
1	6897951	6898728	H3K4me3_AR_mg10_Cvi_1-pseudoTair10_Nu.bowtie2_peak_1894	AT1G19870
1	6900562	6900966	H3K4me3_AR_mg10_Cvi_1-pseudoTair10_Nu.bowtie2_peak_1895	.
1	6903281	6904054	H3K4me3_AR_mg10_Cvi_1-pseudoTair10_Nu.bowtie2_peak_1896	AT1G19880
1	6907354	6907622	H3K4me3_AR_mg10_Cvi_1-pseudoTair10_Nu.bowtie2_peak_1897	.
1	6913234	6914028	H3K4me3_AR_mg10_Cvi_1-pseudoTair10_Nu.bowtie2_peak_1898	AT1G19910
1	6915300	6915565	H3K4me3_AR_mg10_Cvi_1-pseudoTair10_Nu.bowtie2_peak_1899	.
1	6915687	6915940	H3K4me3_AR_mg10_Cvi_1-pseudoTair10_Nu.bowtie2_peak_1900	AT1G19920
1	6916113	6916796	H3K4me3_AR_mg10_Cvi_1-pseudoTair10_Nu.bowtie2_peak_1901	AT1G19920
1	6924166	6924671	H3K4me3_AR_mg10_Cvi_1-pseudoTair10_Nu.bowtie2_peak_1902	AT1G19950
1	6926045	6926580	H3K4me3_AR_mg10_Cvi_1-pseudoTair10_Nu.bowtie2_peak_1903	.
1	6932221	6932789	H3K4me3_AR_mg10_Cvi_1-pseudoTair10_Nu.bowtie2_peak_1904	AT1G19970
1	6933073	6933785	H3K4me3_AR_mg10_Cvi_1-pseudoTair10_Nu.bowtie2_peak_1905	AT1G19980
1	6935222	6935664	H3K4me3_AR_mg10_Cvi_1-pseudoTair10_Nu.bowtie2_peak_1906	AT1G19990
1	6940131	6940560	H3K4me3_AR_mg10_Cvi_1-pseudoTair10_Nu.bowtie2_peak_1907	AT1G20010
1	6941189	6941493	H3K4me3_AR_mg10_Cvi_1-pseudoTair10_Nu.bowtie2_peak_1908	AT1G20015
1	6942796	6943032	H3K4me3_AR_mg10_Cvi_1-pseudoTair10_Nu.bowtie2_peak_1909	AT1G20020
1	6945696	6946417	H3K4me3_AR_mg10_Cvi_1-pseudoTair10_Nu.bowtie2_peak_1910	AT1G20030
1	6949072	6949589	H3K4me3_AR_mg10_Cvi_1-pseudoTair10_Nu.bowtie2_peak_1911	AT1G20050
1	6950716	6950950	H3K4me3_AR_mg10_Cvi_1-pseudoTair10_Nu.bowtie2_peak_1912	.
1	6951031	6951406	H3K4me3_AR_mg10_Cvi_1-pseudoTair10_Nu.bowtie2_peak_1913	.
1	6955495	6956327	H3K4me3_AR_mg10_Cvi_1-pseudoTair10_Nu.bowtie2_peak_1914	AT1G20060
1	6956473	6956806	H3K4me3_AR_mg10_Cvi_1-pseudoTair10_Nu.bowtie2_peak_1915	AT1G20065
1	6958176	6958900	H3K4me3_AR_mg10_Cvi_1-pseudoTair10_Nu.bowtie2_peak_1916	AT1G05523, AT1G20070
1	6966959	6967838	H3K4me3_AR_mg10_Cvi_1-pseudoTair10_Nu.bowtie2_peak_1917	AT1G20090
1	6969438	6970244	H3K4me3_AR_mg10_Cvi_1-pseudoTair10_Nu.bowtie2_peak_1918	.
1	6970444	6970916	H3K4me3_AR_mg10_Cvi_1-pseudoTair10_Nu.bowtie2_peak_1919	AT1G20100
1	6971450	6972769	H3K4me3_AR_mg10_Cvi_1-pseudoTair10_Nu.bowtie2_peak_1920	AT1G20110
1	6978064	6978607	H3K4me3_AR_mg10_Cvi_1-pseudoTair10_Nu.bowtie2_peak_1921	AT1G20130
1	6986334	6987158	H3K4me3_AR_mg10_Cvi_1-pseudoTair10_Nu.bowtie2_peak_1922	AT1G20140
1	6999125	6999512	H3K4me3_AR_mg10_Cvi_1-pseudoTair10_Nu.bowtie2_peak_1923	AT1G20190
1	7003457	7004381	H3K4me3_AR_mg10_Cvi_1-pseudoTair10_Nu.bowtie2_peak_1924	AT1G20200
1	7006943	7007577	H3K4me3_AR_mg10_Cvi_1-pseudoTair10_Nu.bowtie2_peak_1925	AT1G20220
1	7008705	7009400	H3K4me3_AR_mg10_Cvi_1-pseudoTair10_Nu.bowtie2_peak_1926	AT1G20225
1	7009576	7010390	H3K4me3_AR_mg10_Cvi_1-pseudoTair10_Nu.bowtie2_peak_1927	AT1G20230
1	7012567	7012947	H3K4me3_AR_mg10_Cvi_1-pseudoTair10_Nu.bowtie2_peak_1928	.
1	7014725	7015373	H3K4me3_AR_mg10_Cvi_1-pseudoTair10_Nu.bowtie2_peak_1929	AT1G20240
1	7016763	7017252	H3K4me3_AR_mg10_Cvi_1-pseudoTair10_Nu.bowtie2_peak_1930	AT1G20260
1	7022458	7023061	H3K4me3_AR_mg10_Cvi_1-pseudoTair10_Nu.bowtie2_peak_1931	AT1G20270
1	7028327	7028692	H3K4me3_AR_mg10_Cvi_1-pseudoTair10_Nu.bowtie2_peak_1932	AT1G20290
1	7029622	7030565	H3K4me3_AR_mg10_Cvi_1-pseudoTair10_Nu.bowtie2_peak_1933	AT1G20300
1	7032162	7033012	H3K4me3_AR_mg10_Cvi_1-pseudoTair10_Nu.bowtie2_peak_1934	AT1G20310
1	7038918	7040107	H3K4me3_AR_mg10_Cvi_1-pseudoTair10_Nu.bowtie2_peak_1935	AT1G20330
1	7042720	7043380	H3K4me3_AR_mg10_Cvi_1-pseudoTair10_Nu.bowtie2_peak_1936	AT1G20340
1	7043725	7044097	H3K4me3_AR_mg10_Cvi_1-pseudoTair10_Nu.bowtie2_peak_1937	AT1G20350
1	7047197	7047446	H3K4me3_AR_mg10_Cvi_1-pseudoTair10_Nu.bowtie2_peak_1938	AT1G20360
1	7052819	7053671	H3K4me3_AR_mg10_Cvi_1-pseudoTair10_Nu.bowtie2_peak_1939	AT1G20370
1	7062155	7062879	H3K4me3_AR_mg10_Cvi_1-pseudoTair10_Nu.bowtie2_peak_1940	AT1G20380
1	7081825	7082568	H3K4me3_AR_mg10_Cvi_1-pseudoTair10_Nu.bowtie2_peak_1941	AT1G20410
1	7083203	7083858	H3K4me3_AR_mg10_Cvi_1-pseudoTair10_Nu.bowtie2_peak_1942	AT1G20430
1	7084762	7085182	H3K4me3_AR_mg10_Cvi_1-pseudoTair10_Nu.bowtie2_peak_1943	.
1	7085334	7085641	H3K4me3_AR_mg10_Cvi_1-pseudoTair10_Nu.bowtie2_peak_1944	.
1	7088242	7088689	H3K4me3_AR_mg10_Cvi_1-pseudoTair10_Nu.bowtie2_peak_1945	.
1	7091277	7091915	H3K4me3_AR_mg10_Cvi_1-pseudoTair10_Nu.bowtie2_peak_1946	AT1G20460
1	7095787	7097111	H3K4me3_AR_mg10_Cvi_1-pseudoTair10_Nu.bowtie2_peak_1947	AT1G20480
1	7098409	7099679	H3K4me3_AR_mg10_Cvi_1-pseudoTair10_Nu.bowtie2_peak_1948	AT1G20490
1	7101622	7102802	H3K4me3_AR_mg10_Cvi_1-pseudoTair10_Nu.bowtie2_peak_1949	AT1G20500
1	7104655	7105895	H3K4me3_AR_mg10_Cvi_1-pseudoTair10_Nu.bowtie2_peak_1950	AT1G20510
1	7106163	7106458	H3K4me3_AR_mg10_Cvi_1-pseudoTair10_Nu.bowtie2_peak_1951	AT1G20515
1	7109815	7110417	H3K4me3_AR_mg10_Cvi_1-pseudoTair10_Nu.bowtie2_peak_1952	AT1G20530
1	7112591	7113310	H3K4me3_AR_mg10_Cvi_1-pseudoTair10_Nu.bowtie2_peak_1953	AT1G20540
1	7117421	7118131	H3K4me3_AR_mg10_Cvi_1-pseudoTair10_Nu.bowtie2_peak_1954	AT1G20550
1	7120863	7121792	H3K4me3_AR_mg10_Cvi_1-pseudoTair10_Nu.bowtie2_peak_1955	AT1G20560
1	7126063	7126634	H3K4me3_AR_mg10_Cvi_1-pseudoTair10_Nu.bowtie2_peak_1956	AT1G20570
1	7127985	7128201	H3K4me3_AR_mg10_Cvi_1-pseudoTair10_Nu.bowtie2_peak_1957	AT1G20575
1	7128254	7128741	H3K4me3_AR_mg10_Cvi_1-pseudoTair10_Nu.bowtie2_peak_1958	AT1G20575
1	7128877	7129492	H3K4me3_AR_mg10_Cvi_1-pseudoTair10_Nu.bowtie2_peak_1959	AT1G20580
1	7133381	7133666	H3K4me3_AR_mg10_Cvi_1-pseudoTair10_Nu.bowtie2_peak_1960	AT1G20600
1	7137015	7137298	H3K4me3_AR_mg10_Cvi_1-pseudoTair10_Nu.bowtie2_peak_1961	AT1G20610
1	7137342	7137681	H3K4me3_AR_mg10_Cvi_1-pseudoTair10_Nu.bowtie2_peak_1962	AT1G20610
1	7143920	7146276	H3K4me3_AR_mg10_Cvi_1-pseudoTair10_Nu.bowtie2_peak_1963	AT1G20620
1	7146707	7147179	H3K4me3_AR_mg10_Cvi_1-pseudoTair10_Nu.bowtie2_peak_1964	AT1G20630
1	7147352	7147594	H3K4me3_AR_mg10_Cvi_1-pseudoTair10_Nu.bowtie2_peak_1965	AT1G20630
1	7154487	7155986	H3K4me3_AR_mg10_Cvi_1-pseudoTair10_Nu.bowtie2_peak_1966	AT1G20640
1	7157282	7157786	H3K4me3_AR_mg10_Cvi_1-pseudoTair10_Nu.bowtie2_peak_1967	.
1	7159419	7160237	H3K4me3_AR_mg10_Cvi_1-pseudoTair10_Nu.bowtie2_peak_1968	AT1G20650
1	7162824	7163067	H3K4me3_AR_mg10_Cvi_1-pseudoTair10_Nu.bowtie2_peak_1969	AT1G20657
1	7167289	7167983	H3K4me3_AR_mg10_Cvi_1-pseudoTair10_Nu.bowtie2_peak_1970	AT1G20670
1	7176019	7176347	H3K4me3_AR_mg10_Cvi_1-pseudoTair10_Nu.bowtie2_peak_1971	AT1G20691, AT1G05563
1	7176854	7177662	H3K4me3_AR_mg10_Cvi_1-pseudoTair10_Nu.bowtie2_peak_1972	AT1G20693
1	7179493	7180199	H3K4me3_AR_mg10_Cvi_1-pseudoTair10_Nu.bowtie2_peak_1973	AT1G20696
1	7192272	7192923	H3K4me3_AR_mg10_Cvi_1-pseudoTair10_Nu.bowtie2_peak_1974	AT1G20720
1	7194390	7194708	H3K4me3_AR_mg10_Cvi_1-pseudoTair10_Nu.bowtie2_peak_1975	AT1G20730
1	7200592	7200833	H3K4me3_AR_mg10_Cvi_1-pseudoTair10_Nu.bowtie2_peak_1976	AT1G20740
1	7209387	7210226	H3K4me3_AR_mg10_Cvi_1-pseudoTair10_Nu.bowtie2_peak_1977	AT1G20760
1	7216094	7216710	H3K4me3_AR_mg10_Cvi_1-pseudoTair10_Nu.bowtie2_peak_1978	AT1G20770
1	7217072	7217917	H3K4me3_AR_mg10_Cvi_1-pseudoTair10_Nu.bowtie2_peak_1979	AT1G20780
1	7221205	7221683	H3K4me3_AR_mg10_Cvi_1-pseudoTair10_Nu.bowtie2_peak_1980	.
1	7227153	7227455	H3K4me3_AR_mg10_Cvi_1-pseudoTair10_Nu.bowtie2_peak_1981	AT1G20795
1	7232024	7232488	H3K4me3_AR_mg10_Cvi_1-pseudoTair10_Nu.bowtie2_peak_1982	AT1G20810
1	7233735	7234076	H3K4me3_AR_mg10_Cvi_1-pseudoTair10_Nu.bowtie2_peak_1983	AT1G20816
1	7238770	7239551	H3K4me3_AR_mg10_Cvi_1-pseudoTair10_Nu.bowtie2_peak_1984	AT1G20823
1	7242922	7243524	H3K4me3_AR_mg10_Cvi_1-pseudoTair10_Nu.bowtie2_peak_1985	AT1G20830
1	7247204	7247911	H3K4me3_AR_mg10_Cvi_1-pseudoTair10_Nu.bowtie2_peak_1986	AT1G20840
1	7247925	7248212	H3K4me3_AR_mg10_Cvi_1-pseudoTair10_Nu.bowtie2_peak_1987	AT1G20840
1	7257978	7258709	H3K4me3_AR_mg10_Cvi_1-pseudoTair10_Nu.bowtie2_peak_1988	AT1G20860
1	7261172	7261518	H3K4me3_AR_mg10_Cvi_1-pseudoTair10_Nu.bowtie2_peak_1989	AT1G20870, AT1G20875
1	7264471	7265440	H3K4me3_AR_mg10_Cvi_1-pseudoTair10_Nu.bowtie2_peak_1990	AT1G20880
1	7266662	7267354	H3K4me3_AR_mg10_Cvi_1-pseudoTair10_Nu.bowtie2_peak_1991	AT1G20890
1	7272712	7273941	H3K4me3_AR_mg10_Cvi_1-pseudoTair10_Nu.bowtie2_peak_1992	AT1G20900
1	7280393	7281176	H3K4me3_AR_mg10_Cvi_1-pseudoTair10_Nu.bowtie2_peak_1993	AT1G20910
1	7285066	7286731	H3K4me3_AR_mg10_Cvi_1-pseudoTair10_Nu.bowtie2_peak_1994	AT1G20920, AT1TE23520, AT1TE23525
1	7294149	7294764	H3K4me3_AR_mg10_Cvi_1-pseudoTair10_Nu.bowtie2_peak_1995	AT1G20930
1	7300645	7301422	H3K4me3_AR_mg10_Cvi_1-pseudoTair10_Nu.bowtie2_peak_1996	AT1G20950
1	7308566	7308941	H3K4me3_AR_mg10_Cvi_1-pseudoTair10_Nu.bowtie2_peak_1997	AT1G20960
1	7309006	7310237	H3K4me3_AR_mg10_Cvi_1-pseudoTair10_Nu.bowtie2_peak_1998	AT1G20960
[truncated: 21,112 more rows]

## Sheet: H3K4me3 in GS
Supplementary Dataset S2. Genomic coordinates and associated genes of H3K4me3, H3K9me3, and H3K27me3 peaks in Cvi.
Chromosome	Peak start	Peak end	Peak name	Associated gene
1	3637	4275	H3K4me3_GS_mg10_Cvi_1-pseudoTair10_Nu.bowtie2_peak_1	AT1G01010
1	8108	8681	H3K4me3_GS_mg10_Cvi_1-pseudoTair10_Nu.bowtie2_peak_2	AT1G01020
1	12011	13096	H3K4me3_GS_mg10_Cvi_1-pseudoTair10_Nu.bowtie2_peak_3	AT1G01030
1	23150	24324	H3K4me3_GS_mg10_Cvi_1-pseudoTair10_Nu.bowtie2_peak_4	AT1G01040, AT1G03993
1	32472	33136	H3K4me3_GS_mg10_Cvi_1-pseudoTair10_Nu.bowtie2_peak_5	AT1G01050, AT1G03997
1	36765	37871	H3K4me3_GS_mg10_Cvi_1-pseudoTair10_Nu.bowtie2_peak_6	AT1G01060
1	45478	46767	H3K4me3_GS_mg10_Cvi_1-pseudoTair10_Nu.bowtie2_peak_7	AT1G01080
1	48305	49274	H3K4me3_GS_mg10_Cvi_1-pseudoTair10_Nu.bowtie2_peak_8	AT1G01090
1	50242	51203	H3K4me3_GS_mg10_Cvi_1-pseudoTair10_Nu.bowtie2_peak_9	AT1G01100
1	52109	52827	H3K4me3_GS_mg10_Cvi_1-pseudoTair10_Nu.bowtie2_peak_10	AT1G01110
1	52870	53254	H3K4me3_GS_mg10_Cvi_1-pseudoTair10_Nu.bowtie2_peak_11	AT1G01110
1	57511	59025	H3K4me3_GS_mg10_Cvi_1-pseudoTair10_Nu.bowtie2_peak_12	AT1G01120
1	63347	63988	H3K4me3_GS_mg10_Cvi_1-pseudoTair10_Nu.bowtie2_peak_13	AT1G01130
1	67165	67630	H3K4me3_GS_mg10_Cvi_1-pseudoTair10_Nu.bowtie2_peak_14	AT1G01140
1	71327	72114	H3K4me3_GS_mg10_Cvi_1-pseudoTair10_Nu.bowtie2_peak_15	AT1G01150
1	72359	73193	H3K4me3_GS_mg10_Cvi_1-pseudoTair10_Nu.bowtie2_peak_16	AT1G01160, AT1G04007
1	74050	74745	H3K4me3_GS_mg10_Cvi_1-pseudoTair10_Nu.bowtie2_peak_17	AT1G01170, AT1G04013
1	75553	76502	H3K4me3_GS_mg10_Cvi_1-pseudoTair10_Nu.bowtie2_peak_18	AT1G01180
1	83144	83484	H3K4me3_GS_mg10_Cvi_1-pseudoTair10_Nu.bowtie2_peak_19	.
1	84106	84649	H3K4me3_GS_mg10_Cvi_1-pseudoTair10_Nu.bowtie2_peak_20	AT1G01190
1	86706	87191	H3K4me3_GS_mg10_Cvi_1-pseudoTair10_Nu.bowtie2_peak_21	.
1	87789	88217	H3K4me3_GS_mg10_Cvi_1-pseudoTair10_Nu.bowtie2_peak_22	AT1G01200
1	88910	89672	H3K4me3_GS_mg10_Cvi_1-pseudoTair10_Nu.bowtie2_peak_23	AT1G01210
1	91401	92397	H3K4me3_GS_mg10_Cvi_1-pseudoTair10_Nu.bowtie2_peak_24	AT1G01220, AT1G04023
1	95944	96321	H3K4me3_GS_mg10_Cvi_1-pseudoTair10_Nu.bowtie2_peak_25	AT1G01225
1	96363	97262	H3K4me3_GS_mg10_Cvi_1-pseudoTair10_Nu.bowtie2_peak_26	AT1G01225
1	97463	98256	H3K4me3_GS_mg10_Cvi_1-pseudoTair10_Nu.bowtie2_peak_27	AT1G01230
1	99907	100429	H3K4me3_GS_mg10_Cvi_1-pseudoTair10_Nu.bowtie2_peak_28	AT1G01240
1	100587	101291	H3K4me3_GS_mg10_Cvi_1-pseudoTair10_Nu.bowtie2_peak_29	AT1G01240
1	104693	105342	H3K4me3_GS_mg10_Cvi_1-pseudoTair10_Nu.bowtie2_peak_30	AT1G01250
1	109060	110540	H3K4me3_GS_mg10_Cvi_1-pseudoTair10_Nu.bowtie2_peak_31	AT1G01260
1	114263	115309	H3K4me3_GS_mg10_Cvi_1-pseudoTair10_Nu.bowtie2_peak_32	AT1G01290
1	117029	118546	H3K4me3_GS_mg10_Cvi_1-pseudoTair10_Nu.bowtie2_peak_33	AT1G01300
1	119422	119674	H3K4me3_GS_mg10_Cvi_1-pseudoTair10_Nu.bowtie2_peak_34	AT1G01305
1	120140	120504	H3K4me3_GS_mg10_Cvi_1-pseudoTair10_Nu.bowtie2_peak_35	AT1G01310
1	127801	128361	H3K4me3_GS_mg10_Cvi_1-pseudoTair10_Nu.bowtie2_peak_36	AT1G01320
1	129816	130121	H3K4me3_GS_mg10_Cvi_1-pseudoTair10_Nu.bowtie2_peak_37	AT1G01320
1	135500	135850	H3K4me3_GS_mg10_Cvi_1-pseudoTair10_Nu.bowtie2_peak_38	AT1G01340
1	136132	136778	H3K4me3_GS_mg10_Cvi_1-pseudoTair10_Nu.bowtie2_peak_39	AT1G01350
1	138405	139413	H3K4me3_GS_mg10_Cvi_1-pseudoTair10_Nu.bowtie2_peak_40	AT1G01355
1	142021	142948	H3K4me3_GS_mg10_Cvi_1-pseudoTair10_Nu.bowtie2_peak_41	AT1G01360
1	143561	144277	H3K4me3_GS_mg10_Cvi_1-pseudoTair10_Nu.bowtie2_peak_42	AT1G01370
1	147164	147591	H3K4me3_GS_mg10_Cvi_1-pseudoTair10_Nu.bowtie2_peak_43	AT1G01380
1	149358	149804	H3K4me3_GS_mg10_Cvi_1-pseudoTair10_Nu.bowtie2_peak_44	AT1G01390
1	154674	155484	H3K4me3_GS_mg10_Cvi_1-pseudoTair10_Nu.bowtie2_peak_45	.
1	155527	156027	H3K4me3_GS_mg10_Cvi_1-pseudoTair10_Nu.bowtie2_peak_46	AT1G01420
1	157018	158634	H3K4me3_GS_mg10_Cvi_1-pseudoTair10_Nu.bowtie2_peak_47	AT1G01430
1	161823	162721	H3K4me3_GS_mg10_Cvi_1-pseudoTair10_Nu.bowtie2_peak_48	AT1G01440
1	163362	163813	H3K4me3_GS_mg10_Cvi_1-pseudoTair10_Nu.bowtie2_peak_49	AT1G01448
1	163836	164111	H3K4me3_GS_mg10_Cvi_1-pseudoTair10_Nu.bowtie2_peak_50	AT1G01448
1	167305	167908	H3K4me3_GS_mg10_Cvi_1-pseudoTair10_Nu.bowtie2_peak_51	AT1G01453
1	168615	168915	H3K4me3_GS_mg10_Cvi_1-pseudoTair10_Nu.bowtie2_peak_52	AT1G01460
1	172281	172896	H3K4me3_GS_mg10_Cvi_1-pseudoTair10_Nu.bowtie2_peak_53	AT1G01470
1	177263	177583	H3K4me3_GS_mg10_Cvi_1-pseudoTair10_Nu.bowtie2_peak_54	.
1	180440	180941	H3K4me3_GS_mg10_Cvi_1-pseudoTair10_Nu.bowtie2_peak_55	.
1	181129	181631	H3K4me3_GS_mg10_Cvi_1-pseudoTair10_Nu.bowtie2_peak_56	AT1G01490
1	185129	186224	H3K4me3_GS_mg10_Cvi_1-pseudoTair10_Nu.bowtie2_peak_57	AT1G01500
1	187182	188227	H3K4me3_GS_mg10_Cvi_1-pseudoTair10_Nu.bowtie2_peak_58	AT1G01510
1	190539	190972	H3K4me3_GS_mg10_Cvi_1-pseudoTair10_Nu.bowtie2_peak_59	AT1G01520
1	191067	191374	H3K4me3_GS_mg10_Cvi_1-pseudoTair10_Nu.bowtie2_peak_60	AT1G01520
1	195766	196919	H3K4me3_GS_mg10_Cvi_1-pseudoTair10_Nu.bowtie2_peak_61	AT1G01540
1	199714	200208	H3K4me3_GS_mg10_Cvi_1-pseudoTair10_Nu.bowtie2_peak_62	AT1G01550
1	200432	200859	H3K4me3_GS_mg10_Cvi_1-pseudoTair10_Nu.bowtie2_peak_63	AT1G01550
1	202098	202393	H3K4me3_GS_mg10_Cvi_1-pseudoTair10_Nu.bowtie2_peak_64	AT1G01560
1	204972	205950	H3K4me3_GS_mg10_Cvi_1-pseudoTair10_Nu.bowtie2_peak_65	AT1G01570
1	209275	210576	H3K4me3_GS_mg10_Cvi_1-pseudoTair10_Nu.bowtie2_peak_66	AT1G01580
1	211071	211743	H3K4me3_GS_mg10_Cvi_1-pseudoTair10_Nu.bowtie2_peak_67	.
1	219158	220102	H3K4me3_GS_mg10_Cvi_1-pseudoTair10_Nu.bowtie2_peak_68	AT1G01600
1	220292	220974	H3K4me3_GS_mg10_Cvi_1-pseudoTair10_Nu.bowtie2_peak_69	.
1	222585	222987	H3K4me3_GS_mg10_Cvi_1-pseudoTair10_Nu.bowtie2_peak_70	.
1	223495	224339	H3K4me3_GS_mg10_Cvi_1-pseudoTair10_Nu.bowtie2_peak_71	AT1G01610
1	225953	227258	H3K4me3_GS_mg10_Cvi_1-pseudoTair10_Nu.bowtie2_peak_72	AT1G01620
1	229000	229728	H3K4me3_GS_mg10_Cvi_1-pseudoTair10_Nu.bowtie2_peak_73	AT1G01630
1	236844	237755	H3K4me3_GS_mg10_Cvi_1-pseudoTair10_Nu.bowtie2_peak_74	AT1G01650
1	238446	239032	H3K4me3_GS_mg10_Cvi_1-pseudoTair10_Nu.bowtie2_peak_75	.
1	240071	240656	H3K4me3_GS_mg10_Cvi_1-pseudoTair10_Nu.bowtie2_peak_76	.
1	242422	242703	H3K4me3_GS_mg10_Cvi_1-pseudoTair10_Nu.bowtie2_peak_77	AT1G01660
1	245732	245995	H3K4me3_GS_mg10_Cvi_1-pseudoTair10_Nu.bowtie2_peak_78	AT1G01670
1	249110	249927	H3K4me3_GS_mg10_Cvi_1-pseudoTair10_Nu.bowtie2_peak_79	AT1G01690
1	254165	254423	H3K4me3_GS_mg10_Cvi_1-pseudoTair10_Nu.bowtie2_peak_80	.
1	254791	255259	H3K4me3_GS_mg10_Cvi_1-pseudoTair10_Nu.bowtie2_peak_81	AT1G08775, AT1G04033
1	257088	257551	H3K4me3_GS_mg10_Cvi_1-pseudoTair10_Nu.bowtie2_peak_82	.
1	258807	259182	H3K4me3_GS_mg10_Cvi_1-pseudoTair10_Nu.bowtie2_peak_83	AT1G04037
1	261078	261473	H3K4me3_GS_mg10_Cvi_1-pseudoTair10_Nu.bowtie2_peak_84	AT1G01700
1	262862	263734	H3K4me3_GS_mg10_Cvi_1-pseudoTair10_Nu.bowtie2_peak_85	AT1G01710
1	266430	266969	H3K4me3_GS_mg10_Cvi_1-pseudoTair10_Nu.bowtie2_peak_86	AT1G01715
1	268378	269699	H3K4me3_GS_mg10_Cvi_1-pseudoTair10_Nu.bowtie2_peak_87	AT1G01720
1	270013	270793	H3K4me3_GS_mg10_Cvi_1-pseudoTair10_Nu.bowtie2_peak_88	AT1G04047, AT1G01725
1	270936	271782	H3K4me3_GS_mg10_Cvi_1-pseudoTair10_Nu.bowtie2_peak_89	AT1G01730
1	273807	274680	H3K4me3_GS_mg10_Cvi_1-pseudoTair10_Nu.bowtie2_peak_90	AT1G01740
1	277627	278504	H3K4me3_GS_mg10_Cvi_1-pseudoTair10_Nu.bowtie2_peak_91	AT1G01760
1	278610	279570	H3K4me3_GS_mg10_Cvi_1-pseudoTair10_Nu.bowtie2_peak_92	AT1G01770
1	284465	285410	H3K4me3_GS_mg10_Cvi_1-pseudoTair10_Nu.bowtie2_peak_93	AT1G01790
1	290472	290949	H3K4me3_GS_mg10_Cvi_1-pseudoTair10_Nu.bowtie2_peak_94	.
1	293361	294497	H3K4me3_GS_mg10_Cvi_1-pseudoTair10_Nu.bowtie2_peak_95	AT1G01800
1	295242	295758	H3K4me3_GS_mg10_Cvi_1-pseudoTair10_Nu.bowtie2_peak_96	AT1G01810
1	297382	298105	H3K4me3_GS_mg10_Cvi_1-pseudoTair10_Nu.bowtie2_peak_97	AT1G01820
1	298697	300025	H3K4me3_GS_mg10_Cvi_1-pseudoTair10_Nu.bowtie2_peak_98	.
1	301907	302214	H3K4me3_GS_mg10_Cvi_1-pseudoTair10_Nu.bowtie2_peak_99	AT1G01830
1	303528	304199	H3K4me3_GS_mg10_Cvi_1-pseudoTair10_Nu.bowtie2_peak_100	AT1G01840, AT1G04067
1	305480	306296	H3K4me3_GS_mg10_Cvi_1-pseudoTair10_Nu.bowtie2_peak_101	AT1G01860
1	308226	309113	H3K4me3_GS_mg10_Cvi_1-pseudoTair10_Nu.bowtie2_peak_102	AT1G01880
1	310578	310975	H3K4me3_GS_mg10_Cvi_1-pseudoTair10_Nu.bowtie2_peak_103	AT1G01900
1	311476	312771	H3K4me3_GS_mg10_Cvi_1-pseudoTair10_Nu.bowtie2_peak_104	AT1G04077
1	315126	315905	H3K4me3_GS_mg10_Cvi_1-pseudoTair10_Nu.bowtie2_peak_105	AT1G01910
1	316146	316860	H3K4me3_GS_mg10_Cvi_1-pseudoTair10_Nu.bowtie2_peak_106	AT1G01920
1	318978	319274	H3K4me3_GS_mg10_Cvi_1-pseudoTair10_Nu.bowtie2_peak_107	.
1	321603	322860	H3K4me3_GS_mg10_Cvi_1-pseudoTair10_Nu.bowtie2_peak_108	AT1G01930
1	323046	323827	H3K4me3_GS_mg10_Cvi_1-pseudoTair10_Nu.bowtie2_peak_109	AT1G01940
1	325386	326324	H3K4me3_GS_mg10_Cvi_1-pseudoTair10_Nu.bowtie2_peak_110	AT1G01950
1	336308	337803	H3K4me3_GS_mg10_Cvi_1-pseudoTair10_Nu.bowtie2_peak_111	AT1G01960
1	338281	339027	H3K4me3_GS_mg10_Cvi_1-pseudoTair10_Nu.bowtie2_peak_112	AT1G01970
1	340645	341914	H3K4me3_GS_mg10_Cvi_1-pseudoTair10_Nu.bowtie2_peak_113	AT1G01980
1	343304	344365	H3K4me3_GS_mg10_Cvi_1-pseudoTair10_Nu.bowtie2_peak_114	AT1G01990
1	345785	347300	H3K4me3_GS_mg10_Cvi_1-pseudoTair10_Nu.bowtie2_peak_115	AT1G02000
1	347869	348447	H3K4me3_GS_mg10_Cvi_1-pseudoTair10_Nu.bowtie2_peak_116	AT1G02010
1	352917	353199	H3K4me3_GS_mg10_Cvi_1-pseudoTair10_Nu.bowtie2_peak_117	.
1	353219	354862	H3K4me3_GS_mg10_Cvi_1-pseudoTair10_Nu.bowtie2_peak_118	AT1G02020, AT1TE01155
1	355391	356216	H3K4me3_GS_mg10_Cvi_1-pseudoTair10_Nu.bowtie2_peak_119	.
1	358148	358849	H3K4me3_GS_mg10_Cvi_1-pseudoTair10_Nu.bowtie2_peak_120	AT1G02040
1	359293	359884	H3K4me3_GS_mg10_Cvi_1-pseudoTair10_Nu.bowtie2_peak_121	.
1	361985	363157	H3K4me3_GS_mg10_Cvi_1-pseudoTair10_Nu.bowtie2_peak_122	AT1G02060
1	365467	366425	H3K4me3_GS_mg10_Cvi_1-pseudoTair10_Nu.bowtie2_peak_123	AT1G02065
1	366556	367167	H3K4me3_GS_mg10_Cvi_1-pseudoTair10_Nu.bowtie2_peak_124	AT1G02067
1	370428	371042	H3K4me3_GS_mg10_Cvi_1-pseudoTair10_Nu.bowtie2_peak_125	AT1G02070
1	373503	374744	H3K4me3_GS_mg10_Cvi_1-pseudoTair10_Nu.bowtie2_peak_126	AT1G02080
1	388631	389640	H3K4me3_GS_mg10_Cvi_1-pseudoTair10_Nu.bowtie2_peak_127	AT1G02090
1	389799	390662	H3K4me3_GS_mg10_Cvi_1-pseudoTair10_Nu.bowtie2_peak_128	AT1G02100
1	392781	394187	H3K4me3_GS_mg10_Cvi_1-pseudoTair10_Nu.bowtie2_peak_129	AT1G02110
1	395640	396773	H3K4me3_GS_mg10_Cvi_1-pseudoTair10_Nu.bowtie2_peak_130	AT1G02120
1	401011	401382	H3K4me3_GS_mg10_Cvi_1-pseudoTair10_Nu.bowtie2_peak_131	AT1G02130
1	401398	401835	H3K4me3_GS_mg10_Cvi_1-pseudoTair10_Nu.bowtie2_peak_132	AT1G02130
1	403691	404443	H3K4me3_GS_mg10_Cvi_1-pseudoTair10_Nu.bowtie2_peak_133	AT1G02140
1	404587	405535	H3K4me3_GS_mg10_Cvi_1-pseudoTair10_Nu.bowtie2_peak_134	AT1G02145
1	408714	410151	H3K4me3_GS_mg10_Cvi_1-pseudoTair10_Nu.bowtie2_peak_135	AT1G02150
1	410727	411430	H3K4me3_GS_mg10_Cvi_1-pseudoTair10_Nu.bowtie2_peak_136	AT1G02160
1	411761	412836	H3K4me3_GS_mg10_Cvi_1-pseudoTair10_Nu.bowtie2_peak_137	AT1G02170
1	413791	414624	H3K4me3_GS_mg10_Cvi_1-pseudoTair10_Nu.bowtie2_peak_138	AT1G02180
1	415128	415629	H3K4me3_GS_mg10_Cvi_1-pseudoTair10_Nu.bowtie2_peak_139	AT1G02190
1	419043	419328	H3K4me3_GS_mg10_Cvi_1-pseudoTair10_Nu.bowtie2_peak_140	AT1G02205
1	424899	425206	H3K4me3_GS_mg10_Cvi_1-pseudoTair10_Nu.bowtie2_peak_141	AT1G08785
1	429703	430684	H3K4me3_GS_mg10_Cvi_1-pseudoTair10_Nu.bowtie2_peak_142	AT1G02220
1	436193	436901	H3K4me3_GS_mg10_Cvi_1-pseudoTair10_Nu.bowtie2_peak_143	AT1G02230
1	441879	442959	H3K4me3_GS_mg10_Cvi_1-pseudoTair10_Nu.bowtie2_peak_144	AT1G02260
1	445452	446240	H3K4me3_GS_mg10_Cvi_1-pseudoTair10_Nu.bowtie2_peak_145	AT1G02270
1	449595	450416	H3K4me3_GS_mg10_Cvi_1-pseudoTair10_Nu.bowtie2_peak_146	AT1G02280
1	450626	450896	H3K4me3_GS_mg10_Cvi_1-pseudoTair10_Nu.bowtie2_peak_147	.
1	452131	452731	H3K4me3_GS_mg10_Cvi_1-pseudoTair10_Nu.bowtie2_peak_148	AT1G02290
1	455735	456555	H3K4me3_GS_mg10_Cvi_1-pseudoTair10_Nu.bowtie2_peak_149	AT1G02305, AT1G04097
1	462851	463622	H3K4me3_GS_mg10_Cvi_1-pseudoTair10_Nu.bowtie2_peak_150	AT1G02330
1	464007	464546	H3K4me3_GS_mg10_Cvi_1-pseudoTair10_Nu.bowtie2_peak_151	AT1G02335
1	469794	471476	H3K4me3_GS_mg10_Cvi_1-pseudoTair10_Nu.bowtie2_peak_152	AT1G02350, AT1G04107
1	472746	473027	H3K4me3_GS_mg10_Cvi_1-pseudoTair10_Nu.bowtie2_peak_153	AT1G02360
1	474453	475327	H3K4me3_GS_mg10_Cvi_1-pseudoTair10_Nu.bowtie2_peak_154	AT1G02370
1	477106	477526	H3K4me3_GS_mg10_Cvi_1-pseudoTair10_Nu.bowtie2_peak_155	AT1G02380
1	477717	478063	H3K4me3_GS_mg10_Cvi_1-pseudoTair10_Nu.bowtie2_peak_156	AT1G02380
1	480903	481622	H3K4me3_GS_mg10_Cvi_1-pseudoTair10_Nu.bowtie2_peak_157	AT1G02390
1	482305	482863	H3K4me3_GS_mg10_Cvi_1-pseudoTair10_Nu.bowtie2_peak_158	.
1	486934	487395	H3K4me3_GS_mg10_Cvi_1-pseudoTair10_Nu.bowtie2_peak_159	AT1G02400
1	490039	490550	H3K4me3_GS_mg10_Cvi_1-pseudoTair10_Nu.bowtie2_peak_160	AT1G02405
1	490946	491805	H3K4me3_GS_mg10_Cvi_1-pseudoTair10_Nu.bowtie2_peak_161	AT1G02410
1	493553	494440	H3K4me3_GS_mg10_Cvi_1-pseudoTair10_Nu.bowtie2_peak_162	AT1G02420
1	498057	498458	H3K4me3_GS_mg10_Cvi_1-pseudoTair10_Nu.bowtie2_peak_163	AT1G02450
1	506712	507027	H3K4me3_GS_mg10_Cvi_1-pseudoTair10_Nu.bowtie2_peak_164	AT1G02460
1	513213	513572	H3K4me3_GS_mg10_Cvi_1-pseudoTair10_Nu.bowtie2_peak_165	AT1G02470
1	514376	515362	H3K4me3_GS_mg10_Cvi_1-pseudoTair10_Nu.bowtie2_peak_166	AT1G02475
1	516527	516839	H3K4me3_GS_mg10_Cvi_1-pseudoTair10_Nu.bowtie2_peak_167	AT1G02490
1	518278	518691	H3K4me3_GS_mg10_Cvi_1-pseudoTair10_Nu.bowtie2_peak_168	AT1G02500
1	520731	521730	H3K4me3_GS_mg10_Cvi_1-pseudoTair10_Nu.bowtie2_peak_169	AT1G02510
1	523989	524446	H3K4me3_GS_mg10_Cvi_1-pseudoTair10_Nu.bowtie2_peak_170	AT1G02520
1	529671	530284	H3K4me3_GS_mg10_Cvi_1-pseudoTair10_Nu.bowtie2_peak_171	AT1G02530
1	536466	537183	H3K4me3_GS_mg10_Cvi_1-pseudoTair10_Nu.bowtie2_peak_172	AT1G02550
1	537879	538795	H3K4me3_GS_mg10_Cvi_1-pseudoTair10_Nu.bowtie2_peak_173	AT1G02560
1	541349	541984	H3K4me3_GS_mg10_Cvi_1-pseudoTair10_Nu.bowtie2_peak_174	AT1G02570
1	543236	543499	H3K4me3_GS_mg10_Cvi_1-pseudoTair10_Nu.bowtie2_peak_175	AT1G02575
1	551228	551642	H3K4me3_GS_mg10_Cvi_1-pseudoTair10_Nu.bowtie2_peak_176	AT1G08805, AT1G04127
1	555540	555946	H3K4me3_GS_mg10_Cvi_1-pseudoTair10_Nu.bowtie2_peak_177	AT1G02610
1	557278	558100	H3K4me3_GS_mg10_Cvi_1-pseudoTair10_Nu.bowtie2_peak_178	AT1G02620
1	558221	558737	H3K4me3_GS_mg10_Cvi_1-pseudoTair10_Nu.bowtie2_peak_179	AT1G04133
1	564183	564762	H3K4me3_GS_mg10_Cvi_1-pseudoTair10_Nu.bowtie2_peak_180	AT1G02640
1	565294	565988	H3K4me3_GS_mg10_Cvi_1-pseudoTair10_Nu.bowtie2_peak_181	AT1G02640
1	566158	566785	H3K4me3_GS_mg10_Cvi_1-pseudoTair10_Nu.bowtie2_peak_182	.
1	568559	570113	H3K4me3_GS_mg10_Cvi_1-pseudoTair10_Nu.bowtie2_peak_183	AT1G02650
1	572264	572747	H3K4me3_GS_mg10_Cvi_1-pseudoTair10_Nu.bowtie2_peak_184	.
1	573469	574904	H3K4me3_GS_mg10_Cvi_1-pseudoTair10_Nu.bowtie2_peak_185	AT1G02660
1	576463	577479	H3K4me3_GS_mg10_Cvi_1-pseudoTair10_Nu.bowtie2_peak_186	AT1G02670
1	579755	580387	H3K4me3_GS_mg10_Cvi_1-pseudoTair10_Nu.bowtie2_peak_187	.
1	580643	581432	H3K4me3_GS_mg10_Cvi_1-pseudoTair10_Nu.bowtie2_peak_188	AT1G02680
1	584241	585167	H3K4me3_GS_mg10_Cvi_1-pseudoTair10_Nu.bowtie2_peak_189	AT1G02690
1	586599	587079	H3K4me3_GS_mg10_Cvi_1-pseudoTair10_Nu.bowtie2_peak_190	.
1	588317	589290	H3K4me3_GS_mg10_Cvi_1-pseudoTair10_Nu.bowtie2_peak_191	AT1G02700
1	589525	590124	H3K4me3_GS_mg10_Cvi_1-pseudoTair10_Nu.bowtie2_peak_192	AT1G02705, AT1G02710
1	591904	593177	H3K4me3_GS_mg10_Cvi_1-pseudoTair10_Nu.bowtie2_peak_193	AT1G02720
1	597697	598647	H3K4me3_GS_mg10_Cvi_1-pseudoTair10_Nu.bowtie2_peak_194	AT1G02730
1	601701	602200	H3K4me3_GS_mg10_Cvi_1-pseudoTair10_Nu.bowtie2_peak_195	AT1G02740
1	602552	603240	H3K4me3_GS_mg10_Cvi_1-pseudoTair10_Nu.bowtie2_peak_196	AT1G02750
1	608187	609457	H3K4me3_GS_mg10_Cvi_1-pseudoTair10_Nu.bowtie2_peak_197	AT1G02780
1	613366	613721	H3K4me3_GS_mg10_Cvi_1-pseudoTair10_Nu.bowtie2_peak_198	.
1	614985	615526	H3K4me3_GS_mg10_Cvi_1-pseudoTair10_Nu.bowtie2_peak_199	AT1G02800
1	615723	616166	H3K4me3_GS_mg10_Cvi_1-pseudoTair10_Nu.bowtie2_peak_200	AT1G02800
1	618289	619386	H3K4me3_GS_mg10_Cvi_1-pseudoTair10_Nu.bowtie2_peak_201	AT1G02810
1	619561	619828	H3K4me3_GS_mg10_Cvi_1-pseudoTair10_Nu.bowtie2_peak_202	.
1	620666	621182	H3K4me3_GS_mg10_Cvi_1-pseudoTair10_Nu.bowtie2_peak_203	AT1G02813
1	621523	622641	H3K4me3_GS_mg10_Cvi_1-pseudoTair10_Nu.bowtie2_peak_204	AT1G02816
1	623916	624525	H3K4me3_GS_mg10_Cvi_1-pseudoTair10_Nu.bowtie2_peak_205	AT1G02820
1	625343	625691	H3K4me3_GS_mg10_Cvi_1-pseudoTair10_Nu.bowtie2_peak_206	AT1G02830
1	626756	627882	H3K4me3_GS_mg10_Cvi_1-pseudoTair10_Nu.bowtie2_peak_207	AT1G02840
1	630458	631154	H3K4me3_GS_mg10_Cvi_1-pseudoTair10_Nu.bowtie2_peak_208	AT1G02850
1	635275	636350	H3K4me3_GS_mg10_Cvi_1-pseudoTair10_Nu.bowtie2_peak_209	AT1G02860
1	638060	638669	H3K4me3_GS_mg10_Cvi_1-pseudoTair10_Nu.bowtie2_peak_210	AT1G02870
1	641516	641996	H3K4me3_GS_mg10_Cvi_1-pseudoTair10_Nu.bowtie2_peak_211	AT1G08815
1	643934	644531	H3K4me3_GS_mg10_Cvi_1-pseudoTair10_Nu.bowtie2_peak_212	AT1G02880
1	650803	651882	H3K4me3_GS_mg10_Cvi_1-pseudoTair10_Nu.bowtie2_peak_213	AT1G02890
1	653928	654363	H3K4me3_GS_mg10_Cvi_1-pseudoTair10_Nu.bowtie2_peak_214	AT1G02900
1	657330	658174	H3K4me3_GS_mg10_Cvi_1-pseudoTair10_Nu.bowtie2_peak_215	AT1G02910
1	658922	659291	H3K4me3_GS_mg10_Cvi_1-pseudoTair10_Nu.bowtie2_peak_216	.
1	661276	661766	H3K4me3_GS_mg10_Cvi_1-pseudoTair10_Nu.bowtie2_peak_217	.
1	669191	669835	H3K4me3_GS_mg10_Cvi_1-pseudoTair10_Nu.bowtie2_peak_218	AT1G02960
1	671426	672071	H3K4me3_GS_mg10_Cvi_1-pseudoTair10_Nu.bowtie2_peak_219	.
1	672110	672736	H3K4me3_GS_mg10_Cvi_1-pseudoTair10_Nu.bowtie2_peak_220	AT1G02965
1	673376	674078	H3K4me3_GS_mg10_Cvi_1-pseudoTair10_Nu.bowtie2_peak_221	AT1G02970
1	677347	677988	H3K4me3_GS_mg10_Cvi_1-pseudoTair10_Nu.bowtie2_peak_222	AT1G02980
1	686694	687361	H3K4me3_GS_mg10_Cvi_1-pseudoTair10_Nu.bowtie2_peak_223	AT1G02990
1	691576	692572	H3K4me3_GS_mg10_Cvi_1-pseudoTair10_Nu.bowtie2_peak_224	AT1G03000
1	701455	702464	H3K4me3_GS_mg10_Cvi_1-pseudoTair10_Nu.bowtie2_peak_225	AT1G03030
1	705494	705811	H3K4me3_GS_mg10_Cvi_1-pseudoTair10_Nu.bowtie2_peak_226	AT1G03040
1	705852	706602	H3K4me3_GS_mg10_Cvi_1-pseudoTair10_Nu.bowtie2_peak_227	AT1G03040
1	707576	708134	H3K4me3_GS_mg10_Cvi_1-pseudoTair10_Nu.bowtie2_peak_228	AT1G03050
1	709011	709525	H3K4me3_GS_mg10_Cvi_1-pseudoTair10_Nu.bowtie2_peak_229	.
1	711368	711821	H3K4me3_GS_mg10_Cvi_1-pseudoTair10_Nu.bowtie2_peak_230	AT1G03055
1	726292	727155	H3K4me3_GS_mg10_Cvi_1-pseudoTair10_Nu.bowtie2_peak_231	AT1G03060, AT1TE02360
1	729919	730591	H3K4me3_GS_mg10_Cvi_1-pseudoTair10_Nu.bowtie2_peak_232	AT1G03070
1	737202	737482	H3K4me3_GS_mg10_Cvi_1-pseudoTair10_Nu.bowtie2_peak_233	AT1G03080
1	737576	738034	H3K4me3_GS_mg10_Cvi_1-pseudoTair10_Nu.bowtie2_peak_234	AT1G03080
1	739656	740535	H3K4me3_GS_mg10_Cvi_1-pseudoTair10_Nu.bowtie2_peak_235	AT1G03090
1	745803	746710	H3K4me3_GS_mg10_Cvi_1-pseudoTair10_Nu.bowtie2_peak_236	AT1G03100
1	747247	747845	H3K4me3_GS_mg10_Cvi_1-pseudoTair10_Nu.bowtie2_peak_237	AT1G03103
1	748183	748981	H3K4me3_GS_mg10_Cvi_1-pseudoTair10_Nu.bowtie2_peak_238	AT1G03106
1	749280	750031	H3K4me3_GS_mg10_Cvi_1-pseudoTair10_Nu.bowtie2_peak_239	AT1G03110
1	752205	753195	H3K4me3_GS_mg10_Cvi_1-pseudoTair10_Nu.bowtie2_peak_240	AT1G03120
1	753603	754228	H3K4me3_GS_mg10_Cvi_1-pseudoTair10_Nu.bowtie2_peak_241	AT1G03130
1	755256	756305	H3K4me3_GS_mg10_Cvi_1-pseudoTair10_Nu.bowtie2_peak_242	AT1G03140
1	756401	756953	H3K4me3_GS_mg10_Cvi_1-pseudoTair10_Nu.bowtie2_peak_243	AT1G03150
1	761284	762446	H3K4me3_GS_mg10_Cvi_1-pseudoTair10_Nu.bowtie2_peak_244	AT1G03160
1	769871	770414	H3K4me3_GS_mg10_Cvi_1-pseudoTair10_Nu.bowtie2_peak_245	.
1	773443	774071	H3K4me3_GS_mg10_Cvi_1-pseudoTair10_Nu.bowtie2_peak_246	AT1G03180
1	775512	776344	H3K4me3_GS_mg10_Cvi_1-pseudoTair10_Nu.bowtie2_peak_247	AT1G03190
1	782919	783445	H3K4me3_GS_mg10_Cvi_1-pseudoTair10_Nu.bowtie2_peak_248	AT1G03210, AT1TE02550
1	787054	788301	H3K4me3_GS_mg10_Cvi_1-pseudoTair10_Nu.bowtie2_peak_249	AT1G03220
1	790059	791279	H3K4me3_GS_mg10_Cvi_1-pseudoTair10_Nu.bowtie2_peak_250	AT1G03230
1	792739	793017	H3K4me3_GS_mg10_Cvi_1-pseudoTair10_Nu.bowtie2_peak_251	AT1G03240
1	794539	795366	H3K4me3_GS_mg10_Cvi_1-pseudoTair10_Nu.bowtie2_peak_252	AT1G03250
1	797687	798478	H3K4me3_GS_mg10_Cvi_1-pseudoTair10_Nu.bowtie2_peak_253	AT1G03260
1	799095	799917	H3K4me3_GS_mg10_Cvi_1-pseudoTair10_Nu.bowtie2_peak_254	AT1G03270
1	803046	803697	H3K4me3_GS_mg10_Cvi_1-pseudoTair10_Nu.bowtie2_peak_255	AT1G03280
1	810345	810635	H3K4me3_GS_mg10_Cvi_1-pseudoTair10_Nu.bowtie2_peak_256	.
1	812346	813170	H3K4me3_GS_mg10_Cvi_1-pseudoTair10_Nu.bowtie2_peak_257	AT1G03300
1	813455	814217	H3K4me3_GS_mg10_Cvi_1-pseudoTair10_Nu.bowtie2_peak_258	AT1G03310
1	817205	817611	H3K4me3_GS_mg10_Cvi_1-pseudoTair10_Nu.bowtie2_peak_259	AT1G03320
1	818859	819394	H3K4me3_GS_mg10_Cvi_1-pseudoTair10_Nu.bowtie2_peak_260	AT1G03330
1	819712	820362	H3K4me3_GS_mg10_Cvi_1-pseudoTair10_Nu.bowtie2_peak_261	AT1G03340
1	823296	824356	H3K4me3_GS_mg10_Cvi_1-pseudoTair10_Nu.bowtie2_peak_262	AT1G03350
1	824551	825336	H3K4me3_GS_mg10_Cvi_1-pseudoTair10_Nu.bowtie2_peak_263	AT1G03360
1	826547	827058	H3K4me3_GS_mg10_Cvi_1-pseudoTair10_Nu.bowtie2_peak_264	AT1G03365
1	830605	831730	H3K4me3_GS_mg10_Cvi_1-pseudoTair10_Nu.bowtie2_peak_265	AT1G03370
1	835813	836564	H3K4me3_GS_mg10_Cvi_1-pseudoTair10_Nu.bowtie2_peak_266	AT1G03380
1	843617	844194	H3K4me3_GS_mg10_Cvi_1-pseudoTair10_Nu.bowtie2_peak_267	AT1G03400
1	846068	846490	H3K4me3_GS_mg10_Cvi_1-pseudoTair10_Nu.bowtie2_peak_268	AT1G04183, AT1G03410
1	846692	847638	H3K4me3_GS_mg10_Cvi_1-pseudoTair10_Nu.bowtie2_peak_269	AT1G03410, AT1G03420
1	847860	848625	H3K4me3_GS_mg10_Cvi_1-pseudoTair10_Nu.bowtie2_peak_270	AT1G03430
1	852354	853829	H3K4me3_GS_mg10_Cvi_1-pseudoTair10_Nu.bowtie2_peak_271	AT1G03440
1	859221	859685	H3K4me3_GS_mg10_Cvi_1-pseudoTair10_Nu.bowtie2_peak_272	AT1G03445
1	863688	864095	H3K4me3_GS_mg10_Cvi_1-pseudoTair10_Nu.bowtie2_peak_273	AT1G03457
1	867234	867745	H3K4me3_GS_mg10_Cvi_1-pseudoTair10_Nu.bowtie2_peak_274	AT1G03470
1	870017	871225	H3K4me3_GS_mg10_Cvi_1-pseudoTair10_Nu.bowtie2_peak_275	AT1G03475
1	875216	875904	H3K4me3_GS_mg10_Cvi_1-pseudoTair10_Nu.bowtie2_peak_276	AT1G04193, AT1G03502, AT1G03506, AT1G04197
1	876894	877587	H3K4me3_GS_mg10_Cvi_1-pseudoTair10_Nu.bowtie2_peak_277	AT1G03510
1	879213	880167	H3K4me3_GS_mg10_Cvi_1-pseudoTair10_Nu.bowtie2_peak_278	AT1G03520
1	882664	883530	H3K4me3_GS_mg10_Cvi_1-pseudoTair10_Nu.bowtie2_peak_279	AT1G03530
1	883708	884570	H3K4me3_GS_mg10_Cvi_1-pseudoTair10_Nu.bowtie2_peak_280	AT1G03540
1	891587	892448	H3K4me3_GS_mg10_Cvi_1-pseudoTair10_Nu.bowtie2_peak_281	AT1G03560
1	892884	893757	H3K4me3_GS_mg10_Cvi_1-pseudoTair10_Nu.bowtie2_peak_282	AT1G03580
1	895742	896333	H3K4me3_GS_mg10_Cvi_1-pseudoTair10_Nu.bowtie2_peak_283	AT1G03590
1	896836	897541	H3K4me3_GS_mg10_Cvi_1-pseudoTair10_Nu.bowtie2_peak_284	AT1G03590
1	898845	899536	H3K4me3_GS_mg10_Cvi_1-pseudoTair10_Nu.bowtie2_peak_285	AT1G03600
1	901062	902713	H3K4me3_GS_mg10_Cvi_1-pseudoTair10_Nu.bowtie2_peak_286	AT1G03610
1	907630	908560	H3K4me3_GS_mg10_Cvi_1-pseudoTair10_Nu.bowtie2_peak_287	AT1G03630
1	908803	909605	H3K4me3_GS_mg10_Cvi_1-pseudoTair10_Nu.bowtie2_peak_288	.
1	910693	911222	H3K4me3_GS_mg10_Cvi_1-pseudoTair10_Nu.bowtie2_peak_289	AT1G03650
1	917078	917993	H3K4me3_GS_mg10_Cvi_1-pseudoTair10_Nu.bowtie2_peak_290	AT1G03680
1	918307	919080	H3K4me3_GS_mg10_Cvi_1-pseudoTair10_Nu.bowtie2_peak_291	AT1G03687
1	920982	921264	H3K4me3_GS_mg10_Cvi_1-pseudoTair10_Nu.bowtie2_peak_292	AT1G03700
1	923443	924367	H3K4me3_GS_mg10_Cvi_1-pseudoTair10_Nu.bowtie2_peak_293	AT1G03710
1	930990	931611	H3K4me3_GS_mg10_Cvi_1-pseudoTair10_Nu.bowtie2_peak_294	AT1G03730
1	933486	934286	H3K4me3_GS_mg10_Cvi_1-pseudoTair10_Nu.bowtie2_peak_295	AT1G03740
1	937862	938908	H3K4me3_GS_mg10_Cvi_1-pseudoTair10_Nu.bowtie2_peak_296	AT1G03750
1	942582	943392	H3K4me3_GS_mg10_Cvi_1-pseudoTair10_Nu.bowtie2_peak_297	AT1G03760
1	944608	945404	H3K4me3_GS_mg10_Cvi_1-pseudoTair10_Nu.bowtie2_peak_298	AT1G03770
1	951129	951770	H3K4me3_GS_mg10_Cvi_1-pseudoTair10_Nu.bowtie2_peak_299	AT1G03780
1	954578	955926	H3K4me3_GS_mg10_Cvi_1-pseudoTair10_Nu.bowtie2_peak_300	AT1G03790
1	957196	957998	H3K4me3_GS_mg10_Cvi_1-pseudoTair10_Nu.bowtie2_peak_301	AT1G03800
1	958712	959018	H3K4me3_GS_mg10_Cvi_1-pseudoTair10_Nu.bowtie2_peak_302	AT1G03810
1	962038	962718	H3K4me3_GS_mg10_Cvi_1-pseudoTair10_Nu.bowtie2_peak_303	.
1	966065	966762	H3K4me3_GS_mg10_Cvi_1-pseudoTair10_Nu.bowtie2_peak_304	AT1G03830
1	967776	968440	H3K4me3_GS_mg10_Cvi_1-pseudoTair10_Nu.bowtie2_peak_305	.
1	976202	976554	H3K4me3_GS_mg10_Cvi_1-pseudoTair10_Nu.bowtie2_peak_306	.
1	977372	977651	H3K4me3_GS_mg10_Cvi_1-pseudoTair10_Nu.bowtie2_peak_307	AT1G03850
1	981118	981873	H3K4me3_GS_mg10_Cvi_1-pseudoTair10_Nu.bowtie2_peak_308	AT1G03860
1	982592	983445	H3K4me3_GS_mg10_Cvi_1-pseudoTair10_Nu.bowtie2_peak_309	AT1G03870
1	985744	986155	H3K4me3_GS_mg10_Cvi_1-pseudoTair10_Nu.bowtie2_peak_310	AT1G03880
1	986262	986551	H3K4me3_GS_mg10_Cvi_1-pseudoTair10_Nu.bowtie2_peak_311	AT1G03880
1	986851	987274	H3K4me3_GS_mg10_Cvi_1-pseudoTair10_Nu.bowtie2_peak_312	.
1	989205	989961	H3K4me3_GS_mg10_Cvi_1-pseudoTair10_Nu.bowtie2_peak_313	AT1G03890
1	990105	990422	H3K4me3_GS_mg10_Cvi_1-pseudoTair10_Nu.bowtie2_peak_314	.
1	991168	991936	H3K4me3_GS_mg10_Cvi_1-pseudoTair10_Nu.bowtie2_peak_315	AT1G03900
1	993427	994219	H3K4me3_GS_mg10_Cvi_1-pseudoTair10_Nu.bowtie2_peak_316	AT1G03905
1	996094	996825	H3K4me3_GS_mg10_Cvi_1-pseudoTair10_Nu.bowtie2_peak_317	AT1G03910
1	1001412	1001749	H3K4me3_GS_mg10_Cvi_1-pseudoTair10_Nu.bowtie2_peak_318	AT1G03920
1	1004903	1005550	H3K4me3_GS_mg10_Cvi_1-pseudoTair10_Nu.bowtie2_peak_319	AT1G03930
1	1008515	1010207	H3K4me3_GS_mg10_Cvi_1-pseudoTair10_Nu.bowtie2_peak_320	AT1G04217, AT1G03935, AT1G04223, AT1G04227
1	1011365	1011874	H3K4me3_GS_mg10_Cvi_1-pseudoTair10_Nu.bowtie2_peak_321	.
1	1012592	1013352	H3K4me3_GS_mg10_Cvi_1-pseudoTair10_Nu.bowtie2_peak_322	AT1G03950
1	1013690	1014713	H3K4me3_GS_mg10_Cvi_1-pseudoTair10_Nu.bowtie2_peak_323	AT1G03960
1	1018115	1019054	H3K4me3_GS_mg10_Cvi_1-pseudoTair10_Nu.bowtie2_peak_324	AT1G03970, AT1G04233
1	1021140	1022091	H3K4me3_GS_mg10_Cvi_1-pseudoTair10_Nu.bowtie2_peak_325	AT1G03980
1	1024789	1025084	H3K4me3_GS_mg10_Cvi_1-pseudoTair10_Nu.bowtie2_peak_326	AT1G03990
1	1026998	1027658	H3K4me3_GS_mg10_Cvi_1-pseudoTair10_Nu.bowtie2_peak_327	.
1	1027786	1028911	H3K4me3_GS_mg10_Cvi_1-pseudoTair10_Nu.bowtie2_peak_328	AT1G04000
1	1035379	1036209	H3K4me3_GS_mg10_Cvi_1-pseudoTair10_Nu.bowtie2_peak_329	AT1G04010
1	1036530	1037401	H3K4me3_GS_mg10_Cvi_1-pseudoTair10_Nu.bowtie2_peak_330	AT1G04020
1	1037465	1037777	H3K4me3_GS_mg10_Cvi_1-pseudoTair10_Nu.bowtie2_peak_331	AT1G04020
1	1040406	1041263	H3K4me3_GS_mg10_Cvi_1-pseudoTair10_Nu.bowtie2_peak_332	AT1G04030
1	1042914	1043163	H3K4me3_GS_mg10_Cvi_1-pseudoTair10_Nu.bowtie2_peak_333	AT1G04237
1	1043389	1043864	H3K4me3_GS_mg10_Cvi_1-pseudoTair10_Nu.bowtie2_peak_334	AT1G04040
1	1048938	1049745	H3K4me3_GS_mg10_Cvi_1-pseudoTair10_Nu.bowtie2_peak_335	AT1G04050
1	1050514	1051178	H3K4me3_GS_mg10_Cvi_1-pseudoTair10_Nu.bowtie2_peak_336	AT1G04070
1	1051362	1052096	H3K4me3_GS_mg10_Cvi_1-pseudoTair10_Nu.bowtie2_peak_337	AT1G04080
1	1057156	1057754	H3K4me3_GS_mg10_Cvi_1-pseudoTair10_Nu.bowtie2_peak_338	AT1G04090
1	1058816	1059312	H3K4me3_GS_mg10_Cvi_1-pseudoTair10_Nu.bowtie2_peak_339	.
1	1059463	1060190	H3K4me3_GS_mg10_Cvi_1-pseudoTair10_Nu.bowtie2_peak_340	AT1G04100, AT1G04105
1	1061813	1063795	H3K4me3_GS_mg10_Cvi_1-pseudoTair10_Nu.bowtie2_peak_341	AT1G04110
1	1069721	1070943	H3K4me3_GS_mg10_Cvi_1-pseudoTair10_Nu.bowtie2_peak_342	AT1G04120
1	1073372	1074356	H3K4me3_GS_mg10_Cvi_1-pseudoTair10_Nu.bowtie2_peak_343	AT1G04130
1	1079949	1080574	H3K4me3_GS_mg10_Cvi_1-pseudoTair10_Nu.bowtie2_peak_344	AT1G04140
1	1081306	1081955	H3K4me3_GS_mg10_Cvi_1-pseudoTair10_Nu.bowtie2_peak_345	.
1	1082815	1083233	H3K4me3_GS_mg10_Cvi_1-pseudoTair10_Nu.bowtie2_peak_346	AT1G04150
1	1083333	1084335	H3K4me3_GS_mg10_Cvi_1-pseudoTair10_Nu.bowtie2_peak_347	AT1G04150
1	1086200	1086863	H3K4me3_GS_mg10_Cvi_1-pseudoTair10_Nu.bowtie2_peak_348	AT1G04160
1	1095750	1096178	H3K4me3_GS_mg10_Cvi_1-pseudoTair10_Nu.bowtie2_peak_349	.
1	1097033	1097788	H3K4me3_GS_mg10_Cvi_1-pseudoTair10_Nu.bowtie2_peak_350	AT1G04170
1	1104935	1105345	H3K4me3_GS_mg10_Cvi_1-pseudoTair10_Nu.bowtie2_peak_351	AT1G04180
1	1105552	1105939	H3K4me3_GS_mg10_Cvi_1-pseudoTair10_Nu.bowtie2_peak_352	.
1	1107902	1108650	H3K4me3_GS_mg10_Cvi_1-pseudoTair10_Nu.bowtie2_peak_353	AT1G04190
1	1109468	1110288	H3K4me3_GS_mg10_Cvi_1-pseudoTair10_Nu.bowtie2_peak_354	AT1G04200
1	1114404	1115480	H3K4me3_GS_mg10_Cvi_1-pseudoTair10_Nu.bowtie2_peak_355	AT1G04210
1	1125495	1126283	H3K4me3_GS_mg10_Cvi_1-pseudoTair10_Nu.bowtie2_peak_356	AT1G04230
1	1128951	1129302	H3K4me3_GS_mg10_Cvi_1-pseudoTair10_Nu.bowtie2_peak_357	AT1G04240
1	1136305	1136623	H3K4me3_GS_mg10_Cvi_1-pseudoTair10_Nu.bowtie2_peak_358	AT1G04250
1	1140542	1141360	H3K4me3_GS_mg10_Cvi_1-pseudoTair10_Nu.bowtie2_peak_359	AT1G04260
1	1142337	1143038	H3K4me3_GS_mg10_Cvi_1-pseudoTair10_Nu.bowtie2_peak_360	AT1G04270
1	1146091	1146434	H3K4me3_GS_mg10_Cvi_1-pseudoTair10_Nu.bowtie2_peak_361	AT1G04280
1	1147885	1148381	H3K4me3_GS_mg10_Cvi_1-pseudoTair10_Nu.bowtie2_peak_362	AT1G04295, AT1G04290
1	1153651	1154604	H3K4me3_GS_mg10_Cvi_1-pseudoTair10_Nu.bowtie2_peak_363	AT1G04300
1	1155715	1156182	H3K4me3_GS_mg10_Cvi_1-pseudoTair10_Nu.bowtie2_peak_364	.
1	1156458	1157769	H3K4me3_GS_mg10_Cvi_1-pseudoTair10_Nu.bowtie2_peak_365	AT1G04310
1	1161513	1161945	H3K4me3_GS_mg10_Cvi_1-pseudoTair10_Nu.bowtie2_peak_366	AT1G04330
1	1164206	1164836	H3K4me3_GS_mg10_Cvi_1-pseudoTair10_Nu.bowtie2_peak_367	AT1G04340
1	1165247	1165894	H3K4me3_GS_mg10_Cvi_1-pseudoTair10_Nu.bowtie2_peak_368	AT1G04350
1	1165910	1166464	H3K4me3_GS_mg10_Cvi_1-pseudoTair10_Nu.bowtie2_peak_369	.
1	1166830	1167101	H3K4me3_GS_mg10_Cvi_1-pseudoTair10_Nu.bowtie2_peak_370	.
1	1167580	1168788	H3K4me3_GS_mg10_Cvi_1-pseudoTair10_Nu.bowtie2_peak_371	AT1G04360
1	1176563	1176925	H3K4me3_GS_mg10_Cvi_1-pseudoTair10_Nu.bowtie2_peak_372	.
1	1182875	1183691	H3K4me3_GS_mg10_Cvi_1-pseudoTair10_Nu.bowtie2_peak_373	AT1G04390
1	1184110	1184444	H3K4me3_GS_mg10_Cvi_1-pseudoTair10_Nu.bowtie2_peak_374	.
1	1187347	1188302	H3K4me3_GS_mg10_Cvi_1-pseudoTair10_Nu.bowtie2_peak_375	AT1G04400
1	1190473	1191367	H3K4me3_GS_mg10_Cvi_1-pseudoTair10_Nu.bowtie2_peak_376	AT1G04410
1	1191585	1192312	H3K4me3_GS_mg10_Cvi_1-pseudoTair10_Nu.bowtie2_peak_377	AT1G04420
1	1198138	1198536	H3K4me3_GS_mg10_Cvi_1-pseudoTair10_Nu.bowtie2_peak_378	AT1G04430
1	1198712	1199354	H3K4me3_GS_mg10_Cvi_1-pseudoTair10_Nu.bowtie2_peak_379	AT1G04430
1	1200094	1200366	H3K4me3_GS_mg10_Cvi_1-pseudoTair10_Nu.bowtie2_peak_380	.
1	1200716	1200970	H3K4me3_GS_mg10_Cvi_1-pseudoTair10_Nu.bowtie2_peak_381	.
1	1200982	1201243	H3K4me3_GS_mg10_Cvi_1-pseudoTair10_Nu.bowtie2_peak_382	.
1	1202232	1203311	H3K4me3_GS_mg10_Cvi_1-pseudoTair10_Nu.bowtie2_peak_383	AT1G04440
1	1207281	1207944	H3K4me3_GS_mg10_Cvi_1-pseudoTair10_Nu.bowtie2_peak_384	.
1	1210577	1210862	H3K4me3_GS_mg10_Cvi_1-pseudoTair10_Nu.bowtie2_peak_385	.
1	1211401	1212107	H3K4me3_GS_mg10_Cvi_1-pseudoTair10_Nu.bowtie2_peak_386	.
1	1214374	1214679	H3K4me3_GS_mg10_Cvi_1-pseudoTair10_Nu.bowtie2_peak_387	AT1G04470
1	1216090	1217051	H3K4me3_GS_mg10_Cvi_1-pseudoTair10_Nu.bowtie2_peak_388	AT1G04480, AT1G04267, AT1G04273, AT1G04277
1	1222753	1223066	H3K4me3_GS_mg10_Cvi_1-pseudoTair10_Nu.bowtie2_peak_389	.
1	1226592	1227402	H3K4me3_GS_mg10_Cvi_1-pseudoTair10_Nu.bowtie2_peak_390	AT1G04510
1	1231606	1232341	H3K4me3_GS_mg10_Cvi_1-pseudoTair10_Nu.bowtie2_peak_391	AT1G04520
1	1232599	1233120	H3K4me3_GS_mg10_Cvi_1-pseudoTair10_Nu.bowtie2_peak_392	.
1	1235012	1236062	H3K4me3_GS_mg10_Cvi_1-pseudoTair10_Nu.bowtie2_peak_393	AT1G04530
1	1237066	1239061	H3K4me3_GS_mg10_Cvi_1-pseudoTair10_Nu.bowtie2_peak_394	AT1G04540
1	1240413	1241331	H3K4me3_GS_mg10_Cvi_1-pseudoTair10_Nu.bowtie2_peak_395	AT1G04550
1	1242644	1243208	H3K4me3_GS_mg10_Cvi_1-pseudoTair10_Nu.bowtie2_peak_396	AT1G04555
1	1244961	1246202	H3K4me3_GS_mg10_Cvi_1-pseudoTair10_Nu.bowtie2_peak_397	AT1G04560
1	1247408	1248750	H3K4me3_GS_mg10_Cvi_1-pseudoTair10_Nu.bowtie2_peak_398	AT1G04570
1	1251316	1251706	H3K4me3_GS_mg10_Cvi_1-pseudoTair10_Nu.bowtie2_peak_399	AT1G08855
1	1257987	1258309	H3K4me3_GS_mg10_Cvi_1-pseudoTair10_Nu.bowtie2_peak_400	.
1	1260963	1261445	H3K4me3_GS_mg10_Cvi_1-pseudoTair10_Nu.bowtie2_peak_401	AT1G04590
1	1261728	1262233	H3K4me3_GS_mg10_Cvi_1-pseudoTair10_Nu.bowtie2_peak_402	AT1G04600
1	1279400	1280228	H3K4me3_GS_mg10_Cvi_1-pseudoTair10_Nu.bowtie2_peak_403	AT1G04610
1	1280395	1280773	H3K4me3_GS_mg10_Cvi_1-pseudoTair10_Nu.bowtie2_peak_404	.
1	1285727	1286571	H3K4me3_GS_mg10_Cvi_1-pseudoTair10_Nu.bowtie2_peak_405	AT1G04620, AT1TE04200
1	1287698	1288094	H3K4me3_GS_mg10_Cvi_1-pseudoTair10_Nu.bowtie2_peak_406	.
1	1290586	1291113	H3K4me3_GS_mg10_Cvi_1-pseudoTair10_Nu.bowtie2_peak_407	AT1G04630
1	1291300	1291935	H3K4me3_GS_mg10_Cvi_1-pseudoTair10_Nu.bowtie2_peak_408	AT1G04635
1	1292058	1292602	H3K4me3_GS_mg10_Cvi_1-pseudoTair10_Nu.bowtie2_peak_409	AT1G04640
1	1294923	1295375	H3K4me3_GS_mg10_Cvi_1-pseudoTair10_Nu.bowtie2_peak_410	.
1	1298317	1298983	H3K4me3_GS_mg10_Cvi_1-pseudoTair10_Nu.bowtie2_peak_411	AT1G04650
1	1300610	1301365	H3K4me3_GS_mg10_Cvi_1-pseudoTair10_Nu.bowtie2_peak_412	AT1G04660
1	1304027	1304357	H3K4me3_GS_mg10_Cvi_1-pseudoTair10_Nu.bowtie2_peak_413	.
1	1304950	1305422	H3K4me3_GS_mg10_Cvi_1-pseudoTair10_Nu.bowtie2_peak_414	.
1	1307592	1307894	H3K4me3_GS_mg10_Cvi_1-pseudoTair10_Nu.bowtie2_peak_415	AT1G04680
1	1313585	1314214	H3K4me3_GS_mg10_Cvi_1-pseudoTair10_Nu.bowtie2_peak_416	AT1G04690
1	1314316	1314688	H3K4me3_GS_mg10_Cvi_1-pseudoTair10_Nu.bowtie2_peak_417	AT1G04690
1	1316276	1317085	H3K4me3_GS_mg10_Cvi_1-pseudoTair10_Nu.bowtie2_peak_418	AT1G04700
1	1321912	1322603	H3K4me3_GS_mg10_Cvi_1-pseudoTair10_Nu.bowtie2_peak_419	AT1G04710
1	1325543	1326228	H3K4me3_GS_mg10_Cvi_1-pseudoTair10_Nu.bowtie2_peak_420	.
1	1330372	1331180	H3K4me3_GS_mg10_Cvi_1-pseudoTair10_Nu.bowtie2_peak_421	AT1G04730
1	1332693	1333530	H3K4me3_GS_mg10_Cvi_1-pseudoTair10_Nu.bowtie2_peak_422	AT1G04750
1	1334546	1335093	H3K4me3_GS_mg10_Cvi_1-pseudoTair10_Nu.bowtie2_peak_423	AT1G04760
1	1336488	1337849	H3K4me3_GS_mg10_Cvi_1-pseudoTair10_Nu.bowtie2_peak_424	AT1G04770
1	1339750	1340257	H3K4me3_GS_mg10_Cvi_1-pseudoTair10_Nu.bowtie2_peak_425	AT1G04778
1	1342256	1343699	H3K4me3_GS_mg10_Cvi_1-pseudoTair10_Nu.bowtie2_peak_426	AT1G04780
1	1345055	1345427	H3K4me3_GS_mg10_Cvi_1-pseudoTair10_Nu.bowtie2_peak_427	AT1G04790
1	1348668	1349169	H3K4me3_GS_mg10_Cvi_1-pseudoTair10_Nu.bowtie2_peak_428	AT1G04800
1	1350172	1350984	H3K4me3_GS_mg10_Cvi_1-pseudoTair10_Nu.bowtie2_peak_429	AT1G04810
1	1357395	1357877	H3K4me3_GS_mg10_Cvi_1-pseudoTair10_Nu.bowtie2_peak_430	AT1G04820
1	1357990	1358370	H3K4me3_GS_mg10_Cvi_1-pseudoTair10_Nu.bowtie2_peak_431	AT1G04820
1	1361018	1361970	H3K4me3_GS_mg10_Cvi_1-pseudoTair10_Nu.bowtie2_peak_432	AT1G04830
1	1362622	1362872	H3K4me3_GS_mg10_Cvi_1-pseudoTair10_Nu.bowtie2_peak_433	.
1	1364213	1365008	H3K4me3_GS_mg10_Cvi_1-pseudoTair10_Nu.bowtie2_peak_434	AT1G04840
1	1367984	1368816	H3K4me3_GS_mg10_Cvi_1-pseudoTair10_Nu.bowtie2_peak_435	AT1G04850
1	1372371	1373074	H3K4me3_GS_mg10_Cvi_1-pseudoTair10_Nu.bowtie2_peak_436	AT1G04860
1	1374799	1375769	H3K4me3_GS_mg10_Cvi_1-pseudoTair10_Nu.bowtie2_peak_437	AT1G04870
1	1378642	1379178	H3K4me3_GS_mg10_Cvi_1-pseudoTair10_Nu.bowtie2_peak_438	AT1G04880
1	1383850	1384549	H3K4me3_GS_mg10_Cvi_1-pseudoTair10_Nu.bowtie2_peak_439	AT1G04900
1	1390384	1391209	H3K4me3_GS_mg10_Cvi_1-pseudoTair10_Nu.bowtie2_peak_440	AT1G04910
1	1394746	1395949	H3K4me3_GS_mg10_Cvi_1-pseudoTair10_Nu.bowtie2_peak_441	AT1G04920
1	1398223	1399081	H3K4me3_GS_mg10_Cvi_1-pseudoTair10_Nu.bowtie2_peak_442	AT1G04930
1	1399222	1399832	H3K4me3_GS_mg10_Cvi_1-pseudoTair10_Nu.bowtie2_peak_443	AT1G04945, AT1G04940
1	1400905	1401774	H3K4me3_GS_mg10_Cvi_1-pseudoTair10_Nu.bowtie2_peak_444	.
1	1406742	1407507	H3K4me3_GS_mg10_Cvi_1-pseudoTair10_Nu.bowtie2_peak_445	AT1G04950
1	1410115	1410771	H3K4me3_GS_mg10_Cvi_1-pseudoTair10_Nu.bowtie2_peak_446	AT1G04960
1	1411180	1412094	H3K4me3_GS_mg10_Cvi_1-pseudoTair10_Nu.bowtie2_peak_447	AT1G04970
1	1415380	1416169	H3K4me3_GS_mg10_Cvi_1-pseudoTair10_Nu.bowtie2_peak_448	AT1G04980
1	1417689	1418468	H3K4me3_GS_mg10_Cvi_1-pseudoTair10_Nu.bowtie2_peak_449	AT1G04985
1	1419294	1420040	H3K4me3_GS_mg10_Cvi_1-pseudoTair10_Nu.bowtie2_peak_450	.
1	1420923	1421604	H3K4me3_GS_mg10_Cvi_1-pseudoTair10_Nu.bowtie2_peak_451	AT1G04990
1	1425541	1426406	H3K4me3_GS_mg10_Cvi_1-pseudoTair10_Nu.bowtie2_peak_452	AT1G05000
1	1431402	1431741	H3K4me3_GS_mg10_Cvi_1-pseudoTair10_Nu.bowtie2_peak_453	.
1	1431770	1432227	H3K4me3_GS_mg10_Cvi_1-pseudoTair10_Nu.bowtie2_peak_454	.
1	1432244	1432778	H3K4me3_GS_mg10_Cvi_1-pseudoTair10_Nu.bowtie2_peak_455	AT1G05010
1	1436118	1437488	H3K4me3_GS_mg10_Cvi_1-pseudoTair10_Nu.bowtie2_peak_456	AT1G05020
1	1440592	1440888	H3K4me3_GS_mg10_Cvi_1-pseudoTair10_Nu.bowtie2_peak_457	AT1G05030
1	1440991	1441409	H3K4me3_GS_mg10_Cvi_1-pseudoTair10_Nu.bowtie2_peak_458	AT1G05030
1	1444651	1445063	H3K4me3_GS_mg10_Cvi_1-pseudoTair10_Nu.bowtie2_peak_459	AT1G04313
1	1450110	1450877	H3K4me3_GS_mg10_Cvi_1-pseudoTair10_Nu.bowtie2_peak_460	AT1G05055
1	1452064	1452897	H3K4me3_GS_mg10_Cvi_1-pseudoTair10_Nu.bowtie2_peak_461	AT1G05060
1	1454892	1455247	H3K4me3_GS_mg10_Cvi_1-pseudoTair10_Nu.bowtie2_peak_462	AT1G05065
1	1457904	1458714	H3K4me3_GS_mg10_Cvi_1-pseudoTair10_Nu.bowtie2_peak_463	AT1G05070
1	1463088	1463986	H3K4me3_GS_mg10_Cvi_1-pseudoTair10_Nu.bowtie2_peak_464	AT1G05087
1	1469609	1470470	H3K4me3_GS_mg10_Cvi_1-pseudoTair10_Nu.bowtie2_peak_465	AT1G05100
1	1475404	1476125	H3K4me3_GS_mg10_Cvi_1-pseudoTair10_Nu.bowtie2_peak_466	AT1G05120
1	1478242	1478840	H3K4me3_GS_mg10_Cvi_1-pseudoTair10_Nu.bowtie2_peak_467	AT1G05135, AT1TE04840
1	1482649	1483787	H3K4me3_GS_mg10_Cvi_1-pseudoTair10_Nu.bowtie2_peak_468	AT1G05140
1	1485579	1486907	H3K4me3_GS_mg10_Cvi_1-pseudoTair10_Nu.bowtie2_peak_469	AT1G05150
1	1490438	1490915	H3K4me3_GS_mg10_Cvi_1-pseudoTair10_Nu.bowtie2_peak_470	AT1G05160
1	1491287	1491675	H3K4me3_GS_mg10_Cvi_1-pseudoTair10_Nu.bowtie2_peak_471	.
1	1492758	1494210	H3K4me3_GS_mg10_Cvi_1-pseudoTair10_Nu.bowtie2_peak_472	AT1G05170
1	1501120	1501835	H3K4me3_GS_mg10_Cvi_1-pseudoTair10_Nu.bowtie2_peak_473	AT1G05180
1	1502993	1503334	H3K4me3_GS_mg10_Cvi_1-pseudoTair10_Nu.bowtie2_peak_474	AT1G05190
1	1503355	1503788	H3K4me3_GS_mg10_Cvi_1-pseudoTair10_Nu.bowtie2_peak_475	AT1G05190
1	1505411	1505974	H3K4me3_GS_mg10_Cvi_1-pseudoTair10_Nu.bowtie2_peak_476	AT1G05200
1	1506137	1506403	H3K4me3_GS_mg10_Cvi_1-pseudoTair10_Nu.bowtie2_peak_477	AT1G05200
1	1509514	1510357	H3K4me3_GS_mg10_Cvi_1-pseudoTair10_Nu.bowtie2_peak_478	AT1G05205, AT1G04347
1	1510385	1511009	H3K4me3_GS_mg10_Cvi_1-pseudoTair10_Nu.bowtie2_peak_479	AT1G05210
1	1511901	1512654	H3K4me3_GS_mg10_Cvi_1-pseudoTair10_Nu.bowtie2_peak_480	AT1G05220
1	1521757	1522039	H3K4me3_GS_mg10_Cvi_1-pseudoTair10_Nu.bowtie2_peak_481	.
1	1522138	1522529	H3K4me3_GS_mg10_Cvi_1-pseudoTair10_Nu.bowtie2_peak_482	.
1	1525816	1526339	H3K4me3_GS_mg10_Cvi_1-pseudoTair10_Nu.bowtie2_peak_483	.
1	1530891	1531186	H3K4me3_GS_mg10_Cvi_1-pseudoTair10_Nu.bowtie2_peak_484	.
1	1533624	1534403	H3K4me3_GS_mg10_Cvi_1-pseudoTair10_Nu.bowtie2_peak_485	AT1G05270
1	1536378	1536713	H3K4me3_GS_mg10_Cvi_1-pseudoTair10_Nu.bowtie2_peak_486	AT1G05280
1	1536990	1537363	H3K4me3_GS_mg10_Cvi_1-pseudoTair10_Nu.bowtie2_peak_487	AT1G05280
1	1543625	1544109	H3K4me3_GS_mg10_Cvi_1-pseudoTair10_Nu.bowtie2_peak_488	AT1G04387
1	1547020	1547834	H3K4me3_GS_mg10_Cvi_1-pseudoTair10_Nu.bowtie2_peak_489	AT1G05300
1	1550844	1551191	H3K4me3_GS_mg10_Cvi_1-pseudoTair10_Nu.bowtie2_peak_490	.
1	1558104	1558484	H3K4me3_GS_mg10_Cvi_1-pseudoTair10_Nu.bowtie2_peak_491	AT1G05330
1	1559372	1559713	H3K4me3_GS_mg10_Cvi_1-pseudoTair10_Nu.bowtie2_peak_492	AT1G05340
1	1563759	1564110	H3K4me3_GS_mg10_Cvi_1-pseudoTair10_Nu.bowtie2_peak_493	AT1G05350
1	1564577	1565293	H3K4me3_GS_mg10_Cvi_1-pseudoTair10_Nu.bowtie2_peak_494	AT1G05360
1	1569478	1569914	H3K4me3_GS_mg10_Cvi_1-pseudoTair10_Nu.bowtie2_peak_495	.
1	1576861	1577946	H3K4me3_GS_mg10_Cvi_1-pseudoTair10_Nu.bowtie2_peak_496	AT1G05380
1	1582777	1583681	H3K4me3_GS_mg10_Cvi_1-pseudoTair10_Nu.bowtie2_peak_497	AT1G05385
1	1584149	1584620	H3K4me3_GS_mg10_Cvi_1-pseudoTair10_Nu.bowtie2_peak_498	AT1G05400
1	1584798	1585081	H3K4me3_GS_mg10_Cvi_1-pseudoTair10_Nu.bowtie2_peak_499	.
1	1587071	1587755	H3K4me3_GS_mg10_Cvi_1-pseudoTair10_Nu.bowtie2_peak_500	AT1G05410
1	1590061	1590765	H3K4me3_GS_mg10_Cvi_1-pseudoTair10_Nu.bowtie2_peak_501	AT1G05420
1	1595044	1595872	H3K4me3_GS_mg10_Cvi_1-pseudoTair10_Nu.bowtie2_peak_502	AT1G05430
1	1597126	1597828	H3K4me3_GS_mg10_Cvi_1-pseudoTair10_Nu.bowtie2_peak_503	AT1G05440
1	1604155	1605006	H3K4me3_GS_mg10_Cvi_1-pseudoTair10_Nu.bowtie2_peak_504	AT1G05460
1	1609672	1610831	H3K4me3_GS_mg10_Cvi_1-pseudoTair10_Nu.bowtie2_peak_505	AT1G05470
1	1611257	1611774	H3K4me3_GS_mg10_Cvi_1-pseudoTair10_Nu.bowtie2_peak_506	AT1G05470
1	1620236	1620511	H3K4me3_GS_mg10_Cvi_1-pseudoTair10_Nu.bowtie2_peak_507	.
1	1622277	1623485	H3K4me3_GS_mg10_Cvi_1-pseudoTair10_Nu.bowtie2_peak_508	AT1G05490
1	1624989	1625614	H3K4me3_GS_mg10_Cvi_1-pseudoTair10_Nu.bowtie2_peak_509	AT1G05500
1	1629450	1629821	H3K4me3_GS_mg10_Cvi_1-pseudoTair10_Nu.bowtie2_peak_510	AT1G05510
1	1629966	1630427	H3K4me3_GS_mg10_Cvi_1-pseudoTair10_Nu.bowtie2_peak_511	AT1G05510
1	1634489	1635846	H3K4me3_GS_mg10_Cvi_1-pseudoTair10_Nu.bowtie2_peak_512	AT1G05520
1	1636532	1637863	H3K4me3_GS_mg10_Cvi_1-pseudoTair10_Nu.bowtie2_peak_513	AT1G05530
1	1639524	1640123	H3K4me3_GS_mg10_Cvi_1-pseudoTair10_Nu.bowtie2_peak_514	AT1G05540
1	1641991	1642403	H3K4me3_GS_mg10_Cvi_1-pseudoTair10_Nu.bowtie2_peak_515	.
1	1645724	1647164	H3K4me3_GS_mg10_Cvi_1-pseudoTair10_Nu.bowtie2_peak_516	AT1G05562, AT1G05560
1	1658442	1659451	H3K4me3_GS_mg10_Cvi_1-pseudoTair10_Nu.bowtie2_peak_517	AT1G05570
1	1663422	1663803	H3K4me3_GS_mg10_Cvi_1-pseudoTair10_Nu.bowtie2_peak_518	AT1G05577
1	1665671	1665920	H3K4me3_GS_mg10_Cvi_1-pseudoTair10_Nu.bowtie2_peak_519	.
1	1666035	1666729	H3K4me3_GS_mg10_Cvi_1-pseudoTair10_Nu.bowtie2_peak_520	.
1	1669419	1670339	H3K4me3_GS_mg10_Cvi_1-pseudoTair10_Nu.bowtie2_peak_521	AT1G05590
1	1671946	1672895	H3K4me3_GS_mg10_Cvi_1-pseudoTair10_Nu.bowtie2_peak_522	AT1G05600
1	1679166	1679889	H3K4me3_GS_mg10_Cvi_1-pseudoTair10_Nu.bowtie2_peak_523	AT1G05620
1	1682195	1683349	H3K4me3_GS_mg10_Cvi_1-pseudoTair10_Nu.bowtie2_peak_524	AT1G05630
1	1683704	1684053	H3K4me3_GS_mg10_Cvi_1-pseudoTair10_Nu.bowtie2_peak_525	AT1G05630
1	1688712	1689824	H3K4me3_GS_mg10_Cvi_1-pseudoTair10_Nu.bowtie2_peak_526	AT1G05640
1	1691727	1692035	H3K4me3_GS_mg10_Cvi_1-pseudoTair10_Nu.bowtie2_peak_527	AT1G05650
1	1700109	1701037	H3K4me3_GS_mg10_Cvi_1-pseudoTair10_Nu.bowtie2_peak_528	AT1G05670
1	1702236	1702661	H3K4me3_GS_mg10_Cvi_1-pseudoTair10_Nu.bowtie2_peak_529	AT1G05675
1	1703540	1704662	H3K4me3_GS_mg10_Cvi_1-pseudoTair10_Nu.bowtie2_peak_530	AT1G05680
1	1707032	1707433	H3K4me3_GS_mg10_Cvi_1-pseudoTair10_Nu.bowtie2_peak_531	AT1G05690
1	1712723	1713076	H3K4me3_GS_mg10_Cvi_1-pseudoTair10_Nu.bowtie2_peak_532	.
1	1714936	1715724	H3K4me3_GS_mg10_Cvi_1-pseudoTair10_Nu.bowtie2_peak_533	AT1G05710
1	1718306	1718903	H3K4me3_GS_mg10_Cvi_1-pseudoTair10_Nu.bowtie2_peak_534	AT1G05720, AT1G05730
1	1719042	1719531	H3K4me3_GS_mg10_Cvi_1-pseudoTair10_Nu.bowtie2_peak_535	AT1G05730
1	1721483	1722487	H3K4me3_GS_mg10_Cvi_1-pseudoTair10_Nu.bowtie2_peak_536	AT1G05750
1	1726588	1727440	H3K4me3_GS_mg10_Cvi_1-pseudoTair10_Nu.bowtie2_peak_537	AT1G05780, AT1G04423
1	1729523	1730057	H3K4me3_GS_mg10_Cvi_1-pseudoTair10_Nu.bowtie2_peak_538	AT1G05783, AT1G04427
1	1730255	1730751	H3K4me3_GS_mg10_Cvi_1-pseudoTair10_Nu.bowtie2_peak_539	AT1G05785
1	1732837	1733671	H3K4me3_GS_mg10_Cvi_1-pseudoTair10_Nu.bowtie2_peak_540	AT1G05790
1	1744789	1745400	H3K4me3_GS_mg10_Cvi_1-pseudoTair10_Nu.bowtie2_peak_541	AT1G05805
1	1746211	1746485	H3K4me3_GS_mg10_Cvi_1-pseudoTair10_Nu.bowtie2_peak_542	.
1	1748314	1748959	H3K4me3_GS_mg10_Cvi_1-pseudoTair10_Nu.bowtie2_peak_543	AT1G05810
1	1749643	1750115	H3K4me3_GS_mg10_Cvi_1-pseudoTair10_Nu.bowtie2_peak_544	AT1G05820
1	1754236	1755233	H3K4me3_GS_mg10_Cvi_1-pseudoTair10_Nu.bowtie2_peak_545	AT1G05830
1	1765442	1766310	H3K4me3_GS_mg10_Cvi_1-pseudoTair10_Nu.bowtie2_peak_546	AT1G05840
1	1767774	1768685	H3K4me3_GS_mg10_Cvi_1-pseudoTair10_Nu.bowtie2_peak_547	AT1G05850
1	1769003	1769944	H3K4me3_GS_mg10_Cvi_1-pseudoTair10_Nu.bowtie2_peak_548	AT1G05860
1	1772297	1773275	H3K4me3_GS_mg10_Cvi_1-pseudoTair10_Nu.bowtie2_peak_549	AT1G05870
1	1779377	1780325	H3K4me3_GS_mg10_Cvi_1-pseudoTair10_Nu.bowtie2_peak_550	AT1G05890
1	1786888	1787358	H3K4me3_GS_mg10_Cvi_1-pseudoTair10_Nu.bowtie2_peak_551	AT1G05900
1	1790238	1790864	H3K4me3_GS_mg10_Cvi_1-pseudoTair10_Nu.bowtie2_peak_552	AT1G05910
1	1797264	1797687	H3K4me3_GS_mg10_Cvi_1-pseudoTair10_Nu.bowtie2_peak_553	AT1G05920
1	1802893	1804015	H3K4me3_GS_mg10_Cvi_1-pseudoTair10_Nu.bowtie2_peak_554	AT1G05940
1	1806903	1807611	H3K4me3_GS_mg10_Cvi_1-pseudoTair10_Nu.bowtie2_peak_555	AT1G05950
1	1814775	1815497	H3K4me3_GS_mg10_Cvi_1-pseudoTair10_Nu.bowtie2_peak_556	AT1G05960
1	1816469	1817290	H3K4me3_GS_mg10_Cvi_1-pseudoTair10_Nu.bowtie2_peak_557	AT1G05970
1	1820471	1821872	H3K4me3_GS_mg10_Cvi_1-pseudoTair10_Nu.bowtie2_peak_558	AT1G06002, AT1G06000
1	1822631	1823079	H3K4me3_GS_mg10_Cvi_1-pseudoTair10_Nu.bowtie2_peak_559	AT1G06010
1	1824499	1824991	H3K4me3_GS_mg10_Cvi_1-pseudoTair10_Nu.bowtie2_peak_560	AT1G06020
1	1826799	1827488	H3K4me3_GS_mg10_Cvi_1-pseudoTair10_Nu.bowtie2_peak_561	AT1G06030
1	1828799	1829875	H3K4me3_GS_mg10_Cvi_1-pseudoTair10_Nu.bowtie2_peak_562	AT1G06040, AT1G06045
1	1831859	1832528	H3K4me3_GS_mg10_Cvi_1-pseudoTair10_Nu.bowtie2_peak_563	AT1G06050
1	1832954	1833595	H3K4me3_GS_mg10_Cvi_1-pseudoTair10_Nu.bowtie2_peak_564	AT1G06060
1	1836614	1837610	H3K4me3_GS_mg10_Cvi_1-pseudoTair10_Nu.bowtie2_peak_565	AT1G06070
1	1843782	1844043	H3K4me3_GS_mg10_Cvi_1-pseudoTair10_Nu.bowtie2_peak_566	AT1G06080
1	1854221	1855040	H3K4me3_GS_mg10_Cvi_1-pseudoTair10_Nu.bowtie2_peak_567	AT1G06110
1	1859890	1860215	H3K4me3_GS_mg10_Cvi_1-pseudoTair10_Nu.bowtie2_peak_568	AT1G06130
1	1860379	1860689	H3K4me3_GS_mg10_Cvi_1-pseudoTair10_Nu.bowtie2_peak_569	AT1G06130
1	1864751	1865613	H3K4me3_GS_mg10_Cvi_1-pseudoTair10_Nu.bowtie2_peak_570	AT1G06140
1	1867935	1868870	H3K4me3_GS_mg10_Cvi_1-pseudoTair10_Nu.bowtie2_peak_571	AT1G06143
1	1872804	1873727	H3K4me3_GS_mg10_Cvi_1-pseudoTair10_Nu.bowtie2_peak_572	AT1G06150
1	1877106	1877495	H3K4me3_GS_mg10_Cvi_1-pseudoTair10_Nu.bowtie2_peak_573	AT1G06148
1	1883108	1883685	H3K4me3_GS_mg10_Cvi_1-pseudoTair10_Nu.bowtie2_peak_574	AT1G06160
1	1889470	1889723	H3K4me3_GS_mg10_Cvi_1-pseudoTair10_Nu.bowtie2_peak_575	AT1G06180
1	1893410	1894142	H3K4me3_GS_mg10_Cvi_1-pseudoTair10_Nu.bowtie2_peak_576	AT1G06190
1	1896502	1896966	H3K4me3_GS_mg10_Cvi_1-pseudoTair10_Nu.bowtie2_peak_577	AT1G06200
1	1897181	1897919	H3K4me3_GS_mg10_Cvi_1-pseudoTair10_Nu.bowtie2_peak_578	AT1G06210
1	1900008	1900779	H3K4me3_GS_mg10_Cvi_1-pseudoTair10_Nu.bowtie2_peak_579	AT1G06220
1	1907098	1908443	H3K4me3_GS_mg10_Cvi_1-pseudoTair10_Nu.bowtie2_peak_580	AT1G06230
1	1911125	1912321	H3K4me3_GS_mg10_Cvi_1-pseudoTair10_Nu.bowtie2_peak_581	AT1G06240
1	1918766	1919769	H3K4me3_GS_mg10_Cvi_1-pseudoTair10_Nu.bowtie2_peak_582	AT1G06270
1	1922365	1923943	H3K4me3_GS_mg10_Cvi_1-pseudoTair10_Nu.bowtie2_peak_583	AT1G06290
1	1926705	1927362	H3K4me3_GS_mg10_Cvi_1-pseudoTair10_Nu.bowtie2_peak_584	AT1G06310
1	1929905	1930263	H3K4me3_GS_mg10_Cvi_1-pseudoTair10_Nu.bowtie2_peak_585	.
1	1930521	1931496	H3K4me3_GS_mg10_Cvi_1-pseudoTair10_Nu.bowtie2_peak_586	AT1G06320
1	1931712	1931975	H3K4me3_GS_mg10_Cvi_1-pseudoTair10_Nu.bowtie2_peak_587	AT1G06330
1	1933520	1933983	H3K4me3_GS_mg10_Cvi_1-pseudoTair10_Nu.bowtie2_peak_588	AT1G06340
1	1944272	1944944	H3K4me3_GS_mg10_Cvi_1-pseudoTair10_Nu.bowtie2_peak_589	AT1G06370
1	1945060	1945982	H3K4me3_GS_mg10_Cvi_1-pseudoTair10_Nu.bowtie2_peak_590	AT1G06380
1	1946797	1947715	H3K4me3_GS_mg10_Cvi_1-pseudoTair10_Nu.bowtie2_peak_591	AT1G06390
1	1951979	1952788	H3K4me3_GS_mg10_Cvi_1-pseudoTair10_Nu.bowtie2_peak_592	AT1G06400
1	1954828	1955780	H3K4me3_GS_mg10_Cvi_1-pseudoTair10_Nu.bowtie2_peak_593	AT1G06410
1	1958953	1959490	H3K4me3_GS_mg10_Cvi_1-pseudoTair10_Nu.bowtie2_peak_594	AT1G06420
1	1962218	1963049	H3K4me3_GS_mg10_Cvi_1-pseudoTair10_Nu.bowtie2_peak_595	AT1G06430
1	1964179	1964976	H3K4me3_GS_mg10_Cvi_1-pseudoTair10_Nu.bowtie2_peak_596	AT1G06440
1	1965838	1967030	H3K4me3_GS_mg10_Cvi_1-pseudoTair10_Nu.bowtie2_peak_597	AT1G06450, AT1G04463
1	1969053	1969593	H3K4me3_GS_mg10_Cvi_1-pseudoTair10_Nu.bowtie2_peak_598	AT1G06460
1	1969732	1970497	H3K4me3_GS_mg10_Cvi_1-pseudoTair10_Nu.bowtie2_peak_599	AT1G06470
1	1973929	1974375	H3K4me3_GS_mg10_Cvi_1-pseudoTair10_Nu.bowtie2_peak_600	AT1G06475
1	1978342	1979188	H3K4me3_GS_mg10_Cvi_1-pseudoTair10_Nu.bowtie2_peak_601	AT1G06490
1	1988539	1989079	H3K4me3_GS_mg10_Cvi_1-pseudoTair10_Nu.bowtie2_peak_602	.
1	1989503	1990055	H3K4me3_GS_mg10_Cvi_1-pseudoTair10_Nu.bowtie2_peak_603	AT1G06500, AT1G04473
1	1991663	1992233	H3K4me3_GS_mg10_Cvi_1-pseudoTair10_Nu.bowtie2_peak_604	AT1G06515, AT1G04477
1	1992331	1993104	H3K4me3_GS_mg10_Cvi_1-pseudoTair10_Nu.bowtie2_peak_605	AT1G06510
1	1995168	1996120	H3K4me3_GS_mg10_Cvi_1-pseudoTair10_Nu.bowtie2_peak_606	AT1G06520
1	2001482	2002715	H3K4me3_GS_mg10_Cvi_1-pseudoTair10_Nu.bowtie2_peak_607	AT1G06530, AT1TE06560
1	2006370	2007175	H3K4me3_GS_mg10_Cvi_1-pseudoTair10_Nu.bowtie2_peak_608	AT1G06550
1	2007645	2008539	H3K4me3_GS_mg10_Cvi_1-pseudoTair10_Nu.bowtie2_peak_609	AT1G06560
1	2012432	2013537	H3K4me3_GS_mg10_Cvi_1-pseudoTair10_Nu.bowtie2_peak_610	AT1G06570
1	2015316	2016138	H3K4me3_GS_mg10_Cvi_1-pseudoTair10_Nu.bowtie2_peak_611	AT1G06580
1	2023888	2024691	H3K4me3_GS_mg10_Cvi_1-pseudoTair10_Nu.bowtie2_peak_612	AT1G06590
1	2025571	2026113	H3K4me3_GS_mg10_Cvi_1-pseudoTair10_Nu.bowtie2_peak_613	AT1G06620
1	2027746	2028505	H3K4me3_GS_mg10_Cvi_1-pseudoTair10_Nu.bowtie2_peak_614	AT1G06630
1	2034151	2035358	H3K4me3_GS_mg10_Cvi_1-pseudoTair10_Nu.bowtie2_peak_615	AT1G06645
1	2035721	2036858	H3K4me3_GS_mg10_Cvi_1-pseudoTair10_Nu.bowtie2_peak_616	AT1G06650, AT1G04487
1	2039739	2040270	H3K4me3_GS_mg10_Cvi_1-pseudoTair10_Nu.bowtie2_peak_617	AT1G06660
1	2040422	2041212	H3K4me3_GS_mg10_Cvi_1-pseudoTair10_Nu.bowtie2_peak_618	AT1G06670
1	2047851	2048665	H3K4me3_GS_mg10_Cvi_1-pseudoTair10_Nu.bowtie2_peak_619	AT1G06680
1	2051205	2052125	H3K4me3_GS_mg10_Cvi_1-pseudoTair10_Nu.bowtie2_peak_620	AT1G06690
1	2054465	2055296	H3K4me3_GS_mg10_Cvi_1-pseudoTair10_Nu.bowtie2_peak_621	AT1G06700
1	2059431	2060356	H3K4me3_GS_mg10_Cvi_1-pseudoTair10_Nu.bowtie2_peak_622	AT1G06710
1	2066461	2067350	H3K4me3_GS_mg10_Cvi_1-pseudoTair10_Nu.bowtie2_peak_623	AT1G06720
1	2067504	2068435	H3K4me3_GS_mg10_Cvi_1-pseudoTair10_Nu.bowtie2_peak_624	AT1G06730
1	2070791	2071802	H3K4me3_GS_mg10_Cvi_1-pseudoTair10_Nu.bowtie2_peak_625	AT1G06740, AT1TE06780
1	2076587	2077719	H3K4me3_GS_mg10_Cvi_1-pseudoTair10_Nu.bowtie2_peak_626	AT1G04503, AT1G06760
1	2081303	2081954	H3K4me3_GS_mg10_Cvi_1-pseudoTair10_Nu.bowtie2_peak_627	AT1G06770
1	2083400	2084207	H3K4me3_GS_mg10_Cvi_1-pseudoTair10_Nu.bowtie2_peak_628	AT1G06780
1	2087223	2087949	H3K4me3_GS_mg10_Cvi_1-pseudoTair10_Nu.bowtie2_peak_629	AT1G06790
1	2090139	2091493	H3K4me3_GS_mg10_Cvi_1-pseudoTair10_Nu.bowtie2_peak_630	AT1G04513, AT1G06800
1	2095518	2096307	H3K4me3_GS_mg10_Cvi_1-pseudoTair10_Nu.bowtie2_peak_631	AT1G06820
1	2102597	2103477	H3K4me3_GS_mg10_Cvi_1-pseudoTair10_Nu.bowtie2_peak_632	AT1G06840
1	2105114	2106098	H3K4me3_GS_mg10_Cvi_1-pseudoTair10_Nu.bowtie2_peak_633	AT1G06850
1	2106138	2106441	H3K4me3_GS_mg10_Cvi_1-pseudoTair10_Nu.bowtie2_peak_634	.
1	2108620	2109833	H3K4me3_GS_mg10_Cvi_1-pseudoTair10_Nu.bowtie2_peak_635	AT1G06870
1	2113692	2114542	H3K4me3_GS_mg10_Cvi_1-pseudoTair10_Nu.bowtie2_peak_636	AT1G06890
1	2119969	2120746	H3K4me3_GS_mg10_Cvi_1-pseudoTair10_Nu.bowtie2_peak_637	AT1G06900
1	2120919	2121867	H3K4me3_GS_mg10_Cvi_1-pseudoTair10_Nu.bowtie2_peak_638	AT1G06910
1	2127672	2128044	H3K4me3_GS_mg10_Cvi_1-pseudoTair10_Nu.bowtie2_peak_639	AT1G04533
1	2129072	2129684	H3K4me3_GS_mg10_Cvi_1-pseudoTair10_Nu.bowtie2_peak_640	AT1G06930
1	2134494	2135667	H3K4me3_GS_mg10_Cvi_1-pseudoTair10_Nu.bowtie2_peak_641	AT1G06950
1	2135860	2136188	H3K4me3_GS_mg10_Cvi_1-pseudoTair10_Nu.bowtie2_peak_642	AT1G06960
1	2136215	2136577	H3K4me3_GS_mg10_Cvi_1-pseudoTair10_Nu.bowtie2_peak_643	AT1G06960
1	2143194	2143800	H3K4me3_GS_mg10_Cvi_1-pseudoTair10_Nu.bowtie2_peak_644	AT1G06980
1	2150925	2152522	H3K4me3_GS_mg10_Cvi_1-pseudoTair10_Nu.bowtie2_peak_645	AT1G07000
1	2152850	2153593	H3K4me3_GS_mg10_Cvi_1-pseudoTair10_Nu.bowtie2_peak_646	AT1G07010
1	2155244	2155958	H3K4me3_GS_mg10_Cvi_1-pseudoTair10_Nu.bowtie2_peak_647	AT1G04537, AT1G07020
1	2156773	2157060	H3K4me3_GS_mg10_Cvi_1-pseudoTair10_Nu.bowtie2_peak_648	.
1	2157787	2158106	H3K4me3_GS_mg10_Cvi_1-pseudoTair10_Nu.bowtie2_peak_649	AT1G07025
1	2159570	2160801	H3K4me3_GS_mg10_Cvi_1-pseudoTair10_Nu.bowtie2_peak_650	AT1G07030
1	2162184	2163175	H3K4me3_GS_mg10_Cvi_1-pseudoTair10_Nu.bowtie2_peak_651	AT1G07040
1	2164705	2165089	H3K4me3_GS_mg10_Cvi_1-pseudoTair10_Nu.bowtie2_peak_652	AT1G07050
1	2167859	2168369	H3K4me3_GS_mg10_Cvi_1-pseudoTair10_Nu.bowtie2_peak_653	AT1G07060
1	2168577	2169190	H3K4me3_GS_mg10_Cvi_1-pseudoTair10_Nu.bowtie2_peak_654	AT1G07070
1	2170019	2171231	H3K4me3_GS_mg10_Cvi_1-pseudoTair10_Nu.bowtie2_peak_655	AT1G07080
1	2174171	2174860	H3K4me3_GS_mg10_Cvi_1-pseudoTair10_Nu.bowtie2_peak_656	AT1G07090
1	2183181	2184111	H3K4me3_GS_mg10_Cvi_1-pseudoTair10_Nu.bowtie2_peak_657	AT1G07110
1	2184326	2184999	H3K4me3_GS_mg10_Cvi_1-pseudoTair10_Nu.bowtie2_peak_658	AT1G07119
1	2187859	2188503	H3K4me3_GS_mg10_Cvi_1-pseudoTair10_Nu.bowtie2_peak_659	AT1G07130, AT1G07128
1	2190146	2190655	H3K4me3_GS_mg10_Cvi_1-pseudoTair10_Nu.bowtie2_peak_660	AT1G07135
1	2192773	2193802	H3K4me3_GS_mg10_Cvi_1-pseudoTair10_Nu.bowtie2_peak_661	AT1G07140
1	2194698	2195816	H3K4me3_GS_mg10_Cvi_1-pseudoTair10_Nu.bowtie2_peak_662	AT1G07150
1	2198439	2198968	H3K4me3_GS_mg10_Cvi_1-pseudoTair10_Nu.bowtie2_peak_663	.
1	2199193	2199904	H3K4me3_GS_mg10_Cvi_1-pseudoTair10_Nu.bowtie2_peak_664	AT1G07160, AT1TE07180
1	2200135	2200787	H3K4me3_GS_mg10_Cvi_1-pseudoTair10_Nu.bowtie2_peak_665	AT1G07170
1	2204309	2204924	H3K4me3_GS_mg10_Cvi_1-pseudoTair10_Nu.bowtie2_peak_666	AT1G07180
1	2211112	2212418	H3K4me3_GS_mg10_Cvi_1-pseudoTair10_Nu.bowtie2_peak_667	AT1G07200
1	2215233	2215923	H3K4me3_GS_mg10_Cvi_1-pseudoTair10_Nu.bowtie2_peak_668	AT1G07210
1	2218334	2219491	H3K4me3_GS_mg10_Cvi_1-pseudoTair10_Nu.bowtie2_peak_669	AT1G07220, AT1G04567
1	2221573	2222956	H3K4me3_GS_mg10_Cvi_1-pseudoTair10_Nu.bowtie2_peak_670	AT1G07230
1	2223846	2224530	H3K4me3_GS_mg10_Cvi_1-pseudoTair10_Nu.bowtie2_peak_671	AT1G07240
1	2224694	2225333	H3K4me3_GS_mg10_Cvi_1-pseudoTair10_Nu.bowtie2_peak_672	.
1	2225880	2227495	H3K4me3_GS_mg10_Cvi_1-pseudoTair10_Nu.bowtie2_peak_673	AT1G07250
1	2227572	2229214	H3K4me3_GS_mg10_Cvi_1-pseudoTair10_Nu.bowtie2_peak_674	AT1G07260
1	2232201	2233062	H3K4me3_GS_mg10_Cvi_1-pseudoTair10_Nu.bowtie2_peak_675	AT1G07270
1	2238120	2239925	H3K4me3_GS_mg10_Cvi_1-pseudoTair10_Nu.bowtie2_peak_676	AT1G07280
1	2243971	2244971	H3K4me3_GS_mg10_Cvi_1-pseudoTair10_Nu.bowtie2_peak_677	AT1G07290
1	2247616	2248927	H3K4me3_GS_mg10_Cvi_1-pseudoTair10_Nu.bowtie2_peak_678	AT1G07310
1	2249130	2250213	H3K4me3_GS_mg10_Cvi_1-pseudoTair10_Nu.bowtie2_peak_679	AT1G07320
1	2251038	2251581	H3K4me3_GS_mg10_Cvi_1-pseudoTair10_Nu.bowtie2_peak_680	AT1G07330
1	2259347	2260101	H3K4me3_GS_mg10_Cvi_1-pseudoTair10_Nu.bowtie2_peak_681	AT1G07350
1	2262086	2262865	H3K4me3_GS_mg10_Cvi_1-pseudoTair10_Nu.bowtie2_peak_682	AT1G07360
1	2263044	2263639	H3K4me3_GS_mg10_Cvi_1-pseudoTair10_Nu.bowtie2_peak_683	AT1G07370
1	2268438	2269074	H3K4me3_GS_mg10_Cvi_1-pseudoTair10_Nu.bowtie2_peak_684	AT1G07380
1	2269846	2270109	H3K4me3_GS_mg10_Cvi_1-pseudoTair10_Nu.bowtie2_peak_685	AT1G07390
1	2270347	2270919	H3K4me3_GS_mg10_Cvi_1-pseudoTair10_Nu.bowtie2_peak_686	AT1G07390
1	2274920	2275654	H3K4me3_GS_mg10_Cvi_1-pseudoTair10_Nu.bowtie2_peak_687	AT1G07400
1	2276068	2277142	H3K4me3_GS_mg10_Cvi_1-pseudoTair10_Nu.bowtie2_peak_688	AT1G07410
1	2277804	2278646	H3K4me3_GS_mg10_Cvi_1-pseudoTair10_Nu.bowtie2_peak_689	AT1G07420
1	2281085	2282754	H3K4me3_GS_mg10_Cvi_1-pseudoTair10_Nu.bowtie2_peak_690	AT1G07430
1	2287008	2287495	H3K4me3_GS_mg10_Cvi_1-pseudoTair10_Nu.bowtie2_peak_691	AT1G07440
1	2291434	2292327	H3K4me3_GS_mg10_Cvi_1-pseudoTair10_Nu.bowtie2_peak_692	AT1G07470
1	2294783	2295184	H3K4me3_GS_mg10_Cvi_1-pseudoTair10_Nu.bowtie2_peak_693	AT1G04583, AT1G07473
1	2295837	2296193	H3K4me3_GS_mg10_Cvi_1-pseudoTair10_Nu.bowtie2_peak_694	AT1G07476
1	2298658	2299509	H3K4me3_GS_mg10_Cvi_1-pseudoTair10_Nu.bowtie2_peak_695	AT1G07480
1	2301583	2301975	H3K4me3_GS_mg10_Cvi_1-pseudoTair10_Nu.bowtie2_peak_696	AT1G07485, AT1G07490
1	2304631	2305080	H3K4me3_GS_mg10_Cvi_1-pseudoTair10_Nu.bowtie2_peak_697	AT1G07510, AT1G07500
1	2305444	2306266	H3K4me3_GS_mg10_Cvi_1-pseudoTair10_Nu.bowtie2_peak_698	AT1G07510
1	2310577	2312165	H3K4me3_GS_mg10_Cvi_1-pseudoTair10_Nu.bowtie2_peak_699	AT1G07520
1	2315219	2316383	H3K4me3_GS_mg10_Cvi_1-pseudoTair10_Nu.bowtie2_peak_700	AT1G07530
1	2332602	2333657	H3K4me3_GS_mg10_Cvi_1-pseudoTair10_Nu.bowtie2_peak_701	AT1G07570
1	2337470	2338457	H3K4me3_GS_mg10_Cvi_1-pseudoTair10_Nu.bowtie2_peak_702	AT1G07590
1	2342363	2342895	H3K4me3_GS_mg10_Cvi_1-pseudoTair10_Nu.bowtie2_peak_703	.
1	2343490	2344357	H3K4me3_GS_mg10_Cvi_1-pseudoTair10_Nu.bowtie2_peak_704	AT1G07615
1	2345225	2345617	H3K4me3_GS_mg10_Cvi_1-pseudoTair10_Nu.bowtie2_peak_705	.
1	2345701	2346164	H3K4me3_GS_mg10_Cvi_1-pseudoTair10_Nu.bowtie2_peak_706	AT1G07620
1	2349090	2350663	H3K4me3_GS_mg10_Cvi_1-pseudoTair10_Nu.bowtie2_peak_707	AT1G07630
1	2354770	2355636	H3K4me3_GS_mg10_Cvi_1-pseudoTair10_Nu.bowtie2_peak_708	AT1G07640
1	2364213	2364711	H3K4me3_GS_mg10_Cvi_1-pseudoTair10_Nu.bowtie2_peak_709	AT1G07650
1	2366011	2366472	H3K4me3_GS_mg10_Cvi_1-pseudoTair10_Nu.bowtie2_peak_710	AT1G07650
1	2367601	2368405	H3K4me3_GS_mg10_Cvi_1-pseudoTair10_Nu.bowtie2_peak_711	AT1G07645
1	2369052	2369672	H3K4me3_GS_mg10_Cvi_1-pseudoTair10_Nu.bowtie2_peak_712	AT1G07660
1	2373466	2374534	H3K4me3_GS_mg10_Cvi_1-pseudoTair10_Nu.bowtie2_peak_713	AT1G07670
1	2379607	2380227	H3K4me3_GS_mg10_Cvi_1-pseudoTair10_Nu.bowtie2_peak_714	AT1G07700
1	2381618	2382435	H3K4me3_GS_mg10_Cvi_1-pseudoTair10_Nu.bowtie2_peak_715	AT1G07705, AT1G07702
1	2391114	2391455	H3K4me3_GS_mg10_Cvi_1-pseudoTair10_Nu.bowtie2_peak_716	.
1	2395445	2397056	H3K4me3_GS_mg10_Cvi_1-pseudoTair10_Nu.bowtie2_peak_717	AT1G07728, AT1G07725
1	2397557	2398454	H3K4me3_GS_mg10_Cvi_1-pseudoTair10_Nu.bowtie2_peak_718	AT1G07730
1	2399514	2400553	H3K4me3_GS_mg10_Cvi_1-pseudoTair10_Nu.bowtie2_peak_719	AT1G07740
1	2402120	2402887	H3K4me3_GS_mg10_Cvi_1-pseudoTair10_Nu.bowtie2_peak_720	AT1G07745
1	2404830	2405947	H3K4me3_GS_mg10_Cvi_1-pseudoTair10_Nu.bowtie2_peak_721	AT1G07750
1	2408671	2409528	H3K4me3_GS_mg10_Cvi_1-pseudoTair10_Nu.bowtie2_peak_722	AT1G07770
1	2411820	2412142	H3K4me3_GS_mg10_Cvi_1-pseudoTair10_Nu.bowtie2_peak_723	AT1G07780
1	2412327	2412668	H3K4me3_GS_mg10_Cvi_1-pseudoTair10_Nu.bowtie2_peak_724	AT1G07780
1	2412964	2413656	H3K4me3_GS_mg10_Cvi_1-pseudoTair10_Nu.bowtie2_peak_725	AT1G07790
1	2414049	2414811	H3K4me3_GS_mg10_Cvi_1-pseudoTair10_Nu.bowtie2_peak_726	AT1G07795
1	2416250	2417024	H3K4me3_GS_mg10_Cvi_1-pseudoTair10_Nu.bowtie2_peak_727	AT1G07810
1	2421220	2421899	H3K4me3_GS_mg10_Cvi_1-pseudoTair10_Nu.bowtie2_peak_728	AT1G07820
1	2422269	2423024	H3K4me3_GS_mg10_Cvi_1-pseudoTair10_Nu.bowtie2_peak_729	AT1G07830
1	2424091	2424538	H3K4me3_GS_mg10_Cvi_1-pseudoTair10_Nu.bowtie2_peak_730	AT1G07840
1	2426939	2427297	H3K4me3_GS_mg10_Cvi_1-pseudoTair10_Nu.bowtie2_peak_731	AT1G07850
1	2427995	2428447	H3K4me3_GS_mg10_Cvi_1-pseudoTair10_Nu.bowtie2_peak_732	.
1	2428789	2429513	H3K4me3_GS_mg10_Cvi_1-pseudoTair10_Nu.bowtie2_peak_733	AT1G07860
1	2431012	2431956	H3K4me3_GS_mg10_Cvi_1-pseudoTair10_Nu.bowtie2_peak_734	AT1G07870
1	2437499	2438586	H3K4me3_GS_mg10_Cvi_1-pseudoTair10_Nu.bowtie2_peak_735	AT1G07890
1	2442584	2442846	H3K4me3_GS_mg10_Cvi_1-pseudoTair10_Nu.bowtie2_peak_736	AT1G07900
1	2443799	2444325	H3K4me3_GS_mg10_Cvi_1-pseudoTair10_Nu.bowtie2_peak_737	AT1G07902, AT1G07901
1	2446023	2446951	H3K4me3_GS_mg10_Cvi_1-pseudoTair10_Nu.bowtie2_peak_738	AT1G07910
1	2454887	2455936	H3K4me3_GS_mg10_Cvi_1-pseudoTair10_Nu.bowtie2_peak_739	AT1G07920, AT1G44370
1	2458289	2459447	H3K4me3_GS_mg10_Cvi_1-pseudoTair10_Nu.bowtie2_peak_740	AT1G07930
1	2464825	2465461	H3K4me3_GS_mg10_Cvi_1-pseudoTair10_Nu.bowtie2_peak_741	AT1G07940, AT1G44500
1	2466500	2467071	H3K4me3_GS_mg10_Cvi_1-pseudoTair10_Nu.bowtie2_peak_742	AT1G07950
1	2467186	2467858	H3K4me3_GS_mg10_Cvi_1-pseudoTair10_Nu.bowtie2_peak_743	AT1G07960
1	2472007	2472631	H3K4me3_GS_mg10_Cvi_1-pseudoTair10_Nu.bowtie2_peak_744	AT1G07970
1	2474211	2474910	H3K4me3_GS_mg10_Cvi_1-pseudoTair10_Nu.bowtie2_peak_745	AT1G07980
1	2475424	2476058	H3K4me3_GS_mg10_Cvi_1-pseudoTair10_Nu.bowtie2_peak_746	AT1G07985
1	2477157	2478034	H3K4me3_GS_mg10_Cvi_1-pseudoTair10_Nu.bowtie2_peak_747	AT1G07990
1	2484072	2485078	H3K4me3_GS_mg10_Cvi_1-pseudoTair10_Nu.bowtie2_peak_748	AT1G08000
1	2487004	2488002	H3K4me3_GS_mg10_Cvi_1-pseudoTair10_Nu.bowtie2_peak_749	AT1G08010
1	2492268	2493273	H3K4me3_GS_mg10_Cvi_1-pseudoTair10_Nu.bowtie2_peak_750	AT1G08030
1	2497782	2498133	H3K4me3_GS_mg10_Cvi_1-pseudoTair10_Nu.bowtie2_peak_751	AT1G08040
1	2498199	2498645	H3K4me3_GS_mg10_Cvi_1-pseudoTair10_Nu.bowtie2_peak_752	AT1G08040
1	2499072	2499459	H3K4me3_GS_mg10_Cvi_1-pseudoTair10_Nu.bowtie2_peak_753	.
1	2500459	2501437	H3K4me3_GS_mg10_Cvi_1-pseudoTair10_Nu.bowtie2_peak_754	AT1G08050
1	2510275	2511076	H3K4me3_GS_mg10_Cvi_1-pseudoTair10_Nu.bowtie2_peak_755	AT1G08060
1	2515679	2516632	H3K4me3_GS_mg10_Cvi_1-pseudoTair10_Nu.bowtie2_peak_756	AT1G08070
1	2524121	2524760	H3K4me3_GS_mg10_Cvi_1-pseudoTair10_Nu.bowtie2_peak_757	AT1G08090
1	2535342	2536030	H3K4me3_GS_mg10_Cvi_1-pseudoTair10_Nu.bowtie2_peak_758	AT1G08110
1	2541653	2542290	H3K4me3_GS_mg10_Cvi_1-pseudoTair10_Nu.bowtie2_peak_759	AT1G08125
1	2546762	2547867	H3K4me3_GS_mg10_Cvi_1-pseudoTair10_Nu.bowtie2_peak_760	AT1G08130
1	2560072	2560410	H3K4me3_GS_mg10_Cvi_1-pseudoTair10_Nu.bowtie2_peak_761	AT1G08160
1	2561675	2561990	H3K4me3_GS_mg10_Cvi_1-pseudoTair10_Nu.bowtie2_peak_762	AT1G08165
1	2562878	2563682	H3K4me3_GS_mg10_Cvi_1-pseudoTair10_Nu.bowtie2_peak_763	AT1G08170
1	2564634	2565109	H3K4me3_GS_mg10_Cvi_1-pseudoTair10_Nu.bowtie2_peak_764	AT1G08180
1	2567477	2568380	H3K4me3_GS_mg10_Cvi_1-pseudoTair10_Nu.bowtie2_peak_765	AT1G08190
1	2572691	2573216	H3K4me3_GS_mg10_Cvi_1-pseudoTair10_Nu.bowtie2_peak_766	.
1	2575882	2576717	H3K4me3_GS_mg10_Cvi_1-pseudoTair10_Nu.bowtie2_peak_767	AT1G08200
1	2580087	2580724	H3K4me3_GS_mg10_Cvi_1-pseudoTair10_Nu.bowtie2_peak_768	AT1G08210
1	2582596	2583309	H3K4me3_GS_mg10_Cvi_1-pseudoTair10_Nu.bowtie2_peak_769	AT1G08220
1	2586254	2586674	H3K4me3_GS_mg10_Cvi_1-pseudoTair10_Nu.bowtie2_peak_770	AT1G08230
1	2588978	2590365	H3K4me3_GS_mg10_Cvi_1-pseudoTair10_Nu.bowtie2_peak_771	AT1G08260, AT1G08250
1	2590796	2591401	H3K4me3_GS_mg10_Cvi_1-pseudoTair10_Nu.bowtie2_peak_772	AT1G08260
1	2606996	2607525	H3K4me3_GS_mg10_Cvi_1-pseudoTair10_Nu.bowtie2_peak_773	AT1G08270
1	2608038	2609068	H3K4me3_GS_mg10_Cvi_1-pseudoTair10_Nu.bowtie2_peak_774	AT1G08280
1	2614968	2615920	H3K4me3_GS_mg10_Cvi_1-pseudoTair10_Nu.bowtie2_peak_775	AT1G08300
1	2618718	2619012	H3K4me3_GS_mg10_Cvi_1-pseudoTair10_Nu.bowtie2_peak_776	AT1G08310
[truncated: 21,890 more rows]

## Sheet: H3K9me3 in FH
Supplementary Dataset S2. Genomic coordinates and associated genes of H3K4me3, H3K9me3, and H3K27me3 peaks in Cvi.
[truncated: 17,864 more rows]

[truncated: 5 more sheets: H3K9me3 in AR, H3K9me3 in GS, H3K27me3 in FH, H3K27me3 in AR, H3K27me3 in GS]
