# Supplementary material for: Plant-specific function of H3K9me3 as a permissive chromatin mark during Arabidopsis seed germination
Source: Front Plant Sci. 2026 Mar 12;17:1785818. doi: 10.3389/fpls.2026.1785818 (PMC13017857; doi:10.3389/fpls.2026.1785818)
Supplement: Supplementary file 4 [file Table3.xlsx]

## Sheet: H3K4me3 FH>AR
Supplementary Dataset S3. Genomic coordinates and associated genes of differential histone methylation peaks during seed-state transitions in Col.
Chromosome	Peak start	Peak end	Peak name	Associated gene
1	1339960	1340180	H3K4me3_Col-Tair10_FH-AR_cond1_1	AT1G04778
1	1358050	1358360	H3K4me3_Col-Tair10_FH-AR_cond1_2	AT1G04820
1	1745030	1745250	H3K4me3_Col-Tair10_FH-AR_cond1_3	AT1G05805
1	2949930	2950340	H3K4me3_Col-Tair10_FH-AR_cond1_4	.
1	4065920	4066300	H3K4me3_Col-Tair10_FH-AR_cond1_5	AT1G12030
1	4366650	4367030	H3K4me3_Col-Tair10_FH-AR_cond1_6	AT1G12805
1	4379070	4379380	H3K4me3_Col-Tair10_FH-AR_cond1_7	AT1G12845
1	5731140	5731470	H3K4me3_Col-Tair10_FH-AR_cond1_8	AT1G16750
1	8967000	8967380	H3K4me3_Col-Tair10_FH-AR_cond1_9	AT1G25530
1	27465640	27466220	H3K4me3_Col-Tair10_FH-AR_cond1_10	AT1G73010
1	28218300	28218520	H3K4me3_Col-Tair10_FH-AR_cond1_11	AT1G75180
1	28580610	28580870	H3K4me3_Col-Tair10_FH-AR_cond1_12	AT1G76160
1	30368460	30368670	H3K4me3_Col-Tair10_FH-AR_cond1_13	.
2	8207380	8207640	H3K4me3_Col-Tair10_FH-AR_cond1_14	AT2G18950
2	11775460	11775820	H3K4me3_Col-Tair10_FH-AR_cond1_15	AT2G27570
2	15549110	15549380	H3K4me3_Col-Tair10_FH-AR_cond1_16	AT2G37025
2	17191150	17191500	H3K4me3_Col-Tair10_FH-AR_cond1_17	AT2G41225
2	19346600	19346880	H3K4me3_Col-Tair10_FH-AR_cond1_18	AT2G47115
3	1098870	1099160	H3K4me3_Col-Tair10_FH-AR_cond1_19	AT3G04181
3	2569170	2569410	H3K4me3_Col-Tair10_FH-AR_cond1_20	AT3G08040
3	4399900	4400260	H3K4me3_Col-Tair10_FH-AR_cond1_21	AT3G13500
3	4409030	4409330	H3K4me3_Col-Tair10_FH-AR_cond1_22	AT3G13520
3	5841360	5841780	H3K4me3_Col-Tair10_FH-AR_cond1_23	AT3G17120
3	6687160	6687370	H3K4me3_Col-Tair10_FH-AR_cond1_24	AT3G19290
3	8392960	8393240	H3K4me3_Col-Tair10_FH-AR_cond1_25	AT3G23430
3	9344700	9344980	H3K4me3_Col-Tair10_FH-AR_cond1_26	.
3	9433130	9433490	H3K4me3_Col-Tair10_FH-AR_cond1_27	.
3	9441400	9441670	H3K4me3_Col-Tair10_FH-AR_cond1_28	.
3	10682160	10682520	H3K4me3_Col-Tair10_FH-AR_cond1_29	AT3G28500
3	18375420	18375780	H3K4me3_Col-Tair10_FH-AR_cond1_30	AT3G49580
3	19012490	19012710	H3K4me3_Col-Tair10_FH-AR_cond1_31	.
4	2445810	2446110	H3K4me3_Col-Tair10_FH-AR_cond1_32	AT4G04830
4	2449600	2450210	H3K4me3_Col-Tair10_FH-AR_cond1_33	AT4G04840
4	6375340	6375540	H3K4me3_Col-Tair10_FH-AR_cond1_34	.
4	9144170	9144490	H3K4me3_Col-Tair10_FH-AR_cond1_35	AT4G16146
4	9363100	9363330	H3K4me3_Col-Tair10_FH-AR_cond1_36	.
4	13607410	13607840	H3K4me3_Col-Tair10_FH-AR_cond1_37	AT4G27140
4	13633030	13633420	H3K4me3_Col-Tair10_FH-AR_cond1_38	AT4G03215
4	17459400	17459650	H3K4me3_Col-Tair10_FH-AR_cond1_39	AT4G37050
4	18410080	18410470	H3K4me3_Col-Tair10_FH-AR_cond1_40	AT4G39670
5	8159820	8160220	H3K4me3_Col-Tair10_FH-AR_cond1_41	AT5G24120
5	13707540	13707900	H3K4me3_Col-Tair10_FH-AR_cond1_42	.
5	15975250	15975570	H3K4me3_Col-Tair10_FH-AR_cond1_43	.
5	20480200	20480460	H3K4me3_Col-Tair10_FH-AR_cond1_44	AT5G50315, AT5TE73780
5	21275030	21275310	H3K4me3_Col-Tair10_FH-AR_cond1_45	.
5	22530300	22530700	H3K4me3_Col-Tair10_FH-AR_cond1_46	AT5G55620
5	25613300	25613640	H3K4me3_Col-Tair10_FH-AR_cond1_47	AT5G63990
5	25771330	25771660	H3K4me3_Col-Tair10_FH-AR_cond1_48	.
5	26426460	26426990	H3K4me3_Col-Tair10_FH-AR_cond1_49	.
5	26691320	26691600	H3K4me3_Col-Tair10_FH-AR_cond1_50	AT5G66830

## Sheet: H3K4me3 FH<AR
Supplementary Dataset S3. Genomic coordinates and associated genes of differential histone methylation peaks during seed-state transitions in Col.
Chromosome	Peak start	Peak end	Peak name	Associated gene
1	187330	187550	H3K4me3_Col-Tair10_FH-AR_cond2_1	AT1G01510
1	354150	354460	H3K4me3_Col-Tair10_FH-AR_cond2_2	AT1G02020
1	409150	409370	H3K4me3_Col-Tair10_FH-AR_cond2_3	AT1G02150
1	588660	589100	H3K4me3_Col-Tair10_FH-AR_cond2_4	.
1	755890	756110	H3K4me3_Col-Tair10_FH-AR_cond2_5	AT1G03140
1	790070	790540	H3K4me3_Col-Tair10_FH-AR_cond2_6	AT1G03230
1	955100	955590	H3K4me3_Col-Tair10_FH-AR_cond2_7	.
1	1348770	1349160	H3K4me3_Col-Tair10_FH-AR_cond2_8	AT1G04800
1	1703570	1703880	H3K4me3_Col-Tair10_FH-AR_cond2_9	.
1	1803350	1803600	H3K4me3_Col-Tair10_FH-AR_cond2_10	AT1G05940
1	2159790	2160080	H3K4me3_Col-Tair10_FH-AR_cond2_11	AT1G07030
1	2247910	2248220	H3K4me3_Col-Tair10_FH-AR_cond2_12	AT1G07310
1	2249260	2249790	H3K4me3_Col-Tair10_FH-AR_cond2_13	AT1G07320
1	2315430	2315710	H3K4me3_Col-Tair10_FH-AR_cond2_14	AT1G07530
1	2562960	2563210	H3K4me3_Col-Tair10_FH-AR_cond2_15	.
1	2928110	2928410	H3K4me3_Col-Tair10_FH-AR_cond2_16	AT1G09070
1	3253840	3254230	H3K4me3_Col-Tair10_FH-AR_cond2_17	.
1	3384180	3384410	H3K4me3_Col-Tair10_FH-AR_cond2_18	.
1	4348990	4349290	H3K4me3_Col-Tair10_FH-AR_cond2_19	AT1G12760
1	4570600	4570940	H3K4me3_Col-Tair10_FH-AR_cond2_20	AT1G13340
1	4714040	4714540	H3K4me3_Col-Tair10_FH-AR_cond2_21	AT1G13740
1	5076860	5077250	H3K4me3_Col-Tair10_FH-AR_cond2_22	AT1G14740
1	5209230	5209590	H3K4me3_Col-Tair10_FH-AR_cond2_23	AT1G15130
1	5502950	5503740	H3K4me3_Col-Tair10_FH-AR_cond2_24	AT1G16030
1	5546900	5547280	H3K4me3_Col-Tair10_FH-AR_cond2_25	AT1G16210
1	5986990	5987440	H3K4me3_Col-Tair10_FH-AR_cond2_26	AT1G17440
1	6062500	6062830	H3K4me3_Col-Tair10_FH-AR_cond2_27	AT1G17620
1	6222680	6223130	H3K4me3_Col-Tair10_FH-AR_cond2_28	AT1G18080
1	6268310	6268530	H3K4me3_Col-Tair10_FH-AR_cond2_29	AT1G18210
1	6369270	6369740	H3K4me3_Col-Tair10_FH-AR_cond2_30	AT1G18500
1	6971860	6972080	H3K4me3_Col-Tair10_FH-AR_cond2_31	AT1G20110
1	7285400	7285600	H3K4me3_Col-Tair10_FH-AR_cond2_32	AT1G20920
1	7309560	7309780	H3K4me3_Col-Tair10_FH-AR_cond2_33	AT1G20960
1	7325090	7325340	H3K4me3_Col-Tair10_FH-AR_cond2_34	AT1G20980
1	7565370	7565580	H3K4me3_Col-Tair10_FH-AR_cond2_35	AT1G21580
1	7899500	7899720	H3K4me3_Col-Tair10_FH-AR_cond2_36	AT1G22370
1	7957810	7958240	H3K4me3_Col-Tair10_FH-AR_cond2_37	AT1G22530
1	7988390	7988960	H3K4me3_Col-Tair10_FH-AR_cond2_38	AT1G22600
1	8613760	8614170	H3K4me3_Col-Tair10_FH-AR_cond2_39	AT1G24290
1	8770100	8770310	H3K4me3_Col-Tair10_FH-AR_cond2_40	AT1G24800
1	8835770	8835980	H3K4me3_Col-Tair10_FH-AR_cond2_41	AT1G25211
1	9151860	9152320	H3K4me3_Col-Tair10_FH-AR_cond2_42	AT1G26460
1	9405620	9405890	H3K4me3_Col-Tair10_FH-AR_cond2_43	AT1G27090
1	9487920	9488270	H3K4me3_Col-Tair10_FH-AR_cond2_44	AT1G27320
1	9537980	9538650	H3K4me3_Col-Tair10_FH-AR_cond2_45	AT1G27461
1	9636780	9637000	H3K4me3_Col-Tair10_FH-AR_cond2_46	AT1G27690
1	9951990	9952290	H3K4me3_Col-Tair10_FH-AR_cond2_47	AT1G28360
1	10212110	10212350	H3K4me3_Col-Tair10_FH-AR_cond2_48	AT1G29220
1	10430110	10430330	H3K4me3_Col-Tair10_FH-AR_cond2_49	AT1G29790
1	10468240	10468440	H3K4me3_Col-Tair10_FH-AR_cond2_50	AT1G29900
1	10790570	10790930	H3K4me3_Col-Tair10_FH-AR_cond2_51	AT1G30480, AT1TE34860
1	10967230	10967650	H3K4me3_Col-Tair10_FH-AR_cond2_52	AT1G30835
1	10988570	10988930	H3K4me3_Col-Tair10_FH-AR_cond2_53	AT1G30860
1	11181780	11182140	H3K4me3_Col-Tair10_FH-AR_cond2_54	AT1G31280, AT1TE36140
1	11454450	11454730	H3K4me3_Col-Tair10_FH-AR_cond2_55	AT1TE37060
1	12430260	12430530	H3K4me3_Col-Tair10_FH-AR_cond2_56	AT1G34130
1	12503530	12503740	H3K4me3_Col-Tair10_FH-AR_cond2_57	AT1G34300
1	16484430	16484650	H3K4me3_Col-Tair10_FH-AR_cond2_58	AT1G43700
1	17276980	17277200	H3K4me3_Col-Tair10_FH-AR_cond2_59	AT1G47056
1	17945650	17945850	H3K4me3_Col-Tair10_FH-AR_cond2_60	AT1G48540
1	17975450	17975890	H3K4me3_Col-Tair10_FH-AR_cond2_61	AT1G48620
1	18121400	18121900	H3K4me3_Col-Tair10_FH-AR_cond2_62	AT1G48990
1	18317990	18318330	H3K4me3_Col-Tair10_FH-AR_cond2_63	AT1TE60715
1	18359770	18360160	H3K4me3_Col-Tair10_FH-AR_cond2_64	AT1G49600
1	18416760	18416980	H3K4me3_Col-Tair10_FH-AR_cond2_65	AT1G49760
1	18470440	18470660	H3K4me3_Col-Tair10_FH-AR_cond2_66	AT1G49890
1	19620210	19620520	H3K4me3_Col-Tair10_FH-AR_cond2_67	AT1G52690
1	19980520	19980720	H3K4me3_Col-Tair10_FH-AR_cond2_68	AT1G53540
1	20211380	20211620	H3K4me3_Col-Tair10_FH-AR_cond2_69	AT1G54130
1	20363900	20364120	H3K4me3_Col-Tair10_FH-AR_cond2_70	AT1G54520
1	20459470	20460130	H3K4me3_Col-Tair10_FH-AR_cond2_71	AT1G54870
1	20553780	20554040	H3K4me3_Col-Tair10_FH-AR_cond2_72	AT1G55080, AT1TE67900
1	21512950	21513480	H3K4me3_Col-Tair10_FH-AR_cond2_73	AT1G58100
1	21689440	21689660	H3K4me3_Col-Tair10_FH-AR_cond2_74	AT1G58380
1	21771050	21771250	H3K4me3_Col-Tair10_FH-AR_cond2_75	AT1G58684
1	21807280	21807500	H3K4me3_Col-Tair10_FH-AR_cond2_76	AT1G58983
1	22094220	22094470	H3K4me3_Col-Tair10_FH-AR_cond2_77	AT1G60000
1	23230970	23231210	H3K4me3_Col-Tair10_FH-AR_cond2_78	AT1G62740
1	24047680	24048120	H3K4me3_Col-Tair10_FH-AR_cond2_79	AT1G64720
1	24156880	24157200	H3K4me3_Col-Tair10_FH-AR_cond2_80	AT1G65030
1	25559620	25559860	H3K4me3_Col-Tair10_FH-AR_cond2_81	AT1G68190
1	26039560	26039850	H3K4me3_Col-Tair10_FH-AR_cond2_82	AT1G69260
1	26051310	26051540	H3K4me3_Col-Tair10_FH-AR_cond2_83	AT1G69295
1	26275430	26275710	H3K4me3_Col-Tair10_FH-AR_cond2_84	AT1G69800
1	26414180	26414380	H3K4me3_Col-Tair10_FH-AR_cond2_85	AT1G70140
1	27113770	27113970	H3K4me3_Col-Tair10_FH-AR_cond2_86	AT1G72040
1	27127540	27128470	H3K4me3_Col-Tair10_FH-AR_cond2_87	AT1G72100
1	27170680	27171150	H3K4me3_Col-Tair10_FH-AR_cond2_88	AT1G72200
1	27522160	27522620	H3K4me3_Col-Tair10_FH-AR_cond2_89	AT1G73190
1	27522820	27523070	H3K4me3_Col-Tair10_FH-AR_cond2_90	.
1	27939030	27939390	H3K4me3_Col-Tair10_FH-AR_cond2_91	AT1G74310
1	27958340	27958790	H3K4me3_Col-Tair10_FH-AR_cond2_92	AT1G09443
1	28234690	28234950	H3K4me3_Col-Tair10_FH-AR_cond2_93	AT1G75230
1	28550770	28551290	H3K4me3_Col-Tair10_FH-AR_cond2_94	AT1G76090
1	28848100	28848370	H3K4me3_Col-Tair10_FH-AR_cond2_95	AT1G76850
1	29364980	29365310	H3K4me3_Col-Tair10_FH-AR_cond2_96	AT1G78080
1	29464370	29464610	H3K4me3_Col-Tair10_FH-AR_cond2_97	AT1G78310
1	29852800	29853030	H3K4me3_Col-Tair10_FH-AR_cond2_98	AT1G79350
1	30003420	30003730	H3K4me3_Col-Tair10_FH-AR_cond2_99	AT1G79730
1	30195170	30195550	H3K4me3_Col-Tair10_FH-AR_cond2_100	AT1G80310, AT1G80315
1	30242140	30242410	H3K4me3_Col-Tair10_FH-AR_cond2_101	AT1G80440
2	78100	78380	H3K4me3_Col-Tair10_FH-AR_cond2_102	AT2G01080
2	114960	116270	H3K4me3_Col-Tair10_FH-AR_cond2_103	AT2G01190
2	157840	158070	H3K4me3_Col-Tair10_FH-AR_cond2_104	AT2G01320
2	164050	164750	H3K4me3_Col-Tair10_FH-AR_cond2_105	AT2G01340
2	851440	851760	H3K4me3_Col-Tair10_FH-AR_cond2_106	.
2	1335660	1336010	H3K4me3_Col-Tair10_FH-AR_cond2_107	AT2G04040
2	2055820	2056570	H3K4me3_Col-Tair10_FH-AR_cond2_108	AT2G05580, AT2TE09380
2	2271780	2272120	H3K4me3_Col-Tair10_FH-AR_cond2_109	AT2G05920
2	4802970	4803200	H3K4me3_Col-Tair10_FH-AR_cond2_110	AT2G11890
2	5861830	5862150	H3K4me3_Col-Tair10_FH-AR_cond2_111	AT2TE23870
2	6811190	6811440	H3K4me3_Col-Tair10_FH-AR_cond2_112	AT2G15620
2	6952550	6952810	H3K4me3_Col-Tair10_FH-AR_cond2_113	AT2G15980
2	7181500	7182090	H3K4me3_Col-Tair10_FH-AR_cond2_114	AT2G16570
2	7317120	7317810	H3K4me3_Col-Tair10_FH-AR_cond2_115	AT2G16890
2	7764510	7765020	H3K4me3_Col-Tair10_FH-AR_cond2_116	AT2G17870
2	8109290	8109510	H3K4me3_Col-Tair10_FH-AR_cond2_117	AT2G18700
2	8140260	8140490	H3K4me3_Col-Tair10_FH-AR_cond2_118	AT2G18790
2	8491360	8491980	H3K4me3_Col-Tair10_FH-AR_cond2_119	AT2G19640
2	8644750	8645100	H3K4me3_Col-Tair10_FH-AR_cond2_120	AT2G20020
2	8705960	8706180	H3K4me3_Col-Tair10_FH-AR_cond2_121	AT2G20180
2	8945700	8945950	H3K4me3_Col-Tair10_FH-AR_cond2_122	AT2G20770
2	9003420	9003620	H3K4me3_Col-Tair10_FH-AR_cond2_123	AT2G20950
2	9037000	9037390	H3K4me3_Col-Tair10_FH-AR_cond2_124	.
2	9206680	9206920	H3K4me3_Col-Tair10_FH-AR_cond2_125	AT2G21490
2	9265560	9265810	H3K4me3_Col-Tair10_FH-AR_cond2_126	.
2	10121800	10122000	H3K4me3_Col-Tair10_FH-AR_cond2_127	AT2G23770, AT2TE43295
2	10253950	10254440	H3K4me3_Col-Tair10_FH-AR_cond2_128	AT2G24120
2	10988410	10988680	H3K4me3_Col-Tair10_FH-AR_cond2_129	AT2G25760
2	11776680	11777030	H3K4me3_Col-Tair10_FH-AR_cond2_130	.
2	11781400	11781620	H3K4me3_Col-Tair10_FH-AR_cond2_131	AT2G27600
2	11857000	11857400	H3K4me3_Col-Tair10_FH-AR_cond2_132	AT2G27820
2	12158140	12158530	H3K4me3_Col-Tair10_FH-AR_cond2_133	.
2	12180270	12181020	H3K4me3_Col-Tair10_FH-AR_cond2_134	AT2G28490, AT2TE53070
2	12301190	12301630	H3K4me3_Col-Tair10_FH-AR_cond2_135	AT2G28670
2	12531560	12531830	H3K4me3_Col-Tair10_FH-AR_cond2_136	AT2G29140
2	12609380	12609680	H3K4me3_Col-Tair10_FH-AR_cond2_137	AT2G29380
2	14217680	14218100	H3K4me3_Col-Tair10_FH-AR_cond2_138	AT2G33570
2	14221000	14221510	H3K4me3_Col-Tair10_FH-AR_cond2_139	AT2G33580
2	14267360	14267570	H3K4me3_Col-Tair10_FH-AR_cond2_140	AT2G33730, AT2TE63120, AT2TE63125
2	14302090	14302310	H3K4me3_Col-Tair10_FH-AR_cond2_141	AT2G33800
2	14309670	14310300	H3K4me3_Col-Tair10_FH-AR_cond2_142	AT2G33830
2	15165730	15166000	H3K4me3_Col-Tair10_FH-AR_cond2_143	AT2G36120
2	15357660	15358450	H3K4me3_Col-Tair10_FH-AR_cond2_144	AT2G36640
2	15891260	15891630	H3K4me3_Col-Tair10_FH-AR_cond2_145	AT2G08915
2	16222390	16222590	H3K4me3_Col-Tair10_FH-AR_cond2_146	AT2G38820
2	16330360	16330750	H3K4me3_Col-Tair10_FH-AR_cond2_147	AT2G39140
2	16567790	16568640	H3K4me3_Col-Tair10_FH-AR_cond2_148	AT2G39720
2	16772820	16773060	H3K4me3_Col-Tair10_FH-AR_cond2_149	AT2G40140
2	16797110	16797530	H3K4me3_Col-Tair10_FH-AR_cond2_150	AT2G40220
2	16864940	16865160	H3K4me3_Col-Tair10_FH-AR_cond2_151	AT2G40380
2	17206740	17207530	H3K4me3_Col-Tair10_FH-AR_cond2_152	AT2G41260
2	17262220	17262630	H3K4me3_Col-Tair10_FH-AR_cond2_153	AT2G41410
2	17460860	17461100	H3K4me3_Col-Tair10_FH-AR_cond2_154	AT2G41840
2	17714860	17715130	H3K4me3_Col-Tair10_FH-AR_cond2_155	.
2	17715340	17716740	H3K4me3_Col-Tair10_FH-AR_cond2_156	AT2G42560
2	17756140	17756890	H3K4me3_Col-Tair10_FH-AR_cond2_157	AT2G42620
2	17919360	17919570	H3K4me3_Col-Tair10_FH-AR_cond2_158	AT2G43090
2	18564410	18565000	H3K4me3_Col-Tair10_FH-AR_cond2_159	AT2G45000, AT2G44993
2	18986640	18986860	H3K4me3_Col-Tair10_FH-AR_cond2_160	AT2G46240
2	19096880	19097310	H3K4me3_Col-Tair10_FH-AR_cond2_161	AT2G46520
2	19431190	19431390	H3K4me3_Col-Tair10_FH-AR_cond2_162	AT2G47330
2	19568980	19569210	H3K4me3_Col-Tair10_FH-AR_cond2_163	.
2	19629620	19630140	H3K4me3_Col-Tair10_FH-AR_cond2_164	AT2G47970
2	19638200	19638540	H3K4me3_Col-Tair10_FH-AR_cond2_165	AT2G47990
2	19641410	19642380	H3K4me3_Col-Tair10_FH-AR_cond2_166	AT2G48010
3	41290	41540	H3K4me3_Col-Tair10_FH-AR_cond2_167	AT3G01120
3	152250	152480	H3K4me3_Col-Tair10_FH-AR_cond2_168	AT3G01400
3	173370	173720	H3K4me3_Col-Tair10_FH-AR_cond2_169	AT3G01460
3	222220	222540	H3K4me3_Col-Tair10_FH-AR_cond2_170	AT3G01570
3	583520	583770	H3K4me3_Col-Tair10_FH-AR_cond2_171	AT3G02710
3	1157270	1158020	H3K4me3_Col-Tair10_FH-AR_cond2_172	AT3G04360
3	1363180	1363400	H3K4me3_Col-Tair10_FH-AR_cond2_173	AT3G04930
3	1497780	1498070	H3K4me3_Col-Tair10_FH-AR_cond2_174	.
3	1498370	1498620	H3K4me3_Col-Tair10_FH-AR_cond2_175	AT3G05260
3	1871790	1872140	H3K4me3_Col-Tair10_FH-AR_cond2_176	AT3G06180, AT3TE07855, AT3TE07860
3	2298260	2298490	H3K4me3_Col-Tair10_FH-AR_cond2_177	AT3G07220
3	2307460	2307670	H3K4me3_Col-Tair10_FH-AR_cond2_178	.
3	2747180	2747620	H3K4me3_Col-Tair10_FH-AR_cond2_179	.
3	2953920	2954370	H3K4me3_Col-Tair10_FH-AR_cond2_180	AT3G09630
3	3096740	3097090	H3K4me3_Col-Tair10_FH-AR_cond2_181	AT3TE13000
3	3554070	3554350	H3K4me3_Col-Tair10_FH-AR_cond2_182	AT3G11330
3	3695510	3695870	H3K4me3_Col-Tair10_FH-AR_cond2_183	AT3G11690
3	3945120	3945430	H3K4me3_Col-Tair10_FH-AR_cond2_184	AT3G12400
3	4122240	4122460	H3K4me3_Col-Tair10_FH-AR_cond2_185	.
3	4297770	4298030	H3K4me3_Col-Tair10_FH-AR_cond2_186	AT3G13290
3	4304220	4304450	H3K4me3_Col-Tair10_FH-AR_cond2_187	AT3G13300
3	5082420	5082700	H3K4me3_Col-Tair10_FH-AR_cond2_188	AT3G15095
3	5121600	5122040	H3K4me3_Col-Tair10_FH-AR_cond2_189	AT3G15210
3	5219580	5219800	H3K4me3_Col-Tair10_FH-AR_cond2_190	AT3G15470
3	5310190	5310470	H3K4me3_Col-Tair10_FH-AR_cond2_191	.
3	5439870	5440070	H3K4me3_Col-Tair10_FH-AR_cond2_192	AT3G16030
3	5444660	5444890	H3K4me3_Col-Tair10_FH-AR_cond2_193	AT3G16050
3	5491620	5492030	H3K4me3_Col-Tair10_FH-AR_cond2_194	.
3	5999500	6000250	H3K4me3_Col-Tair10_FH-AR_cond2_195	AT3G17520
3	6040950	6041190	H3K4me3_Col-Tair10_FH-AR_cond2_196	AT3G17670
3	6165690	6165900	H3K4me3_Col-Tair10_FH-AR_cond2_197	AT3G18020
3	6170690	6171040	H3K4me3_Col-Tair10_FH-AR_cond2_198	AT3G18035
3	6313970	6314220	H3K4me3_Col-Tair10_FH-AR_cond2_199	AT3G18390, AT3TE26560
3	6396110	6396660	H3K4me3_Col-Tair10_FH-AR_cond2_200	AT3G18570
3	6559470	6559950	H3K4me3_Col-Tair10_FH-AR_cond2_201	AT3TE27560
3	6610470	6610860	H3K4me3_Col-Tair10_FH-AR_cond2_202	AT3G19120
3	6803600	6803850	H3K4me3_Col-Tair10_FH-AR_cond2_203	AT3G19580
3	6841810	6842010	H3K4me3_Col-Tair10_FH-AR_cond2_204	.
3	6930390	6930700	H3K4me3_Col-Tair10_FH-AR_cond2_205	.
3	7024260	7024870	H3K4me3_Col-Tair10_FH-AR_cond2_206	AT3G20120
3	7086170	7086380	H3K4me3_Col-Tair10_FH-AR_cond2_207	AT3G20310
3	7275880	7276250	H3K4me3_Col-Tair10_FH-AR_cond2_208	AT3G20810
3	7596010	7596680	H3K4me3_Col-Tair10_FH-AR_cond2_209	AT3G21560
3	7607840	7608240	H3K4me3_Col-Tair10_FH-AR_cond2_210	AT3G21600
3	7653300	7653770	H3K4me3_Col-Tair10_FH-AR_cond2_211	.
3	7654180	7654670	H3K4me3_Col-Tair10_FH-AR_cond2_212	AT3G21720
3	7655380	7655630	H3K4me3_Col-Tair10_FH-AR_cond2_213	AT3G21720
3	7913290	7914180	H3K4me3_Col-Tair10_FH-AR_cond2_214	AT3G22380
3	7953470	7953880	H3K4me3_Col-Tair10_FH-AR_cond2_215	AT3G22430
3	7970070	7970350	H3K4me3_Col-Tair10_FH-AR_cond2_216	AT3G22490
3	7972190	7972450	H3K4me3_Col-Tair10_FH-AR_cond2_217	AT3G22500
3	8941840	8942080	H3K4me3_Col-Tair10_FH-AR_cond2_218	AT3G24518, AT3G24520
3	8960410	8960860	H3K4me3_Col-Tair10_FH-AR_cond2_219	AT3G24550, AT3TE37470
3	8997880	8999490	H3K4me3_Col-Tair10_FH-AR_cond2_220	AT3G24650
3	9570660	9571030	H3K4me3_Col-Tair10_FH-AR_cond2_221	.
3	9571170	9571640	H3K4me3_Col-Tair10_FH-AR_cond2_222	AT3G26165
3	9666880	9667300	H3K4me3_Col-Tair10_FH-AR_cond2_223	AT3G26400
3	10244450	10244720	H3K4me3_Col-Tair10_FH-AR_cond2_224	.
3	10324890	10325290	H3K4me3_Col-Tair10_FH-AR_cond2_225	AT3G27850
3	10782390	10782720	H3K4me3_Col-Tair10_FH-AR_cond2_226	AT3G28720
3	10941090	10941340	H3K4me3_Col-Tair10_FH-AR_cond2_227	AT3G28920
3	14085400	14085780	H3K4me3_Col-Tair10_FH-AR_cond2_228	AT3G33530
3	15598390	15598900	H3K4me3_Col-Tair10_FH-AR_cond2_229	AT3G43690
3	17158280	17159220	H3K4me3_Col-Tair10_FH-AR_cond2_230	AT3G46600
3	17183520	17183810	H3K4me3_Col-Tair10_FH-AR_cond2_231	AT3G46640
3	17189750	17189960	H3K4me3_Col-Tair10_FH-AR_cond2_232	AT3G46658
3	18002840	18003570	H3K4me3_Col-Tair10_FH-AR_cond2_233	AT3G48560
3	18158970	18159190	H3K4me3_Col-Tair10_FH-AR_cond2_234	.
3	18160230	18160760	H3K4me3_Col-Tair10_FH-AR_cond2_235	AT3G48990
3	18558490	18558740	H3K4me3_Col-Tair10_FH-AR_cond2_236	AT3G50060
3	18709990	18710340	H3K4me3_Col-Tair10_FH-AR_cond2_237	AT3G50410
3	18807580	18808030	H3K4me3_Col-Tair10_FH-AR_cond2_238	AT3G50650
3	19109200	19109410	H3K4me3_Col-Tair10_FH-AR_cond2_239	AT3G51510
3	19279840	19280200	H3K4me3_Col-Tair10_FH-AR_cond2_240	AT3G51950
3	19311340	19311950	H3K4me3_Col-Tair10_FH-AR_cond2_241	AT3G52060
3	19457600	19458320	H3K4me3_Col-Tair10_FH-AR_cond2_242	AT3G52490
3	19639640	19639890	H3K4me3_Col-Tair10_FH-AR_cond2_243	AT3G52960
3	19665470	19666420	H3K4me3_Col-Tair10_FH-AR_cond2_244	AT3G53040
3	19703400	19703870	H3K4me3_Col-Tair10_FH-AR_cond2_245	AT3G53160
3	20037430	20037700	H3K4me3_Col-Tair10_FH-AR_cond2_246	AT3G54100
3	20257330	20257630	H3K4me3_Col-Tair10_FH-AR_cond2_247	AT3G54720
3	20354480	20354830	H3K4me3_Col-Tair10_FH-AR_cond2_248	AT3G54940
3	20605130	20605690	H3K4me3_Col-Tair10_FH-AR_cond2_249	.
3	20822280	20822600	H3K4me3_Col-Tair10_FH-AR_cond2_250	AT3G56110
3	20895280	20895480	H3K4me3_Col-Tair10_FH-AR_cond2_251	AT3G56350
3	21051470	21051780	H3K4me3_Col-Tair10_FH-AR_cond2_252	AT3G56860
3	21060150	21060410	H3K4me3_Col-Tair10_FH-AR_cond2_253	AT3G56880
3	21102910	21103130	H3K4me3_Col-Tair10_FH-AR_cond2_254	AT3G57030
3	21155420	21155700	H3K4me3_Col-Tair10_FH-AR_cond2_255	AT3G57150
3	21411030	21411260	H3K4me3_Col-Tair10_FH-AR_cond2_256	AT3G57800
3	21685080	21685460	H3K4me3_Col-Tair10_FH-AR_cond2_257	AT3G58630
3	22294600	22295000	H3K4me3_Col-Tair10_FH-AR_cond2_258	AT3G60320
3	22958150	22958360	H3K4me3_Col-Tair10_FH-AR_cond2_259	AT3G61990
3	22958630	22958850	H3K4me3_Col-Tair10_FH-AR_cond2_260	AT3G61990
3	23173360	23173750	H3K4me3_Col-Tair10_FH-AR_cond2_261	AT3G62660
3	23173880	23174180	H3K4me3_Col-Tair10_FH-AR_cond2_262	.
3	23220310	23221110	H3K4me3_Col-Tair10_FH-AR_cond2_263	AT3G62770
3	23444310	23444570	H3K4me3_Col-Tair10_FH-AR_cond2_264	AT3G63490
3	23449720	23449920	H3K4me3_Col-Tair10_FH-AR_cond2_265	AT3G63500
4	97620	97850	H3K4me3_Col-Tair10_FH-AR_cond2_266	AT4G00231
4	1061660	1062000	H3K4me3_Col-Tair10_FH-AR_cond2_267	AT4G02410
4	1088030	1088420	H3K4me3_Col-Tair10_FH-AR_cond2_268	AT4G02480
4	1105020	1105260	H3K4me3_Col-Tair10_FH-AR_cond2_269	AT4G02510
4	1110730	1111040	H3K4me3_Col-Tair10_FH-AR_cond2_270	.
4	1278940	1279600	H3K4me3_Col-Tair10_FH-AR_cond2_271	AT4G02890
4	1336820	1337050	H3K4me3_Col-Tair10_FH-AR_cond2_272	AT4G03030
4	1519970	1520180	H3K4me3_Col-Tair10_FH-AR_cond2_273	AT4G03430
4	2036590	2036840	H3K4me3_Col-Tair10_FH-AR_cond2_274	AT4G04223
4	2588640	2588860	H3K4me3_Col-Tair10_FH-AR_cond2_275	AT4G05050
4	2718700	2719260	H3K4me3_Col-Tair10_FH-AR_cond2_276	AT4G05320
4	2741320	2741700	H3K4me3_Col-Tair10_FH-AR_cond2_277	AT4G05400
4	2745220	2745450	H3K4me3_Col-Tair10_FH-AR_cond2_278	AT4G05410
4	5829270	5829470	H3K4me3_Col-Tair10_FH-AR_cond2_279	AT4G09150
4	5839890	5840260	H3K4me3_Col-Tair10_FH-AR_cond2_280	AT4G09160
4	6622750	6623030	H3K4me3_Col-Tair10_FH-AR_cond2_281	AT4G10760
4	6642460	6642750	H3K4me3_Col-Tair10_FH-AR_cond2_282	AT4G10790
4	7826250	7826470	H3K4me3_Col-Tair10_FH-AR_cond2_283	AT4G13460
4	7858190	7859610	H3K4me3_Col-Tair10_FH-AR_cond2_284	AT4G13510, AT4G13505
4	8521140	8521340	H3K4me3_Col-Tair10_FH-AR_cond2_285	.
4	9198920	9199290	H3K4me3_Col-Tair10_FH-AR_cond2_286	AT4G16250
4	9294590	9295120	H3K4me3_Col-Tair10_FH-AR_cond2_287	AT4G16490
4	9968430	9968920	H3K4me3_Col-Tair10_FH-AR_cond2_288	AT4G17950
4	10045260	10045910	H3K4me3_Col-Tair10_FH-AR_cond2_289	AT4G18130
4	10482190	10482510	H3K4me3_Col-Tair10_FH-AR_cond2_290	AT4G19170
4	10990080	10990580	H3K4me3_Col-Tair10_FH-AR_cond2_291	AT4G20360
4	11155990	11156260	H3K4me3_Col-Tair10_FH-AR_cond2_292	AT4G20830
4	11180050	11180310	H3K4me3_Col-Tair10_FH-AR_cond2_293	AT4G20880
4	11217330	11217740	H3K4me3_Col-Tair10_FH-AR_cond2_294	AT4G20980
4	11228750	11229080	H3K4me3_Col-Tair10_FH-AR_cond2_295	AT4G21020
4	11356810	11357030	H3K4me3_Col-Tair10_FH-AR_cond2_296	AT4G21350
4	12537850	12538280	H3K4me3_Col-Tair10_FH-AR_cond2_297	.
4	12565490	12566090	H3K4me3_Col-Tair10_FH-AR_cond2_298	AT4G24220
4	12567930	12568150	H3K4me3_Col-Tair10_FH-AR_cond2_299	AT4G24230
4	12603120	12603450	H3K4me3_Col-Tair10_FH-AR_cond2_300	AT4G24320
4	12724900	12725390	H3K4me3_Col-Tair10_FH-AR_cond2_301	AT4G24660
4	12900490	12900810	H3K4me3_Col-Tair10_FH-AR_cond2_302	AT4G25140
4	12917420	12917660	H3K4me3_Col-Tair10_FH-AR_cond2_303	AT4G25200
4	13056590	13057000	H3K4me3_Col-Tair10_FH-AR_cond2_304	AT4G25580
4	13057550	13057770	H3K4me3_Col-Tair10_FH-AR_cond2_305	.
4	13847890	13848140	H3K4me3_Col-Tair10_FH-AR_cond2_306	AT4G27780
4	13919200	13919650	H3K4me3_Col-Tair10_FH-AR_cond2_307	AT4G27970
4	14088060	14088410	H3K4me3_Col-Tair10_FH-AR_cond2_308	AT4G28520
4	14369790	14370130	H3K4me3_Col-Tair10_FH-AR_cond2_309	AT4G29140
4	14580910	14581230	H3K4me3_Col-Tair10_FH-AR_cond2_310	.
4	14882650	14882890	H3K4me3_Col-Tair10_FH-AR_cond2_311	AT4G30440
4	15019250	15019490	H3K4me3_Col-Tair10_FH-AR_cond2_312	AT4G30840
4	15067730	15067960	H3K4me3_Col-Tair10_FH-AR_cond2_313	AT4G30960
4	15274830	15275210	H3K4me3_Col-Tair10_FH-AR_cond2_314	AT4G31500
4	15574330	15574530	H3K4me3_Col-Tair10_FH-AR_cond2_315	AT4G32260
4	15586100	15586330	H3K4me3_Col-Tair10_FH-AR_cond2_316	AT4G32285
4	16280050	16280370	H3K4me3_Col-Tair10_FH-AR_cond2_317	AT4TE78070
4	16414500	16414720	H3K4me3_Col-Tair10_FH-AR_cond2_318	AT4G34310
4	16575990	16576470	H3K4me3_Col-Tair10_FH-AR_cond2_319	AT4G34740
4	16701640	16702680	H3K4me3_Col-Tair10_FH-AR_cond2_320	AT4G35090
4	16997470	16997810	H3K4me3_Col-Tair10_FH-AR_cond2_321	AT4G35890
4	17043630	17043890	H3K4me3_Col-Tair10_FH-AR_cond2_322	AT4G36020
4	17264240	17264600	H3K4me3_Col-Tair10_FH-AR_cond2_323	AT4G36600
4	17288290	17289010	H3K4me3_Col-Tair10_FH-AR_cond2_324	AT4G36670
4	17324910	17325110	H3K4me3_Col-Tair10_FH-AR_cond2_325	AT4G36750
4	17541190	17541410	H3K4me3_Col-Tair10_FH-AR_cond2_326	.
4	17915420	17915650	H3K4me3_Col-Tair10_FH-AR_cond2_327	AT4G38200
4	17937880	17938110	H3K4me3_Col-Tair10_FH-AR_cond2_328	AT4G38260
4	17956230	17956710	H3K4me3_Col-Tair10_FH-AR_cond2_329	AT4G38340
4	17974460	17974660	H3K4me3_Col-Tair10_FH-AR_cond2_330	AT4G38380
4	18023140	18023570	H3K4me3_Col-Tair10_FH-AR_cond2_331	AT4G38540
4	18048560	18049440	H3K4me3_Col-Tair10_FH-AR_cond2_332	AT4G38600
4	18072210	18072680	H3K4me3_Col-Tair10_FH-AR_cond2_333	AT4G38680
4	18079060	18079930	H3K4me3_Col-Tair10_FH-AR_cond2_334	AT4G38710
4	18083620	18084080	H3K4me3_Col-Tair10_FH-AR_cond2_335	.
4	18274250	18274470	H3K4me3_Col-Tair10_FH-AR_cond2_336	.
4	18325060	18325300	H3K4me3_Col-Tair10_FH-AR_cond2_337	AT4G39400
5	121880	122080	H3K4me3_Col-Tair10_FH-AR_cond2_338	AT5G01300
5	252560	252820	H3K4me3_Col-Tair10_FH-AR_cond2_339	AT5G01670
5	264710	265150	H3K4me3_Col-Tair10_FH-AR_cond2_340	AT5G01710
5	269850	270320	H3K4me3_Col-Tair10_FH-AR_cond2_341	AT5G01720
5	620170	620400	H3K4me3_Col-Tair10_FH-AR_cond2_342	AT5G02750, AT5TE02230
5	1032410	1033350	H3K4me3_Col-Tair10_FH-AR_cond2_343	.
5	1080550	1081040	H3K4me3_Col-Tair10_FH-AR_cond2_344	AT5G04010
5	1361070	1361300	H3K4me3_Col-Tair10_FH-AR_cond2_345	AT5G04720
5	1557230	1557530	H3K4me3_Col-Tair10_FH-AR_cond2_346	.
5	1609430	1609830	H3K4me3_Col-Tair10_FH-AR_cond2_347	AT5G05440
5	1640000	1640240	H3K4me3_Col-Tair10_FH-AR_cond2_348	AT5G05550, AT5G05560
5	1682510	1683220	H3K4me3_Col-Tair10_FH-AR_cond2_349	AT5G05630
5	1694710	1695070	H3K4me3_Col-Tair10_FH-AR_cond2_350	AT5G05660
5	1935310	1935550	H3K4me3_Col-Tair10_FH-AR_cond2_351	AT5G06330
5	1970330	1970560	H3K4me3_Col-Tair10_FH-AR_cond2_352	AT5G06460
5	2010670	2010950	H3K4me3_Col-Tair10_FH-AR_cond2_353	AT5G06570
5	2089750	2090050	H3K4me3_Col-Tair10_FH-AR_cond2_354	AT5G06760
5	2790590	2790810	H3K4me3_Col-Tair10_FH-AR_cond2_355	AT5G08610
5	2820950	2821170	H3K4me3_Col-Tair10_FH-AR_cond2_356	AT5G08670
5	2825850	2826190	H3K4me3_Col-Tair10_FH-AR_cond2_357	AT5G08690
5	2996330	2996710	H3K4me3_Col-Tair10_FH-AR_cond2_358	.
5	3084740	3085060	H3K4me3_Col-Tair10_FH-AR_cond2_359	AT5G09880, AT5TE11225
5	3316700	3317000	H3K4me3_Col-Tair10_FH-AR_cond2_360	AT5G10510
5	3524940	3525330	H3K4me3_Col-Tair10_FH-AR_cond2_361	AT5G11090, AT5G00365
5	3708230	3709000	H3K4me3_Col-Tair10_FH-AR_cond2_362	AT5G11550
5	4046770	4047140	H3K4me3_Col-Tair10_FH-AR_cond2_363	AT5G12470
5	4060950	4061420	H3K4me3_Col-Tair10_FH-AR_cond2_364	AT5G12860
5	4293140	4293340	H3K4me3_Col-Tair10_FH-AR_cond2_365	AT5G13390
5	4344090	4344350	H3K4me3_Col-Tair10_FH-AR_cond2_366	AT5G13520
5	4345860	4346240	H3K4me3_Col-Tair10_FH-AR_cond2_367	AT5G13530
5	4480310	4480610	H3K4me3_Col-Tair10_FH-AR_cond2_368	AT5G13890
5	5782690	5783010	H3K4me3_Col-Tair10_FH-AR_cond2_369	AT5G17540
5	5783260	5783640	H3K4me3_Col-Tair10_FH-AR_cond2_370	AT5G17540
5	5829200	5829480	H3K4me3_Col-Tair10_FH-AR_cond2_371	AT5G17690, AT5TE21080
5	6116400	6116880	H3K4me3_Col-Tair10_FH-AR_cond2_372	AT5G18450
5	6700290	6700850	H3K4me3_Col-Tair10_FH-AR_cond2_373	AT5G19820
5	7265070	7265410	H3K4me3_Col-Tair10_FH-AR_cond2_374	AT5G21280
5	8642780	8643170	H3K4me3_Col-Tair10_FH-AR_cond2_375	AT5G25070
5	8774110	8774430	H3K4me3_Col-Tair10_FH-AR_cond2_376	AT5G25280
5	8795820	8796470	H3K4me3_Col-Tair10_FH-AR_cond2_377	AT5G25350
5	8909280	8909650	H3K4me3_Col-Tair10_FH-AR_cond2_378	AT5G25590
5	9451220	9451420	H3K4me3_Col-Tair10_FH-AR_cond2_379	AT5G26860
5	13852510	13853470	H3K4me3_Col-Tair10_FH-AR_cond2_380	AT5TE49345, AT5G35660
5	14751740	14751940	H3K4me3_Col-Tair10_FH-AR_cond2_381	.
5	15439850	15440240	H3K4me3_Col-Tair10_FH-AR_cond2_382	AT5G38560, AT5TE55865
5	16173700	16173970	H3K4me3_Col-Tair10_FH-AR_cond2_383	.
5	16718170	16718490	H3K4me3_Col-Tair10_FH-AR_cond2_384	AT5G41770
5	16915900	16916300	H3K4me3_Col-Tair10_FH-AR_cond2_385	AT5G42310
5	17739150	17739390	H3K4me3_Col-Tair10_FH-AR_cond2_386	AT5G44080
5	17756990	17757320	H3K4me3_Col-Tair10_FH-AR_cond2_387	.
5	17829970	17830920	H3K4me3_Col-Tair10_FH-AR_cond2_388	AT5G44260
5	17838820	17839100	H3K4me3_Col-Tair10_FH-AR_cond2_389	AT5G44280
5	18020880	18021120	H3K4me3_Col-Tair10_FH-AR_cond2_390	AT5G44670
5	18177070	18177520	H3K4me3_Col-Tair10_FH-AR_cond2_391	.
5	18819410	18819760	H3K4me3_Col-Tair10_FH-AR_cond2_392	AT5G46395
5	18964270	18964680	H3K4me3_Col-Tair10_FH-AR_cond2_393	AT5G46730
5	19301510	19301930	H3K4me3_Col-Tair10_FH-AR_cond2_394	AT5G47610
5	19317030	19317280	H3K4me3_Col-Tair10_FH-AR_cond2_395	AT5G47680
5	19357480	19357900	H3K4me3_Col-Tair10_FH-AR_cond2_396	AT5G47810
5	19397770	19398200	H3K4me3_Col-Tair10_FH-AR_cond2_397	AT5G47910
5	19589900	19590190	H3K4me3_Col-Tair10_FH-AR_cond2_398	.
5	20048490	20049220	H3K4me3_Col-Tair10_FH-AR_cond2_399	AT5G49440, AT5TE72200
5	20151470	20152010	H3K4me3_Col-Tair10_FH-AR_cond2_400	AT5G49645, AT5TE72580
5	20168010	20168960	H3K4me3_Col-Tair10_FH-AR_cond2_401	AT5G49665
5	20505390	20505970	H3K4me3_Col-Tair10_FH-AR_cond2_402	AT5G50360
5	20517710	20517910	H3K4me3_Col-Tair10_FH-AR_cond2_403	AT5G50380
5	20764600	20765080	H3K4me3_Col-Tair10_FH-AR_cond2_404	AT5G51070
5	21027300	21027900	H3K4me3_Col-Tair10_FH-AR_cond2_405	AT5G51760
5	21237630	21237990	H3K4me3_Col-Tair10_FH-AR_cond2_406	AT5G52300
5	22311850	22312060	H3K4me3_Col-Tair10_FH-AR_cond2_407	AT5G54960
5	22546220	22546600	H3K4me3_Col-Tair10_FH-AR_cond2_408	AT5G55670
5	22564960	22565180	H3K4me3_Col-Tair10_FH-AR_cond2_409	.
5	22677880	22678170	H3K4me3_Col-Tair10_FH-AR_cond2_410	.
5	23074360	23074590	H3K4me3_Col-Tair10_FH-AR_cond2_411	.
5	23385130	23385430	H3K4me3_Col-Tair10_FH-AR_cond2_412	AT5G57710
5	23439580	23439830	H3K4me3_Col-Tair10_FH-AR_cond2_413	AT5G57870
5	23489120	23489330	H3K4me3_Col-Tair10_FH-AR_cond2_414	AT5G58040
5	23562370	23562820	H3K4me3_Col-Tair10_FH-AR_cond2_415	AT5G58270
5	23585600	23586450	H3K4me3_Col-Tair10_FH-AR_cond2_416	AT5G58350
5	23622690	23623010	H3K4me3_Col-Tair10_FH-AR_cond2_417	AT5G58430
5	25120270	25120650	H3K4me3_Col-Tair10_FH-AR_cond2_418	AT5G62580
5	25137390	25137630	H3K4me3_Col-Tair10_FH-AR_cond2_419	AT5G62620
5	25707130	25707660	H3K4me3_Col-Tair10_FH-AR_cond2_420	AT5G64270
5	26136490	26136860	H3K4me3_Col-Tair10_FH-AR_cond2_421	AT5G65410
5	26179570	26179880	H3K4me3_Col-Tair10_FH-AR_cond2_422	AT5G65490
5	26199020	26199680	H3K4me3_Col-Tair10_FH-AR_cond2_423	AT5G65550
5	26308400	26308710	H3K4me3_Col-Tair10_FH-AR_cond2_424	AT5G65760
5	26430410	26430680	H3K4me3_Col-Tair10_FH-AR_cond2_425	AT5G66110
5	26518760	26519130	H3K4me3_Col-Tair10_FH-AR_cond2_426	AT5G66400

## Sheet: H3K4me3 FH≒AR
Supplementary Dataset S3. Genomic coordinates and associated genes of differential histone methylation peaks during seed-state transitions in Col.
Common peaks determined by MACS2 bdgdiff
Chromosome	Peak start	Peak end	Peak name	Associated gene
1	3620	4280	H3K4me3_Col-Tair10_FH-AR_common_1	AT1G01010
1	8380	8700	H3K4me3_Col-Tair10_FH-AR_common_2	AT1G01020
1	12490	12950	H3K4me3_Col-Tair10_FH-AR_common_3	AT1G01030
1	23130	23860	H3K4me3_Col-Tair10_FH-AR_common_4	AT1G01040, AT1G03993
1	37210	37810	H3K4me3_Col-Tair10_FH-AR_common_5	AT1G01060
1	46300	46580	H3K4me3_Col-Tair10_FH-AR_common_6	AT1G01080
1	48600	49280	H3K4me3_Col-Tair10_FH-AR_common_7	AT1G01090
1	50550	51190	H3K4me3_Col-Tair10_FH-AR_common_8	AT1G01100
1	52250	52750	H3K4me3_Col-Tair10_FH-AR_common_9	AT1G01110
1	58290	58750	H3K4me3_Col-Tair10_FH-AR_common_10	AT1G01120
1	63440	63920	H3K4me3_Col-Tair10_FH-AR_common_11	AT1G01130
1	67250	67620	H3K4me3_Col-Tair10_FH-AR_common_12	AT1G01140
1	72350	72990	H3K4me3_Col-Tair10_FH-AR_common_13	AT1G01160, AT1G04007
1	74030	74500	H3K4me3_Col-Tair10_FH-AR_common_14	AT1G01170, AT1G04013
1	75560	76480	H3K4me3_Col-Tair10_FH-AR_common_15	AT1G01180
1	86730	87170	H3K4me3_Col-Tair10_FH-AR_common_16	.
1	87860	88140	H3K4me3_Col-Tair10_FH-AR_common_17	AT1G01200
1	88920	89540	H3K4me3_Col-Tair10_FH-AR_common_18	AT1G01210
1	91610	92110	H3K4me3_Col-Tair10_FH-AR_common_19	AT1G01220, AT1G04023
1	97430	97940	H3K4me3_Col-Tair10_FH-AR_common_20	AT1G01230
1	100710	100990	H3K4me3_Col-Tair10_FH-AR_common_21	AT1G01240
1	104720	105310	H3K4me3_Col-Tair10_FH-AR_common_22	AT1G01250
1	109400	110030	H3K4me3_Col-Tair10_FH-AR_common_23	AT1G01260
1	114250	114710	H3K4me3_Col-Tair10_FH-AR_common_24	AT1G01290
1	117080	118520	H3K4me3_Col-Tair10_FH-AR_common_25	AT1G01300
1	120140	120500	H3K4me3_Col-Tair10_FH-AR_common_26	AT1G01310
1	120770	121020	H3K4me3_Col-Tair10_FH-AR_common_27	.
1	127830	128310	H3K4me3_Col-Tair10_FH-AR_common_28	AT1G01320
1	135580	135840	H3K4me3_Col-Tair10_FH-AR_common_29	AT1G01340
1	136110	136470	H3K4me3_Col-Tair10_FH-AR_common_30	AT1G01350
1	138380	139110	H3K4me3_Col-Tair10_FH-AR_common_31	AT1G01355
1	142040	142770	H3K4me3_Col-Tair10_FH-AR_common_32	AT1G01360
1	143600	144080	H3K4me3_Col-Tair10_FH-AR_common_33	AT1G01370
1	149340	149750	H3K4me3_Col-Tair10_FH-AR_common_34	AT1G01390
1	154740	156000	H3K4me3_Col-Tair10_FH-AR_common_35	AT1G01420
1	157850	158610	H3K4me3_Col-Tair10_FH-AR_common_36	AT1G01430
1	161980	162650	H3K4me3_Col-Tair10_FH-AR_common_37	AT1G01440
1	163360	163730	H3K4me3_Col-Tair10_FH-AR_common_38	AT1G01448
1	167330	167720	H3K4me3_Col-Tair10_FH-AR_common_39	AT1G01453
1	172270	172880	H3K4me3_Col-Tair10_FH-AR_common_40	AT1G01470
1	185150	186060	H3K4me3_Col-Tair10_FH-AR_common_41	AT1G01500
1	187170	187930	H3K4me3_Col-Tair10_FH-AR_common_42	AT1G01510
1	190520	190850	H3K4me3_Col-Tair10_FH-AR_common_43	AT1G01520
1	195710	196570	H3K4me3_Col-Tair10_FH-AR_common_44	AT1G01540
1	204960	205820	H3K4me3_Col-Tair10_FH-AR_common_45	AT1G01570
1	209790	210140	H3K4me3_Col-Tair10_FH-AR_common_46	AT1G01580
1	210300	210580	H3K4me3_Col-Tair10_FH-AR_common_47	AT1G01580
1	211060	211390	H3K4me3_Col-Tair10_FH-AR_common_48	.
1	220300	220940	H3K4me3_Col-Tair10_FH-AR_common_49	.
1	223850	224310	H3K4me3_Col-Tair10_FH-AR_common_50	AT1G01610
1	226180	227190	H3K4me3_Col-Tair10_FH-AR_common_51	AT1G01620
1	228990	229560	H3K4me3_Col-Tair10_FH-AR_common_52	AT1G01630
1	237040	237740	H3K4me3_Col-Tair10_FH-AR_common_53	AT1G01650
1	240250	240490	H3K4me3_Col-Tair10_FH-AR_common_54	.
1	249090	249730	H3K4me3_Col-Tair10_FH-AR_common_55	AT1G01690
1	254830	255220	H3K4me3_Col-Tair10_FH-AR_common_56	AT1G08775, AT1G04033
1	257180	257450	H3K4me3_Col-Tair10_FH-AR_common_57	.
1	258800	259170	H3K4me3_Col-Tair10_FH-AR_common_58	AT1G04037
1	262820	263550	H3K4me3_Col-Tair10_FH-AR_common_59	AT1G01710
1	266420	266940	H3K4me3_Col-Tair10_FH-AR_common_60	AT1G01715
1	268380	269700	H3K4me3_Col-Tair10_FH-AR_common_61	AT1G01720
1	270010	270300	H3K4me3_Col-Tair10_FH-AR_common_62	AT1G04047
1	270530	270790	H3K4me3_Col-Tair10_FH-AR_common_63	AT1G01725
1	270940	271460	H3K4me3_Col-Tair10_FH-AR_common_64	AT1G01730
1	274190	274650	H3K4me3_Col-Tair10_FH-AR_common_65	AT1G01740
1	278030	279410	H3K4me3_Col-Tair10_FH-AR_common_66	AT1G01760, AT1G01770
1	284470	284830	H3K4me3_Col-Tair10_FH-AR_common_67	AT1G01790
1	293360	293890	H3K4me3_Col-Tair10_FH-AR_common_68	AT1G01800
1	295180	295730	H3K4me3_Col-Tair10_FH-AR_common_69	AT1G01810
1	297570	297910	H3K4me3_Col-Tair10_FH-AR_common_70	AT1G01820
1	298720	299660	H3K4me3_Col-Tair10_FH-AR_common_71	.
1	303500	304120	H3K4me3_Col-Tair10_FH-AR_common_72	AT1G01840, AT1G04067
1	305640	306310	H3K4me3_Col-Tair10_FH-AR_common_73	AT1G01860
1	308410	309090	H3K4me3_Col-Tair10_FH-AR_common_74	AT1G01880
1	311840	312660	H3K4me3_Col-Tair10_FH-AR_common_75	AT1G04077
1	315310	315900	H3K4me3_Col-Tair10_FH-AR_common_76	AT1G01910
1	316130	316760	H3K4me3_Col-Tair10_FH-AR_common_77	AT1G01920
1	321760	322860	H3K4me3_Col-Tair10_FH-AR_common_78	AT1G01930
1	323000	323460	H3K4me3_Col-Tair10_FH-AR_common_79	AT1G01940
1	325390	326020	H3K4me3_Col-Tair10_FH-AR_common_80	AT1G01950
1	336700	337810	H3K4me3_Col-Tair10_FH-AR_common_81	AT1G01960
1	338280	338840	H3K4me3_Col-Tair10_FH-AR_common_82	AT1G01970
1	343450	344370	H3K4me3_Col-Tair10_FH-AR_common_83	AT1G01990
1	345820	346800	H3K4me3_Col-Tair10_FH-AR_common_84	AT1G02000
1	347900	348340	H3K4me3_Col-Tair10_FH-AR_common_85	AT1G02010
1	353700	354230	H3K4me3_Col-Tair10_FH-AR_common_86	AT1G02020
1	354460	354860	H3K4me3_Col-Tair10_FH-AR_common_87	AT1G02020, AT1TE01155
1	355640	356050	H3K4me3_Col-Tair10_FH-AR_common_88	.
1	358290	358590	H3K4me3_Col-Tair10_FH-AR_common_89	AT1G02040
1	362300	363130	H3K4me3_Col-Tair10_FH-AR_common_90	AT1G02060
1	373530	374260	H3K4me3_Col-Tair10_FH-AR_common_91	AT1G02080
1	388920	389650	H3K4me3_Col-Tair10_FH-AR_common_92	AT1G02090
1	389800	390440	H3K4me3_Col-Tair10_FH-AR_common_93	AT1G02100
1	392850	393690	H3K4me3_Col-Tair10_FH-AR_common_94	AT1G02110
1	395680	396310	H3K4me3_Col-Tair10_FH-AR_common_95	AT1G02120
1	401490	401840	H3K4me3_Col-Tair10_FH-AR_common_96	AT1G02130
1	403810	404430	H3K4me3_Col-Tair10_FH-AR_common_97	AT1G02140
1	404570	405230	H3K4me3_Col-Tair10_FH-AR_common_98	AT1G02145
1	408730	409250	H3K4me3_Col-Tair10_FH-AR_common_99	AT1G02150
1	409370	409700	H3K4me3_Col-Tair10_FH-AR_common_100	AT1G02150
1	410710	411230	H3K4me3_Col-Tair10_FH-AR_common_101	AT1G02160
1	411780	412300	H3K4me3_Col-Tair10_FH-AR_common_102	AT1G02170
1	414270	414590	H3K4me3_Col-Tair10_FH-AR_common_103	AT1G02180
1	430090	430650	H3K4me3_Col-Tair10_FH-AR_common_104	AT1G02220
1	436280	436880	H3K4me3_Col-Tair10_FH-AR_common_105	AT1G02230
1	442280	442880	H3K4me3_Col-Tair10_FH-AR_common_106	AT1G02260
1	445590	446240	H3K4me3_Col-Tair10_FH-AR_common_107	AT1G02270
1	449750	450420	H3K4me3_Col-Tair10_FH-AR_common_108	AT1G02280
1	452250	452720	H3K4me3_Col-Tair10_FH-AR_common_109	AT1G02290
1	460330	460650	H3K4me3_Col-Tair10_FH-AR_common_110	AT1G04103, AT1G02310
1	463070	463620	H3K4me3_Col-Tair10_FH-AR_common_111	AT1G02330
1	469790	470110	H3K4me3_Col-Tair10_FH-AR_common_112	AT1G02350
1	470960	471470	H3K4me3_Col-Tair10_FH-AR_common_113	AT1G04107
1	474460	474950	H3K4me3_Col-Tair10_FH-AR_common_114	AT1G02370
1	486890	487370	H3K4me3_Col-Tair10_FH-AR_common_115	AT1G02400
1	490080	490550	H3K4me3_Col-Tair10_FH-AR_common_116	AT1G02405
1	490960	491380	H3K4me3_Col-Tair10_FH-AR_common_117	AT1G02410
1	493520	494170	H3K4me3_Col-Tair10_FH-AR_common_118	AT1G02420
1	498070	498330	H3K4me3_Col-Tair10_FH-AR_common_119	AT1G02450
1	514940	515360	H3K4me3_Col-Tair10_FH-AR_common_120	AT1G02475
1	529750	529950	H3K4me3_Col-Tair10_FH-AR_common_121	AT1G02530
1	537850	538520	H3K4me3_Col-Tair10_FH-AR_common_122	AT1G02560
1	551300	551640	H3K4me3_Col-Tair10_FH-AR_common_123	AT1G08805, AT1G04127
1	557280	558060	H3K4me3_Col-Tair10_FH-AR_common_124	AT1G02620
1	564330	564570	H3K4me3_Col-Tair10_FH-AR_common_125	AT1G02640
1	565560	565760	H3K4me3_Col-Tair10_FH-AR_common_126	AT1G02640
1	566260	567540	H3K4me3_Col-Tair10_FH-AR_common_127	.
1	568730	569160	H3K4me3_Col-Tair10_FH-AR_common_128	AT1G02650
1	569280	570090	H3K4me3_Col-Tair10_FH-AR_common_129	AT1G02650
1	573630	574870	H3K4me3_Col-Tair10_FH-AR_common_130	AT1G02660
1	576440	576960	H3K4me3_Col-Tair10_FH-AR_common_131	AT1G02670
1	580620	581230	H3K4me3_Col-Tair10_FH-AR_common_132	AT1G02680
1	584230	584710	H3K4me3_Col-Tair10_FH-AR_common_133	AT1G02690
1	586740	587030	H3K4me3_Col-Tair10_FH-AR_common_134	.
1	588290	588660	H3K4me3_Col-Tair10_FH-AR_common_135	AT1G02700
1	589100	589310	H3K4me3_Col-Tair10_FH-AR_common_136	.
1	589630	590060	H3K4me3_Col-Tair10_FH-AR_common_137	AT1G02705, AT1G02710
1	591910	593050	H3K4me3_Col-Tair10_FH-AR_common_138	AT1G02720
1	597900	598470	H3K4me3_Col-Tair10_FH-AR_common_139	AT1G02730
1	601690	602190	H3K4me3_Col-Tair10_FH-AR_common_140	AT1G02740
1	602560	603090	H3K4me3_Col-Tair10_FH-AR_common_141	AT1G02750
1	608810	609440	H3K4me3_Col-Tair10_FH-AR_common_142	AT1G02780
1	618370	619350	H3K4me3_Col-Tair10_FH-AR_common_143	AT1G02810
1	620790	621150	H3K4me3_Col-Tair10_FH-AR_common_144	AT1G02813
1	621520	622190	H3K4me3_Col-Tair10_FH-AR_common_145	AT1G02816
1	622340	622600	H3K4me3_Col-Tair10_FH-AR_common_146	.
1	623960	624380	H3K4me3_Col-Tair10_FH-AR_common_147	AT1G02820
1	626740	627590	H3K4me3_Col-Tair10_FH-AR_common_148	AT1G02840
1	630520	631190	H3K4me3_Col-Tair10_FH-AR_common_149	AT1G02850
1	635570	635910	H3K4me3_Col-Tair10_FH-AR_common_150	AT1G02860
1	638170	638660	H3K4me3_Col-Tair10_FH-AR_common_151	AT1G02870
1	641500	641930	H3K4me3_Col-Tair10_FH-AR_common_152	AT1G08815
1	644030	644560	H3K4me3_Col-Tair10_FH-AR_common_153	AT1G02880
1	650950	651880	H3K4me3_Col-Tair10_FH-AR_common_154	AT1G02890
1	657640	658150	H3K4me3_Col-Tair10_FH-AR_common_155	AT1G02910
1	661500	661740	H3K4me3_Col-Tair10_FH-AR_common_156	.
1	669320	669840	H3K4me3_Col-Tair10_FH-AR_common_157	AT1G02960
1	671430	671740	H3K4me3_Col-Tair10_FH-AR_common_158	.
1	672460	672730	H3K4me3_Col-Tair10_FH-AR_common_159	AT1G02965
1	673360	673800	H3K4me3_Col-Tair10_FH-AR_common_160	AT1G02970
1	677340	677660	H3K4me3_Col-Tair10_FH-AR_common_161	AT1G02980
1	686850	687320	H3K4me3_Col-Tair10_FH-AR_common_162	AT1G02990
1	691800	692580	H3K4me3_Col-Tair10_FH-AR_common_163	AT1G03000
1	701420	702460	H3K4me3_Col-Tair10_FH-AR_common_164	AT1G03030
1	706090	706600	H3K4me3_Col-Tair10_FH-AR_common_165	AT1G03040
1	726530	727120	H3K4me3_Col-Tair10_FH-AR_common_166	AT1G03060, AT1TE02360
1	737750	737990	H3K4me3_Col-Tair10_FH-AR_common_167	AT1G03080
1	739620	740440	H3K4me3_Col-Tair10_FH-AR_common_168	AT1G03090
1	746170	746690	H3K4me3_Col-Tair10_FH-AR_common_169	AT1G03100
1	747230	747740	H3K4me3_Col-Tair10_FH-AR_common_170	AT1G03103
1	748500	748960	H3K4me3_Col-Tair10_FH-AR_common_171	AT1G03106
1	749260	749710	H3K4me3_Col-Tair10_FH-AR_common_172	AT1G03110
1	752220	752700	H3K4me3_Col-Tair10_FH-AR_common_173	AT1G03120
1	753730	754180	H3K4me3_Col-Tair10_FH-AR_common_174	AT1G03130
1	755480	756240	H3K4me3_Col-Tair10_FH-AR_common_175	AT1G03140
1	756390	756780	H3K4me3_Col-Tair10_FH-AR_common_176	AT1G03150
1	761260	762010	H3K4me3_Col-Tair10_FH-AR_common_177	AT1G03160
1	773420	773870	H3K4me3_Col-Tair10_FH-AR_common_178	AT1G03180
1	775500	776240	H3K4me3_Col-Tair10_FH-AR_common_179	AT1G03190
1	787090	788250	H3K4me3_Col-Tair10_FH-AR_common_180	AT1G03220
1	790470	791230	H3K4me3_Col-Tair10_FH-AR_common_181	AT1G03230
1	794830	795360	H3K4me3_Col-Tair10_FH-AR_common_182	AT1G03250
1	797830	798480	H3K4me3_Col-Tair10_FH-AR_common_183	AT1G03260
1	799100	799580	H3K4me3_Col-Tair10_FH-AR_common_184	AT1G03270
1	803040	803490	H3K4me3_Col-Tair10_FH-AR_common_185	AT1G03280
1	812600	813120	H3K4me3_Col-Tair10_FH-AR_common_186	AT1G03300
1	818900	819390	H3K4me3_Col-Tair10_FH-AR_common_187	AT1G03330
1	823560	824340	H3K4me3_Col-Tair10_FH-AR_common_188	AT1G03350
1	824530	825110	H3K4me3_Col-Tair10_FH-AR_common_189	AT1G03360
1	826530	826890	H3K4me3_Col-Tair10_FH-AR_common_190	AT1G03365
1	830630	831320	H3K4me3_Col-Tair10_FH-AR_common_191	AT1G03370
1	835810	836440	H3K4me3_Col-Tair10_FH-AR_common_192	AT1G03380
1	843680	844170	H3K4me3_Col-Tair10_FH-AR_common_193	AT1G03400
1	846820	847650	H3K4me3_Col-Tair10_FH-AR_common_194	AT1G03410, AT1G03420
1	847830	848280	H3K4me3_Col-Tair10_FH-AR_common_195	AT1G03430
1	852500	853810	H3K4me3_Col-Tair10_FH-AR_common_196	AT1G03440
1	863820	864080	H3K4me3_Col-Tair10_FH-AR_common_197	AT1G03457
1	867450	867720	H3K4me3_Col-Tair10_FH-AR_common_198	AT1G03470
1	870280	871220	H3K4me3_Col-Tair10_FH-AR_common_199	AT1G03475
1	875580	875990	H3K4me3_Col-Tair10_FH-AR_common_200	AT1G03506, AT1G04197
1	877080	877570	H3K4me3_Col-Tair10_FH-AR_common_201	AT1G03510
1	879650	880100	H3K4me3_Col-Tair10_FH-AR_common_202	AT1G03520
1	882850	883520	H3K4me3_Col-Tair10_FH-AR_common_203	AT1G03530
1	883670	884350	H3K4me3_Col-Tair10_FH-AR_common_204	AT1G03540
1	891660	892450	H3K4me3_Col-Tair10_FH-AR_common_205	AT1G03560
1	897220	897510	H3K4me3_Col-Tair10_FH-AR_common_206	AT1G03590
1	898870	899510	H3K4me3_Col-Tair10_FH-AR_common_207	AT1G03600
1	901100	902370	H3K4me3_Col-Tair10_FH-AR_common_208	AT1G03610
1	909050	909600	H3K4me3_Col-Tair10_FH-AR_common_209	.
1	910810	911210	H3K4me3_Col-Tair10_FH-AR_common_210	AT1G03650
1	917480	917990	H3K4me3_Col-Tair10_FH-AR_common_211	AT1G03680
1	918290	918770	H3K4me3_Col-Tair10_FH-AR_common_212	AT1G03687
1	931010	931640	H3K4me3_Col-Tair10_FH-AR_common_213	AT1G03730
1	933690	934140	H3K4me3_Col-Tair10_FH-AR_common_214	AT1G03740
1	937840	938500	H3K4me3_Col-Tair10_FH-AR_common_215	AT1G03750
1	942880	943390	H3K4me3_Col-Tair10_FH-AR_common_216	AT1G03760
1	944600	945090	H3K4me3_Col-Tair10_FH-AR_common_217	AT1G03770
1	954570	955100	H3K4me3_Col-Tair10_FH-AR_common_218	AT1G03790
1	955560	955850	H3K4me3_Col-Tair10_FH-AR_common_219	.
1	957250	957890	H3K4me3_Col-Tair10_FH-AR_common_220	.
1	966280	966780	H3K4me3_Col-Tair10_FH-AR_common_221	AT1G03830
1	976340	976550	H3K4me3_Col-Tair10_FH-AR_common_222	.
1	981400	981890	H3K4me3_Col-Tair10_FH-AR_common_223	AT1G03860
1	982660	983140	H3K4me3_Col-Tair10_FH-AR_common_224	AT1G03870
1	985790	986080	H3K4me3_Col-Tair10_FH-AR_common_225	AT1G03880
1	986890	987220	H3K4me3_Col-Tair10_FH-AR_common_226	.
1	989220	990820	H3K4me3_Col-Tair10_FH-AR_common_227	AT1G03890
1	991150	991740	H3K4me3_Col-Tair10_FH-AR_common_228	AT1G03900
1	993410	994010	H3K4me3_Col-Tair10_FH-AR_common_229	AT1G03905
1	996080	996740	H3K4me3_Col-Tair10_FH-AR_common_230	AT1G03910
1	1004920	1005440	H3K4me3_Col-Tair10_FH-AR_common_231	AT1G03930, .
1	1008470	1009130	H3K4me3_Col-Tair10_FH-AR_common_232	AT1G04217, AT1G03935, AT1G04223, .
1	1012850	1013200	H3K4me3_Col-Tair10_FH-AR_common_233	AT1G03950
1	1013680	1014510	H3K4me3_Col-Tair10_FH-AR_common_234	AT1G03960
1	1018100	1019010	H3K4me3_Col-Tair10_FH-AR_common_235	AT1G03970, AT1G04233
1	1021720	1021930	H3K4me3_Col-Tair10_FH-AR_common_236	AT1G03980, .
1	1024830	1025110	H3K4me3_Col-Tair10_FH-AR_common_237	AT1G03990, .
1	1028170	1028870	H3K4me3_Col-Tair10_FH-AR_common_238	AT1G04000
1	1035590	1036200	H3K4me3_Col-Tair10_FH-AR_common_239	AT1G04010, .
1	1040390	1040890	H3K4me3_Col-Tair10_FH-AR_common_240	AT1G04030
1	1049000	1049210	H3K4me3_Col-Tair10_FH-AR_common_241	AT1G04050, .
1	1050710	1051230	H3K4me3_Col-Tair10_FH-AR_common_242	AT1G04070
1	1051360	1051800	H3K4me3_Col-Tair10_FH-AR_common_243	AT1G04080, .
1	1059430	1060130	H3K4me3_Col-Tair10_FH-AR_common_244	AT1G04100
1	1069620	1070750	H3K4me3_Col-Tair10_FH-AR_common_245	AT1G04120
1	1073360	1073990	H3K4me3_Col-Tair10_FH-AR_common_246	AT1G04130
1	1080110	1080570	H3K4me3_Col-Tair10_FH-AR_common_247	AT1G04140, .
1	1081380	1081700	H3K4me3_Col-Tair10_FH-AR_common_248	.
1	1095850	1096180	H3K4me3_Col-Tair10_FH-AR_common_249	.
1	1097030	1097520	H3K4me3_Col-Tair10_FH-AR_common_250	AT1G04170
1	1108330	1108630	H3K4me3_Col-Tair10_FH-AR_common_251	AT1G04190
1	1109460	1109950	H3K4me3_Col-Tair10_FH-AR_common_252	AT1G04200
1	1114380	1115300	H3K4me3_Col-Tair10_FH-AR_common_253	AT1G04210
1	1125460	1125860	H3K4me3_Col-Tair10_FH-AR_common_254	AT1G04230
1	1140670	1141360	H3K4me3_Col-Tair10_FH-AR_common_255	AT1G04260
1	1142550	1143010	H3K4me3_Col-Tair10_FH-AR_common_256	AT1G04270
1	1146130	1146370	H3K4me3_Col-Tair10_FH-AR_common_257	AT1G04280
1	1147920	1148360	H3K4me3_Col-Tair10_FH-AR_common_258	AT1G04295, AT1G04290
1	1154280	1154610	H3K4me3_Col-Tair10_FH-AR_common_259	AT1G04300
1	1156650	1157140	H3K4me3_Col-Tair10_FH-AR_common_260	AT1G04310
1	1157410	1157770	H3K4me3_Col-Tair10_FH-AR_common_261	AT1G04310
1	1161560	1161910	H3K4me3_Col-Tair10_FH-AR_common_262	AT1G04330
1	1164460	1164840	H3K4me3_Col-Tair10_FH-AR_common_263	AT1G04340
1	1165280	1165780	H3K4me3_Col-Tair10_FH-AR_common_264	AT1G04350
1	1166870	1167100	H3K4me3_Col-Tair10_FH-AR_common_265	.
1	1168230	1168810	H3K4me3_Col-Tair10_FH-AR_common_266	AT1G04360
1	1183080	1183690	H3K4me3_Col-Tair10_FH-AR_common_267	AT1G04390
1	1187590	1187810	H3K4me3_Col-Tair10_FH-AR_common_268	AT1G04400
1	1190900	1191370	H3K4me3_Col-Tair10_FH-AR_common_269	AT1G04410
1	1191590	1192020	H3K4me3_Col-Tair10_FH-AR_common_270	AT1G04420
1	1202690	1202920	H3K4me3_Col-Tair10_FH-AR_common_271	AT1G04440
1	1207390	1207760	H3K4me3_Col-Tair10_FH-AR_common_272	.
1	1216080	1216630	H3K4me3_Col-Tair10_FH-AR_common_273	AT1G04480, AT1G04267
1	1226560	1227330	H3K4me3_Col-Tair10_FH-AR_common_274	AT1G04510
1	1231950	1232250	H3K4me3_Col-Tair10_FH-AR_common_275	AT1G04520
1	1232620	1232940	H3K4me3_Col-Tair10_FH-AR_common_276	AT1G04520
1	1235460	1236080	H3K4me3_Col-Tair10_FH-AR_common_277	AT1G04530
1	1238350	1239050	H3K4me3_Col-Tair10_FH-AR_common_278	.
1	1240400	1241190	H3K4me3_Col-Tair10_FH-AR_common_279	AT1G04550
1	1242640	1243120	H3K4me3_Col-Tair10_FH-AR_common_280	AT1G04555
1	1243700	1243940	H3K4me3_Col-Tair10_FH-AR_common_281	.
1	1244950	1245710	H3K4me3_Col-Tair10_FH-AR_common_282	AT1G04560
1	1245850	1246470	H3K4me3_Col-Tair10_FH-AR_common_283	.
1	1247690	1248640	H3K4me3_Col-Tair10_FH-AR_common_284	AT1G04570
1	1251370	1251650	H3K4me3_Col-Tair10_FH-AR_common_285	AT1G08855
1	1261170	1261440	H3K4me3_Col-Tair10_FH-AR_common_286	AT1G04590
1	1261760	1262060	H3K4me3_Col-Tair10_FH-AR_common_287	AT1G04600
1	1286170	1286530	H3K4me3_Col-Tair10_FH-AR_common_288	AT1G04620, AT1TE04200
1	1287760	1288010	H3K4me3_Col-Tair10_FH-AR_common_289	.
1	1290610	1291100	H3K4me3_Col-Tair10_FH-AR_common_290	AT1G04630
1	1291290	1291800	H3K4me3_Col-Tair10_FH-AR_common_291	AT1G04635
1	1298400	1298630	H3K4me3_Col-Tair10_FH-AR_common_292	AT1G04650
1	1300640	1301300	H3K4me3_Col-Tair10_FH-AR_common_293	AT1G04660
1	1313560	1314150	H3K4me3_Col-Tair10_FH-AR_common_294	AT1G04690
1	1321930	1322410	H3K4me3_Col-Tair10_FH-AR_common_295	AT1G04710
1	1330670	1331170	H3K4me3_Col-Tair10_FH-AR_common_296	AT1G04730
1	1332900	1333530	H3K4me3_Col-Tair10_FH-AR_common_297	AT1G04750
1	1334560	1335010	H3K4me3_Col-Tair10_FH-AR_common_298	AT1G04760
1	1336960	1337860	H3K4me3_Col-Tair10_FH-AR_common_299	AT1G04770
1	1342780	1343600	H3K4me3_Col-Tair10_FH-AR_common_300	AT1G04780
1	1350160	1350580	H3K4me3_Col-Tair10_FH-AR_common_301	AT1G04810
1	1361050	1361970	H3K4me3_Col-Tair10_FH-AR_common_302	AT1G04830
1	1362600	1362890	H3K4me3_Col-Tair10_FH-AR_common_303	.
1	1364420	1365010	H3K4me3_Col-Tair10_FH-AR_common_304	AT1G04840
1	1368150	1368770	H3K4me3_Col-Tair10_FH-AR_common_305	AT1G04850
1	1372740	1373070	H3K4me3_Col-Tair10_FH-AR_common_306	AT1G04860
1	1375090	1375740	H3K4me3_Col-Tair10_FH-AR_common_307	AT1G04870
1	1383800	1384110	H3K4me3_Col-Tair10_FH-AR_common_308	AT1G04900
1	1390570	1391180	H3K4me3_Col-Tair10_FH-AR_common_309	AT1G04910
1	1395390	1395950	H3K4me3_Col-Tair10_FH-AR_common_310	AT1G04920
1	1398370	1399070	H3K4me3_Col-Tair10_FH-AR_common_311	AT1G04930
1	1399260	1399720	H3K4me3_Col-Tair10_FH-AR_common_312	AT1G04945, AT1G04940
1	1400890	1401360	H3K4me3_Col-Tair10_FH-AR_common_313	AT1G04945
1	1406850	1407510	H3K4me3_Col-Tair10_FH-AR_common_314	AT1G04950
1	1410280	1410810	H3K4me3_Col-Tair10_FH-AR_common_315	AT1G04960
1	1411150	1411870	H3K4me3_Col-Tair10_FH-AR_common_316	AT1G04970
1	1415670	1416150	H3K4me3_Col-Tair10_FH-AR_common_317	AT1G04980
1	1417860	1418510	H3K4me3_Col-Tair10_FH-AR_common_318	AT1G04985
1	1419290	1419700	H3K4me3_Col-Tair10_FH-AR_common_319	.
1	1421270	1421530	H3K4me3_Col-Tair10_FH-AR_common_320	AT1G04990
1	1425510	1426070	H3K4me3_Col-Tair10_FH-AR_common_321	AT1G05000
1	1431760	1432500	H3K4me3_Col-Tair10_FH-AR_common_322	AT1G05010
1	1436680	1437360	H3K4me3_Col-Tair10_FH-AR_common_323	AT1G05020
1	1440880	1441410	H3K4me3_Col-Tair10_FH-AR_common_324	AT1G05030
1	1450360	1450860	H3K4me3_Col-Tair10_FH-AR_common_325	AT1G05055
1	1452320	1452850	H3K4me3_Col-Tair10_FH-AR_common_326	AT1G05060
1	1454020	1454570	H3K4me3_Col-Tair10_FH-AR_common_327	AT1G05061
1	1458170	1458720	H3K4me3_Col-Tair10_FH-AR_common_328	AT1G05070
1	1463080	1463740	H3K4me3_Col-Tair10_FH-AR_common_329	AT1G05087
1	1469680	1470360	H3K4me3_Col-Tair10_FH-AR_common_330	AT1G05100
1	1475790	1476140	H3K4me3_Col-Tair10_FH-AR_common_331	AT1G05120
1	1478020	1478720	H3K4me3_Col-Tair10_FH-AR_common_332	AT1TE04835, AT1G05135, AT1TE04840
1	1482640	1483410	H3K4me3_Col-Tair10_FH-AR_common_333	AT1G05140
1	1485680	1486910	H3K4me3_Col-Tair10_FH-AR_common_334	AT1G05150
1	1490570	1490930	H3K4me3_Col-Tair10_FH-AR_common_335	AT1G05160
1	1493890	1494090	H3K4me3_Col-Tair10_FH-AR_common_336	AT1G05170
1	1501190	1501830	H3K4me3_Col-Tair10_FH-AR_common_337	AT1G05180
1	1509940	1510780	H3K4me3_Col-Tair10_FH-AR_common_338	AT1G05205, AT1G05210
1	1511880	1512220	H3K4me3_Col-Tair10_FH-AR_common_339	AT1G05220
1	1523630	1523970	H3K4me3_Col-Tair10_FH-AR_common_340	AT1G04363, AT1G04357
1	1533740	1534370	H3K4me3_Col-Tair10_FH-AR_common_341	AT1G05270
1	1543740	1544100	H3K4me3_Col-Tair10_FH-AR_common_342	AT1G04387
1	1547030	1547820	H3K4me3_Col-Tair10_FH-AR_common_343	AT1G05300
1	1558130	1558480	H3K4me3_Col-Tair10_FH-AR_common_344	AT1G05330
1	1559010	1559640	H3K4me3_Col-Tair10_FH-AR_common_345	AT1G05340
1	1563470	1564100	H3K4me3_Col-Tair10_FH-AR_common_346	AT1G05350
1	1564560	1565050	H3K4me3_Col-Tair10_FH-AR_common_347	AT1G05360
1	1569500	1569880	H3K4me3_Col-Tair10_FH-AR_common_348	.
1	1576840	1577650	H3K4me3_Col-Tair10_FH-AR_common_349	AT1G05380
1	1583060	1583360	H3K4me3_Col-Tair10_FH-AR_common_350	AT1G05385
1	1584140	1584590	H3K4me3_Col-Tair10_FH-AR_common_351	AT1G05400
1	1587370	1587760	H3K4me3_Col-Tair10_FH-AR_common_352	AT1G05410
1	1590080	1590760	H3K4me3_Col-Tair10_FH-AR_common_353	AT1G05420
1	1595280	1595820	H3K4me3_Col-Tair10_FH-AR_common_354	AT1G05430
1	1597410	1597690	H3K4me3_Col-Tair10_FH-AR_common_355	AT1G05440
1	1604560	1604990	H3K4me3_Col-Tair10_FH-AR_common_356	AT1G05460
1	1622820	1623230	H3K4me3_Col-Tair10_FH-AR_common_357	AT1G05490
1	1624980	1625610	H3K4me3_Col-Tair10_FH-AR_common_358	AT1G05500
1	1629450	1629760	H3K4me3_Col-Tair10_FH-AR_common_359	AT1G05510
1	1630180	1630720	H3K4me3_Col-Tair10_FH-AR_common_360	.
1	1634610	1635840	H3K4me3_Col-Tair10_FH-AR_common_361	AT1G05520
1	1645730	1646560	H3K4me3_Col-Tair10_FH-AR_common_362	AT1G05562
1	1646700	1647100	H3K4me3_Col-Tair10_FH-AR_common_363	AT1G05560
1	1659100	1659490	H3K4me3_Col-Tair10_FH-AR_common_364	AT1G05570
1	1671960	1672560	H3K4me3_Col-Tair10_FH-AR_common_365	AT1G05600
1	1682220	1683020	H3K4me3_Col-Tair10_FH-AR_common_366	AT1G05630
1	1689240	1689680	H3K4me3_Col-Tair10_FH-AR_common_367	AT1G05640
1	1700370	1701010	H3K4me3_Col-Tair10_FH-AR_common_368	AT1G05670
1	1704190	1704640	H3K4me3_Col-Tair10_FH-AR_common_369	AT1G05680
1	1714940	1715260	H3K4me3_Col-Tair10_FH-AR_common_370	AT1G05710
1	1718420	1718890	H3K4me3_Col-Tair10_FH-AR_common_371	AT1G05720, AT1G05730
1	1719030	1719230	H3K4me3_Col-Tair10_FH-AR_common_372	AT1G05730
1	1721460	1722140	H3K4me3_Col-Tair10_FH-AR_common_373	AT1G05750
1	1726570	1726890	H3K4me3_Col-Tair10_FH-AR_common_374	AT1G05780
1	1729520	1729970	H3K4me3_Col-Tair10_FH-AR_common_375	AT1G05783, AT1G04427
1	1730230	1730530	H3K4me3_Col-Tair10_FH-AR_common_376	AT1G05785
1	1732820	1733330	H3K4me3_Col-Tair10_FH-AR_common_377	AT1G05790
1	1744830	1745050	H3K4me3_Col-Tair10_FH-AR_common_378	AT1G05805
1	1748380	1748810	H3K4me3_Col-Tair10_FH-AR_common_379	AT1G05810
1	1754270	1755040	H3K4me3_Col-Tair10_FH-AR_common_380	AT1G05830
1	1765660	1766290	H3K4me3_Col-Tair10_FH-AR_common_381	AT1G05840
1	1768990	1769640	H3K4me3_Col-Tair10_FH-AR_common_382	AT1G05860
1	1772650	1773300	H3K4me3_Col-Tair10_FH-AR_common_383	AT1G05870
1	1779350	1780000	H3K4me3_Col-Tair10_FH-AR_common_384	AT1G05890
1	1786880	1787260	H3K4me3_Col-Tair10_FH-AR_common_385	AT1G05900
1	1790240	1790730	H3K4me3_Col-Tair10_FH-AR_common_386	AT1G05910
1	1803120	1803490	H3K4me3_Col-Tair10_FH-AR_common_387	AT1G05940
1	1803600	1803970	H3K4me3_Col-Tair10_FH-AR_common_388	AT1G05940
1	1814880	1815510	H3K4me3_Col-Tair10_FH-AR_common_389	AT1G05960
1	1816630	1817300	H3K4me3_Col-Tair10_FH-AR_common_390	AT1G05970
1	1820490	1821860	H3K4me3_Col-Tair10_FH-AR_common_391	AT1G06002, AT1G06000
1	1822590	1822960	H3K4me3_Col-Tair10_FH-AR_common_392	AT1G06010
1	1824680	1824950	H3K4me3_Col-Tair10_FH-AR_common_393	AT1G06020
1	1829090	1829780	H3K4me3_Col-Tair10_FH-AR_common_394	AT1G06040, AT1G06045
1	1832920	1833250	H3K4me3_Col-Tair10_FH-AR_common_395	AT1G06060
1	1836960	1837560	H3K4me3_Col-Tair10_FH-AR_common_396	AT1G06070
1	1854270	1855080	H3K4me3_Col-Tair10_FH-AR_common_397	AT1G06110
1	1864740	1865380	H3K4me3_Col-Tair10_FH-AR_common_398	AT1G06140
1	1868160	1868880	H3K4me3_Col-Tair10_FH-AR_common_399	AT1G06143
1	1873020	1873740	H3K4me3_Col-Tair10_FH-AR_common_400	AT1G06150
1	1877080	1877380	H3K4me3_Col-Tair10_FH-AR_common_401	AT1G06148
1	1893630	1894140	H3K4me3_Col-Tair10_FH-AR_common_402	AT1G06190
1	1896590	1896990	H3K4me3_Col-Tair10_FH-AR_common_403	AT1G06200
1	1897260	1897700	H3K4me3_Col-Tair10_FH-AR_common_404	AT1G06210
1	1899990	1900360	H3K4me3_Col-Tair10_FH-AR_common_405	AT1G06220
1	1907070	1908080	H3K4me3_Col-Tair10_FH-AR_common_406	AT1G06230
1	1911180	1911570	H3K4me3_Col-Tair10_FH-AR_common_407	AT1G06240
1	1918990	1919770	H3K4me3_Col-Tair10_FH-AR_common_408	AT1G06270
1	1922320	1923190	H3K4me3_Col-Tair10_FH-AR_common_409	AT1G06290
1	1926800	1927130	H3K4me3_Col-Tair10_FH-AR_common_410	AT1G06310
1	1944420	1945700	H3K4me3_Col-Tair10_FH-AR_common_411	AT1G06370, AT1G06380
1	1946780	1947300	H3K4me3_Col-Tair10_FH-AR_common_412	AT1G06390
1	1952110	1952790	H3K4me3_Col-Tair10_FH-AR_common_413	AT1G06400
1	1954800	1955120	H3K4me3_Col-Tair10_FH-AR_common_414	AT1G06410
1	1955300	1955510	H3K4me3_Col-Tair10_FH-AR_common_415	AT1G06410
1	1962370	1962630	H3K4me3_Col-Tair10_FH-AR_common_416	AT1G06430
1	1964310	1964960	H3K4me3_Col-Tair10_FH-AR_common_417	AT1G06440
1	1965830	1966770	H3K4me3_Col-Tair10_FH-AR_common_418	AT1G06450, AT1G04463
1	1969170	1969540	H3K4me3_Col-Tair10_FH-AR_common_419	AT1G06460
1	1969660	1970130	H3K4me3_Col-Tair10_FH-AR_common_420	AT1G06470
1	1978310	1979070	H3K4me3_Col-Tair10_FH-AR_common_421	AT1G06490
1	1988790	1989010	H3K4me3_Col-Tair10_FH-AR_common_422	.
1	1991750	1992220	H3K4me3_Col-Tair10_FH-AR_common_423	AT1G06515
1	1992340	1992860	H3K4me3_Col-Tair10_FH-AR_common_424	AT1G06510
1	1995460	1995760	H3K4me3_Col-Tair10_FH-AR_common_425	AT1G06520
1	2001490	2002610	H3K4me3_Col-Tair10_FH-AR_common_426	AT1G06530, AT1TE06560
1	2007620	2008060	H3K4me3_Col-Tair10_FH-AR_common_427	AT1G06560
1	2012450	2013470	H3K4me3_Col-Tair10_FH-AR_common_428	AT1G06570
1	2015480	2016080	H3K4me3_Col-Tair10_FH-AR_common_429	AT1G06580
1	2024000	2024680	H3K4me3_Col-Tair10_FH-AR_common_430	AT1G06590
1	2025610	2025940	H3K4me3_Col-Tair10_FH-AR_common_431	AT1G06620
1	2027750	2028410	H3K4me3_Col-Tair10_FH-AR_common_432	AT1G06630
1	2029980	2030310	H3K4me3_Col-Tair10_FH-AR_common_433	AT1TE06650
1	2034170	2035350	H3K4me3_Col-Tair10_FH-AR_common_434	AT1G06645
1	2035810	2036380	H3K4me3_Col-Tair10_FH-AR_common_435	AT1G06650, AT1G04487
1	2039930	2040250	H3K4me3_Col-Tair10_FH-AR_common_436	AT1G06660
1	2040410	2041010	H3K4me3_Col-Tair10_FH-AR_common_437	AT1G06670
1	2051580	2052120	H3K4me3_Col-Tair10_FH-AR_common_438	AT1G06690
1	2054840	2055300	H3K4me3_Col-Tair10_FH-AR_common_439	AT1G06700
1	2059700	2060320	H3K4me3_Col-Tair10_FH-AR_common_440	AT1G06710
1	2066700	2067360	H3K4me3_Col-Tair10_FH-AR_common_441	AT1G06720
1	2067520	2068130	H3K4me3_Col-Tair10_FH-AR_common_442	AT1G06730
1	2070930	2071380	H3K4me3_Col-Tair10_FH-AR_common_443	AT1G06740, AT1TE06780
1	2076740	2077710	H3K4me3_Col-Tair10_FH-AR_common_444	AT1G06760
1	2081430	2081940	H3K4me3_Col-Tair10_FH-AR_common_445	AT1G06770
1	2083390	2083920	H3K4me3_Col-Tair10_FH-AR_common_446	AT1G06780
1	2090160	2091490	H3K4me3_Col-Tair10_FH-AR_common_447	AT1G06800
1	2095730	2096280	H3K4me3_Col-Tair10_FH-AR_common_448	AT1G06820
1	2102770	2103470	H3K4me3_Col-Tair10_FH-AR_common_449	AT1G06840
1	2105080	2105680	H3K4me3_Col-Tair10_FH-AR_common_450	AT1G06850
1	2108580	2109580	H3K4me3_Col-Tair10_FH-AR_common_451	AT1G06870
1	2113810	2114540	H3K4me3_Col-Tair10_FH-AR_common_452	AT1G06890
1	2120100	2120760	H3K4me3_Col-Tair10_FH-AR_common_453	AT1G06900
1	2120930	2121730	H3K4me3_Col-Tair10_FH-AR_common_454	AT1G06910
1	2134830	2135660	H3K4me3_Col-Tair10_FH-AR_common_455	AT1G06950
1	2135810	2136020	H3K4me3_Col-Tair10_FH-AR_common_456	AT1G06960
1	2143290	2143710	H3K4me3_Col-Tair10_FH-AR_common_457	AT1G06980
1	2151430	2152480	H3K4me3_Col-Tair10_FH-AR_common_458	AT1G07000
1	2152860	2153370	H3K4me3_Col-Tair10_FH-AR_common_459	AT1G07010
1	2155310	2156000	H3K4me3_Col-Tair10_FH-AR_common_460	AT1G04537, AT1G07020
1	2156170	2156660	H3K4me3_Col-Tair10_FH-AR_common_461	AT1G04543, AT1G04547
1	2159640	2159870	H3K4me3_Col-Tair10_FH-AR_common_462	AT1G07030
1	2159980	2160700	H3K4me3_Col-Tair10_FH-AR_common_463	AT1G07030
1	2162320	2163130	H3K4me3_Col-Tair10_FH-AR_common_464	AT1G07040
1	2167870	2168320	H3K4me3_Col-Tair10_FH-AR_common_465	AT1G07060
1	2168550	2168920	H3K4me3_Col-Tair10_FH-AR_common_466	AT1G07070
1	2170000	2170880	H3K4me3_Col-Tair10_FH-AR_common_467	AT1G07080
1	2174180	2174850	H3K4me3_Col-Tair10_FH-AR_common_468	AT1G07090
1	2183420	2184130	H3K4me3_Col-Tair10_FH-AR_common_469	AT1G07110
1	2184310	2184640	H3K4me3_Col-Tair10_FH-AR_common_470	AT1G07119
1	2187870	2188450	H3K4me3_Col-Tair10_FH-AR_common_471	AT1G07130, AT1G07128
1	2190120	2190640	H3K4me3_Col-Tair10_FH-AR_common_472	AT1G07135
1	2193020	2193760	H3K4me3_Col-Tair10_FH-AR_common_473	AT1G07140
1	2194500	2195790	H3K4me3_Col-Tair10_FH-AR_common_474	AT1G07150
1	2199360	2199790	H3K4me3_Col-Tair10_FH-AR_common_475	AT1G07160, AT1TE07180
1	2200120	2200620	H3K4me3_Col-Tair10_FH-AR_common_476	AT1G07170
1	2204320	2204850	H3K4me3_Col-Tair10_FH-AR_common_477	AT1G07180
1	2211270	2212410	H3K4me3_Col-Tair10_FH-AR_common_478	AT1G07200
1	2215180	2215860	H3K4me3_Col-Tair10_FH-AR_common_479	AT1G07210
1	2218590	2219390	H3K4me3_Col-Tair10_FH-AR_common_480	AT1G07220, AT1G04567
1	2221720	2222910	H3K4me3_Col-Tair10_FH-AR_common_481	AT1G07230
1	2223830	2224520	H3K4me3_Col-Tair10_FH-AR_common_482	AT1G07240
1	2224710	2224910	H3K4me3_Col-Tair10_FH-AR_common_483	.
1	2225920	2227430	H3K4me3_Col-Tair10_FH-AR_common_484	AT1G07250
1	2227730	2229180	H3K4me3_Col-Tair10_FH-AR_common_485	AT1G07260
1	2232580	2233050	H3K4me3_Col-Tair10_FH-AR_common_486	AT1G07270
1	2238580	2239880	H3K4me3_Col-Tair10_FH-AR_common_487	AT1G07280
1	2240790	2240990	H3K4me3_Col-Tair10_FH-AR_common_488	.
1	2244320	2244970	H3K4me3_Col-Tair10_FH-AR_common_489	AT1G07290
1	2247650	2248880	H3K4me3_Col-Tair10_FH-AR_common_490	AT1G07310
1	2249120	2249870	H3K4me3_Col-Tair10_FH-AR_common_491	AT1G07320
1	2259870	2260090	H3K4me3_Col-Tair10_FH-AR_common_492	AT1G07350
1	2262190	2262870	H3K4me3_Col-Tair10_FH-AR_common_493	AT1G07360
1	2263010	2263530	H3K4me3_Col-Tair10_FH-AR_common_494	AT1G07370
1	2268800	2269060	H3K4me3_Col-Tair10_FH-AR_common_495	AT1G07380
1	2274960	2275610	H3K4me3_Col-Tair10_FH-AR_common_496	AT1G07400
1	2276220	2276450	H3K4me3_Col-Tair10_FH-AR_common_497	AT1G07410
1	2277840	2278430	H3K4me3_Col-Tair10_FH-AR_common_498	AT1G07420
1	2281200	2282730	H3K4me3_Col-Tair10_FH-AR_common_499	AT1G07430
1	2291420	2292160	H3K4me3_Col-Tair10_FH-AR_common_500	AT1G07470
1	2294690	2295120	H3K4me3_Col-Tair10_FH-AR_common_501	AT1G04583
1	2298730	2299480	H3K4me3_Col-Tair10_FH-AR_common_502	AT1G07480
1	2304600	2305060	H3K4me3_Col-Tair10_FH-AR_common_503	AT1G07510, AT1G07500
1	2305570	2306100	H3K4me3_Col-Tair10_FH-AR_common_504	AT1G07510
1	2311310	2311970	H3K4me3_Col-Tair10_FH-AR_common_505	AT1G07520
1	2315550	2316370	H3K4me3_Col-Tair10_FH-AR_common_506	AT1G07530
1	2322040	2322330	H3K4me3_Col-Tair10_FH-AR_common_507	.
1	2337560	2337840	H3K4me3_Col-Tair10_FH-AR_common_508	.
1	2337950	2338460	H3K4me3_Col-Tair10_FH-AR_common_509	AT1G07590
1	2343710	2344330	H3K4me3_Col-Tair10_FH-AR_common_510	AT1G07615
1	2349080	2350380	H3K4me3_Col-Tair10_FH-AR_common_511	AT1G07630
1	2367580	2368400	H3K4me3_Col-Tair10_FH-AR_common_512	AT1G07645
1	2369040	2369640	H3K4me3_Col-Tair10_FH-AR_common_513	AT1G07660
1	2373980	2374550	H3K4me3_Col-Tair10_FH-AR_common_514	AT1G07670
1	2379600	2380140	H3K4me3_Col-Tair10_FH-AR_common_515	AT1G07700
1	2381610	2381840	H3K4me3_Col-Tair10_FH-AR_common_516	AT1G07705
1	2395440	2396840	H3K4me3_Col-Tair10_FH-AR_common_517	AT1G07728, AT1G07725
1	2399740	2400540	H3K4me3_Col-Tair10_FH-AR_common_518	AT1G07740
1	2402380	2402890	H3K4me3_Col-Tair10_FH-AR_common_519	AT1G07745
1	2405600	2405900	H3K4me3_Col-Tair10_FH-AR_common_520	AT1G07750
1	2412970	2413540	H3K4me3_Col-Tair10_FH-AR_common_521	AT1G07790
1	2416220	2416860	H3K4me3_Col-Tair10_FH-AR_common_522	AT1G07810
1	2421270	2421920	H3K4me3_Col-Tair10_FH-AR_common_523	AT1G07820
1	2422240	2422770	H3K4me3_Col-Tair10_FH-AR_common_524	AT1G07830
1	2424040	2424360	H3K4me3_Col-Tair10_FH-AR_common_525	AT1G07840
1	2431360	2431990	H3K4me3_Col-Tair10_FH-AR_common_526	AT1G07870
1	2437400	2437860	H3K4me3_Col-Tair10_FH-AR_common_527	AT1G07890
1	2443870	2444280	H3K4me3_Col-Tair10_FH-AR_common_528	AT1G07902, AT1G07901
1	2446020	2446860	H3K4me3_Col-Tair10_FH-AR_common_529	AT1G07910
1	2465180	2465460	H3K4me3_Col-Tair10_FH-AR_common_530	AT1G07940
1	2466550	2467070	H3K4me3_Col-Tair10_FH-AR_common_531	AT1G07950
1	2472110	2472620	H3K4me3_Col-Tair10_FH-AR_common_532	AT1G07970
1	2474290	2474900	H3K4me3_Col-Tair10_FH-AR_common_533	AT1G07980
1	2475450	2476000	H3K4me3_Col-Tair10_FH-AR_common_534	AT1G07985
1	2477110	2477590	H3K4me3_Col-Tair10_FH-AR_common_535	AT1G07990
1	2484360	2485050	H3K4me3_Col-Tair10_FH-AR_common_536	AT1G08000
1	2487700	2488030	H3K4me3_Col-Tair10_FH-AR_common_537	AT1G08010
1	2492650	2493260	H3K4me3_Col-Tair10_FH-AR_common_538	AT1G08030
1	2500830	2501430	H3K4me3_Col-Tair10_FH-AR_common_539	AT1G08050
1	2510460	2511070	H3K4me3_Col-Tair10_FH-AR_common_540	AT1G08060
1	2515830	2516590	H3K4me3_Col-Tair10_FH-AR_common_541	AT1G08070
1	2535290	2535970	H3K4me3_Col-Tair10_FH-AR_common_542	AT1G08110
1	2541970	2542310	H3K4me3_Col-Tair10_FH-AR_common_543	AT1G08125
1	2547040	2547840	H3K4me3_Col-Tair10_FH-AR_common_544	AT1G08130
1	2563190	2563660	H3K4me3_Col-Tair10_FH-AR_common_545	AT1G08170
1	2564660	2565110	H3K4me3_Col-Tair10_FH-AR_common_546	AT1G08180
1	2567470	2568250	H3K4me3_Col-Tair10_FH-AR_common_547	AT1G08190
1	2576070	2576720	H3K4me3_Col-Tair10_FH-AR_common_548	AT1G08200
1	2580210	2580660	H3K4me3_Col-Tair10_FH-AR_common_549	AT1G08210
1	2582830	2583310	H3K4me3_Col-Tair10_FH-AR_common_550	AT1G08220
1	2586210	2586690	H3K4me3_Col-Tair10_FH-AR_common_551	AT1G08230
1	2589210	2590340	H3K4me3_Col-Tair10_FH-AR_common_552	AT1G08260, AT1G08250
1	2590780	2591180	H3K4me3_Col-Tair10_FH-AR_common_553	AT1G08260
1	2606930	2607440	H3K4me3_Col-Tair10_FH-AR_common_554	AT1G08270
1	2608140	2608760	H3K4me3_Col-Tair10_FH-AR_common_555	AT1G08280
1	2614970	2615680	H3K4me3_Col-Tair10_FH-AR_common_556	AT1G08300
1	2620480	2621490	H3K4me3_Col-Tair10_FH-AR_common_557	AT1G04647, AT1G08315
1	2630970	2631550	H3K4me3_Col-Tair10_FH-AR_common_558	AT1G08340
1	2635340	2635820	H3K4me3_Col-Tair10_FH-AR_common_559	AT1G08350
1	2638210	2638650	H3K4me3_Col-Tair10_FH-AR_common_560	AT1G08370
1	2642170	2642700	H3K4me3_Col-Tair10_FH-AR_common_561	AT1G08390
1	2645390	2646040	H3K4me3_Col-Tair10_FH-AR_common_562	AT1G08400
1	2646180	2646720	H3K4me3_Col-Tair10_FH-AR_common_563	AT1G08410
1	2649690	2650040	H3K4me3_Col-Tair10_FH-AR_common_564	AT1G08420
1	2650150	2650620	H3K4me3_Col-Tair10_FH-AR_common_565	AT1G08420
1	2671170	2671450	H3K4me3_Col-Tair10_FH-AR_common_566	AT1G08450
1	2672420	2673120	H3K4me3_Col-Tair10_FH-AR_common_567	AT1G08460
1	2682340	2682640	H3K4me3_Col-Tair10_FH-AR_common_568	.
1	2683400	2684050	H3K4me3_Col-Tair10_FH-AR_common_569	AT1G08470
1	2684260	2684920	H3K4me3_Col-Tair10_FH-AR_common_570	AT1G08480
1	2688080	2688580	H3K4me3_Col-Tair10_FH-AR_common_571	AT1G08490
1	2696450	2697230	H3K4me3_Col-Tair10_FH-AR_common_572	AT1G08520
1	2701180	2701710	H3K4me3_Col-Tair10_FH-AR_common_573	AT1G08530
1	2703340	2703560	H3K4me3_Col-Tair10_FH-AR_common_574	AT1G08540
1	2706930	2707210	H3K4me3_Col-Tair10_FH-AR_common_575	AT1G08550
1	2713060	2714270	H3K4me3_Col-Tair10_FH-AR_common_576	AT1G08570
1	2715900	2716430	H3K4me3_Col-Tair10_FH-AR_common_577	AT1G08580
1	2721250	2721960	H3K4me3_Col-Tair10_FH-AR_common_578	AT1G08592
1	2723760	2724300	H3K4me3_Col-Tair10_FH-AR_common_579	AT1G08600
1	2735600	2735800	H3K4me3_Col-Tair10_FH-AR_common_580	AT1G08610
1	2750560	2751230	H3K4me3_Col-Tair10_FH-AR_common_581	AT1G08640
1	2752150	2752390	H3K4me3_Col-Tair10_FH-AR_common_582	AT1G08650, AT1G08645
1	2752500	2753010	H3K4me3_Col-Tair10_FH-AR_common_583	AT1G08650
1	2759150	2759770	H3K4me3_Col-Tair10_FH-AR_common_584	AT1G08660
1	2762630	2763160	H3K4me3_Col-Tair10_FH-AR_common_585	AT1G08680
1	2770650	2771390	H3K4me3_Col-Tair10_FH-AR_common_586	AT1G08700
1	2771690	2772350	H3K4me3_Col-Tair10_FH-AR_common_587	AT1G08710
1	2773980	2774650	H3K4me3_Col-Tair10_FH-AR_common_588	AT1G08720
1	2801010	2801670	H3K4me3_Col-Tair10_FH-AR_common_589	AT1G08750
1	2805330	2805870	H3K4me3_Col-Tair10_FH-AR_common_590	AT1G08760
1	2808840	2809610	H3K4me3_Col-Tair10_FH-AR_common_591	AT1G08770
1	2810690	2811180	H3K4me3_Col-Tair10_FH-AR_common_592	AT1G08780
1	2824530	2825290	H3K4me3_Col-Tair10_FH-AR_common_593	AT1G08820
1	2827090	2827440	H3K4me3_Col-Tair10_FH-AR_common_594	AT1G08830
1	2838220	2838890	H3K4me3_Col-Tair10_FH-AR_common_595	AT1G08840
1	2839080	2839460	H3K4me3_Col-Tair10_FH-AR_common_596	AT1G08845
1	2842080	2842300	H3K4me3_Col-Tair10_FH-AR_common_597	AT1G08860
1	2847110	2847780	H3K4me3_Col-Tair10_FH-AR_common_598	AT1G08880
1	2856170	2856900	H3K4me3_Col-Tair10_FH-AR_common_599	AT1G08910
1	2873540	2873920	H3K4me3_Col-Tair10_FH-AR_common_600	AT1G08930
1	2877670	2878090	H3K4me3_Col-Tair10_FH-AR_common_601	AT1G08940
1	2879620	2880470	H3K4me3_Col-Tair10_FH-AR_common_602	AT1G08960
1	2891020	2891500	H3K4me3_Col-Tair10_FH-AR_common_603	AT1G09000
1	2898980	2899390	H3K4me3_Col-Tair10_FH-AR_common_604	AT1G09010
1	2904190	2904830	H3K4me3_Col-Tair10_FH-AR_common_605	AT1G09020
1	2911290	2911890	H3K4me3_Col-Tair10_FH-AR_common_606	AT1G09040
1	2917000	2917560	H3K4me3_Col-Tair10_FH-AR_common_607	AT1G09050
1	2927690	2928780	H3K4me3_Col-Tair10_FH-AR_common_608	AT1G09070
1	2939070	2939310	H3K4me3_Col-Tair10_FH-AR_common_609	AT1G09100
1	2941510	2942270	H3K4me3_Col-Tair10_FH-AR_common_610	AT1G09130
1	2945050	2945890	H3K4me3_Col-Tair10_FH-AR_common_611	AT1G09140
1	2946200	2946600	H3K4me3_Col-Tair10_FH-AR_common_612	AT1G09150
1	2950570	2950890	H3K4me3_Col-Tair10_FH-AR_common_613	AT1G09155
1	2955370	2955700	H3K4me3_Col-Tair10_FH-AR_common_614	AT1G09160
1	2967080	2967750	H3K4me3_Col-Tair10_FH-AR_common_615	AT1G09190
1	2970920	2972200	H3K4me3_Col-Tair10_FH-AR_common_616	AT1G09195, AT1G09200
1	2976410	2976720	H3K4me3_Col-Tair10_FH-AR_common_617	AT1G09210
1	2978780	2979270	H3K4me3_Col-Tair10_FH-AR_common_618	AT1G09220
1	2982120	2982590	H3K4me3_Col-Tair10_FH-AR_common_619	AT1G09230
1	2989370	2990180	H3K4me3_Col-Tair10_FH-AR_common_620	AT1G09250
1	2994370	2995000	H3K4me3_Col-Tair10_FH-AR_common_621	AT1G09270
1	3000850	3001330	H3K4me3_Col-Tair10_FH-AR_common_622	AT1G09280
1	3003300	3004370	H3K4me3_Col-Tair10_FH-AR_common_623	AT1G09290, AT1G09300
1	3011660	3012370	H3K4me3_Col-Tair10_FH-AR_common_624	AT1G09320
1	3014700	3015060	H3K4me3_Col-Tair10_FH-AR_common_625	AT1G09330
1	3015240	3015860	H3K4me3_Col-Tair10_FH-AR_common_626	AT1G09340
1	3017800	3018150	H3K4me3_Col-Tair10_FH-AR_common_627	.
1	3031200	3031540	H3K4me3_Col-Tair10_FH-AR_common_628	AT1G09390
1	3035490	3035720	H3K4me3_Col-Tair10_FH-AR_common_629	AT1G09410
1	3041190	3042750	H3K4me3_Col-Tair10_FH-AR_common_630	AT1G09420, AT1G09430
1	3062900	3063410	H3K4me3_Col-Tair10_FH-AR_common_631	AT1G09486
1	3064120	3064420	H3K4me3_Col-Tair10_FH-AR_common_632	AT1G09490
1	3066750	3066990	H3K4me3_Col-Tair10_FH-AR_common_633	AT1G09500
1	3071240	3072070	H3K4me3_Col-Tair10_FH-AR_common_634	AT1G09520
1	3076480	3076880	H3K4me3_Col-Tair10_FH-AR_common_635	AT1G09530
1	3093810	3094510	H3K4me3_Col-Tair10_FH-AR_common_636	AT1G09560
1	3099970	3100530	H3K4me3_Col-Tair10_FH-AR_common_637	AT1G09570
1	3102000	3102900	H3K4me3_Col-Tair10_FH-AR_common_638	AT1G09575
1	3104530	3105040	H3K4me3_Col-Tair10_FH-AR_common_639	AT1G09580
1	3106510	3106970	H3K4me3_Col-Tair10_FH-AR_common_640	AT1G09590
1	3116140	3116650	H3K4me3_Col-Tair10_FH-AR_common_641	AT1G09620
1	3119110	3119610	H3K4me3_Col-Tair10_FH-AR_common_642	AT1G09630
1	3119910	3120370	H3K4me3_Col-Tair10_FH-AR_common_643	AT1G09640
1	3123000	3123430	H3K4me3_Col-Tair10_FH-AR_common_644	AT1G09645
1	3125420	3125650	H3K4me3_Col-Tair10_FH-AR_common_645	AT1G09650, AT1G04713
1	3130420	3131010	H3K4me3_Col-Tair10_FH-AR_common_646	AT1G09660
1	3133070	3133470	H3K4me3_Col-Tair10_FH-AR_common_647	AT1G09665
1	3135150	3135970	H3K4me3_Col-Tair10_FH-AR_common_648	AT1G09680
1	3137000	3137470	H3K4me3_Col-Tair10_FH-AR_common_649	AT1G09690
1	3139460	3140270	H3K4me3_Col-Tair10_FH-AR_common_650	AT1G09700
1	3140860	3141400	H3K4me3_Col-Tair10_FH-AR_common_651	AT1G09710
1	3153990	3154360	H3K4me3_Col-Tair10_FH-AR_common_652	AT1G09730
1	3154480	3155140	H3K4me3_Col-Tair10_FH-AR_common_653	AT1G09740
1	3158120	3158830	H3K4me3_Col-Tair10_FH-AR_common_654	.
1	3161210	3161650	H3K4me3_Col-Tair10_FH-AR_common_655	AT1G09760
1	3161850	3162310	H3K4me3_Col-Tair10_FH-AR_common_656	AT1G09770
1	3167570	3167810	H3K4me3_Col-Tair10_FH-AR_common_657	AT1G09780
1	3172110	3172480	H3K4me3_Col-Tair10_FH-AR_common_658	AT1G09794
1	3173500	3174140	H3K4me3_Col-Tair10_FH-AR_common_659	AT1G09795
1	3179800	3180400	H3K4me3_Col-Tair10_FH-AR_common_660	AT1G09800
1	3183710	3184200	H3K4me3_Col-Tair10_FH-AR_common_661	AT1G09810
1	3189380	3189900	H3K4me3_Col-Tair10_FH-AR_common_662	AT1G09815
1	3191860	3192510	H3K4me3_Col-Tair10_FH-AR_common_663	AT1G09820
1	3194350	3194990	H3K4me3_Col-Tair10_FH-AR_common_664	AT1G09830
1	3205680	3206200	H3K4me3_Col-Tair10_FH-AR_common_665	AT1G09870
1	3217960	3218600	H3K4me3_Col-Tair10_FH-AR_common_666	AT1G09900
1	3224210	3224590	H3K4me3_Col-Tair10_FH-AR_common_667	AT1G09910, AT1TE10470
1	3226530	3227000	H3K4me3_Col-Tair10_FH-AR_common_668	AT1G09920
1	3238790	3239490	H3K4me3_Col-Tair10_FH-AR_common_669	AT1G09940
1	3240790	3241500	H3K4me3_Col-Tair10_FH-AR_common_670	AT1G09950
1	3244170	3244830	H3K4me3_Col-Tair10_FH-AR_common_671	AT1G09960
1	3252250	3253950	H3K4me3_Col-Tair10_FH-AR_common_672	AT1G09970, AT1TE10570
1	3261280	3261540	H3K4me3_Col-Tair10_FH-AR_common_673	AT1G09980
1	3263900	3264920	H3K4me3_Col-Tair10_FH-AR_common_674	AT1G10000, AT1TE10615
1	3270110	3270710	H3K4me3_Col-Tair10_FH-AR_common_675	.
1	3271070	3271970	H3K4me3_Col-Tair10_FH-AR_common_676	AT1G10020
1	3273800	3274170	H3K4me3_Col-Tair10_FH-AR_common_677	AT1G10030
1	3278060	3278700	H3K4me3_Col-Tair10_FH-AR_common_678	AT1G10040
1	3279010	3279480	H3K4me3_Col-Tair10_FH-AR_common_679	AT1G10050
1	3288370	3288860	H3K4me3_Col-Tair10_FH-AR_common_680	AT1G10070
1	3295650	3296110	H3K4me3_Col-Tair10_FH-AR_common_681	AT1G10090
1	3296790	3297140	H3K4me3_Col-Tair10_FH-AR_common_682	.
1	3299750	3300550	H3K4me3_Col-Tair10_FH-AR_common_683	AT1G10095
1	3300720	3300960	H3K4me3_Col-Tair10_FH-AR_common_684	.
1	3302660	3303260	H3K4me3_Col-Tair10_FH-AR_common_685	AT1G10110
1	3305450	3306080	H3K4me3_Col-Tair10_FH-AR_common_686	AT1G10120, AT1G04773
1	3310950	3311450	H3K4me3_Col-Tair10_FH-AR_common_687	AT1G10130
1	3322980	3323460	H3K4me3_Col-Tair10_FH-AR_common_688	AT1G10140
1	3326070	3326740	H3K4me3_Col-Tair10_FH-AR_common_689	AT1G10150
1	3329050	3329470	H3K4me3_Col-Tair10_FH-AR_common_690	AT1G10160
1	3331850	3333230	H3K4me3_Col-Tair10_FH-AR_common_691	.
1	3337730	3338080	H3K4me3_Col-Tair10_FH-AR_common_692	AT1G10170
1	3341070	3341600	H3K4me3_Col-Tair10_FH-AR_common_693	AT1G10180
1	3347560	3347820	H3K4me3_Col-Tair10_FH-AR_common_694	AT1G10200
1	3349200	3349710	H3K4me3_Col-Tair10_FH-AR_common_695	AT1G10210
1	3355590	3356240	H3K4me3_Col-Tair10_FH-AR_common_696	AT1G10230
1	3361520	3361830	H3K4me3_Col-Tair10_FH-AR_common_697	AT1G04783
1	3363440	3364250	H3K4me3_Col-Tair10_FH-AR_common_698	AT1G10270
1	3368090	3368820	H3K4me3_Col-Tair10_FH-AR_common_699	AT1G10280
1	3370480	3371100	H3K4me3_Col-Tair10_FH-AR_common_700	AT1G10290
1	3383380	3383930	H3K4me3_Col-Tair10_FH-AR_common_701	AT1G10310
1	3387690	3389180	H3K4me3_Col-Tair10_FH-AR_common_702	AT1G10320, AT1TE11020, AT1G10330
1	3394230	3395000	H3K4me3_Col-Tair10_FH-AR_common_703	AT1G10350
1	3412310	3412820	H3K4me3_Col-Tair10_FH-AR_common_704	AT1G10390, AT1G10395
1	3418870	3419340	H3K4me3_Col-Tair10_FH-AR_common_705	AT1G10410
1	3426990	3427500	H3K4me3_Col-Tair10_FH-AR_common_706	AT1G10417
1	3430110	3430580	H3K4me3_Col-Tair10_FH-AR_common_707	AT1G10430
1	3431740	3432420	H3K4me3_Col-Tair10_FH-AR_common_708	AT1G10450
1	3439700	3440190	H3K4me3_Col-Tair10_FH-AR_common_709	AT1G10460
1	3442580	3442990	H3K4me3_Col-Tair10_FH-AR_common_710	.
1	3443550	3443810	H3K4me3_Col-Tair10_FH-AR_common_711	AT1G10470
1	3460760	3461400	H3K4me3_Col-Tair10_FH-AR_common_712	AT1G10500
1	3461600	3462360	H3K4me3_Col-Tair10_FH-AR_common_713	AT1G10510
1	3465890	3466310	H3K4me3_Col-Tair10_FH-AR_common_714	AT1G10520
1	3469680	3470360	H3K4me3_Col-Tair10_FH-AR_common_715	AT1G10522
1	3472090	3472660	H3K4me3_Col-Tair10_FH-AR_common_716	AT1G10530, AT1G04803
1	3486020	3486580	H3K4me3_Col-Tair10_FH-AR_common_717	.
1	3487600	3487980	H3K4me3_Col-Tair10_FH-AR_common_718	AT1G10570
1	3492790	3493720	H3K4me3_Col-Tair10_FH-AR_common_719	AT1G10580
1	3502840	3503050	H3K4me3_Col-Tair10_FH-AR_common_720	AT1G10590
1	3503690	3504210	H3K4me3_Col-Tair10_FH-AR_common_721	AT1G10600
1	3514380	3514680	H3K4me3_Col-Tair10_FH-AR_common_722	AT1G10630
1	3532470	3533060	H3K4me3_Col-Tair10_FH-AR_common_723	AT1G10660
1	3535480	3535850	H3K4me3_Col-Tair10_FH-AR_common_724	AT1G10670
1	3550200	3550620	H3K4me3_Col-Tair10_FH-AR_common_725	AT1G10690
1	3554070	3554750	H3K4me3_Col-Tair10_FH-AR_common_726	AT1G10700
1	3558360	3558810	H3K4me3_Col-Tair10_FH-AR_common_727	AT1G10710
1	3562910	3563630	H3K4me3_Col-Tair10_FH-AR_common_728	AT1G10720
1	3565230	3565750	H3K4me3_Col-Tair10_FH-AR_common_729	AT1G10730
1	3570060	3570580	H3K4me3_Col-Tair10_FH-AR_common_730	AT1G10740
1	3591970	3592420	H3K4me3_Col-Tair10_FH-AR_common_731	AT1G10770
1	3594870	3595180	H3K4me3_Col-Tair10_FH-AR_common_732	AT1G10780
1	3604390	3605020	H3K4me3_Col-Tair10_FH-AR_common_733	AT1G10820
1	3606830	3607480	H3K4me3_Col-Tair10_FH-AR_common_734	AT1G10830
1	3609790	3610430	H3K4me3_Col-Tair10_FH-AR_common_735	AT1G10840
1	3612160	3613290	H3K4me3_Col-Tair10_FH-AR_common_736	AT1G10850
1	3623340	3623790	H3K4me3_Col-Tair10_FH-AR_common_737	AT1G10870
1	3627670	3628200	H3K4me3_Col-Tair10_FH-AR_common_738	AT1G10890
1	3636950	3637150	H3K4me3_Col-Tair10_FH-AR_common_739	AT1G10900
1	3639860	3640230	H3K4me3_Col-Tair10_FH-AR_common_740	AT1G10910
1	3655230	3655600	H3K4me3_Col-Tair10_FH-AR_common_741	AT1G10930
1	3657950	3658440	H3K4me3_Col-Tair10_FH-AR_common_742	AT1G10940
1	3659210	3659710	H3K4me3_Col-Tair10_FH-AR_common_743	AT1G10950
1	3664370	3664810	H3K4me3_Col-Tair10_FH-AR_common_744	AT1G10960
1	3666810	3667160	H3K4me3_Col-Tair10_FH-AR_common_745	AT1G10970
1	3675760	3676030	H3K4me3_Col-Tair10_FH-AR_common_746	AT1G11000
1	3676720	3677500	H3K4me3_Col-Tair10_FH-AR_common_747	AT1G11020
1	3681740	3682710	H3K4me3_Col-Tair10_FH-AR_common_748	AT1G11050
1	3684660	3685550	H3K4me3_Col-Tair10_FH-AR_common_749	AT1G11060
1	3702610	3703380	H3K4me3_Col-Tair10_FH-AR_common_750	AT1G11090, AT1G04837
1	3708950	3709590	H3K4me3_Col-Tair10_FH-AR_common_751	AT1G11100
1	3715110	3715560	H3K4me3_Col-Tair10_FH-AR_common_752	AT1G11120, AT1TE12090
1	3718800	3719490	H3K4me3_Col-Tair10_FH-AR_common_753	AT1G11125
1	3728900	3729450	H3K4me3_Col-Tair10_FH-AR_common_754	AT1TE12135, AT1G11150
1	3744970	3745510	H3K4me3_Col-Tair10_FH-AR_common_755	AT1G11175
1	3745730	3746080	H3K4me3_Col-Tair10_FH-AR_common_756	AT1G11180
1	3756350	3756960	H3K4me3_Col-Tair10_FH-AR_common_757	AT1G11210
1	3760010	3760350	H3K4me3_Col-Tair10_FH-AR_common_758	.
1	3760560	3761190	H3K4me3_Col-Tair10_FH-AR_common_759	AT1G11220
1	3767770	3768320	H3K4me3_Col-Tair10_FH-AR_common_760	.
1	3777820	3778210	H3K4me3_Col-Tair10_FH-AR_common_761	AT1G11260
1	3778960	3779370	H3K4me3_Col-Tair10_FH-AR_common_762	.
1	3786340	3786970	H3K4me3_Col-Tair10_FH-AR_common_763	AT1G11270
1	3793340	3794070	H3K4me3_Col-Tair10_FH-AR_common_764	AT1G11290
1	3807120	3807740	H3K4me3_Col-Tair10_FH-AR_common_765	AT1G11320
1	3810440	3810750	H3K4me3_Col-Tair10_FH-AR_common_766	AT1G11330
1	3822140	3822970	H3K4me3_Col-Tair10_FH-AR_common_767	AT1G11360
1	3828340	3829050	H3K4me3_Col-Tair10_FH-AR_common_768	.
1	3832600	3833090	H3K4me3_Col-Tair10_FH-AR_common_769	AT1G11380
1	3836890	3837580	H3K4me3_Col-Tair10_FH-AR_common_770	AT1G11390
1	3837840	3838210	H3K4me3_Col-Tair10_FH-AR_common_771	AT1G11400
1	3846390	3846860	H3K4me3_Col-Tair10_FH-AR_common_772	AT1G11420
1	3847220	3847710	H3K4me3_Col-Tair10_FH-AR_common_773	AT1G11430
1	3849650	3849960	H3K4me3_Col-Tair10_FH-AR_common_774	AT1G11440
1	3866180	3866950	H3K4me3_Col-Tair10_FH-AR_common_775	AT1G11480
1	3876910	3877190	H3K4me3_Col-Tair10_FH-AR_common_776	AT1G11540
1	3880040	3880290	H3K4me3_Col-Tair10_FH-AR_common_777	AT1G11545
1	3881920	3882190	H3K4me3_Col-Tair10_FH-AR_common_778	AT1G11560
1	3895970	3896950	H3K4me3_Col-Tair10_FH-AR_common_779	AT1G11592
1	3913770	3914410	H3K4me3_Col-Tair10_FH-AR_common_780	AT1G11630
1	3914760	3915830	H3K4me3_Col-Tair10_FH-AR_common_781	AT1G11650
1	3930450	3930900	H3K4me3_Col-Tair10_FH-AR_common_782	AT1G11670
1	3931160	3931500	H3K4me3_Col-Tair10_FH-AR_common_783	AT1G11670
1	3938500	3938790	H3K4me3_Col-Tair10_FH-AR_common_784	AT1G11680
1	3945790	3946450	H3K4me3_Col-Tair10_FH-AR_common_785	AT1G11700
1	3948690	3949350	H3K4me3_Col-Tair10_FH-AR_common_786	AT1G11710
1	3951390	3951750	H3K4me3_Col-Tair10_FH-AR_common_787	AT1G11720, AT1G04873
1	3966180	3966840	H3K4me3_Col-Tair10_FH-AR_common_788	AT1G11740
1	3967510	3968010	H3K4me3_Col-Tair10_FH-AR_common_789	AT1G11750
1	3971320	3971840	H3K4me3_Col-Tair10_FH-AR_common_790	AT1G11755
1	3972950	3973280	H3K4me3_Col-Tair10_FH-AR_common_791	AT1G11760
1	3978760	3979260	H3K4me3_Col-Tair10_FH-AR_common_792	AT1G11780
1	3981280	3981780	H3K4me3_Col-Tair10_FH-AR_common_793	AT1G11790
1	3986730	3987280	H3K4me3_Col-Tair10_FH-AR_common_794	AT1G11800
1	3992710	3993510	H3K4me3_Col-Tair10_FH-AR_common_795	AT1G11820
1	4001710	4002050	H3K4me3_Col-Tair10_FH-AR_common_796	AT1G11860
1	4003800	4004340	H3K4me3_Col-Tair10_FH-AR_common_797	AT1G11870
1	4009810	4010420	H3K4me3_Col-Tair10_FH-AR_common_798	AT1G11880
1	4014340	4014670	H3K4me3_Col-Tair10_FH-AR_common_799	AT1G11900
1	4014840	4015450	H3K4me3_Col-Tair10_FH-AR_common_800	AT1G11905, AT1TE13060
1	4028720	4029200	H3K4me3_Col-Tair10_FH-AR_common_801	AT1G11930
1	4033610	4034100	H3K4me3_Col-Tair10_FH-AR_common_802	AT1G11940
1	4038520	4039010	H3K4me3_Col-Tair10_FH-AR_common_803	AT1G11950
1	4053330	4053850	H3K4me3_Col-Tair10_FH-AR_common_804	AT1G12000
1	4058200	4058410	H3K4me3_Col-Tair10_FH-AR_common_805	AT1G12013
1	4062620	4063300	H3K4me3_Col-Tair10_FH-AR_common_806	AT1G12020
1	4064780	4065170	H3K4me3_Col-Tair10_FH-AR_common_807	.
1	4071340	4072350	H3K4me3_Col-Tair10_FH-AR_common_808	AT1TE13240, AT1TE13245
1	4072770	4073370	H3K4me3_Col-Tair10_FH-AR_common_809	AT1G12050
1	4076310	4077020	H3K4me3_Col-Tair10_FH-AR_common_810	AT1G12060
1	4077710	4078020	H3K4me3_Col-Tair10_FH-AR_common_811	AT1G12064
1	4106110	4106720	H3K4me3_Col-Tair10_FH-AR_common_812	AT1G12110
1	4118540	4119160	H3K4me3_Col-Tair10_FH-AR_common_813	AT1G12130
1	4121330	4121900	H3K4me3_Col-Tair10_FH-AR_common_814	AT1G12140
1	4126040	4126600	H3K4me3_Col-Tair10_FH-AR_common_815	AT1G12160
1	4137520	4138170	H3K4me3_Col-Tair10_FH-AR_common_816	AT1G12200
1	4148010	4148390	H3K4me3_Col-Tair10_FH-AR_common_817	AT1G12230
1	4153790	4154080	H3K4me3_Col-Tair10_FH-AR_common_818	AT1G12240
1	4157740	4158360	H3K4me3_Col-Tair10_FH-AR_common_819	AT1G12244
1	4159430	4159820	H3K4me3_Col-Tair10_FH-AR_common_820	AT1G12250
1	4172020	4172800	H3K4me3_Col-Tair10_FH-AR_common_821	AT1G12270
1	4182010	4182390	H3K4me3_Col-Tair10_FH-AR_common_822	AT1G12290, AT1G12294
1	4185570	4186170	H3K4me3_Col-Tair10_FH-AR_common_823	AT1G12300
1	4187400	4188030	H3K4me3_Col-Tair10_FH-AR_common_824	AT1G12320, AT1G12310
1	4189400	4190180	H3K4me3_Col-Tair10_FH-AR_common_825	.
1	4194950	4195180	H3K4me3_Col-Tair10_FH-AR_common_826	AT1G12330
1	4195320	4196160	H3K4me3_Col-Tair10_FH-AR_common_827	AT1G12330
1	4198450	4199010	H3K4me3_Col-Tair10_FH-AR_common_828	AT1G12350
1	4201000	4201560	H3K4me3_Col-Tair10_FH-AR_common_829	AT1G12360
1	4208410	4208970	H3K4me3_Col-Tair10_FH-AR_common_830	AT1G12370
1	4215830	4217110	H3K4me3_Col-Tair10_FH-AR_common_831	AT1G12380
1	4220150	4220500	H3K4me3_Col-Tair10_FH-AR_common_832	AT1G12390
1	4221910	4222120	H3K4me3_Col-Tair10_FH-AR_common_833	AT1G12400
1	4223030	4223530	H3K4me3_Col-Tair10_FH-AR_common_834	AT1G12410
1	4238110	4238710	H3K4me3_Col-Tair10_FH-AR_common_835	AT1G12430
1	4241810	4242400	H3K4me3_Col-Tair10_FH-AR_common_836	.
1	4242720	4243010	H3K4me3_Col-Tair10_FH-AR_common_837	AT1G12440
1	4244310	4244790	H3K4me3_Col-Tair10_FH-AR_common_838	AT1G12450
1	4247660	4248160	H3K4me3_Col-Tair10_FH-AR_common_839	AT1G12460
1	4250950	4251470	H3K4me3_Col-Tair10_FH-AR_common_840	AT1G12470
1	4264250	4265090	H3K4me3_Col-Tair10_FH-AR_common_841	AT1G12500
1	4268360	4268930	H3K4me3_Col-Tair10_FH-AR_common_842	AT1G12520
1	4270340	4270790	H3K4me3_Col-Tair10_FH-AR_common_843	AT1G12530
1	4274580	4275230	H3K4me3_Col-Tair10_FH-AR_common_844	AT1G12550
1	4283250	4283550	H3K4me3_Col-Tair10_FH-AR_common_845	AT1G12580
1	4290360	4290790	H3K4me3_Col-Tair10_FH-AR_common_846	AT1G12610
1	4296590	4297090	H3K4me3_Col-Tair10_FH-AR_common_847	AT1G12620
1	4305080	4305740	H3K4me3_Col-Tair10_FH-AR_common_848	AT1G12640
1	4305930	4306260	H3K4me3_Col-Tair10_FH-AR_common_849	AT1G12650
1	4322560	4322940	H3K4me3_Col-Tair10_FH-AR_common_850	AT1G12680
1	4325800	4326240	H3K4me3_Col-Tair10_FH-AR_common_851	AT1G12700
1	4327840	4328490	H3K4me3_Col-Tair10_FH-AR_common_852	AT1G12710
1	4334570	4335090	H3K4me3_Col-Tair10_FH-AR_common_853	AT1G12730
1	4348110	4348330	H3K4me3_Col-Tair10_FH-AR_common_854	AT1G12750
1	4348570	4349470	H3K4me3_Col-Tair10_FH-AR_common_855	AT1G12760
1	4351770	4352300	H3K4me3_Col-Tair10_FH-AR_common_856	AT1G12770
1	4353810	4354210	H3K4me3_Col-Tair10_FH-AR_common_857	AT1G12775
1	4357900	4358190	H3K4me3_Col-Tair10_FH-AR_common_858	AT1G12780
1	4360990	4361310	H3K4me3_Col-Tair10_FH-AR_common_859	AT1G12790
1	4364740	4365350	H3K4me3_Col-Tair10_FH-AR_common_860	AT1G12800
1	4367300	4367940	H3K4me3_Col-Tair10_FH-AR_common_861	AT1G12810
1	4370470	4371280	H3K4me3_Col-Tair10_FH-AR_common_862	AT1G12820
1	4374320	4375170	H3K4me3_Col-Tair10_FH-AR_common_863	AT1G12840, AT1TE14210, AT1G12830
1	4375530	4376210	H3K4me3_Col-Tair10_FH-AR_common_864	AT1G12840
1	4380930	4381630	H3K4me3_Col-Tair10_FH-AR_common_865	AT1G12850
1	4384550	4385420	H3K4me3_Col-Tair10_FH-AR_common_866	AT1G12860
1	4395460	4396220	H3K4me3_Col-Tair10_FH-AR_common_867	AT1G12910
1	4397410	4398180	H3K4me3_Col-Tair10_FH-AR_common_868	AT1G12920
1	4404890	4405530	H3K4me3_Col-Tair10_FH-AR_common_869	AT1G12930
1	4416350	4417050	H3K4me3_Col-Tair10_FH-AR_common_870	AT1G12940
1	4423590	4424390	H3K4me3_Col-Tair10_FH-AR_common_871	AT1G12970
1	4429780	4430290	H3K4me3_Col-Tair10_FH-AR_common_872	AT1G12980
1	4433660	4434190	H3K4me3_Col-Tair10_FH-AR_common_873	AT1G12990
1	4439210	4439470	H3K4me3_Col-Tair10_FH-AR_common_874	AT1G13000
1	4442510	4443820	H3K4me3_Col-Tair10_FH-AR_common_875	AT1G13020
1	4446870	4447370	H3K4me3_Col-Tair10_FH-AR_common_876	AT1G13030
1	4447500	4448030	H3K4me3_Col-Tair10_FH-AR_common_877	AT1G13040
1	4452290	4452890	H3K4me3_Col-Tair10_FH-AR_common_878	AT1G13060
1	4459290	4459690	H3K4me3_Col-Tair10_FH-AR_common_879	AT1G13080
1	4461800	4462480	H3K4me3_Col-Tair10_FH-AR_common_880	AT1G13090
1	4472880	4473230	H3K4me3_Col-Tair10_FH-AR_common_881	AT1G13120
1	4478080	4478440	H3K4me3_Col-Tair10_FH-AR_common_882	.
1	4480790	4481190	H3K4me3_Col-Tair10_FH-AR_common_883	AT1G13145
1	4484480	4485260	H3K4me3_Col-Tair10_FH-AR_common_884	AT1G13160
1	4488010	4488420	H3K4me3_Col-Tair10_FH-AR_common_885	.
1	4491900	4492530	H3K4me3_Col-Tair10_FH-AR_common_886	AT1G13170
1	4495000	4495730	H3K4me3_Col-Tair10_FH-AR_common_887	AT1G13180
1	4498880	4499210	H3K4me3_Col-Tair10_FH-AR_common_888	AT1G13190
1	4513120	4513760	H3K4me3_Col-Tair10_FH-AR_common_889	AT1G13210
1	4515570	4516060	H3K4me3_Col-Tair10_FH-AR_common_890	AT1G13220
1	4525590	4525950	H3K4me3_Col-Tair10_FH-AR_common_891	AT1G13245
1	4529050	4530050	H3K4me3_Col-Tair10_FH-AR_common_892	AT1G13250
1	4544950	4545300	H3K4me3_Col-Tair10_FH-AR_common_893	AT1G13270
1	4547950	4548570	H3K4me3_Col-Tair10_FH-AR_common_894	AT1G13280
1	4567280	4567790	H3K4me3_Col-Tair10_FH-AR_common_895	AT1G13320
1	4576100	4576640	H3K4me3_Col-Tair10_FH-AR_common_896	AT1G13350
1	4577200	4577820	H3K4me3_Col-Tair10_FH-AR_common_897	AT1G13360
1	4590080	4590430	H3K4me3_Col-Tair10_FH-AR_common_898	AT1G13380
1	4592800	4593630	H3K4me3_Col-Tair10_FH-AR_common_899	.
1	4601270	4601720	H3K4me3_Col-Tair10_FH-AR_common_900	AT1G13410
1	4609980	4610590	H3K4me3_Col-Tair10_FH-AR_common_901	AT1G13440
1	4614610	4615180	H3K4me3_Col-Tair10_FH-AR_common_902	AT1G13450
1	4641550	4642060	H3K4me3_Col-Tair10_FH-AR_common_903	AT1G13560
1	4644080	4644370	H3K4me3_Col-Tair10_FH-AR_common_904	AT1G13570
1	4672460	4673090	H3K4me3_Col-Tair10_FH-AR_common_905	AT1G13630
1	4679060	4679300	H3K4me3_Col-Tair10_FH-AR_common_906	AT1G13640
1	4679440	4679810	H3K4me3_Col-Tair10_FH-AR_common_907	AT1G13640
1	4693290	4693930	H3K4me3_Col-Tair10_FH-AR_common_908	AT1G13690, AT1G05017
1	4713730	4714190	H3K4me3_Col-Tair10_FH-AR_common_909	AT1G13740
1	4714540	4714930	H3K4me3_Col-Tair10_FH-AR_common_910	AT1G05033
1	4721670	4722170	H3K4me3_Col-Tair10_FH-AR_common_911	AT1G13770
1	4724520	4725110	H3K4me3_Col-Tair10_FH-AR_common_912	AT1G13780
1	4733460	4733780	H3K4me3_Col-Tair10_FH-AR_common_913	AT1G13800
1	4734010	4734660	H3K4me3_Col-Tair10_FH-AR_common_914	AT1G13810
1	4735550	4736200	H3K4me3_Col-Tair10_FH-AR_common_915	AT1G13820
1	4748030	4748370	H3K4me3_Col-Tair10_FH-AR_common_916	AT1G13870, AT1TE15370
1	4748960	4749360	H3K4me3_Col-Tair10_FH-AR_common_917	AT1G13880
1	4754820	4755590	H3K4me3_Col-Tair10_FH-AR_common_918	AT1G13900
1	4755810	4756440	H3K4me3_Col-Tair10_FH-AR_common_919	AT1G13910
1	4761070	4761580	H3K4me3_Col-Tair10_FH-AR_common_920	AT1G13930
1	4776550	4777120	H3K4me3_Col-Tair10_FH-AR_common_921	AT1G13960
1	4788530	4789010	H3K4me3_Col-Tair10_FH-AR_common_922	AT1G13980
1	4794770	4795410	H3K4me3_Col-Tair10_FH-AR_common_923	AT1G13990
1	4797390	4798150	H3K4me3_Col-Tair10_FH-AR_common_924	AT1G14000
1	4801230	4801820	H3K4me3_Col-Tair10_FH-AR_common_925	AT1G14010
1	4802740	4803500	H3K4me3_Col-Tair10_FH-AR_common_926	AT1G14020
1	4807000	4807470	H3K4me3_Col-Tair10_FH-AR_common_927	AT1G14030
1	4811840	4812190	H3K4me3_Col-Tair10_FH-AR_common_928	AT1G14040
1	4817330	4818000	H3K4me3_Col-Tair10_FH-AR_common_929	AT1G14060
1	4820190	4820500	H3K4me3_Col-Tair10_FH-AR_common_930	AT1G14071
1	4826810	4827510	H3K4me3_Col-Tair10_FH-AR_common_931	AT1G14090
1	4839120	4839630	H3K4me3_Col-Tair10_FH-AR_common_932	AT1G14140
1	4839870	4840180	H3K4me3_Col-Tair10_FH-AR_common_933	AT1G14150
1	4854260	4855100	H3K4me3_Col-Tair10_FH-AR_common_934	AT1G14200
1	4861240	4862030	H3K4me3_Col-Tair10_FH-AR_common_935	AT1G14230
1	4876600	4877180	H3K4me3_Col-Tair10_FH-AR_common_936	AT1G14270
1	4884290	4884780	H3K4me3_Col-Tair10_FH-AR_common_937	AT1G14300
1	4885040	4885460	H3K4me3_Col-Tair10_FH-AR_common_938	AT1G14310
1	4888220	4888770	H3K4me3_Col-Tair10_FH-AR_common_939	AT1G14320
1	4891270	4891750	H3K4me3_Col-Tair10_FH-AR_common_940	AT1G14330
1	4899150	4899670	H3K4me3_Col-Tair10_FH-AR_common_941	AT1G14345
1	4912780	4913160	H3K4me3_Col-Tair10_FH-AR_common_942	AT1G14360
1	4928020	4928650	H3K4me3_Col-Tair10_FH-AR_common_943	AT1G14400
1	4930260	4930910	H3K4me3_Col-Tair10_FH-AR_common_944	AT1G14410
1	4934740	4935930	H3K4me3_Col-Tair10_FH-AR_common_945	AT1G14430
1	4947130	4947600	H3K4me3_Col-Tair10_FH-AR_common_946	AT1G14450, AT1G14453
1	4947950	4948280	H3K4me3_Col-Tair10_FH-AR_common_947	AT1G14455
1	4952260	4952840	H3K4me3_Col-Tair10_FH-AR_common_948	AT1G14460
1	4954070	4954780	H3K4me3_Col-Tair10_FH-AR_common_949	AT1G14470
1	4958570	4959350	H3K4me3_Col-Tair10_FH-AR_common_950	AT1G14490
1	4963760	4964310	H3K4me3_Col-Tair10_FH-AR_common_951	AT1G14510
1	4969260	4970120	H3K4me3_Col-Tair10_FH-AR_common_952	AT1G14520
1	4973000	4973710	H3K4me3_Col-Tair10_FH-AR_common_953	AT1G14530
1	4980650	4981420	H3K4me3_Col-Tair10_FH-AR_common_954	AT1G14560
1	4983560	4984220	H3K4me3_Col-Tair10_FH-AR_common_955	AT1G14570
1	4990040	4990320	H3K4me3_Col-Tair10_FH-AR_common_956	AT1G14580
1	4990470	4990720	H3K4me3_Col-Tair10_FH-AR_common_957	AT1G14580
1	5000190	5000660	H3K4me3_Col-Tair10_FH-AR_common_958	AT1G14590
1	5003170	5003440	H3K4me3_Col-Tair10_FH-AR_common_959	AT1G14600
1	5014050	5014470	H3K4me3_Col-Tair10_FH-AR_common_960	AT1G14610
1	5016070	5016610	H3K4me3_Col-Tair10_FH-AR_common_961	AT1G14620
1	5023420	5024270	H3K4me3_Col-Tair10_FH-AR_common_962	AT1G14640
1	5027670	5028340	H3K4me3_Col-Tair10_FH-AR_common_963	AT1G14650
1	5035820	5036520	H3K4me3_Col-Tair10_FH-AR_common_964	AT1G14660
1	5037600	5037920	H3K4me3_Col-Tair10_FH-AR_common_965	AT1G14670
1	5040780	5041280	H3K4me3_Col-Tair10_FH-AR_common_966	AT1G14680
1	5042480	5042800	H3K4me3_Col-Tair10_FH-AR_common_967	AT1G14685
1	5047990	5048460	H3K4me3_Col-Tair10_FH-AR_common_968	AT1G14687
1	5064300	5064770	H3K4me3_Col-Tair10_FH-AR_common_969	AT1G14710
1	5066780	5067330	H3K4me3_Col-Tair10_FH-AR_common_970	.
1	5076670	5077010	H3K4me3_Col-Tair10_FH-AR_common_971	AT1G14740
1	5077250	5077760	H3K4me3_Col-Tair10_FH-AR_common_972	AT1G14740
1	5081540	5082540	H3K4me3_Col-Tair10_FH-AR_common_973	AT1G14750
1	5090950	5091290	H3K4me3_Col-Tair10_FH-AR_common_974	AT1G14780
1	5103920	5104630	H3K4me3_Col-Tair10_FH-AR_common_975	AT1G14810
1	5106700	5106920	H3K4me3_Col-Tair10_FH-AR_common_976	AT1G14820
1	5111000	5111640	H3K4me3_Col-Tair10_FH-AR_common_977	AT1G14830
1	5115000	5115340	H3K4me3_Col-Tair10_FH-AR_common_978	AT1G14840
1	5122750	5123540	H3K4me3_Col-Tair10_FH-AR_common_979	AT1G14850
1	5124920	5125120	H3K4me3_Col-Tair10_FH-AR_common_980	AT1G14860
1	5138590	5139390	H3K4me3_Col-Tair10_FH-AR_common_981	AT1G14900
1	5143000	5143700	H3K4me3_Col-Tair10_FH-AR_common_982	AT1G14910
1	5149290	5151030	H3K4me3_Col-Tair10_FH-AR_common_983	AT1G14920
1	5152430	5153080	H3K4me3_Col-Tair10_FH-AR_common_984	AT1G14930
1	5164420	5165050	H3K4me3_Col-Tair10_FH-AR_common_985	AT1G14970
1	5166230	5166720	H3K4me3_Col-Tair10_FH-AR_common_986	AT1G14980
1	5167570	5168220	H3K4me3_Col-Tair10_FH-AR_common_987	AT1G14990
1	5168630	5169930	H3K4me3_Col-Tair10_FH-AR_common_988	AT1G15000, AT1G15002
1	5175640	5176240	H3K4me3_Col-Tair10_FH-AR_common_989	AT1G15020
1	5177530	5178360	H3K4me3_Col-Tair10_FH-AR_common_990	AT1G15030
1	5186360	5186940	H3K4me3_Col-Tair10_FH-AR_common_991	AT1G15060
1	5187610	5188290	H3K4me3_Col-Tair10_FH-AR_common_992	AT1G15080
1	5193540	5194190	H3K4me3_Col-Tair10_FH-AR_common_993	AT1G15100
1	5199270	5200110	H3K4me3_Col-Tair10_FH-AR_common_994	AT1G15110
1	5209110	5209330	H3K4me3_Col-Tair10_FH-AR_common_995	AT1G15130
1	5209490	5209920	H3K4me3_Col-Tair10_FH-AR_common_996	AT1G15130
1	5211330	5212200	H3K4me3_Col-Tair10_FH-AR_common_997	AT1G15140
1	5219280	5220150	H3K4me3_Col-Tair10_FH-AR_common_998	AT1G15165
1	5220630	5221270	H3K4me3_Col-Tair10_FH-AR_common_999	AT1G15170
1	5223760	5224090	H3K4me3_Col-Tair10_FH-AR_common_1000	AT1G15175
1	5224380	5225230	H3K4me3_Col-Tair10_FH-AR_common_1001	AT1G15180
1	5227200	5227990	H3K4me3_Col-Tair10_FH-AR_common_1002	AT1G15190
1	5230380	5231080	H3K4me3_Col-Tair10_FH-AR_common_1003	AT1G15200
1	5240860	5241540	H3K4me3_Col-Tair10_FH-AR_common_1004	AT1G15220
1	5242570	5243260	H3K4me3_Col-Tair10_FH-AR_common_1005	AT1G15230
1	5243440	5244360	H3K4me3_Col-Tair10_FH-AR_common_1006	AT1G15240
1	5248980	5249450	H3K4me3_Col-Tair10_FH-AR_common_1007	AT1G15250
1	5251600	5252090	H3K4me3_Col-Tair10_FH-AR_common_1008	AT1G15270
1	5252310	5252980	H3K4me3_Col-Tair10_FH-AR_common_1009	AT1G15280
1	5263840	5264180	H3K4me3_Col-Tair10_FH-AR_common_1010	AT1G15290
1	5267690	5268530	H3K4me3_Col-Tair10_FH-AR_common_1011	AT1G15300
1	5271400	5272050	H3K4me3_Col-Tair10_FH-AR_common_1012	AT1G15310
1	5273780	5274110	H3K4me3_Col-Tair10_FH-AR_common_1013	AT1G15320
1	5274320	5274700	H3K4me3_Col-Tair10_FH-AR_common_1014	AT1G15330
1	5274820	5275270	H3K4me3_Col-Tair10_FH-AR_common_1015	.
1	5276840	5277240	H3K4me3_Col-Tair10_FH-AR_common_1016	AT1G15340
1	5277350	5277560	H3K4me3_Col-Tair10_FH-AR_common_1017	AT1G15340
1	5279350	5279880	H3K4me3_Col-Tair10_FH-AR_common_1018	AT1G15350
1	5284040	5284410	H3K4me3_Col-Tair10_FH-AR_common_1019	.
1	5287000	5287390	H3K4me3_Col-Tair10_FH-AR_common_1020	AT1G15370
1	5294630	5295140	H3K4me3_Col-Tair10_FH-AR_common_1021	AT1G15390
1	5295830	5296880	H3K4me3_Col-Tair10_FH-AR_common_1022	AT1G15400
1	5298930	5299610	H3K4me3_Col-Tair10_FH-AR_common_1023	AT1G15410
1	5303010	5303400	H3K4me3_Col-Tair10_FH-AR_common_1024	AT1G15420
1	5304310	5304760	H3K4me3_Col-Tair10_FH-AR_common_1025	AT1G15430
1	5308780	5309510	H3K4me3_Col-Tair10_FH-AR_common_1026	AT1G15440
1	5315500	5315990	H3K4me3_Col-Tair10_FH-AR_common_1027	AT1G15470
1	5318010	5318600	H3K4me3_Col-Tair10_FH-AR_common_1028	AT1G15480
1	5323020	5323780	H3K4me3_Col-Tair10_FH-AR_common_1029	AT1G15490
1	5326250	5327240	H3K4me3_Col-Tair10_FH-AR_common_1030	AT1G15500
1	5329030	5329690	H3K4me3_Col-Tair10_FH-AR_common_1031	AT1G15510
1	5332280	5332890	H3K4me3_Col-Tair10_FH-AR_common_1032	.
1	5340690	5342020	H3K4me3_Col-Tair10_FH-AR_common_1033	AT1G15530
1	5381070	5381600	H3K4me3_Col-Tair10_FH-AR_common_1034	AT1G15660
1	5390030	5391010	H3K4me3_Col-Tair10_FH-AR_common_1035	AT1G15670
1	5399010	5400050	H3K4me3_Col-Tair10_FH-AR_common_1036	AT1G15690
1	5403250	5403860	H3K4me3_Col-Tair10_FH-AR_common_1037	AT1G15700
1	5404340	5405280	H3K4me3_Col-Tair10_FH-AR_common_1038	AT1G15710
1	5405990	5406760	H3K4me3_Col-Tair10_FH-AR_common_1039	AT1G15720
1	5409360	5409970	H3K4me3_Col-Tair10_FH-AR_common_1040	AT1G15730
1	5411470	5411680	H3K4me3_Col-Tair10_FH-AR_common_1041	AT1G15740
1	5425710	5426180	H3K4me3_Col-Tair10_FH-AR_common_1042	AT1G15760
1	5436100	5436550	H3K4me3_Col-Tair10_FH-AR_common_1043	AT1G15780
1	5442600	5443650	H3K4me3_Col-Tair10_FH-AR_common_1044	AT1G15800
1	5444430	5445240	H3K4me3_Col-Tair10_FH-AR_common_1045	AT1G15810
1	5446750	5447320	H3K4me3_Col-Tair10_FH-AR_common_1046	AT1G05207
1	5448130	5449810	H3K4me3_Col-Tair10_FH-AR_common_1047	AT1G15830, AT1G15825
1	5451560	5451890	H3K4me3_Col-Tair10_FH-AR_common_1048	AT1G15840
1	5455010	5455320	H3K4me3_Col-Tair10_FH-AR_common_1049	AT1G15860
1	5457100	5457410	H3K4me3_Col-Tair10_FH-AR_common_1050	AT1G15870
1	5459700	5460390	H3K4me3_Col-Tair10_FH-AR_common_1051	AT1G15880
1	5460520	5461040	H3K4me3_Col-Tair10_FH-AR_common_1052	AT1G15885
1	5464320	5464760	H3K4me3_Col-Tair10_FH-AR_common_1053	AT1G15900
1	5469490	5470350	H3K4me3_Col-Tair10_FH-AR_common_1054	AT1G15920
1	5473570	5474150	H3K4me3_Col-Tair10_FH-AR_common_1055	AT1G15940
1	5478720	5479310	H3K4me3_Col-Tair10_FH-AR_common_1056	AT1G15950
1	5480120	5480520	H3K4me3_Col-Tair10_FH-AR_common_1057	AT1G15950
1	5488090	5488630	H3K4me3_Col-Tair10_FH-AR_common_1058	AT1G15970
1	5489320	5489620	H3K4me3_Col-Tair10_FH-AR_common_1059	AT1G15980
1	5494520	5494870	H3K4me3_Col-Tair10_FH-AR_common_1060	AT1G16000
1	5497210	5497740	H3K4me3_Col-Tair10_FH-AR_common_1061	AT1G16010
1	5498090	5498800	H3K4me3_Col-Tair10_FH-AR_common_1062	AT1G16020
1	5502560	5503080	H3K4me3_Col-Tair10_FH-AR_common_1063	.
1	5503610	5504560	H3K4me3_Col-Tair10_FH-AR_common_1064	AT1G16030
1	5504700	5505130	H3K4me3_Col-Tair10_FH-AR_common_1065	AT1G16040
1	5508550	5508750	H3K4me3_Col-Tair10_FH-AR_common_1066	AT1G16060
1	5511140	5511650	H3K4me3_Col-Tair10_FH-AR_common_1067	.
1	5514270	5515040	H3K4me3_Col-Tair10_FH-AR_common_1068	AT1G16080
1	5522740	5523110	H3K4me3_Col-Tair10_FH-AR_common_1069	AT1G16120
1	5539380	5539770	H3K4me3_Col-Tair10_FH-AR_common_1070	AT1G16170
1	5540490	5541100	H3K4me3_Col-Tair10_FH-AR_common_1071	AT1G16180
1	5543140	5543470	H3K4me3_Col-Tair10_FH-AR_common_1072	AT1G16190
1	5546740	5547030	H3K4me3_Col-Tair10_FH-AR_common_1073	AT1G16210
1	5547140	5547590	H3K4me3_Col-Tair10_FH-AR_common_1074	AT1G16210
1	5548500	5548850	H3K4me3_Col-Tair10_FH-AR_common_1075	AT1G16220
1	5556170	5556790	H3K4me3_Col-Tair10_FH-AR_common_1076	AT1G16240
1	5556990	5557760	H3K4me3_Col-Tair10_FH-AR_common_1077	AT1G16250
1	5569730	5570580	H3K4me3_Col-Tair10_FH-AR_common_1078	AT1G16280
1	5573650	5573980	H3K4me3_Col-Tair10_FH-AR_common_1079	AT1G16290
1	5574270	5574890	H3K4me3_Col-Tair10_FH-AR_common_1080	AT1G16300
1	5580840	5581650	H3K4me3_Col-Tair10_FH-AR_common_1081	AT1G16320
1	5587200	5587480	H3K4me3_Col-Tair10_FH-AR_common_1082	AT1G16330
1	5590080	5590460	H3K4me3_Col-Tair10_FH-AR_common_1083	AT1G16340
1	5590860	5591790	H3K4me3_Col-Tair10_FH-AR_common_1084	AT1G16350
1	5614600	5614930	H3K4me3_Col-Tair10_FH-AR_common_1085	AT1G16430
1	5617770	5618130	H3K4me3_Col-Tair10_FH-AR_common_1086	AT1G16445
1	5622280	5622630	H3K4me3_Col-Tair10_FH-AR_common_1087	AT1G16460
1	5622800	5623320	H3K4me3_Col-Tair10_FH-AR_common_1088	AT1G16470
1	5628310	5629340	H3K4me3_Col-Tair10_FH-AR_common_1089	AT1G16480, AT1G05227
1	5639020	5639970	H3K4me3_Col-Tair10_FH-AR_common_1090	AT1G16500
1	5644690	5645290	H3K4me3_Col-Tair10_FH-AR_common_1091	AT1G16510
1	5648770	5649210	H3K4me3_Col-Tair10_FH-AR_common_1092	AT1G16520
1	5659410	5659730	H3K4me3_Col-Tair10_FH-AR_common_1093	AT1G16540
1	5665530	5666040	H3K4me3_Col-Tair10_FH-AR_common_1094	AT1G16550
1	5668400	5668640	H3K4me3_Col-Tair10_FH-AR_common_1095	AT1G16560
1	5673260	5674270	H3K4me3_Col-Tair10_FH-AR_common_1096	AT1G16570, AT1G16590
1	5678170	5678740	H3K4me3_Col-Tair10_FH-AR_common_1097	AT1G16610
1	5684340	5684700	H3K4me3_Col-Tair10_FH-AR_common_1098	AT1G16630
1	5687940	5688560	H3K4me3_Col-Tair10_FH-AR_common_1099	AT1G16650
1	5697300	5697800	H3K4me3_Col-Tair10_FH-AR_common_1100	AT1G16670
1	5702280	5702690	H3K4me3_Col-Tair10_FH-AR_common_1101	AT1G16680
1	5706060	5706390	H3K4me3_Col-Tair10_FH-AR_common_1102	AT1G16690
1	5709720	5710270	H3K4me3_Col-Tair10_FH-AR_common_1103	AT1G16700
1	5714090	5714680	H3K4me3_Col-Tair10_FH-AR_common_1104	AT1G16710
1	5723080	5723740	H3K4me3_Col-Tair10_FH-AR_common_1105	AT1G16720, AT1G05253
1	5726520	5727380	H3K4me3_Col-Tair10_FH-AR_common_1106	AT1G05257, AT1G16730
1	5727680	5728170	H3K4me3_Col-Tair10_FH-AR_common_1107	AT1G16740
1	5738060	5739100	H3K4me3_Col-Tair10_FH-AR_common_1108	AT1G16770
1	5743760	5744230	H3K4me3_Col-Tair10_FH-AR_common_1109	AT1G16780
1	5744550	5745100	H3K4me3_Col-Tair10_FH-AR_common_1110	AT1G16790
1	5754940	5755470	H3K4me3_Col-Tair10_FH-AR_common_1111	AT1G16800
1	5758790	5759190	H3K4me3_Col-Tair10_FH-AR_common_1112	AT1G16825
1	5760600	5761390	H3K4me3_Col-Tair10_FH-AR_common_1113	AT1G16830
1	5763530	5764060	H3K4me3_Col-Tair10_FH-AR_common_1114	AT1G16840
1	5765190	5765610	H3K4me3_Col-Tair10_FH-AR_common_1115	AT1G16850
1	5767320	5767980	H3K4me3_Col-Tair10_FH-AR_common_1116	AT1G16860
1	5772650	5773230	H3K4me3_Col-Tair10_FH-AR_common_1117	AT1G16870
1	5773690	5773910	H3K4me3_Col-Tair10_FH-AR_common_1118	AT1G16880
1	5777940	5778420	H3K4me3_Col-Tair10_FH-AR_common_1119	AT1G16890
1	5781740	5782380	H3K4me3_Col-Tair10_FH-AR_common_1120	AT1G16900
1	5786780	5787330	H3K4me3_Col-Tair10_FH-AR_common_1121	AT1G16916
1	5787460	5787700	H3K4me3_Col-Tair10_FH-AR_common_1122	.
1	5788730	5789280	H3K4me3_Col-Tair10_FH-AR_common_1123	AT1G16920
1	5790050	5790410	H3K4me3_Col-Tair10_FH-AR_common_1124	AT1G16930
1	5805510	5805790	H3K4me3_Col-Tair10_FH-AR_common_1125	AT1G16970, AT1TE18770
1	5817610	5817980	H3K4me3_Col-Tair10_FH-AR_common_1126	AT1G17010
1	5818150	5818380	H3K4me3_Col-Tair10_FH-AR_common_1127	AT1G17010
1	5820240	5820570	H3K4me3_Col-Tair10_FH-AR_common_1128	AT1G17020
1	5823750	5824170	H3K4me3_Col-Tair10_FH-AR_common_1129	.
1	5824840	5825350	H3K4me3_Col-Tair10_FH-AR_common_1130	AT1G17040
1	5829110	5829630	H3K4me3_Col-Tair10_FH-AR_common_1131	AT1G17050
1	5837540	5838210	H3K4me3_Col-Tair10_FH-AR_common_1132	AT1G17070, AT1G05287
1	5841150	5841660	H3K4me3_Col-Tair10_FH-AR_common_1133	AT1G17080
1	5842430	5842720	H3K4me3_Col-Tair10_FH-AR_common_1134	.
1	5844740	5845550	H3K4me3_Col-Tair10_FH-AR_common_1135	AT1G17100
1	5848720	5849310	H3K4me3_Col-Tair10_FH-AR_common_1136	AT1G17110
1	5849560	5849970	H3K4me3_Col-Tair10_FH-AR_common_1137	AT1G17110
1	5850290	5850830	H3K4me3_Col-Tair10_FH-AR_common_1138	AT1G17110
1	5851890	5852550	H3K4me3_Col-Tair10_FH-AR_common_1139	AT1G17120
1	5854130	5854740	H3K4me3_Col-Tair10_FH-AR_common_1140	AT1G17130
1	5863640	5863980	H3K4me3_Col-Tair10_FH-AR_common_1141	AT1G17147
1	5867600	5868340	H3K4me3_Col-Tair10_FH-AR_common_1142	AT1G17160
1	5869810	5870290	H3K4me3_Col-Tair10_FH-AR_common_1143	AT1G17170
1	5884080	5884710	H3K4me3_Col-Tair10_FH-AR_common_1144	AT1G17210
1	5885080	5885880	H3K4me3_Col-Tair10_FH-AR_common_1145	AT1G17220
1	5891290	5891600	H3K4me3_Col-Tair10_FH-AR_common_1146	AT1G17230
1	5895510	5895750	H3K4me3_Col-Tair10_FH-AR_common_1147	AT1G17235
1	5897900	5898720	H3K4me3_Col-Tair10_FH-AR_common_1148	AT1G17240
1	5899920	5900460	H3K4me3_Col-Tair10_FH-AR_common_1149	AT1G17255
1	5911030	5911710	H3K4me3_Col-Tair10_FH-AR_common_1150	AT1G17270
1	5922730	5923180	H3K4me3_Col-Tair10_FH-AR_common_1151	AT1G17290
1	5929780	5930320	H3K4me3_Col-Tair10_FH-AR_common_1152	AT1G17330
1	5933860	5934360	H3K4me3_Col-Tair10_FH-AR_common_1153	AT1G17340
1	5941720	5942140	H3K4me3_Col-Tair10_FH-AR_common_1154	AT1G17350
1	5946920	5947200	H3K4me3_Col-Tair10_FH-AR_common_1155	AT1G17360
1	5954550	5954900	H3K4me3_Col-Tair10_FH-AR_common_1156	AT1G17370
1	5969270	5969950	H3K4me3_Col-Tair10_FH-AR_common_1157	AT1G17410
1	5977560	5977800	H3K4me3_Col-Tair10_FH-AR_common_1158	AT1G17420
1	5980790	5981060	H3K4me3_Col-Tair10_FH-AR_common_1159	.
1	5982250	5983040	H3K4me3_Col-Tair10_FH-AR_common_1160	AT1G17430
1	5986710	5987080	H3K4me3_Col-Tair10_FH-AR_common_1161	AT1G17440
1	5987190	5987720	H3K4me3_Col-Tair10_FH-AR_common_1162	AT1G17440
1	5996100	5996890	H3K4me3_Col-Tair10_FH-AR_common_1163	AT1G17450
1	5998790	5999070	H3K4me3_Col-Tair10_FH-AR_common_1164	AT1G17460
1	6002960	6003210	H3K4me3_Col-Tair10_FH-AR_common_1165	AT1G17470
1	6008060	6008260	H3K4me3_Col-Tair10_FH-AR_common_1166	AT1G17480
1	6017970	6018390	H3K4me3_Col-Tair10_FH-AR_common_1167	AT1G17500
1	6023670	6024260	H3K4me3_Col-Tair10_FH-AR_common_1168	AT1G17510
1	6026820	6027410	H3K4me3_Col-Tair10_FH-AR_common_1169	AT1G17520
1	6027620	6028350	H3K4me3_Col-Tair10_FH-AR_common_1170	AT1G17530
1	6034510	6035380	H3K4me3_Col-Tair10_FH-AR_common_1171	AT1G17550
1	6039290	6039500	H3K4me3_Col-Tair10_FH-AR_common_1172	AT1G17580
1	6052150	6052440	H3K4me3_Col-Tair10_FH-AR_common_1173	AT1G17590
1	6062210	6062610	H3K4me3_Col-Tair10_FH-AR_common_1174	AT1G17620
1	6062830	6063130	H3K4me3_Col-Tair10_FH-AR_common_1175	.
1	6064500	6065120	H3K4me3_Col-Tair10_FH-AR_common_1176	AT1G17630
1	6068640	6069340	H3K4me3_Col-Tair10_FH-AR_common_1177	AT1G17640
1	6071530	6072060	H3K4me3_Col-Tair10_FH-AR_common_1178	AT1G17650
1	6073850	6074500	H3K4me3_Col-Tair10_FH-AR_common_1179	AT1G17665
1	6076080	6076730	H3K4me3_Col-Tair10_FH-AR_common_1180	AT1G17680
1	6087830	6088330	H3K4me3_Col-Tair10_FH-AR_common_1181	AT1G17690
1	6097790	6098290	H3K4me3_Col-Tair10_FH-AR_common_1182	AT1G17720
1	6099090	6099590	H3K4me3_Col-Tair10_FH-AR_common_1183	AT1G17730
1	6101330	6101660	H3K4me3_Col-Tair10_FH-AR_common_1184	AT1G17745, AT1G17744
1	6106550	6106950	H3K4me3_Col-Tair10_FH-AR_common_1185	AT1G17750, AT1G05323, AT1G05327
1	6115920	6116580	H3K4me3_Col-Tair10_FH-AR_common_1186	AT1G17760
1	6126700	6127460	H3K4me3_Col-Tair10_FH-AR_common_1187	AT1G17790
1	6130150	6131410	H3K4me3_Col-Tair10_FH-AR_common_1188	AT1G17810
1	6134610	6135270	H3K4me3_Col-Tair10_FH-AR_common_1189	AT1G05333, AT1G17820
1	6142850	6143250	H3K4me3_Col-Tair10_FH-AR_common_1190	AT1G17840
1	6148470	6148830	H3K4me3_Col-Tair10_FH-AR_common_1191	AT1G17850
1	6151750	6152140	H3K4me3_Col-Tair10_FH-AR_common_1192	AT1G17870, AT1G05353
1	6153260	6153680	H3K4me3_Col-Tair10_FH-AR_common_1193	AT1G17880
1	6155090	6155730	H3K4me3_Col-Tair10_FH-AR_common_1194	AT1G17890
1	6164880	6165190	H3K4me3_Col-Tair10_FH-AR_common_1195	AT1G17920
1	6165320	6165810	H3K4me3_Col-Tair10_FH-AR_common_1196	AT1G17920, AT1G05357
1	6168160	6168830	H3K4me3_Col-Tair10_FH-AR_common_1197	AT1G17930
1	6184900	6185560	H3K4me3_Col-Tair10_FH-AR_common_1198	AT1G17970
1	6191070	6191700	H3K4me3_Col-Tair10_FH-AR_common_1199	AT1G17980
1	6193030	6193510	H3K4me3_Col-Tair10_FH-AR_common_1200	AT1G17990
1	6195210	6196150	H3K4me3_Col-Tair10_FH-AR_common_1201	AT1G18000
1	6199860	6200770	H3K4me3_Col-Tair10_FH-AR_common_1202	AT1G18010
1	6202510	6202940	H3K4me3_Col-Tair10_FH-AR_common_1203	AT1G18020
1	6204290	6204970	H3K4me3_Col-Tair10_FH-AR_common_1204	AT1G18030
1	6209020	6209520	H3K4me3_Col-Tair10_FH-AR_common_1205	AT1G18040
1	6213050	6213320	H3K4me3_Col-Tair10_FH-AR_common_1206	AT1G18060
1	6217680	6218300	H3K4me3_Col-Tair10_FH-AR_common_1207	AT1G18070
1	6222250	6222780	H3K4me3_Col-Tair10_FH-AR_common_1208	AT1G18080
1	6223050	6223250	H3K4me3_Col-Tair10_FH-AR_common_1209	AT1G18080
1	6229860	6230200	H3K4me3_Col-Tair10_FH-AR_common_1210	AT1G18100
1	6239020	6240140	H3K4me3_Col-Tair10_FH-AR_common_1211	.
1	6247340	6247730	H3K4me3_Col-Tair10_FH-AR_common_1212	AT1G18150
1	6248790	6249540	H3K4me3_Col-Tair10_FH-AR_common_1213	AT1G18160
1	6254200	6254680	H3K4me3_Col-Tair10_FH-AR_common_1214	AT1G18170
1	6255790	6256020	H3K4me3_Col-Tair10_FH-AR_common_1215	AT1G18180
1	6260780	6261440	H3K4me3_Col-Tair10_FH-AR_common_1216	AT1G18190
1	6268200	6268780	H3K4me3_Col-Tair10_FH-AR_common_1217	AT1G18210
1	6271770	6272340	H3K4me3_Col-Tair10_FH-AR_common_1218	AT1G05397
1	6277360	6277780	H3K4me3_Col-Tair10_FH-AR_common_1219	AT1G18250
1	6281320	6282080	H3K4me3_Col-Tair10_FH-AR_common_1220	AT1G18260
1	6282360	6282760	H3K4me3_Col-Tair10_FH-AR_common_1221	.
1	6293510	6293840	H3K4me3_Col-Tair10_FH-AR_common_1222	AT1G18270
1	6294390	6294730	H3K4me3_Col-Tair10_FH-AR_common_1223	AT1G18280
1	6297410	6297960	H3K4me3_Col-Tair10_FH-AR_common_1224	AT1G18290
1	6299730	6300100	H3K4me3_Col-Tair10_FH-AR_common_1225	AT1G18300
1	6301750	6302080	H3K4me3_Col-Tair10_FH-AR_common_1226	.
1	6303180	6304010	H3K4me3_Col-Tair10_FH-AR_common_1227	AT1G18310
1	6304230	6304730	H3K4me3_Col-Tair10_FH-AR_common_1228	AT1G18320
1	6310970	6311300	H3K4me3_Col-Tair10_FH-AR_common_1229	AT1G18335
1	6313350	6313950	H3K4me3_Col-Tair10_FH-AR_common_1230	AT1G18340
1	6315640	6316610	H3K4me3_Col-Tair10_FH-AR_common_1231	AT1G18350
1	6318740	6319200	H3K4me3_Col-Tair10_FH-AR_common_1232	AT1G18360
1	6325900	6326660	H3K4me3_Col-Tair10_FH-AR_common_1233	AT1G18390, AT1G18382
1	6343290	6343500	H3K4me3_Col-Tair10_FH-AR_common_1234	AT1G18420
1	6345200	6345660	H3K4me3_Col-Tair10_FH-AR_common_1235	AT1G18415
1	6345900	6346560	H3K4me3_Col-Tair10_FH-AR_common_1236	AT1G18440
1	6348040	6348720	H3K4me3_Col-Tair10_FH-AR_common_1237	AT1G18450
1	6352400	6352760	H3K4me3_Col-Tair10_FH-AR_common_1238	AT1G18460
1	6359730	6360140	H3K4me3_Col-Tair10_FH-AR_common_1239	AT1G18470
1	6361600	6362220	H3K4me3_Col-Tair10_FH-AR_common_1240	AT1G18480
1	6363180	6363810	H3K4me3_Col-Tair10_FH-AR_common_1241	AT1G18485
1	6367040	6367510	H3K4me3_Col-Tair10_FH-AR_common_1242	AT1G18490
1	6369260	6369520	H3K4me3_Col-Tair10_FH-AR_common_1243	AT1G18500
1	6369650	6370110	H3K4me3_Col-Tair10_FH-AR_common_1244	AT1G18500
1	6377970	6378590	H3K4me3_Col-Tair10_FH-AR_common_1245	AT1G18540
1	6384040	6384360	H3K4me3_Col-Tair10_FH-AR_common_1246	AT1G18550
1	6385250	6385660	H3K4me3_Col-Tair10_FH-AR_common_1247	AT1G18560
1	6395910	6396330	H3K4me3_Col-Tair10_FH-AR_common_1248	AT1G18580
1	6398740	6399130	H3K4me3_Col-Tair10_FH-AR_common_1249	AT1G18590
1	6400480	6401090	H3K4me3_Col-Tair10_FH-AR_common_1250	AT1G18600
1	6405630	6406320	H3K4me3_Col-Tair10_FH-AR_common_1251	AT1G18610
1	6414690	6414990	H3K4me3_Col-Tair10_FH-AR_common_1252	AT1G18630
1	6418330	6418660	H3K4me3_Col-Tair10_FH-AR_common_1253	AT1G18640
1	6421240	6421650	H3K4me3_Col-Tair10_FH-AR_common_1254	AT1G18660
1	6430280	6430830	H3K4me3_Col-Tair10_FH-AR_common_1255	AT1G18670
1	6432940	6433910	H3K4me3_Col-Tair10_FH-AR_common_1256	AT1G18680, AT1G18690
1	6437500	6437990	H3K4me3_Col-Tair10_FH-AR_common_1257	AT1G18700
1	6459290	6459740	H3K4me3_Col-Tair10_FH-AR_common_1258	AT1G18720
1	6464010	6464960	H3K4me3_Col-Tair10_FH-AR_common_1259	AT1G18740
1	6466740	6467090	H3K4me3_Col-Tair10_FH-AR_common_1260	AT1G18750, AT1TE20970
1	6474790	6475160	H3K4me3_Col-Tair10_FH-AR_common_1261	AT1G18773
1	6483270	6483590	H3K4me3_Col-Tair10_FH-AR_common_1262	AT1G18800
1	6505870	6506430	H3K4me3_Col-Tair10_FH-AR_common_1263	AT1G18850
1	6525110	6525980	H3K4me3_Col-Tair10_FH-AR_common_1264	AT1G18890, AT1G05453
1	6528970	6529400	H3K4me3_Col-Tair10_FH-AR_common_1265	AT1G18900
1	6537660	6538110	H3K4me3_Col-Tair10_FH-AR_common_1266	AT1G18910
1	6543760	6544430	H3K4me3_Col-Tair10_FH-AR_common_1267	AT1G18940
1	6546300	6547170	H3K4me3_Col-Tair10_FH-AR_common_1268	AT1G18950
1	6561950	6562750	H3K4me3_Col-Tair10_FH-AR_common_1269	AT1G19000
1	6565510	6566170	H3K4me3_Col-Tair10_FH-AR_common_1270	AT1G19010
1	6568100	6568300	H3K4me3_Col-Tair10_FH-AR_common_1271	AT1G19020
1	6568710	6569260	H3K4me3_Col-Tair10_FH-AR_common_1272	AT1G19025
1	6584420	6584710	H3K4me3_Col-Tair10_FH-AR_common_1273	AT1G19080, AT1G19070
1	6594950	6595560	H3K4me3_Col-Tair10_FH-AR_common_1274	AT1G19100
1	6602110	6602720	H3K4me3_Col-Tair10_FH-AR_common_1275	AT1G19110
1	6608060	6608560	H3K4me3_Col-Tair10_FH-AR_common_1276	AT1G19120, AT1G05463
1	6610240	6610620	H3K4me3_Col-Tair10_FH-AR_common_1277	AT1G19130
1	6611830	6612490	H3K4me3_Col-Tair10_FH-AR_common_1278	AT1G19140
1	6616640	6617440	H3K4me3_Col-Tair10_FH-AR_common_1279	AT1G19170
1	6622140	6622490	H3K4me3_Col-Tair10_FH-AR_common_1280	AT1G19180
1	6622660	6623130	H3K4me3_Col-Tair10_FH-AR_common_1281	.
1	6623860	6624750	H3K4me3_Col-Tair10_FH-AR_common_1282	AT1G19190
1	6625550	6625860	H3K4me3_Col-Tair10_FH-AR_common_1283	AT1G19200
1	6626960	6627640	H3K4me3_Col-Tair10_FH-AR_common_1284	AT1G19210
1	6644180	6644730	H3K4me3_Col-Tair10_FH-AR_common_1285	AT1G19230
1	6649950	6650440	H3K4me3_Col-Tair10_FH-AR_common_1286	AT1G19240
1	6666160	6666760	H3K4me3_Col-Tair10_FH-AR_common_1287	AT1G19290
1	6671680	6672470	H3K4me3_Col-Tair10_FH-AR_common_1288	AT1G19300
1	6677360	6677670	H3K4me3_Col-Tair10_FH-AR_common_1289	AT1G19310
1	6679510	6679810	H3K4me3_Col-Tair10_FH-AR_common_1290	AT1G19320
1	6683030	6683490	H3K4me3_Col-Tair10_FH-AR_common_1291	AT1G19330
1	6684740	6685240	H3K4me3_Col-Tair10_FH-AR_common_1292	AT1G19340
1	6688710	6689080	H3K4me3_Col-Tair10_FH-AR_common_1293	AT1G19350
1	6691940	6692480	H3K4me3_Col-Tair10_FH-AR_common_1294	AT1G19360
1	6694030	6694970	H3K4me3_Col-Tair10_FH-AR_common_1295	AT1G19370
1	6698030	6698650	H3K4me3_Col-Tair10_FH-AR_common_1296	AT1G19380
1	6709800	6710160	H3K4me3_Col-Tair10_FH-AR_common_1297	AT1G19394, AT1G19396
1	6727060	6727800	H3K4me3_Col-Tair10_FH-AR_common_1298	AT1G19430
1	6728810	6729730	H3K4me3_Col-Tair10_FH-AR_common_1299	AT1G19440
1	6734430	6734930	H3K4me3_Col-Tair10_FH-AR_common_1300	AT1G19450
1	6738440	6738910	H3K4me3_Col-Tair10_FH-AR_common_1301	AT1G19460
1	6744350	6745300	H3K4me3_Col-Tair10_FH-AR_common_1302	AT1G19480
1	6746770	6747130	H3K4me3_Col-Tair10_FH-AR_common_1303	AT1G19485
1	6753550	6754040	H3K4me3_Col-Tair10_FH-AR_common_1304	AT1G19490
1	6759920	6761030	H3K4me3_Col-Tair10_FH-AR_common_1305	AT1G19520
1	6765610	6765980	H3K4me3_Col-Tair10_FH-AR_common_1306	AT1G19540
1	6766350	6766650	H3K4me3_Col-Tair10_FH-AR_common_1307	AT1G19540
1	6773840	6774530	H3K4me3_Col-Tair10_FH-AR_common_1308	AT1G19570
1	6774790	6775430	H3K4me3_Col-Tair10_FH-AR_common_1309	AT1G19580
1	6779000	6779600	H3K4me3_Col-Tair10_FH-AR_common_1310	AT1G19600
1	6784420	6785020	H3K4me3_Col-Tair10_FH-AR_common_1311	.
1	6787340	6788050	H3K4me3_Col-Tair10_FH-AR_common_1312	AT1G19630
1	6799440	6799720	H3K4me3_Col-Tair10_FH-AR_common_1313	AT1G19650
1	6801940	6802440	H3K4me3_Col-Tair10_FH-AR_common_1314	AT1G19660
1	6805450	6806220	H3K4me3_Col-Tair10_FH-AR_common_1315	AT1G19680
1	6809190	6809580	H3K4me3_Col-Tair10_FH-AR_common_1316	AT1G19690
1	6811450	6811870	H3K4me3_Col-Tair10_FH-AR_common_1317	AT1G19700
1	6814980	6815210	H3K4me3_Col-Tair10_FH-AR_common_1318	AT1G19710
1	6822230	6822540	H3K4me3_Col-Tair10_FH-AR_common_1319	AT1G19720
1	6823760	6824080	H3K4me3_Col-Tair10_FH-AR_common_1320	AT1G19730
1	6824330	6825350	H3K4me3_Col-Tair10_FH-AR_common_1321	AT1G19740
1	6826860	6827510	H3K4me3_Col-Tair10_FH-AR_common_1322	AT1G19750
1	6832330	6833640	H3K4me3_Col-Tair10_FH-AR_common_1323	AT1G19770
1	6846350	6846820	H3K4me3_Col-Tair10_FH-AR_common_1324	AT1G19800
1	6872450	6873070	H3K4me3_Col-Tair10_FH-AR_common_1325	AT1G19840
1	6898190	6898640	H3K4me3_Col-Tair10_FH-AR_common_1326	AT1G19870
1	6903430	6904030	H3K4me3_Col-Tair10_FH-AR_common_1327	AT1G19880
1	6913220	6913970	H3K4me3_Col-Tair10_FH-AR_common_1328	AT1G19910
1	6916260	6916740	H3K4me3_Col-Tair10_FH-AR_common_1329	AT1G19920
1	6924160	6924520	H3K4me3_Col-Tair10_FH-AR_common_1330	AT1G19950
1	6932430	6932780	H3K4me3_Col-Tair10_FH-AR_common_1331	AT1G19970
1	6933050	6933360	H3K4me3_Col-Tair10_FH-AR_common_1332	AT1G19980
1	6935210	6935540	H3K4me3_Col-Tair10_FH-AR_common_1333	AT1G19990
1	6941160	6941490	H3K4me3_Col-Tair10_FH-AR_common_1334	AT1G20015
1	6945840	6946410	H3K4me3_Col-Tair10_FH-AR_common_1335	AT1G20030
1	6949060	6949560	H3K4me3_Col-Tair10_FH-AR_common_1336	AT1G20050
1	6955510	6956290	H3K4me3_Col-Tair10_FH-AR_common_1337	AT1G20060
1	6956460	6956730	H3K4me3_Col-Tair10_FH-AR_common_1338	AT1G20065
1	6958180	6958810	H3K4me3_Col-Tair10_FH-AR_common_1339	AT1G05523, AT1G20070
1	6966980	6967440	H3K4me3_Col-Tair10_FH-AR_common_1340	AT1G20090
1	6970430	6970940	H3K4me3_Col-Tair10_FH-AR_common_1341	AT1G20100
1	6971430	6971970	H3K4me3_Col-Tair10_FH-AR_common_1342	AT1G20110
1	6972080	6972670	H3K4me3_Col-Tair10_FH-AR_common_1343	AT1G20110
1	6986320	6987070	H3K4me3_Col-Tair10_FH-AR_common_1344	AT1G20140
1	7003620	7004400	H3K4me3_Col-Tair10_FH-AR_common_1345	AT1G20200
1	7007080	7007570	H3K4me3_Col-Tair10_FH-AR_common_1346	AT1G20220
1	7008870	7009370	H3K4me3_Col-Tair10_FH-AR_common_1347	AT1G20225
1	7009560	7010230	H3K4me3_Col-Tair10_FH-AR_common_1348	AT1G20230
1	7016760	7017200	H3K4me3_Col-Tair10_FH-AR_common_1349	AT1G20260
1	7022570	7023060	H3K4me3_Col-Tair10_FH-AR_common_1350	AT1G20270
1	7029610	7030390	H3K4me3_Col-Tair10_FH-AR_common_1351	AT1G20300
1	7032240	7032880	H3K4me3_Col-Tair10_FH-AR_common_1352	AT1G20310
1	7039030	7040070	H3K4me3_Col-Tair10_FH-AR_common_1353	AT1G20330
1	7042880	7043350	H3K4me3_Col-Tair10_FH-AR_common_1354	AT1G20340
1	7052890	7053640	H3K4me3_Col-Tair10_FH-AR_common_1355	AT1G20370
1	7062130	7062470	H3K4me3_Col-Tair10_FH-AR_common_1356	AT1G20380
1	7065510	7065840	H3K4me3_Col-Tair10_FH-AR_common_1357	AT1G20390
1	7081920	7082530	H3K4me3_Col-Tair10_FH-AR_common_1358	AT1G20410
1	7083340	7083830	H3K4me3_Col-Tair10_FH-AR_common_1359	AT1G20430
1	7091260	7091730	H3K4me3_Col-Tair10_FH-AR_common_1360	AT1G20460
1	7095980	7097100	H3K4me3_Col-Tair10_FH-AR_common_1361	AT1G20480
1	7098450	7099660	H3K4me3_Col-Tair10_FH-AR_common_1362	AT1G20490
1	7101820	7102750	H3K4me3_Col-Tair10_FH-AR_common_1363	AT1G20500
1	7104810	7105880	H3K4me3_Col-Tair10_FH-AR_common_1364	AT1G20510
1	7109870	7110330	H3K4me3_Col-Tair10_FH-AR_common_1365	AT1G20530
1	7112560	7113230	H3K4me3_Col-Tair10_FH-AR_common_1366	AT1G20540
1	7117490	7118120	H3K4me3_Col-Tair10_FH-AR_common_1367	AT1G20550
1	7121260	7121810	H3K4me3_Col-Tair10_FH-AR_common_1368	AT1G20560
1	7126350	7126550	H3K4me3_Col-Tair10_FH-AR_common_1369	AT1G20570
1	7128310	7128740	H3K4me3_Col-Tair10_FH-AR_common_1370	AT1G20575
1	7128850	7129340	H3K4me3_Col-Tair10_FH-AR_common_1371	AT1G20580
1	7143920	7145060	H3K4me3_Col-Tair10_FH-AR_common_1372	AT1G20620
1	7145360	7145820	H3K4me3_Col-Tair10_FH-AR_common_1373	.
1	7159490	7160080	H3K4me3_Col-Tair10_FH-AR_common_1374	AT1G20650
1	7167300	7167960	H3K4me3_Col-Tair10_FH-AR_common_1375	AT1G20670
1	7176030	7176360	H3K4me3_Col-Tair10_FH-AR_common_1376	AT1G20691, AT1G05563
1	7177200	7177490	H3K4me3_Col-Tair10_FH-AR_common_1377	AT1G20693
1	7179900	7180100	H3K4me3_Col-Tair10_FH-AR_common_1378	AT1G20696
1	7192390	7192900	H3K4me3_Col-Tair10_FH-AR_common_1379	AT1G20720
1	7209360	7209870	H3K4me3_Col-Tair10_FH-AR_common_1380	AT1G20760
1	7216400	7216720	H3K4me3_Col-Tair10_FH-AR_common_1381	AT1G20770
1	7217070	7217440	H3K4me3_Col-Tair10_FH-AR_common_1382	AT1G20780
1	7232000	7232730	H3K4me3_Col-Tair10_FH-AR_common_1383	AT1G20810
1	7233710	7233970	H3K4me3_Col-Tair10_FH-AR_common_1384	AT1G20816
1	7238760	7239450	H3K4me3_Col-Tair10_FH-AR_common_1385	AT1G20823
1	7242910	7243390	H3K4me3_Col-Tair10_FH-AR_common_1386	AT1G20830
1	7247380	7247730	H3K4me3_Col-Tair10_FH-AR_common_1387	AT1G20840
1	7258050	7258500	H3K4me3_Col-Tair10_FH-AR_common_1388	AT1G20860
1	7264580	7265430	H3K4me3_Col-Tair10_FH-AR_common_1389	AT1G20880
1	7267010	7267350	H3K4me3_Col-Tair10_FH-AR_common_1390	AT1G20890
1	7272840	7273410	H3K4me3_Col-Tair10_FH-AR_common_1391	AT1G20900
1	7280520	7281150	H3K4me3_Col-Tair10_FH-AR_common_1392	AT1G20910
1	7285050	7285740	H3K4me3_Col-Tair10_FH-AR_common_1393	AT1G20920
1	7294310	7294640	H3K4me3_Col-Tair10_FH-AR_common_1394	AT1G20930
1	7301220	7301420	H3K4me3_Col-Tair10_FH-AR_common_1395	AT1G20950
1	7309520	7310210	H3K4me3_Col-Tair10_FH-AR_common_1396	AT1G20960
1	7313980	7315060	H3K4me3_Col-Tair10_FH-AR_common_1397	AT1G20970, AT1TE23620
1	7324870	7325550	H3K4me3_Col-Tair10_FH-AR_common_1398	AT1G20980
1	7330510	7330980	H3K4me3_Col-Tair10_FH-AR_common_1399	.
1	7337760	7338580	H3K4me3_Col-Tair10_FH-AR_common_1400	AT1G21000
1	7338720	7339130	H3K4me3_Col-Tair10_FH-AR_common_1401	.
1	7346170	7346840	H3K4me3_Col-Tair10_FH-AR_common_1402	AT1G21010
1	7366970	7367570	H3K4me3_Col-Tair10_FH-AR_common_1403	AT1G21050
1	7374240	7374750	H3K4me3_Col-Tair10_FH-AR_common_1404	AT1G21065
1	7377500	7378110	H3K4me3_Col-Tair10_FH-AR_common_1405	AT1G21070
1	7381750	7382410	H3K4me3_Col-Tair10_FH-AR_common_1406	AT1G21080
1	7384810	7385100	H3K4me3_Col-Tair10_FH-AR_common_1407	AT1G21090
1	7385620	7385870	H3K4me3_Col-Tair10_FH-AR_common_1408	.
1	7412130	7412740	H3K4me3_Col-Tair10_FH-AR_common_1409	AT1G21160
1	7412970	7413550	H3K4me3_Col-Tair10_FH-AR_common_1410	AT1G21160, AT1G21170
1	7420390	7420900	H3K4me3_Col-Tair10_FH-AR_common_1411	AT1G21190
1	7421250	7421850	H3K4me3_Col-Tair10_FH-AR_common_1412	AT1G21200
1	7442290	7442980	H3K4me3_Col-Tair10_FH-AR_common_1413	AT1G21260
1	7447660	7448450	H3K4me3_Col-Tair10_FH-AR_common_1414	AT1G21280
1	7466010	7466450	H3K4me3_Col-Tair10_FH-AR_common_1415	AT1G21320
1	7469080	7469620	H3K4me3_Col-Tair10_FH-AR_common_1416	AT1G21326
1	7478560	7479030	H3K4me3_Col-Tair10_FH-AR_common_1417	AT1G21350
1	7483820	7484660	H3K4me3_Col-Tair10_FH-AR_common_1418	AT1G21370
1	7489980	7490590	H3K4me3_Col-Tair10_FH-AR_common_1419	AT1G21390
1	7493430	7493840	H3K4me3_Col-Tair10_FH-AR_common_1420	AT1G21400
1	7494410	7494790	H3K4me3_Col-Tair10_FH-AR_common_1421	AT1G21400
1	7497300	7497750	H3K4me3_Col-Tair10_FH-AR_common_1422	AT1G21410
1	7503550	7504160	H3K4me3_Col-Tair10_FH-AR_common_1423	AT1G21440
1	7513070	7513320	H3K4me3_Col-Tair10_FH-AR_common_1424	AT1G21460
1	7520960	7521490	H3K4me3_Col-Tair10_FH-AR_common_1425	AT1G21480
1	7565020	7565720	H3K4me3_Col-Tair10_FH-AR_common_1426	AT1G21580
1	7569380	7569880	H3K4me3_Col-Tair10_FH-AR_common_1427	AT1G21590
1	7572960	7573800	H3K4me3_Col-Tair10_FH-AR_common_1428	AT1G21600
1	7573920	7574530	H3K4me3_Col-Tair10_FH-AR_common_1429	AT1G21610
1	7581110	7581760	H3K4me3_Col-Tair10_FH-AR_common_1430	AT1G21630
1	7588550	7589270	H3K4me3_Col-Tair10_FH-AR_common_1431	AT1G21640
1	7600210	7600660	H3K4me3_Col-Tair10_FH-AR_common_1432	AT1G21650
1	7603530	7604250	H3K4me3_Col-Tair10_FH-AR_common_1433	AT1G21650, AT1G21651
1	7605660	7606600	H3K4me3_Col-Tair10_FH-AR_common_1434	AT1G21660
1	7610400	7612100	H3K4me3_Col-Tair10_FH-AR_common_1435	AT1G21670
1	7612970	7614170	H3K4me3_Col-Tair10_FH-AR_common_1436	AT1G21680
1	7615530	7616110	H3K4me3_Col-Tair10_FH-AR_common_1437	AT1G21690
1	7619140	7619750	H3K4me3_Col-Tair10_FH-AR_common_1438	AT1G21695
1	7623330	7624130	H3K4me3_Col-Tair10_FH-AR_common_1439	AT1G21700
1	7624370	7625030	H3K4me3_Col-Tair10_FH-AR_common_1440	AT1G21710
1	7626300	7626960	H3K4me3_Col-Tair10_FH-AR_common_1441	AT1G21720
1	7630230	7630660	H3K4me3_Col-Tair10_FH-AR_common_1442	AT1G21730, AT1TE24580
1	7641240	7642950	H3K4me3_Col-Tair10_FH-AR_common_1443	AT1G21740
1	7645630	7646100	H3K4me3_Col-Tair10_FH-AR_common_1444	AT1G21750
1	7651870	7652260	H3K4me3_Col-Tair10_FH-AR_common_1445	AT1G21780, AT1G21770
1	7652420	7652910	H3K4me3_Col-Tair10_FH-AR_common_1446	AT1G21780
1	7654220	7654870	H3K4me3_Col-Tair10_FH-AR_common_1447	AT1G21790
1	7680530	7681260	H3K4me3_Col-Tair10_FH-AR_common_1448	AT1G21880
1	7692010	7692350	H3K4me3_Col-Tair10_FH-AR_common_1449	AT1G21900
1	7705040	7706160	H3K4me3_Col-Tair10_FH-AR_common_1450	AT1G21920
1	7715190	7715580	H3K4me3_Col-Tair10_FH-AR_common_1451	AT1TE24850
1	7723420	7723850	H3K4me3_Col-Tair10_FH-AR_common_1452	AT1G21950
1	7734850	7735530	H3K4me3_Col-Tair10_FH-AR_common_1453	AT1G21980
1	7754330	7755060	H3K4me3_Col-Tair10_FH-AR_common_1454	AT1G22020
1	7759600	7760280	H3K4me3_Col-Tair10_FH-AR_common_1455	AT1G22030
1	7780850	7781300	H3K4me3_Col-Tair10_FH-AR_common_1456	AT1G22060, AT1G05707
1	7801670	7802450	H3K4me3_Col-Tair10_FH-AR_common_1457	.
1	7836270	7837120	H3K4me3_Col-Tair10_FH-AR_common_1458	AT1G22190
1	7840180	7840750	H3K4me3_Col-Tair10_FH-AR_common_1459	AT1G22200
1	7846790	7847590	H3K4me3_Col-Tair10_FH-AR_common_1460	AT1G22220
1	7864950	7865300	H3K4me3_Col-Tair10_FH-AR_common_1461	AT1G22260
1	7865480	7865970	H3K4me3_Col-Tair10_FH-AR_common_1462	AT1G22270
1	7867080	7867390	H3K4me3_Col-Tair10_FH-AR_common_1463	AT1G22275
1	7880870	7881170	H3K4me3_Col-Tair10_FH-AR_common_1464	AT1G22300, AT1TE25360
1	7882920	7883740	H3K4me3_Col-Tair10_FH-AR_common_1465	AT1G22310
1	7886760	7887030	H3K4me3_Col-Tair10_FH-AR_common_1466	AT1G22330
1	7894000	7894470	H3K4me3_Col-Tair10_FH-AR_common_1467	AT1G22350
1	7895100	7895710	H3K4me3_Col-Tair10_FH-AR_common_1468	.
1	7897050	7897480	H3K4me3_Col-Tair10_FH-AR_common_1469	AT1G22360
1	7898360	7898930	H3K4me3_Col-Tair10_FH-AR_common_1470	.
1	7901970	7902240	H3K4me3_Col-Tair10_FH-AR_common_1471	AT1G22380
1	7909130	7909620	H3K4me3_Col-Tair10_FH-AR_common_1472	AT1G22403
1	7911950	7912860	H3K4me3_Col-Tair10_FH-AR_common_1473	AT1G22410
1	7916770	7917240	H3K4me3_Col-Tair10_FH-AR_common_1474	AT1G22420
1	7919710	7920030	H3K4me3_Col-Tair10_FH-AR_common_1475	AT1G22430
1	7925310	7925770	H3K4me3_Col-Tair10_FH-AR_common_1476	AT1G22450
1	7933020	7933230	H3K4me3_Col-Tair10_FH-AR_common_1477	.
1	7952210	7952660	H3K4me3_Col-Tair10_FH-AR_common_1478	AT1G22510, AT1G05757
1	7953750	7954390	H3K4me3_Col-Tair10_FH-AR_common_1479	AT1G22520
1	7956920	7957810	H3K4me3_Col-Tair10_FH-AR_common_1480	AT1G22530
1	7964100	7964750	H3K4me3_Col-Tair10_FH-AR_common_1481	AT1G22540
1	7978180	7978600	H3K4me3_Col-Tair10_FH-AR_common_1482	AT1G22570
1	7983640	7983980	H3K4me3_Col-Tair10_FH-AR_common_1483	.
1	7988870	7989140	H3K4me3_Col-Tair10_FH-AR_common_1484	AT1G22600
1	7994320	7995960	H3K4me3_Col-Tair10_FH-AR_common_1485	AT1G22610
1	8002390	8002900	H3K4me3_Col-Tair10_FH-AR_common_1486	AT1G22620
1	8006210	8007200	H3K4me3_Col-Tair10_FH-AR_common_1487	AT1G22640
1	8017360	8017980	H3K4me3_Col-Tair10_FH-AR_common_1488	AT1G22660
1	8029190	8029940	H3K4me3_Col-Tair10_FH-AR_common_1489	AT1G22700, AT1G05763
1	8031750	8032020	H3K4me3_Col-Tair10_FH-AR_common_1490	AT1G22710
1	8032530	8032940	H3K4me3_Col-Tair10_FH-AR_common_1491	AT1G22710
1	8046130	8046660	H3K4me3_Col-Tair10_FH-AR_common_1492	AT1G22730
1	8050800	8051130	H3K4me3_Col-Tair10_FH-AR_common_1493	AT1G22750
1	8062250	8062520	H3K4me3_Col-Tair10_FH-AR_common_1494	AT1G22770
1	8067890	8068370	H3K4me3_Col-Tair10_FH-AR_common_1495	AT1G22780
1	8069460	8069810	H3K4me3_Col-Tair10_FH-AR_common_1496	AT1G22790
1	8071920	8072570	H3K4me3_Col-Tair10_FH-AR_common_1497	AT1G22800, AT1G05767
1	8074660	8075000	H3K4me3_Col-Tair10_FH-AR_common_1498	AT1G22810
1	8076560	8077370	H3K4me3_Col-Tair10_FH-AR_common_1499	AT1G22830
1	8079300	8079790	H3K4me3_Col-Tair10_FH-AR_common_1500	AT1G22840
1	8082150	8082920	H3K4me3_Col-Tair10_FH-AR_common_1501	AT1G22850
1	8083260	8083990	H3K4me3_Col-Tair10_FH-AR_common_1502	AT1G22860
1	8089320	8090090	H3K4me3_Col-Tair10_FH-AR_common_1503	AT1G22870
1	8097070	8097600	H3K4me3_Col-Tair10_FH-AR_common_1504	.
1	8098610	8099210	H3K4me3_Col-Tair10_FH-AR_common_1505	AT1G22882
1	8111160	8111980	H3K4me3_Col-Tair10_FH-AR_common_1506	AT1G22920
1	8117380	8118460	H3K4me3_Col-Tair10_FH-AR_common_1507	AT1G22930
1	8122360	8122850	H3K4me3_Col-Tair10_FH-AR_common_1508	AT1G22940
1	8126750	8127220	H3K4me3_Col-Tair10_FH-AR_common_1509	AT1G22950
1	8129630	8130420	H3K4me3_Col-Tair10_FH-AR_common_1510	AT1G22960
1	8131630	8132150	H3K4me3_Col-Tair10_FH-AR_common_1511	AT1G22970
1	8135250	8135930	H3K4me3_Col-Tair10_FH-AR_common_1512	AT1G22985
1	8144020	8144690	H3K4me3_Col-Tair10_FH-AR_common_1513	.
1	8147240	8147590	H3K4me3_Col-Tair10_FH-AR_common_1514	AT1G23010
1	8148050	8148550	H3K4me3_Col-Tair10_FH-AR_common_1515	AT1G23010
1	8153120	8153590	H3K4me3_Col-Tair10_FH-AR_common_1516	AT1G23020
1	8156650	8157120	H3K4me3_Col-Tair10_FH-AR_common_1517	AT1G23030
1	8164950	8165510	H3K4me3_Col-Tair10_FH-AR_common_1518	AT1G23040
1	8168610	8169150	H3K4me3_Col-Tair10_FH-AR_common_1519	AT1G23050, AT1G23052
1	8175130	8175770	H3K4me3_Col-Tair10_FH-AR_common_1520	AT1G23070
1	8182610	8183450	H3K4me3_Col-Tair10_FH-AR_common_1521	AT1G23080
1	8188360	8188990	H3K4me3_Col-Tair10_FH-AR_common_1522	AT1G23090
1	8195780	8196140	H3K4me3_Col-Tair10_FH-AR_common_1523	AT1G23100
1	8198730	8198950	H3K4me3_Col-Tair10_FH-AR_common_1524	AT1G23120
1	8212630	8213150	H3K4me3_Col-Tair10_FH-AR_common_1525	AT1G23170
1	8216020	8216700	H3K4me3_Col-Tair10_FH-AR_common_1526	AT1G23180
1	8219830	8220130	H3K4me3_Col-Tair10_FH-AR_common_1527	AT1G23190
1	8228910	8229340	H3K4me3_Col-Tair10_FH-AR_common_1528	.
1	8230190	8230660	H3K4me3_Col-Tair10_FH-AR_common_1529	AT1G23201
1	8242460	8243020	H3K4me3_Col-Tair10_FH-AR_common_1530	AT1G23220
1	8244410	8244930	H3K4me3_Col-Tair10_FH-AR_common_1531	AT1G23230
1	8258340	8258680	H3K4me3_Col-Tair10_FH-AR_common_1532	AT1G23260
1	8262290	8262740	H3K4me3_Col-Tair10_FH-AR_common_1533	AT1G23280
1	8262960	8263440	H3K4me3_Col-Tair10_FH-AR_common_1534	AT1G23290
1	8267970	8268190	H3K4me3_Col-Tair10_FH-AR_common_1535	.
1	8281550	8281870	H3K4me3_Col-Tair10_FH-AR_common_1536	AT1G23330
1	8296550	8296920	H3K4me3_Col-Tair10_FH-AR_common_1537	AT1G23360
1	8302150	8302550	H3K4me3_Col-Tair10_FH-AR_common_1538	AT1G23380
1	8309590	8310640	H3K4me3_Col-Tair10_FH-AR_common_1539	AT1G23390
1	8314120	8314730	H3K4me3_Col-Tair10_FH-AR_common_1540	AT1G23400
1	8321880	8322260	H3K4me3_Col-Tair10_FH-AR_common_1541	AT1G23440
1	8329930	8330470	H3K4me3_Col-Tair10_FH-AR_common_1542	AT1G23465
1	8336660	8337170	H3K4me3_Col-Tair10_FH-AR_common_1543	AT1G23490
1	8349270	8349750	H3K4me3_Col-Tair10_FH-AR_common_1544	AT1G23540
1	8350820	8351760	H3K4me3_Col-Tair10_FH-AR_common_1545	AT1G23550
1	8382120	8382330	H3K4me3_Col-Tair10_FH-AR_common_1546	AT1G23700
1	8385240	8386280	H3K4me3_Col-Tair10_FH-AR_common_1547	AT1G23710
1	8399020	8399680	H3K4me3_Col-Tair10_FH-AR_common_1548	AT1G23740
1	8402450	8402760	H3K4me3_Col-Tair10_FH-AR_common_1549	AT1G23760
1	8407700	8408510	H3K4me3_Col-Tair10_FH-AR_common_1550	AT1G23780
1	8410070	8410610	H3K4me3_Col-Tair10_FH-AR_common_1551	AT1G23790
1	8420300	8420680	H3K4me3_Col-Tair10_FH-AR_common_1552	AT1G23820
1	8428640	8429330	H3K4me3_Col-Tair10_FH-AR_common_1553	AT1G23860
1	8432190	8432850	H3K4me3_Col-Tair10_FH-AR_common_1554	AT1G23870
1	8436560	8436770	H3K4me3_Col-Tair10_FH-AR_common_1555	AT1G23880
1	8440490	8440850	H3K4me3_Col-Tair10_FH-AR_common_1556	AT1G23890
1	8441130	8441500	H3K4me3_Col-Tair10_FH-AR_common_1557	AT1G23900
1	8461770	8462090	H3K4me3_Col-Tair10_FH-AR_common_1558	AT1G23935
1	8470930	8471400	H3K4me3_Col-Tair10_FH-AR_common_1559	AT1G23950
1	8483450	8483840	H3K4me3_Col-Tair10_FH-AR_common_1560	AT1G23970
1	8485200	8486000	H3K4me3_Col-Tair10_FH-AR_common_1561	AT1G23985, AT1G23980
1	8506100	8506800	H3K4me3_Col-Tair10_FH-AR_common_1562	AT1G24040
1	8506980	8507720	H3K4me3_Col-Tair10_FH-AR_common_1563	AT1G24050
1	8520410	8520950	H3K4me3_Col-Tair10_FH-AR_common_1564	AT1G24090
1	8523250	8523600	H3K4me3_Col-Tair10_FH-AR_common_1565	AT1G24095
1	8526320	8527080	H3K4me3_Col-Tair10_FH-AR_common_1566	AT1G24100
1	8531730	8532220	H3K4me3_Col-Tair10_FH-AR_common_1567	AT1G24120
1	8549350	8550960	H3K4me3_Col-Tair10_FH-AR_common_1568	AT1G24150
1	8557700	8558670	H3K4me3_Col-Tair10_FH-AR_common_1569	AT1G24170
1	8562480	8563460	H3K4me3_Col-Tair10_FH-AR_common_1570	AT1G24180
1	8586330	8586690	H3K4me3_Col-Tair10_FH-AR_common_1571	AT1G24240
1	8600430	8600830	H3K4me3_Col-Tair10_FH-AR_common_1572	AT1G24265
1	8606980	8607380	H3K4me3_Col-Tair10_FH-AR_common_1573	AT1G24267
1	8609360	8610050	H3K4me3_Col-Tair10_FH-AR_common_1574	AT1G24280
1	8613990	8614260	H3K4me3_Col-Tair10_FH-AR_common_1575	AT1G24290
1	8620110	8620640	H3K4me3_Col-Tair10_FH-AR_common_1576	AT1G24300
1	8624040	8624690	H3K4me3_Col-Tair10_FH-AR_common_1577	AT1G24310
1	8631600	8631880	H3K4me3_Col-Tair10_FH-AR_common_1578	AT1G24330
1	8635170	8635810	H3K4me3_Col-Tair10_FH-AR_common_1579	AT1G24340
1	8639910	8640440	H3K4me3_Col-Tair10_FH-AR_common_1580	AT1G24350
1	8640690	8641350	H3K4me3_Col-Tair10_FH-AR_common_1581	AT1G24360
1	8662210	8662720	H3K4me3_Col-Tair10_FH-AR_common_1582	AT1G24440
1	8664110	8664960	H3K4me3_Col-Tair10_FH-AR_common_1583	AT1G24450
1	8665830	8666710	H3K4me3_Col-Tair10_FH-AR_common_1584	AT1G24460
1	8676690	8677070	H3K4me3_Col-Tair10_FH-AR_common_1585	AT1G24480
1	8682250	8682930	H3K4me3_Col-Tair10_FH-AR_common_1586	AT1G24490
1	8687560	8688210	H3K4me3_Col-Tair10_FH-AR_common_1587	AT1G24510
1	8693140	8694170	H3K4me3_Col-Tair10_FH-AR_common_1588	AT1G24530
1	8702350	8703300	H3K4me3_Col-Tair10_FH-AR_common_1589	AT1G24560
1	8710080	8710640	H3K4me3_Col-Tair10_FH-AR_common_1590	AT1G24580
1	8722200	8722730	H3K4me3_Col-Tair10_FH-AR_common_1591	AT1G24610
1	8734480	8735110	H3K4me3_Col-Tair10_FH-AR_common_1592	AT1G24650
1	8742000	8742800	H3K4me3_Col-Tair10_FH-AR_common_1593	AT1G24706
1	8757890	8758370	H3K4me3_Col-Tair10_FH-AR_common_1594	AT1G24735
1	8762820	8763390	H3K4me3_Col-Tair10_FH-AR_common_1595	AT1G24764
1	8767520	8768210	H3K4me3_Col-Tair10_FH-AR_common_1596	AT1G24793
1	8769650	8770600	H3K4me3_Col-Tair10_FH-AR_common_1597	AT1G24800
1	8781910	8782600	H3K4me3_Col-Tair10_FH-AR_common_1598	.
1	8784040	8784980	H3K4me3_Col-Tair10_FH-AR_common_1599	AT1G24881
1	8804440	8805120	H3K4me3_Col-Tair10_FH-AR_common_1600	AT1G25054
1	8806560	8807510	H3K4me3_Col-Tair10_FH-AR_common_1601	AT1G25055
1	8818760	8819540	H3K4me3_Col-Tair10_FH-AR_common_1602	AT1G25145
1	8820940	8821890	H3K4me3_Col-Tair10_FH-AR_common_1603	AT1G25150
1	8833190	8833910	H3K4me3_Col-Tair10_FH-AR_common_1604	AT1G25210
1	8835330	8836260	H3K4me3_Col-Tair10_FH-AR_common_1605	AT1G25211
1	8839030	8839540	H3K4me3_Col-Tair10_FH-AR_common_1606	AT1G25220
1	8843840	8844240	H3K4me3_Col-Tair10_FH-AR_common_1607	AT1G05937
1	8855530	8855810	H3K4me3_Col-Tair10_FH-AR_common_1608	AT1G25260
1	8860710	8860980	H3K4me3_Col-Tair10_FH-AR_common_1609	AT1G25275
1	8867100	8867630	H3K4me3_Col-Tair10_FH-AR_common_1610	AT1G25290
1	8877810	8878120	H3K4me3_Col-Tair10_FH-AR_common_1611	AT1G25320
1	8893900	8894240	H3K4me3_Col-Tair10_FH-AR_common_1612	AT1G25350
1	8894370	8894920	H3K4me3_Col-Tair10_FH-AR_common_1613	AT1G25360
1	8898020	8899100	H3K4me3_Col-Tair10_FH-AR_common_1614	AT1G25370
1	8902650	8903290	H3K4me3_Col-Tair10_FH-AR_common_1615	AT1G25375
1	8903480	8904120	H3K4me3_Col-Tair10_FH-AR_common_1616	AT1G25380
1	8908400	8908990	H3K4me3_Col-Tair10_FH-AR_common_1617	AT1G25390
1	8911410	8912030	H3K4me3_Col-Tair10_FH-AR_common_1618	.
1	8915960	8916670	H3K4me3_Col-Tair10_FH-AR_common_1619	AT1G25420
1	8918990	8919390	H3K4me3_Col-Tair10_FH-AR_common_1620	AT1G25422
1	8934670	8935300	H3K4me3_Col-Tair10_FH-AR_common_1621	AT1G25440
1	8945870	8946440	H3K4me3_Col-Tair10_FH-AR_common_1622	AT1G25470
1	8948360	8948850	H3K4me3_Col-Tair10_FH-AR_common_1623	AT1G25480
1	8951200	8951870	H3K4me3_Col-Tair10_FH-AR_common_1624	AT1G25490
1	8957520	8957980	H3K4me3_Col-Tair10_FH-AR_common_1625	AT1G25500
1	8959450	8960240	H3K4me3_Col-Tair10_FH-AR_common_1626	.
1	8962110	8962610	H3K4me3_Col-Tair10_FH-AR_common_1627	AT1G25520
1	8966470	8966740	H3K4me3_Col-Tair10_FH-AR_common_1628	AT1G25530
1	8974180	8974660	H3K4me3_Col-Tair10_FH-AR_common_1629	AT1G25540
1	8976870	8977380	H3K4me3_Col-Tair10_FH-AR_common_1630	AT1G25550
1	8982180	8982950	H3K4me3_Col-Tair10_FH-AR_common_1631	AT1G25560
1	8994450	8995540	H3K4me3_Col-Tair10_FH-AR_common_1632	AT1G25570
1	8999330	8999670	H3K4me3_Col-Tair10_FH-AR_common_1633	AT1G25580
1	9020380	9020930	H3K4me3_Col-Tair10_FH-AR_common_1634	AT1G26090, AT1G05973
1	9027140	9027730	H3K4me3_Col-Tair10_FH-AR_common_1635	AT1G26110
1	9030890	9031500	H3K4me3_Col-Tair10_FH-AR_common_1636	AT1G26120
1	9033470	9033780	H3K4me3_Col-Tair10_FH-AR_common_1637	AT1G26130
1	9046430	9047010	H3K4me3_Col-Tair10_FH-AR_common_1638	AT1G26160
1	9054110	9054600	H3K4me3_Col-Tair10_FH-AR_common_1639	AT1G26170
1	9054740	9055270	H3K4me3_Col-Tair10_FH-AR_common_1640	AT1G26180
1	9060490	9061090	H3K4me3_Col-Tair10_FH-AR_common_1641	AT1G26190
1	9071100	9072260	H3K4me3_Col-Tair10_FH-AR_common_1642	AT1G26208, AT1G26220, AT1G26218
1	9074830	9075290	H3K4me3_Col-Tair10_FH-AR_common_1643	AT1G26230
1	9091570	9091840	H3K4me3_Col-Tair10_FH-AR_common_1644	AT1G26270
1	9092070	9092430	H3K4me3_Col-Tair10_FH-AR_common_1645	AT1G26270
1	9099110	9099750	H3K4me3_Col-Tair10_FH-AR_common_1646	AT1G26300
1	9107520	9107830	H3K4me3_Col-Tair10_FH-AR_common_1647	AT1G26330
1	9113870	9114370	H3K4me3_Col-Tair10_FH-AR_common_1648	AT1G26340
1	9125180	9125530	H3K4me3_Col-Tair10_FH-AR_common_1649	AT1G26370
1	9145510	9145960	H3K4me3_Col-Tair10_FH-AR_common_1650	AT1G26440
1	9151710	9152500	H3K4me3_Col-Tair10_FH-AR_common_1651	AT1G26460
1	9155070	9155520	H3K4me3_Col-Tair10_FH-AR_common_1652	AT1G26470
1	9158340	9158900	H3K4me3_Col-Tair10_FH-AR_common_1653	AT1G26500
1	9165120	9165830	H3K4me3_Col-Tair10_FH-AR_common_1654	AT1G26520, AT1G26530
1	9170440	9170890	H3K4me3_Col-Tair10_FH-AR_common_1655	AT1G26540
1	9205880	9206510	H3K4me3_Col-Tair10_FH-AR_common_1656	AT1G26630
1	9209250	9209870	H3K4me3_Col-Tair10_FH-AR_common_1657	AT1G26640
1	9210110	9210740	H3K4me3_Col-Tair10_FH-AR_common_1658	AT1G26650
1	9211680	9212170	H3K4me3_Col-Tair10_FH-AR_common_1659	AT1G26660
1	9214110	9214750	H3K4me3_Col-Tair10_FH-AR_common_1660	AT1G26665
1	9215950	9216410	H3K4me3_Col-Tair10_FH-AR_common_1661	AT1G26670
1	9225130	9225730	H3K4me3_Col-Tair10_FH-AR_common_1662	AT1G26690
1	9246150	9246590	H3K4me3_Col-Tair10_FH-AR_common_1663	AT1G26740
1	9246770	9247290	H3K4me3_Col-Tair10_FH-AR_common_1664	AT1G26750
1	9249660	9249900	H3K4me3_Col-Tair10_FH-AR_common_1665	AT1G26760
1	9260410	9260890	H3K4me3_Col-Tair10_FH-AR_common_1666	.
1	9285480	9286240	H3K4me3_Col-Tair10_FH-AR_common_1667	AT1G26800
1	9289640	9289960	H3K4me3_Col-Tair10_FH-AR_common_1668	AT1G26810
1	9295770	9296380	H3K4me3_Col-Tair10_FH-AR_common_1669	AT1G26830
1	9303810	9304080	H3K4me3_Col-Tair10_FH-AR_common_1670	AT1G26850
1	9316240	9316720	H3K4me3_Col-Tair10_FH-AR_common_1671	.
1	9320810	9321460	H3K4me3_Col-Tair10_FH-AR_common_1672	AT1G26900
1	9321720	9321940	H3K4me3_Col-Tair10_FH-AR_common_1673	AT1G26910
1	9329620	9330030	H3K4me3_Col-Tair10_FH-AR_common_1674	AT1G26920
1	9336280	9337520	H3K4me3_Col-Tair10_FH-AR_common_1675	AT1G26930
1	9343110	9343730	H3K4me3_Col-Tair10_FH-AR_common_1676	AT1G26940
1	9373960	9374730	H3K4me3_Col-Tair10_FH-AR_common_1677	AT1G27000
1	9393680	9394310	H3K4me3_Col-Tair10_FH-AR_common_1678	AT1G27050
1	9394810	9395310	H3K4me3_Col-Tair10_FH-AR_common_1679	AT1G27060
1	9398760	9399450	H3K4me3_Col-Tair10_FH-AR_common_1680	AT1G27070
1	9405180	9405740	H3K4me3_Col-Tair10_FH-AR_common_1681	AT1G27090
1	9405890	9406250	H3K4me3_Col-Tair10_FH-AR_common_1682	AT1G27090
1	9407890	9408620	H3K4me3_Col-Tair10_FH-AR_common_1683	.
1	9410480	9410960	H3K4me3_Col-Tair10_FH-AR_common_1684	AT1G27100
1	9421320	9422200	H3K4me3_Col-Tair10_FH-AR_common_1685	AT1G27120
1	9425580	9426470	H3K4me3_Col-Tair10_FH-AR_common_1686	AT1G27130
1	9428000	9428530	H3K4me3_Col-Tair10_FH-AR_common_1687	AT1G27140
1	9429040	9429370	H3K4me3_Col-Tair10_FH-AR_common_1688	AT1G27150
1	9434390	9435110	H3K4me3_Col-Tair10_FH-AR_common_1689	AT1G27170
1	9441170	9441850	H3K4me3_Col-Tair10_FH-AR_common_1690	AT1G27180
1	9447980	9448790	H3K4me3_Col-Tair10_FH-AR_common_1691	AT1G27190
1	9450860	9451470	H3K4me3_Col-Tair10_FH-AR_common_1692	AT1G27200
1	9457070	9458060	H3K4me3_Col-Tair10_FH-AR_common_1693	AT1G27210
1	9477830	9479500	H3K4me3_Col-Tair10_FH-AR_common_1694	AT1G27285
1	9481680	9482430	H3K4me3_Col-Tair10_FH-AR_common_1695	AT1G27290, AT1TE30555
1	9483260	9484010	H3K4me3_Col-Tair10_FH-AR_common_1696	AT1G27300, AT1G06083
1	9485350	9485850	H3K4me3_Col-Tair10_FH-AR_common_1697	AT1G27310
1	9487210	9487980	H3K4me3_Col-Tair10_FH-AR_common_1698	AT1G27320
1	9495570	9496070	H3K4me3_Col-Tair10_FH-AR_common_1699	AT1G27340
1	9500970	9501580	H3K4me3_Col-Tair10_FH-AR_common_1700	AT1G27360
1	9507980	9508300	H3K4me3_Col-Tair10_FH-AR_common_1701	AT1G27370
1	9512330	9512860	H3K4me3_Col-Tair10_FH-AR_common_1702	AT1G27385
1	9514630	9514970	H3K4me3_Col-Tair10_FH-AR_common_1703	AT1G27390
1	9515170	9515630	H3K4me3_Col-Tair10_FH-AR_common_1704	AT1G27400
1	9517130	9517670	H3K4me3_Col-Tair10_FH-AR_common_1705	AT1G27410
1	9526540	9527170	H3K4me3_Col-Tair10_FH-AR_common_1706	AT1G27430
1	9528360	9528840	H3K4me3_Col-Tair10_FH-AR_common_1707	AT1G27435
1	9530990	9531410	H3K4me3_Col-Tair10_FH-AR_common_1708	AT1G27440
1	9532010	9532780	H3K4me3_Col-Tair10_FH-AR_common_1709	AT1G27450
1	9534870	9535160	H3K4me3_Col-Tair10_FH-AR_common_1710	AT1G27460
1	9537150	9537420	H3K4me3_Col-Tair10_FH-AR_common_1711	.
1	9538650	9539030	H3K4me3_Col-Tair10_FH-AR_common_1712	AT1G27461
1	9543420	9544280	H3K4me3_Col-Tair10_FH-AR_common_1713	AT1G27470
1	9553690	9554140	H3K4me3_Col-Tair10_FH-AR_common_1714	AT1G27500
1	9557610	9558350	H3K4me3_Col-Tair10_FH-AR_common_1715	AT1G27510
1	9558600	9559100	H3K4me3_Col-Tair10_FH-AR_common_1716	AT1G27520
1	9563350	9563990	H3K4me3_Col-Tair10_FH-AR_common_1717	AT1G27530
1	9567360	9567880	H3K4me3_Col-Tair10_FH-AR_common_1718	AT1G27540
1	9592110	9592750	H3K4me3_Col-Tair10_FH-AR_common_1719	AT1G27595
1	9605170	9606130	H3K4me3_Col-Tair10_FH-AR_common_1720	AT1G27600
1	9611460	9611890	H3K4me3_Col-Tair10_FH-AR_common_1721	AT1G27630
1	9614560	9615410	H3K4me3_Col-Tair10_FH-AR_common_1722	AT1G27650, AT1G27640
1	9631210	9631900	H3K4me3_Col-Tair10_FH-AR_common_1723	AT1G27680
1	9636600	9637250	H3K4me3_Col-Tair10_FH-AR_common_1724	AT1G27690
1	9639030	9639520	H3K4me3_Col-Tair10_FH-AR_common_1725	AT1G27695
1	9641400	9641900	H3K4me3_Col-Tair10_FH-AR_common_1726	AT1G27700
1	9647130	9647390	H3K4me3_Col-Tair10_FH-AR_common_1727	AT1G27720
1	9648260	9648510	H3K4me3_Col-Tair10_FH-AR_common_1728	.
1	9648660	9649060	H3K4me3_Col-Tair10_FH-AR_common_1729	AT1G27730
1	9657290	9657990	H3K4me3_Col-Tair10_FH-AR_common_1730	AT1G27750
1	9662080	9662880	H3K4me3_Col-Tair10_FH-AR_common_1731	AT1G27752
1	9668620	9668870	H3K4me3_Col-Tair10_FH-AR_common_1732	AT1G27760
1	9669040	9669580	H3K4me3_Col-Tair10_FH-AR_common_1733	AT1G27760
1	9675730	9676260	H3K4me3_Col-Tair10_FH-AR_common_1734	AT1G27770
1	9691680	9691940	H3K4me3_Col-Tair10_FH-AR_common_1735	AT1G27820
1	9695730	9696370	H3K4me3_Col-Tair10_FH-AR_common_1736	AT1G27840
1	9698390	9698940	H3K4me3_Col-Tair10_FH-AR_common_1737	AT1G27850
1	9708860	9709530	H3K4me3_Col-Tair10_FH-AR_common_1738	AT1G27880
1	9719920	9720570	H3K4me3_Col-Tair10_FH-AR_common_1739	AT1G27900
1	9730120	9730380	H3K4me3_Col-Tair10_FH-AR_common_1740	AT1G27921
1	9731510	9732500	H3K4me3_Col-Tair10_FH-AR_common_1741	AT1G27930
1	9740730	9741080	H3K4me3_Col-Tair10_FH-AR_common_1742	AT1G27950
1	9745260	9745760	H3K4me3_Col-Tair10_FH-AR_common_1743	AT1G27960
1	9746820	9747510	H3K4me3_Col-Tair10_FH-AR_common_1744	AT1G27970, AT1TE31385
1	9748730	9749080	H3K4me3_Col-Tair10_FH-AR_common_1745	AT1G27980
1	9752760	9753970	H3K4me3_Col-Tair10_FH-AR_common_1746	AT1G27990
1	9776720	9776990	H3K4me3_Col-Tair10_FH-AR_common_1747	AT1G28050
1	9777100	9777800	H3K4me3_Col-Tair10_FH-AR_common_1748	AT1G28050
1	9779110	9779510	H3K4me3_Col-Tair10_FH-AR_common_1749	AT1G28060
1	9779630	9780050	H3K4me3_Col-Tair10_FH-AR_common_1750	AT1G28060
1	9795770	9796260	H3K4me3_Col-Tair10_FH-AR_common_1751	AT1G28090
1	9806550	9806860	H3K4me3_Col-Tair10_FH-AR_common_1752	AT1G28110
1	9815030	9815510	H3K4me3_Col-Tair10_FH-AR_common_1753	AT1G28120
1	9833630	9834440	H3K4me3_Col-Tair10_FH-AR_common_1754	AT1G28140
1	9835470	9835910	H3K4me3_Col-Tair10_FH-AR_common_1755	AT1G28150
1	9847390	9847850	H3K4me3_Col-Tair10_FH-AR_common_1756	AT1G28190
1	9851640	9852360	H3K4me3_Col-Tair10_FH-AR_common_1757	AT1G28200
1	9854540	9854920	H3K4me3_Col-Tair10_FH-AR_common_1758	AT1G28210
1	9871440	9872010	H3K4me3_Col-Tair10_FH-AR_common_1759	AT1G28240
1	9874240	9874700	H3K4me3_Col-Tair10_FH-AR_common_1760	AT1G28250
1	9886610	9887420	H3K4me3_Col-Tair10_FH-AR_common_1761	AT1G28280, AT1TE31860
1	9890130	9890760	H3K4me3_Col-Tair10_FH-AR_common_1762	AT1G28290
1	9899530	9899790	H3K4me3_Col-Tair10_FH-AR_common_1763	AT1G28300
1	9923820	9924450	H3K4me3_Col-Tair10_FH-AR_common_1764	AT1G28320
1	9934650	9935260	H3K4me3_Col-Tair10_FH-AR_common_1765	AT1G28330
1	9940220	9940850	H3K4me3_Col-Tair10_FH-AR_common_1766	AT1G28340
1	9944020	9944220	H3K4me3_Col-Tair10_FH-AR_common_1767	AT1G28350
1	9951820	9952590	H3K4me3_Col-Tair10_FH-AR_common_1768	AT1G28360
1	9956320	9956910	H3K4me3_Col-Tair10_FH-AR_common_1769	AT1G28370
1	9963590	9964070	H3K4me3_Col-Tair10_FH-AR_common_1770	AT1G28380
1	9966860	9968270	H3K4me3_Col-Tair10_FH-AR_common_1771	AT1G28390, AT1G06153
1	9970990	9971460	H3K4me3_Col-Tair10_FH-AR_common_1772	AT1G28395
1	9978690	9979200	H3K4me3_Col-Tair10_FH-AR_common_1773	AT1G28410
1	9979750	9980470	H3K4me3_Col-Tair10_FH-AR_common_1774	AT1G28420, AT1TE32180
1	9996830	9998390	H3K4me3_Col-Tair10_FH-AR_common_1775	AT1G28440
1	10013820	10014040	H3K4me3_Col-Tair10_FH-AR_common_1776	AT1G28480
1	10015930	10016230	H3K4me3_Col-Tair10_FH-AR_common_1777	AT1G28490, .
1	10023870	10024470	H3K4me3_Col-Tair10_FH-AR_common_1778	AT1G28510
1	10029200	10029890	H3K4me3_Col-Tair10_FH-AR_common_1779	AT1G28520
1	10034770	10036130	H3K4me3_Col-Tair10_FH-AR_common_1780	AT1G28530, AT1G28540
1	10046070	10046370	H3K4me3_Col-Tair10_FH-AR_common_1781	AT1G28580, .
1	10052800	10053030	H3K4me3_Col-Tair10_FH-AR_common_1782	AT1G28600, .
1	10057540	10057790	H3K4me3_Col-Tair10_FH-AR_common_1783	AT1G28620, .
1	10068550	10069120	H3K4me3_Col-Tair10_FH-AR_common_1784	AT1G28640
1	10069520	10069980	H3K4me3_Col-Tair10_FH-AR_common_1785	.
1	10078270	10078800	H3K4me3_Col-Tair10_FH-AR_common_1786	AT1G28680
1	10081010	10081670	H3K4me3_Col-Tair10_FH-AR_common_1787	AT1G28690
1	10094760	10095110	H3K4me3_Col-Tair10_FH-AR_common_1788	AT1G06173, AT1G06177
1	10102560	10102890	H3K4me3_Col-Tair10_FH-AR_common_1789	AT1G28715, .
1	10103110	10103750	H3K4me3_Col-Tair10_FH-AR_common_1790	AT1G28760
1	10110980	10111650	H3K4me3_Col-Tair10_FH-AR_common_1791	AT1G28960
1	10133440	10134600	H3K4me3_Col-Tair10_FH-AR_common_1792	AT1G29030, AT1G29040
1	10135440	10135860	H3K4me3_Col-Tair10_FH-AR_common_1793	AT1G29041, AT1G06213
1	10147650	10148270	H3K4me3_Col-Tair10_FH-AR_common_1794	AT1G29060
1	10149820	10150270	H3K4me3_Col-Tair10_FH-AR_common_1795	AT1G29070
1	10174340	10174830	H3K4me3_Col-Tair10_FH-AR_common_1796	AT1G29120, .
1	10180530	10180820	H3K4me3_Col-Tair10_FH-AR_common_1797	AT1G29150, .
1	10183770	10184080	H3K4me3_Col-Tair10_FH-AR_common_1798	AT1G29160, .
1	10194690	10194960	H3K4me3_Col-Tair10_FH-AR_common_1799	AT1G29170, .
1	10199020	10199460	H3K4me3_Col-Tair10_FH-AR_common_1800	AT1G29179
1	10202670	10203320	H3K4me3_Col-Tair10_FH-AR_common_1801	AT1G29195
1	10212240	10212690	H3K4me3_Col-Tair10_FH-AR_common_1802	AT1G29220
1	10214770	10215110	H3K4me3_Col-Tair10_FH-AR_common_1803	AT1G29230
1	10219570	10219800	H3K4me3_Col-Tair10_FH-AR_common_1804	AT1G29240, .
1	10224720	10225520	H3K4me3_Col-Tair10_FH-AR_common_1805	AT1G29260
1	10248320	10249470	H3K4me3_Col-Tair10_FH-AR_common_1806	AT1G29300
1	10255260	10255750	H3K4me3_Col-Tair10_FH-AR_common_1807	AT1G29320
1	10260260	10261080	H3K4me3_Col-Tair10_FH-AR_common_1808	AT1G29330
1	10264240	10265260	H3K4me3_Col-Tair10_FH-AR_common_1809	AT1G29340
1	10273190	10273760	H3K4me3_Col-Tair10_FH-AR_common_1810	AT1G29350, .
1	10274860	10275710	H3K4me3_Col-Tair10_FH-AR_common_1811	AT1G29357, AT1TE33200
1	10282600	10283170	H3K4me3_Col-Tair10_FH-AR_common_1812	AT1G29370, .
1	10287420	10287910	H3K4me3_Col-Tair10_FH-AR_common_1813	AT1G29390
1	10293510	10293750	H3K4me3_Col-Tair10_FH-AR_common_1814	AT1G29400, .
1	10308610	10308840	H3K4me3_Col-Tair10_FH-AR_common_1815	AT1G29465, AT1G06263
1	10326500	10326780	H3K4me3_Col-Tair10_FH-AR_common_1816	AT1G29530, .
1	10330430	10330780	H3K4me3_Col-Tair10_FH-AR_common_1817	AT1G29550
1	10339990	10340460	H3K4me3_Col-Tair10_FH-AR_common_1818	AT1G29590
1	10349410	10349920	H3K4me3_Col-Tair10_FH-AR_common_1819	AT1G29630, .
1	10356020	10356490	H3K4me3_Col-Tair10_FH-AR_common_1820	AT1G29640
1	10378070	10378970	H3K4me3_Col-Tair10_FH-AR_common_1821	AT1G29680
1	10379230	10379580	H3K4me3_Col-Tair10_FH-AR_common_1822	.
1	10381380	10382030	H3K4me3_Col-Tair10_FH-AR_common_1823	AT1G29690
1	10387420	10388230	H3K4me3_Col-Tair10_FH-AR_common_1824	AT1G29710
1	10407360	10408130	H3K4me3_Col-Tair10_FH-AR_common_1825	.
1	10422300	10422810	H3K4me3_Col-Tair10_FH-AR_common_1826	AT1G29760
1	10422920	10423180	H3K4me3_Col-Tair10_FH-AR_common_1827	AT1G29760, .
1	10428610	10429110	H3K4me3_Col-Tair10_FH-AR_common_1828	AT1G29785
1	10429910	10430210	H3K4me3_Col-Tair10_FH-AR_common_1829	AT1G29790, .
1	10430330	10431110	H3K4me3_Col-Tair10_FH-AR_common_1830	AT1G29790
1	10437290	10437520	H3K4me3_Col-Tair10_FH-AR_common_1831	AT1G29810, .
1	10447760	10448020	H3K4me3_Col-Tair10_FH-AR_common_1832	AT1G29850, .
1	10462270	10462790	H3K4me3_Col-Tair10_FH-AR_common_1833	AT1G29880, .
1	10463280	10463680	H3K4me3_Col-Tair10_FH-AR_common_1834	AT1G29890, .
1	10468080	10469050	H3K4me3_Col-Tair10_FH-AR_common_1835	AT1G29900
1	10486460	10486850	H3K4me3_Col-Tair10_FH-AR_common_1836	AT1G29940, .
1	10494690	10495190	H3K4me3_Col-Tair10_FH-AR_common_1837	AT1G29960
1	10498920	10499410	H3K4me3_Col-Tair10_FH-AR_common_1838	AT1G29965
1	10500850	10501490	H3K4me3_Col-Tair10_FH-AR_common_1839	AT1G29970
1	10503470	10503930	H3K4me3_Col-Tair10_FH-AR_common_1840	.
1	10504170	10504540	H3K4me3_Col-Tair10_FH-AR_common_1841	.
1	10505790	10506090	H3K4me3_Col-Tair10_FH-AR_common_1842	AT1G29980, .
1	10507580	10508040	H3K4me3_Col-Tair10_FH-AR_common_1843	AT1G29990
1	10512160	10512480	H3K4me3_Col-Tair10_FH-AR_common_1844	AT1G30000, .
1	10513200	10513870	H3K4me3_Col-Tair10_FH-AR_common_1845	AT1G30010
1	10537750	10538200	H3K4me3_Col-Tair10_FH-AR_common_1846	AT1G30040
1	10538360	10538690	H3K4me3_Col-Tair10_FH-AR_common_1847	AT1G30040, .
1	10547460	10548140	H3K4me3_Col-Tair10_FH-AR_common_1848	AT1G30070
1	10561170	10561420	H3K4me3_Col-Tair10_FH-AR_common_1849	AT1G30090, .
1	10571330	10572890	H3K4me3_Col-Tair10_FH-AR_common_1850	AT1G30100
1	10586050	10586490	H3K4me3_Col-Tair10_FH-AR_common_1851	AT1G30120
1	10587620	10588150	H3K4me3_Col-Tair10_FH-AR_common_1852	AT1G30130
1	10606490	10606700	H3K4me3_Col-Tair10_FH-AR_common_1853	AT1G30160, .
1	10625020	10626090	H3K4me3_Col-Tair10_FH-AR_common_1854	AT1G30200
1	10638910	10639430	H3K4me3_Col-Tair10_FH-AR_common_1855	AT1G30230
1	10645460	10645940	H3K4me3_Col-Tair10_FH-AR_common_1856	AT1G30240, .
1	10651050	10651440	H3K4me3_Col-Tair10_FH-AR_common_1857	AT1G30260
1	10654840	10655490	H3K4me3_Col-Tair10_FH-AR_common_1858	AT1G30270
1	10663640	10664610	H3K4me3_Col-Tair10_FH-AR_common_1859	AT1G30282, AT1G30280
1	10672030	10672830	H3K4me3_Col-Tair10_FH-AR_common_1860	AT1G30290
1	10672990	10673470	H3K4me3_Col-Tair10_FH-AR_common_1861	AT1G30300
1	10680700	10680980	H3K4me3_Col-Tair10_FH-AR_common_1862	AT1G30320, .
1	10690120	10690840	H3K4me3_Col-Tair10_FH-AR_common_1863	AT1G30330, .
1	10715800	10716290	H3K4me3_Col-Tair10_FH-AR_common_1864	AT1G30360, .
1	10727500	10727750	H3K4me3_Col-Tair10_FH-AR_common_1865	AT1G30400, .
1	10728060	10728460	H3K4me3_Col-Tair10_FH-AR_common_1866	AT1G30400, .
1	10762730	10763220	H3K4me3_Col-Tair10_FH-AR_common_1867	AT1G30450, .
1	10774650	10775390	H3K4me3_Col-Tair10_FH-AR_common_1868	AT1G30460
1	10779180	10779670	H3K4me3_Col-Tair10_FH-AR_common_1869	AT1G30470, .
1	10790200	10790570	H3K4me3_Col-Tair10_FH-AR_common_1870	AT1G30480, .
1	10800490	10800960	H3K4me3_Col-Tair10_FH-AR_common_1871	AT1G30490, .
1	10810950	10811450	H3K4me3_Col-Tair10_FH-AR_common_1872	AT1G30520, .
1	10814850	10815430	H3K4me3_Col-Tair10_FH-AR_common_1873	AT1G30530
1	10818800	10819300	H3K4me3_Col-Tair10_FH-AR_common_1874	AT1G30540
1	10821530	10822020	H3K4me3_Col-Tair10_FH-AR_common_1875	AT1G30545
1	10828610	10829020	H3K4me3_Col-Tair10_FH-AR_common_1876	AT1G30570, .
1	10835200	10835530	H3K4me3_Col-Tair10_FH-AR_common_1877	AT1G30580, .
1	10839350	10839950	H3K4me3_Col-Tair10_FH-AR_common_1878	AT1G30590, .
1	10840230	10840600	H3K4me3_Col-Tair10_FH-AR_common_1879	AT1G30590, AT1TE35020, .
1	10844430	10845040	H3K4me3_Col-Tair10_FH-AR_common_1880	AT1G30600, .
1	10846590	10847080	H3K4me3_Col-Tair10_FH-AR_common_1881	AT1G30610, .
1	10854590	10855220	H3K4me3_Col-Tair10_FH-AR_common_1882	AT1G30620
1	10859740	10860200	H3K4me3_Col-Tair10_FH-AR_common_1883	AT1G30630
1	10860720	10861360	H3K4me3_Col-Tair10_FH-AR_common_1884	AT1G30640, .
1	10881570	10882030	H3K4me3_Col-Tair10_FH-AR_common_1885	AT1G30680, .
1	10901270	10901620	H3K4me3_Col-Tair10_FH-AR_common_1886	AT1G30730
1	10903190	10903950	H3K4me3_Col-Tair10_FH-AR_common_1887	AT1G30740
1	10908500	10908710	H3K4me3_Col-Tair10_FH-AR_common_1888	AT1G30755, .
1	10909080	10909590	H3K4me3_Col-Tair10_FH-AR_common_1889	AT1G30755, AT1G30757
1	10919170	10919680	H3K4me3_Col-Tair10_FH-AR_common_1890	AT1G30760, .
1	10925370	10925590	H3K4me3_Col-Tair10_FH-AR_common_1891	AT1G30780, .
1	10936890	10937610	H3K4me3_Col-Tair10_FH-AR_common_1892	AT1G30800
1	10949060	10949410	H3K4me3_Col-Tair10_FH-AR_common_1893	AT1G30820, .
1	10960900	10961100	H3K4me3_Col-Tair10_FH-AR_common_1894	AT1G30825, .
1	10967030	10968140	H3K4me3_Col-Tair10_FH-AR_common_1895	AT1G30835
1	10974610	10975710	H3K4me3_Col-Tair10_FH-AR_common_1896	AT1G30840
1	10979660	10979970	H3K4me3_Col-Tair10_FH-AR_common_1897	AT1G30845
1	10987990	10988650	H3K4me3_Col-Tair10_FH-AR_common_1898	AT1G30860
1	10988780	10989210	H3K4me3_Col-Tair10_FH-AR_common_1899	AT1G30860, .
1	10993640	10994150	H3K4me3_Col-Tair10_FH-AR_common_1900	AT1G30880
1	10994270	10994630	H3K4me3_Col-Tair10_FH-AR_common_1901	AT1G30890
1	11000860	11001230	H3K4me3_Col-Tair10_FH-AR_common_1902	AT1G30910
1	11004970	11005470	H3K4me3_Col-Tair10_FH-AR_common_1903	AT1G30920
1	11018530	11019030	H3K4me3_Col-Tair10_FH-AR_common_1904	AT1G30935
1	11023050	11023420	H3K4me3_Col-Tair10_FH-AR_common_1905	AT1G30940
1	11039380	11040080	H3K4me3_Col-Tair10_FH-AR_common_1906	AT1G30960
1	11043210	11043730	H3K4me3_Col-Tair10_FH-AR_common_1907	AT1G30970
1	11056410	11056890	H3K4me3_Col-Tair10_FH-AR_common_1908	AT1G31010
1	11057100	11057360	H3K4me3_Col-Tair10_FH-AR_common_1909	AT1G31020
1	11084820	11085140	H3K4me3_Col-Tair10_FH-AR_common_1910	AT1G31070
1	11107220	11107520	H3K4me3_Col-Tair10_FH-AR_common_1911	AT1G31120
1	11115170	11116010	H3K4me3_Col-Tair10_FH-AR_common_1912	AT1G31130
1	11119860	11120400	H3K4me3_Col-Tair10_FH-AR_common_1913	AT1G31150
1	11123490	11124150	H3K4me3_Col-Tair10_FH-AR_common_1914	AT1G31160
1	11133480	11134120	H3K4me3_Col-Tair10_FH-AR_common_1915	AT1G31170
1	11140550	11141050	H3K4me3_Col-Tair10_FH-AR_common_1916	AT1G31175
1	11144090	11144660	H3K4me3_Col-Tair10_FH-AR_common_1917	AT1G31180
1	11144770	11145300	H3K4me3_Col-Tair10_FH-AR_common_1918	AT1G31190
1	11156740	11157470	H3K4me3_Col-Tair10_FH-AR_common_1919	AT1G31220
1	11162750	11163260	H3K4me3_Col-Tair10_FH-AR_common_1920	AT1G31230
1	11164090	11164840	H3K4me3_Col-Tair10_FH-AR_common_1921	AT1G31240, AT1G31243
1	11170990	11171340	H3K4me3_Col-Tair10_FH-AR_common_1922	AT1TE36105, AT1G31258
1	11188240	11189060	H3K4me3_Col-Tair10_FH-AR_common_1923	AT1G31290, AT1TE36160
1	11193690	11193980	H3K4me3_Col-Tair10_FH-AR_common_1924	AT1G31300
1	11199210	11200070	H3K4me3_Col-Tair10_FH-AR_common_1925	AT1G31310
1	11212960	11213320	H3K4me3_Col-Tair10_FH-AR_common_1926	AT1G31320
1	11215540	11216040	H3K4me3_Col-Tair10_FH-AR_common_1927	AT1G31330
1	11219110	11219440	H3K4me3_Col-Tair10_FH-AR_common_1928	AT1G31340
1	11221560	11222740	H3K4me3_Col-Tair10_FH-AR_common_1929	AT1G31350
1	11228870	11229340	H3K4me3_Col-Tair10_FH-AR_common_1930	AT1G31355
1	11232280	11232630	H3K4me3_Col-Tair10_FH-AR_common_1931	AT1G31360
1	11248760	11249370	H3K4me3_Col-Tair10_FH-AR_common_1932	AT1G31410
1	11258280	11258620	H3K4me3_Col-Tair10_FH-AR_common_1933	AT1G31440
1	11261780	11262660	H3K4me3_Col-Tair10_FH-AR_common_1934	.
1	11264360	11264980	H3K4me3_Col-Tair10_FH-AR_common_1935	AT1G31470
1	11266210	11266520	H3K4me3_Col-Tair10_FH-AR_common_1936	AT1G31480
1	11293310	11293550	H3K4me3_Col-Tair10_FH-AR_common_1937	AT1G31540
1	11316140	11316480	H3K4me3_Col-Tair10_FH-AR_common_1938	AT1G31600, AT1TE36605
1	11332920	11333490	H3K4me3_Col-Tair10_FH-AR_common_1939	AT1G31660
1	11354570	11354790	H3K4me3_Col-Tair10_FH-AR_common_1940	.
1	11359590	11360550	H3K4me3_Col-Tair10_FH-AR_common_1941	AT1G31730
1	11370820	11371130	H3K4me3_Col-Tair10_FH-AR_common_1942	.
1	11373110	11373490	H3K4me3_Col-Tair10_FH-AR_common_1943	AT1G31760
1	11373790	11374060	H3K4me3_Col-Tair10_FH-AR_common_1944	AT1G31760, AT1G09105
1	11391240	11391850	H3K4me3_Col-Tair10_FH-AR_common_1945	AT1G31780
1	11395260	11396000	H3K4me3_Col-Tair10_FH-AR_common_1946	AT1G31790
1	11396360	11396960	H3K4me3_Col-Tair10_FH-AR_common_1947	AT1G31800
1	11405750	11406230	H3K4me3_Col-Tair10_FH-AR_common_1948	AT1G31810
1	11411940	11412170	H3K4me3_Col-Tair10_FH-AR_common_1949	AT1G31812
1	11413750	11414520	H3K4me3_Col-Tair10_FH-AR_common_1950	AT1G31814
1	11416060	11416390	H3K4me3_Col-Tair10_FH-AR_common_1951	AT1G31817
1	11420170	11420790	H3K4me3_Col-Tair10_FH-AR_common_1952	AT1G31830
1	11423030	11423660	H3K4me3_Col-Tair10_FH-AR_common_1953	AT1G31835, AT1G06453
1	11423960	11424630	H3K4me3_Col-Tair10_FH-AR_common_1954	AT1G31840
1	11436710	11437040	H3K4me3_Col-Tair10_FH-AR_common_1955	AT1G31870
1	11454220	11454900	H3K4me3_Col-Tair10_FH-AR_common_1956	AT1TE37060, AT1TE37065
1	11457140	11457750	H3K4me3_Col-Tair10_FH-AR_common_1957	AT1G31910, AT1TE37075, AT1G31900
1	11472080	11472630	H3K4me3_Col-Tair10_FH-AR_common_1958	AT1G06473
1	11478430	11478820	H3K4me3_Col-Tair10_FH-AR_common_1959	AT1G06487
1	11479830	11480610	H3K4me3_Col-Tair10_FH-AR_common_1960	AT1G31970
1	11486670	11487090	H3K4me3_Col-Tair10_FH-AR_common_1961	.
1	11488060	11488480	H3K4me3_Col-Tair10_FH-AR_common_1962	AT1G31990
1	11523660	11524050	H3K4me3_Col-Tair10_FH-AR_common_1963	.
1	11528510	11528840	H3K4me3_Col-Tair10_FH-AR_common_1964	AT1G32050
1	11532680	11533140	H3K4me3_Col-Tair10_FH-AR_common_1965	AT1G32060
1	11543630	11544090	H3K4me3_Col-Tair10_FH-AR_common_1966	AT1G32090
1	11552720	11553370	H3K4me3_Col-Tair10_FH-AR_common_1967	AT1G32120
1	11561080	11561700	H3K4me3_Col-Tair10_FH-AR_common_1968	AT1G32130
1	11568620	11569140	H3K4me3_Col-Tair10_FH-AR_common_1969	AT1G32160
1	11578490	11578840	H3K4me3_Col-Tair10_FH-AR_common_1970	AT1G32172
1	11585040	11585270	H3K4me3_Col-Tair10_FH-AR_common_1971	.
1	11589390	11589640	H3K4me3_Col-Tair10_FH-AR_common_1972	AT1G32180
1	11595360	11595950	H3K4me3_Col-Tair10_FH-AR_common_1973	AT1G32190
1	11604550	11605050	H3K4me3_Col-Tair10_FH-AR_common_1974	AT1G32200
1	11607390	11607740	H3K4me3_Col-Tair10_FH-AR_common_1975	AT1G32210
1	11607860	11608440	H3K4me3_Col-Tair10_FH-AR_common_1976	AT1G32220
1	11612150	11612920	H3K4me3_Col-Tair10_FH-AR_common_1977	AT1G32230
1	11629620	11630070	H3K4me3_Col-Tair10_FH-AR_common_1978	AT1G32240
1	11641460	11641860	H3K4me3_Col-Tair10_FH-AR_common_1979	AT1G32260
1	11653490	11653900	H3K4me3_Col-Tair10_FH-AR_common_1980	AT1G32310
1	11655200	11655500	H3K4me3_Col-Tair10_FH-AR_common_1981	AT1G32320
1	11659940	11660410	H3K4me3_Col-Tair10_FH-AR_common_1982	AT1G32330
1	11665450	11666060	H3K4me3_Col-Tair10_FH-AR_common_1983	AT1G32340
1	11673170	11674140	H3K4me3_Col-Tair10_FH-AR_common_1984	AT1G32360
1	11676930	11677310	H3K4me3_Col-Tair10_FH-AR_common_1985	AT1G32370
1	11681810	11682500	H3K4me3_Col-Tair10_FH-AR_common_1986	AT1G32380
1	11691240	11691460	H3K4me3_Col-Tair10_FH-AR_common_1987	AT1G32400
1	11695750	11696070	H3K4me3_Col-Tair10_FH-AR_common_1988	AT1G32415
1	11712080	11712580	H3K4me3_Col-Tair10_FH-AR_common_1989	AT1G32440
1	11749430	11749760	H3K4me3_Col-Tair10_FH-AR_common_1990	AT1G32490
1	11751090	11752030	H3K4me3_Col-Tair10_FH-AR_common_1991	AT1G32500
1	11761920	11762600	H3K4me3_Col-Tair10_FH-AR_common_1992	AT1G32530
1	11773680	11774170	H3K4me3_Col-Tair10_FH-AR_common_1993	AT1G32550
1	11774520	11775210	H3K4me3_Col-Tair10_FH-AR_common_1994	AT1G32560
1	11776770	11777090	H3K4me3_Col-Tair10_FH-AR_common_1995	AT1G32570
1	11784060	11784500	H3K4me3_Col-Tair10_FH-AR_common_1996	AT1G32580
1	11796850	11797140	H3K4me3_Col-Tair10_FH-AR_common_1997	AT1G32610
[truncated: 13,762 more rows]

## Sheet: H3K4me3 AR>GS
Supplementary Dataset S3. Genomic coordinates and associated genes of differential histone methylation peaks during seed-state transitions in Col.
Chromosome	Peak start	Peak end	Peak name	Associated gene
1	8380	8670	H3K4me3_Col-Tair10_AR-GS_cond1_1	AT1G01020
1	23110	23400	H3K4me3_Col-Tair10_AR-GS_cond1_2	AT1G01040
1	74190	74460	H3K4me3_Col-Tair10_AR-GS_cond1_3	AT1G01170
1	154840	155100	H3K4me3_Col-Tair10_AR-GS_cond1_4	.
1	237050	237320	H3K4me3_Col-Tair10_AR-GS_cond1_5	AT1G01650
1	269510	269710	H3K4me3_Col-Tair10_AR-GS_cond1_6	.
1	269980	270280	H3K4me3_Col-Tair10_AR-GS_cond1_7	AT1G04047
1	471190	471470	H3K4me3_Col-Tair10_AR-GS_cond1_8	AT1G04107
1	566920	567550	H3K4me3_Col-Tair10_AR-GS_cond1_9	.
1	622330	622600	H3K4me3_Col-Tair10_AR-GS_cond1_10	.
1	701530	702320	H3K4me3_Col-Tair10_AR-GS_cond1_11	AT1G03030
1	737750	737990	H3K4me3_Col-Tair10_AR-GS_cond1_12	AT1G03080
1	747330	747540	H3K4me3_Col-Tair10_AR-GS_cond1_13	AT1G03103
1	748530	748790	H3K4me3_Col-Tair10_AR-GS_cond1_14	AT1G03106
1	803020	803420	H3K4me3_Col-Tair10_AR-GS_cond1_15	AT1G03280
1	818990	819390	H3K4me3_Col-Tair10_AR-GS_cond1_16	AT1G03330
1	867450	867730	H3K4me3_Col-Tair10_AR-GS_cond1_17	AT1G03470
1	879710	880100	H3K4me3_Col-Tair10_AR-GS_cond1_18	AT1G03520
1	897220	897510	H3K4me3_Col-Tair10_AR-GS_cond1_19	AT1G03590
1	901250	901690	H3K4me3_Col-Tair10_AR-GS_cond1_20	AT1G03610
1	1024830	1025110	H3K4me3_Col-Tair10_AR-GS_cond1_21	AT1G03990
1	1025240	1025520	H3K4me3_Col-Tair10_AR-GS_cond1_22	AT1G03990
1	1051400	1051640	H3K4me3_Col-Tair10_AR-GS_cond1_23	AT1G04080
1	1069750	1070260	H3K4me3_Col-Tair10_AR-GS_cond1_24	AT1G04120
1	1157410	1157780	H3K4me3_Col-Tair10_AR-GS_cond1_25	AT1G04310, AT1TE03780
1	1244970	1245370	H3K4me3_Col-Tair10_AR-GS_cond1_26	AT1G04560
1	1245660	1246500	H3K4me3_Col-Tair10_AR-GS_cond1_27	.
1	1348620	1349200	H3K4me3_Col-Tair10_AR-GS_cond1_28	AT1G04800
1	1362570	1362890	H3K4me3_Col-Tair10_AR-GS_cond1_29	.
1	1419430	1419670	H3K4me3_Col-Tair10_AR-GS_cond1_30	.
1	1454060	1454340	H3K4me3_Col-Tair10_AR-GS_cond1_31	AT1G05061
1	1493890	1494090	H3K4me3_Col-Tair10_AR-GS_cond1_32	AT1G05170
1	1559010	1559620	H3K4me3_Col-Tair10_AR-GS_cond1_33	AT1G05340
1	1564610	1564840	H3K4me3_Col-Tair10_AR-GS_cond1_34	AT1G05360
1	1587390	1587660	H3K4me3_Col-Tair10_AR-GS_cond1_35	AT1G05410
1	1604540	1604990	H3K4me3_Col-Tair10_AR-GS_cond1_36	AT1G05460
1	1630020	1630730	H3K4me3_Col-Tair10_AR-GS_cond1_37	.
1	1822600	1822960	H3K4me3_Col-Tair10_AR-GS_cond1_38	AT1G06010
1	1837340	1837590	H3K4me3_Col-Tair10_AR-GS_cond1_39	AT1G06070
1	1897260	1897500	H3K4me3_Col-Tair10_AR-GS_cond1_40	AT1G06210
1	1907160	1907700	H3K4me3_Col-Tair10_AR-GS_cond1_41	AT1G06230
1	1991890	1992240	H3K4me3_Col-Tair10_AR-GS_cond1_42	AT1G06515
1	2034150	2034460	H3K4me3_Col-Tair10_AR-GS_cond1_43	AT1G06645
1	2034580	2034790	H3K4me3_Col-Tair10_AR-GS_cond1_44	AT1G06645
1	2095920	2096170	H3K4me3_Col-Tair10_AR-GS_cond1_45	AT1G06820
1	2114250	2114560	H3K4me3_Col-Tair10_AR-GS_cond1_46	AT1G06890
1	2294680	2295150	H3K4me3_Col-Tair10_AR-GS_cond1_47	AT1G04583
1	2315420	2315620	H3K4me3_Col-Tair10_AR-GS_cond1_48	AT1G07530
1	2315780	2315990	H3K4me3_Col-Tair10_AR-GS_cond1_49	AT1G07530
1	2316110	2316350	H3K4me3_Col-Tair10_AR-GS_cond1_50	AT1G07530
1	2367960	2368460	H3K4me3_Col-Tair10_AR-GS_cond1_51	AT1G07645
1	2381610	2381840	H3K4me3_Col-Tair10_AR-GS_cond1_52	AT1G07705
1	2402400	2402750	H3K4me3_Col-Tair10_AR-GS_cond1_53	AT1G07745
1	2465180	2465460	H3K4me3_Col-Tair10_AR-GS_cond1_54	AT1G07940
1	2484690	2485010	H3K4me3_Col-Tair10_AR-GS_cond1_55	AT1G08000
1	2487700	2488020	H3K4me3_Col-Tair10_AR-GS_cond1_56	AT1G08010
1	2562970	2563190	H3K4me3_Col-Tair10_AR-GS_cond1_57	.
1	2706960	2707210	H3K4me3_Col-Tair10_AR-GS_cond1_58	AT1G08550
1	2713550	2714480	H3K4me3_Col-Tair10_AR-GS_cond1_59	.
1	2762690	2763060	H3K4me3_Col-Tair10_AR-GS_cond1_60	AT1G08680
1	2827090	2827390	H3K4me3_Col-Tair10_AR-GS_cond1_61	AT1G08830
1	3014740	3015040	H3K4me3_Col-Tair10_AR-GS_cond1_62	AT1G09330
1	3295670	3296110	H3K4me3_Col-Tair10_AR-GS_cond1_63	AT1G10090
1	3296810	3297150	H3K4me3_Col-Tair10_AR-GS_cond1_64	.
1	3332480	3332920	H3K4me3_Col-Tair10_AR-GS_cond1_65	.
1	3337770	3338050	H3K4me3_Col-Tair10_AR-GS_cond1_66	AT1G10170
1	3338400	3338650	H3K4me3_Col-Tair10_AR-GS_cond1_67	.
1	3384120	3384970	H3K4me3_Col-Tair10_AR-GS_cond1_68	.
1	3535500	3535780	H3K4me3_Col-Tair10_AR-GS_cond1_69	AT1G10670
1	3594880	3595130	H3K4me3_Col-Tair10_AR-GS_cond1_70	AT1G10780
1	3685270	3685480	H3K4me3_Col-Tair10_AR-GS_cond1_71	AT1G11060
1	4014370	4014660	H3K4me3_Col-Tair10_AR-GS_cond1_72	AT1G11900
1	4182120	4182390	H3K4me3_Col-Tair10_AR-GS_cond1_73	AT1G12290, AT1G12294
1	4221910	4222120	H3K4me3_Col-Tair10_AR-GS_cond1_74	AT1G12400
1	4223260	4223520	H3K4me3_Col-Tair10_AR-GS_cond1_75	AT1G12410
1	4305110	4305420	H3K4me3_Col-Tair10_AR-GS_cond1_76	AT1G12640
1	4305930	4306260	H3K4me3_Col-Tair10_AR-GS_cond1_77	AT1G12650
1	4322560	4322800	H3K4me3_Col-Tair10_AR-GS_cond1_78	AT1G12680
1	4325960	4326240	H3K4me3_Col-Tair10_AR-GS_cond1_79	AT1G12700
1	4351800	4352300	H3K4me3_Col-Tair10_AR-GS_cond1_80	AT1G12770
1	4371020	4371290	H3K4me3_Col-Tair10_AR-GS_cond1_81	AT1G12820
1	4375530	4375850	H3K4me3_Col-Tair10_AR-GS_cond1_82	AT1G12840
1	4397680	4397890	H3K4me3_Col-Tair10_AR-GS_cond1_83	AT1G12920
1	4439210	4439460	H3K4me3_Col-Tair10_AR-GS_cond1_84	AT1G13000
1	4472900	4473220	H3K4me3_Col-Tair10_AR-GS_cond1_85	AT1G13120
1	4487630	4488420	H3K4me3_Col-Tair10_AR-GS_cond1_86	.
1	4570430	4571050	H3K4me3_Col-Tair10_AR-GS_cond1_87	AT1G13340
1	4721650	4721950	H3K4me3_Col-Tair10_AR-GS_cond1_88	AT1G13770
1	4747460	4747830	H3K4me3_Col-Tair10_AR-GS_cond1_89	.
1	4748980	4749270	H3K4me3_Col-Tair10_AR-GS_cond1_90	AT1G13880
1	4854260	4854570	H3K4me3_Col-Tair10_AR-GS_cond1_91	.
1	5042480	5042800	H3K4me3_Col-Tair10_AR-GS_cond1_92	AT1G14685
1	5066830	5067110	H3K4me3_Col-Tair10_AR-GS_cond1_93	.
1	5223790	5224080	H3K4me3_Col-Tair10_AR-GS_cond1_94	AT1G15175
1	5268350	5268560	H3K4me3_Col-Tair10_AR-GS_cond1_95	AT1G15300
1	5279660	5279900	H3K4me3_Col-Tair10_AR-GS_cond1_96	AT1G15350
1	5436260	5436480	H3K4me3_Col-Tair10_AR-GS_cond1_97	AT1G15780
1	5455010	5455320	H3K4me3_Col-Tair10_AR-GS_cond1_98	AT1G15860
1	5480270	5480500	H3K4me3_Col-Tair10_AR-GS_cond1_99	AT1G15950
1	5498180	5498450	H3K4me3_Col-Tair10_AR-GS_cond1_100	AT1G16020
1	5502320	5503590	H3K4me3_Col-Tair10_AR-GS_cond1_101	.
1	5504780	5505030	H3K4me3_Col-Tair10_AR-GS_cond1_102	AT1G16040
1	5556990	5557300	H3K4me3_Col-Tair10_AR-GS_cond1_103	AT1G16250
1	5580960	5581230	H3K4me3_Col-Tair10_AR-GS_cond1_104	AT1G16320
1	5668410	5668640	H3K4me3_Col-Tair10_AR-GS_cond1_105	AT1G16560
1	5688010	5688280	H3K4me3_Col-Tair10_AR-GS_cond1_106	AT1G16650
1	5697280	5697780	H3K4me3_Col-Tair10_AR-GS_cond1_107	AT1G16670
1	5714200	5714420	H3K4me3_Col-Tair10_AR-GS_cond1_108	AT1G16710
1	5738800	5739090	H3K4me3_Col-Tair10_AR-GS_cond1_109	.
1	5805510	5805800	H3K4me3_Col-Tair10_AR-GS_cond1_110	AT1G16970, AT1TE18770
1	5817610	5817910	H3K4me3_Col-Tair10_AR-GS_cond1_111	AT1G17010
1	5818150	5818380	H3K4me3_Col-Tair10_AR-GS_cond1_112	AT1G17010
1	5842430	5842720	H3K4me3_Col-Tair10_AR-GS_cond1_113	.
1	5848740	5849330	H3K4me3_Col-Tair10_AR-GS_cond1_114	AT1G17110
1	5946970	5947200	H3K4me3_Col-Tair10_AR-GS_cond1_115	AT1G17360
1	6002870	6003200	H3K4me3_Col-Tair10_AR-GS_cond1_116	AT1G17470
1	6130620	6131470	H3K4me3_Col-Tair10_AR-GS_cond1_117	.
1	6153320	6153680	H3K4me3_Col-Tair10_AR-GS_cond1_118	AT1G17880
1	6155450	6155760	H3K4me3_Col-Tair10_AR-GS_cond1_119	AT1G17890
1	6193260	6193500	H3K4me3_Col-Tair10_AR-GS_cond1_120	AT1G17990
1	6202510	6202770	H3K4me3_Col-Tair10_AR-GS_cond1_121	AT1G18020
1	6217830	6218160	H3K4me3_Col-Tair10_AR-GS_cond1_122	AT1G18070
1	6311010	6311350	H3K4me3_Col-Tair10_AR-GS_cond1_123	AT1G18335
1	6352450	6352760	H3K4me3_Col-Tair10_AR-GS_cond1_124	AT1G18460
1	6414680	6414990	H3K4me3_Col-Tair10_AR-GS_cond1_125	AT1G18630
1	6421330	6421550	H3K4me3_Col-Tair10_AR-GS_cond1_126	AT1G18660
1	6466790	6467060	H3K4me3_Col-Tair10_AR-GS_cond1_127	AT1G18750, AT1TE20970
1	6694770	6694980	H3K4me3_Col-Tair10_AR-GS_cond1_128	AT1G19370
1	6766310	6766530	H3K4me3_Col-Tair10_AR-GS_cond1_129	AT1G19540
1	6787340	6787550	H3K4me3_Col-Tair10_AR-GS_cond1_130	AT1G19630
1	6846380	6846680	H3K4me3_Col-Tair10_AR-GS_cond1_131	AT1G19800
1	6900620	6900850	H3K4me3_Col-Tair10_AR-GS_cond1_132	.
1	7112610	7112900	H3K4me3_Col-Tair10_AR-GS_cond1_133	AT1G20540
1	7144770	7145080	H3K4me3_Col-Tair10_AR-GS_cond1_134	.
1	7145270	7145860	H3K4me3_Col-Tair10_AR-GS_cond1_135	.
1	7179490	7179760	H3K4me3_Col-Tair10_AR-GS_cond1_136	AT1G20696
1	7216420	7216670	H3K4me3_Col-Tair10_AR-GS_cond1_137	AT1G20770
1	7285210	7285550	H3K4me3_Col-Tair10_AR-GS_cond1_138	AT1G20920
1	7310000	7310250	H3K4me3_Col-Tair10_AR-GS_cond1_139	AT1G20960
1	7421250	7421660	H3K4me3_Col-Tair10_AR-GS_cond1_140	AT1G21200
1	7483790	7484090	H3K4me3_Col-Tair10_AR-GS_cond1_141	AT1G21370
1	7484200	7484400	H3K4me3_Col-Tair10_AR-GS_cond1_142	AT1G21370
1	7497350	7497720	H3K4me3_Col-Tair10_AR-GS_cond1_143	AT1G21410
1	7513070	7513330	H3K4me3_Col-Tair10_AR-GS_cond1_144	AT1G21460
1	7705190	7705610	H3K4me3_Col-Tair10_AR-GS_cond1_145	AT1G21920
1	7754290	7754600	H3K4me3_Col-Tair10_AR-GS_cond1_146	AT1G22020
1	7840180	7840620	H3K4me3_Col-Tair10_AR-GS_cond1_147	AT1G22200
1	7880870	7881190	H3K4me3_Col-Tair10_AR-GS_cond1_148	AT1G22300, AT1TE25360
1	8029510	8029900	H3K4me3_Col-Tair10_AR-GS_cond1_149	AT1G22700, AT1G05763
1	8076560	8076890	H3K4me3_Col-Tair10_AR-GS_cond1_150	AT1G22830
1	8131910	8132150	H3K4me3_Col-Tair10_AR-GS_cond1_151	AT1G22970
1	8175130	8175370	H3K4me3_Col-Tair10_AR-GS_cond1_152	AT1G23070
1	8336680	8337030	H3K4me3_Col-Tair10_AR-GS_cond1_153	AT1G23490
1	8351330	8351750	H3K4me3_Col-Tair10_AR-GS_cond1_154	AT1G23550
1	8432160	8432620	H3K4me3_Col-Tair10_AR-GS_cond1_155	AT1G23870
1	8485510	8485950	H3K4me3_Col-Tair10_AR-GS_cond1_156	AT1G23985, AT1G23980
1	8506370	8506630	H3K4me3_Col-Tair10_AR-GS_cond1_157	AT1G24040
1	8520430	8520810	H3K4me3_Col-Tair10_AR-GS_cond1_158	AT1G24090
1	8662210	8662680	H3K4me3_Col-Tair10_AR-GS_cond1_159	AT1G24440
1	8665930	8666280	H3K4me3_Col-Tair10_AR-GS_cond1_160	AT1G24460
1	8682800	8683040	H3K4me3_Col-Tair10_AR-GS_cond1_161	AT1G24490
1	8757910	8758370	H3K4me3_Col-Tair10_AR-GS_cond1_162	AT1G24735
1	8855530	8855800	H3K4me3_Col-Tair10_AR-GS_cond1_163	AT1G25260
1	8877790	8878120	H3K4me3_Col-Tair10_AR-GS_cond1_164	AT1G25320
1	8999330	8999670	H3K4me3_Col-Tair10_AR-GS_cond1_165	AT1G25580
1	9060490	9061020	H3K4me3_Col-Tair10_AR-GS_cond1_166	AT1G26190
1	9145680	9145940	H3K4me3_Col-Tair10_AR-GS_cond1_167	AT1G26440
1	9155080	9155370	H3K4me3_Col-Tair10_AR-GS_cond1_168	AT1G26470
1	9483440	9483780	H3K4me3_Col-Tair10_AR-GS_cond1_169	AT1G27300, AT1G06083
1	9487210	9487610	H3K4me3_Col-Tair10_AR-GS_cond1_170	AT1G27320
1	9537150	9537420	H3K4me3_Col-Tair10_AR-GS_cond1_171	.
1	9537860	9538100	H3K4me3_Col-Tair10_AR-GS_cond1_172	.
1	9553670	9554080	H3K4me3_Col-Tair10_AR-GS_cond1_173	AT1G27500
1	9631240	9631450	H3K4me3_Col-Tair10_AR-GS_cond1_174	AT1G27680
1	9668570	9668870	H3K4me3_Col-Tair10_AR-GS_cond1_175	AT1G27760
1	9669050	9669440	H3K4me3_Col-Tair10_AR-GS_cond1_176	AT1G27760
1	9752350	9752600	H3K4me3_Col-Tair10_AR-GS_cond1_177	.
1	9752750	9753720	H3K4me3_Col-Tair10_AR-GS_cond1_178	AT1G27990
1	9815030	9815480	H3K4me3_Col-Tair10_AR-GS_cond1_179	AT1G28120
1	9944020	9944220	H3K4me3_Col-Tair10_AR-GS_cond1_180	AT1G28350
1	10015880	10016230	H3K4me3_Col-Tair10_AR-GS_cond1_181	AT1G28490
1	10029250	10029700	H3K4me3_Col-Tair10_AR-GS_cond1_182	AT1G28520
1	10068540	10069140	H3K4me3_Col-Tair10_AR-GS_cond1_183	AT1G28640
1	10069520	10069880	H3K4me3_Col-Tair10_AR-GS_cond1_184	.
1	10212100	10212540	H3K4me3_Col-Tair10_AR-GS_cond1_185	AT1G29220
1	10260500	10260910	H3K4me3_Col-Tair10_AR-GS_cond1_186	AT1G29330
1	10275080	10275640	H3K4me3_Col-Tair10_AR-GS_cond1_187	AT1G29357
1	10308610	10308840	H3K4me3_Col-Tair10_AR-GS_cond1_188	AT1G29465, AT1G06263
1	10378110	10378960	H3K4me3_Col-Tair10_AR-GS_cond1_189	AT1G29680
1	10447780	10448020	H3K4me3_Col-Tair10_AR-GS_cond1_190	AT1G29850
1	10463310	10463610	H3K4me3_Col-Tair10_AR-GS_cond1_191	AT1G29890
1	10638910	10639180	H3K4me3_Col-Tair10_AR-GS_cond1_192	AT1G30230
1	10690340	10690850	H3K4me3_Col-Tair10_AR-GS_cond1_193	AT1G30330
1	10860720	10861050	H3K4me3_Col-Tair10_AR-GS_cond1_194	AT1G30640
1	10881670	10881900	H3K4me3_Col-Tair10_AR-GS_cond1_195	AT1G30680
1	10987770	10988430	H3K4me3_Col-Tair10_AR-GS_cond1_196	AT1G30860
1	10994280	10994590	H3K4me3_Col-Tair10_AR-GS_cond1_197	AT1G30890
1	11043210	11043700	H3K4me3_Col-Tair10_AR-GS_cond1_198	AT1G30970
1	11115420	11115780	H3K4me3_Col-Tair10_AR-GS_cond1_199	AT1G31130
1	11193690	11193980	H3K4me3_Col-Tair10_AR-GS_cond1_200	AT1G31300
1	11316140	11316450	H3K4me3_Col-Tair10_AR-GS_cond1_201	AT1G31600, AT1TE36605
1	11370800	11371150	H3K4me3_Col-Tair10_AR-GS_cond1_202	.
1	11411950	11412200	H3K4me3_Col-Tair10_AR-GS_cond1_203	AT1G31812
1	11436760	11437010	H3K4me3_Col-Tair10_AR-GS_cond1_204	AT1G31870
1	11535800	11536010	H3K4me3_Col-Tair10_AR-GS_cond1_205	AT1G32070
1	11607450	11607740	H3K4me3_Col-Tair10_AR-GS_cond1_206	AT1G32210
1	11612140	11612920	H3K4me3_Col-Tair10_AR-GS_cond1_207	AT1G32230
1	11691240	11691440	H3K4me3_Col-Tair10_AR-GS_cond1_208	AT1G32400
1	11775180	11775380	H3K4me3_Col-Tair10_AR-GS_cond1_209	.
1	11827850	11828100	H3K4me3_Col-Tair10_AR-GS_cond1_210	AT1G32700
1	11978090	11978340	H3K4me3_Col-Tair10_AR-GS_cond1_211	AT1G33060
1	12091190	12091510	H3K4me3_Col-Tair10_AR-GS_cond1_212	AT1G33350
1	12119000	12119440	H3K4me3_Col-Tair10_AR-GS_cond1_213	AT1G33415
1	12151920	12152400	H3K4me3_Col-Tair10_AR-GS_cond1_214	AT1G33490
1	12418750	12419000	H3K4me3_Col-Tair10_AR-GS_cond1_215	.
1	12454140	12454390	H3K4me3_Col-Tair10_AR-GS_cond1_216	.
1	12485450	12485980	H3K4me3_Col-Tair10_AR-GS_cond1_217	AT1G34260
1	12520080	12520560	H3K4me3_Col-Tair10_AR-GS_cond1_218	AT1G34320
1	12553850	12554090	H3K4me3_Col-Tair10_AR-GS_cond1_219	AT1G34380
1	12604350	12604810	H3K4me3_Col-Tair10_AR-GS_cond1_220	AT1G34470
1	12890570	12890950	H3K4me3_Col-Tair10_AR-GS_cond1_221	AT1G35190
1	13533200	13533550	H3K4me3_Col-Tair10_AR-GS_cond1_222	AT1G36160
1	13640550	13641020	H3K4me3_Col-Tair10_AR-GS_cond1_223	AT1G36280
1	15652220	15652500	H3K4me3_Col-Tair10_AR-GS_cond1_224	AT1G41880
1	16125800	16126100	H3K4me3_Col-Tair10_AR-GS_cond1_225	AT1G42960
1	16263820	16264420	H3K4me3_Col-Tair10_AR-GS_cond1_226	AT1G43160
1	16266760	16267040	H3K4me3_Col-Tair10_AR-GS_cond1_227	AT1G43170
1	16278330	16278620	H3K4me3_Col-Tair10_AR-GS_cond1_228	AT1G43190
1	16468460	16468710	H3K4me3_Col-Tair10_AR-GS_cond1_229	AT1G43670
1	16484770	16485130	H3K4me3_Col-Tair10_AR-GS_cond1_230	AT1G43700
1	16646810	16647210	H3K4me3_Col-Tair10_AR-GS_cond1_231	AT1G43890
1	16850770	16851050	H3K4me3_Col-Tair10_AR-GS_cond1_232	AT1G44446
1	16923660	16923870	H3K4me3_Col-Tair10_AR-GS_cond1_233	AT1G44810
1	17276950	17277150	H3K4me3_Col-Tair10_AR-GS_cond1_234	AT1G47056
1	17330840	17331090	H3K4me3_Col-Tair10_AR-GS_cond1_235	AT1G47278
1	17455700	17455930	H3K4me3_Col-Tair10_AR-GS_cond1_236	AT1G47540
1	17569560	17569960	H3K4me3_Col-Tair10_AR-GS_cond1_237	AT1G47750
1	17614430	17614870	H3K4me3_Col-Tair10_AR-GS_cond1_238	AT1G47830
1	17757980	17758440	H3K4me3_Col-Tair10_AR-GS_cond1_239	AT1G48090
1	17780500	17780850	H3K4me3_Col-Tair10_AR-GS_cond1_240	AT1G48130
1	17780980	17781530	H3K4me3_Col-Tair10_AR-GS_cond1_241	.
1	17781900	17782260	H3K4me3_Col-Tair10_AR-GS_cond1_242	AT1G48140
1	17911420	17911740	H3K4me3_Col-Tair10_AR-GS_cond1_243	AT1G48460
1	17940430	17940660	H3K4me3_Col-Tair10_AR-GS_cond1_244	AT1G48520
1	17946060	17946280	H3K4me3_Col-Tair10_AR-GS_cond1_245	AT1G48540
1	17983780	17983990	H3K4me3_Col-Tair10_AR-GS_cond1_246	AT1G48635
1	18098100	18098430	H3K4me3_Col-Tair10_AR-GS_cond1_247	AT1G48920
1	18269090	18269420	H3K4me3_Col-Tair10_AR-GS_cond1_248	AT1G49360
1	18279890	18280140	H3K4me3_Col-Tair10_AR-GS_cond1_249	AT1G49390
1	18316180	18316630	H3K4me3_Col-Tair10_AR-GS_cond1_250	AT1G49480
1	18470020	18470340	H3K4me3_Col-Tair10_AR-GS_cond1_251	AT1G49890
1	18496930	18497210	H3K4me3_Col-Tair10_AR-GS_cond1_252	AT1G49950
1	18616770	18617020	H3K4me3_Col-Tair10_AR-GS_cond1_253	AT1G50250
1	18627700	18628220	H3K4me3_Col-Tair10_AR-GS_cond1_254	AT1G50290
1	18631710	18632000	H3K4me3_Col-Tair10_AR-GS_cond1_255	AT1G50300
1	18672240	18672640	H3K4me3_Col-Tair10_AR-GS_cond1_256	AT1G50410
1	18685780	18686050	H3K4me3_Col-Tair10_AR-GS_cond1_257	AT1G50440
1	18930080	18930320	H3K4me3_Col-Tair10_AR-GS_cond1_258	.
1	18934670	18934940	H3K4me3_Col-Tair10_AR-GS_cond1_259	AT1G51100
1	18984540	18984790	H3K4me3_Col-Tair10_AR-GS_cond1_260	AT1G51200
1	19131870	19132190	H3K4me3_Col-Tair10_AR-GS_cond1_261	AT1G51590
1	19199440	19199650	H3K4me3_Col-Tair10_AR-GS_cond1_262	AT1G51760
1	19478070	19478340	H3K4me3_Col-Tair10_AR-GS_cond1_263	AT1G52310
1	19604070	19604380	H3K4me3_Col-Tair10_AR-GS_cond1_264	AT1G52620
1	19764510	19764920	H3K4me3_Col-Tair10_AR-GS_cond1_265	.
1	19767200	19767490	H3K4me3_Col-Tair10_AR-GS_cond1_266	AT1G53040
1	19924870	19925100	H3K4me3_Col-Tair10_AR-GS_cond1_267	AT1G53400
1	20068100	20068390	H3K4me3_Col-Tair10_AR-GS_cond1_268	AT1G53750
1	20081670	20081880	H3K4me3_Col-Tair10_AR-GS_cond1_269	AT1G53800
1	20105600	20105990	H3K4me3_Col-Tair10_AR-GS_cond1_270	AT1G53850
1	20186340	20186860	H3K4me3_Col-Tair10_AR-GS_cond1_271	AT1G54080
1	20198220	20198460	H3K4me3_Col-Tair10_AR-GS_cond1_272	AT1G54100
1	20199280	20199660	H3K4me3_Col-Tair10_AR-GS_cond1_273	AT1G54110
1	20212290	20212640	H3K4me3_Col-Tair10_AR-GS_cond1_274	.
1	20259850	20260150	H3K4me3_Col-Tair10_AR-GS_cond1_275	AT1G54270
1	20306560	20306790	H3K4me3_Col-Tair10_AR-GS_cond1_276	AT1G54390
1	20456400	20456620	H3K4me3_Col-Tair10_AR-GS_cond1_277	.
1	20459030	20459270	H3K4me3_Col-Tair10_AR-GS_cond1_278	AT1G54870
1	20459810	20460590	H3K4me3_Col-Tair10_AR-GS_cond1_279	.
1	20511550	20511980	H3K4me3_Col-Tair10_AR-GS_cond1_280	AT1G54990
1	20542220	20542420	H3K4me3_Col-Tair10_AR-GS_cond1_281	AT1G55050
1	20594500	20594790	H3K4me3_Col-Tair10_AR-GS_cond1_282	AT1G55205
1	20619830	20620140	H3K4me3_Col-Tair10_AR-GS_cond1_283	AT1G55270
1	20730840	20731060	H3K4me3_Col-Tair10_AR-GS_cond1_284	AT1G55530
1	20873700	20874020	H3K4me3_Col-Tair10_AR-GS_cond1_285	AT1G55840, AT1TE68940
1	20918940	20919170	H3K4me3_Col-Tair10_AR-GS_cond1_286	AT1G55930
1	20971260	20971720	H3K4me3_Col-Tair10_AR-GS_cond1_287	AT1G56070
1	21123920	21124420	H3K4me3_Col-Tair10_AR-GS_cond1_288	AT1G56420
1	21129020	21129280	H3K4me3_Col-Tair10_AR-GS_cond1_289	AT1G56423
1	21208210	21208710	H3K4me3_Col-Tair10_AR-GS_cond1_290	AT1G56600
1	21377600	21377920	H3K4me3_Col-Tair10_AR-GS_cond1_291	AT1G57720
1	21461700	21462140	H3K4me3_Col-Tair10_AR-GS_cond1_292	AT1G58025
1	21699410	21699610	H3K4me3_Col-Tair10_AR-GS_cond1_293	AT1G58400
1	21727440	21727650	H3K4me3_Col-Tair10_AR-GS_cond1_294	AT1G58470
1	21859600	21860300	H3K4me3_Col-Tair10_AR-GS_cond1_295	AT1G59510
1	21861300	21861630	H3K4me3_Col-Tair10_AR-GS_cond1_296	AT1G59520
1	21936500	21936750	H3K4me3_Col-Tair10_AR-GS_cond1_297	AT1G59700
1	21979420	21979800	H3K4me3_Col-Tair10_AR-GS_cond1_298	AT1G59750
1	22043810	22044130	H3K4me3_Col-Tair10_AR-GS_cond1_299	AT1G59890
1	22248320	22248620	H3K4me3_Col-Tair10_AR-GS_cond1_300	.
1	22348420	22348940	H3K4me3_Col-Tair10_AR-GS_cond1_301	AT1G60680
1	22349810	22350200	H3K4me3_Col-Tair10_AR-GS_cond1_302	.
1	22511780	22512220	H3K4me3_Col-Tair10_AR-GS_cond1_303	AT1G61100
1	22542550	22542870	H3K4me3_Col-Tair10_AR-GS_cond1_304	AT1G61150
1	22585900	22586140	H3K4me3_Col-Tair10_AR-GS_cond1_305	AT1G61250
1	22634130	22634330	H3K4me3_Col-Tair10_AR-GS_cond1_306	AT1G61350
1	22657390	22657620	H3K4me3_Col-Tair10_AR-GS_cond1_307	AT1G61400
1	22884650	22885000	H3K4me3_Col-Tair10_AR-GS_cond1_308	AT1G61900
1	22902210	22902440	H3K4me3_Col-Tair10_AR-GS_cond1_309	AT1G61960
1	22911230	22911530	H3K4me3_Col-Tair10_AR-GS_cond1_310	AT1G61990
1	22932940	22933200	H3K4me3_Col-Tair10_AR-GS_cond1_311	AT1G62040
1	22959340	22959590	H3K4me3_Col-Tair10_AR-GS_cond1_312	AT1G62110
1	23086620	23087050	H3K4me3_Col-Tair10_AR-GS_cond1_313	AT1G62390
1	23103220	23103490	H3K4me3_Col-Tair10_AR-GS_cond1_314	.
1	23131300	23131530	H3K4me3_Col-Tair10_AR-GS_cond1_315	AT1G62490
1	23230500	23230740	H3K4me3_Col-Tair10_AR-GS_cond1_316	AT1G62730
1	23556000	23556270	H3K4me3_Col-Tair10_AR-GS_cond1_317	AT1G63500
1	23618450	23618730	H3K4me3_Col-Tair10_AR-GS_cond1_318	AT1G63690
1	23629470	23630040	H3K4me3_Col-Tair10_AR-GS_cond1_319	AT1G63700, AT1TE77810
1	23636910	23637130	H3K4me3_Col-Tair10_AR-GS_cond1_320	AT1G63720
1	23675420	23675840	H3K4me3_Col-Tair10_AR-GS_cond1_321	AT1G63810
1	23700710	23700980	H3K4me3_Col-Tair10_AR-GS_cond1_322	AT1G63855
1	23778920	23779190	H3K4me3_Col-Tair10_AR-GS_cond1_323	.
1	24149310	24149520	H3K4me3_Col-Tair10_AR-GS_cond1_324	AT1G65010
1	24182490	24182740	H3K4me3_Col-Tair10_AR-GS_cond1_325	AT1G65090
1	24262690	24262890	H3K4me3_Col-Tair10_AR-GS_cond1_326	AT1G65320
1	24697960	24698330	H3K4me3_Col-Tair10_AR-GS_cond1_327	AT1G66260
1	24775510	24775800	H3K4me3_Col-Tair10_AR-GS_cond1_328	AT1G66410
1	24892500	24892800	H3K4me3_Col-Tair10_AR-GS_cond1_329	AT1G66740
1	24906430	24907100	H3K4me3_Col-Tair10_AR-GS_cond1_330	AT1G66770
1	25140810	25141110	H3K4me3_Col-Tair10_AR-GS_cond1_331	AT1G67210
1	25196670	25196900	H3K4me3_Col-Tair10_AR-GS_cond1_332	AT1G67300
1	25202430	25202910	H3K4me3_Col-Tair10_AR-GS_cond1_333	AT1G67310
1	25235470	25235760	H3K4me3_Col-Tair10_AR-GS_cond1_334	AT1G67350
1	25262240	25262480	H3K4me3_Col-Tair10_AR-GS_cond1_335	AT1G67430
1	25473640	25474000	H3K4me3_Col-Tair10_AR-GS_cond1_336	AT1G67920
1	25497870	25498110	H3K4me3_Col-Tair10_AR-GS_cond1_337	AT1G68020
1	25599620	25599870	H3K4me3_Col-Tair10_AR-GS_cond1_338	AT1G68310
1	25693470	25693680	H3K4me3_Col-Tair10_AR-GS_cond1_339	AT1G68490
1	25726840	25727360	H3K4me3_Col-Tair10_AR-GS_cond1_340	AT1G68550
1	25804600	25804880	H3K4me3_Col-Tair10_AR-GS_cond1_341	AT1G68720
1	25940540	25941010	H3K4me3_Col-Tair10_AR-GS_cond1_342	AT1G68990
1	25941720	25941990	H3K4me3_Col-Tair10_AR-GS_cond1_343	AT1G69010
1	26015880	26016320	H3K4me3_Col-Tair10_AR-GS_cond1_344	AT1G69200
1	26240180	26240530	H3K4me3_Col-Tair10_AR-GS_cond1_345	AT1G69760
1	26275050	26275250	H3K4me3_Col-Tair10_AR-GS_cond1_346	.
1	26323390	26323770	H3K4me3_Col-Tair10_AR-GS_cond1_347	.
1	26394590	26394830	H3K4me3_Col-Tair10_AR-GS_cond1_348	.
1	26430620	26430820	H3K4me3_Col-Tair10_AR-GS_cond1_349	AT1G70190
1	26433760	26434390	H3K4me3_Col-Tair10_AR-GS_cond1_350	AT1G70200
1	26481040	26481410	H3K4me3_Col-Tair10_AR-GS_cond1_351	AT1G70300
1	26501320	26501610	H3K4me3_Col-Tair10_AR-GS_cond1_352	AT1G70320
1	26702710	26703020	H3K4me3_Col-Tair10_AR-GS_cond1_353	AT1G70800
1	26704140	26704390	H3K4me3_Col-Tair10_AR-GS_cond1_354	AT1G70810
1	26764760	26765130	H3K4me3_Col-Tair10_AR-GS_cond1_355	AT1G70985
1	26863620	26863910	H3K4me3_Col-Tair10_AR-GS_cond1_356	AT1G71270
1	27115000	27115430	H3K4me3_Col-Tair10_AR-GS_cond1_357	AT1G72050
1	27127740	27128990	H3K4me3_Col-Tair10_AR-GS_cond1_358	AT1G72100
1	27225880	27226440	H3K4me3_Col-Tair10_AR-GS_cond1_359	AT1G72310
1	27245340	27245740	H3K4me3_Col-Tair10_AR-GS_cond1_360	AT1G72390
1	27263360	27263660	H3K4me3_Col-Tair10_AR-GS_cond1_361	AT1G72420
1	27360330	27360810	H3K4me3_Col-Tair10_AR-GS_cond1_362	AT1G72680
1	27491200	27491510	H3K4me3_Col-Tair10_AR-GS_cond1_363	AT1G73100, AT1G09367
1	27522050	27522420	H3K4me3_Col-Tair10_AR-GS_cond1_364	AT1G73190
1	27522610	27523260	H3K4me3_Col-Tair10_AR-GS_cond1_365	.
1	27523420	27523980	H3K4me3_Col-Tair10_AR-GS_cond1_366	.
1	27576830	27577260	H3K4me3_Col-Tair10_AR-GS_cond1_367	AT1G73350
1	27598010	27598530	H3K4me3_Col-Tair10_AR-GS_cond1_368	AT1G73400
1	27603840	27604060	H3K4me3_Col-Tair10_AR-GS_cond1_369	AT1G73430
1	27823780	27824040	H3K4me3_Col-Tair10_AR-GS_cond1_370	AT1G73980
1	27886310	27886530	H3K4me3_Col-Tair10_AR-GS_cond1_371	AT1G74160
1	27914720	27915000	H3K4me3_Col-Tair10_AR-GS_cond1_372	AT1G74230
1	27929030	27929240	H3K4me3_Col-Tair10_AR-GS_cond1_373	AT1G74270
1	28020500	28020950	H3K4me3_Col-Tair10_AR-GS_cond1_374	AT1G74580
1	28027430	28027870	H3K4me3_Col-Tair10_AR-GS_cond1_375	AT1G74600
1	28169280	28169500	H3K4me3_Col-Tair10_AR-GS_cond1_376	AT1G75010
1	28170990	28171260	H3K4me3_Col-Tair10_AR-GS_cond1_377	AT1G75020
1	28224380	28224600	H3K4me3_Col-Tair10_AR-GS_cond1_378	AT1G75210
1	28336990	28337190	H3K4me3_Col-Tair10_AR-GS_cond1_379	.
1	28416600	28416850	H3K4me3_Col-Tair10_AR-GS_cond1_380	AT1G75670
1	28555380	28555680	H3K4me3_Col-Tair10_AR-GS_cond1_381	.
1	28688690	28688950	H3K4me3_Col-Tair10_AR-GS_cond1_382	AT1G76460, AT1G76465
1	28715120	28715380	H3K4me3_Col-Tair10_AR-GS_cond1_383	AT1G76520
1	28741510	28741970	H3K4me3_Col-Tair10_AR-GS_cond1_384	.
1	28889650	28889870	H3K4me3_Col-Tair10_AR-GS_cond1_385	AT1G09915
1	28975930	28976460	H3K4me3_Col-Tair10_AR-GS_cond1_386	AT1G77120
1	29012710	29012940	H3K4me3_Col-Tair10_AR-GS_cond1_387	AT1G77220
1	29038440	29038700	H3K4me3_Col-Tair10_AR-GS_cond1_388	AT1G77290
1	29165230	29165490	H3K4me3_Col-Tair10_AR-GS_cond1_389	AT1G77610
1	29301090	29301610	H3K4me3_Col-Tair10_AR-GS_cond1_390	AT1G77930
1	29306950	29307220	H3K4me3_Col-Tair10_AR-GS_cond1_391	AT1G77950
1	29355510	29356270	H3K4me3_Col-Tair10_AR-GS_cond1_392	AT1G78070
1	29364990	29365230	H3K4me3_Col-Tair10_AR-GS_cond1_393	AT1G78080
1	29435870	29436140	H3K4me3_Col-Tair10_AR-GS_cond1_394	AT1G78240
1	29557770	29558130	H3K4me3_Col-Tair10_AR-GS_cond1_395	AT1G78580, AT1G09827
1	29655270	29655530	H3K4me3_Col-Tair10_AR-GS_cond1_396	AT1G78880
1	29752740	29753130	H3K4me3_Col-Tair10_AR-GS_cond1_397	AT1G79090
1	29905960	29906420	H3K4me3_Col-Tair10_AR-GS_cond1_398	.
1	29911440	29911880	H3K4me3_Col-Tair10_AR-GS_cond1_399	AT1G09873, AT1G09877, AT1G09883
1	29937730	29938120	H3K4me3_Col-Tair10_AR-GS_cond1_400	AT1G79570
1	30067280	30067500	H3K4me3_Col-Tair10_AR-GS_cond1_401	AT1G79930
1	30104100	30104490	H3K4me3_Col-Tair10_AR-GS_cond1_402	.
1	30130180	30130400	H3K4me3_Col-Tair10_AR-GS_cond1_403	AT1G80090
1	30217920	30218530	H3K4me3_Col-Tair10_AR-GS_cond1_404	AT1G80380
1	30219010	30219400	H3K4me3_Col-Tair10_AR-GS_cond1_405	.
1	30290690	30290980	H3K4me3_Col-Tair10_AR-GS_cond1_406	AT1G80570
1	30404200	30404530	H3K4me3_Col-Tair10_AR-GS_cond1_407	AT1G80920
2	81520	81750	H3K4me3_Col-Tair10_AR-GS_cond1_408	AT2G01100
2	133940	134410	H3K4me3_Col-Tair10_AR-GS_cond1_409	AT2G01250
2	167010	167220	H3K4me3_Col-Tair10_AR-GS_cond1_410	AT2G01350
2	282960	283350	H3K4me3_Col-Tair10_AR-GS_cond1_411	AT2G01640
2	327510	327740	H3K4me3_Col-Tair10_AR-GS_cond1_412	AT2G01740
2	360560	360860	H3K4me3_Col-Tair10_AR-GS_cond1_413	AT2G01820
2	490120	490440	H3K4me3_Col-Tair10_AR-GS_cond1_414	AT2G02050
2	552250	552690	H3K4me3_Col-Tair10_AR-GS_cond1_415	AT2G02150
2	558330	558600	H3K4me3_Col-Tair10_AR-GS_cond1_416	AT2G02170
2	592460	592710	H3K4me3_Col-Tair10_AR-GS_cond1_417	.
2	700570	700870	H3K4me3_Col-Tair10_AR-GS_cond1_418	AT2G02570
2	759520	759870	H3K4me3_Col-Tair10_AR-GS_cond1_419	.
2	788210	788530	H3K4me3_Col-Tair10_AR-GS_cond1_420	AT2G02790
2	799170	799390	H3K4me3_Col-Tair10_AR-GS_cond1_421	AT2G02800
2	838130	838390	H3K4me3_Col-Tair10_AR-GS_cond1_422	AT2G02870
2	841520	841840	H3K4me3_Col-Tair10_AR-GS_cond1_423	AT2G02880
2	993730	993940	H3K4me3_Col-Tair10_AR-GS_cond1_424	AT2G03270
2	1069460	1070210	H3K4me3_Col-Tair10_AR-GS_cond1_425	AT2G03520
2	1070330	1070880	H3K4me3_Col-Tair10_AR-GS_cond1_426	.
2	1120790	1121010	H3K4me3_Col-Tair10_AR-GS_cond1_427	AT2G03680
2	1154030	1154320	H3K4me3_Col-Tair10_AR-GS_cond1_428	AT2G03780
2	1282400	1282620	H3K4me3_Col-Tair10_AR-GS_cond1_429	AT2G04030
2	1448750	1449000	H3K4me3_Col-Tair10_AR-GS_cond1_430	AT2G04230
2	1503380	1503650	H3K4me3_Col-Tair10_AR-GS_cond1_431	AT2G04305
2	1515850	1516080	H3K4me3_Col-Tair10_AR-GS_cond1_432	AT2G04350
2	1612160	1612570	H3K4me3_Col-Tair10_AR-GS_cond1_433	AT2G04620
2	1708490	1708710	H3K4me3_Col-Tair10_AR-GS_cond1_434	AT2G04860
2	1925930	1926400	H3K4me3_Col-Tair10_AR-GS_cond1_435	AT2G05290, AT2TE08845
2	1935690	1936150	H3K4me3_Col-Tair10_AR-GS_cond1_436	AT2G05320
2	2055510	2055790	H3K4me3_Col-Tair10_AR-GS_cond1_437	AT2G05580
2	2056180	2056680	H3K4me3_Col-Tair10_AR-GS_cond1_438	AT2TE09380
2	2067290	2067710	H3K4me3_Col-Tair10_AR-GS_cond1_439	AT2G05590
2	2141600	2141810	H3K4me3_Col-Tair10_AR-GS_cond1_440	AT2G05710
2	2322300	2322570	H3K4me3_Col-Tair10_AR-GS_cond1_441	AT2G05990
2	3046750	3047090	H3K4me3_Col-Tair10_AR-GS_cond1_442	.
2	3672220	3672480	H3K4me3_Col-Tair10_AR-GS_cond1_443	AT2G09795
2	4416210	4416490	H3K4me3_Col-Tair10_AR-GS_cond1_444	.
2	5753170	5753420	H3K4me3_Col-Tair10_AR-GS_cond1_445	AT2G13800
2	5861690	5862130	H3K4me3_Col-Tair10_AR-GS_cond1_446	AT2TE23870
2	6184120	6184410	H3K4me3_Col-Tair10_AR-GS_cond1_447	AT2G14520
2	6303900	6304200	H3K4me3_Col-Tair10_AR-GS_cond1_448	AT2G14720
2	6309100	6309330	H3K4me3_Col-Tair10_AR-GS_cond1_449	AT2G14740
2	6408580	6409040	H3K4me3_Col-Tair10_AR-GS_cond1_450	AT2G14910
2	6484400	6484840	H3K4me3_Col-Tair10_AR-GS_cond1_451	AT2G15010
2	6618560	6618910	H3K4me3_Col-Tair10_AR-GS_cond1_452	AT2G15240
2	6880610	6880930	H3K4me3_Col-Tair10_AR-GS_cond1_453	AT2G15790, AT2TE28015, AT2G15800
2	6989740	6990030	H3K4me3_Col-Tair10_AR-GS_cond1_454	AT2G16090
2	7042890	7043150	H3K4me3_Col-Tair10_AR-GS_cond1_455	AT2G16250
2	7150850	7151570	H3K4me3_Col-Tair10_AR-GS_cond1_456	.
2	7165080	7165280	H3K4me3_Col-Tair10_AR-GS_cond1_457	AT2G16530
2	7181820	7182070	H3K4me3_Col-Tair10_AR-GS_cond1_458	AT2G16570
2	7198290	7198560	H3K4me3_Col-Tair10_AR-GS_cond1_459	AT2G16595
2	7215090	7215510	H3K4me3_Col-Tair10_AR-GS_cond1_460	AT2G16640
2	7314230	7314530	H3K4me3_Col-Tair10_AR-GS_cond1_461	AT2G16880
2	7489550	7489750	H3K4me3_Col-Tair10_AR-GS_cond1_462	AT2G17220
2	7499630	7499830	H3K4me3_Col-Tair10_AR-GS_cond1_463	AT2G17250
2	7615680	7615970	H3K4me3_Col-Tair10_AR-GS_cond1_464	AT2G17510
2	7670110	7670430	H3K4me3_Col-Tair10_AR-GS_cond1_465	AT2G17640
2	7703990	7704200	H3K4me3_Col-Tair10_AR-GS_cond1_466	AT2G17730
2	7821730	7822020	H3K4me3_Col-Tair10_AR-GS_cond1_467	AT2G17972, AT2G07015
2	7824160	7824620	H3K4me3_Col-Tair10_AR-GS_cond1_468	AT2G17980
2	7935510	7935770	H3K4me3_Col-Tair10_AR-GS_cond1_469	AT2G18240
2	7968280	7968990	H3K4me3_Col-Tair10_AR-GS_cond1_470	.
2	7969300	7969990	H3K4me3_Col-Tair10_AR-GS_cond1_471	AT2G18340
2	7996390	7997030	H3K4me3_Col-Tair10_AR-GS_cond1_472	AT2G18440
2	8004580	8004850	H3K4me3_Col-Tair10_AR-GS_cond1_473	AT2G18465
2	8043040	8043420	H3K4me3_Col-Tair10_AR-GS_cond1_474	.
2	8043540	8043820	H3K4me3_Col-Tair10_AR-GS_cond1_475	AT2G18540
2	8109450	8109670	H3K4me3_Col-Tair10_AR-GS_cond1_476	AT2G18700
2	8109900	8110510	H3K4me3_Col-Tair10_AR-GS_cond1_477	AT2G18700
2	8362460	8362870	H3K4me3_Col-Tair10_AR-GS_cond1_478	AT2G19280
2	8370760	8371090	H3K4me3_Col-Tair10_AR-GS_cond1_479	AT2G19320
2	8575840	8576330	H3K4me3_Col-Tair10_AR-GS_cond1_480	AT2G19870
2	8594200	8594730	H3K4me3_Col-Tair10_AR-GS_cond1_481	AT2G19900
2	8594970	8595240	H3K4me3_Col-Tair10_AR-GS_cond1_482	AT2G19900
2	8611930	8612160	H3K4me3_Col-Tair10_AR-GS_cond1_483	AT2G19930
2	8612950	8613250	H3K4me3_Col-Tair10_AR-GS_cond1_484	AT2G19940
2	8636460	8636730	H3K4me3_Col-Tair10_AR-GS_cond1_485	AT2G20000
2	8848560	8849010	H3K4me3_Col-Tair10_AR-GS_cond1_486	.
2	8849120	8849420	H3K4me3_Col-Tair10_AR-GS_cond1_487	AT2G20560
2	8935730	8936230	H3K4me3_Col-Tair10_AR-GS_cond1_488	AT2G20740
2	8945670	8946090	H3K4me3_Col-Tair10_AR-GS_cond1_489	AT2G20770
2	8974190	8974510	H3K4me3_Col-Tair10_AR-GS_cond1_490	AT2G20840
2	9014890	9015260	H3K4me3_Col-Tair10_AR-GS_cond1_491	AT2G20990
2	9107520	9107970	H3K4me3_Col-Tair10_AR-GS_cond1_492	AT2G21270
2	9205240	9205480	H3K4me3_Col-Tair10_AR-GS_cond1_493	AT2G21480
2	9206750	9207080	H3K4me3_Col-Tair10_AR-GS_cond1_494	AT2G21490
2	9207850	9208770	H3K4me3_Col-Tair10_AR-GS_cond1_495	.
2	9242920	9243250	H3K4me3_Col-Tair10_AR-GS_cond1_496	AT2G21600
2	9274040	9274790	H3K4me3_Col-Tair10_AR-GS_cond1_497	AT2G21720
2	9302250	9302680	H3K4me3_Col-Tair10_AR-GS_cond1_498	AT2G21810
2	9393190	9393570	H3K4me3_Col-Tair10_AR-GS_cond1_499	AT2G22100
2	9452430	9453600	H3K4me3_Col-Tair10_AR-GS_cond1_500	AT2G22240
2	9471420	9471650	H3K4me3_Col-Tair10_AR-GS_cond1_501	AT2G22300
2	9651150	9651430	H3K4me3_Col-Tair10_AR-GS_cond1_502	AT2G22690
2	9657460	9657790	H3K4me3_Col-Tair10_AR-GS_cond1_503	AT2G22720
2	9741150	9741420	H3K4me3_Col-Tair10_AR-GS_cond1_504	AT2G22880
2	9832110	9832430	H3K4me3_Col-Tair10_AR-GS_cond1_505	AT2G23093
2	9895940	9896290	H3K4me3_Col-Tair10_AR-GS_cond1_506	AT2G23240
2	10035440	10035740	H3K4me3_Col-Tair10_AR-GS_cond1_507	AT2G23590
2	10058180	10058390	H3K4me3_Col-Tair10_AR-GS_cond1_508	AT2G23640
2	10124350	10124610	H3K4me3_Col-Tair10_AR-GS_cond1_509	AT2G23780
2	10137230	10137470	H3K4me3_Col-Tair10_AR-GS_cond1_510	AT2G23810
2	10189110	10189360	H3K4me3_Col-Tair10_AR-GS_cond1_511	AT2G23950
2	10244920	10245390	H3K4me3_Col-Tair10_AR-GS_cond1_512	AT2G24100
2	10253890	10254130	H3K4me3_Col-Tair10_AR-GS_cond1_513	AT2G24120
2	10366520	10366800	H3K4me3_Col-Tair10_AR-GS_cond1_514	AT2G24360
2	10421800	10422290	H3K4me3_Col-Tair10_AR-GS_cond1_515	AT2G24530
2	10617060	10617400	H3K4me3_Col-Tair10_AR-GS_cond1_516	AT2G24960
2	10660280	10660500	H3K4me3_Col-Tair10_AR-GS_cond1_517	AT2G25050
2	10726710	10727040	H3K4me3_Col-Tair10_AR-GS_cond1_518	AT2G25180
2	10816780	10817050	H3K4me3_Col-Tair10_AR-GS_cond1_519	AT2G25420
2	11036600	11036850	H3K4me3_Col-Tair10_AR-GS_cond1_520	AT2G25880
2	11038310	11038760	H3K4me3_Col-Tair10_AR-GS_cond1_521	.
2	11059070	11059320	H3K4me3_Col-Tair10_AR-GS_cond1_522	AT2G25930
2	11081260	11081590	H3K4me3_Col-Tair10_AR-GS_cond1_523	AT2G26000, AT2TE47790
2	11316500	11316720	H3K4me3_Col-Tair10_AR-GS_cond1_524	AT2G26600
2	11436080	11436280	H3K4me3_Col-Tair10_AR-GS_cond1_525	AT2G26810
2	11493750	11494210	H3K4me3_Col-Tair10_AR-GS_cond1_526	AT2G26930
2	11521900	11522530	H3K4me3_Col-Tair10_AR-GS_cond1_527	AT2G26990
2	11616950	11617190	H3K4me3_Col-Tair10_AR-GS_cond1_528	AT2G27170
2	11821430	11821760	H3K4me3_Col-Tair10_AR-GS_cond1_529	AT2G27730
2	11898070	11898410	H3K4me3_Col-Tair10_AR-GS_cond1_530	AT2G27940
2	11986400	11987340	H3K4me3_Col-Tair10_AR-GS_cond1_531	AT2G28120
2	12038590	12039000	H3K4me3_Col-Tair10_AR-GS_cond1_532	AT2G28230
2	12056180	12056470	H3K4me3_Col-Tair10_AR-GS_cond1_533	AT2G28290
2	12131580	12131870	H3K4me3_Col-Tair10_AR-GS_cond1_534	AT2G28370
2	12158320	12158720	H3K4me3_Col-Tair10_AR-GS_cond1_535	.
2	12159170	12159400	H3K4me3_Col-Tair10_AR-GS_cond1_536	AT2G28426
2	12179460	12180690	H3K4me3_Col-Tair10_AR-GS_cond1_537	AT2G28490
2	12416170	12416530	H3K4me3_Col-Tair10_AR-GS_cond1_538	AT2TE54200
2	12484820	12485110	H3K4me3_Col-Tair10_AR-GS_cond1_539	AT2G29065
2	12627170	12627600	H3K4me3_Col-Tair10_AR-GS_cond1_540	AT2G29460
2	12642570	12642820	H3K4me3_Col-Tair10_AR-GS_cond1_541	AT2G29540
2	12671150	12671390	H3K4me3_Col-Tair10_AR-GS_cond1_542	AT2G29640
2	12804660	12804950	H3K4me3_Col-Tair10_AR-GS_cond1_543	AT2G30000
2	12824500	12824930	H3K4me3_Col-Tair10_AR-GS_cond1_544	AT2G30050
2	12848250	12848530	H3K4me3_Col-Tair10_AR-GS_cond1_545	AT2G30100
2	12907220	12907550	H3K4me3_Col-Tair10_AR-GS_cond1_546	AT2G30260
2	12978560	12978840	H3K4me3_Col-Tair10_AR-GS_cond1_547	AT2G30460
2	13026040	13026280	H3K4me3_Col-Tair10_AR-GS_cond1_548	AT2G30580, AT2TE57075
2	13033500	13033740	H3K4me3_Col-Tair10_AR-GS_cond1_549	AT2G30590
2	13037680	13038010	H3K4me3_Col-Tair10_AR-GS_cond1_550	AT2G30600
2	13052030	13052430	H3K4me3_Col-Tair10_AR-GS_cond1_551	.
2	13084990	13085290	H3K4me3_Col-Tair10_AR-GS_cond1_552	AT2G30700
2	13174320	13174610	H3K4me3_Col-Tair10_AR-GS_cond1_553	AT2G30950
2	13266260	13266470	H3K4me3_Col-Tair10_AR-GS_cond1_554	AT2G31130
2	13272400	13272670	H3K4me3_Col-Tair10_AR-GS_cond1_555	AT2G31141, AT2G31150
2	13327080	13327310	H3K4me3_Col-Tair10_AR-GS_cond1_556	AT2G31260
2	13339030	13339510	H3K4me3_Col-Tair10_AR-GS_cond1_557	AT2G31280
2	13450360	13450590	H3K4me3_Col-Tair10_AR-GS_cond1_558	AT2G31610
2	13482800	13483090	H3K4me3_Col-Tair10_AR-GS_cond1_559	AT2G31710
2	13529830	13530040	H3K4me3_Col-Tair10_AR-GS_cond1_560	AT2G31820
2	13585920	13586170	H3K4me3_Col-Tair10_AR-GS_cond1_561	AT2G31955
2	13588730	13589230	H3K4me3_Col-Tair10_AR-GS_cond1_562	AT2G31960, AT2G08500
2	13615390	13615700	H3K4me3_Col-Tair10_AR-GS_cond1_563	AT2G31985
2	13789770	13790090	H3K4me3_Col-Tair10_AR-GS_cond1_564	AT2G32480, AT2G08525
2	13891950	13892280	H3K4me3_Col-Tair10_AR-GS_cond1_565	AT2G32760
2	13938330	13938820	H3K4me3_Col-Tair10_AR-GS_cond1_566	AT2G32850
2	13977220	13977430	H3K4me3_Col-Tair10_AR-GS_cond1_567	AT2G32940
2	13978310	13978520	H3K4me3_Col-Tair10_AR-GS_cond1_568	AT2G32950
2	14178190	14178460	H3K4me3_Col-Tair10_AR-GS_cond1_569	AT2G33470
2	14224800	14225200	H3K4me3_Col-Tair10_AR-GS_cond1_570	AT2G33590
2	14253680	14254100	H3K4me3_Col-Tair10_AR-GS_cond1_571	AT2G33700
2	14282740	14282980	H3K4me3_Col-Tair10_AR-GS_cond1_572	AT2G33770
2	14309810	14310300	H3K4me3_Col-Tair10_AR-GS_cond1_573	AT2G33830
2	14440610	14440910	H3K4me3_Col-Tair10_AR-GS_cond1_574	AT2G34200
2	14462120	14462420	H3K4me3_Col-Tair10_AR-GS_cond1_575	AT2G34250
2	14573400	14573670	H3K4me3_Col-Tair10_AR-GS_cond1_576	AT2G34600
2	14659170	14660080	H3K4me3_Col-Tair10_AR-GS_cond1_577	.
2	14868380	14868830	H3K4me3_Col-Tair10_AR-GS_cond1_578	AT2G35320
2	14926280	14926590	H3K4me3_Col-Tair10_AR-GS_cond1_579	AT2G35530
2	15023520	15023780	H3K4me3_Col-Tair10_AR-GS_cond1_580	AT2G35738
2	15298140	15298450	H3K4me3_Col-Tair10_AR-GS_cond1_581	AT2G36460
2	15325200	15325490	H3K4me3_Col-Tair10_AR-GS_cond1_582	AT2G36540
2	15356900	15357850	H3K4me3_Col-Tair10_AR-GS_cond1_583	.
2	15502500	15502740	H3K4me3_Col-Tair10_AR-GS_cond1_584	AT2G36910
2	15529860	15530120	H3K4me3_Col-Tair10_AR-GS_cond1_585	.
2	15737910	15738340	H3K4me3_Col-Tair10_AR-GS_cond1_586	AT2G37480
2	15877160	15877360	H3K4me3_Col-Tair10_AR-GS_cond1_587	AT2G37940
2	15891270	15892210	H3K4me3_Col-Tair10_AR-GS_cond1_588	AT2G08915
2	15916230	15916500	H3K4me3_Col-Tair10_AR-GS_cond1_589	AT2G38025
2	15917200	15917580	H3K4me3_Col-Tair10_AR-GS_cond1_590	AT2G38040
2	16067240	16068230	H3K4me3_Col-Tair10_AR-GS_cond1_591	AT2G08960, AT2G38340
2	16216950	16217500	H3K4me3_Col-Tair10_AR-GS_cond1_592	AT2G38800
2	16222730	16223330	H3K4me3_Col-Tair10_AR-GS_cond1_593	.
2	16236500	16236780	H3K4me3_Col-Tair10_AR-GS_cond1_594	.
2	16243730	16244070	H3K4me3_Col-Tair10_AR-GS_cond1_595	.
2	16244190	16244490	H3K4me3_Col-Tair10_AR-GS_cond1_596	AT2G38905
2	16326910	16327260	H3K4me3_Col-Tair10_AR-GS_cond1_597	AT2G39130
2	16469340	16469540	H3K4me3_Col-Tair10_AR-GS_cond1_598	AT2G39440
2	16470950	16471210	H3K4me3_Col-Tair10_AR-GS_cond1_599	AT2G39445
2	16474880	16475170	H3K4me3_Col-Tair10_AR-GS_cond1_600	AT2G39460
2	16531690	16531990	H3K4me3_Col-Tair10_AR-GS_cond1_601	AT2G39660
2	16539980	16540320	H3K4me3_Col-Tair10_AR-GS_cond1_602	AT2G39681
2	16779640	16779900	H3K4me3_Col-Tair10_AR-GS_cond1_603	.
2	16912860	16913130	H3K4me3_Col-Tair10_AR-GS_cond1_604	AT2G40490
2	16965920	16966130	H3K4me3_Col-Tair10_AR-GS_cond1_605	AT2G40660
2	17042680	17042960	H3K4me3_Col-Tair10_AR-GS_cond1_606	AT2G40830
2	17101950	17102260	H3K4me3_Col-Tair10_AR-GS_cond1_607	AT2G40980
2	17131310	17131540	H3K4me3_Col-Tair10_AR-GS_cond1_608	.
2	17209960	17210220	H3K4me3_Col-Tair10_AR-GS_cond1_609	AT2G41280
2	17210610	17210880	H3K4me3_Col-Tair10_AR-GS_cond1_610	.
2	17460860	17461080	H3K4me3_Col-Tair10_AR-GS_cond1_611	AT2G41840
2	17513190	17513530	H3K4me3_Col-Tair10_AR-GS_cond1_612	AT2G41950
2	17525730	17526000	H3K4me3_Col-Tair10_AR-GS_cond1_613	AT2G41980
2	17529420	17529660	H3K4me3_Col-Tair10_AR-GS_cond1_614	.
2	17537950	17538330	H3K4me3_Col-Tair10_AR-GS_cond1_615	AT2G42010
2	17704800	17705260	H3K4me3_Col-Tair10_AR-GS_cond1_616	AT2G42520
2	17714780	17715540	H3K4me3_Col-Tair10_AR-GS_cond1_617	.
2	17763850	17764060	H3K4me3_Col-Tair10_AR-GS_cond1_618	AT2G42640
2	17816360	17816610	H3K4me3_Col-Tair10_AR-GS_cond1_619	AT2G42810
2	17863980	17864290	H3K4me3_Col-Tair10_AR-GS_cond1_620	AT2G42950
2	17874390	17874650	H3K4me3_Col-Tair10_AR-GS_cond1_621	.
2	17921190	17921460	H3K4me3_Col-Tair10_AR-GS_cond1_622	.
2	17960680	17960970	H3K4me3_Col-Tair10_AR-GS_cond1_623	AT2G43210
2	18037760	18038230	H3K4me3_Col-Tair10_AR-GS_cond1_624	AT2G43430
2	18132850	18133120	H3K4me3_Col-Tair10_AR-GS_cond1_625	AT2G43760
2	18149360	18149600	H3K4me3_Col-Tair10_AR-GS_cond1_626	AT2G43810
2	18237250	18237490	H3K4me3_Col-Tair10_AR-GS_cond1_627	AT2G44080
2	18258800	18259040	H3K4me3_Col-Tair10_AR-GS_cond1_628	AT2G44150
2	18303830	18304110	H3K4me3_Col-Tair10_AR-GS_cond1_629	AT2G44280
2	18328550	18328890	H3K4me3_Col-Tair10_AR-GS_cond1_630	AT2G44410
2	18377040	18377350	H3K4me3_Col-Tair10_AR-GS_cond1_631	AT2G44510
2	18515840	18516440	H3K4me3_Col-Tair10_AR-GS_cond1_632	AT2G44900
2	18559090	18559650	H3K4me3_Col-Tair10_AR-GS_cond1_633	AT2G44990
2	18673160	18673830	H3K4me3_Col-Tair10_AR-GS_cond1_634	AT2G45290
2	18753360	18753850	H3K4me3_Col-Tair10_AR-GS_cond1_635	AT2G45510
2	18777300	18777890	H3K4me3_Col-Tair10_AR-GS_cond1_636	AT2G45560
2	18918930	18919200	H3K4me3_Col-Tair10_AR-GS_cond1_637	AT2G45980
2	18986970	18987320	H3K4me3_Col-Tair10_AR-GS_cond1_638	AT2G46240
2	19033780	19034130	H3K4me3_Col-Tair10_AR-GS_cond1_639	AT2G46370
2	19088700	19088970	H3K4me3_Col-Tair10_AR-GS_cond1_640	AT2G46500
2	19138470	19138780	H3K4me3_Col-Tair10_AR-GS_cond1_641	AT2G46610
2	19180800	19181320	H3K4me3_Col-Tair10_AR-GS_cond1_642	AT2G46690
2	19237500	19237810	H3K4me3_Col-Tair10_AR-GS_cond1_643	.
2	19281310	19281680	H3K4me3_Col-Tair10_AR-GS_cond1_644	AT2G46920
2	19334730	19334970	H3K4me3_Col-Tair10_AR-GS_cond1_645	AT2G47060
2	19336780	19337000	H3K4me3_Col-Tair10_AR-GS_cond1_646	AT2G47070
2	19368890	19369430	H3K4me3_Col-Tair10_AR-GS_cond1_647	.
2	19434040	19434340	H3K4me3_Col-Tair10_AR-GS_cond1_648	AT2G47350
2	19537210	19537640	H3K4me3_Col-Tair10_AR-GS_cond1_649	AT2G47640
2	19569450	19569670	H3K4me3_Col-Tair10_AR-GS_cond1_650	.
2	19587350	19587930	H3K4me3_Col-Tair10_AR-GS_cond1_651	AT2G47820
3	37930	38180	H3K4me3_Col-Tair10_AR-GS_cond1_652	AT3G01100
3	71700	71940	H3K4me3_Col-Tair10_AR-GS_cond1_653	AT3G01210
3	93190	93530	H3K4me3_Col-Tair10_AR-GS_cond1_654	AT3G01300
3	106310	106600	H3K4me3_Col-Tair10_AR-GS_cond1_655	AT3G01320, AT3G01319
3	135220	135510	H3K4me3_Col-Tair10_AR-GS_cond1_656	AT3G01350
3	216420	216630	H3K4me3_Col-Tair10_AR-GS_cond1_657	AT3G01540
3	222090	222620	H3K4me3_Col-Tair10_AR-GS_cond1_658	AT3G01570
3	223130	223470	H3K4me3_Col-Tair10_AR-GS_cond1_659	.
3	242950	243240	H3K4me3_Col-Tair10_AR-GS_cond1_660	AT3G01650
3	330150	330580	H3K4me3_Col-Tair10_AR-GS_cond1_661	AT3G01990
3	504720	505080	H3K4me3_Col-Tair10_AR-GS_cond1_662	AT3G02450
3	505650	505920	H3K4me3_Col-Tair10_AR-GS_cond1_663	AT3G02460
3	509070	509500	H3K4me3_Col-Tair10_AR-GS_cond1_664	AT3G02470
3	528070	528300	H3K4me3_Col-Tair10_AR-GS_cond1_665	AT3G02520
3	571980	572270	H3K4me3_Col-Tair10_AR-GS_cond1_666	AT3G02660
3	597550	598190	H3K4me3_Col-Tair10_AR-GS_cond1_667	.
3	616440	616680	H3K4me3_Col-Tair10_AR-GS_cond1_668	AT3G02832, AT3G01145
3	733600	733840	H3K4me3_Col-Tair10_AR-GS_cond1_669	AT3G03180
3	785820	786050	H3K4me3_Col-Tair10_AR-GS_cond1_670	AT3G03330
3	789480	789760	H3K4me3_Col-Tair10_AR-GS_cond1_671	.
3	831190	831420	H3K4me3_Col-Tair10_AR-GS_cond1_672	AT3G03490
3	991370	991630	H3K4me3_Col-Tair10_AR-GS_cond1_673	.
3	1047770	1048020	H3K4me3_Col-Tair10_AR-GS_cond1_674	AT3G04040
3	1080970	1081270	H3K4me3_Col-Tair10_AR-GS_cond1_675	AT3G04120
3	1158010	1158310	H3K4me3_Col-Tair10_AR-GS_cond1_676	AT3G04360
3	1254660	1254890	H3K4me3_Col-Tair10_AR-GS_cond1_677	AT3G04610
3	1431240	1431450	H3K4me3_Col-Tair10_AR-GS_cond1_678	AT3G05120
3	1494920	1495270	H3K4me3_Col-Tair10_AR-GS_cond1_679	AT3G05240
3	1497050	1497350	H3K4me3_Col-Tair10_AR-GS_cond1_680	.
3	1497590	1497960	H3K4me3_Col-Tair10_AR-GS_cond1_681	.
3	1498100	1499010	H3K4me3_Col-Tair10_AR-GS_cond1_682	AT3G05260
3	1514990	1515250	H3K4me3_Col-Tair10_AR-GS_cond1_683	AT3G05320
3	1523390	1523790	H3K4me3_Col-Tair10_AR-GS_cond1_684	AT3G05345
3	1594590	1594860	H3K4me3_Col-Tair10_AR-GS_cond1_685	.
3	1645230	1645520	H3K4me3_Col-Tair10_AR-GS_cond1_686	AT3G01675
3	1708020	1708250	H3K4me3_Col-Tair10_AR-GS_cond1_687	AT3G05760
3	1753390	1753610	H3K4me3_Col-Tair10_AR-GS_cond1_688	AT3G05870
3	2102530	2102750	H3K4me3_Col-Tair10_AR-GS_cond1_689	AT3G06660
3	2225170	2225440	H3K4me3_Col-Tair10_AR-GS_cond1_690	AT3G07030
3	2244580	2244840	H3K4me3_Col-Tair10_AR-GS_cond1_691	AT3G07090
3	2297440	2297760	H3K4me3_Col-Tair10_AR-GS_cond1_692	AT3G07215
3	2307550	2307750	H3K4me3_Col-Tair10_AR-GS_cond1_693	.
3	2423120	2423380	H3K4me3_Col-Tair10_AR-GS_cond1_694	AT3G07590
3	2455340	2455600	H3K4me3_Col-Tair10_AR-GS_cond1_695	AT3G07680
3	2492270	2492540	H3K4me3_Col-Tair10_AR-GS_cond1_696	AT3G07810
3	2585970	2586240	H3K4me3_Col-Tair10_AR-GS_cond1_697	AT3G08520
3	2607410	2607810	H3K4me3_Col-Tair10_AR-GS_cond1_698	AT3G08580
3	2617750	2618200	H3K4me3_Col-Tair10_AR-GS_cond1_699	AT3G08620
3	2641230	2641460	H3K4me3_Col-Tair10_AR-GS_cond1_700	AT3G08690
3	2747560	2747930	H3K4me3_Col-Tair10_AR-GS_cond1_701	.
3	3097890	3098210	H3K4me3_Col-Tair10_AR-GS_cond1_702	AT3G10040
3	3215300	3215520	H3K4me3_Col-Tair10_AR-GS_cond1_703	AT3G10360
3	3249620	3249890	H3K4me3_Col-Tair10_AR-GS_cond1_704	AT3G10450
3	3289680	3289960	H3K4me3_Col-Tair10_AR-GS_cond1_705	AT3G10540
3	3366190	3366450	H3K4me3_Col-Tair10_AR-GS_cond1_706	AT3G10745
3	3435600	3435820	H3K4me3_Col-Tair10_AR-GS_cond1_707	AT3G10970
3	3436000	3436230	H3K4me3_Col-Tair10_AR-GS_cond1_708	AT3G10970
3	3438320	3438530	H3K4me3_Col-Tair10_AR-GS_cond1_709	AT3G10980
3	3453040	3453330	H3K4me3_Col-Tair10_AR-GS_cond1_710	AT3G11010
3	3464160	3464620	H3K4me3_Col-Tair10_AR-GS_cond1_711	AT3G11050
3	3481030	3481320	H3K4me3_Col-Tair10_AR-GS_cond1_712	AT3G11120
3	3602100	3602490	H3K4me3_Col-Tair10_AR-GS_cond1_713	AT3G11440, AT3TE15145
3	3624680	3624940	H3K4me3_Col-Tair10_AR-GS_cond1_714	AT3G11510
3	3671690	3671920	H3K4me3_Col-Tair10_AR-GS_cond1_715	AT3G11620
3	3725310	3725610	H3K4me3_Col-Tair10_AR-GS_cond1_716	AT3G11780
3	3867910	3868220	H3K4me3_Col-Tair10_AR-GS_cond1_717	.
3	3974150	3974460	H3K4me3_Col-Tair10_AR-GS_cond1_718	AT3G12530
3	3984920	3985200	H3K4me3_Col-Tair10_AR-GS_cond1_719	AT3G12560
3	3992150	3993220	H3K4me3_Col-Tair10_AR-GS_cond1_720	AT3G12580
3	4054730	4055020	H3K4me3_Col-Tair10_AR-GS_cond1_721	AT3G12760
3	4111000	4111310	H3K4me3_Col-Tair10_AR-GS_cond1_722	.
3	4135690	4136090	H3K4me3_Col-Tair10_AR-GS_cond1_723	AT3G12955
3	4136500	4136860	H3K4me3_Col-Tair10_AR-GS_cond1_724	AT3G12960
3	4180630	4180910	H3K4me3_Col-Tair10_AR-GS_cond1_725	AT3G13060
3	4275530	4275760	H3K4me3_Col-Tair10_AR-GS_cond1_726	AT3G13240
3	4314670	4315080	H3K4me3_Col-Tair10_AR-GS_cond1_727	AT3G13320
3	4388090	4388290	H3K4me3_Col-Tair10_AR-GS_cond1_728	AT3G13460
3	4393460	4393850	H3K4me3_Col-Tair10_AR-GS_cond1_729	AT3G13480
3	4652550	4652770	H3K4me3_Col-Tair10_AR-GS_cond1_730	AT3G14050
3	4666640	4666910	H3K4me3_Col-Tair10_AR-GS_cond1_731	AT3G14075
3	4687610	4687840	H3K4me3_Col-Tair10_AR-GS_cond1_732	AT3G14130
3	4710650	4710940	H3K4me3_Col-Tair10_AR-GS_cond1_733	AT3G14190
3	4781810	4782170	H3K4me3_Col-Tair10_AR-GS_cond1_734	AT3G14330
3	4817710	4817980	H3K4me3_Col-Tair10_AR-GS_cond1_735	AT3G14410
3	4907110	4907470	H3K4me3_Col-Tair10_AR-GS_cond1_736	AT3G14590
3	4909700	4910260	H3K4me3_Col-Tair10_AR-GS_cond1_737	.
3	4964130	4964460	H3K4me3_Col-Tair10_AR-GS_cond1_738	AT3G14790
3	4969950	4970280	H3K4me3_Col-Tair10_AR-GS_cond1_739	AT3G14800
3	4983080	4983350	H3K4me3_Col-Tair10_AR-GS_cond1_740	AT3G14830
3	5074280	5074560	H3K4me3_Col-Tair10_AR-GS_cond1_741	AT3G15080
3	5132010	5132250	H3K4me3_Col-Tair10_AR-GS_cond1_742	AT3G15220
3	5139550	5139790	H3K4me3_Col-Tair10_AR-GS_cond1_743	AT3G15260
3	5143940	5144680	H3K4me3_Col-Tair10_AR-GS_cond1_744	AT3G15280
3	5200670	5200880	H3K4me3_Col-Tair10_AR-GS_cond1_745	AT3G15395
3	5208740	5209160	H3K4me3_Col-Tair10_AR-GS_cond1_746	AT3G15430
3	5249180	5249500	H3K4me3_Col-Tair10_AR-GS_cond1_747	AT3G15518, AT3G03125
3	5309340	5309620	H3K4me3_Col-Tair10_AR-GS_cond1_748	AT3G15660
3	5310480	5310880	H3K4me3_Col-Tair10_AR-GS_cond1_749	AT3G15670
3	5340060	5340270	H3K4me3_Col-Tair10_AR-GS_cond1_750	AT3G15770
3	5359480	5359680	H3K4me3_Col-Tair10_AR-GS_cond1_751	AT3G15850
3	5410620	5410900	H3K4me3_Col-Tair10_AR-GS_cond1_752	AT3G15970
3	5491550	5492170	H3K4me3_Col-Tair10_AR-GS_cond1_753	.
3	5494580	5494780	H3K4me3_Col-Tair10_AR-GS_cond1_754	.
3	5657920	5658140	H3K4me3_Col-Tair10_AR-GS_cond1_755	AT3G16610
3	5667490	5667760	H3K4me3_Col-Tair10_AR-GS_cond1_756	AT3G16630
3	5670550	5670830	H3K4me3_Col-Tair10_AR-GS_cond1_757	AT3G16640
3	5689830	5690090	H3K4me3_Col-Tair10_AR-GS_cond1_758	AT3G16710
3	5731540	5731950	H3K4me3_Col-Tair10_AR-GS_cond1_759	AT3G16830
3	5895090	5895290	H3K4me3_Col-Tair10_AR-GS_cond1_760	AT3G00350
3	5965970	5966380	H3K4me3_Col-Tair10_AR-GS_cond1_761	AT3G17430
3	5998810	5999890	H3K4me3_Col-Tair10_AR-GS_cond1_762	.
3	6037180	6037480	H3K4me3_Col-Tair10_AR-GS_cond1_763	.
3	6220660	6221070	H3K4me3_Col-Tair10_AR-GS_cond1_764	AT3G18160
3	6395880	6396250	H3K4me3_Col-Tair10_AR-GS_cond1_765	.
3	6477950	6478170	H3K4me3_Col-Tair10_AR-GS_cond1_766	AT3G18790
3	6528860	6529130	H3K4me3_Col-Tair10_AR-GS_cond1_767	AT3G18940
3	6545590	6545820	H3K4me3_Col-Tair10_AR-GS_cond1_768	AT3TE27500
3	6551330	6551690	H3K4me3_Col-Tair10_AR-GS_cond1_769	AT3G18990
3	6640050	6640290	H3K4me3_Col-Tair10_AR-GS_cond1_770	AT3G19190
3	6766210	6766620	H3K4me3_Col-Tair10_AR-GS_cond1_771	AT3G19510
3	6929820	6930450	H3K4me3_Col-Tair10_AR-GS_cond1_772	.
3	6948890	6949090	H3K4me3_Col-Tair10_AR-GS_cond1_773	AT3G19960
3	6956150	6956770	H3K4me3_Col-Tair10_AR-GS_cond1_774	.
3	6961740	6961970	H3K4me3_Col-Tair10_AR-GS_cond1_775	AT3G19980
3	7177630	7177830	H3K4me3_Col-Tair10_AR-GS_cond1_776	AT3G20550
3	7276100	7276450	H3K4me3_Col-Tair10_AR-GS_cond1_777	AT3G20810
3	7312400	7312670	H3K4me3_Col-Tair10_AR-GS_cond1_778	AT3G20870
3	7331990	7332230	H3K4me3_Col-Tair10_AR-GS_cond1_779	AT3G20930
3	7383690	7384030	H3K4me3_Col-Tair10_AR-GS_cond1_780	AT3G21070
3	7422060	7422350	H3K4me3_Col-Tair10_AR-GS_cond1_781	AT3G21175
3	7607750	7608390	H3K4me3_Col-Tair10_AR-GS_cond1_782	AT3G21600
3	7623470	7623770	H3K4me3_Col-Tair10_AR-GS_cond1_783	AT3G21650
3	7684480	7684700	H3K4me3_Col-Tair10_AR-GS_cond1_784	AT3G21810
3	7842090	7842400	H3K4me3_Col-Tair10_AR-GS_cond1_785	AT3G22220
3	7874300	7874520	H3K4me3_Col-Tair10_AR-GS_cond1_786	AT3G22270
3	7891880	7892100	H3K4me3_Col-Tair10_AR-GS_cond1_787	AT3G22320
3	7969140	7969360	H3K4me3_Col-Tair10_AR-GS_cond1_788	.
3	7969670	7970230	H3K4me3_Col-Tair10_AR-GS_cond1_789	.
3	7970340	7970760	H3K4me3_Col-Tair10_AR-GS_cond1_790	AT3G22490
3	7971060	7971350	H3K4me3_Col-Tair10_AR-GS_cond1_791	AT3G22492
3	7971670	7971880	H3K4me3_Col-Tair10_AR-GS_cond1_792	.
3	8011870	8012910	H3K4me3_Col-Tair10_AR-GS_cond1_793	.
3	8013270	8013490	H3K4me3_Col-Tair10_AR-GS_cond1_794	AT3G22640
3	8038860	8039060	H3K4me3_Col-Tair10_AR-GS_cond1_795	AT3G22750
3	8254600	8254940	H3K4me3_Col-Tair10_AR-GS_cond1_796	AT3G23150
3	8261330	8261550	H3K4me3_Col-Tair10_AR-GS_cond1_797	AT3G23160
3	8281400	8281700	H3K4me3_Col-Tair10_AR-GS_cond1_798	AT3G23200
3	8321580	8321850	H3K4me3_Col-Tair10_AR-GS_cond1_799	AT3G23280
3	8726190	8726480	H3K4me3_Col-Tair10_AR-GS_cond1_800	AT3G24160
3	8822320	8822750	H3K4me3_Col-Tair10_AR-GS_cond1_801	AT3G24315
3	9030570	9030790	H3K4me3_Col-Tair10_AR-GS_cond1_802	AT3G24730
3	9055510	9055750	H3K4me3_Col-Tair10_AR-GS_cond1_803	AT3G24800
3	9236040	9236560	H3K4me3_Col-Tair10_AR-GS_cond1_804	AT3G25480
3	9292710	9292930	H3K4me3_Col-Tair10_AR-GS_cond1_805	AT3G25580
3	9425540	9426010	H3K4me3_Col-Tair10_AR-GS_cond1_806	AT3G25800
3	9475580	9476150	H3K4me3_Col-Tair10_AR-GS_cond1_807	AT3G25890
3	9489310	9489590	H3K4me3_Col-Tair10_AR-GS_cond1_808	AT3G25910
3	9638050	9638310	H3K4me3_Col-Tair10_AR-GS_cond1_809	AT3G26295
3	9671510	9671800	H3K4me3_Col-Tair10_AR-GS_cond1_810	AT3G26430, AT3G26420
3	9753200	9753470	H3K4me3_Col-Tair10_AR-GS_cond1_811	AT3G26560, AT3TE40600
3	9788660	9788890	H3K4me3_Col-Tair10_AR-GS_cond1_812	AT3G26618
3	9792370	9792570	H3K4me3_Col-Tair10_AR-GS_cond1_813	AT3G26630
3	9841260	9841620	H3K4me3_Col-Tair10_AR-GS_cond1_814	AT3G26750
3	9951520	9952000	H3K4me3_Col-Tair10_AR-GS_cond1_815	AT3G26990
3	9986270	9986600	H3K4me3_Col-Tair10_AR-GS_cond1_816	AT3G27080
3	10058360	10058670	H3K4me3_Col-Tair10_AR-GS_cond1_817	AT3G27240
3	10080610	10081450	H3K4me3_Col-Tair10_AR-GS_cond1_818	AT3G27290
3	10088700	10088990	H3K4me3_Col-Tair10_AR-GS_cond1_819	AT3G27310
3	10121220	10121500	H3K4me3_Col-Tair10_AR-GS_cond1_820	AT3G27340
3	10130390	10130700	H3K4me3_Col-Tair10_AR-GS_cond1_821	.
3	10152560	10152970	H3K4me3_Col-Tair10_AR-GS_cond1_822	AT3G27430
3	10155540	10155890	H3K4me3_Col-Tair10_AR-GS_cond1_823	AT3G27440
3	10199500	10200010	H3K4me3_Col-Tair10_AR-GS_cond1_824	AT3G27530
3	10219250	10219570	H3K4me3_Col-Tair10_AR-GS_cond1_825	AT3G27580
3	10243770	10244050	H3K4me3_Col-Tair10_AR-GS_cond1_826	AT3G27660
3	10400330	10400860	H3K4me3_Col-Tair10_AR-GS_cond1_827	.
3	10459080	10459350	H3K4me3_Col-Tair10_AR-GS_cond1_828	.
3	10486390	10486640	H3K4me3_Col-Tair10_AR-GS_cond1_829	.
3	10662160	10662710	H3K4me3_Col-Tair10_AR-GS_cond1_830	AT3G28430
3	10677990	10678320	H3K4me3_Col-Tair10_AR-GS_cond1_831	AT3G28480
3	10732380	10732660	H3K4me3_Col-Tair10_AR-GS_cond1_832	AT3G28640
3	10740240	10740560	H3K4me3_Col-Tair10_AR-GS_cond1_833	AT3G28660
3	10743770	10744210	H3K4me3_Col-Tair10_AR-GS_cond1_834	AT3G28670, AT3TE44655
3	10782690	10782970	H3K4me3_Col-Tair10_AR-GS_cond1_835	AT3G28720
3	10784880	10785350	H3K4me3_Col-Tair10_AR-GS_cond1_836	AT3G28730
3	11006690	11006920	H3K4me3_Col-Tair10_AR-GS_cond1_837	AT3G29010
3	11073830	11074210	H3K4me3_Col-Tair10_AR-GS_cond1_838	AT3G29090
3	11166140	11166470	H3K4me3_Col-Tair10_AR-GS_cond1_839	AT3G29200
3	11238100	11238410	H3K4me3_Col-Tair10_AR-GS_cond1_840	AT3G29290
3	11509890	11510090	H3K4me3_Col-Tair10_AR-GS_cond1_841	.
3	12104400	12104910	H3K4me3_Col-Tair10_AR-GS_cond1_842	AT3G30460
3	12360820	12361120	H3K4me3_Col-Tair10_AR-GS_cond1_843	AT3TE51195
3	15202800	15203060	H3K4me3_Col-Tair10_AR-GS_cond1_844	AT3G43220
3	15214370	15214650	H3K4me3_Col-Tair10_AR-GS_cond1_845	AT3G43240
3	15509730	15509960	H3K4me3_Col-Tair10_AR-GS_cond1_846	AT3G43590
3	15970820	15971060	H3K4me3_Col-Tair10_AR-GS_cond1_847	AT3G44280
3	16019980	16020250	H3K4me3_Col-Tair10_AR-GS_cond1_848	AT3G44340
3	16095890	16096340	H3K4me3_Col-Tair10_AR-GS_cond1_849	AT3G44480
3	16115830	16116120	H3K4me3_Col-Tair10_AR-GS_cond1_850	AT3G44530
3	16364200	16364480	H3K4me3_Col-Tair10_AR-GS_cond1_851	AT3G44820
3	16573440	16573720	H3K4me3_Col-Tair10_AR-GS_cond1_852	AT3G45240
3	16841320	16841640	H3K4me3_Col-Tair10_AR-GS_cond1_853	AT3G45830
3	16896260	16896670	H3K4me3_Col-Tair10_AR-GS_cond1_854	AT3G45970
3	16908450	16908880	H3K4me3_Col-Tair10_AR-GS_cond1_855	AT3G46000
3	16910500	16910830	H3K4me3_Col-Tair10_AR-GS_cond1_856	AT3G46010
3	16983670	16984790	H3K4me3_Col-Tair10_AR-GS_cond1_857	AT3G07365, AT3G46230
3	17126100	17126710	H3K4me3_Col-Tair10_AR-GS_cond1_858	AT3G46510
3	17189470	17189670	H3K4me3_Col-Tair10_AR-GS_cond1_859	AT3G46658
3	17193880	17194080	H3K4me3_Col-Tair10_AR-GS_cond1_860	AT3G46670
3	17285710	17286060	H3K4me3_Col-Tair10_AR-GS_cond1_861	AT3G46930
3	17289540	17289830	H3K4me3_Col-Tair10_AR-GS_cond1_862	AT3G46950, AT3G07605
3	17439800	17440580	H3K4me3_Col-Tair10_AR-GS_cond1_863	AT3G47340
3	17459620	17459870	H3K4me3_Col-Tair10_AR-GS_cond1_864	AT3G47390
3	17579080	17579560	H3K4me3_Col-Tair10_AR-GS_cond1_865	AT3G47675, AT3G47680
3	17639330	17639620	H3K4me3_Col-Tair10_AR-GS_cond1_866	AT3G47810
3	17719630	17719870	H3K4me3_Col-Tair10_AR-GS_cond1_867	AT3G48000
3	17876970	17877440	H3K4me3_Col-Tair10_AR-GS_cond1_868	AT3G48270
3	17893780	17894160	H3K4me3_Col-Tair10_AR-GS_cond1_869	AT3G48330
3	18030020	18030360	H3K4me3_Col-Tair10_AR-GS_cond1_870	.
3	18040800	18041010	H3K4me3_Col-Tair10_AR-GS_cond1_871	AT3G48710
3	18096990	18097430	H3K4me3_Col-Tair10_AR-GS_cond1_872	AT3G48810
3	18102440	18102930	H3K4me3_Col-Tair10_AR-GS_cond1_873	AT3G48820
3	18103220	18103490	H3K4me3_Col-Tair10_AR-GS_cond1_874	AT3G48830
3	18126320	18126610	H3K4me3_Col-Tair10_AR-GS_cond1_875	AT3G48870
3	18158970	18159270	H3K4me3_Col-Tair10_AR-GS_cond1_876	.
3	18217590	18217880	H3K4me3_Col-Tair10_AR-GS_cond1_877	AT3G49142
3	18228980	18229200	H3K4me3_Col-Tair10_AR-GS_cond1_878	AT3G49170
3	18389070	18389520	H3K4me3_Col-Tair10_AR-GS_cond1_879	AT3G49601
3	18441870	18442120	H3K4me3_Col-Tair10_AR-GS_cond1_880	AT3G49720
3	18489020	18489360	H3K4me3_Col-Tair10_AR-GS_cond1_881	AT3G49850
3	18507430	18507740	H3K4me3_Col-Tair10_AR-GS_cond1_882	AT3G49920
3	18713620	18714130	H3K4me3_Col-Tair10_AR-GS_cond1_883	AT3G50430
3	18836740	18837020	H3K4me3_Col-Tair10_AR-GS_cond1_884	AT3G50690
3	18940900	18941410	H3K4me3_Col-Tair10_AR-GS_cond1_885	AT3G50970
3	18942550	18943430	H3K4me3_Col-Tair10_AR-GS_cond1_886	AT3G50990
3	18953450	18953740	H3K4me3_Col-Tair10_AR-GS_cond1_887	AT3G51040
3	18954200	18954410	H3K4me3_Col-Tair10_AR-GS_cond1_888	AT3G51050
3	18997770	18997970	H3K4me3_Col-Tair10_AR-GS_cond1_889	AT3G51140
3	19069380	19069690	H3K4me3_Col-Tair10_AR-GS_cond1_890	AT3G51370
3	19109310	19109830	H3K4me3_Col-Tair10_AR-GS_cond1_891	AT3G51510
3	19120540	19120890	H3K4me3_Col-Tair10_AR-GS_cond1_892	AT3G51550
3	19149050	19149330	H3K4me3_Col-Tair10_AR-GS_cond1_893	AT3G51630
3	19196840	19197260	H3K4me3_Col-Tair10_AR-GS_cond1_894	AT3G51750
3	19324980	19325610	H3K4me3_Col-Tair10_AR-GS_cond1_895	AT3G52110
3	19328840	19329080	H3K4me3_Col-Tair10_AR-GS_cond1_896	AT3G52120, AT3G08240
3	19349240	19349490	H3K4me3_Col-Tair10_AR-GS_cond1_897	AT3G52170
3	19375500	19375870	H3K4me3_Col-Tair10_AR-GS_cond1_898	AT3G52240
3	19495790	19496050	H3K4me3_Col-Tair10_AR-GS_cond1_899	AT3G52560
3	19587810	19588180	H3K4me3_Col-Tair10_AR-GS_cond1_900	AT3G52850
3	19608010	19608300	H3K4me3_Col-Tair10_AR-GS_cond1_901	AT3G52890
3	19661670	19661890	H3K4me3_Col-Tair10_AR-GS_cond1_902	AT3G53020
3	19664730	19665970	H3K4me3_Col-Tair10_AR-GS_cond1_903	AT3G53040
3	19679110	19679490	H3K4me3_Col-Tair10_AR-GS_cond1_904	AT3G53090
3	19692310	19692560	H3K4me3_Col-Tair10_AR-GS_cond1_905	AT3G53120
3	19703400	19703930	H3K4me3_Col-Tair10_AR-GS_cond1_906	AT3G53160
3	19788490	19788770	H3K4me3_Col-Tair10_AR-GS_cond1_907	AT3G53370
3	19836800	19837040	H3K4me3_Col-Tair10_AR-GS_cond1_908	AT3G53500
3	19951540	19951740	H3K4me3_Col-Tair10_AR-GS_cond1_909	AT3G53870
3	19980400	19980900	H3K4me3_Col-Tair10_AR-GS_cond1_910	AT3G53960
3	20053490	20053710	H3K4me3_Col-Tair10_AR-GS_cond1_911	AT3G54160
3	20318600	20318880	H3K4me3_Col-Tair10_AR-GS_cond1_912	AT3G54840
3	20344500	20344820	H3K4me3_Col-Tair10_AR-GS_cond1_913	AT3G54910
3	20355490	20356150	H3K4me3_Col-Tair10_AR-GS_cond1_914	.
3	20363470	20363690	H3K4me3_Col-Tair10_AR-GS_cond1_915	.
3	20406590	20406820	H3K4me3_Col-Tair10_AR-GS_cond1_916	AT3G55060
3	20496150	20496640	H3K4me3_Col-Tair10_AR-GS_cond1_917	AT3G55270
3	20634160	20634960	H3K4me3_Col-Tair10_AR-GS_cond1_918	AT3G55620, AT3TE83900
3	20894100	20894560	H3K4me3_Col-Tair10_AR-GS_cond1_919	.
3	21047940	21048180	H3K4me3_Col-Tair10_AR-GS_cond1_920	AT3G56850
3	21099110	21099560	H3K4me3_Col-Tair10_AR-GS_cond1_921	AT3G57020
3	21101810	21102010	H3K4me3_Col-Tair10_AR-GS_cond1_922	.
3	21162980	21163310	H3K4me3_Col-Tair10_AR-GS_cond1_923	AT3G57170
3	21250440	21251080	H3K4me3_Col-Tair10_AR-GS_cond1_924	AT3G57410
3	21298880	21299080	H3K4me3_Col-Tair10_AR-GS_cond1_925	AT3G57530
3	21343560	21343770	H3K4me3_Col-Tair10_AR-GS_cond1_926	AT3G57630
3	21387040	21387310	H3K4me3_Col-Tair10_AR-GS_cond1_927	AT3G57710, AT3G08975
3	21488580	21488810	H3K4me3_Col-Tair10_AR-GS_cond1_928	AT3G58040
3	21492130	21492570	H3K4me3_Col-Tair10_AR-GS_cond1_929	AT3TE87500, AT3G58050
3	21514130	21514340	H3K4me3_Col-Tair10_AR-GS_cond1_930	AT3G58090
3	21543630	21543850	H3K4me3_Col-Tair10_AR-GS_cond1_931	AT3G58170
3	21622000	21623130	H3K4me3_Col-Tair10_AR-GS_cond1_932	AT3G58450
3	21623310	21623890	H3K4me3_Col-Tair10_AR-GS_cond1_933	.
3	21656520	21656800	H3K4me3_Col-Tair10_AR-GS_cond1_934	AT3G58570
3	21670920	21671160	H3K4me3_Col-Tair10_AR-GS_cond1_935	AT3G58600
3	21693360	21693670	H3K4me3_Col-Tair10_AR-GS_cond1_936	AT3G58640
3	21823970	21824260	H3K4me3_Col-Tair10_AR-GS_cond1_937	AT3G59040
3	22009600	22009900	H3K4me3_Col-Tair10_AR-GS_cond1_938	AT3G59580
3	22027580	22027870	H3K4me3_Col-Tair10_AR-GS_cond1_939	AT3G59630
3	22101850	22102140	H3K4me3_Col-Tair10_AR-GS_cond1_940	AT3G59820
3	22133180	22133530	H3K4me3_Col-Tair10_AR-GS_cond1_941	AT3G59910
3	22268790	22269060	H3K4me3_Col-Tair10_AR-GS_cond1_942	AT3G60245
3	22286940	22287380	H3K4me3_Col-Tair10_AR-GS_cond1_943	.
3	22310780	22311020	H3K4me3_Col-Tair10_AR-GS_cond1_944	AT3G60350
3	22316100	22316310	H3K4me3_Col-Tair10_AR-GS_cond1_945	AT3G60370
3	22398300	22398640	H3K4me3_Col-Tair10_AR-GS_cond1_946	AT3G60590
3	22595100	22595330	H3K4me3_Col-Tair10_AR-GS_cond1_947	AT3G61040
3	22595780	22596100	H3K4me3_Col-Tair10_AR-GS_cond1_948	AT3G61040
3	22702720	22702990	H3K4me3_Col-Tair10_AR-GS_cond1_949	AT3G61350
3	22791980	22792390	H3K4me3_Col-Tair10_AR-GS_cond1_950	AT3G61590
3	22959270	22959510	H3K4me3_Col-Tair10_AR-GS_cond1_951	.
3	22973660	22973950	H3K4me3_Col-Tair10_AR-GS_cond1_952	AT3G62030
3	22989870	22990620	H3K4me3_Col-Tair10_AR-GS_cond1_953	AT3G62090, AT3TE93740
3	23004000	23004300	H3K4me3_Col-Tair10_AR-GS_cond1_954	AT3G62120
3	23007150	23007570	H3K4me3_Col-Tair10_AR-GS_cond1_955	AT3G62140
3	23030850	23031190	H3K4me3_Col-Tair10_AR-GS_cond1_956	AT3G62220
3	23089640	23089900	H3K4me3_Col-Tair10_AR-GS_cond1_957	AT3G62400
3	23120070	23120360	H3K4me3_Col-Tair10_AR-GS_cond1_958	.
3	23227360	23227580	H3K4me3_Col-Tair10_AR-GS_cond1_959	AT3G62800
3	23264370	23264660	H3K4me3_Col-Tair10_AR-GS_cond1_960	AT3G62940
3	23296670	23297190	H3K4me3_Col-Tair10_AR-GS_cond1_961	AT3G63040
3	23324580	23324880	H3K4me3_Col-Tair10_AR-GS_cond1_962	AT3G63130
3	23398080	23398310	H3K4me3_Col-Tair10_AR-GS_cond1_963	AT3G63340
4	71740	72100	H3K4me3_Col-Tair10_AR-GS_cond1_964	AT4G00170
4	97620	97830	H3K4me3_Col-Tair10_AR-GS_cond1_965	AT4G00231
4	134270	134530	H3K4me3_Col-Tair10_AR-GS_cond1_966	AT4G00310
4	154780	155020	H3K4me3_Col-Tair10_AR-GS_cond1_967	AT4G00355
4	184090	184330	H3K4me3_Col-Tair10_AR-GS_cond1_968	AT4G00420, AT4TE00940, AT4TE00945
4	201090	201340	H3K4me3_Col-Tair10_AR-GS_cond1_969	AT4G00450, AT4TE01030
4	333270	333480	H3K4me3_Col-Tair10_AR-GS_cond1_970	AT4G00760
4	360130	360390	H3K4me3_Col-Tair10_AR-GS_cond1_971	AT4G00860
4	447350	447730	H3K4me3_Col-Tair10_AR-GS_cond1_972	AT4G01026, AT4G03845
4	543420	543900	H3K4me3_Col-Tair10_AR-GS_cond1_973	AT4G01290
4	545850	546420	H3K4me3_Col-Tair10_AR-GS_cond1_974	AT4G01320
4	678610	679240	H3K4me3_Col-Tair10_AR-GS_cond1_975	AT4G01560
4	975660	976120	H3K4me3_Col-Tair10_AR-GS_cond1_976	AT4G02210
4	985130	985780	H3K4me3_Col-Tair10_AR-GS_cond1_977	AT4G02260, AT4TE05025
4	995550	996380	H3K4me3_Col-Tair10_AR-GS_cond1_978	AT4G02280
4	1184630	1184910	H3K4me3_Col-Tair10_AR-GS_cond1_979	AT4G02680
4	1186440	1186810	H3K4me3_Col-Tair10_AR-GS_cond1_980	AT4G02690
4	1197220	1197510	H3K4me3_Col-Tair10_AR-GS_cond1_981	AT4G02710
4	1205280	1205500	H3K4me3_Col-Tair10_AR-GS_cond1_982	AT4G02725, AT4G02720
4	1264700	1265110	H3K4me3_Col-Tair10_AR-GS_cond1_983	AT4G02840
4	1279790	1280020	H3K4me3_Col-Tair10_AR-GS_cond1_984	AT4G02890
4	1292760	1293100	H3K4me3_Col-Tair10_AR-GS_cond1_985	AT4G02920
4	1321870	1322090	H3K4me3_Col-Tair10_AR-GS_cond1_986	AT4G02990
4	1385660	1385990	H3K4me3_Col-Tair10_AR-GS_cond1_987	AT4G03120
4	1403240	1403530	H3K4me3_Col-Tair10_AR-GS_cond1_988	AT4G03180
4	1494520	1494720	H3K4me3_Col-Tair10_AR-GS_cond1_989	AT4G03390
4	1512160	1512600	H3K4me3_Col-Tair10_AR-GS_cond1_990	AT4G03420
4	1528780	1529070	H3K4me3_Col-Tair10_AR-GS_cond1_991	.
4	1875590	1875820	H3K4me3_Col-Tair10_AR-GS_cond1_992	AT4TE09230
4	2036560	2036850	H3K4me3_Col-Tair10_AR-GS_cond1_993	AT4G04223
4	2229000	2229250	H3K4me3_Col-Tair10_AR-GS_cond1_994	AT4G04470
4	2463020	2463480	H3K4me3_Col-Tair10_AR-GS_cond1_995	AT4G04870
4	2466860	2467160	H3K4me3_Col-Tair10_AR-GS_cond1_996	AT4G04880
4	2533100	2533340	H3K4me3_Col-Tair10_AR-GS_cond1_997	AT4G04960
4	2563100	2563400	H3K4me3_Col-Tair10_AR-GS_cond1_998	AT4G05000
4	2589100	2589380	H3K4me3_Col-Tair10_AR-GS_cond1_999	AT4G05050
4	2718740	2719180	H3K4me3_Col-Tair10_AR-GS_cond1_1000	AT4G05320
4	2745350	2745650	H3K4me3_Col-Tair10_AR-GS_cond1_1001	AT4G05410
4	2804370	2804660	H3K4me3_Col-Tair10_AR-GS_cond1_1002	AT4G05520
4	5185540	5185840	H3K4me3_Col-Tair10_AR-GS_cond1_1003	AT4G08210
4	5252750	5253070	H3K4me3_Col-Tair10_AR-GS_cond1_1004	AT4G08320
4	5406520	5406720	H3K4me3_Col-Tair10_AR-GS_cond1_1005	AT4G08500
4	5410350	5410940	H3K4me3_Col-Tair10_AR-GS_cond1_1006	AT4TE22600, AT4G08510
4	5729470	5729720	H3K4me3_Col-Tair10_AR-GS_cond1_1007	AT4G08930
4	5775670	5776070	H3K4me3_Col-Tair10_AR-GS_cond1_1008	AT4G09000
4	5784080	5784420	H3K4me3_Col-Tair10_AR-GS_cond1_1009	AT4G09020
4	5898810	5899100	H3K4me3_Col-Tair10_AR-GS_cond1_1010	AT4G09300
4	6073290	6073540	H3K4me3_Col-Tair10_AR-GS_cond1_1011	AT4G09600
4	6251640	6252280	H3K4me3_Col-Tair10_AR-GS_cond1_1012	AT4G09980
4	6268750	6269560	H3K4me3_Col-Tair10_AR-GS_cond1_1013	AT4G10020
4	6320940	6321200	H3K4me3_Col-Tair10_AR-GS_cond1_1014	AT4G10130
4	6420410	6420880	H3K4me3_Col-Tair10_AR-GS_cond1_1015	AT4G10360
4	6478810	6479160	H3K4me3_Col-Tair10_AR-GS_cond1_1016	AT4G10480
4	6548520	6548850	H3K4me3_Col-Tair10_AR-GS_cond1_1017	AT4G10600
4	6564360	6564590	H3K4me3_Col-Tair10_AR-GS_cond1_1018	AT4G10620
4	6614210	6614430	H3K4me3_Col-Tair10_AR-GS_cond1_1019	AT4G10730, AT4G05810
4	6763850	6764130	H3K4me3_Col-Tair10_AR-GS_cond1_1020	.
4	6794720	6795010	H3K4me3_Col-Tair10_AR-GS_cond1_1021	.
4	6818080	6818350	H3K4me3_Col-Tair10_AR-GS_cond1_1022	AT4G11175
4	6884500	6884720	H3K4me3_Col-Tair10_AR-GS_cond1_1023	.
4	6952130	6952430	H3K4me3_Col-Tair10_AR-GS_cond1_1024	AT4G11420
4	6985770	6986040	H3K4me3_Col-Tair10_AR-GS_cond1_1025	AT4G11521
4	7002920	7003500	H3K4me3_Col-Tair10_AR-GS_cond1_1026	AT4G11560
4	7010440	7010750	H3K4me3_Col-Tair10_AR-GS_cond1_1027	AT4G11600
4	7010860	7011260	H3K4me3_Col-Tair10_AR-GS_cond1_1028	AT4G11600
4	7056230	7056820	H3K4me3_Col-Tair10_AR-GS_cond1_1029	AT4G11690
4	7156790	7157280	H3K4me3_Col-Tair10_AR-GS_cond1_1030	AT4G11910
4	7157440	7157950	H3K4me3_Col-Tair10_AR-GS_cond1_1031	.
4	7453200	7453500	H3K4me3_Col-Tair10_AR-GS_cond1_1032	AT4G12600
4	7472210	7472430	H3K4me3_Col-Tair10_AR-GS_cond1_1033	AT4G12670
4	7475090	7475950	H3K4me3_Col-Tair10_AR-GS_cond1_1034	AT4G12680
4	7536960	7537310	H3K4me3_Col-Tair10_AR-GS_cond1_1035	AT4G12850
4	7623030	7623350	H3K4me3_Col-Tair10_AR-GS_cond1_1036	AT4G13070
4	7654040	7654280	H3K4me3_Col-Tair10_AR-GS_cond1_1037	AT4G13160
4	7685820	7686180	H3K4me3_Col-Tair10_AR-GS_cond1_1038	AT4G13250
4	7773280	7773760	H3K4me3_Col-Tair10_AR-GS_cond1_1039	AT4G13350
4	7807230	7807850	H3K4me3_Col-Tair10_AR-GS_cond1_1040	AT4G13430
4	7867070	7867490	H3K4me3_Col-Tair10_AR-GS_cond1_1041	AT4G13530
4	8029720	8030060	H3K4me3_Col-Tair10_AR-GS_cond1_1042	AT4G13885
4	8075020	8075520	H3K4me3_Col-Tair10_AR-GS_cond1_1043	AT4G13970
4	8251510	8251800	H3K4me3_Col-Tair10_AR-GS_cond1_1044	AT4G14340
4	8270590	8271060	H3K4me3_Col-Tair10_AR-GS_cond1_1045	AT4G14360
4	8406480	8406900	H3K4me3_Col-Tair10_AR-GS_cond1_1046	.
4	8459470	8459790	H3K4me3_Col-Tair10_AR-GS_cond1_1047	AT4G06225, AT4G06240
4	8499480	8499920	H3K4me3_Col-Tair10_AR-GS_cond1_1048	AT4G14790
4	8520120	8520390	H3K4me3_Col-Tair10_AR-GS_cond1_1049	AT4G14880
4	8651470	8651760	H3K4me3_Col-Tair10_AR-GS_cond1_1050	AT4G15180
4	8807570	8807770	H3K4me3_Col-Tair10_AR-GS_cond1_1051	AT4G15396
4	8817210	8817720	H3K4me3_Col-Tair10_AR-GS_cond1_1052	AT4G15415
4	8913840	8914250	H3K4me3_Col-Tair10_AR-GS_cond1_1053	AT4G15620
4	9157570	9158140	H3K4me3_Col-Tair10_AR-GS_cond1_1054	AT4G16160
4	9218110	9218540	H3K4me3_Col-Tair10_AR-GS_cond1_1055	AT4G16310
4	9258020	9258240	H3K4me3_Col-Tair10_AR-GS_cond1_1056	AT4G16390
4	9265370	9265660	H3K4me3_Col-Tair10_AR-GS_cond1_1057	AT4G16420
4	9308010	9308420	H3K4me3_Col-Tair10_AR-GS_cond1_1058	AT4G16520
4	9342460	9342890	H3K4me3_Col-Tair10_AR-GS_cond1_1059	AT4G16580
4	9601700	9602320	H3K4me3_Col-Tair10_AR-GS_cond1_1060	AT4G17080, AT4TE43380
4	9636170	9636500	H3K4me3_Col-Tair10_AR-GS_cond1_1061	AT4G17140
4	9663260	9663550	H3K4me3_Col-Tair10_AR-GS_cond1_1062	AT4G17230
4	9779230	9779470	H3K4me3_Col-Tair10_AR-GS_cond1_1063	AT4G17550
4	9819400	9819710	H3K4me3_Col-Tair10_AR-GS_cond1_1064	AT4G17616
4	9865120	9865530	H3K4me3_Col-Tair10_AR-GS_cond1_1065	AT4G17730
4	9953530	9953780	H3K4me3_Col-Tair10_AR-GS_cond1_1066	AT4G17910
4	9960270	9960550	H3K4me3_Col-Tair10_AR-GS_cond1_1067	AT4G17915
4	10076420	10076750	H3K4me3_Col-Tair10_AR-GS_cond1_1068	AT4G18210
4	10076890	10077120	H3K4me3_Col-Tair10_AR-GS_cond1_1069	.
4	10078930	10079370	H3K4me3_Col-Tair10_AR-GS_cond1_1070	AT4G18215, AT4G18220
4	10079480	10079900	H3K4me3_Col-Tair10_AR-GS_cond1_1071	AT4G18215
4	10216550	10216790	H3K4me3_Col-Tair10_AR-GS_cond1_1072	AT4G18520
4	10237600	10237880	H3K4me3_Col-Tair10_AR-GS_cond1_1073	AT4G18593
4	10272920	10273200	H3K4me3_Col-Tair10_AR-GS_cond1_1074	.
4	10281010	10281360	H3K4me3_Col-Tair10_AR-GS_cond1_1075	AT4G18680
4	10296300	10296770	H3K4me3_Col-Tair10_AR-GS_cond1_1076	AT4G18710
4	10303920	10304540	H3K4me3_Col-Tair10_AR-GS_cond1_1077	AT4G18740
4	10329910	10330200	H3K4me3_Col-Tair10_AR-GS_cond1_1078	AT4G18820
4	10348870	10349120	H3K4me3_Col-Tair10_AR-GS_cond1_1079	AT4G18880
4	10359880	10360260	H3K4me3_Col-Tair10_AR-GS_cond1_1080	AT4G18905
4	10393430	10393660	H3K4me3_Col-Tair10_AR-GS_cond1_1081	AT4G18975
4	10436850	10437050	H3K4me3_Col-Tair10_AR-GS_cond1_1082	AT4G19040
4	10453450	10453740	H3K4me3_Col-Tair10_AR-GS_cond1_1083	AT4G19100
4	10477330	10477550	H3K4me3_Col-Tair10_AR-GS_cond1_1084	AT4G19160
4	10677280	10677770	H3K4me3_Col-Tair10_AR-GS_cond1_1085	AT4G19610
4	10693440	10693660	H3K4me3_Col-Tair10_AR-GS_cond1_1086	AT4G19650
4	10846270	10846470	H3K4me3_Col-Tair10_AR-GS_cond1_1087	AT4G20030
4	10955430	10955730	H3K4me3_Col-Tair10_AR-GS_cond1_1088	AT4G20300, AT4G20290
4	10984250	10984460	H3K4me3_Col-Tair10_AR-GS_cond1_1089	AT4G20330
4	11008740	11009090	H3K4me3_Col-Tair10_AR-GS_cond1_1090	AT4G20400
4	11032300	11032600	H3K4me3_Col-Tair10_AR-GS_cond1_1091	AT4G20460, AT4TE50620
4	11179550	11179870	H3K4me3_Col-Tair10_AR-GS_cond1_1092	.
4	11228580	11229300	H3K4me3_Col-Tair10_AR-GS_cond1_1093	AT4G21020, AT4TE51595
4	11258030	11258240	H3K4me3_Col-Tair10_AR-GS_cond1_1094	AT4G21090
4	11284370	11284610	H3K4me3_Col-Tair10_AR-GS_cond1_1095	AT4G21160
4	11517660	11518310	H3K4me3_Col-Tair10_AR-GS_cond1_1096	.
4	11518700	11519370	H3K4me3_Col-Tair10_AR-GS_cond1_1097	AT4G21680
4	11797620	11797900	H3K4me3_Col-Tair10_AR-GS_cond1_1098	AT4G22330
4	11945670	11945930	H3K4me3_Col-Tair10_AR-GS_cond1_1099	AT4G22740
4	12016820	12017380	H3K4me3_Col-Tair10_AR-GS_cond1_1100	.
4	12106920	12107170	H3K4me3_Col-Tair10_AR-GS_cond1_1101	AT4G23100
4	12243910	12244230	H3K4me3_Col-Tair10_AR-GS_cond1_1102	.
4	12420980	12421380	H3K4me3_Col-Tair10_AR-GS_cond1_1103	AT4G07190, AT4G23890
4	12567890	12568120	H3K4me3_Col-Tair10_AR-GS_cond1_1104	AT4G24230
4	12590610	12590870	H3K4me3_Col-Tair10_AR-GS_cond1_1105	AT4G24280
4	12900750	12901460	H3K4me3_Col-Tair10_AR-GS_cond1_1106	AT4G25140
4	12901580	12902160	H3K4me3_Col-Tair10_AR-GS_cond1_1107	.
4	13057220	13057460	H3K4me3_Col-Tair10_AR-GS_cond1_1108	AT4G25580
4	13088160	13088510	H3K4me3_Col-Tair10_AR-GS_cond1_1109	AT4G25680
4	13312440	13312730	H3K4me3_Col-Tair10_AR-GS_cond1_1110	AT4G26300
4	13365380	13365610	H3K4me3_Col-Tair10_AR-GS_cond1_1111	AT4G26455
4	13419740	13420120	H3K4me3_Col-Tair10_AR-GS_cond1_1112	AT4G26600, AT4TE63095
4	13435480	13435700	H3K4me3_Col-Tair10_AR-GS_cond1_1113	AT4G26630
4	13474550	13474860	H3K4me3_Col-Tair10_AR-GS_cond1_1114	AT4G26740
4	13571910	13572240	H3K4me3_Col-Tair10_AR-GS_cond1_1115	AT4G27030
4	13605880	13606290	H3K4me3_Col-Tair10_AR-GS_cond1_1116	AT4G27130
4	13708560	13709030	H3K4me3_Col-Tair10_AR-GS_cond1_1117	AT4G27410
4	13727770	13728370	H3K4me3_Col-Tair10_AR-GS_cond1_1118	AT4G27450
4	13752670	13753680	H3K4me3_Col-Tair10_AR-GS_cond1_1119	AT4G27530
4	13790610	13790850	H3K4me3_Col-Tair10_AR-GS_cond1_1120	AT4G27620
4	13882000	13882770	H3K4me3_Col-Tair10_AR-GS_cond1_1121	.
4	13916940	13917410	H3K4me3_Col-Tair10_AR-GS_cond1_1122	AT4G27960
4	13937030	13937310	H3K4me3_Col-Tair10_AR-GS_cond1_1123	AT4G28025
4	13945370	13945690	H3K4me3_Col-Tair10_AR-GS_cond1_1124	AT4G28060
4	14008730	14008960	H3K4me3_Col-Tair10_AR-GS_cond1_1125	AT4G28270
4	14015270	14015500	H3K4me3_Col-Tair10_AR-GS_cond1_1126	AT4G28300
4	14030720	14031020	H3K4me3_Col-Tair10_AR-GS_cond1_1127	AT4G28360
4	14064180	14064410	H3K4me3_Col-Tair10_AR-GS_cond1_1128	AT4G28450
4	14073380	14073670	H3K4me3_Col-Tair10_AR-GS_cond1_1129	AT4G28480
4	14301620	14302010	H3K4me3_Col-Tair10_AR-GS_cond1_1130	AT4G29010
4	14312730	14313040	H3K4me3_Col-Tair10_AR-GS_cond1_1131	AT4G29040
4	14459000	14459230	H3K4me3_Col-Tair10_AR-GS_cond1_1132	AT4G29380
4	14609170	14609400	H3K4me3_Col-Tair10_AR-GS_cond1_1133	AT4G29890
4	14630430	14630700	H3K4me3_Col-Tair10_AR-GS_cond1_1134	AT4G29910
4	14753510	14753800	H3K4me3_Col-Tair10_AR-GS_cond1_1135	AT4G30160
4	14804030	14804340	H3K4me3_Col-Tair10_AR-GS_cond1_1136	AT4G30220
4	14809580	14809850	H3K4me3_Col-Tair10_AR-GS_cond1_1137	AT4G30240
4	14857520	14858000	H3K4me3_Col-Tair10_AR-GS_cond1_1138	AT4G30360
4	14901660	14901990	H3K4me3_Col-Tair10_AR-GS_cond1_1139	AT4G30490
4	15001140	15001430	H3K4me3_Col-Tair10_AR-GS_cond1_1140	AT4G30800
4	15067740	15068050	H3K4me3_Col-Tair10_AR-GS_cond1_1141	AT4G30960
4	15113840	15114120	H3K4me3_Col-Tair10_AR-GS_cond1_1142	AT4G31040
4	15138500	15138780	H3K4me3_Col-Tair10_AR-GS_cond1_1143	AT4G31130
4	15146290	15146680	H3K4me3_Col-Tair10_AR-GS_cond1_1144	AT4G31160
4	15164670	15164910	H3K4me3_Col-Tair10_AR-GS_cond1_1145	AT4G31200
4	15216450	15216830	H3K4me3_Col-Tair10_AR-GS_cond1_1146	AT4G03315
4	15242430	15242940	H3K4me3_Col-Tair10_AR-GS_cond1_1147	AT4G31408
4	15243700	15243990	H3K4me3_Col-Tair10_AR-GS_cond1_1148	AT4G31410
4	15316790	15317070	H3K4me3_Col-Tair10_AR-GS_cond1_1149	AT4G31600
4	15377230	15377690	H3K4me3_Col-Tair10_AR-GS_cond1_1150	AT4G31790
4	15400470	15400920	H3K4me3_Col-Tair10_AR-GS_cond1_1151	.
4	15410150	15410420	H3K4me3_Col-Tair10_AR-GS_cond1_1152	AT4G31870
4	15652470	15652730	H3K4me3_Col-Tair10_AR-GS_cond1_1153	AT4G32420
4	15707930	15708140	H3K4me3_Col-Tair10_AR-GS_cond1_1154	AT4G32551
4	15713770	15714040	H3K4me3_Col-Tair10_AR-GS_cond1_1155	AT4G32560
4	15730020	15730260	H3K4me3_Col-Tair10_AR-GS_cond1_1156	AT4G32610
4	15790340	15790660	H3K4me3_Col-Tair10_AR-GS_cond1_1157	AT4G32730, AT4TE75430
4	16090070	16090350	H3K4me3_Col-Tair10_AR-GS_cond1_1158	AT4G33430
4	16137280	16137520	H3K4me3_Col-Tair10_AR-GS_cond1_1159	AT4G33565
4	16179030	16179340	H3K4me3_Col-Tair10_AR-GS_cond1_1160	AT4G33700
4	16249700	16250120	H3K4me3_Col-Tair10_AR-GS_cond1_1161	AT4G33890
4	16283990	16284400	H3K4me3_Col-Tair10_AR-GS_cond1_1162	AT4G33980
4	16500730	16500940	H3K4me3_Col-Tair10_AR-GS_cond1_1163	.
4	16612410	16612690	H3K4me3_Col-Tair10_AR-GS_cond1_1164	AT4G34860
4	17080510	17080750	H3K4me3_Col-Tair10_AR-GS_cond1_1165	AT4G36090
4	17180340	17180570	H3K4me3_Col-Tair10_AR-GS_cond1_1166	AT4G36360
4	17229910	17230150	H3K4me3_Col-Tair10_AR-GS_cond1_1167	AT4G36515
4	17241040	17241740	H3K4me3_Col-Tair10_AR-GS_cond1_1168	AT4G36530
4	17299560	17300000	H3K4me3_Col-Tair10_AR-GS_cond1_1169	AT4G36700
4	17342430	17342770	H3K4me3_Col-Tair10_AR-GS_cond1_1170	AT4G36800
4	17427240	17427530	H3K4me3_Col-Tair10_AR-GS_cond1_1171	AT4G36960
4	17601240	17601500	H3K4me3_Col-Tair10_AR-GS_cond1_1172	AT4G37440
4	17830150	17830350	H3K4me3_Col-Tair10_AR-GS_cond1_1173	AT4G37920
4	18118040	18118290	H3K4me3_Col-Tair10_AR-GS_cond1_1174	AT4G38810
4	18149550	18149770	H3K4me3_Col-Tair10_AR-GS_cond1_1175	AT4G38930
4	18263710	18263940	H3K4me3_Col-Tair10_AR-GS_cond1_1176	AT4G39220
4	18485870	18486150	H3K4me3_Col-Tair10_AR-GS_cond1_1177	AT4G39838
4	18506330	18506640	H3K4me3_Col-Tair10_AR-GS_cond1_1178	AT4G39890
4	18533770	18534200	H3K4me3_Col-Tair10_AR-GS_cond1_1179	AT4G39960, AT4G09955
5	9890	10150	H3K4me3_Col-Tair10_AR-GS_cond1_1180	AT5G01030
5	43950	44370	H3K4me3_Col-Tair10_AR-GS_cond1_1181	AT5G01110
5	95340	95600	H3K4me3_Col-Tair10_AR-GS_cond1_1182	AT5G01230
5	121270	122480	H3K4me3_Col-Tair10_AR-GS_cond1_1183	AT5G01300
5	146840	147160	H3K4me3_Col-Tair10_AR-GS_cond1_1184	AT5G01350
5	206770	207460	H3K4me3_Col-Tair10_AR-GS_cond1_1185	AT5G01520
5	252580	253480	H3K4me3_Col-Tair10_AR-GS_cond1_1186	.
5	253710	253970	H3K4me3_Col-Tair10_AR-GS_cond1_1187	.
5	547480	547770	H3K4me3_Col-Tair10_AR-GS_cond1_1188	AT5G02480
5	554130	554550	H3K4me3_Col-Tair10_AR-GS_cond1_1189	.
5	737770	738120	H3K4me3_Col-Tair10_AR-GS_cond1_1190	.
5	755170	755960	H3K4me3_Col-Tair10_AR-GS_cond1_1191	AT5G03180
5	761910	762460	H3K4me3_Col-Tair10_AR-GS_cond1_1192	AT5G03204
5	787650	787910	H3K4me3_Col-Tair10_AR-GS_cond1_1193	AT5G03280
5	813060	813270	H3K4me3_Col-Tair10_AR-GS_cond1_1194	AT5G03340
5	852760	852970	H3K4me3_Col-Tair10_AR-GS_cond1_1195	AT5G03430
5	858060	858420	H3K4me3_Col-Tair10_AR-GS_cond1_1196	AT5G03440
5	1073110	1073410	H3K4me3_Col-Tair10_AR-GS_cond1_1197	AT5G03970
5	1102030	1102530	H3K4me3_Col-Tair10_AR-GS_cond1_1198	AT5G04070
5	1176280	1176650	H3K4me3_Col-Tair10_AR-GS_cond1_1199	AT5G04250
5	1259640	1260010	H3K4me3_Col-Tair10_AR-GS_cond1_1200	AT5G04460
5	1284010	1284760	H3K4me3_Col-Tair10_AR-GS_cond1_1201	AT5G04500
5	1305730	1306060	H3K4me3_Col-Tair10_AR-GS_cond1_1202	AT5G04550
5	1409600	1409870	H3K4me3_Col-Tair10_AR-GS_cond1_1203	AT5G04850
5	1476650	1477060	H3K4me3_Col-Tair10_AR-GS_cond1_1204	AT5G05010
5	1500270	1500730	H3K4me3_Col-Tair10_AR-GS_cond1_1205	AT5G05080
5	1535080	1535370	H3K4me3_Col-Tair10_AR-GS_cond1_1206	AT5G05170
5	1550320	1550700	H3K4me3_Col-Tair10_AR-GS_cond1_1207	AT5G05220
5	1575770	1576350	H3K4me3_Col-Tair10_AR-GS_cond1_1208	AT5G05320
5	1585380	1585780	H3K4me3_Col-Tair10_AR-GS_cond1_1209	AT5G05350
5	1620750	1621060	H3K4me3_Col-Tair10_AR-GS_cond1_1210	AT5G05470
5	1843190	1843420	H3K4me3_Col-Tair10_AR-GS_cond1_1211	AT5G06110
5	1948220	1948450	H3K4me3_Col-Tair10_AR-GS_cond1_1212	AT5G06370
5	1966770	1967130	H3K4me3_Col-Tair10_AR-GS_cond1_1213	AT5G06440
5	2088670	2089140	H3K4me3_Col-Tair10_AR-GS_cond1_1214	AT5G06750, AT5G06755
5	2090880	2091140	H3K4me3_Col-Tair10_AR-GS_cond1_1215	.
5	2096830	2097080	H3K4me3_Col-Tair10_AR-GS_cond1_1216	AT5G06780
5	2154920	2155140	H3K4me3_Col-Tair10_AR-GS_cond1_1217	AT5G06960
5	2167780	2168050	H3K4me3_Col-Tair10_AR-GS_cond1_1218	AT5G06980
5	2266020	2266220	H3K4me3_Col-Tair10_AR-GS_cond1_1219	AT5G07220
5	2316950	2317230	H3K4me3_Col-Tair10_AR-GS_cond1_1220	AT5G07340
5	2325130	2325420	H3K4me3_Col-Tair10_AR-GS_cond1_1221	AT5G07350
5	2329080	2329310	H3K4me3_Col-Tair10_AR-GS_cond1_1222	AT5G07360
5	2340830	2341120	H3K4me3_Col-Tair10_AR-GS_cond1_1223	AT5G07400
5	2367770	2368030	H3K4me3_Col-Tair10_AR-GS_cond1_1224	AT5G07480
5	2508130	2508400	H3K4me3_Col-Tair10_AR-GS_cond1_1225	AT5G07840
5	2548420	2548700	H3K4me3_Col-Tair10_AR-GS_cond1_1226	AT5G07970
5	2569160	2569400	H3K4me3_Col-Tair10_AR-GS_cond1_1227	AT5G08010
5	2651470	2651800	H3K4me3_Col-Tair10_AR-GS_cond1_1228	AT5G08240
5	2758120	2758340	H3K4me3_Col-Tair10_AR-GS_cond1_1229	AT5G08520
5	2774210	2774620	H3K4me3_Col-Tair10_AR-GS_cond1_1230	AT5G08560
5	2778030	2778280	H3K4me3_Col-Tair10_AR-GS_cond1_1231	AT5G08570
5	2921340	2921660	H3K4me3_Col-Tair10_AR-GS_cond1_1232	AT5G09410
5	3052190	3052470	H3K4me3_Col-Tair10_AR-GS_cond1_1233	AT5G09810
5	3105720	3105990	H3K4me3_Col-Tair10_AR-GS_cond1_1234	AT5G09950
5	3126710	3127150	H3K4me3_Col-Tair10_AR-GS_cond1_1235	AT5G10000
5	3392560	3392780	H3K4me3_Col-Tair10_AR-GS_cond1_1236	AT5G10730
5	3420350	3420660	H3K4me3_Col-Tair10_AR-GS_cond1_1237	AT5G10810
5	3525140	3525520	H3K4me3_Col-Tair10_AR-GS_cond1_1238	AT5G11090, AT5G00365
5	3597230	3597550	H3K4me3_Col-Tair10_AR-GS_cond1_1239	AT5G11280
5	3713740	3714050	H3K4me3_Col-Tair10_AR-GS_cond1_1240	AT5G11560
5	3780530	3780830	H3K4me3_Col-Tair10_AR-GS_cond1_1241	AT5G11730
5	3789270	3789550	H3K4me3_Col-Tair10_AR-GS_cond1_1242	AT5G11760
5	3884130	3884330	H3K4me3_Col-Tair10_AR-GS_cond1_1243	.
5	4056170	4056410	H3K4me3_Col-Tair10_AR-GS_cond1_1244	AT5G12850
5	4154290	4154500	H3K4me3_Col-Tair10_AR-GS_cond1_1245	AT5G13090
5	4176630	4177200	H3K4me3_Col-Tair10_AR-GS_cond1_1246	AT5G13160
5	4311380	4311600	H3K4me3_Col-Tair10_AR-GS_cond1_1247	AT5G13450
5	4336740	4337290	H3K4me3_Col-Tair10_AR-GS_cond1_1248	.
5	4338200	4338470	H3K4me3_Col-Tair10_AR-GS_cond1_1249	AT5G13500
5	4454310	4454540	H3K4me3_Col-Tair10_AR-GS_cond1_1250	AT5G13800
5	4500360	4500630	H3K4me3_Col-Tair10_AR-GS_cond1_1251	AT5G13950
5	4533340	4533760	H3K4me3_Col-Tair10_AR-GS_cond1_1252	AT5G14050
5	4571510	4571730	H3K4me3_Col-Tair10_AR-GS_cond1_1253	.
5	4628740	4629020	H3K4me3_Col-Tair10_AR-GS_cond1_1254	.
5	4650110	4650640	H3K4me3_Col-Tair10_AR-GS_cond1_1255	AT5G14420
5	4684060	4684340	H3K4me3_Col-Tair10_AR-GS_cond1_1256	AT5G14520
5	4777010	4777540	H3K4me3_Col-Tair10_AR-GS_cond1_1257	AT5G14780
5	4857080	4857380	H3K4me3_Col-Tair10_AR-GS_cond1_1258	AT5G15008, AT5G15010
5	4886130	4886580	H3K4me3_Col-Tair10_AR-GS_cond1_1259	AT5G15080
5	4948980	4949340	H3K4me3_Col-Tair10_AR-GS_cond1_1260	.
5	5130530	5130840	H3K4me3_Col-Tair10_AR-GS_cond1_1261	AT5G15730
5	5157860	5158160	H3K4me3_Col-Tair10_AR-GS_cond1_1262	AT5G15810
5	5193130	5193390	H3K4me3_Col-Tair10_AR-GS_cond1_1263	AT5G15910
5	5227980	5228400	H3K4me3_Col-Tair10_AR-GS_cond1_1264	AT5G16010
5	5245530	5245840	H3K4me3_Col-Tair10_AR-GS_cond1_1265	AT5G16050
5	5262380	5262650	H3K4me3_Col-Tair10_AR-GS_cond1_1266	AT5G16110, AT5TE19060
5	5464980	5465240	H3K4me3_Col-Tair10_AR-GS_cond1_1267	AT5G16650
5	5473300	5473520	H3K4me3_Col-Tair10_AR-GS_cond1_1268	AT5G16680
5	5577470	5577780	H3K4me3_Col-Tair10_AR-GS_cond1_1269	AT5G16970
5	5611010	5611260	H3K4me3_Col-Tair10_AR-GS_cond1_1270	AT5G17060
5	5656500	5656880	H3K4me3_Col-Tair10_AR-GS_cond1_1271	AT5G17210
5	5782670	5783030	H3K4me3_Col-Tair10_AR-GS_cond1_1272	AT5G17540
5	5783210	5783650	H3K4me3_Col-Tair10_AR-GS_cond1_1273	AT5G17540
5	5899280	5900430	H3K4me3_Col-Tair10_AR-GS_cond1_1274	AT5G17850
5	5935050	5935360	H3K4me3_Col-Tair10_AR-GS_cond1_1275	AT5G17920
5	6094480	6094770	H3K4me3_Col-Tair10_AR-GS_cond1_1276	AT5G18400
5	6116080	6116690	H3K4me3_Col-Tair10_AR-GS_cond1_1277	AT5G18450
5	6127930	6128190	H3K4me3_Col-Tair10_AR-GS_cond1_1278	AT5G18470
5	6133530	6133810	H3K4me3_Col-Tair10_AR-GS_cond1_1279	AT5G18480
5	6202660	6202950	H3K4me3_Col-Tair10_AR-GS_cond1_1280	AT5G18630
5	6212970	6213300	H3K4me3_Col-Tair10_AR-GS_cond1_1281	AT5G18640
5	6218020	6218450	H3K4me3_Col-Tair10_AR-GS_cond1_1282	AT5G18650
5	6220880	6221160	H3K4me3_Col-Tair10_AR-GS_cond1_1283	.
5	6226560	6226780	H3K4me3_Col-Tair10_AR-GS_cond1_1284	AT5G18670
5	6342670	6342910	H3K4me3_Col-Tair10_AR-GS_cond1_1285	AT5G19000
5	6540240	6540460	H3K4me3_Col-Tair10_AR-GS_cond1_1286	AT5G19400
5	6804900	6805180	H3K4me3_Col-Tair10_AR-GS_cond1_1287	AT5G20160
5	6810890	6811110	H3K4me3_Col-Tair10_AR-GS_cond1_1288	AT5G20180
5	6856460	6856940	H3K4me3_Col-Tair10_AR-GS_cond1_1289	AT5G20300
5	6892090	6892350	H3K4me3_Col-Tair10_AR-GS_cond1_1290	AT5G20380
5	7096790	7097040	H3K4me3_Col-Tair10_AR-GS_cond1_1291	AT5G20920
5	7447380	7449980	H3K4me3_Col-Tair10_AR-GS_cond1_1292	AT5G22470
5	7450190	7450530	H3K4me3_Col-Tair10_AR-GS_cond1_1293	.
5	7540630	7541010	H3K4me3_Col-Tair10_AR-GS_cond1_1294	AT5G22680
5	7619750	7619990	H3K4me3_Col-Tair10_AR-GS_cond1_1295	AT5G22800
5	7850670	7851020	H3K4me3_Col-Tair10_AR-GS_cond1_1296	AT5G23310
5	7855040	7855610	H3K4me3_Col-Tair10_AR-GS_cond1_1297	.
5	8237990	8238220	H3K4me3_Col-Tair10_AR-GS_cond1_1298	AT5G24260
5	8418450	8418650	H3K4me3_Col-Tair10_AR-GS_cond1_1299	AT5G24590
5	8428040	8428340	H3K4me3_Col-Tair10_AR-GS_cond1_1300	AT5G24610, AT5TE30490
5	8435760	8436040	H3K4me3_Col-Tair10_AR-GS_cond1_1301	AT5G24630
5	8530970	8531240	H3K4me3_Col-Tair10_AR-GS_cond1_1302	AT5G24830, AT5G03835
5	8608030	8608370	H3K4me3_Col-Tair10_AR-GS_cond1_1303	AT5G24970
5	8639920	8640190	H3K4me3_Col-Tair10_AR-GS_cond1_1304	AT5G25060
5	8650640	8651070	H3K4me3_Col-Tair10_AR-GS_cond1_1305	AT5G25100
5	8774230	8774620	H3K4me3_Col-Tair10_AR-GS_cond1_1306	AT5G25280
5	8795820	8796170	H3K4me3_Col-Tair10_AR-GS_cond1_1307	AT5G25350
5	8802290	8802590	H3K4me3_Col-Tair10_AR-GS_cond1_1308	AT5G25360
5	8880830	8881330	H3K4me3_Col-Tair10_AR-GS_cond1_1309	AT5G25500
5	8892680	8892980	H3K4me3_Col-Tair10_AR-GS_cond1_1310	AT5G25540
5	8976570	8976810	H3K4me3_Col-Tair10_AR-GS_cond1_1311	AT5G25780
5	9036060	9036460	H3K4me3_Col-Tair10_AR-GS_cond1_1312	AT5G25900
5	9096500	9096800	H3K4me3_Col-Tair10_AR-GS_cond1_1313	AT5G26030
5	9292130	9292380	H3K4me3_Col-Tair10_AR-GS_cond1_1314	AT5G26740
5	9375230	9375490	H3K4me3_Col-Tair10_AR-GS_cond1_1315	AT5G26610
5	9491110	9491410	H3K4me3_Col-Tair10_AR-GS_cond1_1316	AT5G26990
5	9670630	9670900	H3K4me3_Col-Tair10_AR-GS_cond1_1317	AT5G27380
5	9675910	9676190	H3K4me3_Col-Tair10_AR-GS_cond1_1318	AT5G27390, AT5TE35080
5	9764160	9764390	H3K4me3_Col-Tair10_AR-GS_cond1_1319	AT5G27610
5	9785560	9786000	H3K4me3_Col-Tair10_AR-GS_cond1_1320	AT5G27650, AT5TE35590
5	9835900	9836210	H3K4me3_Col-Tair10_AR-GS_cond1_1321	AT5G27770
5	9873120	9873560	H3K4me3_Col-Tair10_AR-GS_cond1_1322	AT5G27850
5	10045480	10045930	H3K4me3_Col-Tair10_AR-GS_cond1_1323	AT5G28050
5	10864540	10864800	H3K4me3_Col-Tair10_AR-GS_cond1_1324	AT5G28840
5	11615320	11615660	H3K4me3_Col-Tair10_AR-GS_cond1_1325	AT5G30500
5	13414670	13414970	H3K4me3_Col-Tair10_AR-GS_cond1_1326	AT5G35160
5	13465550	13465960	H3K4me3_Col-Tair10_AR-GS_cond1_1327	AT5G35200
5	13482290	13482570	H3K4me3_Col-Tair10_AR-GS_cond1_1328	AT5G35210
5	13487270	13487560	H3K4me3_Col-Tair10_AR-GS_cond1_1329	AT5G35220
5	13667040	13667370	H3K4me3_Col-Tair10_AR-GS_cond1_1330	AT5G35450
5	13852400	13853710	H3K4me3_Col-Tair10_AR-GS_cond1_1331	AT5TE49345, AT5G35660
5	13876630	13876850	H3K4me3_Col-Tair10_AR-GS_cond1_1332	AT5G35700
5	14629820	14630020	H3K4me3_Col-Tair10_AR-GS_cond1_1333	AT5G37020
5	14751720	14752260	H3K4me3_Col-Tair10_AR-GS_cond1_1334	.
5	14762360	14762630	H3K4me3_Col-Tair10_AR-GS_cond1_1335	AT5G37290
5	14816250	14816470	H3K4me3_Col-Tair10_AR-GS_cond1_1336	AT5G37370
5	14818940	14819300	H3K4me3_Col-Tair10_AR-GS_cond1_1337	AT5G37380
5	14840140	14840430	H3K4me3_Col-Tair10_AR-GS_cond1_1338	AT5G37415, AT5G37420
5	14845080	14845480	H3K4me3_Col-Tair10_AR-GS_cond1_1339	AT5G37440
5	14935110	14935390	H3K4me3_Col-Tair10_AR-GS_cond1_1340	AT5G37600
5	14995830	14996070	H3K4me3_Col-Tair10_AR-GS_cond1_1341	AT5G37750
5	15056620	15056920	H3K4me3_Col-Tair10_AR-GS_cond1_1342	.
5	15065380	15065630	H3K4me3_Col-Tair10_AR-GS_cond1_1343	AT5G37850
5	15185110	15185440	H3K4me3_Col-Tair10_AR-GS_cond1_1344	AT5G38040
5	15400400	15400640	H3K4me3_Col-Tair10_AR-GS_cond1_1345	AT5G38460
5	15404700	15405010	H3K4me3_Col-Tair10_AR-GS_cond1_1346	AT5G38470
5	15456560	15457050	H3K4me3_Col-Tair10_AR-GS_cond1_1347	AT5G38600
5	15510840	15511160	H3K4me3_Col-Tair10_AR-GS_cond1_1348	AT5G38730
5	15529050	15529290	H3K4me3_Col-Tair10_AR-GS_cond1_1349	AT5G00555
5	15621210	15621430	H3K4me3_Col-Tair10_AR-GS_cond1_1350	.
5	15825210	15825500	H3K4me3_Col-Tair10_AR-GS_cond1_1351	AT5G39520
5	15899710	15900150	H3K4me3_Col-Tair10_AR-GS_cond1_1352	AT5G39720
5	15929700	15929910	H3K4me3_Col-Tair10_AR-GS_cond1_1353	AT5G39785
5	15974310	15974870	H3K4me3_Col-Tair10_AR-GS_cond1_1354	AT5G39890
5	16166380	16166650	H3K4me3_Col-Tair10_AR-GS_cond1_1355	AT5G40400
5	16173540	16174070	H3K4me3_Col-Tair10_AR-GS_cond1_1356	.
5	16250600	16250830	H3K4me3_Col-Tair10_AR-GS_cond1_1357	AT5G40580
5	16311120	16311410	H3K4me3_Col-Tair10_AR-GS_cond1_1358	AT5G40760
5	16339910	16340340	H3K4me3_Col-Tair10_AR-GS_cond1_1359	AT5G40810
5	16363330	16363780	H3K4me3_Col-Tair10_AR-GS_cond1_1360	AT5G40840
5	16426960	16427440	H3K4me3_Col-Tair10_AR-GS_cond1_1361	AT5G41025, AT5G41020
5	16451640	16451910	H3K4me3_Col-Tair10_AR-GS_cond1_1362	AT5G41110
5	16480110	16480500	H3K4me3_Col-Tair10_AR-GS_cond1_1363	AT5G41170
5	16493620	16493920	H3K4me3_Col-Tair10_AR-GS_cond1_1364	AT5G41210
5	16500250	16500490	H3K4me3_Col-Tair10_AR-GS_cond1_1365	AT5G41240
5	16622470	16622670	H3K4me3_Col-Tair10_AR-GS_cond1_1366	AT5G41560
5	16793650	16793900	H3K4me3_Col-Tair10_AR-GS_cond1_1367	AT5G41980
5	16815900	16816280	H3K4me3_Col-Tair10_AR-GS_cond1_1368	AT5G42050
5	16818670	16818920	H3K4me3_Col-Tair10_AR-GS_cond1_1369	AT5G42060
5	16872340	16872610	H3K4me3_Col-Tair10_AR-GS_cond1_1370	AT5G42220
5	16902600	16902990	H3K4me3_Col-Tair10_AR-GS_cond1_1371	AT5G42270
5	16911790	16912160	H3K4me3_Col-Tair10_AR-GS_cond1_1372	AT5G42290
5	16915910	16916120	H3K4me3_Col-Tair10_AR-GS_cond1_1373	AT5G42310
5	17108000	17108290	H3K4me3_Col-Tair10_AR-GS_cond1_1374	AT5G42670
5	17135820	17136230	H3K4me3_Col-Tair10_AR-GS_cond1_1375	AT5G42740
5	17152020	17152260	H3K4me3_Col-Tair10_AR-GS_cond1_1376	AT5G42770
5	17189130	17189370	H3K4me3_Col-Tair10_AR-GS_cond1_1377	AT5G42870
5	17388840	17389040	H3K4me3_Col-Tair10_AR-GS_cond1_1378	AT5G43320
5	17527240	17527520	H3K4me3_Col-Tair10_AR-GS_cond1_1379	AT5G43630
5	17588780	17589030	H3K4me3_Col-Tair10_AR-GS_cond1_1380	AT5G43770
5	17589430	17589900	H3K4me3_Col-Tair10_AR-GS_cond1_1381	.
5	17593250	17593470	H3K4me3_Col-Tair10_AR-GS_cond1_1382	AT5G43790
5	17748010	17748360	H3K4me3_Col-Tair10_AR-GS_cond1_1383	AT5G44090
5	17752220	17752650	H3K4me3_Col-Tair10_AR-GS_cond1_1384	AT5G44100
5	17838690	17839080	H3K4me3_Col-Tair10_AR-GS_cond1_1385	AT5G44280
5	17843160	17843600	H3K4me3_Col-Tair10_AR-GS_cond1_1386	AT5G44290
5	17847420	17847690	H3K4me3_Col-Tair10_AR-GS_cond1_1387	AT5G44306
5	17847940	17848880	H3K4me3_Col-Tair10_AR-GS_cond1_1388	.
5	17855800	17856010	H3K4me3_Col-Tair10_AR-GS_cond1_1389	AT5G44320
5	18264780	18265050	H3K4me3_Col-Tair10_AR-GS_cond1_1390	AT5G45160
5	18281410	18281840	H3K4me3_Col-Tair10_AR-GS_cond1_1391	AT5G45190
5	18334510	18334930	H3K4me3_Col-Tair10_AR-GS_cond1_1392	.
5	18387380	18387640	H3K4me3_Col-Tair10_AR-GS_cond1_1393	AT5G45370
5	18535080	18535880	H3K4me3_Col-Tair10_AR-GS_cond1_1394	AT5G45690
5	18540830	18541240	H3K4me3_Col-Tair10_AR-GS_cond1_1395	AT5G45710
5	18572490	18572940	H3K4me3_Col-Tair10_AR-GS_cond1_1396	AT5G45790
5	18590180	18590620	H3K4me3_Col-Tair10_AR-GS_cond1_1397	AT5G45830
5	18742800	18743010	H3K4me3_Col-Tair10_AR-GS_cond1_1398	AT5G46230
5	18971460	18971770	H3K4me3_Col-Tair10_AR-GS_cond1_1399	AT5G46750
5	18990520	18990730	H3K4me3_Col-Tair10_AR-GS_cond1_1400	AT5G46800
5	19015270	19015530	H3K4me3_Col-Tair10_AR-GS_cond1_1401	AT5G46870
5	19120160	19120440	H3K4me3_Col-Tair10_AR-GS_cond1_1402	AT5G47070
5	19279470	19279700	H3K4me3_Col-Tair10_AR-GS_cond1_1403	AT5G47520
5	19388730	19389040	H3K4me3_Col-Tair10_AR-GS_cond1_1404	AT5G47890
5	19559620	19559830	H3K4me3_Col-Tair10_AR-GS_cond1_1405	AT5G48240
5	19563540	19563740	H3K4me3_Col-Tair10_AR-GS_cond1_1406	AT5G48250
5	19589900	19590260	H3K4me3_Col-Tair10_AR-GS_cond1_1407	.
5	19608540	19608860	H3K4me3_Col-Tair10_AR-GS_cond1_1408	AT5G48385, AT5TE70540
5	19624590	19624830	H3K4me3_Col-Tair10_AR-GS_cond1_1409	AT5G07095, AT5G07105
5	19759180	19759430	H3K4me3_Col-Tair10_AR-GS_cond1_1410	AT5G48720
5	19802810	19803160	H3K4me3_Col-Tair10_AR-GS_cond1_1411	AT5G48830, AT5G48835
5	19813390	19813620	H3K4me3_Col-Tair10_AR-GS_cond1_1412	AT5G48870
5	19886470	19886720	H3K4me3_Col-Tair10_AR-GS_cond1_1413	AT5G49060
5	19960270	19960570	H3K4me3_Col-Tair10_AR-GS_cond1_1414	AT5G49230
5	20054600	20054820	H3K4me3_Col-Tair10_AR-GS_cond1_1415	AT5G49460
5	20126910	20127280	H3K4me3_Col-Tair10_AR-GS_cond1_1416	AT5G49580
5	20151900	20152110	H3K4me3_Col-Tair10_AR-GS_cond1_1417	AT5TE72580
5	20189990	20190440	H3K4me3_Col-Tair10_AR-GS_cond1_1418	.
5	20214640	20214950	H3K4me3_Col-Tair10_AR-GS_cond1_1419	AT5G07455
5	20323170	20323380	H3K4me3_Col-Tair10_AR-GS_cond1_1420	AT5G49950
5	20341330	20341730	H3K4me3_Col-Tair10_AR-GS_cond1_1421	AT5G49990
5	20430910	20431210	H3K4me3_Col-Tair10_AR-GS_cond1_1422	AT5G50180
5	20451410	20452120	H3K4me3_Col-Tair10_AR-GS_cond1_1423	AT5G50240
5	20580460	20580780	H3K4me3_Col-Tair10_AR-GS_cond1_1424	AT5G50565
5	20589810	20591130	H3K4me3_Col-Tair10_AR-GS_cond1_1425	.
5	20591420	20591630	H3K4me3_Col-Tair10_AR-GS_cond1_1426	AT5G50600
5	20623200	20623640	H3K4me3_Col-Tair10_AR-GS_cond1_1427	.
5	20623750	20624470	H3K4me3_Col-Tair10_AR-GS_cond1_1428	AT5G50700
5	20624760	20624970	H3K4me3_Col-Tair10_AR-GS_cond1_1429	AT5G50700
5	20720030	20720260	H3K4me3_Col-Tair10_AR-GS_cond1_1430	AT5G50920
5	20781810	20782280	H3K4me3_Col-Tair10_AR-GS_cond1_1431	AT5G51130
5	20795750	20795960	H3K4me3_Col-Tair10_AR-GS_cond1_1432	AT5G07725, AT5G51174
5	20823910	20824110	H3K4me3_Col-Tair10_AR-GS_cond1_1433	AT5G51230
5	21017500	21017840	H3K4me3_Col-Tair10_AR-GS_cond1_1434	AT5G51740
5	21027790	21028140	H3K4me3_Col-Tair10_AR-GS_cond1_1435	AT5G51760
5	21069610	21069880	H3K4me3_Col-Tair10_AR-GS_cond1_1436	AT5G51830
5	21237340	21237640	H3K4me3_Col-Tair10_AR-GS_cond1_1437	AT5G52300
5	21241060	21241460	H3K4me3_Col-Tair10_AR-GS_cond1_1438	AT5G52310
5	21286900	21287310	H3K4me3_Col-Tair10_AR-GS_cond1_1439	AT5G52440
5	21329660	21330070	H3K4me3_Col-Tair10_AR-GS_cond1_1440	AT5G52550
5	21335210	21335460	H3K4me3_Col-Tair10_AR-GS_cond1_1441	.
5	21350770	21350990	H3K4me3_Col-Tair10_AR-GS_cond1_1442	AT5G52630
5	21351680	21352090	H3K4me3_Col-Tair10_AR-GS_cond1_1443	.
5	21352670	21354190	H3K4me3_Col-Tair10_AR-GS_cond1_1444	AT5G52640
5	21356800	21357060	H3K4me3_Col-Tair10_AR-GS_cond1_1445	AT5G52650
5	21509270	21509520	H3K4me3_Col-Tair10_AR-GS_cond1_1446	AT5G53045
5	21553520	21553840	H3K4me3_Col-Tair10_AR-GS_cond1_1447	AT5G53150
5	21608540	21609050	H3K4me3_Col-Tair10_AR-GS_cond1_1448	.
5	21633760	21633960	H3K4me3_Col-Tair10_AR-GS_cond1_1449	AT5G53300
5	21677410	21677650	H3K4me3_Col-Tair10_AR-GS_cond1_1450	AT5G53430
5	21687550	21687760	H3K4me3_Col-Tair10_AR-GS_cond1_1451	AT5G53440
5	21728850	21729100	H3K4me3_Col-Tair10_AR-GS_cond1_1452	AT5G53500
5	21759610	21759850	H3K4me3_Col-Tair10_AR-GS_cond1_1453	AT5G53560
5	21771870	21772160	H3K4me3_Col-Tair10_AR-GS_cond1_1454	AT5G53590
5	21848490	21848750	H3K4me3_Col-Tair10_AR-GS_cond1_1455	AT5G53800
5	21879620	21880290	H3K4me3_Col-Tair10_AR-GS_cond1_1456	.
5	21880580	21881200	H3K4me3_Col-Tair10_AR-GS_cond1_1457	AT5G53895
5	21881350	21881710	H3K4me3_Col-Tair10_AR-GS_cond1_1458	.
5	21918150	21918820	H3K4me3_Col-Tair10_AR-GS_cond1_1459	AT5G54000
5	21940090	21940320	H3K4me3_Col-Tair10_AR-GS_cond1_1460	AT5G54064
5	21943990	21945560	H3K4me3_Col-Tair10_AR-GS_cond1_1461	AT5G54070
5	21984600	21984800	H3K4me3_Col-Tair10_AR-GS_cond1_1462	AT5G54165
5	21985070	21985750	H3K4me3_Col-Tair10_AR-GS_cond1_1463	AT5G08135
5	21986010	21986550	H3K4me3_Col-Tair10_AR-GS_cond1_1464	AT5G54170
5	22079720	22080290	H3K4me3_Col-Tair10_AR-GS_cond1_1465	AT5G54380
5	22238570	22239170	H3K4me3_Col-Tair10_AR-GS_cond1_1466	AT5G54740
5	22241510	22241800	H3K4me3_Col-Tair10_AR-GS_cond1_1467	AT5G54750
5	22273150	22273350	H3K4me3_Col-Tair10_AR-GS_cond1_1468	AT5G54830
5	22286700	22286980	H3K4me3_Col-Tair10_AR-GS_cond1_1469	.
5	22347360	22347650	H3K4me3_Col-Tair10_AR-GS_cond1_1470	AT5G55070
5	22372100	22372390	H3K4me3_Col-Tair10_AR-GS_cond1_1471	AT5G55125
5	22380110	22380380	H3K4me3_Col-Tair10_AR-GS_cond1_1472	AT5G55135
5	22404790	22405210	H3K4me3_Col-Tair10_AR-GS_cond1_1473	.
5	22405920	22407200	H3K4me3_Col-Tair10_AR-GS_cond1_1474	AT5G55240
5	22567230	22567440	H3K4me3_Col-Tair10_AR-GS_cond1_1475	AT5G55760
5	22667370	22667790	H3K4me3_Col-Tair10_AR-GS_cond1_1476	AT5G55970
5	22668130	22668480	H3K4me3_Col-Tair10_AR-GS_cond1_1477	AT5G55970
5	22681300	22681520	H3K4me3_Col-Tair10_AR-GS_cond1_1478	AT5G56010
5	22729210	22729640	H3K4me3_Col-Tair10_AR-GS_cond1_1479	AT5G56150
5	22736050	22736310	H3K4me3_Col-Tair10_AR-GS_cond1_1480	AT5G56170
5	22752260	22752680	H3K4me3_Col-Tair10_AR-GS_cond1_1481	AT5G56210
5	22776930	22777300	H3K4me3_Col-Tair10_AR-GS_cond1_1482	AT5G56260
5	22944630	22944970	H3K4me3_Col-Tair10_AR-GS_cond1_1483	AT5G56710
5	23065150	23065370	H3K4me3_Col-Tair10_AR-GS_cond1_1484	AT5G57000
5	23090330	23090540	H3K4me3_Col-Tair10_AR-GS_cond1_1485	AT5G57060
5	23198210	23198510	H3K4me3_Col-Tair10_AR-GS_cond1_1486	AT5G57250
5	23199530	23200260	H3K4me3_Col-Tair10_AR-GS_cond1_1487	AT5G57260
5	23256140	23256390	H3K4me3_Col-Tair10_AR-GS_cond1_1488	AT5G57390, AT5TE83620
5	23305010	23305300	H3K4me3_Col-Tair10_AR-GS_cond1_1489	.
5	23305520	23305880	H3K4me3_Col-Tair10_AR-GS_cond1_1490	AT5G57550
5	23306140	23306350	H3K4me3_Col-Tair10_AR-GS_cond1_1491	AT5G57550
5	23412720	23413120	H3K4me3_Col-Tair10_AR-GS_cond1_1492	.
5	23451210	23451460	H3K4me3_Col-Tair10_AR-GS_cond1_1493	.
5	23452230	23452680	H3K4me3_Col-Tair10_AR-GS_cond1_1494	AT5G57910
5	23454620	23454900	H3K4me3_Col-Tair10_AR-GS_cond1_1495	AT5G57930
5	23466200	23466420	H3K4me3_Col-Tair10_AR-GS_cond1_1496	AT5G57960
5	23583620	23583960	H3K4me3_Col-Tair10_AR-GS_cond1_1497	AT5G58340
5	23585410	23586300	H3K4me3_Col-Tair10_AR-GS_cond1_1498	AT5G58350
5	23593140	23593450	H3K4me3_Col-Tair10_AR-GS_cond1_1499	AT5G58370
5	23598880	23599140	H3K4me3_Col-Tair10_AR-GS_cond1_1500	AT5G58380
5	23619550	23619760	H3K4me3_Col-Tair10_AR-GS_cond1_1501	AT5G58420
5	23654240	23654550	H3K4me3_Col-Tair10_AR-GS_cond1_1502	AT5G58510
5	23663330	23663750	H3K4me3_Col-Tair10_AR-GS_cond1_1503	AT5G58540, AT5G08835
5	23663860	23664080	H3K4me3_Col-Tair10_AR-GS_cond1_1504	AT5G58540
5	23699020	23699590	H3K4me3_Col-Tair10_AR-GS_cond1_1505	.
5	23717840	23718070	H3K4me3_Col-Tair10_AR-GS_cond1_1506	AT5G58710
5	23797400	23797910	H3K4me3_Col-Tair10_AR-GS_cond1_1507	AT5G58940
5	23842550	23842790	H3K4me3_Col-Tair10_AR-GS_cond1_1508	AT5G59050
5	23920960	23921180	H3K4me3_Col-Tair10_AR-GS_cond1_1509	AT5G59300
5	23941270	23941520	H3K4me3_Col-Tair10_AR-GS_cond1_1510	AT5G59350
5	24001670	24001930	H3K4me3_Col-Tair10_AR-GS_cond1_1511	AT5G59560
5	24057400	24057720	H3K4me3_Col-Tair10_AR-GS_cond1_1512	AT5G59710
5	24122450	24122840	H3K4me3_Col-Tair10_AR-GS_cond1_1513	AT5G59890
5	24234490	24234830	H3K4me3_Col-Tair10_AR-GS_cond1_1514	AT5G60190
5	24249210	24249710	H3K4me3_Col-Tair10_AR-GS_cond1_1515	AT5G60220
5	24262920	24263220	H3K4me3_Col-Tair10_AR-GS_cond1_1516	AT5G60290
5	24291350	24291660	H3K4me3_Col-Tair10_AR-GS_cond1_1517	.
5	24312260	24312690	H3K4me3_Col-Tair10_AR-GS_cond1_1518	AT5G60450, AT5TE87450
5	24317120	24317460	H3K4me3_Col-Tair10_AR-GS_cond1_1519	.
5	24347780	24348050	H3K4me3_Col-Tair10_AR-GS_cond1_1520	AT5G60570, AT5G08955
5	24359040	24359280	H3K4me3_Col-Tair10_AR-GS_cond1_1521	AT5G60600
5	24439170	24439590	H3K4me3_Col-Tair10_AR-GS_cond1_1522	AT5G60760
5	24587380	24587700	H3K4me3_Col-Tair10_AR-GS_cond1_1523	.
5	24626610	24626900	H3K4me3_Col-Tair10_AR-GS_cond1_1524	AT5G61220
5	24627170	24627470	H3K4me3_Col-Tair10_AR-GS_cond1_1525	AT5G61230
5	24712520	24712800	H3K4me3_Col-Tair10_AR-GS_cond1_1526	AT5G61450
5	24864340	24864640	H3K4me3_Col-Tair10_AR-GS_cond1_1527	AT5G61920
5	24983370	24983770	H3K4me3_Col-Tair10_AR-GS_cond1_1528	AT5G62190
5	24989160	24989380	H3K4me3_Col-Tair10_AR-GS_cond1_1529	AT5G62220
5	25011930	25012210	H3K4me3_Col-Tair10_AR-GS_cond1_1530	AT5G62270
5	25055170	25055620	H3K4me3_Col-Tair10_AR-GS_cond1_1531	AT5G62400
5	25090410	25090660	H3K4me3_Col-Tair10_AR-GS_cond1_1532	AT5G62490
5	25090840	25091310	H3K4me3_Col-Tair10_AR-GS_cond1_1533	.
5	25218600	25219350	H3K4me3_Col-Tair10_AR-GS_cond1_1534	AT5G62800
5	25276030	25276230	H3K4me3_Col-Tair10_AR-GS_cond1_1535	AT5G62980
5	25286590	25286920	H3K4me3_Col-Tair10_AR-GS_cond1_1536	AT5G63030
5	25330340	25330670	H3K4me3_Col-Tair10_AR-GS_cond1_1537	AT5G63150
5	25477700	25478170	H3K4me3_Col-Tair10_AR-GS_cond1_1538	AT5G63640
5	25490120	25490380	H3K4me3_Col-Tair10_AR-GS_cond1_1539	AT5G63680
5	25522130	25522340	H3K4me3_Col-Tair10_AR-GS_cond1_1540	.
5	25540850	25541380	H3K4me3_Col-Tair10_AR-GS_cond1_1541	.
5	25718270	25718640	H3K4me3_Col-Tair10_AR-GS_cond1_1542	AT5G64300
5	25881040	25881400	H3K4me3_Col-Tair10_AR-GS_cond1_1543	AT5G64740
5	25910280	25910630	H3K4me3_Col-Tair10_AR-GS_cond1_1544	AT5G64813
5	25916090	25916300	H3K4me3_Col-Tair10_AR-GS_cond1_1545	AT5G64830
5	25932250	25932720	H3K4me3_Col-Tair10_AR-GS_cond1_1546	AT5G64880
5	26035100	26035580	H3K4me3_Col-Tair10_AR-GS_cond1_1547	AT5G65165
5	26058560	26058760	H3K4me3_Col-Tair10_AR-GS_cond1_1548	AT5G65210
5	26172260	26172540	H3K4me3_Col-Tair10_AR-GS_cond1_1549	AT5G65470
5	26198650	26199920	H3K4me3_Col-Tair10_AR-GS_cond1_1550	AT5G09395, AT5G65550
5	26311790	26312000	H3K4me3_Col-Tair10_AR-GS_cond1_1551	AT5G65770, AT5G65780
5	26355990	26356250	H3K4me3_Col-Tair10_AR-GS_cond1_1552	AT5G65890
5	26358340	26358620	H3K4me3_Col-Tair10_AR-GS_cond1_1553	AT5G65900
5	26409970	26410300	H3K4me3_Col-Tair10_AR-GS_cond1_1554	AT5G66030
5	26430750	26431150	H3K4me3_Col-Tair10_AR-GS_cond1_1555	.
5	26518050	26518780	H3K4me3_Col-Tair10_AR-GS_cond1_1556	.
5	26558440	26558990	H3K4me3_Col-Tair10_AR-GS_cond1_1557	AT5G66540
5	26620410	26620700	H3K4me3_Col-Tair10_AR-GS_cond1_1558	AT5G66680
5	26733050	26733270	H3K4me3_Col-Tair10_AR-GS_cond1_1559	AT5G66950
5	26756290	26756650	H3K4me3_Col-Tair10_AR-GS_cond1_1560	AT5G67030
5	26857200	26857620	H3K4me3_Col-Tair10_AR-GS_cond1_1561	AT5G67320
5	26931170	26931530	H3K4me3_Col-Tair10_AR-GS_cond1_1562	.
5	26931640	26931880	H3K4me3_Col-Tair10_AR-GS_cond1_1563	.
5	26957220	26957620	H3K4me3_Col-Tair10_AR-GS_cond1_1564	AT5G67580

## Sheet: H3K4me3 AR<GS
Supplementary Dataset S3. Genomic coordinates and associated genes of differential histone methylation peaks during seed-state transitions in Col.
Chromosome	Peak start	Peak end	Peak name	Associated gene
1	45910	46150	H3K4me3_Col-Tair10_AR-GS_cond2_1	AT1G01080
1	48380	48590	H3K4me3_Col-Tair10_AR-GS_cond2_2	AT1G01090
1	50280	50570	H3K4me3_Col-Tair10_AR-GS_cond2_3	.
1	52920	53220	H3K4me3_Col-Tair10_AR-GS_cond2_4	AT1G01110
1	87870	88150	H3K4me3_Col-Tair10_AR-GS_cond2_5	AT1G01200
1	226900	227200	H3K4me3_Col-Tair10_AR-GS_cond2_6	AT1G01620
1	257150	257520	H3K4me3_Col-Tair10_AR-GS_cond2_7	.
1	340790	341430	H3K4me3_Col-Tair10_AR-GS_cond2_8	AT1G01980
1	346820	347250	H3K4me3_Col-Tair10_AR-GS_cond2_9	.
1	415180	415550	H3K4me3_Col-Tair10_AR-GS_cond2_10	AT1G02190
1	464030	464470	H3K4me3_Col-Tair10_AR-GS_cond2_11	.
1	564380	564730	H3K4me3_Col-Tair10_AR-GS_cond2_12	AT1G02640
1	565370	565570	H3K4me3_Col-Tair10_AR-GS_cond2_13	AT1G02640
1	654100	654340	H3K4me3_Col-Tair10_AR-GS_cond2_14	AT1G02900
1	709160	709490	H3K4me3_Col-Tair10_AR-GS_cond2_15	.
1	782920	783300	H3K4me3_Col-Tair10_AR-GS_cond2_16	AT1G03210, AT1TE02550
1	907840	908410	H3K4me3_Col-Tair10_AR-GS_cond2_17	AT1G03630
1	957250	957970	H3K4me3_Col-Tair10_AR-GS_cond2_18	AT1G03800
1	983190	983390	H3K4me3_Col-Tair10_AR-GS_cond2_19	AT1G03870
1	1001470	1001700	H3K4me3_Col-Tair10_AR-GS_cond2_20	AT1G03920
1	1027200	1027560	H3K4me3_Col-Tair10_AR-GS_cond2_21	.
1	1083530	1083750	H3K4me3_Col-Tair10_AR-GS_cond2_22	AT1G04150
1	1105650	1105930	H3K4me3_Col-Tair10_AR-GS_cond2_23	.
1	1184120	1184420	H3K4me3_Col-Tair10_AR-GS_cond2_24	.
1	1238560	1238990	H3K4me3_Col-Tair10_AR-GS_cond2_25	.
1	1279530	1279830	H3K4me3_Col-Tair10_AR-GS_cond2_26	AT1G04610
1	1336670	1336940	H3K4me3_Col-Tair10_AR-GS_cond2_27	.
1	1339910	1340170	H3K4me3_Col-Tair10_AR-GS_cond2_28	AT1G04778
1	1357520	1357850	H3K4me3_Col-Tair10_AR-GS_cond2_29	AT1G04820
1	1358050	1358320	H3K4me3_Col-Tair10_AR-GS_cond2_30	AT1G04820
1	1469900	1470280	H3K4me3_Col-Tair10_AR-GS_cond2_31	AT1G05100
1	1658440	1658700	H3K4me3_Col-Tair10_AR-GS_cond2_32	AT1G05570
1	1682890	1683120	H3K4me3_Col-Tair10_AR-GS_cond2_33	AT1G05630
1	1744840	1745310	H3K4me3_Col-Tair10_AR-GS_cond2_34	AT1G05805
1	1746230	1746480	H3K4me3_Col-Tair10_AR-GS_cond2_35	.
1	1826940	1827260	H3K4me3_Col-Tair10_AR-GS_cond2_36	AT1G06030
1	1883200	1883490	H3K4me3_Col-Tair10_AR-GS_cond2_37	AT1G06160
1	1933560	1933870	H3K4me3_Col-Tair10_AR-GS_cond2_38	AT1G06340
1	1974000	1974320	H3K4me3_Col-Tair10_AR-GS_cond2_39	AT1G06475
1	2025740	2026050	H3K4me3_Col-Tair10_AR-GS_cond2_40	AT1G06620
1	2047900	2048490	H3K4me3_Col-Tair10_AR-GS_cond2_41	AT1G06680
1	2105330	2105740	H3K4me3_Col-Tair10_AR-GS_cond2_42	AT1G06850
1	2129100	2129470	H3K4me3_Col-Tair10_AR-GS_cond2_43	AT1G06930
1	2143320	2143600	H3K4me3_Col-Tair10_AR-GS_cond2_44	AT1G06980
1	2155240	2155480	H3K4me3_Col-Tair10_AR-GS_cond2_45	AT1G04537
1	2198570	2198840	H3K4me3_Col-Tair10_AR-GS_cond2_46	.
1	2238510	2238760	H3K4me3_Col-Tair10_AR-GS_cond2_47	AT1G07280
1	2391310	2391540	H3K4me3_Col-Tair10_AR-GS_cond2_48	.
1	2414450	2414740	H3K4me3_Col-Tair10_AR-GS_cond2_49	AT1G07795
1	2487040	2487290	H3K4me3_Col-Tair10_AR-GS_cond2_50	AT1G08010
1	2499120	2499380	H3K4me3_Col-Tair10_AR-GS_cond2_51	.
1	2588980	2589260	H3K4me3_Col-Tair10_AR-GS_cond2_52	AT1G08260
1	2608470	2608820	H3K4me3_Col-Tair10_AR-GS_cond2_53	AT1G08280
1	2720560	2720950	H3K4me3_Col-Tair10_AR-GS_cond2_54	AT1G08592
1	2932720	2933060	H3K4me3_Col-Tair10_AR-GS_cond2_55	AT1G09090
1	2964210	2964560	H3K4me3_Col-Tair10_AR-GS_cond2_56	AT1G09176
1	3031220	3031530	H3K4me3_Col-Tair10_AR-GS_cond2_57	AT1G09390
1	3098980	3099260	H3K4me3_Col-Tair10_AR-GS_cond2_58	AT1G09570
1	3157540	3158160	H3K4me3_Col-Tair10_AR-GS_cond2_59	AT1G09750
1	3166760	3167200	H3K4me3_Col-Tair10_AR-GS_cond2_60	AT1G09780
1	3167360	3167840	H3K4me3_Col-Tair10_AR-GS_cond2_61	AT1G09780
1	3227660	3227940	H3K4me3_Col-Tair10_AR-GS_cond2_62	.
1	3229780	3230070	H3K4me3_Col-Tair10_AR-GS_cond2_63	AT1G09930
1	3265970	3266250	H3K4me3_Col-Tair10_AR-GS_cond2_64	AT1G10010
1	3271090	3271300	H3K4me3_Col-Tair10_AR-GS_cond2_65	AT1G10020
1	3329370	3329670	H3K4me3_Col-Tair10_AR-GS_cond2_66	AT1G10160
1	3354400	3354660	H3K4me3_Col-Tair10_AR-GS_cond2_67	AT1G10225
1	3414950	3415230	H3K4me3_Col-Tair10_AR-GS_cond2_68	.
1	3415980	3416320	H3K4me3_Col-Tair10_AR-GS_cond2_69	AT1G10400
1	3439760	3440020	H3K4me3_Col-Tair10_AR-GS_cond2_70	AT1G10460
1	3484640	3485170	H3K4me3_Col-Tair10_AR-GS_cond2_71	AT1G10560
1	3569550	3569900	H3K4me3_Col-Tair10_AR-GS_cond2_72	AT1G10740
1	3589740	3590050	H3K4me3_Col-Tair10_AR-GS_cond2_73	AT1G10760
1	3625790	3626110	H3K4me3_Col-Tair10_AR-GS_cond2_74	.
1	3670640	3670870	H3K4me3_Col-Tair10_AR-GS_cond2_75	AT1G10990
1	3680170	3680450	H3K4me3_Col-Tair10_AR-GS_cond2_76	AT1G11040
1	3876860	3877160	H3K4me3_Col-Tair10_AR-GS_cond2_77	AT1G11540
1	3881880	3882250	H3K4me3_Col-Tair10_AR-GS_cond2_78	AT1G11560
1	3888800	3889400	H3K4me3_Col-Tair10_AR-GS_cond2_79	AT1G11580
1	3889920	3890310	H3K4me3_Col-Tair10_AR-GS_cond2_80	.
1	3902770	3903040	H3K4me3_Col-Tair10_AR-GS_cond2_81	AT1G11600
1	3963330	3963550	H3K4me3_Col-Tair10_AR-GS_cond2_82	.
1	4084620	4084890	H3K4me3_Col-Tair10_AR-GS_cond2_83	.
1	4105270	4105760	H3K4me3_Col-Tair10_AR-GS_cond2_84	AT1G12110
1	4153660	4154080	H3K4me3_Col-Tair10_AR-GS_cond2_85	AT1G12240
1	4216230	4216850	H3K4me3_Col-Tair10_AR-GS_cond2_86	AT1G12380
1	4263580	4263860	H3K4me3_Col-Tair10_AR-GS_cond2_87	.
1	4366680	4366990	H3K4me3_Col-Tair10_AR-GS_cond2_88	AT1G12805
1	4369780	4370480	H3K4me3_Col-Tair10_AR-GS_cond2_89	AT1G12820
1	4491720	4491940	H3K4me3_Col-Tair10_AR-GS_cond2_90	AT1G13170
1	4542460	4543260	H3K4me3_Col-Tair10_AR-GS_cond2_91	AT1G13260
1	4609440	4609680	H3K4me3_Col-Tair10_AR-GS_cond2_92	AT1G13440
1	4773560	4773900	H3K4me3_Col-Tair10_AR-GS_cond2_93	AT1G13950
1	4857520	4857730	H3K4me3_Col-Tair10_AR-GS_cond2_94	AT1G14210
1	4932850	4933050	H3K4me3_Col-Tair10_AR-GS_cond2_95	AT1G14420
1	4991630	4991890	H3K4me3_Col-Tair10_AR-GS_cond2_96	.
1	5046430	5046800	H3K4me3_Col-Tair10_AR-GS_cond2_97	AT1G14686
1	5090980	5091290	H3K4me3_Col-Tair10_AR-GS_cond2_98	AT1G14780
1	5137110	5137630	H3K4me3_Col-Tair10_AR-GS_cond2_99	AT1G14890
1	5169160	5169390	H3K4me3_Col-Tair10_AR-GS_cond2_100	AT1G15000
1	5235750	5236520	H3K4me3_Col-Tair10_AR-GS_cond2_101	AT1G15210
1	5263820	5264130	H3K4me3_Col-Tair10_AR-GS_cond2_102	AT1G15290
1	5269200	5269480	H3K4me3_Col-Tair10_AR-GS_cond2_103	.
1	5284140	5284450	H3K4me3_Col-Tair10_AR-GS_cond2_104	.
1	5345690	5346000	H3K4me3_Col-Tair10_AR-GS_cond2_105	AT1G15550
1	5400850	5401680	H3K4me3_Col-Tair10_AR-GS_cond2_106	.
1	5447390	5447770	H3K4me3_Col-Tair10_AR-GS_cond2_107	AT1G15820
1	5449500	5449960	H3K4me3_Col-Tair10_AR-GS_cond2_108	.
1	5508500	5508770	H3K4me3_Col-Tair10_AR-GS_cond2_109	AT1G16060
1	5578470	5578730	H3K4me3_Col-Tair10_AR-GS_cond2_110	AT1G16310
1	5591810	5592370	H3K4me3_Col-Tair10_AR-GS_cond2_111	.
1	5596930	5597180	H3K4me3_Col-Tair10_AR-GS_cond2_112	AT1G16370
1	5602950	5603430	H3K4me3_Col-Tair10_AR-GS_cond2_113	AT1G16390
1	5639100	5639340	H3K4me3_Col-Tair10_AR-GS_cond2_114	AT1G16500
1	5977550	5977840	H3K4me3_Col-Tair10_AR-GS_cond2_115	AT1G17420
1	5980720	5981100	H3K4me3_Col-Tair10_AR-GS_cond2_116	.
1	6101160	6101770	H3K4me3_Col-Tair10_AR-GS_cond2_117	AT1G17745, AT1G17744
1	6103600	6103920	H3K4me3_Col-Tair10_AR-GS_cond2_118	.
1	6149330	6149600	H3K4me3_Col-Tair10_AR-GS_cond2_119	AT1G17860
1	6194940	6195290	H3K4me3_Col-Tair10_AR-GS_cond2_120	.
1	6200700	6201010	H3K4me3_Col-Tair10_AR-GS_cond2_121	.
1	6277050	6277520	H3K4me3_Col-Tair10_AR-GS_cond2_122	.
1	6277630	6277830	H3K4me3_Col-Tair10_AR-GS_cond2_123	AT1G18250
1	6316290	6316590	H3K4me3_Col-Tair10_AR-GS_cond2_124	.
1	6345330	6345590	H3K4me3_Col-Tair10_AR-GS_cond2_125	AT1G18415
1	6398680	6398990	H3K4me3_Col-Tair10_AR-GS_cond2_126	AT1G18590
1	6419700	6420070	H3K4me3_Col-Tair10_AR-GS_cond2_127	.
1	6515710	6515910	H3K4me3_Col-Tair10_AR-GS_cond2_128	AT1G18870
1	6537660	6538080	H3K4me3_Col-Tair10_AR-GS_cond2_129	AT1G18910
1	6557610	6557860	H3K4me3_Col-Tair10_AR-GS_cond2_130	AT1G18980
1	6612790	6613080	H3K4me3_Col-Tair10_AR-GS_cond2_131	AT1G19150
1	6679490	6679890	H3K4me3_Col-Tair10_AR-GS_cond2_132	AT1G19320
1	6873040	6873290	H3K4me3_Col-Tair10_AR-GS_cond2_133	AT1G19840
1	6928010	6928310	H3K4me3_Col-Tair10_AR-GS_cond2_134	AT1G19960
1	6932410	6932650	H3K4me3_Col-Tair10_AR-GS_cond2_135	AT1G19970
1	6940100	6940540	H3K4me3_Col-Tair10_AR-GS_cond2_136	AT1G20010
1	6999130	6999560	H3K4me3_Col-Tair10_AR-GS_cond2_137	AT1G20190
1	7042700	7043270	H3K4me3_Col-Tair10_AR-GS_cond2_138	AT1G20340
1	7084740	7085130	H3K4me3_Col-Tair10_AR-GS_cond2_139	.
1	7085320	7085680	H3K4me3_Col-Tair10_AR-GS_cond2_140	.
1	7088260	7088560	H3K4me3_Col-Tair10_AR-GS_cond2_141	.
1	7088770	7089010	H3K4me3_Col-Tair10_AR-GS_cond2_142	AT1G20450
1	7221300	7221670	H3K4me3_Col-Tair10_AR-GS_cond2_143	.
1	7273620	7273960	H3K4me3_Col-Tair10_AR-GS_cond2_144	.
1	7300650	7301080	H3K4me3_Col-Tair10_AR-GS_cond2_145	AT1G20950
1	7404460	7404790	H3K4me3_Col-Tair10_AR-GS_cond2_146	AT1G21140
1	7716730	7717000	H3K4me3_Col-Tair10_AR-GS_cond2_147	AT1TE24850, AT1G21940
1	7850120	7850840	H3K4me3_Col-Tair10_AR-GS_cond2_148	AT1G22230
1	7886890	7887170	H3K4me3_Col-Tair10_AR-GS_cond2_149	AT1G22330
1	7890720	7890950	H3K4me3_Col-Tair10_AR-GS_cond2_150	.
1	7891690	7892080	H3K4me3_Col-Tair10_AR-GS_cond2_151	AT1G22340
1	7892900	7893370	H3K4me3_Col-Tair10_AR-GS_cond2_152	.
1	7898160	7898570	H3K4me3_Col-Tair10_AR-GS_cond2_153	.
1	7968090	7968570	H3K4me3_Col-Tair10_AR-GS_cond2_154	AT1G22550
1	8015350	8015650	H3K4me3_Col-Tair10_AR-GS_cond2_155	AT1G22650
1	8031730	8032060	H3K4me3_Col-Tair10_AR-GS_cond2_156	AT1G22710
1	8048130	8048400	H3K4me3_Col-Tair10_AR-GS_cond2_157	.
1	8055490	8055850	H3K4me3_Col-Tair10_AR-GS_cond2_158	AT1G22760
1	8103960	8104350	H3K4me3_Col-Tair10_AR-GS_cond2_159	AT1G22900
1	8105810	8106260	H3K4me3_Col-Tair10_AR-GS_cond2_160	AT1G22910
1	8182010	8182390	H3K4me3_Col-Tair10_AR-GS_cond2_161	AT1G23080
1	8240160	8240470	H3K4me3_Col-Tair10_AR-GS_cond2_162	AT1G23210
1	8314970	8315380	H3K4me3_Col-Tair10_AR-GS_cond2_163	AT1G23400, AT1G23410
1	8381980	8382280	H3K4me3_Col-Tair10_AR-GS_cond2_164	AT1G23700
1	8402580	8402830	H3K4me3_Col-Tair10_AR-GS_cond2_165	AT1G23760
1	8523260	8523630	H3K4me3_Col-Tair10_AR-GS_cond2_166	AT1G24095
1	8558350	8558560	H3K4me3_Col-Tair10_AR-GS_cond2_167	AT1G24170
1	8725980	8726600	H3K4me3_Col-Tair10_AR-GS_cond2_168	.
1	8934980	8935280	H3K4me3_Col-Tair10_AR-GS_cond2_169	AT1G25440
1	8960190	8960760	H3K4me3_Col-Tair10_AR-GS_cond2_170	AT1G25510
1	8977240	8977480	H3K4me3_Col-Tair10_AR-GS_cond2_171	AT1G25550
1	8977690	8977930	H3K4me3_Col-Tair10_AR-GS_cond2_172	.
1	9023490	9023830	H3K4me3_Col-Tair10_AR-GS_cond2_173	AT1G26100, AT1TE29080
1	9090850	9091380	H3K4me3_Col-Tair10_AR-GS_cond2_174	AT1G26270
1	9191650	9192050	H3K4me3_Col-Tair10_AR-GS_cond2_175	AT1G26600
1	9259690	9260270	H3K4me3_Col-Tair10_AR-GS_cond2_176	AT1G26770
1	9410740	9411080	H3K4me3_Col-Tair10_AR-GS_cond2_177	AT1G27100
1	9426150	9426470	H3K4me3_Col-Tair10_AR-GS_cond2_178	.
1	9515990	9516230	H3K4me3_Col-Tair10_AR-GS_cond2_179	AT1G27400
1	9519090	9519470	H3K4me3_Col-Tair10_AR-GS_cond2_180	AT1G27420
1	9731560	9731820	H3K4me3_Col-Tair10_AR-GS_cond2_181	.
1	9780210	9780430	H3K4me3_Col-Tair10_AR-GS_cond2_182	AT1G28060
1	9806530	9806800	H3K4me3_Col-Tair10_AR-GS_cond2_183	AT1G28110
1	9827310	9827600	H3K4me3_Col-Tair10_AR-GS_cond2_184	.
1	9890050	9890760	H3K4me3_Col-Tair10_AR-GS_cond2_185	AT1G28290
1	10046090	10046370	H3K4me3_Col-Tair10_AR-GS_cond2_186	AT1G28580
1	10073070	10073340	H3K4me3_Col-Tair10_AR-GS_cond2_187	AT1G28660
1	10075010	10075250	H3K4me3_Col-Tair10_AR-GS_cond2_188	.
1	10075570	10076270	H3K4me3_Col-Tair10_AR-GS_cond2_189	AT1G28670
1	10078330	10079000	H3K4me3_Col-Tair10_AR-GS_cond2_190	AT1G28680, AT1G28685
1	10172720	10173000	H3K4me3_Col-Tair10_AR-GS_cond2_191	.
1	10183760	10184260	H3K4me3_Col-Tair10_AR-GS_cond2_192	AT1G29160
1	10236960	10237430	H3K4me3_Col-Tair10_AR-GS_cond2_193	AT1G29280
1	10356030	10356370	H3K4me3_Col-Tair10_AR-GS_cond2_194	AT1G29640
1	10478210	10478650	H3K4me3_Col-Tair10_AR-GS_cond2_195	AT1G29930
1	11084860	11085130	H3K4me3_Col-Tair10_AR-GS_cond2_196	AT1G31070
1	11166720	11166920	H3K4me3_Col-Tair10_AR-GS_cond2_197	.
1	11213650	11214000	H3K4me3_Col-Tair10_AR-GS_cond2_198	AT1G31320
1	11462940	11463620	H3K4me3_Col-Tair10_AR-GS_cond2_199	AT1G31920
1	11768400	11768600	H3K4me3_Col-Tair10_AR-GS_cond2_200	AT1G32540
1	11925410	11925810	H3K4me3_Col-Tair10_AR-GS_cond2_201	AT1G32910
1	12052200	12052450	H3K4me3_Col-Tair10_AR-GS_cond2_202	.
1	12052560	12053460	H3K4me3_Col-Tair10_AR-GS_cond2_203	AT1G33240
1	12177810	12178490	H3K4me3_Col-Tair10_AR-GS_cond2_204	AT1G33590
1	12190020	12190260	H3K4me3_Col-Tair10_AR-GS_cond2_205	.
1	12420590	12420910	H3K4me3_Col-Tair10_AR-GS_cond2_206	AT1G34110
1	12516440	12516760	H3K4me3_Col-Tair10_AR-GS_cond2_207	.
1	13279940	13280230	H3K4me3_Col-Tair10_AR-GS_cond2_208	AT1G35780
1	16416370	16416710	H3K4me3_Col-Tair10_AR-GS_cond2_209	.
1	16563740	16564060	H3K4me3_Col-Tair10_AR-GS_cond2_210	AT1G43780
1	16577630	16577980	H3K4me3_Col-Tair10_AR-GS_cond2_211	AT1G43800
1	16578130	16578450	H3K4me3_Col-Tair10_AR-GS_cond2_212	AT1G43800
1	16578950	16579410	H3K4me3_Col-Tair10_AR-GS_cond2_213	.
1	16836040	16836350	H3K4me3_Col-Tair10_AR-GS_cond2_214	.
1	16888240	16888440	H3K4me3_Col-Tair10_AR-GS_cond2_215	.
1	16898190	16898410	H3K4me3_Col-Tair10_AR-GS_cond2_216	AT1G44760
1	17133310	17133600	H3K4me3_Col-Tair10_AR-GS_cond2_217	AT1G45207
1	17249610	17249820	H3K4me3_Col-Tair10_AR-GS_cond2_218	.
1	17539220	17539490	H3K4me3_Col-Tair10_AR-GS_cond2_219	AT1G47670
1	17618520	17618840	H3K4me3_Col-Tair10_AR-GS_cond2_220	AT1G47840
1	17863890	17864140	H3K4me3_Col-Tair10_AR-GS_cond2_221	AT1G48330
1	17891560	17891770	H3K4me3_Col-Tair10_AR-GS_cond2_222	AT1G48410
1	17920230	17920700	H3K4me3_Col-Tair10_AR-GS_cond2_223	.
1	17972280	17972480	H3K4me3_Col-Tair10_AR-GS_cond2_224	AT1G48610
1	18252910	18253130	H3K4me3_Col-Tair10_AR-GS_cond2_225	AT1G49340
1	18306700	18307010	H3K4me3_Col-Tair10_AR-GS_cond2_226	.
1	18404790	18405060	H3K4me3_Col-Tair10_AR-GS_cond2_227	AT1G49730
1	18476770	18477010	H3K4me3_Col-Tair10_AR-GS_cond2_228	AT1G49900
1	18518170	18518590	H3K4me3_Col-Tair10_AR-GS_cond2_229	AT1G50010, AT1G07603
1	18631050	18631350	H3K4me3_Col-Tair10_AR-GS_cond2_230	AT1G50300
1	18753090	18753590	H3K4me3_Col-Tair10_AR-GS_cond2_231	AT1G50630
1	18866270	18866680	H3K4me3_Col-Tair10_AR-GS_cond2_232	AT1G50900
1	19334980	19335330	H3K4me3_Col-Tair10_AR-GS_cond2_233	AT1G52000
1	19454850	19455140	H3K4me3_Col-Tair10_AR-GS_cond2_234	AT1G52230
1	19472050	19472400	H3K4me3_Col-Tair10_AR-GS_cond2_235	AT1G52290
1	19689250	19689630	H3K4me3_Col-Tair10_AR-GS_cond2_236	.
1	19831810	19832160	H3K4me3_Col-Tair10_AR-GS_cond2_237	AT1G53180
1	19850130	19850370	H3K4me3_Col-Tair10_AR-GS_cond2_238	AT1G53233
1	19880050	19880600	H3K4me3_Col-Tair10_AR-GS_cond2_239	AT1G53300
1	19914220	19914610	H3K4me3_Col-Tair10_AR-GS_cond2_240	.
1	19958700	19959180	H3K4me3_Col-Tair10_AR-GS_cond2_241	AT1G53470
1	20048570	20048960	H3K4me3_Col-Tair10_AR-GS_cond2_242	AT1G53700
1	20160460	20160670	H3K4me3_Col-Tair10_AR-GS_cond2_243	AT1G54010
1	20207060	20207450	H3K4me3_Col-Tair10_AR-GS_cond2_244	AT1G54120
1	20682750	20683040	H3K4me3_Col-Tair10_AR-GS_cond2_245	AT1G55390
1	20803150	20803430	H3K4me3_Col-Tair10_AR-GS_cond2_246	AT1G55670
1	20838420	20838730	H3K4me3_Col-Tair10_AR-GS_cond2_247	AT1G55740
1	21093620	21093940	H3K4me3_Col-Tair10_AR-GS_cond2_248	AT1G56345
1	21198390	21198680	H3K4me3_Col-Tair10_AR-GS_cond2_249	AT1G56580
1	21487540	21487860	H3K4me3_Col-Tair10_AR-GS_cond2_250	AT1G58050
1	21707430	21707830	H3K4me3_Col-Tair10_AR-GS_cond2_251	AT1G58420
1	22055640	22056360	H3K4me3_Col-Tair10_AR-GS_cond2_252	AT1G59910
1	22409880	22410240	H3K4me3_Col-Tair10_AR-GS_cond2_253	AT1G60870
1	22445520	22446640	H3K4me3_Col-Tair10_AR-GS_cond2_254	AT1G60960
1	22545260	22545520	H3K4me3_Col-Tair10_AR-GS_cond2_255	.
1	22589280	22589680	H3K4me3_Col-Tair10_AR-GS_cond2_256	AT1G61255
1	22888450	22888720	H3K4me3_Col-Tair10_AR-GS_cond2_257	AT1G61920, AT1TE75440
1	23114120	23114330	H3K4me3_Col-Tair10_AR-GS_cond2_258	.
1	23169110	23169700	H3K4me3_Col-Tair10_AR-GS_cond2_259	AT1G62570
1	23199920	23200310	H3K4me3_Col-Tair10_AR-GS_cond2_260	AT1G62660
1	23285450	23285650	H3K4me3_Col-Tair10_AR-GS_cond2_261	AT1G62870
1	23324260	23324470	H3K4me3_Col-Tair10_AR-GS_cond2_262	AT1G62970
1	23371550	23372100	H3K4me3_Col-Tair10_AR-GS_cond2_263	AT1G63040
1	23417540	23417830	H3K4me3_Col-Tair10_AR-GS_cond2_264	AT1G63140
1	23505950	23506330	H3K4me3_Col-Tair10_AR-GS_cond2_265	.
1	23538330	23538620	H3K4me3_Col-Tair10_AR-GS_cond2_266	AT1G63470
1	23654960	23655160	H3K4me3_Col-Tair10_AR-GS_cond2_267	.
1	23753980	23754290	H3K4me3_Col-Tair10_AR-GS_cond2_268	AT1G64030
1	23823670	23824200	H3K4me3_Col-Tair10_AR-GS_cond2_269	.
1	23825930	23826170	H3K4me3_Col-Tair10_AR-GS_cond2_270	.
1	23846250	23846480	H3K4me3_Col-Tair10_AR-GS_cond2_271	.
1	24036060	24036340	H3K4me3_Col-Tair10_AR-GS_cond2_272	AT1G64680
1	24120970	24121380	H3K4me3_Col-Tair10_AR-GS_cond2_273	AT1G64930
1	24123810	24124130	H3K4me3_Col-Tair10_AR-GS_cond2_274	AT1G64940
1	24134710	24135130	H3K4me3_Col-Tair10_AR-GS_cond2_275	.
1	24135590	24136030	H3K4me3_Col-Tair10_AR-GS_cond2_276	AT1G64970
1	24229160	24229410	H3K4me3_Col-Tair10_AR-GS_cond2_277	AT1G65230
1	24269390	24269600	H3K4me3_Col-Tair10_AR-GS_cond2_278	AT1G65340
1	24297780	24298040	H3K4me3_Col-Tair10_AR-GS_cond2_279	AT1G08753
1	24385920	24386410	H3K4me3_Col-Tair10_AR-GS_cond2_280	AT1G65590
1	24632150	24632590	H3K4me3_Col-Tair10_AR-GS_cond2_281	AT1G66150
1	24637240	24637710	H3K4me3_Col-Tair10_AR-GS_cond2_282	AT1G66160
1	24974420	24974660	H3K4me3_Col-Tair10_AR-GS_cond2_283	AT1G66940
1	25064440	25064760	H3K4me3_Col-Tair10_AR-GS_cond2_284	AT1G67110
1	25237200	25237570	H3K4me3_Col-Tair10_AR-GS_cond2_285	.
1	25271310	25271630	H3K4me3_Col-Tair10_AR-GS_cond2_286	AT1G67460
1	25299060	25299260	H3K4me3_Col-Tair10_AR-GS_cond2_287	AT1G67510
1	25394420	25395040	H3K4me3_Col-Tair10_AR-GS_cond2_288	AT1G67740
1	25401900	25402540	H3K4me3_Col-Tair10_AR-GS_cond2_289	AT1G67750
1	25524780	25525060	H3K4me3_Col-Tair10_AR-GS_cond2_290	AT1G68110
1	25526620	25526890	H3K4me3_Col-Tair10_AR-GS_cond2_291	AT1G68120
1	25647560	25647830	H3K4me3_Col-Tair10_AR-GS_cond2_292	AT1G68400
1	25655070	25655430	H3K4me3_Col-Tair10_AR-GS_cond2_293	AT1G68430
1	25749280	25749630	H3K4me3_Col-Tair10_AR-GS_cond2_294	.
1	25880380	25881070	H3K4me3_Col-Tair10_AR-GS_cond2_295	AT1G68840
1	25958850	25959250	H3K4me3_Col-Tair10_AR-GS_cond2_296	AT1G69040
1	25961930	25962260	H3K4me3_Col-Tair10_AR-GS_cond2_297	AT1TE85070
1	26141930	26142530	H3K4me3_Col-Tair10_AR-GS_cond2_298	AT1G69530
1	26232330	26232550	H3K4me3_Col-Tair10_AR-GS_cond2_299	AT1G69740
1	26260130	26260410	H3K4me3_Col-Tair10_AR-GS_cond2_300	.
1	26327380	26327590	H3K4me3_Col-Tair10_AR-GS_cond2_301	AT1G69900
1	26505760	26506010	H3K4me3_Col-Tair10_AR-GS_cond2_302	AT1G70340
1	26514500	26514980	H3K4me3_Col-Tair10_AR-GS_cond2_303	AT1G70370
1	26550300	26550580	H3K4me3_Col-Tair10_AR-GS_cond2_304	AT1G70440
1	26652190	26652470	H3K4me3_Col-Tair10_AR-GS_cond2_305	AT1G70690
1	26662230	26662950	H3K4me3_Col-Tair10_AR-GS_cond2_306	AT1G70710
1	26743130	26743400	H3K4me3_Col-Tair10_AR-GS_cond2_307	AT1G70940
1	26798210	26798550	H3K4me3_Col-Tair10_AR-GS_cond2_308	.
1	26831290	26831550	H3K4me3_Col-Tair10_AR-GS_cond2_309	.
1	26832980	26833200	H3K4me3_Col-Tair10_AR-GS_cond2_310	.
1	26938580	26939030	H3K4me3_Col-Tair10_AR-GS_cond2_311	AT1G71520
1	26987110	26987390	H3K4me3_Col-Tair10_AR-GS_cond2_312	AT1G71740
1	27033940	27034740	H3K4me3_Col-Tair10_AR-GS_cond2_313	AT1G71870
1	27054600	27054880	H3K4me3_Col-Tair10_AR-GS_cond2_314	AT1G71880
1	27054990	27055200	H3K4me3_Col-Tair10_AR-GS_cond2_315	AT1G71880
1	27055360	27055580	H3K4me3_Col-Tair10_AR-GS_cond2_316	.
1	27058570	27058800	H3K4me3_Col-Tair10_AR-GS_cond2_317	AT1G71890
1	27087040	27087400	H3K4me3_Col-Tair10_AR-GS_cond2_318	AT1G71960
1	27108490	27108830	H3K4me3_Col-Tair10_AR-GS_cond2_319	.
1	27134190	27134460	H3K4me3_Col-Tair10_AR-GS_cond2_320	AT1G72125
1	27137420	27137670	H3K4me3_Col-Tair10_AR-GS_cond2_321	AT1G72130
1	27281200	27281490	H3K4me3_Col-Tair10_AR-GS_cond2_322	.
1	27394820	27395310	H3K4me3_Col-Tair10_AR-GS_cond2_323	AT1G72790
1	27400060	27400300	H3K4me3_Col-Tair10_AR-GS_cond2_324	AT1G72810
1	27403670	27404060	H3K4me3_Col-Tair10_AR-GS_cond2_325	.
1	27435680	27435930	H3K4me3_Col-Tair10_AR-GS_cond2_326	AT1G72910
1	27438070	27438410	H3K4me3_Col-Tair10_AR-GS_cond2_327	AT1G72920
1	27497290	27497630	H3K4me3_Col-Tair10_AR-GS_cond2_328	.
1	27545820	27546160	H3K4me3_Col-Tair10_AR-GS_cond2_329	AT1G73250
1	27547500	27547810	H3K4me3_Col-Tair10_AR-GS_cond2_330	AT1G73260
1	27648250	27648500	H3K4me3_Col-Tair10_AR-GS_cond2_331	AT1G73550
1	27650150	27650470	H3K4me3_Col-Tair10_AR-GS_cond2_332	AT1G73560
1	27655160	27655440	H3K4me3_Col-Tair10_AR-GS_cond2_333	AT1G73580
1	27681650	27681990	H3K4me3_Col-Tair10_AR-GS_cond2_334	AT1G73620
1	27815870	27816160	H3K4me3_Col-Tair10_AR-GS_cond2_335	AT1G73965
1	27852000	27852310	H3K4me3_Col-Tair10_AR-GS_cond2_336	.
1	27863020	27863240	H3K4me3_Col-Tair10_AR-GS_cond2_337	AT1G74090
1	27873620	27873930	H3K4me3_Col-Tair10_AR-GS_cond2_338	AT1G74130
1	27969560	27969860	H3K4me3_Col-Tair10_AR-GS_cond2_339	AT1G74420
1	27975280	27975560	H3K4me3_Col-Tair10_AR-GS_cond2_340	AT1G74430
1	27983180	27983600	H3K4me3_Col-Tair10_AR-GS_cond2_341	AT1G74450
1	28047720	28048040	H3K4me3_Col-Tair10_AR-GS_cond2_342	AT1G74660
1	28078910	28079210	H3K4me3_Col-Tair10_AR-GS_cond2_343	AT1G74730
1	28094530	28094880	H3K4me3_Col-Tair10_AR-GS_cond2_344	AT1G74770
1	28104180	28104590	H3K4me3_Col-Tair10_AR-GS_cond2_345	AT1G74800
1	28174560	28175190	H3K4me3_Col-Tair10_AR-GS_cond2_346	AT1G75030
1	28178050	28178520	H3K4me3_Col-Tair10_AR-GS_cond2_347	AT1G75040
1	28180600	28181090	H3K4me3_Col-Tair10_AR-GS_cond2_348	.
1	28186360	28186640	H3K4me3_Col-Tair10_AR-GS_cond2_349	AT1G75080
1	28292230	28292670	H3K4me3_Col-Tair10_AR-GS_cond2_350	.
1	28369490	28369870	H3K4me3_Col-Tair10_AR-GS_cond2_351	AT1G75550, AT1TE92820
1	28383450	28383730	H3K4me3_Col-Tair10_AR-GS_cond2_352	AT1G75590
1	28405190	28405470	H3K4me3_Col-Tair10_AR-GS_cond2_353	AT1G75640
1	28429060	28429270	H3K4me3_Col-Tair10_AR-GS_cond2_354	AT1G75710
1	28453370	28453630	H3K4me3_Col-Tair10_AR-GS_cond2_355	AT1G75780
1	28466350	28466550	H3K4me3_Col-Tair10_AR-GS_cond2_356	AT1G75820
1	28518160	28518620	H3K4me3_Col-Tair10_AR-GS_cond2_357	AT1G75960
1	28579790	28580050	H3K4me3_Col-Tair10_AR-GS_cond2_358	AT1G76160
1	28580680	28581040	H3K4me3_Col-Tair10_AR-GS_cond2_359	AT1G76160
1	28587040	28587270	H3K4me3_Col-Tair10_AR-GS_cond2_360	.
1	28603270	28603880	H3K4me3_Col-Tair10_AR-GS_cond2_361	AT1G76240
1	28668840	28669290	H3K4me3_Col-Tair10_AR-GS_cond2_362	AT1G76410
1	28673580	28673890	H3K4me3_Col-Tair10_AR-GS_cond2_363	AT1G76420
1	28751180	28751580	H3K4me3_Col-Tair10_AR-GS_cond2_364	AT1G76610
1	28769980	28770400	H3K4me3_Col-Tair10_AR-GS_cond2_365	AT1G76660
1	28823310	28823660	H3K4me3_Col-Tair10_AR-GS_cond2_366	AT1G76790
1	28866840	28867870	H3K4me3_Col-Tair10_AR-GS_cond2_367	AT1G76878
1	28892890	28893250	H3K4me3_Col-Tair10_AR-GS_cond2_368	.
1	29009720	29009990	H3K4me3_Col-Tair10_AR-GS_cond2_369	.
1	29076700	29077160	H3K4me3_Col-Tair10_AR-GS_cond2_370	AT1G77380
1	29116340	29116560	H3K4me3_Col-Tair10_AR-GS_cond2_371	AT1G77480
1	29122630	29122830	H3K4me3_Col-Tair10_AR-GS_cond2_372	AT1G77500
1	29250730	29250990	H3K4me3_Col-Tair10_AR-GS_cond2_373	.
1	29290310	29290610	H3K4me3_Col-Tair10_AR-GS_cond2_374	.
1	29351830	29352230	H3K4me3_Col-Tair10_AR-GS_cond2_375	AT1G78060
1	29352490	29352880	H3K4me3_Col-Tair10_AR-GS_cond2_376	AT1G78060
1	29447280	29447750	H3K4me3_Col-Tair10_AR-GS_cond2_377	AT1G78260
1	29509770	29509980	H3K4me3_Col-Tair10_AR-GS_cond2_378	AT1G78430
1	29591050	29591440	H3K4me3_Col-Tair10_AR-GS_cond2_379	AT1G78670
1	29593870	29594350	H3K4me3_Col-Tair10_AR-GS_cond2_380	AT1G78680
1	29642370	29642700	H3K4me3_Col-Tair10_AR-GS_cond2_381	.
1	29642970	29643170	H3K4me3_Col-Tair10_AR-GS_cond2_382	AT1G78850
1	29646490	29646820	H3K4me3_Col-Tair10_AR-GS_cond2_383	.
1	29646940	29647520	H3K4me3_Col-Tair10_AR-GS_cond2_384	AT1G78860
1	29782380	29782750	H3K4me3_Col-Tair10_AR-GS_cond2_385	AT1G79170, AT1TE97410
1	29866940	29867230	H3K4me3_Col-Tair10_AR-GS_cond2_386	.
1	29869180	29869550	H3K4me3_Col-Tair10_AR-GS_cond2_387	AT1G79410
1	30012020	30012390	H3K4me3_Col-Tair10_AR-GS_cond2_388	AT1G79760
1	30018580	30019040	H3K4me3_Col-Tair10_AR-GS_cond2_389	AT1G79800
1	30045440	30045750	H3K4me3_Col-Tair10_AR-GS_cond2_390	.
1	30052650	30052960	H3K4me3_Col-Tair10_AR-GS_cond2_391	.
1	30128090	30128470	H3K4me3_Col-Tair10_AR-GS_cond2_392	.
1	30129320	30129540	H3K4me3_Col-Tair10_AR-GS_cond2_393	AT1G80080
1	30135400	30135710	H3K4me3_Col-Tair10_AR-GS_cond2_394	AT1G80110
1	30172180	30172450	H3K4me3_Col-Tair10_AR-GS_cond2_395	AT1G80240
1	30201660	30202140	H3K4me3_Col-Tair10_AR-GS_cond2_396	AT1G80340
1	30248200	30248610	H3K4me3_Col-Tair10_AR-GS_cond2_397	AT1G80460
1	30276620	30276920	H3K4me3_Col-Tair10_AR-GS_cond2_398	.
1	30293730	30294110	H3K4me3_Col-Tair10_AR-GS_cond2_399	AT1G80580
1	30307840	30308130	H3K4me3_Col-Tair10_AR-GS_cond2_400	AT1G80625
1	30363870	30364100	H3K4me3_Col-Tair10_AR-GS_cond2_401	AT1G80800
1	30387000	30387260	H3K4me3_Col-Tair10_AR-GS_cond2_402	AT1G80850, AT1G09987
1	30423190	30423420	H3K4me3_Col-Tair10_AR-GS_cond2_403	AT1G80980
2	95180	95680	H3K4me3_Col-Tair10_AR-GS_cond2_404	.
2	274320	274620	H3K4me3_Col-Tair10_AR-GS_cond2_405	AT2G01610
2	474440	474700	H3K4me3_Col-Tair10_AR-GS_cond2_406	.
2	917330	917580	H3K4me3_Col-Tair10_AR-GS_cond2_407	.
2	1149690	1150190	H3K4me3_Col-Tair10_AR-GS_cond2_408	AT2G03760
2	1355470	1355740	H3K4me3_Col-Tair10_AR-GS_cond2_409	AT2G04070
2	1364360	1364630	H3K4me3_Col-Tair10_AR-GS_cond2_410	AT2G04090
2	1682980	1683300	H3K4me3_Col-Tair10_AR-GS_cond2_411	AT2G04795
2	2026610	2026920	H3K4me3_Col-Tair10_AR-GS_cond2_412	.
2	2199450	2199900	H3K4me3_Col-Tair10_AR-GS_cond2_413	AT2G05790
2	2216630	2216980	H3K4me3_Col-Tair10_AR-GS_cond2_414	AT2G05810
2	2587790	2588280	H3K4me3_Col-Tair10_AR-GS_cond2_415	AT2G06520
2	2920340	2920560	H3K4me3_Col-Tair10_AR-GS_cond2_416	.
2	5935770	5936280	H3K4me3_Col-Tair10_AR-GS_cond2_417	AT2G14100
2	6014440	6014990	H3K4me3_Col-Tair10_AR-GS_cond2_418	AT2TE24465, AT2TE24470, AT2TE24475
2	6034430	6034770	H3K4me3_Col-Tair10_AR-GS_cond2_419	AT2G14247
2	6712980	6713250	H3K4me3_Col-Tair10_AR-GS_cond2_420	AT2G15400
2	6982730	6983090	H3K4me3_Col-Tair10_AR-GS_cond2_421	.
2	6984160	6984490	H3K4me3_Col-Tair10_AR-GS_cond2_422	.
2	7038060	7038270	H3K4me3_Col-Tair10_AR-GS_cond2_423	AT2G16230
2	7401680	7401910	H3K4me3_Col-Tair10_AR-GS_cond2_424	AT2G17033
2	7509360	7509590	H3K4me3_Col-Tair10_AR-GS_cond2_425	.
2	7666650	7666910	H3K4me3_Col-Tair10_AR-GS_cond2_426	AT2G17630
2	7762340	7762740	H3K4me3_Col-Tair10_AR-GS_cond2_427	AT2G17860
2	7772330	7772660	H3K4me3_Col-Tair10_AR-GS_cond2_428	AT2G17890
2	7837890	7838140	H3K4me3_Col-Tair10_AR-GS_cond2_429	.
2	7918830	7919200	H3K4me3_Col-Tair10_AR-GS_cond2_430	AT2G18193
2	7971410	7971690	H3K4me3_Col-Tair10_AR-GS_cond2_431	.
2	7978840	7979110	H3K4me3_Col-Tair10_AR-GS_cond2_432	AT2G18360
2	8059350	8059730	H3K4me3_Col-Tair10_AR-GS_cond2_433	AT2G18560
2	8078720	8079250	H3K4me3_Col-Tair10_AR-GS_cond2_434	.
2	8280940	8281170	H3K4me3_Col-Tair10_AR-GS_cond2_435	AT2G19110
2	8503290	8503560	H3K4me3_Col-Tair10_AR-GS_cond2_436	AT2G19690
2	8523730	8524050	H3K4me3_Col-Tair10_AR-GS_cond2_437	.
2	8704650	8704950	H3K4me3_Col-Tair10_AR-GS_cond2_438	.
2	8736760	8737090	H3K4me3_Col-Tair10_AR-GS_cond2_439	AT2G20260
2	8912880	8913470	H3K4me3_Col-Tair10_AR-GS_cond2_440	AT2G20670
2	8941080	8941550	H3K4me3_Col-Tair10_AR-GS_cond2_441	AT2G20750
2	9076630	9076870	H3K4me3_Col-Tair10_AR-GS_cond2_442	AT2G21187, AT2G21185
2	9097880	9098460	H3K4me3_Col-Tair10_AR-GS_cond2_443	AT2G21235
2	9309710	9310010	H3K4me3_Col-Tair10_AR-GS_cond2_444	AT2G21840
2	9315260	9315720	H3K4me3_Col-Tair10_AR-GS_cond2_445	AT2G21850
2	9427030	9427490	H3K4me3_Col-Tair10_AR-GS_cond2_446	.
2	9593420	9593680	H3K4me3_Col-Tair10_AR-GS_cond2_447	AT2G22590
2	9726000	9726220	H3K4me3_Col-Tair10_AR-GS_cond2_448	AT2G22830
2	9748870	9749300	H3K4me3_Col-Tair10_AR-GS_cond2_449	AT2G22905
2	9839420	9839670	H3K4me3_Col-Tair10_AR-GS_cond2_450	AT2G23100
2	9844430	9844860	H3K4me3_Col-Tair10_AR-GS_cond2_451	AT2G23130
2	9858120	9858530	H3K4me3_Col-Tair10_AR-GS_cond2_452	AT2G23150
2	9931210	9931440	H3K4me3_Col-Tair10_AR-GS_cond2_453	AT2G23330, AT2TE42485
2	9990390	9990610	H3K4me3_Col-Tair10_AR-GS_cond2_454	AT2G23450
2	10043220	10043640	H3K4me3_Col-Tair10_AR-GS_cond2_455	AT2G23600
2	10072230	10072760	H3K4me3_Col-Tair10_AR-GS_cond2_456	AT2G23690
2	10206890	10207180	H3K4me3_Col-Tair10_AR-GS_cond2_457	.
2	10265740	10266260	H3K4me3_Col-Tair10_AR-GS_cond2_458	.
2	10450180	10450630	H3K4me3_Col-Tair10_AR-GS_cond2_459	AT2G24590
2	10559430	10559850	H3K4me3_Col-Tair10_AR-GS_cond2_460	AT2G24762
2	10574080	10574490	H3K4me3_Col-Tair10_AR-GS_cond2_461	AT2G24810
2	10835070	10835410	H3K4me3_Col-Tair10_AR-GS_cond2_462	AT2G25460
2	11112550	11113160	H3K4me3_Col-Tair10_AR-GS_cond2_463	AT2G26080
2	11247580	11248130	H3K4me3_Col-Tair10_AR-GS_cond2_464	AT2G26440
2	11248680	11249100	H3K4me3_Col-Tair10_AR-GS_cond2_465	.
2	11251400	11251700	H3K4me3_Col-Tair10_AR-GS_cond2_466	AT2G26450
2	11280250	11280700	H3K4me3_Col-Tair10_AR-GS_cond2_467	AT2G26520
2	11389340	11389620	H3K4me3_Col-Tair10_AR-GS_cond2_468	AT2G26730
2	11595280	11595670	H3K4me3_Col-Tair10_AR-GS_cond2_469	AT2G27130
2	11681210	11682030	H3K4me3_Col-Tair10_AR-GS_cond2_470	AT2G27300
2	11817240	11817570	H3K4me3_Col-Tair10_AR-GS_cond2_471	.
2	11819020	11819330	H3K4me3_Col-Tair10_AR-GS_cond2_472	.
2	11974870	11975090	H3K4me3_Col-Tair10_AR-GS_cond2_473	AT2G28100
2	12242020	12242350	H3K4me3_Col-Tair10_AR-GS_cond2_474	AT2G28570
2	12417940	12418250	H3K4me3_Col-Tair10_AR-GS_cond2_475	AT2G28920
2	12683520	12683920	H3K4me3_Col-Tair10_AR-GS_cond2_476	AT2G29670
2	12701730	12702200	H3K4me3_Col-Tair10_AR-GS_cond2_477	AT2G29720
2	12710920	12711130	H3K4me3_Col-Tair10_AR-GS_cond2_478	.
2	12784590	12784990	H3K4me3_Col-Tair10_AR-GS_cond2_479	AT2G29980, AT2TE55910
2	12805810	12806220	H3K4me3_Col-Tair10_AR-GS_cond2_480	AT2G30010
2	12874680	12874970	H3K4me3_Col-Tair10_AR-GS_cond2_481	AT2G30150
2	12938280	12938630	H3K4me3_Col-Tair10_AR-GS_cond2_482	AT2G30360
2	13001500	13002080	H3K4me3_Col-Tair10_AR-GS_cond2_483	AT2G30505
2	13014870	13015150	H3K4me3_Col-Tair10_AR-GS_cond2_484	AT2G30550
2	13015350	13016180	H3K4me3_Col-Tair10_AR-GS_cond2_485	AT2G30550
2	13379660	13379910	H3K4me3_Col-Tair10_AR-GS_cond2_486	AT2G31370
2	13436600	13437030	H3K4me3_Col-Tair10_AR-GS_cond2_487	AT2G31560
2	13497310	13497910	H3K4me3_Col-Tair10_AR-GS_cond2_488	AT2G31750
2	13631360	13631750	H3K4me3_Col-Tair10_AR-GS_cond2_489	AT2G32020
2	13632770	13633210	H3K4me3_Col-Tair10_AR-GS_cond2_490	AT2G32030
2	13747400	13747700	H3K4me3_Col-Tair10_AR-GS_cond2_491	AT2G32380
2	13751520	13751750	H3K4me3_Col-Tair10_AR-GS_cond2_492	AT2G32390
2	13752760	13753020	H3K4me3_Col-Tair10_AR-GS_cond2_493	.
2	13799250	13799610	H3K4me3_Col-Tair10_AR-GS_cond2_494	AT2G32510
2	13824850	13825810	H3K4me3_Col-Tair10_AR-GS_cond2_495	AT2G32560
2	13905970	13906240	H3K4me3_Col-Tair10_AR-GS_cond2_496	AT2G32790
2	14021890	14022210	H3K4me3_Col-Tair10_AR-GS_cond2_497	AT2G33050
2	14039750	14040010	H3K4me3_Col-Tair10_AR-GS_cond2_498	AT2G33100
2	14081260	14081600	H3K4me3_Col-Tair10_AR-GS_cond2_499	AT2G33230
2	14110730	14110950	H3K4me3_Col-Tair10_AR-GS_cond2_500	.
2	14124140	14124390	H3K4me3_Col-Tair10_AR-GS_cond2_501	AT2G33330
2	14156640	14157020	H3K4me3_Col-Tair10_AR-GS_cond2_502	AT2G33410
2	14238470	14238750	H3K4me3_Col-Tair10_AR-GS_cond2_503	AT2G33630
2	14373340	14373610	H3K4me3_Col-Tair10_AR-GS_cond2_504	AT2G34020
2	14386140	14386420	H3K4me3_Col-Tair10_AR-GS_cond2_505	.
2	14414170	14414500	H3K4me3_Col-Tair10_AR-GS_cond2_506	AT2G34140
2	14493760	14494030	H3K4me3_Col-Tair10_AR-GS_cond2_507	AT2G34350
2	14695910	14696170	H3K4me3_Col-Tair10_AR-GS_cond2_508	AT2G34830
2	14740430	14740690	H3K4me3_Col-Tair10_AR-GS_cond2_509	AT2G34940
2	14833870	14834140	H3K4me3_Col-Tair10_AR-GS_cond2_510	AT2G35200
2	14883180	14883390	H3K4me3_Col-Tair10_AR-GS_cond2_511	AT2G35350
2	14960160	14960630	H3K4me3_Col-Tair10_AR-GS_cond2_512	.
2	15013710	15014140	H3K4me3_Col-Tair10_AR-GS_cond2_513	AT2G35710
2	15056620	15057010	H3K4me3_Col-Tair10_AR-GS_cond2_514	AT2G35850
2	15083260	15083650	H3K4me3_Col-Tair10_AR-GS_cond2_515	AT2G35935
2	15083770	15084140	H3K4me3_Col-Tair10_AR-GS_cond2_516	AT2G35930
2	15090810	15091750	H3K4me3_Col-Tair10_AR-GS_cond2_517	AT2G35945, AT2G35940
2	15104770	15105070	H3K4me3_Col-Tair10_AR-GS_cond2_518	AT2G35950
2	15107360	15107740	H3K4me3_Col-Tair10_AR-GS_cond2_519	AT2G35960
2	15186420	15186690	H3K4me3_Col-Tair10_AR-GS_cond2_520	AT2G36210
2	15271540	15271840	H3K4me3_Col-Tair10_AR-GS_cond2_521	AT2G36400
2	15290230	15290470	H3K4me3_Col-Tair10_AR-GS_cond2_522	AT2G36430
2	15335550	15335850	H3K4me3_Col-Tair10_AR-GS_cond2_523	AT2G36570, AT2TE68335
2	15445440	15445790	H3K4me3_Col-Tair10_AR-GS_cond2_524	AT2G36830
2	15591200	15591440	H3K4me3_Col-Tair10_AR-GS_cond2_525	AT2G37100
2	15609430	15609650	H3K4me3_Col-Tair10_AR-GS_cond2_526	AT2G37160
2	15614500	15614800	H3K4me3_Col-Tair10_AR-GS_cond2_527	AT2G37170
2	15669350	15669730	H3K4me3_Col-Tair10_AR-GS_cond2_528	AT2G37330
2	15679150	15679420	H3K4me3_Col-Tair10_AR-GS_cond2_529	AT2G37370
2	15686800	15687210	H3K4me3_Col-Tair10_AR-GS_cond2_530	AT2G37380
2	15782190	15782730	H3K4me3_Col-Tair10_AR-GS_cond2_531	AT2G37630
2	15945360	15945780	H3K4me3_Col-Tair10_AR-GS_cond2_532	AT2G38090
2	15998550	15998780	H3K4me3_Col-Tair10_AR-GS_cond2_533	.
2	16258520	16258860	H3K4me3_Col-Tair10_AR-GS_cond2_534	AT2G38940
2	16463830	16464040	H3K4me3_Col-Tair10_AR-GS_cond2_535	AT2G39430, AT2G09045
2	16544850	16545390	H3K4me3_Col-Tair10_AR-GS_cond2_536	AT2G39700
2	16573200	16573410	H3K4me3_Col-Tair10_AR-GS_cond2_537	AT2G39730
2	16589390	16589640	H3K4me3_Col-Tair10_AR-GS_cond2_538	AT2G39770
2	16649180	16649440	H3K4me3_Col-Tair10_AR-GS_cond2_539	AT2G39880
2	16766000	16766250	H3K4me3_Col-Tair10_AR-GS_cond2_540	AT2G40130
2	16766860	16767160	H3K4me3_Col-Tair10_AR-GS_cond2_541	AT2G40130
2	16782800	16783070	H3K4me3_Col-Tair10_AR-GS_cond2_542	AT2G40180, AT2TE75490
2	16813340	16813800	H3K4me3_Col-Tair10_AR-GS_cond2_543	AT2G40250
2	16918990	16919370	H3K4me3_Col-Tair10_AR-GS_cond2_544	AT2G40510
2	16949060	16949460	H3K4me3_Col-Tair10_AR-GS_cond2_545	.
2	16949870	16950290	H3K4me3_Col-Tair10_AR-GS_cond2_546	AT2G40610
2	17001950	17002310	H3K4me3_Col-Tair10_AR-GS_cond2_547	AT2G40750
2	17097830	17098530	H3K4me3_Col-Tair10_AR-GS_cond2_548	AT2G40970
2	17270150	17270400	H3K4me3_Col-Tair10_AR-GS_cond2_549	.
2	17361740	17361980	H3K4me3_Col-Tair10_AR-GS_cond2_550	AT2G41640
2	17428140	17428410	H3K4me3_Col-Tair10_AR-GS_cond2_551	AT2G41780
2	17527310	17527810	H3K4me3_Col-Tair10_AR-GS_cond2_552	AT2G41990
2	17587630	17587900	H3K4me3_Col-Tair10_AR-GS_cond2_553	AT2G42200
2	17592080	17592390	H3K4me3_Col-Tair10_AR-GS_cond2_554	AT2G42220
2	17729380	17730040	H3K4me3_Col-Tair10_AR-GS_cond2_555	AT2G42580
2	17748100	17748310	H3K4me3_Col-Tair10_AR-GS_cond2_556	AT2G42610
2	17768020	17768290	H3K4me3_Col-Tair10_AR-GS_cond2_557	AT2G42660
2	17809130	17809490	H3K4me3_Col-Tair10_AR-GS_cond2_558	AT2G42800
2	17836810	17837220	H3K4me3_Col-Tair10_AR-GS_cond2_559	AT2G42870
2	17854900	17855180	H3K4me3_Col-Tair10_AR-GS_cond2_560	AT2G42900
2	17879100	17879400	H3K4me3_Col-Tair10_AR-GS_cond2_561	AT2G42990
2	17888100	17888400	H3K4me3_Col-Tair10_AR-GS_cond2_562	.
2	17909340	17909660	H3K4me3_Col-Tair10_AR-GS_cond2_563	AT2G43060
2	17933630	17934040	H3K4me3_Col-Tair10_AR-GS_cond2_564	AT2G43140
2	17935250	17935710	H3K4me3_Col-Tair10_AR-GS_cond2_565	AT2G43140
2	17984190	17984430	H3K4me3_Col-Tair10_AR-GS_cond2_566	AT2G43260
2	18001670	18001900	H3K4me3_Col-Tair10_AR-GS_cond2_567	AT2G43330
2	18039510	18039750	H3K4me3_Col-Tair10_AR-GS_cond2_568	AT2G43440
2	18146740	18147040	H3K4me3_Col-Tair10_AR-GS_cond2_569	AT2G43800
2	18216840	18217130	H3K4me3_Col-Tair10_AR-GS_cond2_570	AT2G44010
2	18305900	18306160	H3K4me3_Col-Tair10_AR-GS_cond2_571	AT2G44290
2	18307530	18307750	H3K4me3_Col-Tair10_AR-GS_cond2_572	.
2	18375990	18376300	H3K4me3_Col-Tair10_AR-GS_cond2_573	.
2	18398020	18398300	H3K4me3_Col-Tair10_AR-GS_cond2_574	AT2G44581
2	18400830	18401270	H3K4me3_Col-Tair10_AR-GS_cond2_575	AT2G44578
2	18462170	18462590	H3K4me3_Col-Tair10_AR-GS_cond2_576	.
2	18518790	18519170	H3K4me3_Col-Tair10_AR-GS_cond2_577	AT2G44910
2	18529690	18529900	H3K4me3_Col-Tair10_AR-GS_cond2_578	.
2	18537530	18537830	H3K4me3_Col-Tair10_AR-GS_cond2_579	AT2G44940
2	18618120	18618570	H3K4me3_Col-Tair10_AR-GS_cond2_580	.
2	18644680	18644950	H3K4me3_Col-Tair10_AR-GS_cond2_581	.
2	18691780	18692040	H3K4me3_Col-Tair10_AR-GS_cond2_582	AT2G45340
2	18705920	18706190	H3K4me3_Col-Tair10_AR-GS_cond2_583	AT2G45400
2	18788300	18788530	H3K4me3_Col-Tair10_AR-GS_cond2_584	.
2	18796130	18796520	H3K4me3_Col-Tair10_AR-GS_cond2_585	AT2G45630
2	18835020	18835260	H3K4me3_Col-Tair10_AR-GS_cond2_586	AT2G09660
2	18835600	18835850	H3K4me3_Col-Tair10_AR-GS_cond2_587	.
2	18842750	18843110	H3K4me3_Col-Tair10_AR-GS_cond2_588	AT2G45750
2	18847130	18847440	H3K4me3_Col-Tair10_AR-GS_cond2_589	.
2	18961370	18961930	H3K4me3_Col-Tair10_AR-GS_cond2_590	AT2G46150
2	18963350	18963760	H3K4me3_Col-Tair10_AR-GS_cond2_591	AT2G46160
2	19034920	19035570	H3K4me3_Col-Tair10_AR-GS_cond2_592	AT2G46370
2	19066520	19067010	H3K4me3_Col-Tair10_AR-GS_cond2_593	AT2G46450
2	19109670	19109990	H3K4me3_Col-Tair10_AR-GS_cond2_594	AT2G46535
2	19214690	19214930	H3K4me3_Col-Tair10_AR-GS_cond2_595	AT2G46760
2	19251610	19251880	H3K4me3_Col-Tair10_AR-GS_cond2_596	AT2G46850
2	19317520	19317730	H3K4me3_Col-Tair10_AR-GS_cond2_597	AT2G47010
2	19317960	19318240	H3K4me3_Col-Tair10_AR-GS_cond2_598	AT2G47010
2	19351460	19351890	H3K4me3_Col-Tair10_AR-GS_cond2_599	AT2G47140
2	19432210	19432470	H3K4me3_Col-Tair10_AR-GS_cond2_600	AT2G47340
2	19478450	19478770	H3K4me3_Col-Tair10_AR-GS_cond2_601	.
2	19485950	19486370	H3K4me3_Col-Tair10_AR-GS_cond2_602	AT2G47485
2	19502980	19503510	H3K4me3_Col-Tair10_AR-GS_cond2_603	AT2G47520
2	19512220	19512590	H3K4me3_Col-Tair10_AR-GS_cond2_604	AT2G47560
2	19540940	19541200	H3K4me3_Col-Tair10_AR-GS_cond2_605	AT2G47650
2	19558890	19559230	H3K4me3_Col-Tair10_AR-GS_cond2_606	.
2	19571150	19571480	H3K4me3_Col-Tair10_AR-GS_cond2_607	.
2	19600110	19600640	H3K4me3_Col-Tair10_AR-GS_cond2_608	AT2G47860
2	19617310	19617620	H3K4me3_Col-Tair10_AR-GS_cond2_609	AT2G47935, AT2G47930
2	19630730	19630970	H3K4me3_Col-Tair10_AR-GS_cond2_610	.
2	19642660	19643220	H3K4me3_Col-Tair10_AR-GS_cond2_611	.
2	19649240	19650010	H3K4me3_Col-Tair10_AR-GS_cond2_612	AT2G48030
3	25520	25880	H3K4me3_Col-Tair10_AR-GS_cond2_613	AT3G01080
3	58460	58690	H3K4me3_Col-Tair10_AR-GS_cond2_614	.
3	118890	119130	H3K4me3_Col-Tair10_AR-GS_cond2_615	AT3G01329
3	207460	207730	H3K4me3_Col-Tair10_AR-GS_cond2_616	.
3	237260	237850	H3K4me3_Col-Tair10_AR-GS_cond2_617	AT3G01630
3	270640	271120	H3K4me3_Col-Tair10_AR-GS_cond2_618	AT3G01750
3	271240	271710	H3K4me3_Col-Tair10_AR-GS_cond2_619	AT3G01750
3	279980	280280	H3K4me3_Col-Tair10_AR-GS_cond2_620	AT3G01780
3	297650	297920	H3K4me3_Col-Tair10_AR-GS_cond2_621	AT3G01840
3	302850	303070	H3K4me3_Col-Tair10_AR-GS_cond2_622	AT3G01860
3	312730	313710	H3K4me3_Col-Tair10_AR-GS_cond2_623	AT3G01900
3	351200	351600	H3K4me3_Col-Tair10_AR-GS_cond2_624	AT3G02050
3	373300	373670	H3K4me3_Col-Tair10_AR-GS_cond2_625	AT3G02110
3	377070	377350	H3K4me3_Col-Tair10_AR-GS_cond2_626	AT3G02120
3	404870	405360	H3K4me3_Col-Tair10_AR-GS_cond2_627	AT3G02180
3	574140	574520	H3K4me3_Col-Tair10_AR-GS_cond2_628	AT3G02670
3	635650	635860	H3K4me3_Col-Tair10_AR-GS_cond2_629	AT3G02880
3	671770	672000	H3K4me3_Col-Tair10_AR-GS_cond2_630	AT3G02980
3	677500	677860	H3K4me3_Col-Tair10_AR-GS_cond2_631	AT3G03000
3	823220	823640	H3K4me3_Col-Tair10_AR-GS_cond2_632	.
3	891800	892150	H3K4me3_Col-Tair10_AR-GS_cond2_633	AT3G03660
3	944380	944660	H3K4me3_Col-Tair10_AR-GS_cond2_634	.
3	957630	957870	H3K4me3_Col-Tair10_AR-GS_cond2_635	AT3G03780
3	1031780	1032090	H3K4me3_Col-Tair10_AR-GS_cond2_636	AT3G03980
3	1038890	1039150	H3K4me3_Col-Tair10_AR-GS_cond2_637	AT3G04010
3	1050790	1051330	H3K4me3_Col-Tair10_AR-GS_cond2_638	.
3	1219310	1219540	H3K4me3_Col-Tair10_AR-GS_cond2_639	AT3G04520
3	1221560	1222240	H3K4me3_Col-Tair10_AR-GS_cond2_640	AT3G04530
3	1289490	1289770	H3K4me3_Col-Tair10_AR-GS_cond2_641	AT3G04730
3	1290220	1290490	H3K4me3_Col-Tair10_AR-GS_cond2_642	AT3G04730
3	1314380	1314820	H3K4me3_Col-Tair10_AR-GS_cond2_643	.
3	1363950	1364250	H3K4me3_Col-Tair10_AR-GS_cond2_644	.
3	1373730	1374040	H3K4me3_Col-Tair10_AR-GS_cond2_645	AT3G04960
3	1576130	1576380	H3K4me3_Col-Tair10_AR-GS_cond2_646	AT3G05450
3	1613530	1613760	H3K4me3_Col-Tair10_AR-GS_cond2_647	.
3	1622350	1622560	H3K4me3_Col-Tair10_AR-GS_cond2_648	.
3	1625950	1626290	H3K4me3_Col-Tair10_AR-GS_cond2_649	.
3	1678060	1678350	H3K4me3_Col-Tair10_AR-GS_cond2_650	AT3G05690
3	1860190	1860580	H3K4me3_Col-Tair10_AR-GS_cond2_651	AT3G06145
3	1862630	1862910	H3K4me3_Col-Tair10_AR-GS_cond2_652	.
3	1959270	1959980	H3K4me3_Col-Tair10_AR-GS_cond2_653	AT3G06433, AT3TE08230, AT3TE08235
3	1984150	1984470	H3K4me3_Col-Tair10_AR-GS_cond2_654	AT3G06470
3	2012690	2013000	H3K4me3_Col-Tair10_AR-GS_cond2_655	AT3G06500
3	2100430	2100700	H3K4me3_Col-Tair10_AR-GS_cond2_656	AT3G36659
3	2136500	2136890	H3K4me3_Col-Tair10_AR-GS_cond2_657	AT3G06770
3	2157200	2157500	H3K4me3_Col-Tair10_AR-GS_cond2_658	AT3G06840
3	2163160	2163540	H3K4me3_Col-Tair10_AR-GS_cond2_659	AT3G06860
3	2206420	2206820	H3K4me3_Col-Tair10_AR-GS_cond2_660	AT3G06990
3	2239730	2240020	H3K4me3_Col-Tair10_AR-GS_cond2_661	.
3	2257630	2257950	H3K4me3_Col-Tair10_AR-GS_cond2_662	AT3G07130
3	2289450	2289880	H3K4me3_Col-Tair10_AR-GS_cond2_663	AT3G07195
3	2393760	2394410	H3K4me3_Col-Tair10_AR-GS_cond2_664	AT3G01995, AT3G07510
3	2407060	2407500	H3K4me3_Col-Tair10_AR-GS_cond2_665	AT3G07540
3	2606610	2607000	H3K4me3_Col-Tair10_AR-GS_cond2_666	AT3G08580
3	2631040	2631260	H3K4me3_Col-Tair10_AR-GS_cond2_667	AT3G08660
3	2653130	2653370	H3K4me3_Col-Tair10_AR-GS_cond2_668	AT3G08730
3	2698820	2699130	H3K4me3_Col-Tair10_AR-GS_cond2_669	AT3G08860
3	2705950	2706250	H3K4me3_Col-Tair10_AR-GS_cond2_670	AT3G08885
3	2712220	2712430	H3K4me3_Col-Tair10_AR-GS_cond2_671	AT3G08920
3	2755780	2756140	H3K4me3_Col-Tair10_AR-GS_cond2_672	.
3	2823850	2824280	H3K4me3_Col-Tair10_AR-GS_cond2_673	.
3	2850950	2851310	H3K4me3_Col-Tair10_AR-GS_cond2_674	AT3G09280
3	3061980	3062290	H3K4me3_Col-Tair10_AR-GS_cond2_675	AT3G09960
3	3091250	3091520	H3K4me3_Col-Tair10_AR-GS_cond2_676	AT3G10020
3	3099000	3099490	H3K4me3_Col-Tair10_AR-GS_cond2_677	.
3	3107710	3108110	H3K4me3_Col-Tair10_AR-GS_cond2_678	AT3G10080
3	3111860	3112080	H3K4me3_Col-Tair10_AR-GS_cond2_679	AT3G10100
3	3261220	3261470	H3K4me3_Col-Tair10_AR-GS_cond2_680	.
3	3357320	3357550	H3K4me3_Col-Tair10_AR-GS_cond2_681	AT3G10720
3	3370480	3370710	H3K4me3_Col-Tair10_AR-GS_cond2_682	.
3	3413070	3413370	H3K4me3_Col-Tair10_AR-GS_cond2_683	.
3	3420380	3420820	H3K4me3_Col-Tair10_AR-GS_cond2_684	AT3G10930
3	3425110	3425450	H3K4me3_Col-Tair10_AR-GS_cond2_685	.
3	3512690	3512980	H3K4me3_Col-Tair10_AR-GS_cond2_686	AT3G11210
3	3638770	3639040	H3K4me3_Col-Tair10_AR-GS_cond2_687	.
3	3646900	3647120	H3K4me3_Col-Tair10_AR-GS_cond2_688	AT3G11570
3	3679300	3679550	H3K4me3_Col-Tair10_AR-GS_cond2_689	AT3G11660
3	3858260	3858650	H3K4me3_Col-Tair10_AR-GS_cond2_690	AT3G12110
3	3858820	3859430	H3K4me3_Col-Tair10_AR-GS_cond2_691	.
3	3951670	3952160	H3K4me3_Col-Tair10_AR-GS_cond2_692	AT3G12440, AT3TE16630
3	3955040	3955270	H3K4me3_Col-Tair10_AR-GS_cond2_693	AT3G12460
3	4038480	4038760	H3K4me3_Col-Tair10_AR-GS_cond2_694	.
3	4235250	4235460	H3K4me3_Col-Tair10_AR-GS_cond2_695	.
3	4409030	4409320	H3K4me3_Col-Tair10_AR-GS_cond2_696	AT3G13520
3	4517510	4517990	H3K4me3_Col-Tair10_AR-GS_cond2_697	AT3G13760
3	4534650	4534990	H3K4me3_Col-Tair10_AR-GS_cond2_698	AT3G13790
3	4546780	4547080	H3K4me3_Col-Tair10_AR-GS_cond2_699	.
3	4559840	4560130	H3K4me3_Col-Tair10_AR-GS_cond2_700	AT3G13850
3	4658460	4659110	H3K4me3_Col-Tair10_AR-GS_cond2_701	.
3	4741760	4742400	H3K4me3_Col-Tair10_AR-GS_cond2_702	.
3	4767850	4768140	H3K4me3_Col-Tair10_AR-GS_cond2_703	.
3	4769000	4769200	H3K4me3_Col-Tair10_AR-GS_cond2_704	AT3G14300
3	4773550	4774060	H3K4me3_Col-Tair10_AR-GS_cond2_705	AT3G14310
3	4777740	4778150	H3K4me3_Col-Tair10_AR-GS_cond2_706	AT3G14320
3	4798400	4799470	H3K4me3_Col-Tair10_AR-GS_cond2_707	AT3G14370
3	4819360	4819590	H3K4me3_Col-Tair10_AR-GS_cond2_708	AT3G14415
3	4868090	4868330	H3K4me3_Col-Tair10_AR-GS_cond2_709	AT3G14510
3	4973720	4974150	H3K4me3_Col-Tair10_AR-GS_cond2_710	AT3G14810
3	5053630	5054090	H3K4me3_Col-Tair10_AR-GS_cond2_711	AT3G15010
3	5086210	5086560	H3K4me3_Col-Tair10_AR-GS_cond2_712	.
3	5174830	5175420	H3K4me3_Col-Tair10_AR-GS_cond2_713	AT3G15356
3	5191720	5191990	H3K4me3_Col-Tair10_AR-GS_cond2_714	.
3	5264090	5264500	H3K4me3_Col-Tair10_AR-GS_cond2_715	AT3G15540
3	5326640	5327240	H3K4me3_Col-Tair10_AR-GS_cond2_716	AT3G15720
3	5337580	5337870	H3K4me3_Col-Tair10_AR-GS_cond2_717	AT3G15760
3	5351100	5351490	H3K4me3_Col-Tair10_AR-GS_cond2_718	AT3G15820
3	5472500	5472860	H3K4me3_Col-Tair10_AR-GS_cond2_719	.
3	5508030	5508270	H3K4me3_Col-Tair10_AR-GS_cond2_720	AT3G16250
3	5703990	5704350	H3K4me3_Col-Tair10_AR-GS_cond2_721	AT3G16760
3	5706370	5706680	H3K4me3_Col-Tair10_AR-GS_cond2_722	.
3	5952490	5952890	H3K4me3_Col-Tair10_AR-GS_cond2_723	.
3	6033020	6033520	H3K4me3_Col-Tair10_AR-GS_cond2_724	.
3	6034860	6035170	H3K4me3_Col-Tair10_AR-GS_cond2_725	AT3G17650, AT3G17655
3	6043750	6043990	H3K4me3_Col-Tair10_AR-GS_cond2_726	AT3G17680
3	6098630	6098840	H3K4me3_Col-Tair10_AR-GS_cond2_727	.
3	6180950	6181550	H3K4me3_Col-Tair10_AR-GS_cond2_728	AT3G18050
3	6182130	6182510	H3K4me3_Col-Tair10_AR-GS_cond2_729	.
3	6187190	6187520	H3K4me3_Col-Tair10_AR-GS_cond2_730	AT3G18070
3	6211480	6211790	H3K4me3_Col-Tair10_AR-GS_cond2_731	.
3	6454500	6454820	H3K4me3_Col-Tair10_AR-GS_cond2_732	.
3	6478490	6478690	H3K4me3_Col-Tair10_AR-GS_cond2_733	AT3G18790, AT3TE27240
3	6601440	6601750	H3K4me3_Col-Tair10_AR-GS_cond2_734	AT3G19090
3	6722960	6723230	H3K4me3_Col-Tair10_AR-GS_cond2_735	AT3G19390
3	6752750	6752960	H3K4me3_Col-Tair10_AR-GS_cond2_736	AT3G19480
3	6781730	6782630	H3K4me3_Col-Tair10_AR-GS_cond2_737	.
3	6979890	6980160	H3K4me3_Col-Tair10_AR-GS_cond2_738	AT3G20015
3	6995230	6995580	H3K4me3_Col-Tair10_AR-GS_cond2_739	AT3G20040
3	7009100	7009340	H3K4me3_Col-Tair10_AR-GS_cond2_740	AT3G20080
3	7021630	7022100	H3K4me3_Col-Tair10_AR-GS_cond2_741	AT3G20110
3	7320570	7320780	H3K4me3_Col-Tair10_AR-GS_cond2_742	AT3G20890
3	7345610	7345840	H3K4me3_Col-Tair10_AR-GS_cond2_743	AT3G20960
3	7376690	7377120	H3K4me3_Col-Tair10_AR-GS_cond2_744	AT3G21055
3	7451250	7451720	H3K4me3_Col-Tair10_AR-GS_cond2_745	AT3G21230
3	7627960	7628270	H3K4me3_Col-Tair10_AR-GS_cond2_746	AT3G21670
3	7662610	7662850	H3K4me3_Col-Tair10_AR-GS_cond2_747	.
3	7675200	7675670	H3K4me3_Col-Tair10_AR-GS_cond2_748	AT3G21781
3	7784070	7784280	H3K4me3_Col-Tair10_AR-GS_cond2_749	AT3G22100
3	7906820	7907120	H3K4me3_Col-Tair10_AR-GS_cond2_750	AT3G22370
3	7984210	7984490	H3K4me3_Col-Tair10_AR-GS_cond2_751	.
3	8195570	8195770	H3K4me3_Col-Tair10_AR-GS_cond2_752	AT3G23050
3	8550200	8550480	H3K4me3_Col-Tair10_AR-GS_cond2_753	AT3G23730
3	8581680	8582080	H3K4me3_Col-Tair10_AR-GS_cond2_754	AT3G23800
3	8589380	8589660	H3K4me3_Col-Tair10_AR-GS_cond2_755	AT3G23810
3	8604600	8604880	H3K4me3_Col-Tair10_AR-GS_cond2_756	.
3	8622200	8623120	H3K4me3_Col-Tair10_AR-GS_cond2_757	AT3G23880
3	8630680	8630950	H3K4me3_Col-Tair10_AR-GS_cond2_758	.
3	8687020	8687410	H3K4me3_Col-Tair10_AR-GS_cond2_759	.
3	8781540	8781870	H3K4me3_Col-Tair10_AR-GS_cond2_760	AT3G24240
3	8977760	8978090	H3K4me3_Col-Tair10_AR-GS_cond2_761	.
3	9049800	9050070	H3K4me3_Col-Tair10_AR-GS_cond2_762	AT3G24780
3	9164570	9164880	H3K4me3_Col-Tair10_AR-GS_cond2_763	AT3G04865
3	9209170	9209370	H3K4me3_Col-Tair10_AR-GS_cond2_764	AT3G25290
3	9253010	9253410	H3K4me3_Col-Tair10_AR-GS_cond2_765	AT3G25500
3	9334090	9334350	H3K4me3_Col-Tair10_AR-GS_cond2_766	AT3G25640
3	9396530	9397010	H3K4me3_Col-Tair10_AR-GS_cond2_767	AT3G25730
3	9496380	9496810	H3K4me3_Col-Tair10_AR-GS_cond2_768	AT3G25950
3	9723290	9723670	H3K4me3_Col-Tair10_AR-GS_cond2_769	AT3G26520
3	9892860	9893150	H3K4me3_Col-Tair10_AR-GS_cond2_770	AT3G26840
3	10052310	10052820	H3K4me3_Col-Tair10_AR-GS_cond2_771	AT3G27220
3	10128250	10128470	H3K4me3_Col-Tair10_AR-GS_cond2_772	AT3G27355
3	10469560	10469850	H3K4me3_Col-Tair10_AR-GS_cond2_773	.
3	10588410	10588750	H3K4me3_Col-Tair10_AR-GS_cond2_774	AT3G28335, AT3TE44025
3	11030380	11030600	H3K4me3_Col-Tair10_AR-GS_cond2_775	AT3G29034
3	15988010	15988310	H3K4me3_Col-Tair10_AR-GS_cond2_776	.
3	16001230	16001430	H3K4me3_Col-Tair10_AR-GS_cond2_777	.
3	16049970	16050470	H3K4me3_Col-Tair10_AR-GS_cond2_778	AT3G44405, AT3G06805, AT3TE64950
3	16164290	16164560	H3K4me3_Col-Tair10_AR-GS_cond2_779	.
3	16420950	16421280	H3K4me3_Col-Tair10_AR-GS_cond2_780	AT3G44950
3	16447270	16447570	H3K4me3_Col-Tair10_AR-GS_cond2_781	.
3	16466420	16466720	H3K4me3_Col-Tair10_AR-GS_cond2_782	AT3G45010
3	16629100	16629560	H3K4me3_Col-Tair10_AR-GS_cond2_783	AT3G45310
3	16820450	16820720	H3K4me3_Col-Tair10_AR-GS_cond2_784	.
3	17228680	17228990	H3K4me3_Col-Tair10_AR-GS_cond2_785	AT3G46780
3	17305780	17306070	H3K4me3_Col-Tair10_AR-GS_cond2_786	AT3G46970
3	17318950	17319230	H3K4me3_Col-Tair10_AR-GS_cond2_787	AT3G47010
3	17481150	17481570	H3K4me3_Col-Tair10_AR-GS_cond2_788	.
3	17494040	17494320	H3K4me3_Col-Tair10_AR-GS_cond2_789	AT3G47470
3	17539770	17540020	H3K4me3_Col-Tair10_AR-GS_cond2_790	.
3	17710620	17710870	H3K4me3_Col-Tair10_AR-GS_cond2_791	AT3G47980
3	17778440	17778870	H3K4me3_Col-Tair10_AR-GS_cond2_792	AT3G48140
3	17936070	17936480	H3K4me3_Col-Tair10_AR-GS_cond2_793	AT3G48430
3	18038830	18039830	H3K4me3_Col-Tair10_AR-GS_cond2_794	AT3G48700
3	18375430	18375760	H3K4me3_Col-Tair10_AR-GS_cond2_795	AT3G49580
3	18417740	18417940	H3K4me3_Col-Tair10_AR-GS_cond2_796	AT3G49670
3	18482330	18482630	H3K4me3_Col-Tair10_AR-GS_cond2_797	AT3G49830
3	18514380	18514800	H3K4me3_Col-Tair10_AR-GS_cond2_798	AT3G49940
3	18539280	18539550	H3K4me3_Col-Tair10_AR-GS_cond2_799	AT3G50010
3	18593940	18594570	H3K4me3_Col-Tair10_AR-GS_cond2_800	AT3G50140
3	18618050	18618470	H3K4me3_Col-Tair10_AR-GS_cond2_801	AT3G50220
3	18657400	18658080	H3K4me3_Col-Tair10_AR-GS_cond2_802	AT3G50330
3	18862140	18862520	H3K4me3_Col-Tair10_AR-GS_cond2_803	.
3	18868430	18868760	H3K4me3_Col-Tair10_AR-GS_cond2_804	AT3G50760
3	18891690	18892380	H3K4me3_Col-Tair10_AR-GS_cond2_805	AT3G50820
3	18930150	18930360	H3K4me3_Col-Tair10_AR-GS_cond2_806	AT3G50930
3	19007410	19007620	H3K4me3_Col-Tair10_AR-GS_cond2_807	.
3	19040220	19040510	H3K4me3_Col-Tair10_AR-GS_cond2_808	AT3G51290
3	19081480	19081950	H3K4me3_Col-Tair10_AR-GS_cond2_809	AT3G51410
3	19098150	19098530	H3K4me3_Col-Tair10_AR-GS_cond2_810	.
3	19425910	19426130	H3K4me3_Col-Tair10_AR-GS_cond2_811	.
3	19473550	19473890	H3K4me3_Col-Tair10_AR-GS_cond2_812	AT3G52520
3	19497180	19497520	H3K4me3_Col-Tair10_AR-GS_cond2_813	AT3G52561
3	19627910	19628290	H3K4me3_Col-Tair10_AR-GS_cond2_814	AT3G52930
3	19714520	19714720	H3K4me3_Col-Tair10_AR-GS_cond2_815	AT3G53190
3	19820090	19820320	H3K4me3_Col-Tair10_AR-GS_cond2_816	AT3G53460
3	19825560	19825930	H3K4me3_Col-Tair10_AR-GS_cond2_817	AT3G53480
3	19899210	19899420	H3K4me3_Col-Tair10_AR-GS_cond2_818	.
3	19987950	19988160	H3K4me3_Col-Tair10_AR-GS_cond2_819	AT3G53980
3	19998010	19998250	H3K4me3_Col-Tair10_AR-GS_cond2_820	.
3	20071350	20071880	H3K4me3_Col-Tair10_AR-GS_cond2_821	.
3	20142190	20142430	H3K4me3_Col-Tair10_AR-GS_cond2_822	AT3G54400
3	20173620	20173940	H3K4me3_Col-Tair10_AR-GS_cond2_823	AT3G54490, AT3G08400
3	20211480	20211800	H3K4me3_Col-Tair10_AR-GS_cond2_824	AT3G54600
3	20550320	20550580	H3K4me3_Col-Tair10_AR-GS_cond2_825	.
3	20805330	20805670	H3K4me3_Col-Tair10_AR-GS_cond2_826	AT3G56060
3	20807020	20807430	H3K4me3_Col-Tair10_AR-GS_cond2_827	.
3	20841330	20841610	H3K4me3_Col-Tair10_AR-GS_cond2_828	AT3G56160
3	20842570	20842860	H3K4me3_Col-Tair10_AR-GS_cond2_829	AT3G56170
3	20892520	20892850	H3K4me3_Col-Tair10_AR-GS_cond2_830	AT3G56340
3	21038510	21038900	H3K4me3_Col-Tair10_AR-GS_cond2_831	AT3G56810
3	21076520	21076920	H3K4me3_Col-Tair10_AR-GS_cond2_832	AT3G56940
3	21147810	21148290	H3K4me3_Col-Tair10_AR-GS_cond2_833	AT3G57130
3	21151220	21151570	H3K4me3_Col-Tair10_AR-GS_cond2_834	.
3	21216130	21216390	H3K4me3_Col-Tair10_AR-GS_cond2_835	AT3G57330
3	21281970	21282370	H3K4me3_Col-Tair10_AR-GS_cond2_836	AT3G57500
3	21419740	21420070	H3K4me3_Col-Tair10_AR-GS_cond2_837	AT3G57830
3	21522450	21523150	H3K4me3_Col-Tair10_AR-GS_cond2_838	AT3G58120
3	21759520	21759940	H3K4me3_Col-Tair10_AR-GS_cond2_839	.
3	21837210	21837680	H3K4me3_Col-Tair10_AR-GS_cond2_840	AT3G59080
3	21843280	21843610	H3K4me3_Col-Tair10_AR-GS_cond2_841	AT3G59100
3	21949390	21949680	H3K4me3_Col-Tair10_AR-GS_cond2_842	AT3G59410, AT3G59400
3	21983100	21983410	H3K4me3_Col-Tair10_AR-GS_cond2_843	AT3G59480
3	22110340	22110650	H3K4me3_Col-Tair10_AR-GS_cond2_844	AT3G59850
3	22161020	22161250	H3K4me3_Col-Tair10_AR-GS_cond2_845	AT3G60000
3	22269460	22269670	H3K4me3_Col-Tair10_AR-GS_cond2_846	.
3	22279940	22280240	H3K4me3_Col-Tair10_AR-GS_cond2_847	AT3G60280
3	22349750	22350000	H3K4me3_Col-Tair10_AR-GS_cond2_848	AT3G60490
3	22410570	22411040	H3K4me3_Col-Tair10_AR-GS_cond2_849	.
3	22493360	22493810	H3K4me3_Col-Tair10_AR-GS_cond2_850	AT3G60870
3	22535190	22535510	H3K4me3_Col-Tair10_AR-GS_cond2_851	.
3	22547640	22547900	H3K4me3_Col-Tair10_AR-GS_cond2_852	AT3G60965
3	22786490	22786720	H3K4me3_Col-Tair10_AR-GS_cond2_853	AT3G61580
3	22787150	22787430	H3K4me3_Col-Tair10_AR-GS_cond2_854	.
3	22803790	22804090	H3K4me3_Col-Tair10_AR-GS_cond2_855	AT3G61620
3	22816160	22816530	H3K4me3_Col-Tair10_AR-GS_cond2_856	AT3G61660
3	22914960	22915250	H3K4me3_Col-Tair10_AR-GS_cond2_857	AT3G61890
3	23024760	23025050	H3K4me3_Col-Tair10_AR-GS_cond2_858	AT3G62200
3	23038620	23038840	H3K4me3_Col-Tair10_AR-GS_cond2_859	.
3	23163950	23164310	H3K4me3_Col-Tair10_AR-GS_cond2_860	.
3	23289990	23290500	H3K4me3_Col-Tair10_AR-GS_cond2_861	AT3G63010
3	23318340	23318610	H3K4me3_Col-Tair10_AR-GS_cond2_862	.
3	23325250	23325660	H3K4me3_Col-Tair10_AR-GS_cond2_863	AT3G63130
3	23399450	23399750	H3K4me3_Col-Tair10_AR-GS_cond2_864	AT3G63350
3	23415880	23416510	H3K4me3_Col-Tair10_AR-GS_cond2_865	AT3TE95460
3	23420360	23420680	H3K4me3_Col-Tair10_AR-GS_cond2_866	AT3G63430
3	23421460	23421910	H3K4me3_Col-Tair10_AR-GS_cond2_867	.
3	23428120	23428400	H3K4me3_Col-Tair10_AR-GS_cond2_868	AT3G63450
3	23438540	23438970	H3K4me3_Col-Tair10_AR-GS_cond2_869	AT3G63470
4	33100	33460	H3K4me3_Col-Tair10_AR-GS_cond2_870	AT4G00080
4	58460	59110	H3K4me3_Col-Tair10_AR-GS_cond2_871	AT4G00150
4	152010	152240	H3K4me3_Col-Tair10_AR-GS_cond2_872	AT4G00350
4	302840	303110	H3K4me3_Col-Tair10_AR-GS_cond2_873	AT4G00730
4	346310	346530	H3K4me3_Col-Tair10_AR-GS_cond2_874	.
4	349520	350050	H3K4me3_Col-Tair10_AR-GS_cond2_875	AT4G00820
4	350740	351140	H3K4me3_Col-Tair10_AR-GS_cond2_876	.
4	480650	481100	H3K4me3_Col-Tair10_AR-GS_cond2_877	AT4G01110
4	630520	630810	H3K4me3_Col-Tair10_AR-GS_cond2_878	AT4G03875
4	681990	682210	H3K4me3_Col-Tair10_AR-GS_cond2_879	AT4G03895
4	695960	696180	H3K4me3_Col-Tair10_AR-GS_cond2_880	.
4	756490	757040	H3K4me3_Col-Tair10_AR-GS_cond2_881	AT4G01750
4	764580	764960	H3K4me3_Col-Tair10_AR-GS_cond2_882	AT4G01770
4	939870	940140	H3K4me3_Col-Tair10_AR-GS_cond2_883	.
4	940810	941110	H3K4me3_Col-Tair10_AR-GS_cond2_884	AT4G02120
4	945790	946220	H3K4me3_Col-Tair10_AR-GS_cond2_885	AT4G02130
4	958240	958450	H3K4me3_Col-Tair10_AR-GS_cond2_886	AT4G02170
4	1004050	1004310	H3K4me3_Col-Tair10_AR-GS_cond2_887	AT4G02290
4	1032540	1032830	H3K4me3_Col-Tair10_AR-GS_cond2_888	AT4G02330
4	1316660	1316960	H3K4me3_Col-Tair10_AR-GS_cond2_889	AT4G02960, AT4TE06710
4	1392780	1392980	H3K4me3_Col-Tair10_AR-GS_cond2_890	AT4G03140
4	1412770	1413680	H3K4me3_Col-Tair10_AR-GS_cond2_891	AT4G03205
4	1476990	1477200	H3K4me3_Col-Tair10_AR-GS_cond2_892	.
4	1889470	1889760	H3K4me3_Col-Tair10_AR-GS_cond2_893	AT4G03965
4	2350920	2351380	H3K4me3_Col-Tair10_AR-GS_cond2_894	.
4	2545280	2545650	H3K4me3_Col-Tair10_AR-GS_cond2_895	.
4	2716870	2717120	H3K4me3_Col-Tair10_AR-GS_cond2_896	.
4	2778450	2778740	H3K4me3_Col-Tair10_AR-GS_cond2_897	AT4G05497
4	5550510	5550820	H3K4me3_Col-Tair10_AR-GS_cond2_898	AT4G08685
4	5668520	5668910	H3K4me3_Col-Tair10_AR-GS_cond2_899	AT4G08868
4	5740460	5741270	H3K4me3_Col-Tair10_AR-GS_cond2_900	AT4G08950
4	5924090	5924340	H3K4me3_Col-Tair10_AR-GS_cond2_901	.
4	6066110	6066580	H3K4me3_Col-Tair10_AR-GS_cond2_902	AT4G09589, AT4G09590
4	6372530	6372740	H3K4me3_Col-Tair10_AR-GS_cond2_903	AT4G10260
4	6408160	6408390	H3K4me3_Col-Tair10_AR-GS_cond2_904	AT4G10340
4	6434240	6434590	H3K4me3_Col-Tair10_AR-GS_cond2_905	AT4G10380
4	6522430	6522830	H3K4me3_Col-Tair10_AR-GS_cond2_906	AT4G10560
4	6657600	6657840	H3K4me3_Col-Tair10_AR-GS_cond2_907	AT4G10840
4	6872430	6872660	H3K4me3_Col-Tair10_AR-GS_cond2_908	.
4	7140360	7140740	H3K4me3_Col-Tair10_AR-GS_cond2_909	AT4TE31015, AT4G11870
4	7173420	7173620	H3K4me3_Col-Tair10_AR-GS_cond2_910	.
4	7319240	7319550	H3K4me3_Col-Tair10_AR-GS_cond2_911	AT4G12330
4	7481170	7481810	H3K4me3_Col-Tair10_AR-GS_cond2_912	.
4	7491680	7492830	H3K4me3_Col-Tair10_AR-GS_cond2_913	AT4G12730
4	7521430	7521690	H3K4me3_Col-Tair10_AR-GS_cond2_914	AT4G12800
4	7636600	7636950	H3K4me3_Col-Tair10_AR-GS_cond2_915	.
4	7946240	7946640	H3K4me3_Col-Tair10_AR-GS_cond2_916	AT4G13660
4	8137830	8138210	H3K4me3_Col-Tair10_AR-GS_cond2_917	AT4G14130
4	8440040	8440350	H3K4me3_Col-Tair10_AR-GS_cond2_918	AT4G14723
4	8470550	8470800	H3K4me3_Col-Tair10_AR-GS_cond2_919	AT4G14750
4	8549080	8550110	H3K4me3_Col-Tair10_AR-GS_cond2_920	AT4G14960
4	8641650	8641980	H3K4me3_Col-Tair10_AR-GS_cond2_921	.
4	9129000	9129420	H3K4me3_Col-Tair10_AR-GS_cond2_922	AT4G16140
4	9171440	9172050	H3K4me3_Col-Tair10_AR-GS_cond2_923	AT4G16190
4	9249800	9250060	H3K4me3_Col-Tair10_AR-GS_cond2_924	AT4G16370
4	9255350	9255870	H3K4me3_Col-Tair10_AR-GS_cond2_925	.
4	9261610	9261900	H3K4me3_Col-Tair10_AR-GS_cond2_926	.
4	9421070	9421710	H3K4me3_Col-Tair10_AR-GS_cond2_927	AT4G16750
4	9555320	9555740	H3K4me3_Col-Tair10_AR-GS_cond2_928	AT4G16970
4	9714560	9714950	H3K4me3_Col-Tair10_AR-GS_cond2_929	.
4	9842940	9843250	H3K4me3_Col-Tair10_AR-GS_cond2_930	.
4	9856410	9856690	H3K4me3_Col-Tair10_AR-GS_cond2_931	.
4	9934160	9934360	H3K4me3_Col-Tair10_AR-GS_cond2_932	.
4	10158830	10159070	H3K4me3_Col-Tair10_AR-GS_cond2_933	.
4	10278060	10278480	H3K4me3_Col-Tair10_AR-GS_cond2_934	AT4G18670
4	10289360	10289570	H3K4me3_Col-Tair10_AR-GS_cond2_935	.
4	10372700	10373010	H3K4me3_Col-Tair10_AR-GS_cond2_936	AT4G18940
4	10414760	10414960	H3K4me3_Col-Tair10_AR-GS_cond2_937	AT4G19020
4	10499250	10499570	H3K4me3_Col-Tair10_AR-GS_cond2_938	AT4G19200
4	10781670	10781920	H3K4me3_Col-Tair10_AR-GS_cond2_939	AT4G19865
4	10891230	10891510	H3K4me3_Col-Tair10_AR-GS_cond2_940	AT4G20160
4	10907250	10907610	H3K4me3_Col-Tair10_AR-GS_cond2_941	AT4G20190
4	11185640	11185890	H3K4me3_Col-Tair10_AR-GS_cond2_942	AT4G20900
4	11334430	11334830	H3K4me3_Col-Tair10_AR-GS_cond2_943	AT4G21280
4	11404120	11404530	H3K4me3_Col-Tair10_AR-GS_cond2_944	AT4G21410
4	11446190	11446390	H3K4me3_Col-Tair10_AR-GS_cond2_945	.
4	11491530	11491780	H3K4me3_Col-Tair10_AR-GS_cond2_946	AT4G21620
4	11603770	11603970	H3K4me3_Col-Tair10_AR-GS_cond2_947	.
4	11628930	11629320	H3K4me3_Col-Tair10_AR-GS_cond2_948	AT4G21910
4	11639880	11640380	H3K4me3_Col-Tair10_AR-GS_cond2_949	AT4G21926, AT4G21930
4	11733170	11733470	H3K4me3_Col-Tair10_AR-GS_cond2_950	AT4G22160
4	11880380	11880610	H3K4me3_Col-Tair10_AR-GS_cond2_951	AT4G22560
4	11959600	11959860	H3K4me3_Col-Tair10_AR-GS_cond2_952	.
4	11969510	11969710	H3K4me3_Col-Tair10_AR-GS_cond2_953	.
4	11985060	11985300	H3K4me3_Col-Tair10_AR-GS_cond2_954	.
4	12166690	12166960	H3K4me3_Col-Tair10_AR-GS_cond2_955	AT4G23250
4	12279690	12280290	H3K4me3_Col-Tair10_AR-GS_cond2_956	AT4G23530, AT4G07130
4	12486390	12486610	H3K4me3_Col-Tair10_AR-GS_cond2_957	AT4G24026, AT4G24030
4	12511310	12511620	H3K4me3_Col-Tair10_AR-GS_cond2_958	AT4G24080
4	12526670	12527000	H3K4me3_Col-Tair10_AR-GS_cond2_959	.
4	12605150	12605370	H3K4me3_Col-Tair10_AR-GS_cond2_960	AT4G24330
4	12650800	12651130	H3K4me3_Col-Tair10_AR-GS_cond2_961	AT4G24480
4	12660950	12661300	H3K4me3_Col-Tair10_AR-GS_cond2_962	AT4G24510
4	12935970	12936580	H3K4me3_Col-Tair10_AR-GS_cond2_963	.
4	12937390	12937940	H3K4me3_Col-Tair10_AR-GS_cond2_964	.
4	12957800	12958060	H3K4me3_Col-Tair10_AR-GS_cond2_965	AT4G25330
4	12985700	12986030	H3K4me3_Col-Tair10_AR-GS_cond2_966	AT4G25410
4	12986190	12986460	H3K4me3_Col-Tair10_AR-GS_cond2_967	AT4G25410
4	13015500	13016170	H3K4me3_Col-Tair10_AR-GS_cond2_968	AT4G25470
4	13018570	13018840	H3K4me3_Col-Tair10_AR-GS_cond2_969	AT4G25480
4	13159670	13159950	H3K4me3_Col-Tair10_AR-GS_cond2_970	.
4	13161460	13161770	H3K4me3_Col-Tair10_AR-GS_cond2_971	AT4G25900
4	13164500	13164780	H3K4me3_Col-Tair10_AR-GS_cond2_972	AT4G25910
4	13220610	13221050	H3K4me3_Col-Tair10_AR-GS_cond2_973	.
4	13240930	13241210	H3K4me3_Col-Tair10_AR-GS_cond2_974	AT4G26130
4	13396960	13397550	H3K4me3_Col-Tair10_AR-GS_cond2_975	AT4G26540
4	13397730	13398000	H3K4me3_Col-Tair10_AR-GS_cond2_976	AT4G26540
4	13487960	13488220	H3K4me3_Col-Tair10_AR-GS_cond2_977	AT4G26790
4	13495900	13496190	H3K4me3_Col-Tair10_AR-GS_cond2_978	AT4G26830
4	13661480	13661900	H3K4me3_Col-Tair10_AR-GS_cond2_979	.
4	13683070	13683330	H3K4me3_Col-Tair10_AR-GS_cond2_980	AT4G27330
4	13725610	13726280	H3K4me3_Col-Tair10_AR-GS_cond2_981	AT4G27440
4	13726530	13726840	H3K4me3_Col-Tair10_AR-GS_cond2_982	.
4	13835320	13835870	H3K4me3_Col-Tair10_AR-GS_cond2_983	AT4G27730
4	13836040	13836400	H3K4me3_Col-Tair10_AR-GS_cond2_984	AT4G27730, AT4G07895
4	13855220	13855600	H3K4me3_Col-Tair10_AR-GS_cond2_985	AT4G27810
4	13943340	13943590	H3K4me3_Col-Tair10_AR-GS_cond2_986	AT4G28050
4	13982890	13983220	H3K4me3_Col-Tair10_AR-GS_cond2_987	AT4G08015
4	13991490	13991910	H3K4me3_Col-Tair10_AR-GS_cond2_988	.
4	14001370	14001980	H3K4me3_Col-Tair10_AR-GS_cond2_989	AT4G28250
4	14007670	14008100	H3K4me3_Col-Tair10_AR-GS_cond2_990	.
4	14012040	14012500	H3K4me3_Col-Tair10_AR-GS_cond2_991	AT4G28290
4	14026850	14027070	H3K4me3_Col-Tair10_AR-GS_cond2_992	AT4G28350
4	14116960	14117350	H3K4me3_Col-Tair10_AR-GS_cond2_993	AT4G28560
4	14146120	14146690	H3K4me3_Col-Tair10_AR-GS_cond2_994	AT4G28650
4	14161670	14162120	H3K4me3_Col-Tair10_AR-GS_cond2_995	AT4G28700
4	14192650	14192880	H3K4me3_Col-Tair10_AR-GS_cond2_996	AT4G28720
4	14324790	14325060	H3K4me3_Col-Tair10_AR-GS_cond2_997	AT4G29080
4	14379970	14380280	H3K4me3_Col-Tair10_AR-GS_cond2_998	.
4	14411720	14412020	H3K4me3_Col-Tair10_AR-GS_cond2_999	AT4G29230
4	14424420	14424840	H3K4me3_Col-Tair10_AR-GS_cond2_1000	AT4G29270
4	14450700	14450970	H3K4me3_Col-Tair10_AR-GS_cond2_1001	.
4	14515820	14516030	H3K4me3_Col-Tair10_AR-GS_cond2_1002	AT4G29600
4	14517820	14518210	H3K4me3_Col-Tair10_AR-GS_cond2_1003	AT4G29610
4	14526390	14526780	H3K4me3_Col-Tair10_AR-GS_cond2_1004	.
4	14541440	14541650	H3K4me3_Col-Tair10_AR-GS_cond2_1005	.
4	14541800	14542390	H3K4me3_Col-Tair10_AR-GS_cond2_1006	AT4G29690
4	14544610	14545070	H3K4me3_Col-Tair10_AR-GS_cond2_1007	AT4G29700
4	14952750	14952990	H3K4me3_Col-Tair10_AR-GS_cond2_1008	AT4G30640
4	14959760	14960000	H3K4me3_Col-Tair10_AR-GS_cond2_1009	AT4G30680
4	15081010	15081590	H3K4me3_Col-Tair10_AR-GS_cond2_1010	AT4G30980
4	15109740	15110100	H3K4me3_Col-Tair10_AR-GS_cond2_1011	AT4G31020
4	15202730	15202940	H3K4me3_Col-Tair10_AR-GS_cond2_1012	AT4G31330
4	15221930	15222210	H3K4me3_Col-Tair10_AR-GS_cond2_1013	AT4G31360
4	15273790	15274270	H3K4me3_Col-Tair10_AR-GS_cond2_1014	.
4	15307440	15307660	H3K4me3_Col-Tair10_AR-GS_cond2_1015	AT4G31580
4	15324220	15324470	H3K4me3_Col-Tair10_AR-GS_cond2_1016	AT4G31620
4	15326780	15327080	H3K4me3_Col-Tair10_AR-GS_cond2_1017	AT4G31630
4	15361110	15361570	H3K4me3_Col-Tair10_AR-GS_cond2_1018	AT4G31730
4	15555940	15556180	H3K4me3_Col-Tair10_AR-GS_cond2_1019	.
4	15663710	15664160	H3K4me3_Col-Tair10_AR-GS_cond2_1020	AT4G32460
4	15667720	15668050	H3K4me3_Col-Tair10_AR-GS_cond2_1021	.
4	15678840	15679160	H3K4me3_Col-Tair10_AR-GS_cond2_1022	.
4	15875570	15875820	H3K4me3_Col-Tair10_AR-GS_cond2_1023	AT4G32890
4	15924810	15925240	H3K4me3_Col-Tair10_AR-GS_cond2_1024	AT4G33000
4	15934010	15934330	H3K4me3_Col-Tair10_AR-GS_cond2_1025	AT4G33020
4	15940770	15941000	H3K4me3_Col-Tair10_AR-GS_cond2_1026	AT4G33040
4	15995100	15995320	H3K4me3_Col-Tair10_AR-GS_cond2_1027	.
4	16135340	16135760	H3K4me3_Col-Tair10_AR-GS_cond2_1028	AT4G33560
4	16296060	16296650	H3K4me3_Col-Tair10_AR-GS_cond2_1029	AT4G34000
4	16345490	16345860	H3K4me3_Col-Tair10_AR-GS_cond2_1030	.
4	16346460	16346880	H3K4me3_Col-Tair10_AR-GS_cond2_1031	AT4G34135
4	16375380	16375640	H3K4me3_Col-Tair10_AR-GS_cond2_1032	AT4G34200
4	16381730	16382030	H3K4me3_Col-Tair10_AR-GS_cond2_1033	.
4	16466000	16466500	H3K4me3_Col-Tair10_AR-GS_cond2_1034	AT4G34440
4	16532030	16532380	H3K4me3_Col-Tair10_AR-GS_cond2_1035	AT4G34610
4	16538580	16538810	H3K4me3_Col-Tair10_AR-GS_cond2_1036	AT4G34640
4	16560490	16561740	H3K4me3_Col-Tair10_AR-GS_cond2_1037	.
4	16594520	16594820	H3K4me3_Col-Tair10_AR-GS_cond2_1038	AT4G34790
4	16608710	16609140	H3K4me3_Col-Tair10_AR-GS_cond2_1039	AT4G34850
4	16615730	16616030	H3K4me3_Col-Tair10_AR-GS_cond2_1040	AT4G34880
4	16639840	16640050	H3K4me3_Col-Tair10_AR-GS_cond2_1041	AT4G34940
4	16709650	16709880	H3K4me3_Col-Tair10_AR-GS_cond2_1042	.
4	16806300	16806630	H3K4me3_Col-Tair10_AR-GS_cond2_1043	AT4G35320
4	16819810	16820230	H3K4me3_Col-Tair10_AR-GS_cond2_1044	AT4G35380
4	16908540	16908840	H3K4me3_Col-Tair10_AR-GS_cond2_1045	AT4G35650
4	16954480	16954740	H3K4me3_Col-Tair10_AR-GS_cond2_1046	AT4G35785
4	17046500	17047030	H3K4me3_Col-Tair10_AR-GS_cond2_1047	AT4G36030
4	17098350	17098620	H3K4me3_Col-Tair10_AR-GS_cond2_1048	.
4	17147430	17147760	H3K4me3_Col-Tair10_AR-GS_cond2_1049	.
4	17333090	17333450	H3K4me3_Col-Tair10_AR-GS_cond2_1050	AT4G36780
4	17349610	17349880	H3K4me3_Col-Tair10_AR-GS_cond2_1051	AT4G36830
4	17373230	17373640	H3K4me3_Col-Tair10_AR-GS_cond2_1052	.
4	17375660	17376140	H3K4me3_Col-Tair10_AR-GS_cond2_1053	AT4G36880
4	17516340	17516790	H3K4me3_Col-Tair10_AR-GS_cond2_1054	AT4G37230, AT4G37225
4	17524500	17525030	H3K4me3_Col-Tair10_AR-GS_cond2_1055	AT4G37240
4	17563370	17563630	H3K4me3_Col-Tair10_AR-GS_cond2_1056	AT4G37330
4	17566390	17566730	H3K4me3_Col-Tair10_AR-GS_cond2_1057	AT4G37340
4	17584170	17584800	H3K4me3_Col-Tair10_AR-GS_cond2_1058	AT4G37400
4	17590930	17591430	H3K4me3_Col-Tair10_AR-GS_cond2_1059	AT4G37410
4	17606080	17606720	H3K4me3_Col-Tair10_AR-GS_cond2_1060	AT4G37450
4	17640170	17640600	H3K4me3_Col-Tair10_AR-GS_cond2_1061	AT4G37540
4	17726310	17726550	H3K4me3_Col-Tair10_AR-GS_cond2_1062	.
4	17821790	17822070	H3K4me3_Col-Tair10_AR-GS_cond2_1063	AT4TE86130
4	17923010	17923580	H3K4me3_Col-Tair10_AR-GS_cond2_1064	AT4G38215, AT4G38210
4	17924700	17924980	H3K4me3_Col-Tair10_AR-GS_cond2_1065	AT4G38213
4	17937360	17937680	H3K4me3_Col-Tair10_AR-GS_cond2_1066	.
4	17955300	17955850	H3K4me3_Col-Tair10_AR-GS_cond2_1067	AT4G38340
4	17995420	17995830	H3K4me3_Col-Tair10_AR-GS_cond2_1068	.
4	18040370	18040700	H3K4me3_Col-Tair10_AR-GS_cond2_1069	.
4	18053850	18054170	H3K4me3_Col-Tair10_AR-GS_cond2_1070	AT4G38620
4	18075390	18075700	H3K4me3_Col-Tair10_AR-GS_cond2_1071	AT4G38690
4	18164920	18165690	H3K4me3_Col-Tair10_AR-GS_cond2_1072	AT4G38970
4	18178660	18179170	H3K4me3_Col-Tair10_AR-GS_cond2_1073	AT4G39010
4	18205240	18205530	H3K4me3_Col-Tair10_AR-GS_cond2_1074	.
4	18215960	18216410	H3K4me3_Col-Tair10_AR-GS_cond2_1075	.
4	18227570	18227820	H3K4me3_Col-Tair10_AR-GS_cond2_1076	AT4G39120
4	18367240	18367510	H3K4me3_Col-Tair10_AR-GS_cond2_1077	.
4	18463920	18464290	H3K4me3_Col-Tair10_AR-GS_cond2_1078	AT4G39790
4	18466610	18466890	H3K4me3_Col-Tair10_AR-GS_cond2_1079	AT4G39795
4	18480260	18480610	H3K4me3_Col-Tair10_AR-GS_cond2_1080	.
4	18516660	18516900	H3K4me3_Col-Tair10_AR-GS_cond2_1081	.
4	18519740	18520530	H3K4me3_Col-Tair10_AR-GS_cond2_1082	AT4G39940
4	18581070	18581480	H3K4me3_Col-Tair10_AR-GS_cond2_1083	AT4G40090
5	15160	15480	H3K4me3_Col-Tair10_AR-GS_cond2_1084	AT5G01040
5	19000	19250	H3K4me3_Col-Tair10_AR-GS_cond2_1085	.
5	22740	23030	H3K4me3_Col-Tair10_AR-GS_cond2_1086	AT5G01060
5	84580	84920	H3K4me3_Col-Tair10_AR-GS_cond2_1087	AT5G01210
5	98190	98420	H3K4me3_Col-Tair10_AR-GS_cond2_1088	AT5G01240
5	114390	114720	H3K4me3_Col-Tair10_AR-GS_cond2_1089	.
5	134500	134800	H3K4me3_Col-Tair10_AR-GS_cond2_1090	AT5G01330
5	174930	175180	H3K4me3_Col-Tair10_AR-GS_cond2_1091	.
5	195630	195850	H3K4me3_Col-Tair10_AR-GS_cond2_1092	AT5G01490
5	209040	209680	H3K4me3_Col-Tair10_AR-GS_cond2_1093	AT5G01530
5	209940	210180	H3K4me3_Col-Tair10_AR-GS_cond2_1094	.
5	240700	240990	H3K4me3_Col-Tair10_AR-GS_cond2_1095	AT5G01630
5	241370	242120	H3K4me3_Col-Tair10_AR-GS_cond2_1096	AT5G01640
5	280850	281130	H3K4me3_Col-Tair10_AR-GS_cond2_1097	AT5G01740
5	305240	305600	H3K4me3_Col-Tair10_AR-GS_cond2_1098	AT5G01790
5	322560	322950	H3K4me3_Col-Tair10_AR-GS_cond2_1099	.
5	324620	325110	H3K4me3_Col-Tair10_AR-GS_cond2_1100	AT5G01840
5	332830	333080	H3K4me3_Col-Tair10_AR-GS_cond2_1101	AT5G01850
5	343270	343500	H3K4me3_Col-Tair10_AR-GS_cond2_1102	AT5G01895, AT5G01890
5	360190	360470	H3K4me3_Col-Tair10_AR-GS_cond2_1103	.
5	423610	423990	H3K4me3_Col-Tair10_AR-GS_cond2_1104	AT5G02140
5	426830	427030	H3K4me3_Col-Tair10_AR-GS_cond2_1105	.
5	430930	431760	H3K4me3_Col-Tair10_AR-GS_cond2_1106	AT5G02180
5	441810	442130	H3K4me3_Col-Tair10_AR-GS_cond2_1107	AT5G02220
5	463200	463790	H3K4me3_Col-Tair10_AR-GS_cond2_1108	AT5G02260
5	464530	464870	H3K4me3_Col-Tair10_AR-GS_cond2_1109	.
5	502090	502330	H3K4me3_Col-Tair10_AR-GS_cond2_1110	AT5G02360
5	506780	507150	H3K4me3_Col-Tair10_AR-GS_cond2_1111	AT5G02380
5	573150	573550	H3K4me3_Col-Tair10_AR-GS_cond2_1112	AT5G02550
5	594530	594790	H3K4me3_Col-Tair10_AR-GS_cond2_1113	AT5G02640
5	652910	653370	H3K4me3_Col-Tair10_AR-GS_cond2_1114	.
5	670990	671410	H3K4me3_Col-Tair10_AR-GS_cond2_1115	AT5G02890
5	695430	695780	H3K4me3_Col-Tair10_AR-GS_cond2_1116	AT5G02970
5	707260	707500	H3K4me3_Col-Tair10_AR-GS_cond2_1117	AT5G03020
5	816230	816610	H3K4me3_Col-Tair10_AR-GS_cond2_1118	AT5G03350
5	835220	835480	H3K4me3_Col-Tair10_AR-GS_cond2_1119	AT5G03390
5	1005690	1006010	H3K4me3_Col-Tair10_AR-GS_cond2_1120	.
5	1035840	1036220	H3K4me3_Col-Tair10_AR-GS_cond2_1121	.
5	1213760	1214260	H3K4me3_Col-Tair10_AR-GS_cond2_1122	AT5G04330
5	1239830	1240160	H3K4me3_Col-Tair10_AR-GS_cond2_1123	.
5	1241450	1241770	H3K4me3_Col-Tair10_AR-GS_cond2_1124	AT5G04395
5	1331790	1332130	H3K4me3_Col-Tair10_AR-GS_cond2_1125	.
5	1346600	1346850	H3K4me3_Col-Tair10_AR-GS_cond2_1126	.
5	1612830	1613040	H3K4me3_Col-Tair10_AR-GS_cond2_1127	AT5G05450
5	1772540	1772960	H3K4me3_Col-Tair10_AR-GS_cond2_1128	AT5G05890
5	1773280	1773700	H3K4me3_Col-Tair10_AR-GS_cond2_1129	.
5	1774540	1774790	H3K4me3_Col-Tair10_AR-GS_cond2_1130	AT5G05900
5	1877880	1878110	H3K4me3_Col-Tair10_AR-GS_cond2_1131	.
5	1893440	1894090	H3K4me3_Col-Tair10_AR-GS_cond2_1132	AT5G06250
5	1919490	1919720	H3K4me3_Col-Tair10_AR-GS_cond2_1133	AT5G06290
5	1949660	1949930	H3K4me3_Col-Tair10_AR-GS_cond2_1134	AT5G06380
5	1994220	1994530	H3K4me3_Col-Tair10_AR-GS_cond2_1135	AT5G06530
5	2185190	2185520	H3K4me3_Col-Tair10_AR-GS_cond2_1136	AT5G07030
5	2190310	2190580	H3K4me3_Col-Tair10_AR-GS_cond2_1137	AT5G07040
5	2206070	2206690	H3K4me3_Col-Tair10_AR-GS_cond2_1138	AT5G07110, AT5G01295
5	2217780	2218000	H3K4me3_Col-Tair10_AR-GS_cond2_1139	AT5G07152
5	2329860	2330120	H3K4me3_Col-Tair10_AR-GS_cond2_1140	AT5G07360
5	2380170	2380490	H3K4me3_Col-Tair10_AR-GS_cond2_1141	.
5	2400020	2400320	H3K4me3_Col-Tair10_AR-GS_cond2_1142	.
5	2404620	2404970	H3K4me3_Col-Tair10_AR-GS_cond2_1143	.
5	2479760	2479980	H3K4me3_Col-Tair10_AR-GS_cond2_1144	AT5G07780
5	2578560	2578830	H3K4me3_Col-Tair10_AR-GS_cond2_1145	AT5G08050
5	2608370	2608910	H3K4me3_Col-Tair10_AR-GS_cond2_1146	AT5G08130
5	2867040	2867340	H3K4me3_Col-Tair10_AR-GS_cond2_1147	AT5G09220
5	2874480	2874820	H3K4me3_Col-Tair10_AR-GS_cond2_1148	AT5G09240
5	2932110	2932480	H3K4me3_Col-Tair10_AR-GS_cond2_1149	AT5G09430
5	2938370	2938720	H3K4me3_Col-Tair10_AR-GS_cond2_1150	AT5G09440
5	2983790	2984090	H3K4me3_Col-Tair10_AR-GS_cond2_1151	.
5	3004410	3004720	H3K4me3_Col-Tair10_AR-GS_cond2_1152	AT5G09700
5	3017730	3018180	H3K4me3_Col-Tair10_AR-GS_cond2_1153	AT5G09730
5	3172250	3172470	H3K4me3_Col-Tair10_AR-GS_cond2_1154	AT5G10130
5	3333650	3333930	H3K4me3_Col-Tair10_AR-GS_cond2_1155	AT5G01765
5	3428150	3428440	H3K4me3_Col-Tair10_AR-GS_cond2_1156	AT5G10850, AT5TE12450
5	3476810	3477120	H3K4me3_Col-Tair10_AR-GS_cond2_1157	AT5G10990
5	3551400	3551650	H3K4me3_Col-Tair10_AR-GS_cond2_1158	.
5	3645450	3645980	H3K4me3_Col-Tair10_AR-GS_cond2_1159	AT5G11420
5	3646540	3646810	H3K4me3_Col-Tair10_AR-GS_cond2_1160	.
5	3686410	3686680	H3K4me3_Col-Tair10_AR-GS_cond2_1161	AT5G11520
5	3704380	3705010	H3K4me3_Col-Tair10_AR-GS_cond2_1162	AT5G11540
5	3727880	3728290	H3K4me3_Col-Tair10_AR-GS_cond2_1163	AT5G11590
5	3770330	3770590	H3K4me3_Col-Tair10_AR-GS_cond2_1164	AT5G11700
5	4037590	4038100	H3K4me3_Col-Tair10_AR-GS_cond2_1165	.
5	4087800	4088240	H3K4me3_Col-Tair10_AR-GS_cond2_1166	AT5G12940
5	4088470	4088800	H3K4me3_Col-Tair10_AR-GS_cond2_1167	.
5	4173690	4174240	H3K4me3_Col-Tair10_AR-GS_cond2_1168	AT5G13150
5	4281810	4282010	H3K4me3_Col-Tair10_AR-GS_cond2_1169	.
5	4391580	4391790	H3K4me3_Col-Tair10_AR-GS_cond2_1170	AT5G13630
5	4542000	4542320	H3K4me3_Col-Tair10_AR-GS_cond2_1171	AT5G14070
5	4659140	4660000	H3K4me3_Col-Tair10_AR-GS_cond2_1172	.
5	4691370	4691610	H3K4me3_Col-Tair10_AR-GS_cond2_1173	.
5	4733900	4734500	H3K4me3_Col-Tair10_AR-GS_cond2_1174	.
5	4742990	4743450	H3K4me3_Col-Tair10_AR-GS_cond2_1175	AT5G14700
5	4778150	4778480	H3K4me3_Col-Tair10_AR-GS_cond2_1176	.
5	4798860	4799120	H3K4me3_Col-Tair10_AR-GS_cond2_1177	.
5	4805910	4806160	H3K4me3_Col-Tair10_AR-GS_cond2_1178	AT5G14860
5	4821180	4821560	H3K4me3_Col-Tair10_AR-GS_cond2_1179	AT5G14895
5	4899800	4900200	H3K4me3_Col-Tair10_AR-GS_cond2_1180	.
5	4951790	4952050	H3K4me3_Col-Tair10_AR-GS_cond2_1181	AT5G15250
5	4985260	4985480	H3K4me3_Col-Tair10_AR-GS_cond2_1182	.
5	5039750	5039950	H3K4me3_Col-Tair10_AR-GS_cond2_1183	.
5	5070030	5070250	H3K4me3_Col-Tair10_AR-GS_cond2_1184	.
5	5071200	5071420	H3K4me3_Col-Tair10_AR-GS_cond2_1185	AT5G15580
5	5183040	5183380	H3K4me3_Col-Tair10_AR-GS_cond2_1186	.
5	5261150	5261440	H3K4me3_Col-Tair10_AR-GS_cond2_1187	.
5	5338740	5338970	H3K4me3_Col-Tair10_AR-GS_cond2_1188	AT5G16300
5	5432630	5433090	H3K4me3_Col-Tair10_AR-GS_cond2_1189	AT5G16590
5	5888990	5889310	H3K4me3_Col-Tair10_AR-GS_cond2_1190	AT5G17820
5	5935750	5936290	H3K4me3_Col-Tair10_AR-GS_cond2_1191	AT5G17920
5	6036460	6036820	H3K4me3_Col-Tair10_AR-GS_cond2_1192	AT5G18255
5	6173710	6174030	H3K4me3_Col-Tair10_AR-GS_cond2_1193	AT5G18570
5	6233710	6234090	H3K4me3_Col-Tair10_AR-GS_cond2_1194	AT5G18690
5	6292460	6292780	H3K4me3_Col-Tair10_AR-GS_cond2_1195	AT5G18860
5	6408370	6408620	H3K4me3_Col-Tair10_AR-GS_cond2_1196	.
5	6408880	6409350	H3K4me3_Col-Tair10_AR-GS_cond2_1197	AT5G19100
5	6412570	6413100	H3K4me3_Col-Tair10_AR-GS_cond2_1198	AT5G19110
5	6414640	6414850	H3K4me3_Col-Tair10_AR-GS_cond2_1199	AT5G19120
5	6446660	6446980	H3K4me3_Col-Tair10_AR-GS_cond2_1200	.
5	6472330	6472580	H3K4me3_Col-Tair10_AR-GS_cond2_1201	AT5G19250
5	6515540	6515740	H3K4me3_Col-Tair10_AR-GS_cond2_1202	.
5	6585980	6586760	H3K4me3_Col-Tair10_AR-GS_cond2_1203	AT5G19520
5	6674610	6674940	H3K4me3_Col-Tair10_AR-GS_cond2_1204	AT5G19740
5	6718470	6718780	H3K4me3_Col-Tair10_AR-GS_cond2_1205	AT5G19875
5	6790100	6790420	H3K4me3_Col-Tair10_AR-GS_cond2_1206	AT5G20100
5	6834780	6836270	H3K4me3_Col-Tair10_AR-GS_cond2_1207	.
5	6894830	6895120	H3K4me3_Col-Tair10_AR-GS_cond2_1208	AT5G20400
5	6953570	6953910	H3K4me3_Col-Tair10_AR-GS_cond2_1209	AT5G20550
5	7006580	7007080	H3K4me3_Col-Tair10_AR-GS_cond2_1210	AT5G20700
5	7110140	7110420	H3K4me3_Col-Tair10_AR-GS_cond2_1211	AT5G20950
5	7148040	7148420	H3K4me3_Col-Tair10_AR-GS_cond2_1212	AT5G21050
5	7172750	7173070	H3K4me3_Col-Tair10_AR-GS_cond2_1213	AT5G21105
5	7202870	7203130	H3K4me3_Col-Tair10_AR-GS_cond2_1214	AT5G21160
5	7355640	7355940	H3K4me3_Col-Tair10_AR-GS_cond2_1215	AT5G22200
5	7356610	7356870	H3K4me3_Col-Tair10_AR-GS_cond2_1216	.
5	7385010	7385290	H3K4me3_Col-Tair10_AR-GS_cond2_1217	AT5G22310
5	7677630	7678260	H3K4me3_Col-Tair10_AR-GS_cond2_1218	AT5G22940
5	7810880	7811200	H3K4me3_Col-Tair10_AR-GS_cond2_1219	AT5G23210
5	8049730	8050090	H3K4me3_Col-Tair10_AR-GS_cond2_1220	AT5G23870
5	8064800	8065030	H3K4me3_Col-Tair10_AR-GS_cond2_1221	AT5G23900
5	8079260	8079540	H3K4me3_Col-Tair10_AR-GS_cond2_1222	AT5G23940
5	8175140	8175390	H3K4me3_Col-Tair10_AR-GS_cond2_1223	AT5G24150
5	8265330	8265650	H3K4me3_Col-Tair10_AR-GS_cond2_1224	AT5G24290
5	8467140	8467480	H3K4me3_Col-Tair10_AR-GS_cond2_1225	AT5G24710
5	8610570	8610770	H3K4me3_Col-Tair10_AR-GS_cond2_1226	AT5G24990
5	8864340	8864710	H3K4me3_Col-Tair10_AR-GS_cond2_1227	.
5	8864850	8865220	H3K4me3_Col-Tair10_AR-GS_cond2_1228	.
5	8987100	8987440	H3K4me3_Col-Tair10_AR-GS_cond2_1229	AT5G25810, AT5TE32535
5	9157440	9158100	H3K4me3_Col-Tair10_AR-GS_cond2_1230	AT5G26200
5	9173550	9173920	H3K4me3_Col-Tair10_AR-GS_cond2_1231	AT5G26230
5	9483480	9483920	H3K4me3_Col-Tair10_AR-GS_cond2_1232	AT5G26955, AT5G26950
5	9484940	9485220	H3K4me3_Col-Tair10_AR-GS_cond2_1233	.
5	10478690	10478920	H3K4me3_Col-Tair10_AR-GS_cond2_1234	.
5	13238410	13238700	H3K4me3_Col-Tair10_AR-GS_cond2_1235	AT5G34940
5	13897920	13898250	H3K4me3_Col-Tair10_AR-GS_cond2_1236	AT5G35732
5	13902530	13902730	H3K4me3_Col-Tair10_AR-GS_cond2_1237	AT5G35735
5	14142910	14143190	H3K4me3_Col-Tair10_AR-GS_cond2_1238	AT5G36002
5	14195530	14195770	H3K4me3_Col-Tair10_AR-GS_cond2_1239	AT5G36110
5	15461050	15461340	H3K4me3_Col-Tair10_AR-GS_cond2_1240	AT5G38610
5	15844820	15845180	H3K4me3_Col-Tair10_AR-GS_cond2_1241	AT5G39570
5	15975290	15975540	H3K4me3_Col-Tair10_AR-GS_cond2_1242	.
5	16152370	16152700	H3K4me3_Col-Tair10_AR-GS_cond2_1243	AT5G40380
5	16609620	16609950	H3K4me3_Col-Tair10_AR-GS_cond2_1244	.
5	16666080	16666290	H3K4me3_Col-Tair10_AR-GS_cond2_1245	AT5G41670
5	16714420	16714800	H3K4me3_Col-Tair10_AR-GS_cond2_1246	AT5G41763, AT5TE60335
5	16827790	16828090	H3K4me3_Col-Tair10_AR-GS_cond2_1247	AT5G42092
5	16829880	16830450	H3K4me3_Col-Tair10_AR-GS_cond2_1248	.
5	16833090	16833720	H3K4me3_Col-Tair10_AR-GS_cond2_1249	.
5	16835770	16836020	H3K4me3_Col-Tair10_AR-GS_cond2_1250	.
5	16907740	16907950	H3K4me3_Col-Tair10_AR-GS_cond2_1251	AT5G42280
5	16973570	16973880	H3K4me3_Col-Tair10_AR-GS_cond2_1252	.
5	17033310	17033570	H3K4me3_Col-Tair10_AR-GS_cond2_1253	AT5G42590
5	17075520	17075770	H3K4me3_Col-Tair10_AR-GS_cond2_1254	AT5G42630
5	17097920	17098140	H3K4me3_Col-Tair10_AR-GS_cond2_1255	.
5	17184640	17184880	H3K4me3_Col-Tair10_AR-GS_cond2_1256	AT5G42860
5	17255560	17255940	H3K4me3_Col-Tair10_AR-GS_cond2_1257	.
5	17451730	17452100	H3K4me3_Col-Tair10_AR-GS_cond2_1258	AT5G43420
5	17452220	17452470	H3K4me3_Col-Tair10_AR-GS_cond2_1259	AT5G43420
5	17535640	17535910	H3K4me3_Col-Tair10_AR-GS_cond2_1260	AT5G06535
5	17585830	17586230	H3K4me3_Col-Tair10_AR-GS_cond2_1261	AT5G43760
5	17634100	17634430	H3K4me3_Col-Tair10_AR-GS_cond2_1262	AT5G43870
5	17859940	17860180	H3K4me3_Col-Tair10_AR-GS_cond2_1263	.
5	17928070	17928300	H3K4me3_Col-Tair10_AR-GS_cond2_1264	AT5G44500
5	17964930	17965190	H3K4me3_Col-Tair10_AR-GS_cond2_1265	AT5G44570
5	18391310	18391520	H3K4me3_Col-Tair10_AR-GS_cond2_1266	AT5G45380
5	18413230	18413520	H3K4me3_Col-Tair10_AR-GS_cond2_1267	AT5G45440
5	18428200	18428880	H3K4me3_Col-Tair10_AR-GS_cond2_1268	AT5G45480
5	18431050	18431420	H3K4me3_Col-Tair10_AR-GS_cond2_1269	.
5	18515080	18515390	H3K4me3_Col-Tair10_AR-GS_cond2_1270	.
5	18945670	18945930	H3K4me3_Col-Tair10_AR-GS_cond2_1271	AT5G46690
5	19244850	19245090	H3K4me3_Col-Tair10_AR-GS_cond2_1272	AT5G47440
5	19300000	19300270	H3K4me3_Col-Tair10_AR-GS_cond2_1273	AT5G47600
5	19309270	19309990	H3K4me3_Col-Tair10_AR-GS_cond2_1274	AT5G47640, AT5G07015
5	19328080	19328410	H3K4me3_Col-Tair10_AR-GS_cond2_1275	AT5G47700
5	19569280	19569500	H3K4me3_Col-Tair10_AR-GS_cond2_1276	.
5	19820440	19820650	H3K4me3_Col-Tair10_AR-GS_cond2_1277	.
5	19938980	19939280	H3K4me3_Col-Tair10_AR-GS_cond2_1278	AT5G49170
5	20012860	20013350	H3K4me3_Col-Tair10_AR-GS_cond2_1279	.
5	20016250	20016590	H3K4me3_Col-Tair10_AR-GS_cond2_1280	AT5G49360
5	20097150	20097450	H3K4me3_Col-Tair10_AR-GS_cond2_1281	AT5G49525
5	20142710	20143330	H3K4me3_Col-Tair10_AR-GS_cond2_1282	.
5	20198990	20199230	H3K4me3_Col-Tair10_AR-GS_cond2_1283	AT5G49720
5	20235720	20236140	H3K4me3_Col-Tair10_AR-GS_cond2_1284	AT5G49800
5	20428170	20428510	H3K4me3_Col-Tair10_AR-GS_cond2_1285	.
5	20761640	20762060	H3K4me3_Col-Tair10_AR-GS_cond2_1286	AT5G51060
5	20965680	20965990	H3K4me3_Col-Tair10_AR-GS_cond2_1287	AT5G51610
5	21056330	21056530	H3K4me3_Col-Tair10_AR-GS_cond2_1288	AT5G51810
5	21079390	21079630	H3K4me3_Col-Tair10_AR-GS_cond2_1289	AT5G51850
5	21356070	21356410	H3K4me3_Col-Tair10_AR-GS_cond2_1290	.
5	21438140	21438340	H3K4me3_Col-Tair10_AR-GS_cond2_1291	AT5G52882
5	21453080	21453380	H3K4me3_Col-Tair10_AR-GS_cond2_1292	AT5G52900
5	21587830	21588070	H3K4me3_Col-Tair10_AR-GS_cond2_1293	AT5G53210
5	21818130	21818590	H3K4me3_Col-Tair10_AR-GS_cond2_1294	.
5	21903550	21903820	H3K4me3_Col-Tair10_AR-GS_cond2_1295	AT5G53950
5	21923110	21923400	H3K4me3_Col-Tair10_AR-GS_cond2_1296	AT5G54020
5	22090690	22091120	H3K4me3_Col-Tair10_AR-GS_cond2_1297	AT5G54400
5	22114790	22115180	H3K4me3_Col-Tair10_AR-GS_cond2_1298	AT5G54470
5	22192710	22193130	H3K4me3_Col-Tair10_AR-GS_cond2_1299	.
5	22296020	22296220	H3K4me3_Col-Tair10_AR-GS_cond2_1300	AT5G54900
5	22325900	22326260	H3K4me3_Col-Tair10_AR-GS_cond2_1301	AT5G55020
5	22357560	22357770	H3K4me3_Col-Tair10_AR-GS_cond2_1302	AT5G55090
5	22389510	22389780	H3K4me3_Col-Tair10_AR-GS_cond2_1303	AT5G55180
5	22440130	22440500	H3K4me3_Col-Tair10_AR-GS_cond2_1304	.
5	22442470	22442920	H3K4me3_Col-Tair10_AR-GS_cond2_1305	.
5	22443840	22444230	H3K4me3_Col-Tair10_AR-GS_cond2_1306	.
5	22548180	22548480	H3K4me3_Col-Tair10_AR-GS_cond2_1307	AT5G55680
5	22559730	22560410	H3K4me3_Col-Tair10_AR-GS_cond2_1308	AT5G55730
5	22576620	22576880	H3K4me3_Col-Tair10_AR-GS_cond2_1309	AT5G55780
5	22809180	22809630	H3K4me3_Col-Tair10_AR-GS_cond2_1310	AT5G56320
5	22989830	22990050	H3K4me3_Col-Tair10_AR-GS_cond2_1311	.
5	23009180	23009630	H3K4me3_Col-Tair10_AR-GS_cond2_1312	AT5G56880
5	23068450	23068710	H3K4me3_Col-Tair10_AR-GS_cond2_1313	AT5G57010
5	23069460	23069790	H3K4me3_Col-Tair10_AR-GS_cond2_1314	.
5	23077290	23077870	H3K4me3_Col-Tair10_AR-GS_cond2_1315	AT5G57030
5	23187920	23188850	H3K4me3_Col-Tair10_AR-GS_cond2_1316	AT5G57220
5	23189260	23189560	H3K4me3_Col-Tair10_AR-GS_cond2_1317	.
5	23207010	23207360	H3K4me3_Col-Tair10_AR-GS_cond2_1318	.
5	23262900	23263150	H3K4me3_Col-Tair10_AR-GS_cond2_1319	AT5G57400
5	23307320	23307630	H3K4me3_Col-Tair10_AR-GS_cond2_1320	.
5	23312240	23312870	H3K4me3_Col-Tair10_AR-GS_cond2_1321	AT5G57567
5	23313560	23313900	H3K4me3_Col-Tair10_AR-GS_cond2_1322	.
5	23345150	23345420	H3K4me3_Col-Tair10_AR-GS_cond2_1323	.
5	23484560	23484880	H3K4me3_Col-Tair10_AR-GS_cond2_1324	AT5G58010
5	23625660	23625920	H3K4me3_Col-Tair10_AR-GS_cond2_1325	AT5G58440
5	23645860	23646080	H3K4me3_Col-Tair10_AR-GS_cond2_1326	AT5G58500
5	23655220	23655600	H3K4me3_Col-Tair10_AR-GS_cond2_1327	AT5G58520
5	23783420	23783650	H3K4me3_Col-Tair10_AR-GS_cond2_1328	.
5	23807140	23807710	H3K4me3_Col-Tair10_AR-GS_cond2_1329	.
5	23836810	23837090	H3K4me3_Col-Tair10_AR-GS_cond2_1330	AT5G59040
5	23845460	23845780	H3K4me3_Col-Tair10_AR-GS_cond2_1331	AT5G59070
5	23992260	23992710	H3K4me3_Col-Tair10_AR-GS_cond2_1332	AT5G59520
5	24241260	24241650	H3K4me3_Col-Tair10_AR-GS_cond2_1333	AT5G60200
5	24265980	24266910	H3K4me3_Col-Tair10_AR-GS_cond2_1334	.
5	24325990	24326360	H3K4me3_Col-Tair10_AR-GS_cond2_1335	AT5G60490
5	24489120	24489420	H3K4me3_Col-Tair10_AR-GS_cond2_1336	AT5G60880
5	24495740	24495960	H3K4me3_Col-Tair10_AR-GS_cond2_1337	.
5	24501030	24501270	H3K4me3_Col-Tair10_AR-GS_cond2_1338	AT5G60900
5	24574030	24574330	H3K4me3_Col-Tair10_AR-GS_cond2_1339	AT5G61070
5	24588740	24588980	H3K4me3_Col-Tair10_AR-GS_cond2_1340	AT5G61130
5	24611620	24611880	H3K4me3_Col-Tair10_AR-GS_cond2_1341	AT5G61170
5	24656190	24656530	H3K4me3_Col-Tair10_AR-GS_cond2_1342	AT5G61320
5	24662780	24663110	H3K4me3_Col-Tair10_AR-GS_cond2_1343	AT5G61340
5	24708410	24708640	H3K4me3_Col-Tair10_AR-GS_cond2_1344	.
5	24821900	24822220	H3K4me3_Col-Tair10_AR-GS_cond2_1345	AT5G61780
5	24828130	24828950	H3K4me3_Col-Tair10_AR-GS_cond2_1346	AT5G61790
5	24830130	24830450	H3K4me3_Col-Tair10_AR-GS_cond2_1347	.
5	24974530	24974790	H3K4me3_Col-Tair10_AR-GS_cond2_1348	AT5G62170
5	24975130	24975540	H3K4me3_Col-Tair10_AR-GS_cond2_1349	AT5G62170
5	25308970	25309180	H3K4me3_Col-Tair10_AR-GS_cond2_1350	.
5	25388920	25389420	H3K4me3_Col-Tair10_AR-GS_cond2_1351	AT5G63380
5	25410100	25410340	H3K4me3_Col-Tair10_AR-GS_cond2_1352	AT5G63450
5	25416320	25416580	H3K4me3_Col-Tair10_AR-GS_cond2_1353	AT5G63470
5	25530250	25530500	H3K4me3_Col-Tair10_AR-GS_cond2_1354	AT5G63800
5	25537180	25537550	H3K4me3_Col-Tair10_AR-GS_cond2_1355	AT5G63810
5	25537760	25537970	H3K4me3_Col-Tair10_AR-GS_cond2_1356	AT5G63810
5	25629150	25629460	H3K4me3_Col-Tair10_AR-GS_cond2_1357	AT5G64040
5	25810880	25811300	H3K4me3_Col-Tair10_AR-GS_cond2_1358	AT5G64572
5	25812850	25813330	H3K4me3_Col-Tair10_AR-GS_cond2_1359	AT5G64570
5	25862940	25863240	H3K4me3_Col-Tair10_AR-GS_cond2_1360	AT5G64690
5	25940910	25941350	H3K4me3_Col-Tair10_AR-GS_cond2_1361	AT5G64910
5	26010890	26011590	H3K4me3_Col-Tair10_AR-GS_cond2_1362	AT5G65110
5	26102550	26102840	H3K4me3_Col-Tair10_AR-GS_cond2_1363	.
5	26261540	26261780	H3K4me3_Col-Tair10_AR-GS_cond2_1364	AT5G65683
5	26266530	26266770	H3K4me3_Col-Tair10_AR-GS_cond2_1365	AT5G65690
5	26283690	26284180	H3K4me3_Col-Tair10_AR-GS_cond2_1366	.
5	26390080	26390440	H3K4me3_Col-Tair10_AR-GS_cond2_1367	AT5G65970
5	26395830	26396230	H3K4me3_Col-Tair10_AR-GS_cond2_1368	.
5	26453700	26454620	H3K4me3_Col-Tair10_AR-GS_cond2_1369	.
5	26476390	26476770	H3K4me3_Col-Tair10_AR-GS_cond2_1370	AT5G66280
5	26496270	26496540	H3K4me3_Col-Tair10_AR-GS_cond2_1371	.
5	26501230	26501810	H3K4me3_Col-Tair10_AR-GS_cond2_1372	AT5G66330, AT5G66335
5	26568720	26569020	H3K4me3_Col-Tair10_AR-GS_cond2_1373	AT5G66570
5	26625110	26625440	H3K4me3_Col-Tair10_AR-GS_cond2_1374	AT5G66690
5	26647660	26647980	H3K4me3_Col-Tair10_AR-GS_cond2_1375	AT5G66740
5	26648290	26648520	H3K4me3_Col-Tair10_AR-GS_cond2_1376	.
5	26744280	26744500	H3K4me3_Col-Tair10_AR-GS_cond2_1377	.
5	26775280	26775800	H3K4me3_Col-Tair10_AR-GS_cond2_1378	AT5G67090
5	26798420	26798810	H3K4me3_Col-Tair10_AR-GS_cond2_1379	AT5G67160
5	26844820	26845100	H3K4me3_Col-Tair10_AR-GS_cond2_1380	AT5G67280
5	26856480	26856700	H3K4me3_Col-Tair10_AR-GS_cond2_1381	AT5G67310
5	26899130	26899540	H3K4me3_Col-Tair10_AR-GS_cond2_1382	AT5G67411
5	26914440	26914640	H3K4me3_Col-Tair10_AR-GS_cond2_1383	AT5G67440
5	26919120	26919900	H3K4me3_Col-Tair10_AR-GS_cond2_1384	AT5G67450

## Sheet: H3K4me3 AR≒GS
Supplementary Dataset S3. Genomic coordinates and associated genes of differential histone methylation peaks during seed-state transitions in Col.
Common peaks determined by MACS2 bdgdiff
Chromosome	Peak start	Peak end	Peak name	Associated gene
1	3630	4270	H3K4me3_Col-Tair10_AR-GS_common_1	AT1G01010
1	12280	12950	H3K4me3_Col-Tair10_AR-GS_common_2	AT1G01030
1	23510	23760	H3K4me3_Col-Tair10_AR-GS_common_3	AT1G01040
1	37480	37790	H3K4me3_Col-Tair10_AR-GS_common_4	AT1G01060
1	48600	49260	H3K4me3_Col-Tair10_AR-GS_common_5	AT1G01090
1	50570	50980	H3K4me3_Col-Tair10_AR-GS_common_6	AT1G01100
1	52230	52750	H3K4me3_Col-Tair10_AR-GS_common_7	AT1G01110
1	58290	58750	H3K4me3_Col-Tair10_AR-GS_common_8	AT1G01120
1	63440	63890	H3K4me3_Col-Tair10_AR-GS_common_9	AT1G01130
1	67250	67620	H3K4me3_Col-Tair10_AR-GS_common_10	AT1G01140
1	72390	72720	H3K4me3_Col-Tair10_AR-GS_common_11	AT1G01160
1	75560	76480	H3K4me3_Col-Tair10_AR-GS_common_12	AT1G01180
1	86730	87170	H3K4me3_Col-Tair10_AR-GS_common_13	.
1	88930	89210	H3K4me3_Col-Tair10_AR-GS_common_14	AT1G01210
1	91650	92150	H3K4me3_Col-Tair10_AR-GS_common_15	AT1G01220
1	97490	97880	H3K4me3_Col-Tair10_AR-GS_common_16	AT1G01230
1	104710	105310	H3K4me3_Col-Tair10_AR-GS_common_17	AT1G01250
1	109550	110030	H3K4me3_Col-Tair10_AR-GS_common_18	AT1G01260
1	114250	114610	H3K4me3_Col-Tair10_AR-GS_common_19	AT1G01290
1	117090	118510	H3K4me3_Col-Tair10_AR-GS_common_20	AT1G01300
1	120150	120490	H3K4me3_Col-Tair10_AR-GS_common_21	AT1G01310
1	120790	120990	H3K4me3_Col-Tair10_AR-GS_common_22	.
1	127870	128320	H3K4me3_Col-Tair10_AR-GS_common_23	AT1G01320
1	135580	135840	H3K4me3_Col-Tair10_AR-GS_common_24	AT1G01340
1	136120	136440	H3K4me3_Col-Tair10_AR-GS_common_25	AT1G01350
1	138380	139200	H3K4me3_Col-Tair10_AR-GS_common_26	AT1G01355
1	142030	142510	H3K4me3_Col-Tair10_AR-GS_common_27	AT1G01360
1	143600	144080	H3K4me3_Col-Tair10_AR-GS_common_28	AT1G01370
1	149340	149750	H3K4me3_Col-Tair10_AR-GS_common_29	AT1G01390
1	155530	156000	H3K4me3_Col-Tair10_AR-GS_common_30	AT1G01420
1	157850	158580	H3K4me3_Col-Tair10_AR-GS_common_31	AT1G01430
1	162030	162270	H3K4me3_Col-Tair10_AR-GS_common_32	AT1G01440
1	163360	163710	H3K4me3_Col-Tair10_AR-GS_common_33	AT1G01448
1	167330	167720	H3K4me3_Col-Tair10_AR-GS_common_34	AT1G01453
1	172490	172870	H3K4me3_Col-Tair10_AR-GS_common_35	AT1G01470
1	185170	186060	H3K4me3_Col-Tair10_AR-GS_common_36	AT1G01500
1	187170	187930	H3K4me3_Col-Tair10_AR-GS_common_37	AT1G01510
1	190610	190820	H3K4me3_Col-Tair10_AR-GS_common_38	AT1G01520
1	195780	196570	H3K4me3_Col-Tair10_AR-GS_common_39	AT1G01540
1	204960	205820	H3K4me3_Col-Tair10_AR-GS_common_40	AT1G01570
1	210340	210580	H3K4me3_Col-Tair10_AR-GS_common_41	AT1G01580
1	211070	211390	H3K4me3_Col-Tair10_AR-GS_common_42	.
1	220300	220890	H3K4me3_Col-Tair10_AR-GS_common_43	.
1	223850	224310	H3K4me3_Col-Tair10_AR-GS_common_44	AT1G01610
1	226180	226900	H3K4me3_Col-Tair10_AR-GS_common_45	AT1G01620
1	228990	229560	H3K4me3_Col-Tair10_AR-GS_common_46	AT1G01630
1	237350	237730	H3K4me3_Col-Tair10_AR-GS_common_47	AT1G01650
1	240250	240490	H3K4me3_Col-Tair10_AR-GS_common_48	.
1	249180	249730	H3K4me3_Col-Tair10_AR-GS_common_49	AT1G01690
1	254960	255210	H3K4me3_Col-Tair10_AR-GS_common_50	AT1G08775, AT1G04033
1	258820	259160	H3K4me3_Col-Tair10_AR-GS_common_51	AT1G04037
1	262850	263520	H3K4me3_Col-Tair10_AR-GS_common_52	AT1G01710
1	266460	266760	H3K4me3_Col-Tair10_AR-GS_common_53	AT1G01715
1	268380	269580	H3K4me3_Col-Tair10_AR-GS_common_54	AT1G01720
1	270550	270770	H3K4me3_Col-Tair10_AR-GS_common_55	AT1G01725
1	270910	271440	H3K4me3_Col-Tair10_AR-GS_common_56	AT1G01730
1	274160	274500	H3K4me3_Col-Tair10_AR-GS_common_57	AT1G01740
1	278030	279420	H3K4me3_Col-Tair10_AR-GS_common_58	AT1G01760, AT1G01770
1	284500	284820	H3K4me3_Col-Tair10_AR-GS_common_59	AT1G01790
1	293400	293870	H3K4me3_Col-Tair10_AR-GS_common_60	AT1G01800
1	295200	295700	H3K4me3_Col-Tair10_AR-GS_common_61	AT1G01810
1	297480	297760	H3K4me3_Col-Tair10_AR-GS_common_62	AT1G01820
1	298710	299720	H3K4me3_Col-Tair10_AR-GS_common_63	.
1	303510	304130	H3K4me3_Col-Tair10_AR-GS_common_64	AT1G01840, AT1G04067
1	305640	306300	H3K4me3_Col-Tair10_AR-GS_common_65	AT1G01860
1	308410	309060	H3K4me3_Col-Tair10_AR-GS_common_66	AT1G01880
1	311840	312660	H3K4me3_Col-Tair10_AR-GS_common_67	AT1G04077
1	315410	315900	H3K4me3_Col-Tair10_AR-GS_common_68	AT1G01910
1	316130	316710	H3K4me3_Col-Tair10_AR-GS_common_69	AT1G01920
1	321760	322850	H3K4me3_Col-Tair10_AR-GS_common_70	AT1G01930
1	323030	323360	H3K4me3_Col-Tair10_AR-GS_common_71	AT1G01940
1	325390	326020	H3K4me3_Col-Tair10_AR-GS_common_72	AT1G01950
1	336550	337790	H3K4me3_Col-Tair10_AR-GS_common_73	AT1G01960
1	338480	338920	H3K4me3_Col-Tair10_AR-GS_common_74	AT1G01970
1	343430	344230	H3K4me3_Col-Tair10_AR-GS_common_75	AT1G01990
1	345980	346820	H3K4me3_Col-Tair10_AR-GS_common_76	AT1G02000
1	347910	348330	H3K4me3_Col-Tair10_AR-GS_common_77	AT1G02010
1	353700	354860	H3K4me3_Col-Tair10_AR-GS_common_78	AT1G02020, AT1TE01155
1	355640	356050	H3K4me3_Col-Tair10_AR-GS_common_79	.
1	358290	358600	H3K4me3_Col-Tair10_AR-GS_common_80	AT1G02040
1	362180	363130	H3K4me3_Col-Tair10_AR-GS_common_81	AT1G02060
1	365800	366350	H3K4me3_Col-Tair10_AR-GS_common_82	AT1G02065
1	373530	374390	H3K4me3_Col-Tair10_AR-GS_common_83	AT1G02080
1	388910	389650	H3K4me3_Col-Tair10_AR-GS_common_84	AT1G02090
1	389770	390430	H3K4me3_Col-Tair10_AR-GS_common_85	AT1G02100
1	392840	393890	H3K4me3_Col-Tair10_AR-GS_common_86	AT1G02110
1	395670	396200	H3K4me3_Col-Tair10_AR-GS_common_87	AT1G02120
1	403810	404420	H3K4me3_Col-Tair10_AR-GS_common_88	AT1G02140
1	404570	404940	H3K4me3_Col-Tair10_AR-GS_common_89	AT1G02145
1	408720	409710	H3K4me3_Col-Tair10_AR-GS_common_90	AT1G02150
1	410730	411060	H3K4me3_Col-Tair10_AR-GS_common_91	AT1G02160
1	411760	412300	H3K4me3_Col-Tair10_AR-GS_common_92	AT1G02170
1	414270	414590	H3K4me3_Col-Tair10_AR-GS_common_93	AT1G02180
1	430090	430650	H3K4me3_Col-Tair10_AR-GS_common_94	AT1G02220
1	436460	436880	H3K4me3_Col-Tair10_AR-GS_common_95	AT1G02230
1	445620	446230	H3K4me3_Col-Tair10_AR-GS_common_96	AT1G02270
1	449870	450410	H3K4me3_Col-Tair10_AR-GS_common_97	AT1G02280
1	463100	463600	H3K4me3_Col-Tair10_AR-GS_common_98	AT1G02330
1	469790	470090	H3K4me3_Col-Tair10_AR-GS_common_99	AT1G02350
1	474450	474940	H3K4me3_Col-Tair10_AR-GS_common_100	AT1G02370
1	486890	487360	H3K4me3_Col-Tair10_AR-GS_common_101	AT1G02400
1	490100	490550	H3K4me3_Col-Tair10_AR-GS_common_102	AT1G02405
1	490930	491260	H3K4me3_Col-Tair10_AR-GS_common_103	AT1G02410
1	493540	493980	H3K4me3_Col-Tair10_AR-GS_common_104	AT1G02420
1	498070	498330	H3K4me3_Col-Tair10_AR-GS_common_105	AT1G02450
1	515040	515320	H3K4me3_Col-Tair10_AR-GS_common_106	AT1G02475
1	529750	529950	H3K4me3_Col-Tair10_AR-GS_common_107	AT1G02530
1	537880	538500	H3K4me3_Col-Tair10_AR-GS_common_108	AT1G02560
1	551320	551610	H3K4me3_Col-Tair10_AR-GS_common_109	AT1G08805, AT1G04127
1	557360	558100	H3K4me3_Col-Tair10_AR-GS_common_110	AT1G02620
1	566250	566660	H3K4me3_Col-Tair10_AR-GS_common_111	.
1	568730	569150	H3K4me3_Col-Tair10_AR-GS_common_112	AT1G02650
1	569260	569870	H3K4me3_Col-Tair10_AR-GS_common_113	AT1G02650
1	574160	574870	H3K4me3_Col-Tair10_AR-GS_common_114	AT1G02660
1	576440	576960	H3K4me3_Col-Tair10_AR-GS_common_115	AT1G02670
1	580640	581230	H3K4me3_Col-Tair10_AR-GS_common_116	AT1G02680
1	584240	584710	H3K4me3_Col-Tair10_AR-GS_common_117	AT1G02690
1	588290	589280	H3K4me3_Col-Tair10_AR-GS_common_118	AT1G02700
1	589640	590060	H3K4me3_Col-Tair10_AR-GS_common_119	AT1G02705, AT1G02710
1	591910	593070	H3K4me3_Col-Tair10_AR-GS_common_120	AT1G02720
1	598030	598480	H3K4me3_Col-Tair10_AR-GS_common_121	AT1G02730
1	601690	602190	H3K4me3_Col-Tair10_AR-GS_common_122	AT1G02740
1	608800	609450	H3K4me3_Col-Tair10_AR-GS_common_123	AT1G02780
1	613390	613650	H3K4me3_Col-Tair10_AR-GS_common_124	.
1	618390	619330	H3K4me3_Col-Tair10_AR-GS_common_125	AT1G02810
1	620790	621150	H3K4me3_Col-Tair10_AR-GS_common_126	AT1G02813
1	621560	622180	H3K4me3_Col-Tair10_AR-GS_common_127	AT1G02816
1	623950	624420	H3K4me3_Col-Tair10_AR-GS_common_128	AT1G02820
1	626750	627590	H3K4me3_Col-Tair10_AR-GS_common_129	AT1G02840
1	630520	630950	H3K4me3_Col-Tair10_AR-GS_common_130	AT1G02850
1	638170	638660	H3K4me3_Col-Tair10_AR-GS_common_131	AT1G02870
1	641500	641930	H3K4me3_Col-Tair10_AR-GS_common_132	AT1G08815
1	644090	644520	H3K4me3_Col-Tair10_AR-GS_common_133	AT1G02880
1	650980	651840	H3K4me3_Col-Tair10_AR-GS_common_134	AT1G02890
1	657700	658150	H3K4me3_Col-Tair10_AR-GS_common_135	AT1G02910
1	661430	661740	H3K4me3_Col-Tair10_AR-GS_common_136	.
1	669490	669840	H3K4me3_Col-Tair10_AR-GS_common_137	AT1G02960
1	671430	671740	H3K4me3_Col-Tair10_AR-GS_common_138	.
1	672460	672730	H3K4me3_Col-Tair10_AR-GS_common_139	AT1G02965
1	673370	673730	H3K4me3_Col-Tair10_AR-GS_common_140	AT1G02970
1	677340	677660	H3K4me3_Col-Tair10_AR-GS_common_141	AT1G02980
1	691780	692550	H3K4me3_Col-Tair10_AR-GS_common_142	AT1G03000
1	706100	706580	H3K4me3_Col-Tair10_AR-GS_common_143	AT1G03040
1	726610	727120	H3K4me3_Col-Tair10_AR-GS_common_144	AT1G03060, AT1TE02360
1	739650	740430	H3K4me3_Col-Tair10_AR-GS_common_145	AT1G03090
1	746250	746630	H3K4me3_Col-Tair10_AR-GS_common_146	AT1G03100
1	749300	749700	H3K4me3_Col-Tair10_AR-GS_common_147	AT1G03110
1	752200	752700	H3K4me3_Col-Tair10_AR-GS_common_148	AT1G03120
1	753780	754200	H3K4me3_Col-Tair10_AR-GS_common_149	AT1G03130
1	755480	756290	H3K4me3_Col-Tair10_AR-GS_common_150	AT1G03140
1	756420	756760	H3K4me3_Col-Tair10_AR-GS_common_151	AT1G03150
1	761330	762070	H3K4me3_Col-Tair10_AR-GS_common_152	AT1G03160
1	773430	773750	H3K4me3_Col-Tair10_AR-GS_common_153	AT1G03180
1	775860	776310	H3K4me3_Col-Tair10_AR-GS_common_154	AT1G03190
1	787100	788260	H3K4me3_Col-Tair10_AR-GS_common_155	AT1G03220
1	790050	791250	H3K4me3_Col-Tair10_AR-GS_common_156	AT1G03230
1	794830	795360	H3K4me3_Col-Tair10_AR-GS_common_157	AT1G03250
1	797830	798470	H3K4me3_Col-Tair10_AR-GS_common_158	AT1G03260
1	799100	799580	H3K4me3_Col-Tair10_AR-GS_common_159	AT1G03270
1	812590	813090	H3K4me3_Col-Tair10_AR-GS_common_160	AT1G03300
1	823560	824340	H3K4me3_Col-Tair10_AR-GS_common_161	AT1G03350
1	824530	825150	H3K4me3_Col-Tair10_AR-GS_common_162	AT1G03360
1	826550	826890	H3K4me3_Col-Tair10_AR-GS_common_163	AT1G03365
1	830770	831280	H3K4me3_Col-Tair10_AR-GS_common_164	AT1G03370
1	835810	836440	H3K4me3_Col-Tair10_AR-GS_common_165	AT1G03380
1	843650	844200	H3K4me3_Col-Tair10_AR-GS_common_166	AT1G03400
1	846820	847630	H3K4me3_Col-Tair10_AR-GS_common_167	AT1G03410, AT1G03420
1	847870	848200	H3K4me3_Col-Tair10_AR-GS_common_168	AT1G03430
1	852530	853810	H3K4me3_Col-Tair10_AR-GS_common_169	AT1G03440
1	863820	864070	H3K4me3_Col-Tair10_AR-GS_common_170	AT1G03457
1	870280	871210	H3K4me3_Col-Tair10_AR-GS_common_171	AT1G03475
1	877130	877570	H3K4me3_Col-Tair10_AR-GS_common_172	AT1G03510
1	882800	883520	H3K4me3_Col-Tair10_AR-GS_common_173	AT1G03530
1	883710	884390	H3K4me3_Col-Tair10_AR-GS_common_174	AT1G03540
1	891660	892440	H3K4me3_Col-Tair10_AR-GS_common_175	AT1G03560
1	898850	899510	H3K4me3_Col-Tair10_AR-GS_common_176	AT1G03600
1	901760	902140	H3K4me3_Col-Tair10_AR-GS_common_177	AT1G03610
1	910810	911220	H3K4me3_Col-Tair10_AR-GS_common_178	AT1G03650
1	917530	917980	H3K4me3_Col-Tair10_AR-GS_common_179	AT1G03680
1	918290	918680	H3K4me3_Col-Tair10_AR-GS_common_180	AT1G03687
1	931040	931610	H3K4me3_Col-Tair10_AR-GS_common_181	AT1G03730
1	933730	933950	H3K4me3_Col-Tair10_AR-GS_common_182	AT1G03740
1	937870	938320	H3K4me3_Col-Tair10_AR-GS_common_183	AT1G03750
1	943030	943390	H3K4me3_Col-Tair10_AR-GS_common_184	AT1G03760
1	944610	945060	H3K4me3_Col-Tair10_AR-GS_common_185	AT1G03770
1	954580	955870	H3K4me3_Col-Tair10_AR-GS_common_186	AT1G03790
1	966280	966740	H3K4me3_Col-Tair10_AR-GS_common_187	AT1G03830
1	976340	976550	H3K4me3_Col-Tair10_AR-GS_common_188	.
1	981570	981850	H3K4me3_Col-Tair10_AR-GS_common_189	AT1G03860
1	982660	983140	H3K4me3_Col-Tair10_AR-GS_common_190	AT1G03870
1	985790	986070	H3K4me3_Col-Tair10_AR-GS_common_191	AT1G03880
1	986890	987220	H3K4me3_Col-Tair10_AR-GS_common_192	.
1	989220	989920	H3K4me3_Col-Tair10_AR-GS_common_193	AT1G03890
1	991150	991750	H3K4me3_Col-Tair10_AR-GS_common_194	AT1G03900
1	993390	993870	H3K4me3_Col-Tair10_AR-GS_common_195	AT1G03905
1	996080	996730	H3K4me3_Col-Tair10_AR-GS_common_196	AT1G03910
1	1004990	1005400	H3K4me3_Col-Tair10_AR-GS_common_197	AT1G03930
1	1008500	1008790	H3K4me3_Col-Tair10_AR-GS_common_198	AT1G04217
1	1013690	1014610	H3K4me3_Col-Tair10_AR-GS_common_199	AT1G03960
1	1018110	1019010	H3K4me3_Col-Tair10_AR-GS_common_200	AT1G03970, AT1G04233
1	1021720	1021930	H3K4me3_Col-Tair10_AR-GS_common_201	AT1G03980
1	1028290	1028870	H3K4me3_Col-Tair10_AR-GS_common_202	AT1G04000
1	1035530	1036190	H3K4me3_Col-Tair10_AR-GS_common_203	AT1G04010
1	1040400	1040750	H3K4me3_Col-Tair10_AR-GS_common_204	AT1G04030
1	1050720	1051230	H3K4me3_Col-Tair10_AR-GS_common_205	AT1G04070
1	1059540	1060130	H3K4me3_Col-Tair10_AR-GS_common_206	AT1G04100
1	1070260	1070550	H3K4me3_Col-Tair10_AR-GS_common_207	AT1G04120
1	1073360	1074010	H3K4me3_Col-Tair10_AR-GS_common_208	AT1G04130
1	1080140	1080580	H3K4me3_Col-Tair10_AR-GS_common_209	AT1G04140
1	1081380	1081700	H3K4me3_Col-Tair10_AR-GS_common_210	.
1	1095830	1096180	H3K4me3_Col-Tair10_AR-GS_common_211	.
1	1108380	1108610	H3K4me3_Col-Tair10_AR-GS_common_212	AT1G04190
1	1109460	1109940	H3K4me3_Col-Tair10_AR-GS_common_213	AT1G04200
1	1114400	1115240	H3K4me3_Col-Tair10_AR-GS_common_214	AT1G04210
1	1125500	1125860	H3K4me3_Col-Tair10_AR-GS_common_215	AT1G04230
1	1140680	1141350	H3K4me3_Col-Tair10_AR-GS_common_216	AT1G04260
1	1142700	1142990	H3K4me3_Col-Tair10_AR-GS_common_217	AT1G04270
1	1146130	1146370	H3K4me3_Col-Tair10_AR-GS_common_218	AT1G04280
1	1147920	1148360	H3K4me3_Col-Tair10_AR-GS_common_219	AT1G04295, AT1G04290
1	1156650	1157140	H3K4me3_Col-Tair10_AR-GS_common_220	AT1G04310
1	1161560	1161900	H3K4me3_Col-Tair10_AR-GS_common_221	AT1G04330
1	1164510	1164840	H3K4me3_Col-Tair10_AR-GS_common_222	AT1G04340
1	1166870	1167090	H3K4me3_Col-Tair10_AR-GS_common_223	.
1	1167640	1168800	H3K4me3_Col-Tair10_AR-GS_common_224	AT1G04360
1	1176550	1176770	H3K4me3_Col-Tair10_AR-GS_common_225	.
1	1183350	1183650	H3K4me3_Col-Tair10_AR-GS_common_226	AT1G04390
1	1187580	1187830	H3K4me3_Col-Tair10_AR-GS_common_227	AT1G04400
1	1191030	1191350	H3K4me3_Col-Tair10_AR-GS_common_228	AT1G04410
1	1191590	1191910	H3K4me3_Col-Tair10_AR-GS_common_229	AT1G04420
1	1216080	1216630	H3K4me3_Col-Tair10_AR-GS_common_230	AT1G04480, AT1G04267
1	1226640	1227330	H3K4me3_Col-Tair10_AR-GS_common_231	AT1G04510
1	1231960	1232250	H3K4me3_Col-Tair10_AR-GS_common_232	AT1G04520
1	1232730	1232940	H3K4me3_Col-Tair10_AR-GS_common_233	.
1	1235570	1236060	H3K4me3_Col-Tair10_AR-GS_common_234	AT1G04530
1	1240440	1240920	H3K4me3_Col-Tair10_AR-GS_common_235	AT1G04550
1	1242660	1243080	H3K4me3_Col-Tair10_AR-GS_common_236	AT1G04555
1	1245250	1245500	H3K4me3_Col-Tair10_AR-GS_common_237	AT1G04560
1	1247780	1248600	H3K4me3_Col-Tair10_AR-GS_common_238	AT1G04570
1	1251380	1251650	H3K4me3_Col-Tair10_AR-GS_common_239	AT1G08855
1	1261170	1261440	H3K4me3_Col-Tair10_AR-GS_common_240	AT1G04590
1	1286210	1286530	H3K4me3_Col-Tair10_AR-GS_common_241	AT1G04620, AT1TE04200
1	1287760	1287990	H3K4me3_Col-Tair10_AR-GS_common_242	.
1	1290610	1291110	H3K4me3_Col-Tair10_AR-GS_common_243	AT1G04630
1	1291290	1291790	H3K4me3_Col-Tair10_AR-GS_common_244	AT1G04635
1	1300890	1301300	H3K4me3_Col-Tair10_AR-GS_common_245	AT1G04660
1	1313570	1314030	H3K4me3_Col-Tair10_AR-GS_common_246	AT1G04690
1	1330670	1331170	H3K4me3_Col-Tair10_AR-GS_common_247	AT1G04730
1	1333130	1333510	H3K4me3_Col-Tair10_AR-GS_common_248	AT1G04750
1	1334560	1334760	H3K4me3_Col-Tair10_AR-GS_common_249	AT1G04760
1	1337440	1337830	H3K4me3_Col-Tair10_AR-GS_common_250	AT1G04770
1	1342680	1342990	H3K4me3_Col-Tair10_AR-GS_common_251	AT1G04780
1	1343210	1343580	H3K4me3_Col-Tair10_AR-GS_common_252	AT1G04780
1	1350160	1350550	H3K4me3_Col-Tair10_AR-GS_common_253	AT1G04810
1	1361350	1361960	H3K4me3_Col-Tair10_AR-GS_common_254	AT1G04830
1	1364420	1364980	H3K4me3_Col-Tair10_AR-GS_common_255	AT1G04840
1	1368160	1368790	H3K4me3_Col-Tair10_AR-GS_common_256	AT1G04850
1	1375090	1375740	H3K4me3_Col-Tair10_AR-GS_common_257	AT1G04870
1	1390610	1391150	H3K4me3_Col-Tair10_AR-GS_common_258	AT1G04910
1	1395470	1395810	H3K4me3_Col-Tair10_AR-GS_common_259	AT1G04920
1	1398370	1399060	H3K4me3_Col-Tair10_AR-GS_common_260	AT1G04930
1	1399410	1399720	H3K4me3_Col-Tair10_AR-GS_common_261	AT1G04945, AT1G04940
1	1400900	1401260	H3K4me3_Col-Tair10_AR-GS_common_262	AT1G04945
1	1407010	1407490	H3K4me3_Col-Tair10_AR-GS_common_263	AT1G04950
1	1410420	1410770	H3K4me3_Col-Tair10_AR-GS_common_264	AT1G04960
1	1411170	1411600	H3K4me3_Col-Tair10_AR-GS_common_265	AT1G04970
1	1415670	1416130	H3K4me3_Col-Tair10_AR-GS_common_266	AT1G04980
1	1417960	1418470	H3K4me3_Col-Tair10_AR-GS_common_267	AT1G04985
1	1421270	1421530	H3K4me3_Col-Tair10_AR-GS_common_268	AT1G04990
1	1425550	1426060	H3K4me3_Col-Tair10_AR-GS_common_269	AT1G05000
1	1431770	1432480	H3K4me3_Col-Tair10_AR-GS_common_270	AT1G05010
1	1436680	1437380	H3K4me3_Col-Tair10_AR-GS_common_271	AT1G05020
1	1440920	1441390	H3K4me3_Col-Tair10_AR-GS_common_272	AT1G05030
1	1450360	1450870	H3K4me3_Col-Tair10_AR-GS_common_273	AT1G05055
1	1452360	1452850	H3K4me3_Col-Tair10_AR-GS_common_274	AT1G05060
1	1454220	1454560	H3K4me3_Col-Tair10_AR-GS_common_275	AT1G05061
1	1458190	1458710	H3K4me3_Col-Tair10_AR-GS_common_276	AT1G05070
1	1463070	1463740	H3K4me3_Col-Tair10_AR-GS_common_277	AT1G05087
1	1469800	1470360	H3K4me3_Col-Tair10_AR-GS_common_278	AT1G05100
1	1475810	1476120	H3K4me3_Col-Tair10_AR-GS_common_279	AT1G05120
1	1478020	1478770	H3K4me3_Col-Tair10_AR-GS_common_280	AT1TE04835, AT1G05135, AT1TE04840
1	1482650	1483180	H3K4me3_Col-Tair10_AR-GS_common_281	AT1G05140
1	1485630	1486760	H3K4me3_Col-Tair10_AR-GS_common_282	AT1G05150
1	1501340	1501820	H3K4me3_Col-Tair10_AR-GS_common_283	AT1G05180
1	1509940	1510750	H3K4me3_Col-Tair10_AR-GS_common_284	AT1G05205, AT1G05210
1	1511880	1512220	H3K4me3_Col-Tair10_AR-GS_common_285	AT1G05220
1	1523640	1523990	H3K4me3_Col-Tair10_AR-GS_common_286	AT1G04363, AT1G04357
1	1533780	1534380	H3K4me3_Col-Tair10_AR-GS_common_287	AT1G05270
1	1547030	1547820	H3K4me3_Col-Tair10_AR-GS_common_288	AT1G05300
1	1563470	1564100	H3K4me3_Col-Tair10_AR-GS_common_289	AT1G05350
1	1569500	1569880	H3K4me3_Col-Tair10_AR-GS_common_290	.
1	1576830	1577670	H3K4me3_Col-Tair10_AR-GS_common_291	AT1G05380
1	1583080	1583340	H3K4me3_Col-Tair10_AR-GS_common_292	AT1G05385
1	1584180	1584590	H3K4me3_Col-Tair10_AR-GS_common_293	AT1G05400
1	1590080	1590760	H3K4me3_Col-Tair10_AR-GS_common_294	AT1G05420
1	1597410	1597700	H3K4me3_Col-Tair10_AR-GS_common_295	AT1G05440
1	1622820	1623230	H3K4me3_Col-Tair10_AR-GS_common_296	AT1G05490
1	1624990	1625430	H3K4me3_Col-Tair10_AR-GS_common_297	AT1G05500
1	1634610	1635820	H3K4me3_Col-Tair10_AR-GS_common_298	AT1G05520
1	1645730	1646560	H3K4me3_Col-Tair10_AR-GS_common_299	AT1G05562
1	1646690	1647100	H3K4me3_Col-Tair10_AR-GS_common_300	AT1G05560
1	1659100	1659460	H3K4me3_Col-Tair10_AR-GS_common_301	AT1G05570
1	1672100	1672420	H3K4me3_Col-Tair10_AR-GS_common_302	AT1G05600
1	1682240	1683030	H3K4me3_Col-Tair10_AR-GS_common_303	AT1G05630
1	1689230	1689650	H3K4me3_Col-Tair10_AR-GS_common_304	AT1G05640
1	1700370	1701000	H3K4me3_Col-Tair10_AR-GS_common_305	AT1G05670
1	1704020	1704640	H3K4me3_Col-Tair10_AR-GS_common_306	AT1G05680
1	1718560	1718880	H3K4me3_Col-Tair10_AR-GS_common_307	AT1G05720, AT1G05730
1	1721470	1722100	H3K4me3_Col-Tair10_AR-GS_common_308	AT1G05750
1	1732830	1733330	H3K4me3_Col-Tair10_AR-GS_common_309	AT1G05790
1	1748320	1748820	H3K4me3_Col-Tair10_AR-GS_common_310	AT1G05810
1	1754380	1755070	H3K4me3_Col-Tair10_AR-GS_common_311	AT1G05830
1	1765700	1766290	H3K4me3_Col-Tair10_AR-GS_common_312	AT1G05840
1	1769000	1769600	H3K4me3_Col-Tair10_AR-GS_common_313	AT1G05860
1	1772650	1773280	H3K4me3_Col-Tair10_AR-GS_common_314	AT1G05870
1	1779340	1780000	H3K4me3_Col-Tair10_AR-GS_common_315	AT1G05890
1	1786880	1787260	H3K4me3_Col-Tair10_AR-GS_common_316	AT1G05900
1	1790250	1790670	H3K4me3_Col-Tair10_AR-GS_common_317	AT1G05910
1	1803130	1804000	H3K4me3_Col-Tair10_AR-GS_common_318	AT1G05940
1	1814880	1815480	H3K4me3_Col-Tair10_AR-GS_common_319	AT1G05960
1	1816560	1816990	H3K4me3_Col-Tair10_AR-GS_common_320	AT1G05970
1	1820470	1821860	H3K4me3_Col-Tair10_AR-GS_common_321	AT1G06002, AT1G06000
1	1824650	1824950	H3K4me3_Col-Tair10_AR-GS_common_322	AT1G06020
1	1829090	1829780	H3K4me3_Col-Tair10_AR-GS_common_323	AT1G06040, AT1G06045
1	1832920	1833250	H3K4me3_Col-Tair10_AR-GS_common_324	AT1G06060
1	1836850	1837160	H3K4me3_Col-Tair10_AR-GS_common_325	AT1G06070
1	1854250	1855070	H3K4me3_Col-Tair10_AR-GS_common_326	AT1G06110
1	1864770	1865260	H3K4me3_Col-Tair10_AR-GS_common_327	AT1G06140
1	1868170	1868850	H3K4me3_Col-Tair10_AR-GS_common_328	AT1G06143
1	1872980	1873650	H3K4me3_Col-Tair10_AR-GS_common_329	AT1G06150
1	1893630	1894110	H3K4me3_Col-Tair10_AR-GS_common_330	AT1G06190
1	1896610	1896990	H3K4me3_Col-Tair10_AR-GS_common_331	AT1G06200
1	1897530	1897780	H3K4me3_Col-Tair10_AR-GS_common_332	AT1G06210
1	1899980	1900340	H3K4me3_Col-Tair10_AR-GS_common_333	AT1G06220
1	1907320	1908120	H3K4me3_Col-Tair10_AR-GS_common_334	AT1G06230
1	1911160	1911680	H3K4me3_Col-Tair10_AR-GS_common_335	AT1G06240
1	1918850	1919340	H3K4me3_Col-Tair10_AR-GS_common_336	AT1G06270
1	1919450	1919710	H3K4me3_Col-Tair10_AR-GS_common_337	AT1G06270
1	1922330	1922960	H3K4me3_Col-Tair10_AR-GS_common_338	AT1G06290
1	1926790	1927140	H3K4me3_Col-Tair10_AR-GS_common_339	AT1G06310
1	1944430	1945780	H3K4me3_Col-Tair10_AR-GS_common_340	AT1G06370, AT1G06380
1	1946790	1947290	H3K4me3_Col-Tair10_AR-GS_common_341	AT1G06390
1	1952320	1952760	H3K4me3_Col-Tair10_AR-GS_common_342	AT1G06400
1	1964390	1964950	H3K4me3_Col-Tair10_AR-GS_common_343	AT1G06440
1	1965840	1966840	H3K4me3_Col-Tair10_AR-GS_common_344	AT1G06450, AT1G04463
1	1969170	1969540	H3K4me3_Col-Tair10_AR-GS_common_345	AT1G06460
1	1969760	1970100	H3K4me3_Col-Tair10_AR-GS_common_346	AT1G06470
1	1978370	1979070	H3K4me3_Col-Tair10_AR-GS_common_347	AT1G06490
1	1992330	1992850	H3K4me3_Col-Tair10_AR-GS_common_348	AT1G06510
1	1995360	1995760	H3K4me3_Col-Tair10_AR-GS_common_349	AT1G06520
1	2001490	2002610	H3K4me3_Col-Tair10_AR-GS_common_350	AT1G06530, AT1TE06560
1	2007630	2007980	H3K4me3_Col-Tair10_AR-GS_common_351	AT1G06560
1	2012530	2013390	H3K4me3_Col-Tair10_AR-GS_common_352	AT1G06570
1	2015470	2016110	H3K4me3_Col-Tair10_AR-GS_common_353	AT1G06580
1	2024050	2024680	H3K4me3_Col-Tair10_AR-GS_common_354	AT1G06590
1	2027950	2028490	H3K4me3_Col-Tair10_AR-GS_common_355	AT1G06630
1	2029980	2030310	H3K4me3_Col-Tair10_AR-GS_common_356	AT1TE06650
1	2034380	2034580	H3K4me3_Col-Tair10_AR-GS_common_357	AT1G06645
1	2035830	2036360	H3K4me3_Col-Tair10_AR-GS_common_358	AT1G06650, AT1G04487
1	2039930	2040230	H3K4me3_Col-Tair10_AR-GS_common_359	AT1G06660
1	2040410	2040980	H3K4me3_Col-Tair10_AR-GS_common_360	AT1G06670
1	2051630	2052130	H3K4me3_Col-Tair10_AR-GS_common_361	AT1G06690
1	2059680	2060290	H3K4me3_Col-Tair10_AR-GS_common_362	AT1G06710
1	2066710	2067360	H3K4me3_Col-Tair10_AR-GS_common_363	AT1G06720
1	2067520	2068130	H3K4me3_Col-Tair10_AR-GS_common_364	AT1G06730
1	2076780	2077700	H3K4me3_Col-Tair10_AR-GS_common_365	AT1G06760
1	2081440	2081920	H3K4me3_Col-Tair10_AR-GS_common_366	AT1G06770
1	2083420	2083870	H3K4me3_Col-Tair10_AR-GS_common_367	AT1G06780
1	2090160	2091490	H3K4me3_Col-Tair10_AR-GS_common_368	AT1G06800
1	2095750	2096230	H3K4me3_Col-Tair10_AR-GS_common_369	AT1G06820
1	2102770	2103410	H3K4me3_Col-Tair10_AR-GS_common_370	AT1G06840
1	2105120	2105650	H3K4me3_Col-Tair10_AR-GS_common_371	AT1G06850
1	2108580	2109580	H3K4me3_Col-Tair10_AR-GS_common_372	AT1G06870
1	2113820	2114250	H3K4me3_Col-Tair10_AR-GS_common_373	AT1G06890
1	2120100	2120760	H3K4me3_Col-Tair10_AR-GS_common_374	AT1G06900
1	2120930	2121700	H3K4me3_Col-Tair10_AR-GS_common_375	AT1G06910
1	2134630	2135650	H3K4me3_Col-Tair10_AR-GS_common_376	AT1G06950
1	2143440	2143710	H3K4me3_Col-Tair10_AR-GS_common_377	AT1G06980
1	2151390	2151620	H3K4me3_Col-Tair10_AR-GS_common_378	AT1G07000
1	2151730	2152440	H3K4me3_Col-Tair10_AR-GS_common_379	AT1G07000
1	2152880	2153370	H3K4me3_Col-Tair10_AR-GS_common_380	AT1G07010
1	2155480	2155980	H3K4me3_Col-Tair10_AR-GS_common_381	AT1G07020
1	2156200	2156640	H3K4me3_Col-Tair10_AR-GS_common_382	AT1G04543, AT1G04547
1	2159610	2160700	H3K4me3_Col-Tair10_AR-GS_common_383	AT1G07030
1	2162490	2163140	H3K4me3_Col-Tair10_AR-GS_common_384	AT1G07040
1	2169990	2171070	H3K4me3_Col-Tair10_AR-GS_common_385	AT1G07080
1	2174180	2174840	H3K4me3_Col-Tair10_AR-GS_common_386	AT1G07090
1	2183330	2184090	H3K4me3_Col-Tair10_AR-GS_common_387	AT1G07110
1	2184370	2184630	H3K4me3_Col-Tair10_AR-GS_common_388	AT1G07119
1	2187880	2188430	H3K4me3_Col-Tair10_AR-GS_common_389	AT1G07130, AT1G07128
1	2190140	2190650	H3K4me3_Col-Tair10_AR-GS_common_390	AT1G07135
1	2193320	2193770	H3K4me3_Col-Tair10_AR-GS_common_391	AT1G07140
1	2194550	2195800	H3K4me3_Col-Tair10_AR-GS_common_392	AT1G07150
1	2199250	2199790	H3K4me3_Col-Tair10_AR-GS_common_393	AT1G07160, AT1TE07180
1	2200200	2200610	H3K4me3_Col-Tair10_AR-GS_common_394	AT1G07170
1	2204300	2204810	H3K4me3_Col-Tair10_AR-GS_common_395	AT1G07180
1	2211270	2212410	H3K4me3_Col-Tair10_AR-GS_common_396	AT1G07200
1	2215220	2215790	H3K4me3_Col-Tair10_AR-GS_common_397	AT1G07210
1	2218590	2218980	H3K4me3_Col-Tair10_AR-GS_common_398	AT1G07220, AT1G04567
1	2221720	2222890	H3K4me3_Col-Tair10_AR-GS_common_399	AT1G07230
1	2223860	2224520	H3K4me3_Col-Tair10_AR-GS_common_400	AT1G07240
1	2224690	2225060	H3K4me3_Col-Tair10_AR-GS_common_401	.
1	2225920	2227410	H3K4me3_Col-Tair10_AR-GS_common_402	AT1G07250
1	2227710	2229180	H3K4me3_Col-Tair10_AR-GS_common_403	AT1G07260
1	2232660	2233050	H3K4me3_Col-Tair10_AR-GS_common_404	AT1G07270
1	2238620	2239870	H3K4me3_Col-Tair10_AR-GS_common_405	AT1G07280
1	2244310	2244970	H3K4me3_Col-Tair10_AR-GS_common_406	AT1G07290
1	2247660	2248920	H3K4me3_Col-Tair10_AR-GS_common_407	AT1G07310
1	2249120	2250010	H3K4me3_Col-Tair10_AR-GS_common_408	AT1G07320
1	2262190	2262860	H3K4me3_Col-Tair10_AR-GS_common_409	AT1G07360
1	2263020	2263530	H3K4me3_Col-Tair10_AR-GS_common_410	AT1G07370
1	2274970	2275600	H3K4me3_Col-Tair10_AR-GS_common_411	AT1G07400
1	2276220	2276450	H3K4me3_Col-Tair10_AR-GS_common_412	AT1G07410
1	2277840	2278400	H3K4me3_Col-Tair10_AR-GS_common_413	AT1G07420
1	2281150	2282730	H3K4me3_Col-Tair10_AR-GS_common_414	AT1G07430
1	2291420	2292160	H3K4me3_Col-Tair10_AR-GS_common_415	AT1G07470
1	2298730	2299490	H3K4me3_Col-Tair10_AR-GS_common_416	AT1G07480
1	2304680	2305100	H3K4me3_Col-Tair10_AR-GS_common_417	AT1G07510, AT1G07500
1	2305610	2306100	H3K4me3_Col-Tair10_AR-GS_common_418	AT1G07510
1	2311240	2311800	H3K4me3_Col-Tair10_AR-GS_common_419	AT1G07520
1	2315570	2315780	H3K4me3_Col-Tair10_AR-GS_common_420	AT1G07530
1	2322050	2322320	H3K4me3_Col-Tair10_AR-GS_common_421	.
1	2332680	2332880	H3K4me3_Col-Tair10_AR-GS_common_422	AT1G07570
1	2338060	2338440	H3K4me3_Col-Tair10_AR-GS_common_423	AT1G07590
1	2343700	2344340	H3K4me3_Col-Tair10_AR-GS_common_424	AT1G07615
1	2349100	2350380	H3K4me3_Col-Tair10_AR-GS_common_425	AT1G07630
1	2367640	2367960	H3K4me3_Col-Tair10_AR-GS_common_426	.
1	2369100	2369620	H3K4me3_Col-Tair10_AR-GS_common_427	AT1G07660
1	2379620	2379920	H3K4me3_Col-Tair10_AR-GS_common_428	AT1G07700
1	2395440	2396460	H3K4me3_Col-Tair10_AR-GS_common_429	AT1G07728, AT1G07725
1	2396600	2396840	H3K4me3_Col-Tair10_AR-GS_common_430	AT1G07725
1	2399770	2400530	H3K4me3_Col-Tair10_AR-GS_common_431	AT1G07740
1	2405600	2405900	H3K4me3_Col-Tair10_AR-GS_common_432	AT1G07750
1	2412970	2413540	H3K4me3_Col-Tair10_AR-GS_common_433	AT1G07790
1	2416560	2416860	H3K4me3_Col-Tair10_AR-GS_common_434	AT1G07810
1	2421300	2421870	H3K4me3_Col-Tair10_AR-GS_common_435	AT1G07820
1	2422270	2422770	H3K4me3_Col-Tair10_AR-GS_common_436	AT1G07830
1	2424080	2424290	H3K4me3_Col-Tair10_AR-GS_common_437	AT1G07840
1	2431600	2431950	H3K4me3_Col-Tair10_AR-GS_common_438	AT1G07870
1	2437480	2437860	H3K4me3_Col-Tair10_AR-GS_common_439	AT1G07890
1	2443880	2444080	H3K4me3_Col-Tair10_AR-GS_common_440	AT1G07902, AT1G07901
1	2446030	2446390	H3K4me3_Col-Tair10_AR-GS_common_441	AT1G07910
1	2466560	2467090	H3K4me3_Col-Tair10_AR-GS_common_442	AT1G07950
1	2472120	2472620	H3K4me3_Col-Tair10_AR-GS_common_443	AT1G07970
1	2474420	2474900	H3K4me3_Col-Tair10_AR-GS_common_444	AT1G07980
1	2475470	2475900	H3K4me3_Col-Tair10_AR-GS_common_445	AT1G07985
1	2477140	2477580	H3K4me3_Col-Tair10_AR-GS_common_446	AT1G07990
1	2484270	2484650	H3K4me3_Col-Tair10_AR-GS_common_447	AT1G08000
1	2492790	2493250	H3K4me3_Col-Tair10_AR-GS_common_448	AT1G08030
1	2500990	2501430	H3K4me3_Col-Tair10_AR-GS_common_449	AT1G08050
1	2510550	2511060	H3K4me3_Col-Tair10_AR-GS_common_450	AT1G08060
1	2516050	2516560	H3K4me3_Col-Tair10_AR-GS_common_451	AT1G08070
1	2535310	2535910	H3K4me3_Col-Tair10_AR-GS_common_452	AT1G08110
1	2547040	2547850	H3K4me3_Col-Tair10_AR-GS_common_453	AT1G08130
1	2562860	2563660	H3K4me3_Col-Tair10_AR-GS_common_454	AT1G08170
1	2564660	2565100	H3K4me3_Col-Tair10_AR-GS_common_455	AT1G08180
1	2567490	2568250	H3K4me3_Col-Tair10_AR-GS_common_456	AT1G08190
1	2576270	2576690	H3K4me3_Col-Tair10_AR-GS_common_457	AT1G08200
1	2580220	2580640	H3K4me3_Col-Tair10_AR-GS_common_458	AT1G08210
1	2582970	2583300	H3K4me3_Col-Tair10_AR-GS_common_459	AT1G08220
1	2586210	2586540	H3K4me3_Col-Tair10_AR-GS_common_460	AT1G08230
1	2589260	2590320	H3K4me3_Col-Tair10_AR-GS_common_461	AT1G08260, AT1G08250
1	2590800	2591170	H3K4me3_Col-Tair10_AR-GS_common_462	AT1G08260
1	2607090	2607390	H3K4me3_Col-Tair10_AR-GS_common_463	AT1G08270
1	2608260	2608570	H3K4me3_Col-Tair10_AR-GS_common_464	AT1G08280
1	2614970	2615670	H3K4me3_Col-Tair10_AR-GS_common_465	AT1G08300
1	2620480	2621450	H3K4me3_Col-Tair10_AR-GS_common_466	AT1G04647, AT1G08315
1	2630970	2631490	H3K4me3_Col-Tair10_AR-GS_common_467	AT1G08340
1	2635340	2635710	H3K4me3_Col-Tair10_AR-GS_common_468	AT1G08350
1	2638220	2638640	H3K4me3_Col-Tair10_AR-GS_common_469	AT1G08370
1	2642140	2642690	H3K4me3_Col-Tair10_AR-GS_common_470	AT1G08390
1	2645560	2646060	H3K4me3_Col-Tair10_AR-GS_common_471	AT1G08400
1	2646170	2646650	H3K4me3_Col-Tair10_AR-GS_common_472	AT1G08410
1	2649750	2650560	H3K4me3_Col-Tair10_AR-GS_common_473	AT1G08420
1	2671170	2671450	H3K4me3_Col-Tair10_AR-GS_common_474	AT1G08450
1	2672420	2673120	H3K4me3_Col-Tair10_AR-GS_common_475	AT1G08460
1	2683410	2684030	H3K4me3_Col-Tair10_AR-GS_common_476	AT1G08470
1	2684270	2684930	H3K4me3_Col-Tair10_AR-GS_common_477	AT1G08480
1	2688120	2688580	H3K4me3_Col-Tair10_AR-GS_common_478	AT1G08490
1	2696460	2697230	H3K4me3_Col-Tair10_AR-GS_common_479	AT1G08520
1	2701210	2701680	H3K4me3_Col-Tair10_AR-GS_common_480	AT1G08530
1	2716030	2716400	H3K4me3_Col-Tair10_AR-GS_common_481	AT1G08580
1	2721160	2721960	H3K4me3_Col-Tair10_AR-GS_common_482	AT1G08592
1	2723750	2724280	H3K4me3_Col-Tair10_AR-GS_common_483	AT1G08600
1	2750560	2751220	H3K4me3_Col-Tair10_AR-GS_common_484	AT1G08640
1	2752150	2753010	H3K4me3_Col-Tair10_AR-GS_common_485	AT1G08650, AT1G08645
1	2759200	2759780	H3K4me3_Col-Tair10_AR-GS_common_486	AT1G08660
1	2770620	2771400	H3K4me3_Col-Tair10_AR-GS_common_487	AT1G08700
1	2771700	2772350	H3K4me3_Col-Tair10_AR-GS_common_488	AT1G08710
1	2773990	2774630	H3K4me3_Col-Tair10_AR-GS_common_489	AT1G08720
1	2801020	2801530	H3K4me3_Col-Tair10_AR-GS_common_490	AT1G08750
1	2805330	2805790	H3K4me3_Col-Tair10_AR-GS_common_491	AT1G08760
1	2808840	2809610	H3K4me3_Col-Tair10_AR-GS_common_492	AT1G08770
1	2810860	2811150	H3K4me3_Col-Tair10_AR-GS_common_493	AT1G08780
1	2824520	2825260	H3K4me3_Col-Tair10_AR-GS_common_494	AT1G08820
1	2838220	2838890	H3K4me3_Col-Tair10_AR-GS_common_495	AT1G08840
1	2839090	2839380	H3K4me3_Col-Tair10_AR-GS_common_496	AT1G08845
1	2842080	2842300	H3K4me3_Col-Tair10_AR-GS_common_497	AT1G08860
1	2847130	2847780	H3K4me3_Col-Tair10_AR-GS_common_498	AT1G08880
1	2856560	2856930	H3K4me3_Col-Tair10_AR-GS_common_499	AT1G08910
1	2873550	2873970	H3K4me3_Col-Tair10_AR-GS_common_500	AT1G08930
1	2877650	2878130	H3K4me3_Col-Tair10_AR-GS_common_501	AT1G08940
1	2879740	2880410	H3K4me3_Col-Tair10_AR-GS_common_502	AT1G08960
1	2891010	2891500	H3K4me3_Col-Tair10_AR-GS_common_503	AT1G09000
1	2898980	2899390	H3K4me3_Col-Tair10_AR-GS_common_504	AT1G09010
1	2904120	2904800	H3K4me3_Col-Tair10_AR-GS_common_505	AT1G09020
1	2911320	2911630	H3K4me3_Col-Tair10_AR-GS_common_506	AT1G09040
1	2917000	2917480	H3K4me3_Col-Tair10_AR-GS_common_507	AT1G09050
1	2927690	2928760	H3K4me3_Col-Tair10_AR-GS_common_508	AT1G09070
1	2939070	2939300	H3K4me3_Col-Tair10_AR-GS_common_509	AT1G09100
1	2941510	2942280	H3K4me3_Col-Tair10_AR-GS_common_510	AT1G09130
1	2945050	2945490	H3K4me3_Col-Tair10_AR-GS_common_511	AT1G09140
1	2946280	2946600	H3K4me3_Col-Tair10_AR-GS_common_512	AT1G09150
1	2950570	2950890	H3K4me3_Col-Tair10_AR-GS_common_513	AT1G09155
1	2955370	2955700	H3K4me3_Col-Tair10_AR-GS_common_514	AT1G09160
1	2967080	2967750	H3K4me3_Col-Tair10_AR-GS_common_515	AT1G09190
1	2970920	2971430	H3K4me3_Col-Tair10_AR-GS_common_516	AT1G09195
1	2971550	2972200	H3K4me3_Col-Tair10_AR-GS_common_517	AT1G09200
1	2976430	2976700	H3K4me3_Col-Tair10_AR-GS_common_518	AT1G09210
1	2978780	2979250	H3K4me3_Col-Tair10_AR-GS_common_519	AT1G09220
1	2982240	2982610	H3K4me3_Col-Tair10_AR-GS_common_520	AT1G09230
1	2989400	2990180	H3K4me3_Col-Tair10_AR-GS_common_521	AT1G09250
1	2994350	2994970	H3K4me3_Col-Tair10_AR-GS_common_522	AT1G09270
1	3001010	3001320	H3K4me3_Col-Tair10_AR-GS_common_523	AT1G09280
1	3003430	3003730	H3K4me3_Col-Tair10_AR-GS_common_524	AT1G09290, AT1G09300
1	3003840	3004180	H3K4me3_Col-Tair10_AR-GS_common_525	AT1G09300
1	3011650	3012360	H3K4me3_Col-Tair10_AR-GS_common_526	AT1G09320
1	3015290	3015730	H3K4me3_Col-Tair10_AR-GS_common_527	AT1G09340
1	3035460	3035720	H3K4me3_Col-Tair10_AR-GS_common_528	AT1G09410
1	3041190	3042330	H3K4me3_Col-Tair10_AR-GS_common_529	AT1G09420
1	3042460	3042760	H3K4me3_Col-Tair10_AR-GS_common_530	AT1G09430
1	3063060	3063390	H3K4me3_Col-Tair10_AR-GS_common_531	AT1G09486
1	3064130	3064420	H3K4me3_Col-Tair10_AR-GS_common_532	AT1G09490
1	3071240	3072070	H3K4me3_Col-Tair10_AR-GS_common_533	AT1G09520
1	3077190	3077530	H3K4me3_Col-Tair10_AR-GS_common_534	AT1G09530
1	3093810	3094500	H3K4me3_Col-Tair10_AR-GS_common_535	AT1G09560
1	3102420	3102900	H3K4me3_Col-Tair10_AR-GS_common_536	AT1G09575
1	3104560	3105040	H3K4me3_Col-Tair10_AR-GS_common_537	AT1G09580
1	3106490	3106920	H3K4me3_Col-Tair10_AR-GS_common_538	AT1G09590
1	3115900	3116630	H3K4me3_Col-Tair10_AR-GS_common_539	AT1G09620
1	3119150	3119570	H3K4me3_Col-Tair10_AR-GS_common_540	AT1G09630
1	3119950	3120520	H3K4me3_Col-Tair10_AR-GS_common_541	AT1G09640
1	3123000	3123320	H3K4me3_Col-Tair10_AR-GS_common_542	AT1G09645
1	3130510	3131010	H3K4me3_Col-Tair10_AR-GS_common_543	AT1G09660
1	3135170	3135970	H3K4me3_Col-Tair10_AR-GS_common_544	AT1G09680
1	3137050	3137490	H3K4me3_Col-Tair10_AR-GS_common_545	AT1G09690
1	3139910	3140260	H3K4me3_Col-Tair10_AR-GS_common_546	AT1G09700
1	3140870	3141360	H3K4me3_Col-Tair10_AR-GS_common_547	AT1G09710
1	3154020	3154360	H3K4me3_Col-Tair10_AR-GS_common_548	AT1G09730
1	3154510	3155140	H3K4me3_Col-Tair10_AR-GS_common_549	AT1G09740
1	3158160	3158860	H3K4me3_Col-Tair10_AR-GS_common_550	.
1	3161360	3161640	H3K4me3_Col-Tair10_AR-GS_common_551	AT1G09760
1	3161850	3162300	H3K4me3_Col-Tair10_AR-GS_common_552	AT1G09770
1	3173500	3174040	H3K4me3_Col-Tair10_AR-GS_common_553	AT1G09795
1	3179910	3180400	H3K4me3_Col-Tair10_AR-GS_common_554	AT1G09800
1	3189380	3189900	H3K4me3_Col-Tair10_AR-GS_common_555	AT1G09815
1	3192010	3192490	H3K4me3_Col-Tair10_AR-GS_common_556	AT1G09820
1	3194340	3194980	H3K4me3_Col-Tair10_AR-GS_common_557	AT1G09830
1	3205690	3206070	H3K4me3_Col-Tair10_AR-GS_common_558	AT1G09870
1	3218150	3218610	H3K4me3_Col-Tair10_AR-GS_common_559	AT1G09900
1	3224210	3224570	H3K4me3_Col-Tair10_AR-GS_common_560	AT1G09910, AT1TE10470
1	3226650	3226990	H3K4me3_Col-Tair10_AR-GS_common_561	AT1G09920
1	3238790	3239450	H3K4me3_Col-Tair10_AR-GS_common_562	AT1G09940
1	3240800	3241480	H3K4me3_Col-Tair10_AR-GS_common_563	AT1G09950
1	3244160	3244810	H3K4me3_Col-Tair10_AR-GS_common_564	AT1G09960
1	3252280	3254150	H3K4me3_Col-Tair10_AR-GS_common_565	AT1G09970, AT1TE10570
1	3263910	3264930	H3K4me3_Col-Tair10_AR-GS_common_566	AT1G10000, AT1TE10615
1	3270080	3270710	H3K4me3_Col-Tair10_AR-GS_common_567	.
1	3271200	3271970	H3K4me3_Col-Tair10_AR-GS_common_568	AT1G10020
1	3273840	3274160	H3K4me3_Col-Tair10_AR-GS_common_569	AT1G10030
1	3278060	3278640	H3K4me3_Col-Tair10_AR-GS_common_570	AT1G10040
1	3279260	3279480	H3K4me3_Col-Tair10_AR-GS_common_571	AT1G10050
1	3299820	3300520	H3K4me3_Col-Tair10_AR-GS_common_572	AT1G10095
1	3300720	3300960	H3K4me3_Col-Tair10_AR-GS_common_573	.
1	3302670	3303260	H3K4me3_Col-Tair10_AR-GS_common_574	AT1G10110
1	3305450	3306000	H3K4me3_Col-Tair10_AR-GS_common_575	AT1G10120
1	3310960	3311450	H3K4me3_Col-Tair10_AR-GS_common_576	AT1G10130
1	3322990	3323460	H3K4me3_Col-Tair10_AR-GS_common_577	AT1G10140
1	3326220	3326740	H3K4me3_Col-Tair10_AR-GS_common_578	AT1G10150
1	3329100	3329350	H3K4me3_Col-Tair10_AR-GS_common_579	AT1G10160
1	3331860	3332480	H3K4me3_Col-Tair10_AR-GS_common_580	.
1	3332920	3333230	H3K4me3_Col-Tair10_AR-GS_common_581	.
1	3341230	3341590	H3K4me3_Col-Tair10_AR-GS_common_582	AT1G10180
1	3347560	3347800	H3K4me3_Col-Tair10_AR-GS_common_583	AT1G10200
1	3355580	3356150	H3K4me3_Col-Tair10_AR-GS_common_584	AT1G10230
1	3361520	3361800	H3K4me3_Col-Tair10_AR-GS_common_585	AT1G04783
1	3363430	3364370	H3K4me3_Col-Tair10_AR-GS_common_586	AT1G10270
1	3368090	3368760	H3K4me3_Col-Tair10_AR-GS_common_587	AT1G10280
1	3370480	3371160	H3K4me3_Col-Tair10_AR-GS_common_588	AT1G10290
1	3383440	3383930	H3K4me3_Col-Tair10_AR-GS_common_589	AT1G10310
1	3387690	3388410	H3K4me3_Col-Tair10_AR-GS_common_590	AT1G10320, AT1TE11020
1	3388740	3389170	H3K4me3_Col-Tair10_AR-GS_common_591	AT1G10330
1	3394230	3394880	H3K4me3_Col-Tair10_AR-GS_common_592	AT1G10350
1	3412370	3412820	H3K4me3_Col-Tair10_AR-GS_common_593	AT1G10390, AT1G10395
1	3418910	3419330	H3K4me3_Col-Tair10_AR-GS_common_594	AT1G10410
1	3426990	3427490	H3K4me3_Col-Tair10_AR-GS_common_595	AT1G10417
1	3430110	3430580	H3K4me3_Col-Tair10_AR-GS_common_596	AT1G10430
1	3431770	3432390	H3K4me3_Col-Tair10_AR-GS_common_597	AT1G10450
1	3439690	3439900	H3K4me3_Col-Tair10_AR-GS_common_598	AT1G10460
1	3442580	3442990	H3K4me3_Col-Tair10_AR-GS_common_599	.
1	3443550	3443810	H3K4me3_Col-Tair10_AR-GS_common_600	AT1G10470
1	3460760	3461380	H3K4me3_Col-Tair10_AR-GS_common_601	AT1G10500
1	3461640	3462350	H3K4me3_Col-Tair10_AR-GS_common_602	AT1G10510
1	3465880	3466310	H3K4me3_Col-Tair10_AR-GS_common_603	AT1G10520
1	3469970	3470360	H3K4me3_Col-Tair10_AR-GS_common_604	AT1G10522
1	3472090	3472600	H3K4me3_Col-Tair10_AR-GS_common_605	AT1G10530, AT1G04803
1	3486020	3486240	H3K4me3_Col-Tair10_AR-GS_common_606	.
1	3486350	3486580	H3K4me3_Col-Tair10_AR-GS_common_607	.
1	3487600	3487980	H3K4me3_Col-Tair10_AR-GS_common_608	AT1G10570
1	3492790	3493730	H3K4me3_Col-Tair10_AR-GS_common_609	AT1G10580
1	3502800	3503050	H3K4me3_Col-Tair10_AR-GS_common_610	AT1G10590
1	3503690	3504160	H3K4me3_Col-Tair10_AR-GS_common_611	AT1G10600
1	3532470	3532800	H3K4me3_Col-Tair10_AR-GS_common_612	AT1G10660
1	3550200	3550620	H3K4me3_Col-Tair10_AR-GS_common_613	AT1G10690
1	3554100	3554730	H3K4me3_Col-Tair10_AR-GS_common_614	AT1G10700
1	3558360	3558720	H3K4me3_Col-Tair10_AR-GS_common_615	AT1G10710
1	3562900	3563620	H3K4me3_Col-Tair10_AR-GS_common_616	AT1G10720
1	3565220	3565750	H3K4me3_Col-Tair10_AR-GS_common_617	AT1G10730
1	3570060	3570450	H3K4me3_Col-Tair10_AR-GS_common_618	AT1G10740
1	3591970	3592420	H3K4me3_Col-Tair10_AR-GS_common_619	AT1G10770
1	3604390	3604990	H3K4me3_Col-Tair10_AR-GS_common_620	AT1G10820
1	3606920	3607480	H3K4me3_Col-Tair10_AR-GS_common_621	AT1G10830
1	3609780	3610410	H3K4me3_Col-Tair10_AR-GS_common_622	AT1G10840
1	3612160	3613400	H3K4me3_Col-Tair10_AR-GS_common_623	AT1G10850
1	3627670	3628200	H3K4me3_Col-Tair10_AR-GS_common_624	AT1G10890
1	3639860	3640250	H3K4me3_Col-Tair10_AR-GS_common_625	AT1G10910
1	3655230	3655600	H3K4me3_Col-Tair10_AR-GS_common_626	AT1G10930
1	3657970	3658270	H3K4me3_Col-Tair10_AR-GS_common_627	AT1G10940
1	3659180	3659640	H3K4me3_Col-Tair10_AR-GS_common_628	AT1G10950
1	3664370	3664810	H3K4me3_Col-Tair10_AR-GS_common_629	AT1G10960
1	3675760	3675960	H3K4me3_Col-Tair10_AR-GS_common_630	AT1G11000
1	3676730	3677400	H3K4me3_Col-Tair10_AR-GS_common_631	AT1G11020
1	3681810	3682800	H3K4me3_Col-Tair10_AR-GS_common_632	AT1G11050
1	3684640	3685270	H3K4me3_Col-Tair10_AR-GS_common_633	AT1G11060
1	3702630	3703380	H3K4me3_Col-Tair10_AR-GS_common_634	AT1G11090, AT1G04837
1	3709110	3709570	H3K4me3_Col-Tair10_AR-GS_common_635	AT1G11100
1	3715120	3715560	H3K4me3_Col-Tair10_AR-GS_common_636	AT1G11120, AT1TE12090
1	3718910	3719500	H3K4me3_Col-Tair10_AR-GS_common_637	AT1G11125
1	3728990	3729270	H3K4me3_Col-Tair10_AR-GS_common_638	AT1TE12135, AT1G11150
1	3745070	3745510	H3K4me3_Col-Tair10_AR-GS_common_639	AT1G11175
1	3745750	3746070	H3K4me3_Col-Tair10_AR-GS_common_640	AT1G11180
1	3756350	3756960	H3K4me3_Col-Tair10_AR-GS_common_641	AT1G11210
1	3760010	3760350	H3K4me3_Col-Tair10_AR-GS_common_642	.
1	3760560	3761200	H3K4me3_Col-Tair10_AR-GS_common_643	AT1G11220
1	3767820	3768310	H3K4me3_Col-Tair10_AR-GS_common_644	.
1	3777820	3778210	H3K4me3_Col-Tair10_AR-GS_common_645	AT1G11260
1	3778950	3779420	H3K4me3_Col-Tair10_AR-GS_common_646	.
1	3786340	3786690	H3K4me3_Col-Tair10_AR-GS_common_647	AT1G11270
1	3793240	3794070	H3K4me3_Col-Tair10_AR-GS_common_648	AT1G11290
1	3807120	3807760	H3K4me3_Col-Tair10_AR-GS_common_649	AT1G11320
1	3810440	3810750	H3K4me3_Col-Tair10_AR-GS_common_650	AT1G11330
1	3822150	3822980	H3K4me3_Col-Tair10_AR-GS_common_651	AT1G11360
1	3828340	3828990	H3K4me3_Col-Tair10_AR-GS_common_652	.
1	3829910	3830230	H3K4me3_Col-Tair10_AR-GS_common_653	AT1G11370
1	3832600	3833090	H3K4me3_Col-Tair10_AR-GS_common_654	AT1G11380
1	3837160	3837600	H3K4me3_Col-Tair10_AR-GS_common_655	AT1G11390
1	3837840	3838210	H3K4me3_Col-Tair10_AR-GS_common_656	AT1G11400
1	3846390	3846840	H3K4me3_Col-Tair10_AR-GS_common_657	AT1G11420
1	3847220	3847670	H3K4me3_Col-Tair10_AR-GS_common_658	AT1G11430
1	3849670	3849960	H3K4me3_Col-Tair10_AR-GS_common_659	AT1G11440
1	3866180	3866940	H3K4me3_Col-Tair10_AR-GS_common_660	AT1G11480
1	3878800	3879020	H3K4me3_Col-Tair10_AR-GS_common_661	.
1	3880040	3880290	H3K4me3_Col-Tair10_AR-GS_common_662	AT1G11545
1	3895970	3896950	H3K4me3_Col-Tair10_AR-GS_common_663	AT1G11592
1	3913770	3914380	H3K4me3_Col-Tair10_AR-GS_common_664	AT1G11630
1	3914780	3915300	H3K4me3_Col-Tair10_AR-GS_common_665	AT1G11650
1	3915410	3915810	H3K4me3_Col-Tair10_AR-GS_common_666	AT1G11650
1	3930320	3930900	H3K4me3_Col-Tair10_AR-GS_common_667	AT1G11670
1	3931160	3931500	H3K4me3_Col-Tair10_AR-GS_common_668	AT1G11670
1	3945790	3946440	H3K4me3_Col-Tair10_AR-GS_common_669	AT1G11700
1	3948700	3949350	H3K4me3_Col-Tair10_AR-GS_common_670	AT1G11710
1	3951410	3951750	H3K4me3_Col-Tair10_AR-GS_common_671	AT1G11720, AT1G04873
1	3966050	3966840	H3K4me3_Col-Tair10_AR-GS_common_672	AT1G11740
1	3975810	3976120	H3K4me3_Col-Tair10_AR-GS_common_673	AT1G11770
1	3978830	3979260	H3K4me3_Col-Tair10_AR-GS_common_674	AT1G11780
1	3981270	3981730	H3K4me3_Col-Tair10_AR-GS_common_675	AT1G11790
1	3986730	3987270	H3K4me3_Col-Tair10_AR-GS_common_676	AT1G11800
1	3992710	3993470	H3K4me3_Col-Tair10_AR-GS_common_677	AT1G11820
1	4001730	4002100	H3K4me3_Col-Tair10_AR-GS_common_678	AT1G11860
1	4003800	4004320	H3K4me3_Col-Tair10_AR-GS_common_679	AT1G11870
1	4009830	4010420	H3K4me3_Col-Tair10_AR-GS_common_680	AT1G11880
1	4014840	4015310	H3K4me3_Col-Tair10_AR-GS_common_681	AT1G11905, AT1TE13060
1	4028710	4029200	H3K4me3_Col-Tair10_AR-GS_common_682	AT1G11930
1	4033610	4034110	H3K4me3_Col-Tair10_AR-GS_common_683	AT1G11940
1	4053330	4053850	H3K4me3_Col-Tair10_AR-GS_common_684	AT1G12000
1	4058200	4058410	H3K4me3_Col-Tair10_AR-GS_common_685	AT1G12013
1	4062620	4063310	H3K4me3_Col-Tair10_AR-GS_common_686	AT1G12020
1	4064780	4065170	H3K4me3_Col-Tair10_AR-GS_common_687	.
1	4071350	4072350	H3K4me3_Col-Tair10_AR-GS_common_688	AT1TE13240, AT1TE13245
1	4072770	4073230	H3K4me3_Col-Tair10_AR-GS_common_689	AT1G12050
1	4076310	4077010	H3K4me3_Col-Tair10_AR-GS_common_690	AT1G12060
1	4077690	4078020	H3K4me3_Col-Tair10_AR-GS_common_691	AT1G12064
1	4106110	4106720	H3K4me3_Col-Tair10_AR-GS_common_692	AT1G12110
1	4118490	4119160	H3K4me3_Col-Tair10_AR-GS_common_693	AT1G12130
1	4121330	4121870	H3K4me3_Col-Tair10_AR-GS_common_694	AT1G12140
1	4126040	4126600	H3K4me3_Col-Tair10_AR-GS_common_695	AT1G12160
1	4137520	4138170	H3K4me3_Col-Tair10_AR-GS_common_696	AT1G12200
1	4148010	4148390	H3K4me3_Col-Tair10_AR-GS_common_697	AT1G12230
1	4157750	4158360	H3K4me3_Col-Tair10_AR-GS_common_698	AT1G12244
1	4159430	4159820	H3K4me3_Col-Tair10_AR-GS_common_699	AT1G12250
1	4172020	4172860	H3K4me3_Col-Tair10_AR-GS_common_700	AT1G12270
1	4185690	4186160	H3K4me3_Col-Tair10_AR-GS_common_701	AT1G12300
1	4187440	4188030	H3K4me3_Col-Tair10_AR-GS_common_702	AT1G12320, AT1G12310
1	4189410	4190180	H3K4me3_Col-Tair10_AR-GS_common_703	.
1	4195000	4196170	H3K4me3_Col-Tair10_AR-GS_common_704	AT1G12330
1	4201050	4201490	H3K4me3_Col-Tair10_AR-GS_common_705	AT1G12360
1	4208440	4208960	H3K4me3_Col-Tair10_AR-GS_common_706	AT1G12370
1	4215960	4216250	H3K4me3_Col-Tair10_AR-GS_common_707	AT1G12380
1	4216490	4216690	H3K4me3_Col-Tair10_AR-GS_common_708	AT1G12380
1	4216850	4217100	H3K4me3_Col-Tair10_AR-GS_common_709	AT1G12380
1	4220160	4220490	H3K4me3_Col-Tair10_AR-GS_common_710	AT1G12390
1	4238160	4238610	H3K4me3_Col-Tair10_AR-GS_common_711	AT1G12430
1	4241810	4242400	H3K4me3_Col-Tair10_AR-GS_common_712	.
1	4244330	4244740	H3K4me3_Col-Tair10_AR-GS_common_713	AT1G12450
1	4247680	4248120	H3K4me3_Col-Tair10_AR-GS_common_714	AT1G12460
1	4250970	4251290	H3K4me3_Col-Tair10_AR-GS_common_715	AT1G12470
1	4264250	4265040	H3K4me3_Col-Tair10_AR-GS_common_716	AT1G12500
1	4268490	4268940	H3K4me3_Col-Tair10_AR-GS_common_717	AT1G12520
1	4270450	4270790	H3K4me3_Col-Tair10_AR-GS_common_718	AT1G12530
1	4274590	4275210	H3K4me3_Col-Tair10_AR-GS_common_719	AT1G12550
1	4290360	4290790	H3K4me3_Col-Tair10_AR-GS_common_720	AT1G12610
1	4296620	4297060	H3K4me3_Col-Tair10_AR-GS_common_721	AT1G12620
1	4305290	4305740	H3K4me3_Col-Tair10_AR-GS_common_722	AT1G12640
1	4328000	4328310	H3K4me3_Col-Tair10_AR-GS_common_723	AT1G12710
1	4334600	4335090	H3K4me3_Col-Tair10_AR-GS_common_724	AT1G12730
1	4348570	4349460	H3K4me3_Col-Tair10_AR-GS_common_725	AT1G12760
1	4353850	4354210	H3K4me3_Col-Tair10_AR-GS_common_726	AT1G12775
1	4364740	4365340	H3K4me3_Col-Tair10_AR-GS_common_727	AT1G12800
1	4367360	4367930	H3K4me3_Col-Tair10_AR-GS_common_728	AT1G12810
1	4370480	4370940	H3K4me3_Col-Tair10_AR-GS_common_729	AT1G12820
1	4374340	4375130	H3K4me3_Col-Tair10_AR-GS_common_730	AT1G12840, AT1TE14210, AT1G12830
1	4375980	4376210	H3K4me3_Col-Tair10_AR-GS_common_731	AT1G12840
1	4380930	4381600	H3K4me3_Col-Tair10_AR-GS_common_732	AT1G12850
1	4384650	4385430	H3K4me3_Col-Tair10_AR-GS_common_733	AT1G12860
1	4395420	4396220	H3K4me3_Col-Tair10_AR-GS_common_734	AT1G12910
1	4397350	4397940	H3K4me3_Col-Tair10_AR-GS_common_735	AT1G12920
1	4404900	4405520	H3K4me3_Col-Tair10_AR-GS_common_736	AT1G12930
1	4416350	4417070	H3K4me3_Col-Tair10_AR-GS_common_737	AT1G12940
1	4423590	4424260	H3K4me3_Col-Tair10_AR-GS_common_738	AT1G12970
1	4429780	4429990	H3K4me3_Col-Tair10_AR-GS_common_739	AT1G12980
1	4430110	4430310	H3K4me3_Col-Tair10_AR-GS_common_740	AT1G12980
1	4433690	4434140	H3K4me3_Col-Tair10_AR-GS_common_741	AT1G12990
1	4442510	4443700	H3K4me3_Col-Tair10_AR-GS_common_742	AT1G13020
1	4446920	4447350	H3K4me3_Col-Tair10_AR-GS_common_743	AT1G13030
1	4447510	4447890	H3K4me3_Col-Tair10_AR-GS_common_744	AT1G13040
1	4459290	4459690	H3K4me3_Col-Tair10_AR-GS_common_745	AT1G13080
1	4461830	4462340	H3K4me3_Col-Tair10_AR-GS_common_746	AT1G13090
1	4478090	4478440	H3K4me3_Col-Tair10_AR-GS_common_747	.
1	4480810	4481110	H3K4me3_Col-Tair10_AR-GS_common_748	AT1G13145
1	4484570	4485180	H3K4me3_Col-Tair10_AR-GS_common_749	AT1G13160
1	4491900	4492520	H3K4me3_Col-Tair10_AR-GS_common_750	AT1G13170
1	4495070	4495730	H3K4me3_Col-Tair10_AR-GS_common_751	AT1G13180
1	4498890	4499200	H3K4me3_Col-Tair10_AR-GS_common_752	AT1G13190
1	4513200	4513760	H3K4me3_Col-Tair10_AR-GS_common_753	AT1G13210
1	4515580	4516060	H3K4me3_Col-Tair10_AR-GS_common_754	AT1G13220
1	4525610	4525890	H3K4me3_Col-Tair10_AR-GS_common_755	.
1	4529050	4530050	H3K4me3_Col-Tair10_AR-GS_common_756	AT1G13250
1	4544960	4545300	H3K4me3_Col-Tair10_AR-GS_common_757	AT1G13270
1	4547990	4548580	H3K4me3_Col-Tair10_AR-GS_common_758	.
1	4576230	4576630	H3K4me3_Col-Tair10_AR-GS_common_759	AT1G13350
1	4577200	4577820	H3K4me3_Col-Tair10_AR-GS_common_760	AT1G13360
1	4590080	4590430	H3K4me3_Col-Tair10_AR-GS_common_761	AT1G13380
1	4592800	4593620	H3K4me3_Col-Tair10_AR-GS_common_762	.
[truncated: 17,835 more rows]

## Sheet: H3K9me3 FH>AR
Supplementary Dataset S3. Genomic coordinates and associated genes of differential histone methylation peaks during seed-state transitions in Col.
[truncated: 161 more rows]

[truncated: 9 more sheets: H3K9me3 FH<AR, H3K9me3 FH≒AR, H3K9me3 AR>GS, H3K9me3 AR<GS, H3K9me3 AR≒GS, H3K27me3 FH>AR, H3K27me3 FH<AR, H3K27me3 AR>GS, H3K27me3 AR<GS]
