# Supplementary material for: Plant-specific function of H3K9me3 as a permissive chromatin mark during Arabidopsis seed germination
Source: Front Plant Sci. 2026 Mar 12;17:1785818. doi: 10.3389/fpls.2026.1785818 (PMC13017857; doi:10.3389/fpls.2026.1785818)
Supplement: Supplementary file 5 [file Table4.xlsx]

## Sheet: H3K4me3 FH>AR
Supplementary Dataset S4. Genomic coordinates and associated genes of differential histone methylation peaks during seed-state transitions in Cvi.
Chromosome	Peak start	Peak end	Peak name	Associated gene
1	1358060	1358320	H3K4me3_Cvi-pseudoTair10_FH-AR_cond1_1	AT1G04820
1	1421000	1421210	H3K4me3_Cvi-pseudoTair10_FH-AR_cond1_2	AT1G04990
1	4568110	4568310	H3K4me3_Cvi-pseudoTair10_FH-AR_cond1_3	AT1G13330
1	4615860	4616070	H3K4me3_Cvi-pseudoTair10_FH-AR_cond1_4	AT1G13460
1	5420480	5420710	H3K4me3_Cvi-pseudoTair10_FH-AR_cond1_5	AT1G15750
1	6352610	6352890	H3K4me3_Cvi-pseudoTair10_FH-AR_cond1_6	AT1G18460
1	7771680	7771970	H3K4me3_Cvi-pseudoTair10_FH-AR_cond1_7	AT1G22050
1	10294140	10294450	H3K4me3_Cvi-pseudoTair10_FH-AR_cond1_8	AT1G29400
1	23664380	23664600	H3K4me3_Cvi-pseudoTair10_FH-AR_cond1_9	AT1G63770
1	25043020	25043220	H3K4me3_Cvi-pseudoTair10_FH-AR_cond1_10	AT1G67070
1	25276300	25276770	H3K4me3_Cvi-pseudoTair10_FH-AR_cond1_11	AT1G67480
1	27790860	27791090	H3K4me3_Cvi-pseudoTair10_FH-AR_cond1_12	AT1G73920
1	29419600	29419890	H3K4me3_Cvi-pseudoTair10_FH-AR_cond1_13	AT1G78200
2	2332520	2332750	H3K4me3_Cvi-pseudoTair10_FH-AR_cond1_14	AT2G06005
2	18624420	18624700	H3K4me3_Cvi-pseudoTair10_FH-AR_cond1_15	AT2G45170
2	19232670	19232880	H3K4me3_Cvi-pseudoTair10_FH-AR_cond1_16	AT2G46790
3	3087970	3088270	H3K4me3_Cvi-pseudoTair10_FH-AR_cond1_17	AT3G10010
3	3172570	3172790	H3K4me3_Cvi-pseudoTair10_FH-AR_cond1_18	AT3G10260
3	3905520	3905800	H3K4me3_Cvi-pseudoTair10_FH-AR_cond1_19	AT3G12250
3	5073070	5073270	H3K4me3_Cvi-pseudoTair10_FH-AR_cond1_20	AT3G15070
3	6073800	6074090	H3K4me3_Cvi-pseudoTair10_FH-AR_cond1_21	AT3G17750
3	8392840	8393140	H3K4me3_Cvi-pseudoTair10_FH-AR_cond1_22	AT3G23430
3	10047000	10047230	H3K4me3_Cvi-pseudoTair10_FH-AR_cond1_23	AT3G27210
3	16460050	16460320	H3K4me3_Cvi-pseudoTair10_FH-AR_cond1_24	AT3G45000
3	17474890	17475180	H3K4me3_Cvi-pseudoTair10_FH-AR_cond1_25	AT3G47420
3	17567690	17567900	H3K4me3_Cvi-pseudoTair10_FH-AR_cond1_26	AT3G47640
3	18476530	18476770	H3K4me3_Cvi-pseudoTair10_FH-AR_cond1_27	AT3G49810
3	20853130	20853390	H3K4me3_Cvi-pseudoTair10_FH-AR_cond1_28	.
4	7653700	7653900	H3K4me3_Cvi-pseudoTair10_FH-AR_cond1_29	AT4G13160
4	8020980	8021180	H3K4me3_Cvi-pseudoTair10_FH-AR_cond1_30	AT4G13850
4	9362740	9362950	H3K4me3_Cvi-pseudoTair10_FH-AR_cond1_31	.
4	14706060	14706270	H3K4me3_Cvi-pseudoTair10_FH-AR_cond1_32	AT4G30080
5	3784960	3785160	H3K4me3_Cvi-pseudoTair10_FH-AR_cond1_33	.
5	8885150	8885380	H3K4me3_Cvi-pseudoTair10_FH-AR_cond1_34	AT5G25520
5	12965410	12965620	H3K4me3_Cvi-pseudoTair10_FH-AR_cond1_35	.
5	17390680	17390900	H3K4me3_Cvi-pseudoTair10_FH-AR_cond1_36	AT5G43330
5	18825340	18825540	H3K4me3_Cvi-pseudoTair10_FH-AR_cond1_37	AT5G46410

## Sheet: H3K4me3 FH<AR
Supplementary Dataset S4. Genomic coordinates and associated genes of differential histone methylation peaks during seed-state transitions in Cvi.
Chromosome	Peak start	Peak end	Peak name	Associated gene
1	354260	354490	H3K4me3_Cvi-pseudoTair10_FH-AR_cond2_1	AT1G02020
1	588670	588900	H3K4me3_Cvi-pseudoTair10_FH-AR_cond2_2	AT1G02700
1	1348660	1349140	H3K4me3_Cvi-pseudoTair10_FH-AR_cond2_3	AT1G04800
1	3946040	3946240	H3K4me3_Cvi-pseudoTair10_FH-AR_cond2_4	AT1G11700
1	4071340	4071920	H3K4me3_Cvi-pseudoTair10_FH-AR_cond2_5	AT1TE13240, AT1TE13245
1	5062310	5062610	H3K4me3_Cvi-pseudoTair10_FH-AR_cond2_6	.
1	5066810	5067070	H3K4me3_Cvi-pseudoTair10_FH-AR_cond2_7	.
1	5209250	5209450	H3K4me3_Cvi-pseudoTair10_FH-AR_cond2_8	AT1G15130
1	5547090	5547390	H3K4me3_Cvi-pseudoTair10_FH-AR_cond2_9	AT1G16210
1	7988520	7988850	H3K4me3_Cvi-pseudoTair10_FH-AR_cond2_10	AT1G22600
1	9078230	9079220	H3K4me3_Cvi-pseudoTair10_FH-AR_cond2_11	AT1G26240
1	9538160	9538380	H3K4me3_Cvi-pseudoTair10_FH-AR_cond2_12	.
1	11181790	11182050	H3K4me3_Cvi-pseudoTair10_FH-AR_cond2_13	AT1G31280, AT1TE36140
1	18318260	18318480	H3K4me3_Cvi-pseudoTair10_FH-AR_cond2_14	AT1TE60715
1	23103040	23103240	H3K4me3_Cvi-pseudoTair10_FH-AR_cond2_15	.
1	23953750	23953950	H3K4me3_Cvi-pseudoTair10_FH-AR_cond2_16	AT1G64500
1	26556260	26556610	H3K4me3_Cvi-pseudoTair10_FH-AR_cond2_17	AT1G70460
1	27127560	27127780	H3K4me3_Cvi-pseudoTair10_FH-AR_cond2_18	AT1G72100
1	27127970	27128290	H3K4me3_Cvi-pseudoTair10_FH-AR_cond2_19	AT1G72100
1	28336140	28336470	H3K4me3_Cvi-pseudoTair10_FH-AR_cond2_20	AT1G75490
1	30014530	30014760	H3K4me3_Cvi-pseudoTair10_FH-AR_cond2_21	AT1G79770
1	30195170	30195410	H3K4me3_Cvi-pseudoTair10_FH-AR_cond2_22	AT1G80310, AT1G80315
2	115840	116110	H3K4me3_Cvi-pseudoTair10_FH-AR_cond2_23	AT2G01190
2	164360	164710	H3K4me3_Cvi-pseudoTair10_FH-AR_cond2_24	AT2G01340
2	851450	851680	H3K4me3_Cvi-pseudoTair10_FH-AR_cond2_25	.
2	2055890	2056520	H3K4me3_Cvi-pseudoTair10_FH-AR_cond2_26	AT2G05580, AT2TE09380
2	7764510	7764850	H3K4me3_Cvi-pseudoTair10_FH-AR_cond2_27	AT2G17870
2	9037040	9037330	H3K4me3_Cvi-pseudoTair10_FH-AR_cond2_28	.
2	11720490	11720740	H3K4me3_Cvi-pseudoTair10_FH-AR_cond2_29	AT2G27389
2	12161570	12161770	H3K4me3_Cvi-pseudoTair10_FH-AR_cond2_30	.
2	12301120	12301430	H3K4me3_Cvi-pseudoTair10_FH-AR_cond2_31	AT2G28670
2	12354940	12355160	H3K4me3_Cvi-pseudoTair10_FH-AR_cond2_32	AT2G28790
2	15357920	15358230	H3K4me3_Cvi-pseudoTair10_FH-AR_cond2_33	AT2G36640
2	16708630	16709180	H3K4me3_Cvi-pseudoTair10_FH-AR_cond2_34	AT2G40008
2	16797110	16797500	H3K4me3_Cvi-pseudoTair10_FH-AR_cond2_35	AT2G40220
2	17206730	17207200	H3K4me3_Cvi-pseudoTair10_FH-AR_cond2_36	AT2G41260
2	17715430	17715640	H3K4me3_Cvi-pseudoTair10_FH-AR_cond2_37	.
2	17715750	17716470	H3K4me3_Cvi-pseudoTair10_FH-AR_cond2_38	AT2G42560
2	17920960	17921170	H3K4me3_Cvi-pseudoTair10_FH-AR_cond2_39	AT2G43100
2	18564510	18565020	H3K4me3_Cvi-pseudoTair10_FH-AR_cond2_40	AT2G45000, AT2G44993
2	19568820	19569180	H3K4me3_Cvi-pseudoTair10_FH-AR_cond2_41	AT2G47770
2	19630030	19630280	H3K4me3_Cvi-pseudoTair10_FH-AR_cond2_42	AT2G47970
2	19637750	19638120	H3K4me3_Cvi-pseudoTair10_FH-AR_cond2_43	AT2G47990
2	19641560	19642000	H3K4me3_Cvi-pseudoTair10_FH-AR_cond2_44	AT2G48010
2	19642280	19642510	H3K4me3_Cvi-pseudoTair10_FH-AR_cond2_45	AT2G48010
3	1497840	1498050	H3K4me3_Cvi-pseudoTair10_FH-AR_cond2_46	.
3	2747150	2747750	H3K4me3_Cvi-pseudoTair10_FH-AR_cond2_47	.
3	3186510	3186790	H3K4me3_Cvi-pseudoTair10_FH-AR_cond2_48	AT3G10300
3	5063260	5063460	H3K4me3_Cvi-pseudoTair10_FH-AR_cond2_49	.
3	5310260	5310530	H3K4me3_Cvi-pseudoTair10_FH-AR_cond2_50	AT3G15670
3	5999690	6000230	H3K4me3_Cvi-pseudoTair10_FH-AR_cond2_51	AT3G17520
3	6396160	6396460	H3K4me3_Cvi-pseudoTair10_FH-AR_cond2_52	AT3G18570
3	6559460	6560100	H3K4me3_Cvi-pseudoTair10_FH-AR_cond2_53	AT3TE27560
3	7653340	7653730	H3K4me3_Cvi-pseudoTair10_FH-AR_cond2_54	.
3	7972210	7972440	H3K4me3_Cvi-pseudoTair10_FH-AR_cond2_55	AT3G22500
3	8861260	8861550	H3K4me3_Cvi-pseudoTair10_FH-AR_cond2_56	AT3G24400
3	10791760	10792160	H3K4me3_Cvi-pseudoTair10_FH-AR_cond2_57	.
3	17189530	17189930	H3K4me3_Cvi-pseudoTair10_FH-AR_cond2_58	AT3G46658
3	17192880	17193110	H3K4me3_Cvi-pseudoTair10_FH-AR_cond2_59	AT3G46668
3	19666070	19666460	H3K4me3_Cvi-pseudoTair10_FH-AR_cond2_60	AT3G53040
3	19821130	19821360	H3K4me3_Cvi-pseudoTair10_FH-AR_cond2_61	AT3G53460
3	20605310	20605560	H3K4me3_Cvi-pseudoTair10_FH-AR_cond2_62	.
3	21411030	21411230	H3K4me3_Cvi-pseudoTair10_FH-AR_cond2_63	AT3G57800
3	23444300	23444550	H3K4me3_Cvi-pseudoTair10_FH-AR_cond2_64	AT3G63490
4	1111240	1111470	H3K4me3_Cvi-pseudoTair10_FH-AR_cond2_65	AT4G02520
4	7220250	7220670	H3K4me3_Cvi-pseudoTair10_FH-AR_cond2_66	.
4	7760510	7760890	H3K4me3_Cvi-pseudoTair10_FH-AR_cond2_67	AT4TE34015
4	7858480	7859400	H3K4me3_Cvi-pseudoTair10_FH-AR_cond2_68	AT4G13510, AT4G13505
4	8793470	8793730	H3K4me3_Cvi-pseudoTair10_FH-AR_cond2_69	AT4G15390
4	11022940	11023390	H3K4me3_Cvi-pseudoTair10_FH-AR_cond2_70	AT4G20440
4	11669600	11669990	H3K4me3_Cvi-pseudoTair10_FH-AR_cond2_71	AT4G22020
4	12724990	12725290	H3K4me3_Cvi-pseudoTair10_FH-AR_cond2_72	AT4G24660
4	14088010	14088400	H3K4me3_Cvi-pseudoTair10_FH-AR_cond2_73	AT4G28520
4	14088580	14088920	H3K4me3_Cvi-pseudoTair10_FH-AR_cond2_74	.
4	15488250	15488510	H3K4me3_Cvi-pseudoTair10_FH-AR_cond2_75	AT4G32020
4	16280210	16280490	H3K4me3_Cvi-pseudoTair10_FH-AR_cond2_76	AT4TE78070
4	17037980	17038410	H3K4me3_Cvi-pseudoTair10_FH-AR_cond2_77	AT4G36000
4	17288750	17288990	H3K4me3_Cvi-pseudoTair10_FH-AR_cond2_78	AT4G36670
4	17915420	17915720	H3K4me3_Cvi-pseudoTair10_FH-AR_cond2_79	AT4G38200
4	18023130	18023430	H3K4me3_Cvi-pseudoTair10_FH-AR_cond2_80	AT4G38540
4	18048740	18049220	H3K4me3_Cvi-pseudoTair10_FH-AR_cond2_81	AT4G38600
5	652240	652600	H3K4me3_Cvi-pseudoTair10_FH-AR_cond2_82	AT5G02850
5	1080540	1080850	H3K4me3_Cvi-pseudoTair10_FH-AR_cond2_83	AT5G04010
5	1694860	1695070	H3K4me3_Cvi-pseudoTair10_FH-AR_cond2_84	AT5G05660
5	2089770	2090040	H3K4me3_Cvi-pseudoTair10_FH-AR_cond2_85	AT5G06760
5	2462120	2462970	H3K4me3_Cvi-pseudoTair10_FH-AR_cond2_86	.
5	2996510	2996770	H3K4me3_Cvi-pseudoTair10_FH-AR_cond2_87	.
5	3112500	3112730	H3K4me3_Cvi-pseudoTair10_FH-AR_cond2_88	AT5G09970
5	3708300	3708620	H3K4me3_Cvi-pseudoTair10_FH-AR_cond2_89	.
5	4557910	4558230	H3K4me3_Cvi-pseudoTair10_FH-AR_cond2_90	.
5	4696260	4696550	H3K4me3_Cvi-pseudoTair10_FH-AR_cond2_91	AT5G14570
5	4827100	4827390	H3K4me3_Cvi-pseudoTair10_FH-AR_cond2_92	AT5G14920
5	4988030	4988540	H3K4me3_Cvi-pseudoTair10_FH-AR_cond2_93	AT5G15360
5	7117840	7118140	H3K4me3_Cvi-pseudoTair10_FH-AR_cond2_94	AT5G20960
5	9692370	9692780	H3K4me3_Cvi-pseudoTair10_FH-AR_cond2_95	.
5	13852560	13853410	H3K4me3_Cvi-pseudoTair10_FH-AR_cond2_96	AT5TE49345, AT5G35660
5	15439930	15440460	H3K4me3_Cvi-pseudoTair10_FH-AR_cond2_97	AT5G38560, AT5TE55865
5	16226750	16227370	H3K4me3_Cvi-pseudoTair10_FH-AR_cond2_98	AT5TE58640, AT5TE58645
5	17756490	17756840	H3K4me3_Cvi-pseudoTair10_FH-AR_cond2_99	.
5	17756990	17757350	H3K4me3_Cvi-pseudoTair10_FH-AR_cond2_100	.
5	17830030	17830550	H3K4me3_Cvi-pseudoTair10_FH-AR_cond2_101	.
5	17830710	17830910	H3K4me3_Cvi-pseudoTair10_FH-AR_cond2_102	AT5G44260
5	18964310	18964670	H3K4me3_Cvi-pseudoTair10_FH-AR_cond2_103	AT5G46730
5	19301540	19301760	H3K4me3_Cvi-pseudoTair10_FH-AR_cond2_104	AT5G47610
5	19357560	19357760	H3K4me3_Cvi-pseudoTair10_FH-AR_cond2_105	AT5G47810
5	20167440	20167720	H3K4me3_Cvi-pseudoTair10_FH-AR_cond2_106	.
5	20168120	20168550	H3K4me3_Cvi-pseudoTair10_FH-AR_cond2_107	AT5G49665
5	20997900	20998180	H3K4me3_Cvi-pseudoTair10_FH-AR_cond2_108	AT5G51680
5	23585970	23586200	H3K4me3_Cvi-pseudoTair10_FH-AR_cond2_109	AT5G58350
5	26136350	26136680	H3K4me3_Cvi-pseudoTair10_FH-AR_cond2_110	AT5G65410
5	26430430	26430680	H3K4me3_Cvi-pseudoTair10_FH-AR_cond2_111	AT5G66110
5	26518770	26519080	H3K4me3_Cvi-pseudoTair10_FH-AR_cond2_112	AT5G66400

## Sheet: H3K4me3 FH≒AR
Supplementary Dataset S4. Genomic coordinates and associated genes of differential histone methylation peaks during seed-state transitions in Cvi.
Common peaks determined by MACS2 bdgdiff
Chromosome	Peak start	Peak end	Peak name	Associated gene
1	3620	4250	H3K4me3_Cvi-pseudoTair10_FH-AR_common_1	AT1G01010
1	8390	8680	H3K4me3_Cvi-pseudoTair10_FH-AR_common_2	AT1G01020
1	12610	12970	H3K4me3_Cvi-pseudoTair10_FH-AR_common_3	AT1G01030
1	23270	23870	H3K4me3_Cvi-pseudoTair10_FH-AR_common_4	AT1G01040, AT1G03993
1	32600	32850	H3K4me3_Cvi-pseudoTair10_FH-AR_common_5	AT1G01050, AT1G03997
1	37340	37810	H3K4me3_Cvi-pseudoTair10_FH-AR_common_6	AT1G01060
1	46290	46700	H3K4me3_Cvi-pseudoTair10_FH-AR_common_7	AT1G01080
1	48490	49260	H3K4me3_Cvi-pseudoTair10_FH-AR_common_8	AT1G01090
1	50810	51160	H3K4me3_Cvi-pseudoTair10_FH-AR_common_9	AT1G01100
1	52240	52730	H3K4me3_Cvi-pseudoTair10_FH-AR_common_10	AT1G01110
1	57570	58780	H3K4me3_Cvi-pseudoTair10_FH-AR_common_11	AT1G01120
1	63430	63920	H3K4me3_Cvi-pseudoTair10_FH-AR_common_12	AT1G01130
1	67260	67620	H3K4me3_Cvi-pseudoTair10_FH-AR_common_13	AT1G01140
1	72390	73020	H3K4me3_Cvi-pseudoTair10_FH-AR_common_14	AT1G01160, AT1G04007
1	74120	74460	H3K4me3_Cvi-pseudoTair10_FH-AR_common_15	AT1G01170
1	75560	76480	H3K4me3_Cvi-pseudoTair10_FH-AR_common_16	AT1G01180
1	84140	84370	H3K4me3_Cvi-pseudoTair10_FH-AR_common_17	AT1G01190
1	86750	87110	H3K4me3_Cvi-pseudoTair10_FH-AR_common_18	.
1	87850	88190	H3K4me3_Cvi-pseudoTair10_FH-AR_common_19	AT1G01200
1	88910	89540	H3K4me3_Cvi-pseudoTair10_FH-AR_common_20	AT1G01210
1	91590	92120	H3K4me3_Cvi-pseudoTair10_FH-AR_common_21	AT1G01220, AT1G04023
1	97490	98080	H3K4me3_Cvi-pseudoTair10_FH-AR_common_22	AT1G01230
1	100580	101040	H3K4me3_Cvi-pseudoTair10_FH-AR_common_23	AT1G01240
1	104720	105300	H3K4me3_Cvi-pseudoTair10_FH-AR_common_24	AT1G01250
1	109060	109940	H3K4me3_Cvi-pseudoTair10_FH-AR_common_25	AT1G01260
1	114250	114750	H3K4me3_Cvi-pseudoTair10_FH-AR_common_26	AT1G01290
1	117090	118500	H3K4me3_Cvi-pseudoTair10_FH-AR_common_27	AT1G01300
1	120170	120470	H3K4me3_Cvi-pseudoTair10_FH-AR_common_28	AT1G01310
1	120790	121020	H3K4me3_Cvi-pseudoTair10_FH-AR_common_29	.
1	127830	128290	H3K4me3_Cvi-pseudoTair10_FH-AR_common_30	AT1G01320
1	135600	135820	H3K4me3_Cvi-pseudoTair10_FH-AR_common_31	AT1G01340
1	136140	136520	H3K4me3_Cvi-pseudoTair10_FH-AR_common_32	AT1G01350
1	138420	139270	H3K4me3_Cvi-pseudoTair10_FH-AR_common_33	AT1G01355
1	142050	142790	H3K4me3_Cvi-pseudoTair10_FH-AR_common_34	AT1G01360
1	143590	144080	H3K4me3_Cvi-pseudoTair10_FH-AR_common_35	AT1G01370
1	149360	149750	H3K4me3_Cvi-pseudoTair10_FH-AR_common_36	AT1G01390
1	154700	155970	H3K4me3_Cvi-pseudoTair10_FH-AR_common_37	AT1G01420
1	157850	158510	H3K4me3_Cvi-pseudoTair10_FH-AR_common_38	AT1G01430
1	161970	162650	H3K4me3_Cvi-pseudoTair10_FH-AR_common_39	AT1G01440
1	163390	163710	H3K4me3_Cvi-pseudoTair10_FH-AR_common_40	AT1G01448
1	167300	167800	H3K4me3_Cvi-pseudoTair10_FH-AR_common_41	AT1G01453
1	172280	172860	H3K4me3_Cvi-pseudoTair10_FH-AR_common_42	AT1G01470
1	176550	176800	H3K4me3_Cvi-pseudoTair10_FH-AR_common_43	AT1G01480
1	177140	177460	H3K4me3_Cvi-pseudoTair10_FH-AR_common_44	.
1	185160	186070	H3K4me3_Cvi-pseudoTair10_FH-AR_common_45	AT1G01500
1	187200	187960	H3K4me3_Cvi-pseudoTair10_FH-AR_common_46	AT1G01510
1	190550	190840	H3K4me3_Cvi-pseudoTair10_FH-AR_common_47	AT1G01520
1	195750	196550	H3K4me3_Cvi-pseudoTair10_FH-AR_common_48	AT1G01540
1	199870	200130	H3K4me3_Cvi-pseudoTair10_FH-AR_common_49	AT1G01550
1	205000	205830	H3K4me3_Cvi-pseudoTair10_FH-AR_common_50	AT1G01570
1	209300	209590	H3K4me3_Cvi-pseudoTair10_FH-AR_common_51	AT1G01580
1	209770	210140	H3K4me3_Cvi-pseudoTair10_FH-AR_common_52	AT1G01580
1	210310	210580	H3K4me3_Cvi-pseudoTair10_FH-AR_common_53	AT1G01580
1	211110	211350	H3K4me3_Cvi-pseudoTair10_FH-AR_common_54	.
1	219770	220070	H3K4me3_Cvi-pseudoTair10_FH-AR_common_55	AT1G01600
1	220300	220900	H3K4me3_Cvi-pseudoTair10_FH-AR_common_56	.
1	223840	224330	H3K4me3_Cvi-pseudoTair10_FH-AR_common_57	AT1G01610
1	226180	227200	H3K4me3_Cvi-pseudoTair10_FH-AR_common_58	AT1G01620
1	229020	229500	H3K4me3_Cvi-pseudoTair10_FH-AR_common_59	AT1G01630
1	237070	237730	H3K4me3_Cvi-pseudoTair10_FH-AR_common_60	AT1G01650
1	249130	249720	H3K4me3_Cvi-pseudoTair10_FH-AR_common_61	AT1G01690
1	254880	255220	H3K4me3_Cvi-pseudoTair10_FH-AR_common_62	AT1G08775, AT1G04033
1	257170	257450	H3K4me3_Cvi-pseudoTair10_FH-AR_common_63	.
1	258870	259090	H3K4me3_Cvi-pseudoTair10_FH-AR_common_64	AT1G04037
1	262860	263550	H3K4me3_Cvi-pseudoTair10_FH-AR_common_65	AT1G01710
1	266450	266940	H3K4me3_Cvi-pseudoTair10_FH-AR_common_66	AT1G01715
1	268460	269710	H3K4me3_Cvi-pseudoTair10_FH-AR_common_67	AT1G01720
1	269970	270790	H3K4me3_Cvi-pseudoTair10_FH-AR_common_68	AT1G04047, AT1G01725
1	270960	271450	H3K4me3_Cvi-pseudoTair10_FH-AR_common_69	AT1G01730
1	274200	274640	H3K4me3_Cvi-pseudoTair10_FH-AR_common_70	AT1G01740
1	277980	278480	H3K4me3_Cvi-pseudoTair10_FH-AR_common_71	AT1G01760
1	278630	279340	H3K4me3_Cvi-pseudoTair10_FH-AR_common_72	AT1G01770
1	284490	284820	H3K4me3_Cvi-pseudoTair10_FH-AR_common_73	AT1G01790
1	293400	293920	H3K4me3_Cvi-pseudoTair10_FH-AR_common_74	AT1G01800
1	295230	295730	H3K4me3_Cvi-pseudoTair10_FH-AR_common_75	AT1G01810
1	297490	297920	H3K4me3_Cvi-pseudoTair10_FH-AR_common_76	AT1G01820
1	298720	299650	H3K4me3_Cvi-pseudoTair10_FH-AR_common_77	.
1	303510	304080	H3K4me3_Cvi-pseudoTair10_FH-AR_common_78	AT1G01840, AT1G04067
1	305630	306280	H3K4me3_Cvi-pseudoTair10_FH-AR_common_79	AT1G01860
1	308410	309080	H3K4me3_Cvi-pseudoTair10_FH-AR_common_80	AT1G01880
1	311670	312660	H3K4me3_Cvi-pseudoTair10_FH-AR_common_81	AT1G04077
1	315290	315880	H3K4me3_Cvi-pseudoTair10_FH-AR_common_82	AT1G01910
1	316150	316690	H3K4me3_Cvi-pseudoTair10_FH-AR_common_83	AT1G01920
1	321710	322830	H3K4me3_Cvi-pseudoTair10_FH-AR_common_84	AT1G01930
1	323040	323470	H3K4me3_Cvi-pseudoTair10_FH-AR_common_85	AT1G01940
1	325390	326020	H3K4me3_Cvi-pseudoTair10_FH-AR_common_86	AT1G01950
1	336690	337790	H3K4me3_Cvi-pseudoTair10_FH-AR_common_87	AT1G01960
1	338350	338910	H3K4me3_Cvi-pseudoTair10_FH-AR_common_88	AT1G01970
1	341180	341810	H3K4me3_Cvi-pseudoTair10_FH-AR_common_89	AT1G01980
1	343440	344360	H3K4me3_Cvi-pseudoTair10_FH-AR_common_90	AT1G01990
1	345850	346870	H3K4me3_Cvi-pseudoTair10_FH-AR_common_91	AT1G02000
1	347910	348310	H3K4me3_Cvi-pseudoTair10_FH-AR_common_92	AT1G02010
1	353840	354640	H3K4me3_Cvi-pseudoTair10_FH-AR_common_93	AT1G02020, AT1TE01155
1	355590	356080	H3K4me3_Cvi-pseudoTair10_FH-AR_common_94	.
1	358230	358660	H3K4me3_Cvi-pseudoTair10_FH-AR_common_95	AT1G02040
1	359370	359630	H3K4me3_Cvi-pseudoTair10_FH-AR_common_96	.
1	362330	363110	H3K4me3_Cvi-pseudoTair10_FH-AR_common_97	AT1G02060
1	365540	366350	H3K4me3_Cvi-pseudoTair10_FH-AR_common_98	AT1G02065
1	370650	370870	H3K4me3_Cvi-pseudoTair10_FH-AR_common_99	AT1G02070
1	373540	374440	H3K4me3_Cvi-pseudoTair10_FH-AR_common_100	AT1G02080
1	388900	389630	H3K4me3_Cvi-pseudoTair10_FH-AR_common_101	AT1G02090
1	389830	390450	H3K4me3_Cvi-pseudoTair10_FH-AR_common_102	AT1G02100
1	392870	393710	H3K4me3_Cvi-pseudoTair10_FH-AR_common_103	AT1G02110
1	395700	396490	H3K4me3_Cvi-pseudoTair10_FH-AR_common_104	AT1G02120
1	401490	401800	H3K4me3_Cvi-pseudoTair10_FH-AR_common_105	AT1G02130
1	403800	404390	H3K4me3_Cvi-pseudoTair10_FH-AR_common_106	AT1G02140
1	404600	405250	H3K4me3_Cvi-pseudoTair10_FH-AR_common_107	AT1G02145
1	408750	409720	H3K4me3_Cvi-pseudoTair10_FH-AR_common_108	AT1G02150
1	410750	411250	H3K4me3_Cvi-pseudoTair10_FH-AR_common_109	AT1G02160
1	411780	412290	H3K4me3_Cvi-pseudoTair10_FH-AR_common_110	AT1G02170
1	414260	414600	H3K4me3_Cvi-pseudoTair10_FH-AR_common_111	AT1G02180
1	430090	430640	H3K4me3_Cvi-pseudoTair10_FH-AR_common_112	AT1G02220
1	436250	436870	H3K4me3_Cvi-pseudoTair10_FH-AR_common_113	AT1G02230
1	442300	442790	H3K4me3_Cvi-pseudoTair10_FH-AR_common_114	AT1G02260
1	445600	446220	H3K4me3_Cvi-pseudoTair10_FH-AR_common_115	AT1G02270
1	449770	450310	H3K4me3_Cvi-pseudoTair10_FH-AR_common_116	AT1G02280
1	452260	452710	H3K4me3_Cvi-pseudoTair10_FH-AR_common_117	AT1G02290
1	455790	456020	H3K4me3_Cvi-pseudoTair10_FH-AR_common_118	AT1G02305
1	463090	463590	H3K4me3_Cvi-pseudoTair10_FH-AR_common_119	AT1G02330
1	464110	464430	H3K4me3_Cvi-pseudoTair10_FH-AR_common_120	.
1	469810	470120	H3K4me3_Cvi-pseudoTair10_FH-AR_common_121	AT1G02350
1	470960	471450	H3K4me3_Cvi-pseudoTair10_FH-AR_common_122	AT1G04107
1	474470	474950	H3K4me3_Cvi-pseudoTair10_FH-AR_common_123	AT1G02370
1	486940	487360	H3K4me3_Cvi-pseudoTair10_FH-AR_common_124	AT1G02400
1	490140	490520	H3K4me3_Cvi-pseudoTair10_FH-AR_common_125	AT1G02405
1	490980	491700	H3K4me3_Cvi-pseudoTair10_FH-AR_common_126	AT1G02410
1	493560	494190	H3K4me3_Cvi-pseudoTair10_FH-AR_common_127	AT1G02420
1	498060	498350	H3K4me3_Cvi-pseudoTair10_FH-AR_common_128	AT1G02450
1	514750	515330	H3K4me3_Cvi-pseudoTair10_FH-AR_common_129	AT1G02475
1	518290	518600	H3K4me3_Cvi-pseudoTair10_FH-AR_common_130	AT1G02500
1	520960	521510	H3K4me3_Cvi-pseudoTair10_FH-AR_common_131	AT1G02510
1	529730	530010	H3K4me3_Cvi-pseudoTair10_FH-AR_common_132	AT1G02530
1	536540	537110	H3K4me3_Cvi-pseudoTair10_FH-AR_common_133	AT1G02550
1	537870	538490	H3K4me3_Cvi-pseudoTair10_FH-AR_common_134	AT1G02560
1	551300	551560	H3K4me3_Cvi-pseudoTair10_FH-AR_common_135	AT1G08805, AT1G04127
1	555630	555900	H3K4me3_Cvi-pseudoTair10_FH-AR_common_136	AT1G02610
1	557330	558050	H3K4me3_Cvi-pseudoTair10_FH-AR_common_137	AT1G02620
1	564380	564590	H3K4me3_Cvi-pseudoTair10_FH-AR_common_138	AT1G02640
1	566300	566680	H3K4me3_Cvi-pseudoTair10_FH-AR_common_139	.
1	566910	567150	H3K4me3_Cvi-pseudoTair10_FH-AR_common_140	.
1	567270	567510	H3K4me3_Cvi-pseudoTair10_FH-AR_common_141	.
1	568680	569860	H3K4me3_Cvi-pseudoTair10_FH-AR_common_142	AT1G02650
1	573490	574810	H3K4me3_Cvi-pseudoTair10_FH-AR_common_143	AT1G02660
1	576460	576980	H3K4me3_Cvi-pseudoTair10_FH-AR_common_144	AT1G02670
1	580640	581290	H3K4me3_Cvi-pseudoTair10_FH-AR_common_145	AT1G02680
1	584240	584730	H3K4me3_Cvi-pseudoTair10_FH-AR_common_146	AT1G02690
1	586600	587010	H3K4me3_Cvi-pseudoTair10_FH-AR_common_147	.
1	588330	588670	H3K4me3_Cvi-pseudoTair10_FH-AR_common_148	AT1G02700
1	588900	589370	H3K4me3_Cvi-pseudoTair10_FH-AR_common_149	.
1	589660	590010	H3K4me3_Cvi-pseudoTair10_FH-AR_common_150	AT1G02705, AT1G02710
1	591910	593070	H3K4me3_Cvi-pseudoTair10_FH-AR_common_151	AT1G02720
1	597910	598520	H3K4me3_Cvi-pseudoTair10_FH-AR_common_152	AT1G02730
1	601750	602150	H3K4me3_Cvi-pseudoTair10_FH-AR_common_153	AT1G02740
1	602590	603230	H3K4me3_Cvi-pseudoTair10_FH-AR_common_154	AT1G02750
1	608840	609430	H3K4me3_Cvi-pseudoTair10_FH-AR_common_155	AT1G02780
1	615830	616030	H3K4me3_Cvi-pseudoTair10_FH-AR_common_156	AT1G02800
1	618330	619330	H3K4me3_Cvi-pseudoTair10_FH-AR_common_157	AT1G02810
1	620790	621150	H3K4me3_Cvi-pseudoTair10_FH-AR_common_158	AT1G02813
1	621600	622190	H3K4me3_Cvi-pseudoTair10_FH-AR_common_159	AT1G02816
1	622300	622630	H3K4me3_Cvi-pseudoTair10_FH-AR_common_160	.
1	623960	624380	H3K4me3_Cvi-pseudoTair10_FH-AR_common_161	AT1G02820
1	626780	627620	H3K4me3_Cvi-pseudoTair10_FH-AR_common_162	AT1G02840
1	630540	631190	H3K4me3_Cvi-pseudoTair10_FH-AR_common_163	AT1G02850
1	635550	635910	H3K4me3_Cvi-pseudoTair10_FH-AR_common_164	AT1G02860
1	638140	638630	H3K4me3_Cvi-pseudoTair10_FH-AR_common_165	AT1G02870
1	641530	641870	H3K4me3_Cvi-pseudoTair10_FH-AR_common_166	AT1G08815
1	644060	644520	H3K4me3_Cvi-pseudoTair10_FH-AR_common_167	AT1G02880
1	650910	651870	H3K4me3_Cvi-pseudoTair10_FH-AR_common_168	AT1G02890
1	657530	658130	H3K4me3_Cvi-pseudoTair10_FH-AR_common_169	AT1G02910
1	661490	661730	H3K4me3_Cvi-pseudoTair10_FH-AR_common_170	.
1	669300	669830	H3K4me3_Cvi-pseudoTair10_FH-AR_common_171	AT1G02960
1	671430	671760	H3K4me3_Cvi-pseudoTair10_FH-AR_common_172	.
1	672430	672720	H3K4me3_Cvi-pseudoTair10_FH-AR_common_173	AT1G02965
1	673360	673720	H3K4me3_Cvi-pseudoTair10_FH-AR_common_174	AT1G02970
1	677360	677670	H3K4me3_Cvi-pseudoTair10_FH-AR_common_175	AT1G02980
1	686840	687310	H3K4me3_Cvi-pseudoTair10_FH-AR_common_176	AT1G02990
1	691840	692560	H3K4me3_Cvi-pseudoTair10_FH-AR_common_177	AT1G03000
1	701430	702460	H3K4me3_Cvi-pseudoTair10_FH-AR_common_178	AT1G03030
1	705940	706540	H3K4me3_Cvi-pseudoTair10_FH-AR_common_179	AT1G03040
1	726570	727120	H3K4me3_Cvi-pseudoTair10_FH-AR_common_180	AT1G03060, AT1TE02360
1	729930	730550	H3K4me3_Cvi-pseudoTair10_FH-AR_common_181	AT1G03070
1	737720	737990	H3K4me3_Cvi-pseudoTair10_FH-AR_common_182	AT1G03080
1	739650	740430	H3K4me3_Cvi-pseudoTair10_FH-AR_common_183	AT1G03090
1	746190	746650	H3K4me3_Cvi-pseudoTair10_FH-AR_common_184	AT1G03100
1	747230	747750	H3K4me3_Cvi-pseudoTair10_FH-AR_common_185	AT1G03103
1	748470	748970	H3K4me3_Cvi-pseudoTair10_FH-AR_common_186	AT1G03106
1	749280	749920	H3K4me3_Cvi-pseudoTair10_FH-AR_common_187	AT1G03110
1	752220	752700	H3K4me3_Cvi-pseudoTair10_FH-AR_common_188	AT1G03120
1	752850	753120	H3K4me3_Cvi-pseudoTair10_FH-AR_common_189	.
1	753730	754170	H3K4me3_Cvi-pseudoTair10_FH-AR_common_190	AT1G03130
1	755400	756270	H3K4me3_Cvi-pseudoTair10_FH-AR_common_191	AT1G03140
1	756450	756780	H3K4me3_Cvi-pseudoTair10_FH-AR_common_192	AT1G03150
1	761290	762050	H3K4me3_Cvi-pseudoTair10_FH-AR_common_193	AT1G03160
1	773490	773890	H3K4me3_Cvi-pseudoTair10_FH-AR_common_194	AT1G03180
1	775540	776250	H3K4me3_Cvi-pseudoTair10_FH-AR_common_195	AT1G03190
1	782950	783260	H3K4me3_Cvi-pseudoTair10_FH-AR_common_196	AT1G03210, AT1TE02550
1	787100	788240	H3K4me3_Cvi-pseudoTair10_FH-AR_common_197	AT1G03220
1	790350	791230	H3K4me3_Cvi-pseudoTair10_FH-AR_common_198	AT1G03230
1	794830	795340	H3K4me3_Cvi-pseudoTair10_FH-AR_common_199	AT1G03250
1	797830	798470	H3K4me3_Cvi-pseudoTair10_FH-AR_common_200	AT1G03260
1	799110	799490	H3K4me3_Cvi-pseudoTair10_FH-AR_common_201	AT1G03270
1	803060	803500	H3K4me3_Cvi-pseudoTair10_FH-AR_common_202	AT1G03280
1	812660	813010	H3K4me3_Cvi-pseudoTair10_FH-AR_common_203	AT1G03300
1	813490	813860	H3K4me3_Cvi-pseudoTair10_FH-AR_common_204	AT1G03310
1	818890	819370	H3K4me3_Cvi-pseudoTair10_FH-AR_common_205	AT1G03330
1	823570	824320	H3K4me3_Cvi-pseudoTair10_FH-AR_common_206	AT1G03350
1	824540	825170	H3K4me3_Cvi-pseudoTair10_FH-AR_common_207	AT1G03360
1	826560	826890	H3K4me3_Cvi-pseudoTair10_FH-AR_common_208	AT1G03365
1	830630	831360	H3K4me3_Cvi-pseudoTair10_FH-AR_common_209	AT1G03370
1	835840	836450	H3K4me3_Cvi-pseudoTair10_FH-AR_common_210	AT1G03380
1	843670	844150	H3K4me3_Cvi-pseudoTair10_FH-AR_common_211	AT1G03400
1	846800	847630	H3K4me3_Cvi-pseudoTair10_FH-AR_common_212	AT1G03410, AT1G03420
1	847850	848260	H3K4me3_Cvi-pseudoTair10_FH-AR_common_213	AT1G03430
1	852480	853790	H3K4me3_Cvi-pseudoTair10_FH-AR_common_214	AT1G03440
1	863870	864070	H3K4me3_Cvi-pseudoTair10_FH-AR_common_215	AT1G03457
1	867440	867690	H3K4me3_Cvi-pseudoTair10_FH-AR_common_216	AT1G03470
1	870290	871210	H3K4me3_Cvi-pseudoTair10_FH-AR_common_217	AT1G03475
1	875590	875900	H3K4me3_Cvi-pseudoTair10_FH-AR_common_218	AT1G03506, AT1G04197
1	877080	877570	H3K4me3_Cvi-pseudoTair10_FH-AR_common_219	AT1G03510
1	879650	880060	H3K4me3_Cvi-pseudoTair10_FH-AR_common_220	AT1G03520
1	882830	883480	H3K4me3_Cvi-pseudoTair10_FH-AR_common_221	AT1G03530
1	883710	884360	H3K4me3_Cvi-pseudoTair10_FH-AR_common_222	AT1G03540
1	891660	892430	H3K4me3_Cvi-pseudoTair10_FH-AR_common_223	AT1G03560
1	897230	897500	H3K4me3_Cvi-pseudoTair10_FH-AR_common_224	AT1G03590
1	898870	899500	H3K4me3_Cvi-pseudoTair10_FH-AR_common_225	AT1G03600
1	901140	902370	H3K4me3_Cvi-pseudoTair10_FH-AR_common_226	AT1G03610
1	910820	911190	H3K4me3_Cvi-pseudoTair10_FH-AR_common_227	AT1G03650
1	917510	917960	H3K4me3_Cvi-pseudoTair10_FH-AR_common_228	AT1G03680
1	918320	918670	H3K4me3_Cvi-pseudoTair10_FH-AR_common_229	AT1G03687
1	923450	923960	H3K4me3_Cvi-pseudoTair10_FH-AR_common_230	AT1G03710
1	931040	931600	H3K4me3_Cvi-pseudoTair10_FH-AR_common_231	AT1G03730
1	933700	934210	H3K4me3_Cvi-pseudoTair10_FH-AR_common_232	AT1G03740
1	937850	938510	H3K4me3_Cvi-pseudoTair10_FH-AR_common_233	AT1G03750
1	942870	943360	H3K4me3_Cvi-pseudoTair10_FH-AR_common_234	AT1G03760
1	944610	945210	H3K4me3_Cvi-pseudoTair10_FH-AR_common_235	AT1G03770
1	954640	955420	H3K4me3_Cvi-pseudoTair10_FH-AR_common_236	AT1G03790
1	955540	955890	H3K4me3_Cvi-pseudoTair10_FH-AR_common_237	.
1	957230	957930	H3K4me3_Cvi-pseudoTair10_FH-AR_common_238	.
1	958750	958960	H3K4me3_Cvi-pseudoTair10_FH-AR_common_239	AT1G03810
1	966270	966750	H3K4me3_Cvi-pseudoTair10_FH-AR_common_240	AT1G03830
1	976290	976530	H3K4me3_Cvi-pseudoTair10_FH-AR_common_241	.
1	981400	981860	H3K4me3_Cvi-pseudoTair10_FH-AR_common_242	AT1G03860
1	982640	983340	H3K4me3_Cvi-pseudoTair10_FH-AR_common_243	AT1G03870
1	985760	986070	H3K4me3_Cvi-pseudoTair10_FH-AR_common_244	AT1G03880
1	986260	986540	H3K4me3_Cvi-pseudoTair10_FH-AR_common_245	AT1G03880
1	989220	990820	H3K4me3_Cvi-pseudoTair10_FH-AR_common_246	AT1G03890
1	991180	991770	H3K4me3_Cvi-pseudoTair10_FH-AR_common_247	AT1G03900
1	993420	994030	H3K4me3_Cvi-pseudoTair10_FH-AR_common_248	AT1G03905
1	996100	996730	H3K4me3_Cvi-pseudoTair10_FH-AR_common_249	AT1G03910
1	1004950	1005410	H3K4me3_Cvi-pseudoTair10_FH-AR_common_250	AT1G03930, .
1	1008570	1009120	H3K4me3_Cvi-pseudoTair10_FH-AR_common_251	AT1G04217, AT1G03935, AT1G04223, .
1	1012860	1013310	H3K4me3_Cvi-pseudoTair10_FH-AR_common_252	AT1G03950
1	1013690	1014580	H3K4me3_Cvi-pseudoTair10_FH-AR_common_253	AT1G03960
1	1018110	1019010	H3K4me3_Cvi-pseudoTair10_FH-AR_common_254	AT1G03970, AT1G04233
1	1024850	1025070	H3K4me3_Cvi-pseudoTair10_FH-AR_common_255	AT1G03990, .
1	1025320	1025590	H3K4me3_Cvi-pseudoTair10_FH-AR_common_256	AT1G03990, .
1	1028140	1028870	H3K4me3_Cvi-pseudoTair10_FH-AR_common_257	AT1G04000
1	1035520	1036190	H3K4me3_Cvi-pseudoTair10_FH-AR_common_258	AT1G04010, .
1	1040400	1040900	H3K4me3_Cvi-pseudoTair10_FH-AR_common_259	AT1G04030
1	1043490	1043790	H3K4me3_Cvi-pseudoTair10_FH-AR_common_260	AT1G04040
1	1049020	1049320	H3K4me3_Cvi-pseudoTair10_FH-AR_common_261	AT1G04050, .
1	1050750	1051150	H3K4me3_Cvi-pseudoTair10_FH-AR_common_262	AT1G04070
1	1051410	1051820	H3K4me3_Cvi-pseudoTair10_FH-AR_common_263	AT1G04080, .
1	1059010	1059270	H3K4me3_Cvi-pseudoTair10_FH-AR_common_264	.
1	1059440	1060140	H3K4me3_Cvi-pseudoTair10_FH-AR_common_265	AT1G04100, AT1G04105
1	1061820	1062280	H3K4me3_Cvi-pseudoTair10_FH-AR_common_266	.
1	1062590	1062810	H3K4me3_Cvi-pseudoTair10_FH-AR_common_267	AT1G04110, .
1	1063170	1063410	H3K4me3_Cvi-pseudoTair10_FH-AR_common_268	AT1G04110, .
1	1069600	1070680	H3K4me3_Cvi-pseudoTair10_FH-AR_common_269	AT1G04120
1	1073390	1074090	H3K4me3_Cvi-pseudoTair10_FH-AR_common_270	AT1G04130
1	1080070	1080550	H3K4me3_Cvi-pseudoTair10_FH-AR_common_271	AT1G04140, .
1	1081380	1081710	H3K4me3_Cvi-pseudoTair10_FH-AR_common_272	.
1	1083560	1084130	H3K4me3_Cvi-pseudoTair10_FH-AR_common_273	AT1G04150
1	1086220	1086520	H3K4me3_Cvi-pseudoTair10_FH-AR_common_274	AT1G04160, .
1	1095860	1096130	H3K4me3_Cvi-pseudoTair10_FH-AR_common_275	.
1	1097030	1097520	H3K4me3_Cvi-pseudoTair10_FH-AR_common_276	AT1G04170
1	1108340	1108610	H3K4me3_Cvi-pseudoTair10_FH-AR_common_277	AT1G04190
1	1109460	1109940	H3K4me3_Cvi-pseudoTair10_FH-AR_common_278	AT1G04200
1	1114410	1115300	H3K4me3_Cvi-pseudoTair10_FH-AR_common_279	AT1G04210
1	1125520	1125850	H3K4me3_Cvi-pseudoTair10_FH-AR_common_280	AT1G04230
1	1140680	1141340	H3K4me3_Cvi-pseudoTair10_FH-AR_common_281	AT1G04260
1	1142580	1143030	H3K4me3_Cvi-pseudoTair10_FH-AR_common_282	AT1G04270
1	1146130	1146360	H3K4me3_Cvi-pseudoTair10_FH-AR_common_283	AT1G04280
1	1147940	1148350	H3K4me3_Cvi-pseudoTair10_FH-AR_common_284	AT1G04295, AT1G04290
1	1153870	1154580	H3K4me3_Cvi-pseudoTair10_FH-AR_common_285	AT1G04300
1	1156590	1157220	H3K4me3_Cvi-pseudoTair10_FH-AR_common_286	AT1G04310
1	1157410	1157730	H3K4me3_Cvi-pseudoTair10_FH-AR_common_287	AT1G04310
1	1161570	1161890	H3K4me3_Cvi-pseudoTair10_FH-AR_common_288	AT1G04330
1	1164350	1164830	H3K4me3_Cvi-pseudoTair10_FH-AR_common_289	AT1G04340
1	1165280	1165670	H3K4me3_Cvi-pseudoTair10_FH-AR_common_290	AT1G04350
1	1166870	1167070	H3K4me3_Cvi-pseudoTair10_FH-AR_common_291	.
1	1167980	1168740	H3K4me3_Cvi-pseudoTair10_FH-AR_common_292	AT1G04360
1	1183090	1183670	H3K4me3_Cvi-pseudoTair10_FH-AR_common_293	AT1G04390
1	1187680	1187890	H3K4me3_Cvi-pseudoTair10_FH-AR_common_294	AT1G04400
1	1191030	1191350	H3K4me3_Cvi-pseudoTair10_FH-AR_common_295	AT1G04410
1	1191600	1192070	H3K4me3_Cvi-pseudoTair10_FH-AR_common_296	AT1G04420
1	1202250	1202470	H3K4me3_Cvi-pseudoTair10_FH-AR_common_297	AT1G04440
1	1202690	1202890	H3K4me3_Cvi-pseudoTair10_FH-AR_common_298	AT1G04440
1	1207330	1207840	H3K4me3_Cvi-pseudoTair10_FH-AR_common_299	.
1	1216090	1216610	H3K4me3_Cvi-pseudoTair10_FH-AR_common_300	AT1G04480, AT1G04267
1	1226590	1227330	H3K4me3_Cvi-pseudoTair10_FH-AR_common_301	AT1G04510
1	1231950	1232250	H3K4me3_Cvi-pseudoTair10_FH-AR_common_302	AT1G04520
1	1232630	1232940	H3K4me3_Cvi-pseudoTair10_FH-AR_common_303	AT1G04520
1	1235410	1236060	H3K4me3_Cvi-pseudoTair10_FH-AR_common_304	AT1G04530
1	1238230	1239050	H3K4me3_Cvi-pseudoTair10_FH-AR_common_305	.
1	1240410	1241170	H3K4me3_Cvi-pseudoTair10_FH-AR_common_306	AT1G04550
1	1242650	1243100	H3K4me3_Cvi-pseudoTair10_FH-AR_common_307	AT1G04555
1	1243710	1243950	H3K4me3_Cvi-pseudoTair10_FH-AR_common_308	.
1	1244960	1246530	H3K4me3_Cvi-pseudoTair10_FH-AR_common_309	AT1G04560
1	1246910	1247390	H3K4me3_Cvi-pseudoTair10_FH-AR_common_310	.
1	1247820	1248610	H3K4me3_Cvi-pseudoTair10_FH-AR_common_311	AT1G04570
1	1251370	1251670	H3K4me3_Cvi-pseudoTair10_FH-AR_common_312	AT1G08855
1	1261230	1261430	H3K4me3_Cvi-pseudoTair10_FH-AR_common_313	AT1G04590
1	1261770	1262090	H3K4me3_Cvi-pseudoTair10_FH-AR_common_314	AT1G04600
1	1286170	1286510	H3K4me3_Cvi-pseudoTair10_FH-AR_common_315	AT1G04620, AT1TE04200
1	1287710	1288070	H3K4me3_Cvi-pseudoTair10_FH-AR_common_316	.
1	1290630	1291090	H3K4me3_Cvi-pseudoTair10_FH-AR_common_317	AT1G04630
1	1291310	1291780	H3K4me3_Cvi-pseudoTair10_FH-AR_common_318	AT1G04635
1	1298420	1298780	H3K4me3_Cvi-pseudoTair10_FH-AR_common_319	AT1G04650
1	1300630	1301320	H3K4me3_Cvi-pseudoTair10_FH-AR_common_320	AT1G04660
1	1313570	1314150	H3K4me3_Cvi-pseudoTair10_FH-AR_common_321	AT1G04690
1	1330670	1331170	H3K4me3_Cvi-pseudoTair10_FH-AR_common_322	AT1G04730
1	1332890	1333500	H3K4me3_Cvi-pseudoTair10_FH-AR_common_323	AT1G04750
1	1334560	1335040	H3K4me3_Cvi-pseudoTair10_FH-AR_common_324	AT1G04760
1	1336990	1337850	H3K4me3_Cvi-pseudoTair10_FH-AR_common_325	AT1G04770
1	1339870	1340140	H3K4me3_Cvi-pseudoTair10_FH-AR_common_326	AT1G04778
1	1342740	1343570	H3K4me3_Cvi-pseudoTair10_FH-AR_common_327	AT1G04780
1	1350190	1350520	H3K4me3_Cvi-pseudoTair10_FH-AR_common_328	AT1G04810
1	1361020	1361960	H3K4me3_Cvi-pseudoTair10_FH-AR_common_329	AT1G04830
1	1362620	1363070	H3K4me3_Cvi-pseudoTair10_FH-AR_common_330	.
1	1364430	1364960	H3K4me3_Cvi-pseudoTair10_FH-AR_common_331	AT1G04840
1	1368380	1368770	H3K4me3_Cvi-pseudoTair10_FH-AR_common_332	AT1G04850
1	1372780	1373020	H3K4me3_Cvi-pseudoTair10_FH-AR_common_333	AT1G04860
1	1375280	1375720	H3K4me3_Cvi-pseudoTair10_FH-AR_common_334	AT1G04870
1	1383840	1384320	H3K4me3_Cvi-pseudoTair10_FH-AR_common_335	AT1G04900
1	1390560	1391130	H3K4me3_Cvi-pseudoTair10_FH-AR_common_336	AT1G04910
1	1395450	1395940	H3K4me3_Cvi-pseudoTair10_FH-AR_common_337	AT1G04920
1	1398390	1399040	H3K4me3_Cvi-pseudoTair10_FH-AR_common_338	AT1G04930
1	1399290	1399700	H3K4me3_Cvi-pseudoTair10_FH-AR_common_339	AT1G04945, AT1G04940
1	1400900	1401340	H3K4me3_Cvi-pseudoTair10_FH-AR_common_340	AT1G04945
1	1406860	1407490	H3K4me3_Cvi-pseudoTair10_FH-AR_common_341	AT1G04950
1	1410270	1410760	H3K4me3_Cvi-pseudoTair10_FH-AR_common_342	AT1G04960
1	1411180	1411940	H3K4me3_Cvi-pseudoTair10_FH-AR_common_343	AT1G04970
1	1417690	1418460	H3K4me3_Cvi-pseudoTair10_FH-AR_common_344	AT1G04985
1	1419290	1419990	H3K4me3_Cvi-pseudoTair10_FH-AR_common_345	.
1	1421260	1421540	H3K4me3_Cvi-pseudoTair10_FH-AR_common_346	AT1G04990
1	1425540	1426240	H3K4me3_Cvi-pseudoTair10_FH-AR_common_347	AT1G05000
1	1431780	1432140	H3K4me3_Cvi-pseudoTair10_FH-AR_common_348	.
1	1436550	1437370	H3K4me3_Cvi-pseudoTair10_FH-AR_common_349	AT1G05020
1	1441040	1441410	H3K4me3_Cvi-pseudoTair10_FH-AR_common_350	AT1G05030
1	1450500	1450850	H3K4me3_Cvi-pseudoTair10_FH-AR_common_351	AT1G05055
1	1452200	1452850	H3K4me3_Cvi-pseudoTair10_FH-AR_common_352	AT1G05060
1	1458100	1458680	H3K4me3_Cvi-pseudoTair10_FH-AR_common_353	AT1G05070
1	1463090	1463890	H3K4me3_Cvi-pseudoTair10_FH-AR_common_354	AT1G05087
1	1469640	1470370	H3K4me3_Cvi-pseudoTair10_FH-AR_common_355	AT1G05100
1	1475530	1476120	H3K4me3_Cvi-pseudoTair10_FH-AR_common_356	AT1G05120
1	1478300	1478690	H3K4me3_Cvi-pseudoTair10_FH-AR_common_357	AT1G05135, AT1TE04840
1	1482650	1483430	H3K4me3_Cvi-pseudoTair10_FH-AR_common_358	AT1G05140
1	1485720	1486880	H3K4me3_Cvi-pseudoTair10_FH-AR_common_359	AT1G05150
1	1490560	1490870	H3K4me3_Cvi-pseudoTair10_FH-AR_common_360	AT1G05160
1	1501190	1501830	H3K4me3_Cvi-pseudoTair10_FH-AR_common_361	AT1G05180
1	1509920	1510820	H3K4me3_Cvi-pseudoTair10_FH-AR_common_362	AT1G05205, AT1G05210
1	1511880	1512230	H3K4me3_Cvi-pseudoTair10_FH-AR_common_363	AT1G05220
1	1525920	1526160	H3K4me3_Cvi-pseudoTair10_FH-AR_common_364	.
1	1533730	1534350	H3K4me3_Cvi-pseudoTair10_FH-AR_common_365	AT1G05270
1	1543770	1544100	H3K4me3_Cvi-pseudoTair10_FH-AR_common_366	AT1G04387
1	1547060	1547780	H3K4me3_Cvi-pseudoTair10_FH-AR_common_367	AT1G05300
1	1558150	1558450	H3K4me3_Cvi-pseudoTair10_FH-AR_common_368	AT1G05330
1	1559300	1559630	H3K4me3_Cvi-pseudoTair10_FH-AR_common_369	AT1G05340
1	1563800	1564100	H3K4me3_Cvi-pseudoTair10_FH-AR_common_370	AT1G05350
1	1564560	1565060	H3K4me3_Cvi-pseudoTair10_FH-AR_common_371	AT1G05360
1	1569500	1569870	H3K4me3_Cvi-pseudoTair10_FH-AR_common_372	.
1	1576870	1577680	H3K4me3_Cvi-pseudoTair10_FH-AR_common_373	AT1G05380
1	1583090	1583340	H3K4me3_Cvi-pseudoTair10_FH-AR_common_374	AT1G05385
1	1584220	1584580	H3K4me3_Cvi-pseudoTair10_FH-AR_common_375	AT1G05400
1	1587380	1587720	H3K4me3_Cvi-pseudoTair10_FH-AR_common_376	AT1G05410
1	1590090	1590740	H3K4me3_Cvi-pseudoTair10_FH-AR_common_377	AT1G05420
1	1595290	1595490	H3K4me3_Cvi-pseudoTair10_FH-AR_common_378	AT1G05430
1	1595630	1595830	H3K4me3_Cvi-pseudoTair10_FH-AR_common_379	AT1G05430
1	1597240	1597700	H3K4me3_Cvi-pseudoTair10_FH-AR_common_380	AT1G05440
1	1604380	1604980	H3K4me3_Cvi-pseudoTair10_FH-AR_common_381	AT1G05460
1	1622650	1623260	H3K4me3_Cvi-pseudoTair10_FH-AR_common_382	AT1G05490
1	1625020	1625600	H3K4me3_Cvi-pseudoTair10_FH-AR_common_383	AT1G05500
1	1629470	1629760	H3K4me3_Cvi-pseudoTair10_FH-AR_common_384	AT1G05510
1	1629910	1630710	H3K4me3_Cvi-pseudoTair10_FH-AR_common_385	AT1G05510
1	1634610	1635830	H3K4me3_Cvi-pseudoTair10_FH-AR_common_386	AT1G05520
1	1645730	1646580	H3K4me3_Cvi-pseudoTair10_FH-AR_common_387	AT1G05562
1	1646690	1647100	H3K4me3_Cvi-pseudoTair10_FH-AR_common_388	AT1G05560
1	1658500	1658960	H3K4me3_Cvi-pseudoTair10_FH-AR_common_389	AT1G05570
1	1659100	1659460	H3K4me3_Cvi-pseudoTair10_FH-AR_common_390	AT1G05570
1	1663440	1663700	H3K4me3_Cvi-pseudoTair10_FH-AR_common_391	AT1G05577
1	1671980	1672690	H3K4me3_Cvi-pseudoTair10_FH-AR_common_392	AT1G05600
1	1682240	1683190	H3K4me3_Cvi-pseudoTair10_FH-AR_common_393	AT1G05630
1	1689230	1689700	H3K4me3_Cvi-pseudoTair10_FH-AR_common_394	AT1G05640
1	1700270	1700980	H3K4me3_Cvi-pseudoTair10_FH-AR_common_395	AT1G05670
1	1703970	1704570	H3K4me3_Cvi-pseudoTair10_FH-AR_common_396	AT1G05680
1	1714950	1715330	H3K4me3_Cvi-pseudoTair10_FH-AR_common_397	AT1G05710
1	1718410	1718880	H3K4me3_Cvi-pseudoTair10_FH-AR_common_398	AT1G05720, AT1G05730
1	1721490	1722110	H3K4me3_Cvi-pseudoTair10_FH-AR_common_399	AT1G05750
1	1726610	1726810	H3K4me3_Cvi-pseudoTair10_FH-AR_common_400	AT1G05780
1	1729540	1729980	H3K4me3_Cvi-pseudoTair10_FH-AR_common_401	AT1G05783, AT1G04427
1	1730250	1730540	H3K4me3_Cvi-pseudoTair10_FH-AR_common_402	AT1G05785
1	1732830	1733390	H3K4me3_Cvi-pseudoTair10_FH-AR_common_403	AT1G05790
1	1744780	1745110	H3K4me3_Cvi-pseudoTair10_FH-AR_common_404	AT1G05805
1	1748380	1748820	H3K4me3_Cvi-pseudoTair10_FH-AR_common_405	AT1G05810
1	1754270	1755040	H3K4me3_Cvi-pseudoTair10_FH-AR_common_406	AT1G05830
1	1765640	1766280	H3K4me3_Cvi-pseudoTair10_FH-AR_common_407	AT1G05840
1	1768450	1768660	H3K4me3_Cvi-pseudoTair10_FH-AR_common_408	AT1G05850
1	1769000	1769830	H3K4me3_Cvi-pseudoTair10_FH-AR_common_409	AT1G05860
1	1772630	1773270	H3K4me3_Cvi-pseudoTair10_FH-AR_common_410	AT1G05870
1	1779370	1780000	H3K4me3_Cvi-pseudoTair10_FH-AR_common_411	AT1G05890
1	1790240	1790740	H3K4me3_Cvi-pseudoTair10_FH-AR_common_412	AT1G05910
1	1803230	1803950	H3K4me3_Cvi-pseudoTair10_FH-AR_common_413	AT1G05940
1	1814880	1815420	H3K4me3_Cvi-pseudoTair10_FH-AR_common_414	AT1G05960
1	1816620	1817280	H3K4me3_Cvi-pseudoTair10_FH-AR_common_415	AT1G05970
1	1820490	1821840	H3K4me3_Cvi-pseudoTair10_FH-AR_common_416	AT1G06002, AT1G06000
1	1824650	1824950	H3K4me3_Cvi-pseudoTair10_FH-AR_common_417	AT1G06020
1	1826920	1827280	H3K4me3_Cvi-pseudoTair10_FH-AR_common_418	AT1G06030
1	1829210	1829790	H3K4me3_Cvi-pseudoTair10_FH-AR_common_419	AT1G06040, AT1G06045
1	1832240	1832500	H3K4me3_Cvi-pseudoTair10_FH-AR_common_420	AT1G06050
1	1832940	1833250	H3K4me3_Cvi-pseudoTair10_FH-AR_common_421	AT1G06060
1	1837260	1837580	H3K4me3_Cvi-pseudoTair10_FH-AR_common_422	AT1G06070
1	1854270	1855010	H3K4me3_Cvi-pseudoTair10_FH-AR_common_423	AT1G06110
1	1864760	1865380	H3K4me3_Cvi-pseudoTair10_FH-AR_common_424	AT1G06140
1	1868150	1868830	H3K4me3_Cvi-pseudoTair10_FH-AR_common_425	AT1G06143
1	1873070	1873680	H3K4me3_Cvi-pseudoTair10_FH-AR_common_426	AT1G06150
1	1877190	1877390	H3K4me3_Cvi-pseudoTair10_FH-AR_common_427	AT1G06148
1	1893640	1894100	H3K4me3_Cvi-pseudoTair10_FH-AR_common_428	AT1G06190
1	1896540	1896960	H3K4me3_Cvi-pseudoTair10_FH-AR_common_429	AT1G06200
1	1897230	1897740	H3K4me3_Cvi-pseudoTair10_FH-AR_common_430	AT1G06210
1	1900030	1900490	H3K4me3_Cvi-pseudoTair10_FH-AR_common_431	AT1G06220
1	1907110	1908080	H3K4me3_Cvi-pseudoTair10_FH-AR_common_432	AT1G06230
1	1911150	1911700	H3K4me3_Cvi-pseudoTair10_FH-AR_common_433	AT1G06240
1	1919130	1919700	H3K4me3_Cvi-pseudoTair10_FH-AR_common_434	AT1G06270
1	1922350	1923240	H3K4me3_Cvi-pseudoTair10_FH-AR_common_435	AT1G06290
1	1926830	1927150	H3K4me3_Cvi-pseudoTair10_FH-AR_common_436	AT1G06310
1	1930560	1931210	H3K4me3_Cvi-pseudoTair10_FH-AR_common_437	AT1G06320
1	1944410	1944900	H3K4me3_Cvi-pseudoTair10_FH-AR_common_438	AT1G06370
1	1945050	1945740	H3K4me3_Cvi-pseudoTair10_FH-AR_common_439	AT1G06380
1	1946790	1947290	H3K4me3_Cvi-pseudoTair10_FH-AR_common_440	AT1G06390
1	1952090	1952760	H3K4me3_Cvi-pseudoTair10_FH-AR_common_441	AT1G06400
1	1954840	1955120	H3K4me3_Cvi-pseudoTair10_FH-AR_common_442	AT1G06410
1	1955290	1955600	H3K4me3_Cvi-pseudoTair10_FH-AR_common_443	AT1G06410
1	1962380	1962590	H3K4me3_Cvi-pseudoTair10_FH-AR_common_444	AT1G06430
1	1964230	1964790	H3K4me3_Cvi-pseudoTair10_FH-AR_common_445	AT1G06440
1	1965850	1966810	H3K4me3_Cvi-pseudoTair10_FH-AR_common_446	AT1G06450, AT1G04463
1	1969180	1969520	H3K4me3_Cvi-pseudoTair10_FH-AR_common_447	AT1G06460
1	1969690	1970140	H3K4me3_Cvi-pseudoTair10_FH-AR_common_448	AT1G06470
1	1978340	1979120	H3K4me3_Cvi-pseudoTair10_FH-AR_common_449	AT1G06490
1	1991890	1992200	H3K4me3_Cvi-pseudoTair10_FH-AR_common_450	AT1G06515
1	1992360	1992880	H3K4me3_Cvi-pseudoTair10_FH-AR_common_451	AT1G06510
1	1995340	1995810	H3K4me3_Cvi-pseudoTair10_FH-AR_common_452	AT1G06520
1	2001490	2002630	H3K4me3_Cvi-pseudoTair10_FH-AR_common_453	AT1G06530, AT1TE06560
1	2006900	2007130	H3K4me3_Cvi-pseudoTair10_FH-AR_common_454	AT1G06550
1	2007650	2007980	H3K4me3_Cvi-pseudoTair10_FH-AR_common_455	AT1G06560
1	2012440	2013460	H3K4me3_Cvi-pseudoTair10_FH-AR_common_456	AT1G06570
1	2015440	2016080	H3K4me3_Cvi-pseudoTair10_FH-AR_common_457	AT1G06580
1	2024000	2024680	H3K4me3_Cvi-pseudoTair10_FH-AR_common_458	AT1G06590
1	2025620	2025950	H3K4me3_Cvi-pseudoTair10_FH-AR_common_459	AT1G06620
1	2027760	2028400	H3K4me3_Cvi-pseudoTair10_FH-AR_common_460	AT1G06630
1	2034200	2034770	H3K4me3_Cvi-pseudoTair10_FH-AR_common_461	AT1G06645
1	2034900	2035160	H3K4me3_Cvi-pseudoTair10_FH-AR_common_462	AT1G06645
1	2035830	2036400	H3K4me3_Cvi-pseudoTair10_FH-AR_common_463	AT1G06650, AT1G04487
1	2039900	2040250	H3K4me3_Cvi-pseudoTair10_FH-AR_common_464	AT1G06660
1	2040430	2040980	H3K4me3_Cvi-pseudoTair10_FH-AR_common_465	AT1G06670
1	2047880	2048200	H3K4me3_Cvi-pseudoTair10_FH-AR_common_466	AT1G06680
1	2051580	2052100	H3K4me3_Cvi-pseudoTair10_FH-AR_common_467	AT1G06690
1	2054830	2055250	H3K4me3_Cvi-pseudoTair10_FH-AR_common_468	AT1G06700
1	2059680	2060290	H3K4me3_Cvi-pseudoTair10_FH-AR_common_469	AT1G06710
1	2066700	2067330	H3K4me3_Cvi-pseudoTair10_FH-AR_common_470	AT1G06720
1	2067540	2068150	H3K4me3_Cvi-pseudoTair10_FH-AR_common_471	AT1G06730
1	2070930	2071380	H3K4me3_Cvi-pseudoTair10_FH-AR_common_472	AT1G06740, AT1TE06780
1	2076710	2077690	H3K4me3_Cvi-pseudoTair10_FH-AR_common_473	AT1G06760
1	2081420	2081910	H3K4me3_Cvi-pseudoTair10_FH-AR_common_474	AT1G06770
1	2083390	2083990	H3K4me3_Cvi-pseudoTair10_FH-AR_common_475	AT1G06780
1	2090160	2091480	H3K4me3_Cvi-pseudoTair10_FH-AR_common_476	AT1G06800
1	2095780	2096240	H3K4me3_Cvi-pseudoTair10_FH-AR_common_477	AT1G06820
1	2102770	2103460	H3K4me3_Cvi-pseudoTair10_FH-AR_common_478	AT1G06840
1	2105090	2105690	H3K4me3_Cvi-pseudoTair10_FH-AR_common_479	AT1G06850
1	2108620	2109590	H3K4me3_Cvi-pseudoTair10_FH-AR_common_480	AT1G06870
1	2113810	2114530	H3K4me3_Cvi-pseudoTair10_FH-AR_common_481	AT1G06890
1	2120130	2120740	H3K4me3_Cvi-pseudoTair10_FH-AR_common_482	AT1G06900
1	2120960	2121730	H3K4me3_Cvi-pseudoTair10_FH-AR_common_483	AT1G06910
1	2129150	2129390	H3K4me3_Cvi-pseudoTair10_FH-AR_common_484	AT1G06930
1	2134760	2135640	H3K4me3_Cvi-pseudoTair10_FH-AR_common_485	AT1G06950
1	2143290	2143740	H3K4me3_Cvi-pseudoTair10_FH-AR_common_486	AT1G06980
1	2151260	2151570	H3K4me3_Cvi-pseudoTair10_FH-AR_common_487	AT1G07000
1	2151730	2152480	H3K4me3_Cvi-pseudoTair10_FH-AR_common_488	AT1G07000
1	2152890	2153370	H3K4me3_Cvi-pseudoTair10_FH-AR_common_489	AT1G07010
1	2155290	2155890	H3K4me3_Cvi-pseudoTair10_FH-AR_common_490	AT1G04537, AT1G07020
1	2159670	2160690	H3K4me3_Cvi-pseudoTair10_FH-AR_common_491	AT1G07030
1	2162200	2163100	H3K4me3_Cvi-pseudoTair10_FH-AR_common_492	AT1G07040
1	2167940	2168320	H3K4me3_Cvi-pseudoTair10_FH-AR_common_493	AT1G07060
1	2168580	2168910	H3K4me3_Cvi-pseudoTair10_FH-AR_common_494	AT1G07070
1	2170020	2170880	H3K4me3_Cvi-pseudoTair10_FH-AR_common_495	AT1G07080
1	2174190	2174840	H3K4me3_Cvi-pseudoTair10_FH-AR_common_496	AT1G07090
1	2183390	2184070	H3K4me3_Cvi-pseudoTair10_FH-AR_common_497	AT1G07110
1	2184330	2184640	H3K4me3_Cvi-pseudoTair10_FH-AR_common_498	AT1G07119
1	2187900	2188440	H3K4me3_Cvi-pseudoTair10_FH-AR_common_499	AT1G07130, AT1G07128
1	2190150	2190630	H3K4me3_Cvi-pseudoTair10_FH-AR_common_500	AT1G07135
1	2193020	2193780	H3K4me3_Cvi-pseudoTair10_FH-AR_common_501	AT1G07140
1	2194500	2195780	H3K4me3_Cvi-pseudoTair10_FH-AR_common_502	AT1G07150
1	2199260	2199790	H3K4me3_Cvi-pseudoTair10_FH-AR_common_503	AT1G07160, AT1TE07180
1	2200130	2200620	H3K4me3_Cvi-pseudoTair10_FH-AR_common_504	AT1G07170
1	2204350	2204850	H3K4me3_Cvi-pseudoTair10_FH-AR_common_505	AT1G07180
1	2211230	2212360	H3K4me3_Cvi-pseudoTair10_FH-AR_common_506	AT1G07200
1	2215240	2215840	H3K4me3_Cvi-pseudoTair10_FH-AR_common_507	AT1G07210
1	2218570	2219380	H3K4me3_Cvi-pseudoTair10_FH-AR_common_508	AT1G07220, AT1G04567
1	2221720	2222850	H3K4me3_Cvi-pseudoTair10_FH-AR_common_509	AT1G07230
1	2223880	2224500	H3K4me3_Cvi-pseudoTair10_FH-AR_common_510	AT1G07240
1	2225940	2227420	H3K4me3_Cvi-pseudoTair10_FH-AR_common_511	AT1G07250
1	2227740	2229170	H3K4me3_Cvi-pseudoTair10_FH-AR_common_512	AT1G07260
1	2232560	2233010	H3K4me3_Cvi-pseudoTair10_FH-AR_common_513	AT1G07270
1	2238440	2239880	H3K4me3_Cvi-pseudoTair10_FH-AR_common_514	AT1G07280
1	2240780	2240980	H3K4me3_Cvi-pseudoTair10_FH-AR_common_515	.
1	2244310	2244950	H3K4me3_Cvi-pseudoTair10_FH-AR_common_516	AT1G07290
1	2247640	2248910	H3K4me3_Cvi-pseudoTair10_FH-AR_common_517	AT1G07310
1	2249120	2249920	H3K4me3_Cvi-pseudoTair10_FH-AR_common_518	AT1G07320
1	2262200	2262840	H3K4me3_Cvi-pseudoTair10_FH-AR_common_519	AT1G07360
1	2263030	2263540	H3K4me3_Cvi-pseudoTair10_FH-AR_common_520	AT1G07370
1	2268820	2269040	H3K4me3_Cvi-pseudoTair10_FH-AR_common_521	AT1G07380
1	2274950	2275600	H3K4me3_Cvi-pseudoTair10_FH-AR_common_522	AT1G07400
1	2276140	2276480	H3K4me3_Cvi-pseudoTair10_FH-AR_common_523	AT1G07410
1	2276830	2277060	H3K4me3_Cvi-pseudoTair10_FH-AR_common_524	.
1	2277820	2278450	H3K4me3_Cvi-pseudoTair10_FH-AR_common_525	AT1G07420
1	2281160	2282730	H3K4me3_Cvi-pseudoTair10_FH-AR_common_526	AT1G07430
1	2291440	2292140	H3K4me3_Cvi-pseudoTair10_FH-AR_common_527	AT1G07470
1	2294730	2295120	H3K4me3_Cvi-pseudoTair10_FH-AR_common_528	AT1G04583
1	2298720	2299480	H3K4me3_Cvi-pseudoTair10_FH-AR_common_529	AT1G07480
1	2304600	2305050	H3K4me3_Cvi-pseudoTair10_FH-AR_common_530	AT1G07510, AT1G07500
1	2305580	2306120	H3K4me3_Cvi-pseudoTair10_FH-AR_common_531	AT1G07510
1	2311240	2312020	H3K4me3_Cvi-pseudoTair10_FH-AR_common_532	AT1G07520
1	2315290	2316320	H3K4me3_Cvi-pseudoTair10_FH-AR_common_533	AT1G07530
1	2332900	2333260	H3K4me3_Cvi-pseudoTair10_FH-AR_common_534	AT1G07570
1	2337560	2338440	H3K4me3_Cvi-pseudoTair10_FH-AR_common_535	AT1G07590
1	2343710	2344320	H3K4me3_Cvi-pseudoTair10_FH-AR_common_536	AT1G07615
1	2349090	2350370	H3K4me3_Cvi-pseudoTair10_FH-AR_common_537	AT1G07630
1	2367580	2368390	H3K4me3_Cvi-pseudoTair10_FH-AR_common_538	AT1G07645
1	2369020	2369560	H3K4me3_Cvi-pseudoTair10_FH-AR_common_539	AT1G07660
1	2374010	2374520	H3K4me3_Cvi-pseudoTair10_FH-AR_common_540	AT1G07670
1	2379910	2380160	H3K4me3_Cvi-pseudoTair10_FH-AR_common_541	AT1G07700
1	2381640	2382100	H3K4me3_Cvi-pseudoTair10_FH-AR_common_542	AT1G07705
1	2395480	2396810	H3K4me3_Cvi-pseudoTair10_FH-AR_common_543	AT1G07728, AT1G07725
1	2399770	2400530	H3K4me3_Cvi-pseudoTair10_FH-AR_common_544	AT1G07740
1	2402230	2402820	H3K4me3_Cvi-pseudoTair10_FH-AR_common_545	AT1G07745
1	2405070	2405320	H3K4me3_Cvi-pseudoTair10_FH-AR_common_546	AT1G07750
1	2405600	2405880	H3K4me3_Cvi-pseudoTair10_FH-AR_common_547	AT1G07750
1	2412960	2413590	H3K4me3_Cvi-pseudoTair10_FH-AR_common_548	AT1G07790
1	2414250	2414770	H3K4me3_Cvi-pseudoTair10_FH-AR_common_549	AT1G07795
1	2416260	2416880	H3K4me3_Cvi-pseudoTair10_FH-AR_common_550	AT1G07810
1	2421280	2421870	H3K4me3_Cvi-pseudoTair10_FH-AR_common_551	AT1G07820
1	2422280	2422770	H3K4me3_Cvi-pseudoTair10_FH-AR_common_552	AT1G07830
1	2424080	2424380	H3K4me3_Cvi-pseudoTair10_FH-AR_common_553	AT1G07840
1	2428920	2429160	H3K4me3_Cvi-pseudoTair10_FH-AR_common_554	.
1	2431360	2431940	H3K4me3_Cvi-pseudoTair10_FH-AR_common_555	AT1G07870
1	2437470	2437800	H3K4me3_Cvi-pseudoTair10_FH-AR_common_556	AT1G07890
1	2443830	2444180	H3K4me3_Cvi-pseudoTair10_FH-AR_common_557	AT1G07902, AT1G07901
1	2446050	2446710	H3K4me3_Cvi-pseudoTair10_FH-AR_common_558	AT1G07910
1	2454880	2455140	H3K4me3_Cvi-pseudoTair10_FH-AR_common_559	AT1G07920
1	2466550	2467040	H3K4me3_Cvi-pseudoTair10_FH-AR_common_560	AT1G07950
1	2472110	2472610	H3K4me3_Cvi-pseudoTair10_FH-AR_common_561	AT1G07970
1	2474250	2474890	H3K4me3_Cvi-pseudoTair10_FH-AR_common_562	AT1G07980
1	2475490	2476030	H3K4me3_Cvi-pseudoTair10_FH-AR_common_563	AT1G07985
1	2477120	2477580	H3K4me3_Cvi-pseudoTair10_FH-AR_common_564	AT1G07990
1	2484350	2485030	H3K4me3_Cvi-pseudoTair10_FH-AR_common_565	AT1G08000
1	2487160	2487450	H3K4me3_Cvi-pseudoTair10_FH-AR_common_566	AT1G08010
1	2487690	2487970	H3K4me3_Cvi-pseudoTair10_FH-AR_common_567	AT1G08010
1	2492620	2493250	H3K4me3_Cvi-pseudoTair10_FH-AR_common_568	AT1G08030
1	2500670	2501400	H3K4me3_Cvi-pseudoTair10_FH-AR_common_569	AT1G08050
1	2510460	2511050	H3K4me3_Cvi-pseudoTair10_FH-AR_common_570	AT1G08060
1	2515890	2516590	H3K4me3_Cvi-pseudoTair10_FH-AR_common_571	AT1G08070
1	2524220	2524450	H3K4me3_Cvi-pseudoTair10_FH-AR_common_572	AT1G08090
1	2535330	2535970	H3K4me3_Cvi-pseudoTair10_FH-AR_common_573	AT1G08110
1	2547010	2547830	H3K4me3_Cvi-pseudoTair10_FH-AR_common_574	AT1G08130
1	2562850	2563660	H3K4me3_Cvi-pseudoTair10_FH-AR_common_575	AT1G08170
1	2564710	2565100	H3K4me3_Cvi-pseudoTair10_FH-AR_common_576	AT1G08180
1	2567490	2568270	H3K4me3_Cvi-pseudoTair10_FH-AR_common_577	AT1G08190
1	2576060	2576690	H3K4me3_Cvi-pseudoTair10_FH-AR_common_578	AT1G08200
1	2580160	2580640	H3K4me3_Cvi-pseudoTair10_FH-AR_common_579	AT1G08210
1	2582810	2583280	H3K4me3_Cvi-pseudoTair10_FH-AR_common_580	AT1G08220
1	2586270	2586540	H3K4me3_Cvi-pseudoTair10_FH-AR_common_581	AT1G08230
1	2589120	2590300	H3K4me3_Cvi-pseudoTair10_FH-AR_common_582	AT1G08260, AT1G08250
1	2590810	2591170	H3K4me3_Cvi-pseudoTair10_FH-AR_common_583	AT1G08260
1	2606940	2607370	H3K4me3_Cvi-pseudoTair10_FH-AR_common_584	AT1G08270
1	2608260	2608790	H3K4me3_Cvi-pseudoTair10_FH-AR_common_585	AT1G08280
1	2614990	2615800	H3K4me3_Cvi-pseudoTair10_FH-AR_common_586	AT1G08300
1	2620490	2621460	H3K4me3_Cvi-pseudoTair10_FH-AR_common_587	AT1G04647, AT1G08315
1	2630950	2631610	H3K4me3_Cvi-pseudoTair10_FH-AR_common_588	AT1G08340
1	2635340	2635790	H3K4me3_Cvi-pseudoTair10_FH-AR_common_589	AT1G08350
1	2638250	2638660	H3K4me3_Cvi-pseudoTair10_FH-AR_common_590	AT1G08370
1	2642210	2642690	H3K4me3_Cvi-pseudoTair10_FH-AR_common_591	AT1G08390
1	2645390	2646040	H3K4me3_Cvi-pseudoTair10_FH-AR_common_592	AT1G08400
1	2646200	2646670	H3K4me3_Cvi-pseudoTair10_FH-AR_common_593	AT1G08410
1	2649730	2650620	H3K4me3_Cvi-pseudoTair10_FH-AR_common_594	AT1G08420
1	2671170	2671450	H3K4me3_Cvi-pseudoTair10_FH-AR_common_595	AT1G08450
1	2672450	2673120	H3K4me3_Cvi-pseudoTair10_FH-AR_common_596	AT1G08460
1	2682350	2682650	H3K4me3_Cvi-pseudoTair10_FH-AR_common_597	.
1	2683410	2684040	H3K4me3_Cvi-pseudoTair10_FH-AR_common_598	AT1G08470
1	2684290	2684920	H3K4me3_Cvi-pseudoTair10_FH-AR_common_599	AT1G08480
1	2687950	2688550	H3K4me3_Cvi-pseudoTair10_FH-AR_common_600	AT1G08490
1	2693100	2693470	H3K4me3_Cvi-pseudoTair10_FH-AR_common_601	AT1G08510
1	2693700	2693960	H3K4me3_Cvi-pseudoTair10_FH-AR_common_602	AT1G08510
1	2696470	2697180	H3K4me3_Cvi-pseudoTair10_FH-AR_common_603	AT1G08520
1	2701250	2701700	H3K4me3_Cvi-pseudoTair10_FH-AR_common_604	AT1G08530
1	2706970	2707280	H3K4me3_Cvi-pseudoTair10_FH-AR_common_605	AT1G08550
1	2707390	2707630	H3K4me3_Cvi-pseudoTair10_FH-AR_common_606	AT1G08550
1	2713060	2714270	H3K4me3_Cvi-pseudoTair10_FH-AR_common_607	AT1G08570
1	2715810	2716390	H3K4me3_Cvi-pseudoTair10_FH-AR_common_608	AT1G08580
1	2719340	2720310	H3K4me3_Cvi-pseudoTair10_FH-AR_common_609	AT1G08590
1	2720460	2720840	H3K4me3_Cvi-pseudoTair10_FH-AR_common_610	AT1G08592
1	2721160	2721940	H3K4me3_Cvi-pseudoTair10_FH-AR_common_611	AT1G08592
1	2723760	2724300	H3K4me3_Cvi-pseudoTair10_FH-AR_common_612	AT1G08600
1	2735460	2735740	H3K4me3_Cvi-pseudoTair10_FH-AR_common_613	AT1G08610
1	2750570	2751210	H3K4me3_Cvi-pseudoTair10_FH-AR_common_614	AT1G08640
1	2752170	2752970	H3K4me3_Cvi-pseudoTair10_FH-AR_common_615	AT1G08650, AT1G08645
1	2759150	2759770	H3K4me3_Cvi-pseudoTair10_FH-AR_common_616	AT1G08660
1	2762650	2763110	H3K4me3_Cvi-pseudoTair10_FH-AR_common_617	AT1G08680
1	2770650	2771390	H3K4me3_Cvi-pseudoTair10_FH-AR_common_618	AT1G08700
1	2771710	2772340	H3K4me3_Cvi-pseudoTair10_FH-AR_common_619	AT1G08710
1	2773980	2774640	H3K4me3_Cvi-pseudoTair10_FH-AR_common_620	AT1G08720
1	2801030	2801670	H3K4me3_Cvi-pseudoTair10_FH-AR_common_621	AT1G08750
1	2805350	2805940	H3K4me3_Cvi-pseudoTair10_FH-AR_common_622	AT1G08760
1	2808860	2809610	H3K4me3_Cvi-pseudoTair10_FH-AR_common_623	AT1G08770
1	2810700	2811110	H3K4me3_Cvi-pseudoTair10_FH-AR_common_624	AT1G08780
1	2824560	2825240	H3K4me3_Cvi-pseudoTair10_FH-AR_common_625	AT1G08820
1	2827110	2827430	H3K4me3_Cvi-pseudoTair10_FH-AR_common_626	AT1G08830
1	2838200	2838890	H3K4me3_Cvi-pseudoTair10_FH-AR_common_627	AT1G08840
1	2839150	2839450	H3K4me3_Cvi-pseudoTair10_FH-AR_common_628	AT1G08845
1	2842080	2842280	H3K4me3_Cvi-pseudoTair10_FH-AR_common_629	AT1G08860
1	2847090	2847740	H3K4me3_Cvi-pseudoTair10_FH-AR_common_630	AT1G08880
1	2852500	2852770	H3K4me3_Cvi-pseudoTair10_FH-AR_common_631	AT1G08900
1	2856360	2856850	H3K4me3_Cvi-pseudoTair10_FH-AR_common_632	AT1G08910
1	2873600	2873960	H3K4me3_Cvi-pseudoTair10_FH-AR_common_633	AT1G08930
1	2877650	2878080	H3K4me3_Cvi-pseudoTair10_FH-AR_common_634	AT1G08940
1	2879610	2880530	H3K4me3_Cvi-pseudoTair10_FH-AR_common_635	AT1G08960
1	2889010	2889370	H3K4me3_Cvi-pseudoTair10_FH-AR_common_636	AT1G08990
1	2891030	2891540	H3K4me3_Cvi-pseudoTair10_FH-AR_common_637	AT1G09000
1	2899000	2899350	H3K4me3_Cvi-pseudoTair10_FH-AR_common_638	AT1G09010
1	2904210	2904800	H3K4me3_Cvi-pseudoTair10_FH-AR_common_639	AT1G09020
1	2911310	2911950	H3K4me3_Cvi-pseudoTair10_FH-AR_common_640	AT1G09040
1	2916990	2917620	H3K4me3_Cvi-pseudoTair10_FH-AR_common_641	AT1G09050
1	2927700	2928770	H3K4me3_Cvi-pseudoTair10_FH-AR_common_642	AT1G09070
1	2939080	2939290	H3K4me3_Cvi-pseudoTair10_FH-AR_common_643	AT1G09100
1	2941530	2942260	H3K4me3_Cvi-pseudoTair10_FH-AR_common_644	AT1G09130
1	2945100	2945870	H3K4me3_Cvi-pseudoTair10_FH-AR_common_645	AT1G09140
1	2946290	2946600	H3K4me3_Cvi-pseudoTair10_FH-AR_common_646	AT1G09150
1	2950570	2950880	H3K4me3_Cvi-pseudoTair10_FH-AR_common_647	AT1G09155
1	2955380	2955700	H3K4me3_Cvi-pseudoTair10_FH-AR_common_648	AT1G09160
1	2967080	2967730	H3K4me3_Cvi-pseudoTair10_FH-AR_common_649	AT1G09190
1	2970890	2971390	H3K4me3_Cvi-pseudoTair10_FH-AR_common_650	AT1G09195
1	2971680	2972110	H3K4me3_Cvi-pseudoTair10_FH-AR_common_651	AT1G09200
1	2976330	2976700	H3K4me3_Cvi-pseudoTair10_FH-AR_common_652	AT1G09210
1	2978780	2979300	H3K4me3_Cvi-pseudoTair10_FH-AR_common_653	AT1G09220
1	2982120	2982580	H3K4me3_Cvi-pseudoTair10_FH-AR_common_654	AT1G09230
1	2989390	2990180	H3K4me3_Cvi-pseudoTair10_FH-AR_common_655	AT1G09250
1	2994400	2995130	H3K4me3_Cvi-pseudoTair10_FH-AR_common_656	AT1G09270
1	3000950	3001270	H3K4me3_Cvi-pseudoTair10_FH-AR_common_657	AT1G09280
1	3003310	3003720	H3K4me3_Cvi-pseudoTair10_FH-AR_common_658	AT1G09290, AT1G09300
1	3003840	3004400	H3K4me3_Cvi-pseudoTair10_FH-AR_common_659	AT1G09300
1	3011520	3012350	H3K4me3_Cvi-pseudoTair10_FH-AR_common_660	AT1G09320
1	3014660	3015030	H3K4me3_Cvi-pseudoTair10_FH-AR_common_661	AT1G09330
1	3015290	3015880	H3K4me3_Cvi-pseudoTair10_FH-AR_common_662	AT1G09340
1	3017850	3018120	H3K4me3_Cvi-pseudoTair10_FH-AR_common_663	.
1	3031200	3031520	H3K4me3_Cvi-pseudoTair10_FH-AR_common_664	AT1G09390
1	3041180	3041800	H3K4me3_Cvi-pseudoTair10_FH-AR_common_665	AT1G09420
1	3041950	3042750	H3K4me3_Cvi-pseudoTair10_FH-AR_common_666	AT1G09430
1	3053950	3054490	H3K4me3_Cvi-pseudoTair10_FH-AR_common_667	AT1G09460
1	3066780	3066990	H3K4me3_Cvi-pseudoTair10_FH-AR_common_668	AT1G09500
1	3071190	3072060	H3K4me3_Cvi-pseudoTair10_FH-AR_common_669	AT1G09520
1	3076540	3076890	H3K4me3_Cvi-pseudoTair10_FH-AR_common_670	AT1G09530
1	3093820	3094530	H3K4me3_Cvi-pseudoTair10_FH-AR_common_671	AT1G09560
1	3102050	3102880	H3K4me3_Cvi-pseudoTair10_FH-AR_common_672	AT1G09575
1	3104530	3105030	H3K4me3_Cvi-pseudoTair10_FH-AR_common_673	AT1G09580
1	3106520	3106970	H3K4me3_Cvi-pseudoTair10_FH-AR_common_674	AT1G09590
1	3116090	3116650	H3K4me3_Cvi-pseudoTair10_FH-AR_common_675	AT1G09620
1	3119000	3119600	H3K4me3_Cvi-pseudoTair10_FH-AR_common_676	AT1G09630
1	3119930	3120240	H3K4me3_Cvi-pseudoTair10_FH-AR_common_677	AT1G09640
1	3123020	3123400	H3K4me3_Cvi-pseudoTair10_FH-AR_common_678	AT1G09645
1	3125410	3125640	H3K4me3_Cvi-pseudoTair10_FH-AR_common_679	AT1G09650, AT1G04713
1	3126120	3126410	H3K4me3_Cvi-pseudoTair10_FH-AR_common_680	AT1G09650
1	3130510	3130990	H3K4me3_Cvi-pseudoTair10_FH-AR_common_681	AT1G09660
1	3135170	3135940	H3K4me3_Cvi-pseudoTair10_FH-AR_common_682	AT1G09680
1	3137030	3137460	H3K4me3_Cvi-pseudoTair10_FH-AR_common_683	AT1G09690
1	3139450	3140180	H3K4me3_Cvi-pseudoTair10_FH-AR_common_684	AT1G09700
1	3140890	3141420	H3K4me3_Cvi-pseudoTair10_FH-AR_common_685	AT1G09710
1	3154020	3154340	H3K4me3_Cvi-pseudoTair10_FH-AR_common_686	AT1G09730
1	3154520	3155010	H3K4me3_Cvi-pseudoTair10_FH-AR_common_687	AT1G09740
1	3157620	3158800	H3K4me3_Cvi-pseudoTair10_FH-AR_common_688	AT1G09750
1	3161230	3161640	H3K4me3_Cvi-pseudoTair10_FH-AR_common_689	AT1G09760
1	3161870	3162310	H3K4me3_Cvi-pseudoTair10_FH-AR_common_690	AT1G09770
1	3167550	3167870	H3K4me3_Cvi-pseudoTair10_FH-AR_common_691	AT1G09780
1	3172120	3172500	H3K4me3_Cvi-pseudoTair10_FH-AR_common_692	AT1G09794
1	3173510	3174090	H3K4me3_Cvi-pseudoTair10_FH-AR_common_693	AT1G09795
1	3179910	3180380	H3K4me3_Cvi-pseudoTair10_FH-AR_common_694	AT1G09800
1	3183830	3184150	H3K4me3_Cvi-pseudoTair10_FH-AR_common_695	AT1G09810
1	3189390	3189890	H3K4me3_Cvi-pseudoTair10_FH-AR_common_696	AT1G09815
1	3191850	3192490	H3K4me3_Cvi-pseudoTair10_FH-AR_common_697	AT1G09820
1	3194360	3194980	H3K4me3_Cvi-pseudoTair10_FH-AR_common_698	AT1G09830
1	3199740	3200020	H3K4me3_Cvi-pseudoTair10_FH-AR_common_699	AT1G09840
1	3201840	3202240	H3K4me3_Cvi-pseudoTair10_FH-AR_common_700	AT1G09850
1	3205700	3206220	H3K4me3_Cvi-pseudoTair10_FH-AR_common_701	AT1G09870
1	3218120	3218580	H3K4me3_Cvi-pseudoTair10_FH-AR_common_702	AT1G09900
1	3224210	3224470	H3K4me3_Cvi-pseudoTair10_FH-AR_common_703	AT1G09910
1	3226580	3227000	H3K4me3_Cvi-pseudoTair10_FH-AR_common_704	AT1G09920
1	3238940	3239440	H3K4me3_Cvi-pseudoTair10_FH-AR_common_705	AT1G09940
1	3240780	3241490	H3K4me3_Cvi-pseudoTair10_FH-AR_common_706	AT1G09950
1	3244170	3244830	H3K4me3_Cvi-pseudoTair10_FH-AR_common_707	AT1G09960
1	3252270	3254170	H3K4me3_Cvi-pseudoTair10_FH-AR_common_708	AT1G09970, AT1TE10570
1	3260770	3261070	H3K4me3_Cvi-pseudoTair10_FH-AR_common_709	AT1G09980
1	3261260	3261510	H3K4me3_Cvi-pseudoTair10_FH-AR_common_710	AT1G09980
1	3270120	3270700	H3K4me3_Cvi-pseudoTair10_FH-AR_common_711	.
1	3271070	3271960	H3K4me3_Cvi-pseudoTair10_FH-AR_common_712	AT1G10020
1	3273820	3274170	H3K4me3_Cvi-pseudoTair10_FH-AR_common_713	AT1G10030
1	3278070	3278680	H3K4me3_Cvi-pseudoTair10_FH-AR_common_714	AT1G10040
1	3279020	3279530	H3K4me3_Cvi-pseudoTair10_FH-AR_common_715	AT1G10050
1	3288590	3289040	H3K4me3_Cvi-pseudoTair10_FH-AR_common_716	AT1G10070
1	3295620	3296010	H3K4me3_Cvi-pseudoTair10_FH-AR_common_717	AT1G10090
1	3299730	3300320	H3K4me3_Cvi-pseudoTair10_FH-AR_common_718	AT1G10095
1	3302640	3303210	H3K4me3_Cvi-pseudoTair10_FH-AR_common_719	AT1G10110
1	3305550	3306160	H3K4me3_Cvi-pseudoTair10_FH-AR_common_720	AT1G10120, AT1G04773
1	3310980	3311430	H3K4me3_Cvi-pseudoTair10_FH-AR_common_721	AT1G10130
1	3322970	3323450	H3K4me3_Cvi-pseudoTair10_FH-AR_common_722	AT1G10140
1	3325980	3326880	H3K4me3_Cvi-pseudoTair10_FH-AR_common_723	AT1G10150
1	3337730	3338080	H3K4me3_Cvi-pseudoTair10_FH-AR_common_724	AT1G10170
1	3340940	3341570	H3K4me3_Cvi-pseudoTair10_FH-AR_common_725	AT1G10180
1	3349590	3349880	H3K4me3_Cvi-pseudoTair10_FH-AR_common_726	AT1G10210
1	3352120	3352400	H3K4me3_Cvi-pseudoTair10_FH-AR_common_727	AT1G10220
1	3354450	3354650	H3K4me3_Cvi-pseudoTair10_FH-AR_common_728	AT1G10225
1	3355590	3356210	H3K4me3_Cvi-pseudoTair10_FH-AR_common_729	AT1G10230
1	3363450	3364240	H3K4me3_Cvi-pseudoTair10_FH-AR_common_730	AT1G10270
1	3368090	3368840	H3K4me3_Cvi-pseudoTair10_FH-AR_common_731	AT1G10280
1	3370490	3371130	H3K4me3_Cvi-pseudoTair10_FH-AR_common_732	AT1G10290
1	3383300	3383890	H3K4me3_Cvi-pseudoTair10_FH-AR_common_733	AT1G10310
1	3387670	3388390	H3K4me3_Cvi-pseudoTair10_FH-AR_common_734	AT1G10320, AT1TE11020
1	3388720	3389170	H3K4me3_Cvi-pseudoTair10_FH-AR_common_735	AT1G10330
1	3394210	3395010	H3K4me3_Cvi-pseudoTair10_FH-AR_common_736	AT1G10350
1	3396520	3396860	H3K4me3_Cvi-pseudoTair10_FH-AR_common_737	AT1G10360
1	3400950	3401150	H3K4me3_Cvi-pseudoTair10_FH-AR_common_738	AT1G10380
1	3403120	3403400	H3K4me3_Cvi-pseudoTair10_FH-AR_common_739	AT1G10385
1	3412290	3412820	H3K4me3_Cvi-pseudoTair10_FH-AR_common_740	AT1G10390, AT1G10395
1	3419020	3419330	H3K4me3_Cvi-pseudoTair10_FH-AR_common_741	AT1G10410
1	3426990	3427490	H3K4me3_Cvi-pseudoTair10_FH-AR_common_742	AT1G10417
1	3430110	3430560	H3K4me3_Cvi-pseudoTair10_FH-AR_common_743	AT1G10430
1	3431770	3432420	H3K4me3_Cvi-pseudoTair10_FH-AR_common_744	AT1G10450
1	3439710	3440040	H3K4me3_Cvi-pseudoTair10_FH-AR_common_745	AT1G10460
1	3442600	3443330	H3K4me3_Cvi-pseudoTair10_FH-AR_common_746	.
1	3443450	3443820	H3K4me3_Cvi-pseudoTair10_FH-AR_common_747	AT1G10470
1	3460780	3461370	H3K4me3_Cvi-pseudoTair10_FH-AR_common_748	AT1G10500
1	3461640	3462330	H3K4me3_Cvi-pseudoTair10_FH-AR_common_749	AT1G10510
1	3465910	3466310	H3K4me3_Cvi-pseudoTair10_FH-AR_common_750	AT1G10520
1	3469700	3470320	H3K4me3_Cvi-pseudoTair10_FH-AR_common_751	AT1G10522
1	3472030	3472650	H3K4me3_Cvi-pseudoTair10_FH-AR_common_752	AT1G10530, AT1G04803
1	3484730	3485260	H3K4me3_Cvi-pseudoTair10_FH-AR_common_753	AT1G10560
1	3485550	3486590	H3K4me3_Cvi-pseudoTair10_FH-AR_common_754	.
1	3487600	3487970	H3K4me3_Cvi-pseudoTair10_FH-AR_common_755	AT1G10570
1	3492610	3493700	H3K4me3_Cvi-pseudoTair10_FH-AR_common_756	AT1G10580
1	3503760	3504220	H3K4me3_Cvi-pseudoTair10_FH-AR_common_757	AT1G10600
1	3514380	3514690	H3K4me3_Cvi-pseudoTair10_FH-AR_common_758	AT1G10630
1	3532510	3533020	H3K4me3_Cvi-pseudoTair10_FH-AR_common_759	AT1G10660
1	3535510	3535850	H3K4me3_Cvi-pseudoTair10_FH-AR_common_760	AT1G10670
1	3550200	3550650	H3K4me3_Cvi-pseudoTair10_FH-AR_common_761	AT1G10690
1	3554100	3554860	H3K4me3_Cvi-pseudoTair10_FH-AR_common_762	AT1G10700
1	3558370	3558720	H3K4me3_Cvi-pseudoTair10_FH-AR_common_763	AT1G10710
1	3562920	3563610	H3K4me3_Cvi-pseudoTair10_FH-AR_common_764	AT1G10720
1	3565230	3565870	H3K4me3_Cvi-pseudoTair10_FH-AR_common_765	AT1G10730
1	3570040	3570530	H3K4me3_Cvi-pseudoTair10_FH-AR_common_766	AT1G10740
1	3592000	3592400	H3K4me3_Cvi-pseudoTair10_FH-AR_common_767	AT1G10770
1	3594850	3595160	H3K4me3_Cvi-pseudoTair10_FH-AR_common_768	AT1G10780
1	3596300	3596570	H3K4me3_Cvi-pseudoTair10_FH-AR_common_769	AT1G10790
1	3604420	3605010	H3K4me3_Cvi-pseudoTair10_FH-AR_common_770	AT1G10820
1	3606860	3607470	H3K4me3_Cvi-pseudoTair10_FH-AR_common_771	AT1G10830
1	3609780	3610410	H3K4me3_Cvi-pseudoTair10_FH-AR_common_772	AT1G10840
1	3612050	3613340	H3K4me3_Cvi-pseudoTair10_FH-AR_common_773	AT1G10850, AT1G04823
1	3623410	3623740	H3K4me3_Cvi-pseudoTair10_FH-AR_common_774	AT1G10870
1	3627680	3628170	H3K4me3_Cvi-pseudoTair10_FH-AR_common_775	AT1G10890
1	3639860	3640220	H3K4me3_Cvi-pseudoTair10_FH-AR_common_776	AT1G10910
1	3655120	3655590	H3K4me3_Cvi-pseudoTair10_FH-AR_common_777	AT1G10930
1	3657970	3658400	H3K4me3_Cvi-pseudoTair10_FH-AR_common_778	AT1G10940
1	3659230	3659680	H3K4me3_Cvi-pseudoTair10_FH-AR_common_779	AT1G10950
1	3664390	3664810	H3K4me3_Cvi-pseudoTair10_FH-AR_common_780	AT1G10960
1	3666830	3667140	H3K4me3_Cvi-pseudoTair10_FH-AR_common_781	AT1G10970
1	3670640	3670920	H3K4me3_Cvi-pseudoTair10_FH-AR_common_782	AT1G10990
1	3675740	3675960	H3K4me3_Cvi-pseudoTair10_FH-AR_common_783	AT1G11000
1	3676750	3677480	H3K4me3_Cvi-pseudoTair10_FH-AR_common_784	AT1G11020
1	3681810	3682800	H3K4me3_Cvi-pseudoTair10_FH-AR_common_785	AT1G11050
1	3684670	3685580	H3K4me3_Cvi-pseudoTair10_FH-AR_common_786	AT1G11060
1	3702630	3703330	H3K4me3_Cvi-pseudoTair10_FH-AR_common_787	AT1G11090
1	3708940	3709570	H3K4me3_Cvi-pseudoTair10_FH-AR_common_788	AT1G11100
1	3715110	3715540	H3K4me3_Cvi-pseudoTair10_FH-AR_common_789	AT1G11120, AT1TE12090
1	3718780	3719480	H3K4me3_Cvi-pseudoTair10_FH-AR_common_790	AT1G11125
1	3729000	3729270	H3K4me3_Cvi-pseudoTair10_FH-AR_common_791	AT1TE12135, AT1G11150
1	3744920	3745490	H3K4me3_Cvi-pseudoTair10_FH-AR_common_792	AT1G11175
1	3745770	3746070	H3K4me3_Cvi-pseudoTair10_FH-AR_common_793	AT1G11180
1	3756370	3756920	H3K4me3_Cvi-pseudoTair10_FH-AR_common_794	AT1G11210
1	3760010	3760350	H3K4me3_Cvi-pseudoTair10_FH-AR_common_795	.
1	3760550	3761170	H3K4me3_Cvi-pseudoTair10_FH-AR_common_796	AT1G11220
1	3767780	3768280	H3K4me3_Cvi-pseudoTair10_FH-AR_common_797	.
1	3777810	3778210	H3K4me3_Cvi-pseudoTair10_FH-AR_common_798	AT1G11260
1	3778970	3779420	H3K4me3_Cvi-pseudoTair10_FH-AR_common_799	.
1	3793350	3794120	H3K4me3_Cvi-pseudoTair10_FH-AR_common_800	AT1G11290
1	3803490	3803880	H3K4me3_Cvi-pseudoTair10_FH-AR_common_801	AT1G11310
1	3807140	3807750	H3K4me3_Cvi-pseudoTair10_FH-AR_common_802	AT1G11320
1	3810400	3811080	H3K4me3_Cvi-pseudoTair10_FH-AR_common_803	AT1G11330
1	3822140	3822940	H3K4me3_Cvi-pseudoTair10_FH-AR_common_804	AT1G11360
1	3828680	3829090	H3K4me3_Cvi-pseudoTair10_FH-AR_common_805	.
1	3829890	3830210	H3K4me3_Cvi-pseudoTair10_FH-AR_common_806	AT1G11370
1	3832620	3833010	H3K4me3_Cvi-pseudoTair10_FH-AR_common_807	AT1G11380
1	3836890	3837550	H3K4me3_Cvi-pseudoTair10_FH-AR_common_808	AT1G11390
1	3837850	3838210	H3K4me3_Cvi-pseudoTair10_FH-AR_common_809	AT1G11400
1	3846380	3846830	H3K4me3_Cvi-pseudoTair10_FH-AR_common_810	AT1G11420
1	3847230	3847830	H3K4me3_Cvi-pseudoTair10_FH-AR_common_811	AT1G11430
1	3849670	3849980	H3K4me3_Cvi-pseudoTair10_FH-AR_common_812	AT1G11440
1	3860910	3861210	H3K4me3_Cvi-pseudoTair10_FH-AR_common_813	.
1	3866190	3866920	H3K4me3_Cvi-pseudoTair10_FH-AR_common_814	AT1G11480
1	3876870	3877190	H3K4me3_Cvi-pseudoTair10_FH-AR_common_815	AT1G11540
1	3880030	3880310	H3K4me3_Cvi-pseudoTair10_FH-AR_common_816	AT1G11545
1	3895950	3896940	H3K4me3_Cvi-pseudoTair10_FH-AR_common_817	AT1G11592
1	3913760	3914380	H3K4me3_Cvi-pseudoTair10_FH-AR_common_818	AT1G11630
1	3914800	3915260	H3K4me3_Cvi-pseudoTair10_FH-AR_common_819	AT1G11650
1	3915410	3915810	H3K4me3_Cvi-pseudoTair10_FH-AR_common_820	AT1G11650
1	3930300	3930930	H3K4me3_Cvi-pseudoTair10_FH-AR_common_821	AT1G11670
1	3931160	3931470	H3K4me3_Cvi-pseudoTair10_FH-AR_common_822	AT1G11670
1	3945800	3946450	H3K4me3_Cvi-pseudoTair10_FH-AR_common_823	AT1G11700
1	3948680	3949350	H3K4me3_Cvi-pseudoTair10_FH-AR_common_824	AT1G11710
1	3951420	3951750	H3K4me3_Cvi-pseudoTair10_FH-AR_common_825	AT1G11720, AT1G04873
1	3965700	3966840	H3K4me3_Cvi-pseudoTair10_FH-AR_common_826	AT1G11740
1	3967550	3968140	H3K4me3_Cvi-pseudoTair10_FH-AR_common_827	AT1G11750
1	3971310	3971760	H3K4me3_Cvi-pseudoTair10_FH-AR_common_828	AT1G11755
1	3972800	3973250	H3K4me3_Cvi-pseudoTair10_FH-AR_common_829	AT1G11760
1	3975850	3976270	H3K4me3_Cvi-pseudoTair10_FH-AR_common_830	AT1G11770
1	3978780	3979230	H3K4me3_Cvi-pseudoTair10_FH-AR_common_831	AT1G11780
1	3980090	3980380	H3K4me3_Cvi-pseudoTair10_FH-AR_common_832	.
1	3981320	3981770	H3K4me3_Cvi-pseudoTair10_FH-AR_common_833	AT1G11790
1	3986730	3987260	H3K4me3_Cvi-pseudoTair10_FH-AR_common_834	AT1G11800
1	3992710	3993500	H3K4me3_Cvi-pseudoTair10_FH-AR_common_835	AT1G11820
1	3995410	3995700	H3K4me3_Cvi-pseudoTair10_FH-AR_common_836	AT1G11840
1	3999300	3999590	H3K4me3_Cvi-pseudoTair10_FH-AR_common_837	AT1G11850
1	4001730	4002040	H3K4me3_Cvi-pseudoTair10_FH-AR_common_838	AT1G11860
1	4003830	4004340	H3K4me3_Cvi-pseudoTair10_FH-AR_common_839	AT1G11870
1	4009790	4010420	H3K4me3_Cvi-pseudoTair10_FH-AR_common_840	AT1G11880
1	4014340	4014650	H3K4me3_Cvi-pseudoTair10_FH-AR_common_841	AT1G11900
1	4014840	4015250	H3K4me3_Cvi-pseudoTair10_FH-AR_common_842	AT1G11905
1	4028720	4029200	H3K4me3_Cvi-pseudoTair10_FH-AR_common_843	AT1G11930
1	4033620	4034080	H3K4me3_Cvi-pseudoTair10_FH-AR_common_844	AT1G11940
1	4038510	4038740	H3K4me3_Cvi-pseudoTair10_FH-AR_common_845	AT1G11950
1	4053140	4053830	H3K4me3_Cvi-pseudoTair10_FH-AR_common_846	AT1G12000
1	4058200	4058430	H3K4me3_Cvi-pseudoTair10_FH-AR_common_847	AT1G12013
1	4062610	4063290	H3K4me3_Cvi-pseudoTair10_FH-AR_common_848	AT1G12020
1	4064770	4065240	H3K4me3_Cvi-pseudoTair10_FH-AR_common_849	.
1	4065960	4066330	H3K4me3_Cvi-pseudoTair10_FH-AR_common_850	AT1G12030
1	4071830	4072380	H3K4me3_Cvi-pseudoTair10_FH-AR_common_851	AT1TE13245
1	4072780	4073380	H3K4me3_Cvi-pseudoTair10_FH-AR_common_852	AT1G12050
1	4076320	4077010	H3K4me3_Cvi-pseudoTair10_FH-AR_common_853	AT1G12060
1	4077750	4077960	H3K4me3_Cvi-pseudoTair10_FH-AR_common_854	AT1G12064
1	4106140	4106670	H3K4me3_Cvi-pseudoTair10_FH-AR_common_855	AT1G12110
1	4108560	4108900	H3K4me3_Cvi-pseudoTair10_FH-AR_common_856	.
1	4118580	4119140	H3K4me3_Cvi-pseudoTair10_FH-AR_common_857	AT1G12130
1	4121350	4121900	H3K4me3_Cvi-pseudoTair10_FH-AR_common_858	AT1G12140
1	4126070	4126540	H3K4me3_Cvi-pseudoTair10_FH-AR_common_859	AT1G12160
1	4137550	4138180	H3K4me3_Cvi-pseudoTair10_FH-AR_common_860	AT1G12200
1	4148020	4148380	H3K4me3_Cvi-pseudoTair10_FH-AR_common_861	AT1G12230
1	4153740	4154100	H3K4me3_Cvi-pseudoTair10_FH-AR_common_862	AT1G12240
1	4157760	4158370	H3K4me3_Cvi-pseudoTair10_FH-AR_common_863	AT1G12244
1	4159440	4159830	H3K4me3_Cvi-pseudoTair10_FH-AR_common_864	AT1G12250
1	4172050	4172840	H3K4me3_Cvi-pseudoTair10_FH-AR_common_865	AT1G12270
1	4181950	4182360	H3K4me3_Cvi-pseudoTair10_FH-AR_common_866	AT1G12290, AT1G12294
1	4185810	4186170	H3K4me3_Cvi-pseudoTair10_FH-AR_common_867	AT1G12300
1	4187400	4188010	H3K4me3_Cvi-pseudoTair10_FH-AR_common_868	AT1G12320, AT1G12310
1	4189430	4190180	H3K4me3_Cvi-pseudoTair10_FH-AR_common_869	.
1	4194880	4196170	H3K4me3_Cvi-pseudoTair10_FH-AR_common_870	AT1G12330
1	4198440	4199010	H3K4me3_Cvi-pseudoTair10_FH-AR_common_871	AT1G12350
1	4201010	4201530	H3K4me3_Cvi-pseudoTair10_FH-AR_common_872	AT1G12360
1	4208460	4208960	H3K4me3_Cvi-pseudoTair10_FH-AR_common_873	AT1G12370
1	4215720	4217110	H3K4me3_Cvi-pseudoTair10_FH-AR_common_874	AT1G12380
1	4220170	4220490	H3K4me3_Cvi-pseudoTair10_FH-AR_common_875	AT1G12390
1	4223050	4223560	H3K4me3_Cvi-pseudoTair10_FH-AR_common_876	AT1G12410
1	4238110	4238660	H3K4me3_Cvi-pseudoTair10_FH-AR_common_877	AT1G12430
1	4241740	4242320	H3K4me3_Cvi-pseudoTair10_FH-AR_common_878	.
1	4242800	4243020	H3K4me3_Cvi-pseudoTair10_FH-AR_common_879	AT1G12440
1	4244320	4244810	H3K4me3_Cvi-pseudoTair10_FH-AR_common_880	AT1G12450
1	4247620	4248170	H3K4me3_Cvi-pseudoTair10_FH-AR_common_881	AT1G12460
1	4250980	4251470	H3K4me3_Cvi-pseudoTair10_FH-AR_common_882	AT1G12470
1	4264250	4265080	H3K4me3_Cvi-pseudoTair10_FH-AR_common_883	AT1G12500
1	4268370	4268920	H3K4me3_Cvi-pseudoTair10_FH-AR_common_884	AT1G12520
1	4270450	4270780	H3K4me3_Cvi-pseudoTair10_FH-AR_common_885	AT1G12530
1	4274620	4275120	H3K4me3_Cvi-pseudoTair10_FH-AR_common_886	AT1G12550
1	4283150	4283550	H3K4me3_Cvi-pseudoTair10_FH-AR_common_887	AT1G12580
1	4290360	4290810	H3K4me3_Cvi-pseudoTair10_FH-AR_common_888	AT1G12610
1	4296410	4297010	H3K4me3_Cvi-pseudoTair10_FH-AR_common_889	AT1G12620
1	4298950	4299150	H3K4me3_Cvi-pseudoTair10_FH-AR_common_890	AT1G12630
1	4305070	4305730	H3K4me3_Cvi-pseudoTair10_FH-AR_common_891	AT1G12640
1	4306000	4306260	H3K4me3_Cvi-pseudoTair10_FH-AR_common_892	AT1G12650
1	4322330	4322920	H3K4me3_Cvi-pseudoTair10_FH-AR_common_893	AT1G12680
1	4325800	4326240	H3K4me3_Cvi-pseudoTair10_FH-AR_common_894	AT1G12700
1	4327770	4328480	H3K4me3_Cvi-pseudoTair10_FH-AR_common_895	AT1G12710
1	4334590	4334930	H3K4me3_Cvi-pseudoTair10_FH-AR_common_896	AT1G12730
1	4348110	4348310	H3K4me3_Cvi-pseudoTair10_FH-AR_common_897	AT1G12750
1	4348570	4349500	H3K4me3_Cvi-pseudoTair10_FH-AR_common_898	AT1G12760
1	4351790	4352330	H3K4me3_Cvi-pseudoTair10_FH-AR_common_899	AT1G12770
1	4353870	4354190	H3K4me3_Cvi-pseudoTair10_FH-AR_common_900	AT1G12775
1	4357440	4357700	H3K4me3_Cvi-pseudoTair10_FH-AR_common_901	AT1G12780
1	4357810	4358210	H3K4me3_Cvi-pseudoTair10_FH-AR_common_902	AT1G12780
1	4360980	4361270	H3K4me3_Cvi-pseudoTair10_FH-AR_common_903	AT1G12790
1	4364870	4365310	H3K4me3_Cvi-pseudoTair10_FH-AR_common_904	AT1G12800
1	4367350	4367930	H3K4me3_Cvi-pseudoTair10_FH-AR_common_905	AT1G12810
1	4370520	4371280	H3K4me3_Cvi-pseudoTair10_FH-AR_common_906	AT1G12820
1	4374390	4375150	H3K4me3_Cvi-pseudoTair10_FH-AR_common_907	AT1G12840, AT1TE14210, AT1G12830
1	4375580	4376220	H3K4me3_Cvi-pseudoTair10_FH-AR_common_908	AT1G12840
1	4380930	4381610	H3K4me3_Cvi-pseudoTair10_FH-AR_common_909	AT1G12850
1	4384610	4385460	H3K4me3_Cvi-pseudoTair10_FH-AR_common_910	AT1G12860
1	4395430	4396200	H3K4me3_Cvi-pseudoTair10_FH-AR_common_911	AT1G12910
1	4397410	4398060	H3K4me3_Cvi-pseudoTair10_FH-AR_common_912	AT1G12920
1	4404760	4405520	H3K4me3_Cvi-pseudoTair10_FH-AR_common_913	AT1G12930
1	4416310	4417040	H3K4me3_Cvi-pseudoTair10_FH-AR_common_914	AT1G12940
1	4423640	4424350	H3K4me3_Cvi-pseudoTair10_FH-AR_common_915	AT1G12970
1	4429800	4430280	H3K4me3_Cvi-pseudoTair10_FH-AR_common_916	AT1G12980
1	4433750	4434270	H3K4me3_Cvi-pseudoTair10_FH-AR_common_917	AT1G12990
1	4439200	4439430	H3K4me3_Cvi-pseudoTair10_FH-AR_common_918	AT1G13000
1	4442480	4443660	H3K4me3_Cvi-pseudoTair10_FH-AR_common_919	AT1G13020
1	4446720	4447340	H3K4me3_Cvi-pseudoTair10_FH-AR_common_920	AT1G13030
1	4447530	4448030	H3K4me3_Cvi-pseudoTair10_FH-AR_common_921	AT1G13040
1	4452310	4452910	H3K4me3_Cvi-pseudoTair10_FH-AR_common_922	AT1G13060
1	4459300	4459640	H3K4me3_Cvi-pseudoTair10_FH-AR_common_923	AT1G13080
1	4461830	4462550	H3K4me3_Cvi-pseudoTair10_FH-AR_common_924	AT1G13090
1	4472880	4473210	H3K4me3_Cvi-pseudoTair10_FH-AR_common_925	AT1G13120
1	4478110	4478430	H3K4me3_Cvi-pseudoTair10_FH-AR_common_926	.
1	4480810	4481150	H3K4me3_Cvi-pseudoTair10_FH-AR_common_927	AT1G13145
1	4484590	4485270	H3K4me3_Cvi-pseudoTair10_FH-AR_common_928	AT1G13160
1	4491900	4492520	H3K4me3_Cvi-pseudoTair10_FH-AR_common_929	AT1G13170
1	4495010	4495730	H3K4me3_Cvi-pseudoTair10_FH-AR_common_930	AT1G13180
1	4498920	4499220	H3K4me3_Cvi-pseudoTair10_FH-AR_common_931	AT1G13190
1	4513070	4513740	H3K4me3_Cvi-pseudoTair10_FH-AR_common_932	AT1G13210
1	4515590	4516060	H3K4me3_Cvi-pseudoTair10_FH-AR_common_933	AT1G13220
1	4525610	4525930	H3K4me3_Cvi-pseudoTair10_FH-AR_common_934	AT1G13245
1	4529010	4530060	H3K4me3_Cvi-pseudoTair10_FH-AR_common_935	AT1G13250
1	4542490	4542760	H3K4me3_Cvi-pseudoTair10_FH-AR_common_936	AT1G13260
1	4544960	4545280	H3K4me3_Cvi-pseudoTair10_FH-AR_common_937	AT1G13270
1	4548020	4548530	H3K4me3_Cvi-pseudoTair10_FH-AR_common_938	.
1	4570580	4571050	H3K4me3_Cvi-pseudoTair10_FH-AR_common_939	AT1G13340
1	4576080	4576620	H3K4me3_Cvi-pseudoTair10_FH-AR_common_940	AT1G13350
1	4577200	4577800	H3K4me3_Cvi-pseudoTair10_FH-AR_common_941	.
1	4588230	4588600	H3K4me3_Cvi-pseudoTair10_FH-AR_common_942	AT1G13370
1	4590080	4590410	H3K4me3_Cvi-pseudoTair10_FH-AR_common_943	AT1G13380
1	4592800	4593580	H3K4me3_Cvi-pseudoTair10_FH-AR_common_944	.
1	4601280	4601740	H3K4me3_Cvi-pseudoTair10_FH-AR_common_945	AT1G13410
1	4610120	4610570	H3K4me3_Cvi-pseudoTair10_FH-AR_common_946	AT1G13440
1	4614560	4615160	H3K4me3_Cvi-pseudoTair10_FH-AR_common_947	AT1G13450
1	4635940	4636200	H3K4me3_Cvi-pseudoTair10_FH-AR_common_948	.
1	4641560	4642020	H3K4me3_Cvi-pseudoTair10_FH-AR_common_949	AT1G13560
1	4644150	4644350	H3K4me3_Cvi-pseudoTair10_FH-AR_common_950	AT1G13570
1	4646610	4646880	H3K4me3_Cvi-pseudoTair10_FH-AR_common_951	AT1G13580
1	4672330	4673080	H3K4me3_Cvi-pseudoTair10_FH-AR_common_952	AT1G13630
1	4678990	4679300	H3K4me3_Cvi-pseudoTair10_FH-AR_common_953	AT1G13640
1	4679490	4679770	H3K4me3_Cvi-pseudoTair10_FH-AR_common_954	AT1G13640
1	4693300	4693920	H3K4me3_Cvi-pseudoTair10_FH-AR_common_955	AT1G13690, AT1G05017
1	4713950	4715000	H3K4me3_Cvi-pseudoTair10_FH-AR_common_956	AT1G13740, AT1G05033
1	4721710	4722160	H3K4me3_Cvi-pseudoTair10_FH-AR_common_957	AT1G13770
1	4724590	4725130	H3K4me3_Cvi-pseudoTair10_FH-AR_common_958	AT1G13780
1	4733310	4733750	H3K4me3_Cvi-pseudoTair10_FH-AR_common_959	AT1G13800
1	4734030	4734650	H3K4me3_Cvi-pseudoTair10_FH-AR_common_960	AT1G13810
1	4735560	4735890	H3K4me3_Cvi-pseudoTair10_FH-AR_common_961	AT1G13820
1	4746620	4746870	H3K4me3_Cvi-pseudoTair10_FH-AR_common_962	AT1G13860
1	4748000	4748370	H3K4me3_Cvi-pseudoTair10_FH-AR_common_963	AT1G13870, AT1TE15370
1	4748960	4749380	H3K4me3_Cvi-pseudoTair10_FH-AR_common_964	AT1G13880
1	4754840	4755570	H3K4me3_Cvi-pseudoTair10_FH-AR_common_965	AT1G13900
1	4755860	4756400	H3K4me3_Cvi-pseudoTair10_FH-AR_common_966	AT1G13910
1	4761070	4761560	H3K4me3_Cvi-pseudoTair10_FH-AR_common_967	AT1G13930
1	4776560	4777070	H3K4me3_Cvi-pseudoTair10_FH-AR_common_968	AT1G13960
1	4788550	4789010	H3K4me3_Cvi-pseudoTair10_FH-AR_common_969	AT1G13980
1	4794790	4795390	H3K4me3_Cvi-pseudoTair10_FH-AR_common_970	AT1G13990
1	4797430	4798060	H3K4me3_Cvi-pseudoTair10_FH-AR_common_971	AT1G14000
1	4801280	4801790	H3K4me3_Cvi-pseudoTair10_FH-AR_common_972	AT1G14010
1	4802760	4803500	H3K4me3_Cvi-pseudoTair10_FH-AR_common_973	AT1G14020
1	4807000	4807450	H3K4me3_Cvi-pseudoTair10_FH-AR_common_974	AT1G14030
1	4810650	4811010	H3K4me3_Cvi-pseudoTair10_FH-AR_common_975	AT1G14040
1	4811850	4812210	H3K4me3_Cvi-pseudoTair10_FH-AR_common_976	AT1G14040
1	4817330	4818000	H3K4me3_Cvi-pseudoTair10_FH-AR_common_977	AT1G14060
1	4820210	4820490	H3K4me3_Cvi-pseudoTair10_FH-AR_common_978	AT1G14071
1	4826790	4827370	H3K4me3_Cvi-pseudoTair10_FH-AR_common_979	AT1G14090
1	4839140	4839620	H3K4me3_Cvi-pseudoTair10_FH-AR_common_980	AT1G14140
1	4839850	4840330	H3K4me3_Cvi-pseudoTair10_FH-AR_common_981	AT1G14150
1	4845500	4845760	H3K4me3_Cvi-pseudoTair10_FH-AR_common_982	AT1G14170
1	4847190	4847480	H3K4me3_Cvi-pseudoTair10_FH-AR_common_983	AT1G14180
1	4854440	4855100	H3K4me3_Cvi-pseudoTair10_FH-AR_common_984	AT1G14200
1	4855510	4855860	H3K4me3_Cvi-pseudoTair10_FH-AR_common_985	AT1G14205
1	4861260	4862030	H3K4me3_Cvi-pseudoTair10_FH-AR_common_986	AT1G14230
1	4876600	4877170	H3K4me3_Cvi-pseudoTair10_FH-AR_common_987	AT1G14270
1	4881750	4881950	H3K4me3_Cvi-pseudoTair10_FH-AR_common_988	AT1G14290
1	4884270	4884740	H3K4me3_Cvi-pseudoTair10_FH-AR_common_989	AT1G14300
1	4885010	4885480	H3K4me3_Cvi-pseudoTair10_FH-AR_common_990	AT1G14310
1	4888250	4888750	H3K4me3_Cvi-pseudoTair10_FH-AR_common_991	AT1G14320
1	4891270	4891770	H3K4me3_Cvi-pseudoTair10_FH-AR_common_992	AT1G14330
1	4899130	4899680	H3K4me3_Cvi-pseudoTair10_FH-AR_common_993	AT1G14345
1	4912800	4913130	H3K4me3_Cvi-pseudoTair10_FH-AR_common_994	AT1G14360
1	4921280	4921530	H3K4me3_Cvi-pseudoTair10_FH-AR_common_995	AT1G14380
1	4928010	4928640	H3K4me3_Cvi-pseudoTair10_FH-AR_common_996	AT1G14400
1	4930240	4930890	H3K4me3_Cvi-pseudoTair10_FH-AR_common_997	AT1G14410
1	4934770	4935930	H3K4me3_Cvi-pseudoTair10_FH-AR_common_998	AT1G14430
1	4947150	4947580	H3K4me3_Cvi-pseudoTair10_FH-AR_common_999	AT1G14450, AT1G14453
1	4947960	4948210	H3K4me3_Cvi-pseudoTair10_FH-AR_common_1000	AT1G14455
1	4952260	4952890	H3K4me3_Cvi-pseudoTair10_FH-AR_common_1001	AT1G14460
1	4954090	4954780	H3K4me3_Cvi-pseudoTair10_FH-AR_common_1002	AT1G14470
1	4958580	4959340	H3K4me3_Cvi-pseudoTair10_FH-AR_common_1003	AT1G14490
1	4963900	4964290	H3K4me3_Cvi-pseudoTair10_FH-AR_common_1004	AT1G14510
1	4969200	4970110	H3K4me3_Cvi-pseudoTair10_FH-AR_common_1005	AT1G14520
1	4972980	4973690	H3K4me3_Cvi-pseudoTair10_FH-AR_common_1006	AT1G14530
1	4980680	4981330	H3K4me3_Cvi-pseudoTair10_FH-AR_common_1007	AT1G14560
1	4983610	4984230	H3K4me3_Cvi-pseudoTair10_FH-AR_common_1008	AT1G14570
1	4990030	4990300	H3K4me3_Cvi-pseudoTair10_FH-AR_common_1009	AT1G14580
1	4990460	4990740	H3K4me3_Cvi-pseudoTair10_FH-AR_common_1010	AT1G14580
1	5000190	5000630	H3K4me3_Cvi-pseudoTair10_FH-AR_common_1011	AT1G14590
1	5003170	5003430	H3K4me3_Cvi-pseudoTair10_FH-AR_common_1012	AT1G14600
1	5014030	5014460	H3K4me3_Cvi-pseudoTair10_FH-AR_common_1013	AT1G14610
1	5016050	5016570	H3K4me3_Cvi-pseudoTair10_FH-AR_common_1014	AT1G14620
1	5023420	5024260	H3K4me3_Cvi-pseudoTair10_FH-AR_common_1015	AT1G14640
1	5027690	5028340	H3K4me3_Cvi-pseudoTair10_FH-AR_common_1016	AT1G14650
1	5035820	5036500	H3K4me3_Cvi-pseudoTair10_FH-AR_common_1017	AT1G14660
1	5037630	5037920	H3K4me3_Cvi-pseudoTair10_FH-AR_common_1018	AT1G14670
1	5040800	5041290	H3K4me3_Cvi-pseudoTair10_FH-AR_common_1019	AT1G14680
1	5042550	5042810	H3K4me3_Cvi-pseudoTair10_FH-AR_common_1020	AT1G14685
1	5046410	5046640	H3K4me3_Cvi-pseudoTair10_FH-AR_common_1021	AT1G14686
1	5047990	5048470	H3K4me3_Cvi-pseudoTair10_FH-AR_common_1022	AT1G14687
1	5064180	5065100	H3K4me3_Cvi-pseudoTair10_FH-AR_common_1023	AT1G14710
1	5066960	5067330	H3K4me3_Cvi-pseudoTair10_FH-AR_common_1024	.
1	5076650	5077750	H3K4me3_Cvi-pseudoTair10_FH-AR_common_1025	AT1G14740
1	5081520	5082510	H3K4me3_Cvi-pseudoTair10_FH-AR_common_1026	AT1G14750
1	5088300	5088560	H3K4me3_Cvi-pseudoTair10_FH-AR_common_1027	AT1G14770
1	5090950	5091480	H3K4me3_Cvi-pseudoTair10_FH-AR_common_1028	AT1G14780
1	5097750	5098000	H3K4me3_Cvi-pseudoTair10_FH-AR_common_1029	AT1G14790
1	5098620	5099090	H3K4me3_Cvi-pseudoTair10_FH-AR_common_1030	AT1TE16500
1	5103930	5104690	H3K4me3_Cvi-pseudoTair10_FH-AR_common_1031	AT1G14810
1	5106690	5106910	H3K4me3_Cvi-pseudoTair10_FH-AR_common_1032	AT1G14820
1	5110990	5111640	H3K4me3_Cvi-pseudoTair10_FH-AR_common_1033	AT1G14830
1	5115010	5115340	H3K4me3_Cvi-pseudoTair10_FH-AR_common_1034	AT1G14840
1	5122740	5123520	H3K4me3_Cvi-pseudoTair10_FH-AR_common_1035	AT1G14850
1	5137270	5137640	H3K4me3_Cvi-pseudoTair10_FH-AR_common_1036	AT1G14890
1	5138590	5139390	H3K4me3_Cvi-pseudoTair10_FH-AR_common_1037	AT1G14900
1	5143050	5143690	H3K4me3_Cvi-pseudoTair10_FH-AR_common_1038	AT1G14910
1	5149290	5151030	H3K4me3_Cvi-pseudoTair10_FH-AR_common_1039	AT1G14920
1	5152710	5153070	H3K4me3_Cvi-pseudoTair10_FH-AR_common_1040	AT1G14930
1	5164400	5165040	H3K4me3_Cvi-pseudoTair10_FH-AR_common_1041	AT1G14970
1	5166230	5166700	H3K4me3_Cvi-pseudoTair10_FH-AR_common_1042	AT1G14980
1	5167630	5168210	H3K4me3_Cvi-pseudoTair10_FH-AR_common_1043	AT1G14990
1	5168640	5169920	H3K4me3_Cvi-pseudoTair10_FH-AR_common_1044	AT1G15000, AT1G15002
1	5175620	5176220	H3K4me3_Cvi-pseudoTair10_FH-AR_common_1045	AT1G15020
1	5177550	5178620	H3K4me3_Cvi-pseudoTair10_FH-AR_common_1046	AT1G15030
1	5186050	5186940	H3K4me3_Cvi-pseudoTair10_FH-AR_common_1047	AT1G15060
1	5187620	5188290	H3K4me3_Cvi-pseudoTair10_FH-AR_common_1048	AT1G15080
1	5193530	5194160	H3K4me3_Cvi-pseudoTair10_FH-AR_common_1049	AT1G15100
1	5199260	5200100	H3K4me3_Cvi-pseudoTair10_FH-AR_common_1050	AT1G15110
1	5209010	5209900	H3K4me3_Cvi-pseudoTair10_FH-AR_common_1051	AT1G15130
1	5211290	5212150	H3K4me3_Cvi-pseudoTair10_FH-AR_common_1052	AT1G15140
1	5215460	5216190	H3K4me3_Cvi-pseudoTair10_FH-AR_common_1053	AT1G15160
1	5219330	5220130	H3K4me3_Cvi-pseudoTair10_FH-AR_common_1054	AT1G15165
1	5220650	5221210	H3K4me3_Cvi-pseudoTair10_FH-AR_common_1055	AT1G15170
1	5223750	5224080	H3K4me3_Cvi-pseudoTair10_FH-AR_common_1056	AT1G15175
1	5224430	5225180	H3K4me3_Cvi-pseudoTair10_FH-AR_common_1057	AT1G15180
1	5227200	5227950	H3K4me3_Cvi-pseudoTair10_FH-AR_common_1058	AT1G15190
1	5230360	5231050	H3K4me3_Cvi-pseudoTair10_FH-AR_common_1059	AT1G15200
1	5240980	5241520	H3K4me3_Cvi-pseudoTair10_FH-AR_common_1060	AT1G15220
1	5242450	5243240	H3K4me3_Cvi-pseudoTair10_FH-AR_common_1061	AT1G15230
1	5243450	5244310	H3K4me3_Cvi-pseudoTair10_FH-AR_common_1062	AT1G15240
1	5249050	5249430	H3K4me3_Cvi-pseudoTair10_FH-AR_common_1063	AT1G15250
1	5251570	5252050	H3K4me3_Cvi-pseudoTair10_FH-AR_common_1064	AT1G15270
1	5252320	5252990	H3K4me3_Cvi-pseudoTair10_FH-AR_common_1065	AT1G15280
1	5263830	5264180	H3K4me3_Cvi-pseudoTair10_FH-AR_common_1066	AT1G15290
1	5267760	5268470	H3K4me3_Cvi-pseudoTair10_FH-AR_common_1067	AT1G15300
1	5271430	5272040	H3K4me3_Cvi-pseudoTair10_FH-AR_common_1068	AT1G15310
1	5273760	5274080	H3K4me3_Cvi-pseudoTair10_FH-AR_common_1069	AT1G15320
1	5274370	5275360	H3K4me3_Cvi-pseudoTair10_FH-AR_common_1070	AT1G15330
1	5276840	5277250	H3K4me3_Cvi-pseudoTair10_FH-AR_common_1071	AT1G15340
1	5279350	5279870	H3K4me3_Cvi-pseudoTair10_FH-AR_common_1072	AT1G15350
1	5284070	5284430	H3K4me3_Cvi-pseudoTair10_FH-AR_common_1073	.
1	5287070	5287380	H3K4me3_Cvi-pseudoTair10_FH-AR_common_1074	AT1G15370
1	5294640	5295130	H3K4me3_Cvi-pseudoTair10_FH-AR_common_1075	AT1G15390
1	5295850	5296860	H3K4me3_Cvi-pseudoTair10_FH-AR_common_1076	AT1G15400
1	5299240	5299560	H3K4me3_Cvi-pseudoTair10_FH-AR_common_1077	AT1G15410
1	5303040	5303360	H3K4me3_Cvi-pseudoTair10_FH-AR_common_1078	AT1G15420
1	5304370	5304700	H3K4me3_Cvi-pseudoTair10_FH-AR_common_1079	AT1G15430
1	5308760	5309490	H3K4me3_Cvi-pseudoTair10_FH-AR_common_1080	AT1G15440
1	5315540	5315990	H3K4me3_Cvi-pseudoTair10_FH-AR_common_1081	AT1G15470
1	5318010	5318370	H3K4me3_Cvi-pseudoTair10_FH-AR_common_1082	AT1G15480
1	5323130	5323760	H3K4me3_Cvi-pseudoTair10_FH-AR_common_1083	AT1G15490
1	5326290	5327240	H3K4me3_Cvi-pseudoTair10_FH-AR_common_1084	AT1G15500
1	5329050	5329690	H3K4me3_Cvi-pseudoTair10_FH-AR_common_1085	AT1G15510
1	5332320	5332950	H3K4me3_Cvi-pseudoTair10_FH-AR_common_1086	.
1	5340690	5342000	H3K4me3_Cvi-pseudoTair10_FH-AR_common_1087	AT1G15530
1	5362040	5362360	H3K4me3_Cvi-pseudoTair10_FH-AR_common_1088	AT1G15570
1	5366210	5366470	H3K4me3_Cvi-pseudoTair10_FH-AR_common_1089	AT1G15580
1	5381110	5381600	H3K4me3_Cvi-pseudoTair10_FH-AR_common_1090	AT1G15660
1	5390070	5390940	H3K4me3_Cvi-pseudoTair10_FH-AR_common_1091	AT1G15670
1	5399030	5400070	H3K4me3_Cvi-pseudoTair10_FH-AR_common_1092	AT1G15690
1	5403220	5403820	H3K4me3_Cvi-pseudoTair10_FH-AR_common_1093	AT1G15700
1	5404360	5405310	H3K4me3_Cvi-pseudoTair10_FH-AR_common_1094	AT1G15710
1	5405990	5406700	H3K4me3_Cvi-pseudoTair10_FH-AR_common_1095	AT1G15720
1	5409280	5409970	H3K4me3_Cvi-pseudoTair10_FH-AR_common_1096	AT1G15730
1	5410910	5411190	H3K4me3_Cvi-pseudoTair10_FH-AR_common_1097	AT1G15740
1	5411460	5411720	H3K4me3_Cvi-pseudoTair10_FH-AR_common_1098	AT1G15740
1	5425700	5426180	H3K4me3_Cvi-pseudoTair10_FH-AR_common_1099	AT1G15760
1	5435990	5436530	H3K4me3_Cvi-pseudoTair10_FH-AR_common_1100	AT1G15780
1	5442640	5443640	H3K4me3_Cvi-pseudoTair10_FH-AR_common_1101	AT1G15800
1	5444450	5445250	H3K4me3_Cvi-pseudoTair10_FH-AR_common_1102	AT1G15810
1	5446750	5447310	H3K4me3_Cvi-pseudoTair10_FH-AR_common_1103	AT1G05207
1	5448130	5449070	H3K4me3_Cvi-pseudoTair10_FH-AR_common_1104	AT1G15830, AT1G15825
1	5449290	5450170	H3K4me3_Cvi-pseudoTair10_FH-AR_common_1105	.
1	5451510	5452190	H3K4me3_Cvi-pseudoTair10_FH-AR_common_1106	AT1G15840, AT1TE17610
1	5455040	5455330	H3K4me3_Cvi-pseudoTair10_FH-AR_common_1107	AT1G15860
1	5457100	5457390	H3K4me3_Cvi-pseudoTair10_FH-AR_common_1108	AT1G15870
1	5464380	5464730	H3K4me3_Cvi-pseudoTair10_FH-AR_common_1109	AT1G15900
1	5469520	5470360	H3K4me3_Cvi-pseudoTair10_FH-AR_common_1110	AT1G15920
1	5473610	5474160	H3K4me3_Cvi-pseudoTair10_FH-AR_common_1111	AT1G15940
1	5478740	5479310	H3K4me3_Cvi-pseudoTair10_FH-AR_common_1112	AT1G15950
1	5480150	5480490	H3K4me3_Cvi-pseudoTair10_FH-AR_common_1113	AT1G15950
1	5488050	5488630	H3K4me3_Cvi-pseudoTair10_FH-AR_common_1114	AT1G15970
1	5489320	5489650	H3K4me3_Cvi-pseudoTair10_FH-AR_common_1115	AT1G15980
1	5494560	5494800	H3K4me3_Cvi-pseudoTair10_FH-AR_common_1116	AT1G16000
1	5497230	5497690	H3K4me3_Cvi-pseudoTair10_FH-AR_common_1117	AT1G16010
1	5498150	5498800	H3K4me3_Cvi-pseudoTair10_FH-AR_common_1118	AT1G16020
1	5502950	5504520	H3K4me3_Cvi-pseudoTair10_FH-AR_common_1119	AT1G16030
1	5504720	5505120	H3K4me3_Cvi-pseudoTair10_FH-AR_common_1120	AT1G16040
1	5508530	5508790	H3K4me3_Cvi-pseudoTair10_FH-AR_common_1121	AT1G16060
1	5511150	5511660	H3K4me3_Cvi-pseudoTair10_FH-AR_common_1122	.
1	5514340	5515050	H3K4me3_Cvi-pseudoTair10_FH-AR_common_1123	AT1G16080
1	5522760	5523110	H3K4me3_Cvi-pseudoTair10_FH-AR_common_1124	AT1G16120
1	5536120	5536390	H3K4me3_Cvi-pseudoTair10_FH-AR_common_1125	AT1G16160
1	5539390	5539740	H3K4me3_Cvi-pseudoTair10_FH-AR_common_1126	AT1G16170
1	5540500	5541080	H3K4me3_Cvi-pseudoTair10_FH-AR_common_1127	AT1G16180
1	5543160	5543610	H3K4me3_Cvi-pseudoTair10_FH-AR_common_1128	AT1G16190
1	5546740	5547560	H3K4me3_Cvi-pseudoTair10_FH-AR_common_1129	AT1G16210
1	5548510	5548830	H3K4me3_Cvi-pseudoTair10_FH-AR_common_1130	AT1G16220
1	5556160	5556770	H3K4me3_Cvi-pseudoTair10_FH-AR_common_1131	AT1G16240
1	5557000	5557760	H3K4me3_Cvi-pseudoTair10_FH-AR_common_1132	AT1G16250
1	5569710	5570560	H3K4me3_Cvi-pseudoTair10_FH-AR_common_1133	AT1G16280
1	5573650	5573970	H3K4me3_Cvi-pseudoTair10_FH-AR_common_1134	AT1G16290
1	5574290	5574890	H3K4me3_Cvi-pseudoTair10_FH-AR_common_1135	AT1G16300
1	5580850	5581640	H3K4me3_Cvi-pseudoTair10_FH-AR_common_1136	AT1G16320
1	5587180	5587480	H3K4me3_Cvi-pseudoTair10_FH-AR_common_1137	AT1G16330
1	5590020	5590430	H3K4me3_Cvi-pseudoTair10_FH-AR_common_1138	AT1G16340
1	5590880	5591670	H3K4me3_Cvi-pseudoTair10_FH-AR_common_1139	AT1G16350
1	5596760	5597000	H3K4me3_Cvi-pseudoTair10_FH-AR_common_1140	AT1G16370
1	5602940	5603400	H3K4me3_Cvi-pseudoTair10_FH-AR_common_1141	AT1G16390
1	5614610	5614920	H3K4me3_Cvi-pseudoTair10_FH-AR_common_1142	AT1G16430
1	5617860	5618090	H3K4me3_Cvi-pseudoTair10_FH-AR_common_1143	AT1G16445
1	5622290	5622590	H3K4me3_Cvi-pseudoTair10_FH-AR_common_1144	AT1G16460
1	5622830	5623300	H3K4me3_Cvi-pseudoTair10_FH-AR_common_1145	AT1G16470
1	5628220	5629060	H3K4me3_Cvi-pseudoTair10_FH-AR_common_1146	AT1G16480, AT1G05227
1	5639000	5639980	H3K4me3_Cvi-pseudoTair10_FH-AR_common_1147	AT1G16500
1	5644700	5645280	H3K4me3_Cvi-pseudoTair10_FH-AR_common_1148	AT1G16510
1	5648780	5649220	H3K4me3_Cvi-pseudoTair10_FH-AR_common_1149	AT1G16520
1	5659420	5659720	H3K4me3_Cvi-pseudoTair10_FH-AR_common_1150	AT1G16540
1	5665540	5666370	H3K4me3_Cvi-pseudoTair10_FH-AR_common_1151	AT1G16550
1	5668400	5668710	H3K4me3_Cvi-pseudoTair10_FH-AR_common_1152	AT1G16560
1	5673280	5673520	H3K4me3_Cvi-pseudoTair10_FH-AR_common_1153	AT1G16570
1	5673870	5674250	H3K4me3_Cvi-pseudoTair10_FH-AR_common_1154	AT1G16590
1	5678210	5678730	H3K4me3_Cvi-pseudoTair10_FH-AR_common_1155	AT1G16610
1	5684350	5684780	H3K4me3_Cvi-pseudoTair10_FH-AR_common_1156	AT1G16630
1	5688000	5688470	H3K4me3_Cvi-pseudoTair10_FH-AR_common_1157	AT1G16650
1	5697310	5697800	H3K4me3_Cvi-pseudoTair10_FH-AR_common_1158	AT1G16670
1	5702300	5702690	H3K4me3_Cvi-pseudoTair10_FH-AR_common_1159	AT1G16680
1	5706080	5706350	H3K4me3_Cvi-pseudoTair10_FH-AR_common_1160	AT1G16690
1	5709750	5710240	H3K4me3_Cvi-pseudoTair10_FH-AR_common_1161	AT1G16700
1	5714110	5714770	H3K4me3_Cvi-pseudoTair10_FH-AR_common_1162	AT1G16710
1	5723130	5723720	H3K4me3_Cvi-pseudoTair10_FH-AR_common_1163	AT1G16720, AT1G05253
1	5726530	5727350	H3K4me3_Cvi-pseudoTair10_FH-AR_common_1164	AT1G05257, AT1G16730
1	5727700	5728170	H3K4me3_Cvi-pseudoTair10_FH-AR_common_1165	AT1G16740
1	5736740	5736980	H3K4me3_Cvi-pseudoTair10_FH-AR_common_1166	.
1	5738060	5739150	H3K4me3_Cvi-pseudoTair10_FH-AR_common_1167	AT1G16770
1	5743680	5744220	H3K4me3_Cvi-pseudoTair10_FH-AR_common_1168	AT1G16780
1	5744570	5745090	H3K4me3_Cvi-pseudoTair10_FH-AR_common_1169	AT1G16790
1	5754910	5755460	H3K4me3_Cvi-pseudoTair10_FH-AR_common_1170	AT1G16800
1	5758790	5759300	H3K4me3_Cvi-pseudoTair10_FH-AR_common_1171	AT1G16825
1	5760690	5761440	H3K4me3_Cvi-pseudoTair10_FH-AR_common_1172	AT1G16830
1	5763510	5764040	H3K4me3_Cvi-pseudoTair10_FH-AR_common_1173	AT1G16840
1	5764950	5765590	H3K4me3_Cvi-pseudoTair10_FH-AR_common_1174	AT1G16850
1	5767320	5767830	H3K4me3_Cvi-pseudoTair10_FH-AR_common_1175	AT1G16860
1	5772730	5773210	H3K4me3_Cvi-pseudoTair10_FH-AR_common_1176	AT1G16870
1	5773670	5773930	H3K4me3_Cvi-pseudoTair10_FH-AR_common_1177	AT1G16880
1	5777970	5778400	H3K4me3_Cvi-pseudoTair10_FH-AR_common_1178	AT1G16890
1	5781860	5782340	H3K4me3_Cvi-pseudoTair10_FH-AR_common_1179	AT1G16900
1	5786770	5787080	H3K4me3_Cvi-pseudoTair10_FH-AR_common_1180	AT1G16916
1	5788670	5789180	H3K4me3_Cvi-pseudoTair10_FH-AR_common_1181	AT1G16920
1	5790050	5790370	H3K4me3_Cvi-pseudoTair10_FH-AR_common_1182	AT1G16930
1	5805480	5805790	H3K4me3_Cvi-pseudoTair10_FH-AR_common_1183	AT1G16970, AT1TE18770
1	5817630	5817980	H3K4me3_Cvi-pseudoTair10_FH-AR_common_1184	AT1G17010
1	5818120	5818400	H3K4me3_Cvi-pseudoTair10_FH-AR_common_1185	AT1G17010
1	5820250	5820560	H3K4me3_Cvi-pseudoTair10_FH-AR_common_1186	AT1G17020
1	5823660	5824170	H3K4me3_Cvi-pseudoTair10_FH-AR_common_1187	.
1	5824850	5825330	H3K4me3_Cvi-pseudoTair10_FH-AR_common_1188	AT1G17040
1	5829110	5829630	H3K4me3_Cvi-pseudoTair10_FH-AR_common_1189	AT1G17050
1	5837550	5838220	H3K4me3_Cvi-pseudoTair10_FH-AR_common_1190	AT1G17070, AT1G05287
1	5841150	5841590	H3K4me3_Cvi-pseudoTair10_FH-AR_common_1191	AT1G17080
1	5842430	5842680	H3K4me3_Cvi-pseudoTair10_FH-AR_common_1192	.
1	5844740	5845550	H3K4me3_Cvi-pseudoTair10_FH-AR_common_1193	AT1G17100
1	5850190	5850580	H3K4me3_Cvi-pseudoTair10_FH-AR_common_1194	AT1G17110
1	5851890	5852580	H3K4me3_Cvi-pseudoTair10_FH-AR_common_1195	AT1G17120
1	5854170	5854680	H3K4me3_Cvi-pseudoTair10_FH-AR_common_1196	AT1G17130
1	5863670	5863960	H3K4me3_Cvi-pseudoTair10_FH-AR_common_1197	AT1G17147
1	5867640	5868270	H3K4me3_Cvi-pseudoTair10_FH-AR_common_1198	AT1G17160
1	5869810	5870140	H3K4me3_Cvi-pseudoTair10_FH-AR_common_1199	AT1G17170
1	5875420	5875700	H3K4me3_Cvi-pseudoTair10_FH-AR_common_1200	AT1G17190
1	5884080	5884710	H3K4me3_Cvi-pseudoTair10_FH-AR_common_1201	AT1G17210
1	5885150	5885900	H3K4me3_Cvi-pseudoTair10_FH-AR_common_1202	AT1G17220
1	5911100	5911700	H3K4me3_Cvi-pseudoTair10_FH-AR_common_1203	AT1G17270
1	5919500	5919990	H3K4me3_Cvi-pseudoTair10_FH-AR_common_1204	AT1G17280
1	5922740	5923180	H3K4me3_Cvi-pseudoTair10_FH-AR_common_1205	AT1G17290
1	5929820	5930200	H3K4me3_Cvi-pseudoTair10_FH-AR_common_1206	AT1G17330
1	5933870	5934360	H3K4me3_Cvi-pseudoTair10_FH-AR_common_1207	AT1G17340
1	5940600	5940900	H3K4me3_Cvi-pseudoTair10_FH-AR_common_1208	AT1G17345
1	5941790	5942110	H3K4me3_Cvi-pseudoTair10_FH-AR_common_1209	AT1G17350
1	5946820	5947240	H3K4me3_Cvi-pseudoTair10_FH-AR_common_1210	AT1G17360
1	5954570	5954870	H3K4me3_Cvi-pseudoTair10_FH-AR_common_1211	AT1G17370
1	5969310	5969940	H3K4me3_Cvi-pseudoTair10_FH-AR_common_1212	AT1G17410
1	5977540	5977820	H3K4me3_Cvi-pseudoTair10_FH-AR_common_1213	AT1G17420
1	5980690	5981260	H3K4me3_Cvi-pseudoTair10_FH-AR_common_1214	.
1	5982270	5983070	H3K4me3_Cvi-pseudoTair10_FH-AR_common_1215	AT1G17430
1	5986740	5987670	H3K4me3_Cvi-pseudoTair10_FH-AR_common_1216	AT1G17440
1	5996100	5996860	H3K4me3_Cvi-pseudoTair10_FH-AR_common_1217	AT1G17450
1	5997320	5997620	H3K4me3_Cvi-pseudoTair10_FH-AR_common_1218	AT1G17455
1	5998830	5999130	H3K4me3_Cvi-pseudoTair10_FH-AR_common_1219	AT1G17460
1	6002950	6003160	H3K4me3_Cvi-pseudoTair10_FH-AR_common_1220	AT1G17470
1	6007790	6008260	H3K4me3_Cvi-pseudoTair10_FH-AR_common_1221	AT1G17480
1	6018150	6018400	H3K4me3_Cvi-pseudoTair10_FH-AR_common_1222	AT1G17500
1	6023670	6024230	H3K4me3_Cvi-pseudoTair10_FH-AR_common_1223	AT1G17510
1	6026770	6027380	H3K4me3_Cvi-pseudoTair10_FH-AR_common_1224	AT1G17520
1	6027640	6028340	H3K4me3_Cvi-pseudoTair10_FH-AR_common_1225	AT1G17530
1	6034430	6035030	H3K4me3_Cvi-pseudoTair10_FH-AR_common_1226	AT1G17550
1	6035140	6035420	H3K4me3_Cvi-pseudoTair10_FH-AR_common_1227	AT1G17550
1	6039300	6039690	H3K4me3_Cvi-pseudoTair10_FH-AR_common_1228	AT1G17580
1	6052150	6052450	H3K4me3_Cvi-pseudoTair10_FH-AR_common_1229	AT1G17590
1	6062210	6063100	H3K4me3_Cvi-pseudoTair10_FH-AR_common_1230	AT1G17620
1	6064510	6065120	H3K4me3_Cvi-pseudoTair10_FH-AR_common_1231	AT1G17630
1	6068640	6069310	H3K4me3_Cvi-pseudoTair10_FH-AR_common_1232	AT1G17640
1	6071510	6072000	H3K4me3_Cvi-pseudoTair10_FH-AR_common_1233	AT1G17650
1	6073850	6074490	H3K4me3_Cvi-pseudoTair10_FH-AR_common_1234	AT1G17665
1	6076090	6076710	H3K4me3_Cvi-pseudoTair10_FH-AR_common_1235	AT1G17680
1	6087800	6088290	H3K4me3_Cvi-pseudoTair10_FH-AR_common_1236	AT1G17690
1	6097770	6098250	H3K4me3_Cvi-pseudoTair10_FH-AR_common_1237	AT1G17720
1	6099100	6099580	H3K4me3_Cvi-pseudoTair10_FH-AR_common_1238	AT1G17730
1	6101280	6101720	H3K4me3_Cvi-pseudoTair10_FH-AR_common_1239	AT1G17745, AT1G17744
1	6103610	6103880	H3K4me3_Cvi-pseudoTair10_FH-AR_common_1240	.
1	6115920	6116570	H3K4me3_Cvi-pseudoTair10_FH-AR_common_1241	AT1G17760
1	6126670	6127400	H3K4me3_Cvi-pseudoTair10_FH-AR_common_1242	AT1G17790
1	6130190	6130390	H3K4me3_Cvi-pseudoTair10_FH-AR_common_1243	AT1G17810
1	6130580	6131480	H3K4me3_Cvi-pseudoTair10_FH-AR_common_1244	AT1G17810
1	6134530	6135230	H3K4me3_Cvi-pseudoTair10_FH-AR_common_1245	AT1G05333, AT1G17820
1	6142720	6143280	H3K4me3_Cvi-pseudoTair10_FH-AR_common_1246	AT1G17840, AT1G05337
1	6148470	6148810	H3K4me3_Cvi-pseudoTair10_FH-AR_common_1247	AT1G17850
1	6149370	6149620	H3K4me3_Cvi-pseudoTair10_FH-AR_common_1248	AT1G17860
1	6151700	6152140	H3K4me3_Cvi-pseudoTair10_FH-AR_common_1249	AT1G17870, AT1G05353
1	6154930	6155730	H3K4me3_Cvi-pseudoTair10_FH-AR_common_1250	AT1G17890
1	6164870	6165810	H3K4me3_Cvi-pseudoTair10_FH-AR_common_1251	AT1G17920, AT1G05357
1	6168150	6168820	H3K4me3_Cvi-pseudoTair10_FH-AR_common_1252	AT1G17930
1	6184920	6185630	H3K4me3_Cvi-pseudoTair10_FH-AR_common_1253	AT1G17970
1	6191300	6191690	H3K4me3_Cvi-pseudoTair10_FH-AR_common_1254	AT1G17980
1	6193010	6193500	H3K4me3_Cvi-pseudoTair10_FH-AR_common_1255	AT1G17990
1	6195200	6196130	H3K4me3_Cvi-pseudoTair10_FH-AR_common_1256	AT1G18000
1	6199870	6200770	H3K4me3_Cvi-pseudoTair10_FH-AR_common_1257	AT1G18010
1	6202510	6202780	H3K4me3_Cvi-pseudoTair10_FH-AR_common_1258	AT1G18020
1	6204310	6204950	H3K4me3_Cvi-pseudoTair10_FH-AR_common_1259	AT1G18030
1	6209010	6209500	H3K4me3_Cvi-pseudoTair10_FH-AR_common_1260	AT1G18040
1	6213070	6213310	H3K4me3_Cvi-pseudoTair10_FH-AR_common_1261	AT1G18060
1	6217720	6218280	H3K4me3_Cvi-pseudoTair10_FH-AR_common_1262	AT1G18070
1	6222260	6223230	H3K4me3_Cvi-pseudoTair10_FH-AR_common_1263	AT1G18080
1	6227230	6227560	H3K4me3_Cvi-pseudoTair10_FH-AR_common_1264	.
1	6229880	6230120	H3K4me3_Cvi-pseudoTair10_FH-AR_common_1265	AT1G18100
1	6239050	6240130	H3K4me3_Cvi-pseudoTair10_FH-AR_common_1266	.
1	6246870	6247100	H3K4me3_Cvi-pseudoTair10_FH-AR_common_1267	AT1G18150
1	6247260	6247700	H3K4me3_Cvi-pseudoTair10_FH-AR_common_1268	AT1G18150
1	6248820	6249520	H3K4me3_Cvi-pseudoTair10_FH-AR_common_1269	AT1G18160
1	6254240	6254680	H3K4me3_Cvi-pseudoTair10_FH-AR_common_1270	AT1G18170
1	6255820	6256100	H3K4me3_Cvi-pseudoTair10_FH-AR_common_1271	AT1G18180
1	6260780	6261400	H3K4me3_Cvi-pseudoTair10_FH-AR_common_1272	AT1G18190
1	6264520	6264780	H3K4me3_Cvi-pseudoTair10_FH-AR_common_1273	AT1G18197
1	6268080	6268790	H3K4me3_Cvi-pseudoTair10_FH-AR_common_1274	AT1G18210
1	6271720	6272370	H3K4me3_Cvi-pseudoTair10_FH-AR_common_1275	AT1G05397
1	6277240	6277790	H3K4me3_Cvi-pseudoTair10_FH-AR_common_1276	AT1G18250
1	6281190	6282060	H3K4me3_Cvi-pseudoTair10_FH-AR_common_1277	AT1G18260
1	6282360	6282800	H3K4me3_Cvi-pseudoTair10_FH-AR_common_1278	.
1	6293510	6293830	H3K4me3_Cvi-pseudoTair10_FH-AR_common_1279	AT1G18270
1	6294390	6294720	H3K4me3_Cvi-pseudoTair10_FH-AR_common_1280	AT1G18280
1	6297410	6297890	H3K4me3_Cvi-pseudoTair10_FH-AR_common_1281	AT1G18290
1	6299710	6300100	H3K4me3_Cvi-pseudoTair10_FH-AR_common_1282	AT1G18300
1	6302290	6302540	H3K4me3_Cvi-pseudoTair10_FH-AR_common_1283	.
1	6303200	6303920	H3K4me3_Cvi-pseudoTair10_FH-AR_common_1284	AT1G18310
1	6304260	6304580	H3K4me3_Cvi-pseudoTair10_FH-AR_common_1285	AT1G18320
1	6310950	6311260	H3K4me3_Cvi-pseudoTair10_FH-AR_common_1286	AT1G18335
1	6313330	6313890	H3K4me3_Cvi-pseudoTair10_FH-AR_common_1287	AT1G18340
1	6315630	6316610	H3K4me3_Cvi-pseudoTair10_FH-AR_common_1288	AT1G18350
1	6318770	6319200	H3K4me3_Cvi-pseudoTair10_FH-AR_common_1289	AT1G18360
1	6325890	6326620	H3K4me3_Cvi-pseudoTair10_FH-AR_common_1290	AT1G18390, AT1G18382
1	6341580	6341860	H3K4me3_Cvi-pseudoTair10_FH-AR_common_1291	AT1G18410
1	6343270	6343480	H3K4me3_Cvi-pseudoTair10_FH-AR_common_1292	AT1G18420
1	6345170	6345660	H3K4me3_Cvi-pseudoTair10_FH-AR_common_1293	AT1G18415
1	6345950	6346500	H3K4me3_Cvi-pseudoTair10_FH-AR_common_1294	AT1G18440
1	6348070	6348640	H3K4me3_Cvi-pseudoTair10_FH-AR_common_1295	AT1G18450
1	6359720	6360100	H3K4me3_Cvi-pseudoTair10_FH-AR_common_1296	AT1G18470
1	6361620	6362220	H3K4me3_Cvi-pseudoTair10_FH-AR_common_1297	AT1G18480
1	6363190	6363790	H3K4me3_Cvi-pseudoTair10_FH-AR_common_1298	AT1G18485
1	6367090	6367430	H3K4me3_Cvi-pseudoTair10_FH-AR_common_1299	AT1G18490
1	6369270	6370090	H3K4me3_Cvi-pseudoTair10_FH-AR_common_1300	AT1G18500
1	6377970	6378560	H3K4me3_Cvi-pseudoTair10_FH-AR_common_1301	AT1G18540
1	6383910	6384370	H3K4me3_Cvi-pseudoTair10_FH-AR_common_1302	AT1G18550
1	6385270	6385660	H3K4me3_Cvi-pseudoTair10_FH-AR_common_1303	AT1G18560
1	6395910	6396340	H3K4me3_Cvi-pseudoTair10_FH-AR_common_1304	AT1G18580
1	6398710	6399130	H3K4me3_Cvi-pseudoTair10_FH-AR_common_1305	AT1G18590
1	6400520	6401180	H3K4me3_Cvi-pseudoTair10_FH-AR_common_1306	AT1G18600
1	6405640	6406300	H3K4me3_Cvi-pseudoTair10_FH-AR_common_1307	AT1G18610
1	6414730	6414970	H3K4me3_Cvi-pseudoTair10_FH-AR_common_1308	AT1G18630
1	6418140	6418650	H3K4me3_Cvi-pseudoTair10_FH-AR_common_1309	AT1G18640
1	6421240	6421660	H3K4me3_Cvi-pseudoTair10_FH-AR_common_1310	AT1G18660
1	6430300	6430820	H3K4me3_Cvi-pseudoTair10_FH-AR_common_1311	AT1G18670
1	6432950	6433440	H3K4me3_Cvi-pseudoTair10_FH-AR_common_1312	AT1G18680
1	6433580	6433910	H3K4me3_Cvi-pseudoTair10_FH-AR_common_1313	AT1G18690
1	6435210	6435420	H3K4me3_Cvi-pseudoTair10_FH-AR_common_1314	AT1G18690
1	6437520	6437960	H3K4me3_Cvi-pseudoTair10_FH-AR_common_1315	AT1G18700
1	6452450	6452770	H3K4me3_Cvi-pseudoTair10_FH-AR_common_1316	.
1	6459290	6459720	H3K4me3_Cvi-pseudoTair10_FH-AR_common_1317	AT1G18720
1	6464030	6464980	H3K4me3_Cvi-pseudoTair10_FH-AR_common_1318	AT1G18740
1	6466790	6467090	H3K4me3_Cvi-pseudoTair10_FH-AR_common_1319	AT1G18750, AT1TE20970
1	6483140	6483560	H3K4me3_Cvi-pseudoTair10_FH-AR_common_1320	AT1G18800
1	6503880	6504100	H3K4me3_Cvi-pseudoTair10_FH-AR_common_1321	AT1G18840
1	6505830	6506410	H3K4me3_Cvi-pseudoTair10_FH-AR_common_1322	AT1G18850
1	6525110	6525940	H3K4me3_Cvi-pseudoTair10_FH-AR_common_1323	AT1G18890, AT1G05453
1	6529020	6529460	H3K4me3_Cvi-pseudoTair10_FH-AR_common_1324	AT1G18900
1	6537710	6538040	H3K4me3_Cvi-pseudoTair10_FH-AR_common_1325	AT1G18910
1	6543790	6544310	H3K4me3_Cvi-pseudoTair10_FH-AR_common_1326	AT1G18940
1	6546310	6547170	H3K4me3_Cvi-pseudoTair10_FH-AR_common_1327	AT1G18950
1	6557540	6557840	H3K4me3_Cvi-pseudoTair10_FH-AR_common_1328	AT1G18980
1	6561950	6562740	H3K4me3_Cvi-pseudoTair10_FH-AR_common_1329	AT1G19000
1	6565530	6566040	H3K4me3_Cvi-pseudoTair10_FH-AR_common_1330	AT1G19010
1	6568730	6569240	H3K4me3_Cvi-pseudoTair10_FH-AR_common_1331	AT1G19025
1	6584420	6584700	H3K4me3_Cvi-pseudoTair10_FH-AR_common_1332	AT1G19080, AT1G19070
1	6590040	6590810	H3K4me3_Cvi-pseudoTair10_FH-AR_common_1333	AT1G19090
1	6594880	6595540	H3K4me3_Cvi-pseudoTair10_FH-AR_common_1334	AT1G19100
1	6602120	6602760	H3K4me3_Cvi-pseudoTair10_FH-AR_common_1335	AT1G19110
1	6608070	6608580	H3K4me3_Cvi-pseudoTair10_FH-AR_common_1336	AT1G19120, AT1G05463
1	6610210	6610600	H3K4me3_Cvi-pseudoTair10_FH-AR_common_1337	AT1G19130
1	6611820	6612490	H3K4me3_Cvi-pseudoTair10_FH-AR_common_1338	AT1G19140
1	6616660	6617440	H3K4me3_Cvi-pseudoTair10_FH-AR_common_1339	AT1G19170
1	6623880	6624780	H3K4me3_Cvi-pseudoTair10_FH-AR_common_1340	AT1G19190
1	6625460	6625850	H3K4me3_Cvi-pseudoTair10_FH-AR_common_1341	AT1G19200
1	6627000	6627590	H3K4me3_Cvi-pseudoTair10_FH-AR_common_1342	AT1G19210
1	6644140	6644870	H3K4me3_Cvi-pseudoTair10_FH-AR_common_1343	AT1G19230
1	6649950	6650420	H3K4me3_Cvi-pseudoTair10_FH-AR_common_1344	AT1G19240
1	6662940	6663380	H3K4me3_Cvi-pseudoTair10_FH-AR_common_1345	AT1G19270
1	6666110	6666760	H3K4me3_Cvi-pseudoTair10_FH-AR_common_1346	AT1G19290
1	6671710	6672500	H3K4me3_Cvi-pseudoTair10_FH-AR_common_1347	AT1G19300
1	6677360	6677650	H3K4me3_Cvi-pseudoTair10_FH-AR_common_1348	AT1G19310
1	6679470	6679930	H3K4me3_Cvi-pseudoTair10_FH-AR_common_1349	AT1G19320
1	6683010	6683500	H3K4me3_Cvi-pseudoTair10_FH-AR_common_1350	AT1G19330
1	6684770	6685240	H3K4me3_Cvi-pseudoTair10_FH-AR_common_1351	AT1G19340
1	6688720	6689160	H3K4me3_Cvi-pseudoTair10_FH-AR_common_1352	AT1G19350
1	6691950	6692450	H3K4me3_Cvi-pseudoTair10_FH-AR_common_1353	AT1G19360
1	6693970	6694940	H3K4me3_Cvi-pseudoTair10_FH-AR_common_1354	AT1G19370
1	6698070	6698590	H3K4me3_Cvi-pseudoTair10_FH-AR_common_1355	AT1G19380
1	6709850	6710350	H3K4me3_Cvi-pseudoTair10_FH-AR_common_1356	AT1G19394, AT1G19396
1	6713680	6714130	H3K4me3_Cvi-pseudoTair10_FH-AR_common_1357	AT1G19400
1	6727170	6727800	H3K4me3_Cvi-pseudoTair10_FH-AR_common_1358	AT1G19430
1	6728850	6729730	H3K4me3_Cvi-pseudoTair10_FH-AR_common_1359	AT1G19440
1	6734440	6734920	H3K4me3_Cvi-pseudoTair10_FH-AR_common_1360	AT1G19450
1	6738600	6738820	H3K4me3_Cvi-pseudoTair10_FH-AR_common_1361	AT1G19460
1	6744350	6745310	H3K4me3_Cvi-pseudoTair10_FH-AR_common_1362	AT1G19480
1	6746810	6747160	H3K4me3_Cvi-pseudoTair10_FH-AR_common_1363	AT1G19485
1	6753610	6754020	H3K4me3_Cvi-pseudoTair10_FH-AR_common_1364	AT1G19490
1	6759950	6761040	H3K4me3_Cvi-pseudoTair10_FH-AR_common_1365	AT1G19520
1	6764390	6764760	H3K4me3_Cvi-pseudoTair10_FH-AR_common_1366	.
1	6765670	6765950	H3K4me3_Cvi-pseudoTair10_FH-AR_common_1367	AT1G19540
1	6766230	6766540	H3K4me3_Cvi-pseudoTair10_FH-AR_common_1368	AT1G19540
1	6773880	6774500	H3K4me3_Cvi-pseudoTair10_FH-AR_common_1369	AT1G19570
1	6774810	6775430	H3K4me3_Cvi-pseudoTair10_FH-AR_common_1370	AT1G19580
1	6778990	6779600	H3K4me3_Cvi-pseudoTair10_FH-AR_common_1371	AT1G19600
1	6784170	6784770	H3K4me3_Cvi-pseudoTair10_FH-AR_common_1372	AT1G19620
1	6787450	6787960	H3K4me3_Cvi-pseudoTair10_FH-AR_common_1373	AT1G19630
1	6801920	6802420	H3K4me3_Cvi-pseudoTair10_FH-AR_common_1374	AT1G19660
1	6805460	6806280	H3K4me3_Cvi-pseudoTair10_FH-AR_common_1375	AT1G19680
1	6809150	6809560	H3K4me3_Cvi-pseudoTair10_FH-AR_common_1376	AT1G19690
1	6811400	6811880	H3K4me3_Cvi-pseudoTair10_FH-AR_common_1377	AT1G19700
1	6814820	6815390	H3K4me3_Cvi-pseudoTair10_FH-AR_common_1378	AT1G19710
1	6822230	6822510	H3K4me3_Cvi-pseudoTair10_FH-AR_common_1379	AT1G19720
1	6823780	6824060	H3K4me3_Cvi-pseudoTair10_FH-AR_common_1380	AT1G19730
1	6824370	6825330	H3K4me3_Cvi-pseudoTair10_FH-AR_common_1381	AT1G19740
1	6826930	6827480	H3K4me3_Cvi-pseudoTair10_FH-AR_common_1382	AT1G19750
1	6832350	6833640	H3K4me3_Cvi-pseudoTair10_FH-AR_common_1383	AT1G19770
1	6846580	6846830	H3K4me3_Cvi-pseudoTair10_FH-AR_common_1384	AT1G19800
1	6872460	6873070	H3K4me3_Cvi-pseudoTair10_FH-AR_common_1385	AT1G19840
1	6894380	6894650	H3K4me3_Cvi-pseudoTair10_FH-AR_common_1386	AT1G19860
1	6898240	6898620	H3K4me3_Cvi-pseudoTair10_FH-AR_common_1387	AT1G19870
1	6903550	6904010	H3K4me3_Cvi-pseudoTair10_FH-AR_common_1388	AT1G19880
1	6913230	6913900	H3K4me3_Cvi-pseudoTair10_FH-AR_common_1389	AT1G19910
1	6916270	6916770	H3K4me3_Cvi-pseudoTair10_FH-AR_common_1390	AT1G19920
1	6924170	6924520	H3K4me3_Cvi-pseudoTair10_FH-AR_common_1391	AT1G19950
1	6926180	6926520	H3K4me3_Cvi-pseudoTair10_FH-AR_common_1392	.
1	6932320	6932760	H3K4me3_Cvi-pseudoTair10_FH-AR_common_1393	AT1G19970
1	6933110	6933350	H3K4me3_Cvi-pseudoTair10_FH-AR_common_1394	AT1G19980
1	6935220	6935570	H3K4me3_Cvi-pseudoTair10_FH-AR_common_1395	AT1G19990
1	6941200	6941450	H3K4me3_Cvi-pseudoTair10_FH-AR_common_1396	AT1G20015
1	6945840	6946400	H3K4me3_Cvi-pseudoTair10_FH-AR_common_1397	AT1G20030
1	6949070	6949540	H3K4me3_Cvi-pseudoTair10_FH-AR_common_1398	AT1G20050
1	6955670	6956290	H3K4me3_Cvi-pseudoTair10_FH-AR_common_1399	AT1G20060
1	6958190	6958810	H3K4me3_Cvi-pseudoTair10_FH-AR_common_1400	AT1G05523, AT1G20070
1	6966990	6967440	H3K4me3_Cvi-pseudoTair10_FH-AR_common_1401	AT1G20090
1	6970470	6970900	H3K4me3_Cvi-pseudoTair10_FH-AR_common_1402	AT1G20100
1	6971430	6972650	H3K4me3_Cvi-pseudoTair10_FH-AR_common_1403	AT1G20110
1	6986340	6987090	H3K4me3_Cvi-pseudoTair10_FH-AR_common_1404	AT1G20140
1	6999140	6999440	H3K4me3_Cvi-pseudoTair10_FH-AR_common_1405	AT1G20190
1	7003600	7004310	H3K4me3_Cvi-pseudoTair10_FH-AR_common_1406	AT1G20200
1	7007080	7007530	H3K4me3_Cvi-pseudoTair10_FH-AR_common_1407	AT1G20220
1	7008920	7009320	H3K4me3_Cvi-pseudoTair10_FH-AR_common_1408	AT1G20225
1	7009570	7010210	H3K4me3_Cvi-pseudoTair10_FH-AR_common_1409	AT1G20230
1	7016780	7017170	H3K4me3_Cvi-pseudoTair10_FH-AR_common_1410	AT1G20260
1	7022570	7023030	H3K4me3_Cvi-pseudoTair10_FH-AR_common_1411	AT1G20270
1	7029620	7030390	H3K4me3_Cvi-pseudoTair10_FH-AR_common_1412	AT1G20300
1	7032210	7032910	H3K4me3_Cvi-pseudoTair10_FH-AR_common_1413	AT1G20310
1	7038980	7040090	H3K4me3_Cvi-pseudoTair10_FH-AR_common_1414	AT1G20330
1	7042760	7043340	H3K4me3_Cvi-pseudoTair10_FH-AR_common_1415	AT1G20340
1	7052900	7053640	H3K4me3_Cvi-pseudoTair10_FH-AR_common_1416	AT1G20370
1	7082010	7082530	H3K4me3_Cvi-pseudoTair10_FH-AR_common_1417	AT1G20410
1	7083240	7083810	H3K4me3_Cvi-pseudoTair10_FH-AR_common_1418	AT1G20430
1	7091280	7091750	H3K4me3_Cvi-pseudoTair10_FH-AR_common_1419	AT1G20460
1	7095980	7097080	H3K4me3_Cvi-pseudoTair10_FH-AR_common_1420	AT1G20480
1	7098450	7099650	H3K4me3_Cvi-pseudoTair10_FH-AR_common_1421	AT1G20490
1	7101710	7102760	H3K4me3_Cvi-pseudoTair10_FH-AR_common_1422	AT1G20500
1	7104820	7105870	H3K4me3_Cvi-pseudoTair10_FH-AR_common_1423	AT1G20510
1	7109870	7110210	H3K4me3_Cvi-pseudoTair10_FH-AR_common_1424	AT1G20530
1	7112600	7113230	H3K4me3_Cvi-pseudoTair10_FH-AR_common_1425	AT1G20540
1	7117570	7118060	H3K4me3_Cvi-pseudoTair10_FH-AR_common_1426	AT1G20550
1	7121040	7121790	H3K4me3_Cvi-pseudoTair10_FH-AR_common_1427	AT1G20560
1	7126140	7126560	H3K4me3_Cvi-pseudoTair10_FH-AR_common_1428	AT1G20570
1	7128400	7128720	H3K4me3_Cvi-pseudoTair10_FH-AR_common_1429	AT1G20575
1	7128890	7129330	H3K4me3_Cvi-pseudoTair10_FH-AR_common_1430	AT1G20580
1	7143970	7145040	H3K4me3_Cvi-pseudoTair10_FH-AR_common_1431	AT1G20620
1	7146890	7147110	H3K4me3_Cvi-pseudoTair10_FH-AR_common_1432	AT1G20630
1	7155090	7155460	H3K4me3_Cvi-pseudoTair10_FH-AR_common_1433	AT1G20640
1	7167300	7167930	H3K4me3_Cvi-pseudoTair10_FH-AR_common_1434	AT1G20670
1	7176030	7176300	H3K4me3_Cvi-pseudoTair10_FH-AR_common_1435	AT1G20691, AT1G05563
1	7177220	7177560	H3K4me3_Cvi-pseudoTair10_FH-AR_common_1436	AT1G20693
1	7192350	7192890	H3K4me3_Cvi-pseudoTair10_FH-AR_common_1437	AT1G20720
1	7209390	7210010	H3K4me3_Cvi-pseudoTair10_FH-AR_common_1438	AT1G20760
1	7216230	7216690	H3K4me3_Cvi-pseudoTair10_FH-AR_common_1439	AT1G20770
1	7217090	7217410	H3K4me3_Cvi-pseudoTair10_FH-AR_common_1440	AT1G20780
1	7232030	7232460	H3K4me3_Cvi-pseudoTair10_FH-AR_common_1441	AT1G20810
1	7238760	7239450	H3K4me3_Cvi-pseudoTair10_FH-AR_common_1442	AT1G20823
1	7242920	7243390	H3K4me3_Cvi-pseudoTair10_FH-AR_common_1443	AT1G20830
1	7247380	7247750	H3K4me3_Cvi-pseudoTair10_FH-AR_common_1444	AT1G20840
1	7258050	7258500	H3K4me3_Cvi-pseudoTair10_FH-AR_common_1445	AT1G20860
1	7264590	7265390	H3K4me3_Cvi-pseudoTair10_FH-AR_common_1446	AT1G20880
1	7272790	7273410	H3K4me3_Cvi-pseudoTair10_FH-AR_common_1447	AT1G20900
1	7280520	7281150	H3K4me3_Cvi-pseudoTair10_FH-AR_common_1448	AT1G20910
1	7285090	7285910	H3K4me3_Cvi-pseudoTair10_FH-AR_common_1449	AT1G20920, AT1TE23520
1	7294160	7294640	H3K4me3_Cvi-pseudoTair10_FH-AR_common_1450	AT1G20930
1	7300800	7301080	H3K4me3_Cvi-pseudoTair10_FH-AR_common_1451	AT1G20950
1	7309530	7310180	H3K4me3_Cvi-pseudoTair10_FH-AR_common_1452	AT1G20960
1	7314000	7315020	H3K4me3_Cvi-pseudoTair10_FH-AR_common_1453	AT1G20970, AT1TE23620
1	7324740	7325530	H3K4me3_Cvi-pseudoTair10_FH-AR_common_1454	AT1G20980
1	7330580	7330990	H3K4me3_Cvi-pseudoTair10_FH-AR_common_1455	.
1	7337800	7338570	H3K4me3_Cvi-pseudoTair10_FH-AR_common_1456	AT1G21000
1	7338730	7339110	H3K4me3_Cvi-pseudoTair10_FH-AR_common_1457	.
1	7346190	7346840	H3K4me3_Cvi-pseudoTair10_FH-AR_common_1458	AT1G21010
1	7366970	7367570	H3K4me3_Cvi-pseudoTair10_FH-AR_common_1459	AT1G21050
1	7371840	7372060	H3K4me3_Cvi-pseudoTair10_FH-AR_common_1460	AT1G21060
1	7374290	7374880	H3K4me3_Cvi-pseudoTair10_FH-AR_common_1461	AT1G21065
1	7377470	7378070	H3K4me3_Cvi-pseudoTair10_FH-AR_common_1462	AT1G21070
1	7381740	7382410	H3K4me3_Cvi-pseudoTair10_FH-AR_common_1463	AT1G21080
1	7385620	7385880	H3K4me3_Cvi-pseudoTair10_FH-AR_common_1464	.
1	7404510	7404910	H3K4me3_Cvi-pseudoTair10_FH-AR_common_1465	AT1G21140
1	7412160	7412710	H3K4me3_Cvi-pseudoTair10_FH-AR_common_1466	AT1G21160
1	7412990	7413550	H3K4me3_Cvi-pseudoTair10_FH-AR_common_1467	AT1G21160, AT1G21170
1	7420400	7420890	H3K4me3_Cvi-pseudoTair10_FH-AR_common_1468	AT1G21190
1	7421270	7421840	H3K4me3_Cvi-pseudoTair10_FH-AR_common_1469	AT1G21200
1	7428500	7428790	H3K4me3_Cvi-pseudoTair10_FH-AR_common_1470	AT1G21220
1	7442310	7442980	H3K4me3_Cvi-pseudoTair10_FH-AR_common_1471	AT1G21260
1	7447680	7448430	H3K4me3_Cvi-pseudoTair10_FH-AR_common_1472	AT1G21280
1	7451330	7451550	H3K4me3_Cvi-pseudoTair10_FH-AR_common_1473	AT1G21300
1	7464530	7464820	H3K4me3_Cvi-pseudoTair10_FH-AR_common_1474	AT1G21320
1	7466010	7466440	H3K4me3_Cvi-pseudoTair10_FH-AR_common_1475	AT1G21320
1	7469120	7469630	H3K4me3_Cvi-pseudoTair10_FH-AR_common_1476	AT1G21326
1	7478590	7479010	H3K4me3_Cvi-pseudoTair10_FH-AR_common_1477	AT1G21350
1	7483850	7484640	H3K4me3_Cvi-pseudoTair10_FH-AR_common_1478	AT1G21370
1	7489980	7490590	H3K4me3_Cvi-pseudoTair10_FH-AR_common_1479	AT1G21390
1	7493450	7493840	H3K4me3_Cvi-pseudoTair10_FH-AR_common_1480	AT1G21400
1	7494420	7494940	H3K4me3_Cvi-pseudoTair10_FH-AR_common_1481	AT1G21400
1	7497290	7497760	H3K4me3_Cvi-pseudoTair10_FH-AR_common_1482	AT1G21410
1	7503590	7504150	H3K4me3_Cvi-pseudoTair10_FH-AR_common_1483	AT1G21440
1	7512500	7513310	H3K4me3_Cvi-pseudoTair10_FH-AR_common_1484	AT1G21460
1	7520950	7521420	H3K4me3_Cvi-pseudoTair10_FH-AR_common_1485	AT1G21480
1	7534460	7534730	H3K4me3_Cvi-pseudoTair10_FH-AR_common_1486	AT1G21520
1	7546320	7546550	H3K4me3_Cvi-pseudoTair10_FH-AR_common_1487	AT1G21530
1	7549020	7549490	H3K4me3_Cvi-pseudoTair10_FH-AR_common_1488	.
1	7565000	7565720	H3K4me3_Cvi-pseudoTair10_FH-AR_common_1489	AT1G21580
1	7569130	7569870	H3K4me3_Cvi-pseudoTair10_FH-AR_common_1490	AT1G21590
1	7572990	7573790	H3K4me3_Cvi-pseudoTair10_FH-AR_common_1491	AT1G21600
1	7573930	7574440	H3K4me3_Cvi-pseudoTair10_FH-AR_common_1492	AT1G21610
1	7579110	7579610	H3K4me3_Cvi-pseudoTair10_FH-AR_common_1493	AT1G21620
1	7581130	7581780	H3K4me3_Cvi-pseudoTair10_FH-AR_common_1494	AT1G21630
1	7588600	7589260	H3K4me3_Cvi-pseudoTair10_FH-AR_common_1495	AT1G21640
1	7600220	7600610	H3K4me3_Cvi-pseudoTair10_FH-AR_common_1496	AT1G21650
1	7603530	7604240	H3K4me3_Cvi-pseudoTair10_FH-AR_common_1497	AT1G21650, AT1G21651
1	7605680	7606560	H3K4me3_Cvi-pseudoTair10_FH-AR_common_1498	AT1G21660
1	7610420	7612050	H3K4me3_Cvi-pseudoTair10_FH-AR_common_1499	AT1G21670
1	7612990	7614180	H3K4me3_Cvi-pseudoTair10_FH-AR_common_1500	AT1G21680
1	7615600	7616110	H3K4me3_Cvi-pseudoTair10_FH-AR_common_1501	AT1G21690
1	7619180	7619780	H3K4me3_Cvi-pseudoTair10_FH-AR_common_1502	AT1G21695
1	7623350	7624040	H3K4me3_Cvi-pseudoTair10_FH-AR_common_1503	AT1G21700
1	7624370	7625040	H3K4me3_Cvi-pseudoTair10_FH-AR_common_1504	AT1G21710
1	7626300	7626940	H3K4me3_Cvi-pseudoTair10_FH-AR_common_1505	AT1G21720
1	7630230	7630680	H3K4me3_Cvi-pseudoTair10_FH-AR_common_1506	AT1G21730, AT1TE24580
1	7641270	7642950	H3K4me3_Cvi-pseudoTair10_FH-AR_common_1507	AT1G21740
1	7645680	7645950	H3K4me3_Cvi-pseudoTair10_FH-AR_common_1508	AT1G21750
1	7651900	7652240	H3K4me3_Cvi-pseudoTair10_FH-AR_common_1509	AT1G21780, AT1G21770
1	7652440	7652890	H3K4me3_Cvi-pseudoTair10_FH-AR_common_1510	AT1G21780
1	7654250	7654740	H3K4me3_Cvi-pseudoTair10_FH-AR_common_1511	AT1G21790
1	7656580	7656850	H3K4me3_Cvi-pseudoTair10_FH-AR_common_1512	.
1	7666810	7667030	H3K4me3_Cvi-pseudoTair10_FH-AR_common_1513	AT1G21840
1	7680530	7681270	H3K4me3_Cvi-pseudoTair10_FH-AR_common_1514	AT1G21880
1	7692050	7692350	H3K4me3_Cvi-pseudoTair10_FH-AR_common_1515	AT1G21900
1	7696700	7696960	H3K4me3_Cvi-pseudoTair10_FH-AR_common_1516	AT1G21910
1	7705040	7706130	H3K4me3_Cvi-pseudoTair10_FH-AR_common_1517	AT1G21920
1	7715200	7715640	H3K4me3_Cvi-pseudoTair10_FH-AR_common_1518	AT1TE24850
1	7723420	7723890	H3K4me3_Cvi-pseudoTair10_FH-AR_common_1519	AT1G21950
1	7734790	7735610	H3K4me3_Cvi-pseudoTair10_FH-AR_common_1520	AT1G21980
1	7754370	7755080	H3K4me3_Cvi-pseudoTair10_FH-AR_common_1521	AT1G22020
1	7759370	7760350	H3K4me3_Cvi-pseudoTair10_FH-AR_common_1522	AT1G22030
1	7768280	7768640	H3K4me3_Cvi-pseudoTair10_FH-AR_common_1523	AT1G22040
1	7780790	7781300	H3K4me3_Cvi-pseudoTair10_FH-AR_common_1524	AT1G22060, AT1G05707
1	7789490	7789690	H3K4me3_Cvi-pseudoTair10_FH-AR_common_1525	AT1G22070
1	7801710	7802470	H3K4me3_Cvi-pseudoTair10_FH-AR_common_1526	.
1	7823200	7823480	H3K4me3_Cvi-pseudoTair10_FH-AR_common_1527	AT1G22160
1	7836270	7837120	H3K4me3_Cvi-pseudoTair10_FH-AR_common_1528	AT1G22190
1	7840180	7840710	H3K4me3_Cvi-pseudoTair10_FH-AR_common_1529	AT1G22200
1	7846750	7847560	H3K4me3_Cvi-pseudoTair10_FH-AR_common_1530	AT1G22220
1	7850250	7850810	H3K4me3_Cvi-pseudoTair10_FH-AR_common_1531	AT1G22230
1	7864790	7865280	H3K4me3_Cvi-pseudoTair10_FH-AR_common_1532	AT1G22260
1	7865490	7865970	H3K4me3_Cvi-pseudoTair10_FH-AR_common_1533	AT1G22270
1	7867100	7867400	H3K4me3_Cvi-pseudoTair10_FH-AR_common_1534	AT1G22275
1	7880860	7881150	H3K4me3_Cvi-pseudoTair10_FH-AR_common_1535	AT1G22300, AT1TE25360
1	7882920	7883730	H3K4me3_Cvi-pseudoTair10_FH-AR_common_1536	AT1G22310
1	7886750	7887050	H3K4me3_Cvi-pseudoTair10_FH-AR_common_1537	AT1G22330
1	7894020	7894460	H3K4me3_Cvi-pseudoTair10_FH-AR_common_1538	AT1G22350
1	7895120	7895690	H3K4me3_Cvi-pseudoTair10_FH-AR_common_1539	.
1	7898570	7899020	H3K4me3_Cvi-pseudoTair10_FH-AR_common_1540	.
1	7899330	7899820	H3K4me3_Cvi-pseudoTair10_FH-AR_common_1541	AT1G22370
1	7900620	7901080	H3K4me3_Cvi-pseudoTair10_FH-AR_common_1542	.
1	7903890	7904720	H3K4me3_Cvi-pseudoTair10_FH-AR_common_1543	.
1	7909130	7909600	H3K4me3_Cvi-pseudoTair10_FH-AR_common_1544	AT1G22403
1	7911960	7912870	H3K4me3_Cvi-pseudoTair10_FH-AR_common_1545	AT1G22410
1	7916700	7917290	H3K4me3_Cvi-pseudoTair10_FH-AR_common_1546	AT1G22420
1	7919700	7920030	H3K4me3_Cvi-pseudoTair10_FH-AR_common_1547	AT1G22430
1	7925330	7925750	H3K4me3_Cvi-pseudoTair10_FH-AR_common_1548	AT1G22450
1	7933020	7933310	H3K4me3_Cvi-pseudoTair10_FH-AR_common_1549	AT1G22470
1	7952290	7952660	H3K4me3_Cvi-pseudoTair10_FH-AR_common_1550	AT1G22510
1	7953860	7954370	H3K4me3_Cvi-pseudoTair10_FH-AR_common_1551	AT1G22520
1	7957180	7958410	H3K4me3_Cvi-pseudoTair10_FH-AR_common_1552	AT1G22530
1	7978200	7978580	H3K4me3_Cvi-pseudoTair10_FH-AR_common_1553	AT1G22570
1	7983610	7983980	H3K4me3_Cvi-pseudoTair10_FH-AR_common_1554	.
1	7988260	7988520	H3K4me3_Cvi-pseudoTair10_FH-AR_common_1555	AT1G22600
1	7988850	7989150	H3K4me3_Cvi-pseudoTair10_FH-AR_common_1556	AT1G22600
1	7994400	7996030	H3K4me3_Cvi-pseudoTair10_FH-AR_common_1557	AT1G22610
1	8002260	8002880	H3K4me3_Cvi-pseudoTair10_FH-AR_common_1558	AT1G22620
1	8006260	8007200	H3K4me3_Cvi-pseudoTair10_FH-AR_common_1559	AT1G22640
1	8017390	8017870	H3K4me3_Cvi-pseudoTair10_FH-AR_common_1560	AT1G22660
1	8025570	8025970	H3K4me3_Cvi-pseudoTair10_FH-AR_common_1561	AT1G22680
1	8029180	8029920	H3K4me3_Cvi-pseudoTair10_FH-AR_common_1562	AT1G22700, AT1G05763
1	8031710	8032230	H3K4me3_Cvi-pseudoTair10_FH-AR_common_1563	AT1G22710
1	8032400	8032950	H3K4me3_Cvi-pseudoTair10_FH-AR_common_1564	AT1G22710
1	8046150	8046650	H3K4me3_Cvi-pseudoTair10_FH-AR_common_1565	AT1G22730
1	8050830	8051130	H3K4me3_Cvi-pseudoTair10_FH-AR_common_1566	AT1G22750
1	8055570	8055770	H3K4me3_Cvi-pseudoTair10_FH-AR_common_1567	AT1G22760
1	8067910	8068370	H3K4me3_Cvi-pseudoTair10_FH-AR_common_1568	AT1G22780
1	8069500	8069790	H3K4me3_Cvi-pseudoTair10_FH-AR_common_1569	AT1G22790
1	8071940	8072650	H3K4me3_Cvi-pseudoTair10_FH-AR_common_1570	AT1G22800, AT1G05767
1	8074570	8075000	H3K4me3_Cvi-pseudoTair10_FH-AR_common_1571	AT1G22810
1	8076560	8077370	H3K4me3_Cvi-pseudoTair10_FH-AR_common_1572	AT1G22830
1	8079310	8079800	H3K4me3_Cvi-pseudoTair10_FH-AR_common_1573	AT1G22840
1	8082380	8082920	H3K4me3_Cvi-pseudoTair10_FH-AR_common_1574	AT1G22850
1	8083270	8084060	H3K4me3_Cvi-pseudoTair10_FH-AR_common_1575	AT1G22860
1	8089340	8090100	H3K4me3_Cvi-pseudoTair10_FH-AR_common_1576	AT1G22870
1	8097090	8097600	H3K4me3_Cvi-pseudoTair10_FH-AR_common_1577	.
1	8098660	8099230	H3K4me3_Cvi-pseudoTair10_FH-AR_common_1578	AT1G22882
1	8111190	8111940	H3K4me3_Cvi-pseudoTair10_FH-AR_common_1579	AT1G22920
1	8117380	8118460	H3K4me3_Cvi-pseudoTair10_FH-AR_common_1580	AT1G22930
1	8122360	8122860	H3K4me3_Cvi-pseudoTair10_FH-AR_common_1581	AT1G22940
1	8126540	8127190	H3K4me3_Cvi-pseudoTair10_FH-AR_common_1582	AT1G22950
1	8129630	8130400	H3K4me3_Cvi-pseudoTair10_FH-AR_common_1583	AT1G22960
1	8131610	8132130	H3K4me3_Cvi-pseudoTair10_FH-AR_common_1584	AT1G22970
1	8135290	8135930	H3K4me3_Cvi-pseudoTair10_FH-AR_common_1585	AT1G22985
1	8143920	8144680	H3K4me3_Cvi-pseudoTair10_FH-AR_common_1586	AT1G23000
1	8147930	8148720	H3K4me3_Cvi-pseudoTair10_FH-AR_common_1587	AT1G23010
1	8153140	8153560	H3K4me3_Cvi-pseudoTair10_FH-AR_common_1588	AT1G23020
1	8156660	8157120	H3K4me3_Cvi-pseudoTair10_FH-AR_common_1589	AT1G23030
1	8164940	8165500	H3K4me3_Cvi-pseudoTair10_FH-AR_common_1590	AT1G23040
1	8168610	8169150	H3K4me3_Cvi-pseudoTair10_FH-AR_common_1591	AT1G23050, AT1G23052
1	8174690	8175740	H3K4me3_Cvi-pseudoTair10_FH-AR_common_1592	AT1G23070
1	8182580	8183510	H3K4me3_Cvi-pseudoTair10_FH-AR_common_1593	AT1G23080
1	8188590	8188960	H3K4me3_Cvi-pseudoTair10_FH-AR_common_1594	AT1G23090
1	8195800	8196130	H3K4me3_Cvi-pseudoTair10_FH-AR_common_1595	AT1G23100
1	8198730	8198970	H3K4me3_Cvi-pseudoTair10_FH-AR_common_1596	AT1G23120
1	8206570	8206810	H3K4me3_Cvi-pseudoTair10_FH-AR_common_1597	AT1G23150
1	8212650	8213230	H3K4me3_Cvi-pseudoTair10_FH-AR_common_1598	AT1G23170
1	8216040	8216680	H3K4me3_Cvi-pseudoTair10_FH-AR_common_1599	AT1G23180
1	8219860	8220150	H3K4me3_Cvi-pseudoTair10_FH-AR_common_1600	AT1G23190
1	8228870	8229320	H3K4me3_Cvi-pseudoTair10_FH-AR_common_1601	.
1	8240160	8240650	H3K4me3_Cvi-pseudoTair10_FH-AR_common_1602	AT1G23210
1	8242500	8242970	H3K4me3_Cvi-pseudoTair10_FH-AR_common_1603	AT1G23220
1	8244440	8245060	H3K4me3_Cvi-pseudoTair10_FH-AR_common_1604	AT1G23230
1	8258360	8258670	H3K4me3_Cvi-pseudoTair10_FH-AR_common_1605	AT1G23260
1	8262240	8262710	H3K4me3_Cvi-pseudoTair10_FH-AR_common_1606	AT1G23280
1	8262980	8263430	H3K4me3_Cvi-pseudoTair10_FH-AR_common_1607	AT1G23290
1	8267990	8268200	H3K4me3_Cvi-pseudoTair10_FH-AR_common_1608	.
1	8271260	8271690	H3K4me3_Cvi-pseudoTair10_FH-AR_common_1609	AT1G23310
1	8281550	8281870	H3K4me3_Cvi-pseudoTair10_FH-AR_common_1610	AT1G23330
1	8296310	8296930	H3K4me3_Cvi-pseudoTair10_FH-AR_common_1611	AT1G23360
1	8302150	8302520	H3K4me3_Cvi-pseudoTair10_FH-AR_common_1612	AT1G23380
1	8309580	8310630	H3K4me3_Cvi-pseudoTair10_FH-AR_common_1613	AT1G23390
1	8314100	8314720	H3K4me3_Cvi-pseudoTair10_FH-AR_common_1614	AT1G23400
1	8321870	8322250	H3K4me3_Cvi-pseudoTair10_FH-AR_common_1615	AT1G23440
1	8322420	8322650	H3K4me3_Cvi-pseudoTair10_FH-AR_common_1616	AT1G23440
1	8330040	8330450	H3K4me3_Cvi-pseudoTair10_FH-AR_common_1617	AT1G23465
1	8336700	8337170	H3K4me3_Cvi-pseudoTair10_FH-AR_common_1618	AT1G23490
1	8349240	8349770	H3K4me3_Cvi-pseudoTair10_FH-AR_common_1619	AT1G23540
1	8350910	8352040	H3K4me3_Cvi-pseudoTair10_FH-AR_common_1620	AT1G23550
1	8381850	8382330	H3K4me3_Cvi-pseudoTair10_FH-AR_common_1621	AT1G23700
1	8385240	8386270	H3K4me3_Cvi-pseudoTair10_FH-AR_common_1622	AT1G23710
1	8398940	8399670	H3K4me3_Cvi-pseudoTair10_FH-AR_common_1623	AT1G23740
1	8400170	8400450	H3K4me3_Cvi-pseudoTair10_FH-AR_common_1624	AT1G23750
1	8402370	8403100	H3K4me3_Cvi-pseudoTair10_FH-AR_common_1625	AT1G23760
1	8406000	8406300	H3K4me3_Cvi-pseudoTair10_FH-AR_common_1626	AT1G23770
1	8407560	8408500	H3K4me3_Cvi-pseudoTair10_FH-AR_common_1627	AT1G23780
1	8410020	8410620	H3K4me3_Cvi-pseudoTair10_FH-AR_common_1628	AT1G23790
1	8414540	8414790	H3K4me3_Cvi-pseudoTair10_FH-AR_common_1629	AT1G23800
1	8420320	8420670	H3K4me3_Cvi-pseudoTair10_FH-AR_common_1630	AT1G23820
1	8428550	8429330	H3K4me3_Cvi-pseudoTair10_FH-AR_common_1631	AT1G23860
1	8432210	8432820	H3K4me3_Cvi-pseudoTair10_FH-AR_common_1632	AT1G23870
1	8436240	8436770	H3K4me3_Cvi-pseudoTair10_FH-AR_common_1633	AT1G23880
1	8440370	8440820	H3K4me3_Cvi-pseudoTair10_FH-AR_common_1634	AT1G23890
1	8441160	8441490	H3K4me3_Cvi-pseudoTair10_FH-AR_common_1635	AT1G23900
1	8461820	8462110	H3K4me3_Cvi-pseudoTair10_FH-AR_common_1636	AT1G23935
1	8471010	8471380	H3K4me3_Cvi-pseudoTair10_FH-AR_common_1637	AT1G23950
1	8483390	8483810	H3K4me3_Cvi-pseudoTair10_FH-AR_common_1638	AT1G23970
1	8485220	8485960	H3K4me3_Cvi-pseudoTair10_FH-AR_common_1639	AT1G23985, AT1G23980
1	8506110	8506780	H3K4me3_Cvi-pseudoTair10_FH-AR_common_1640	AT1G24040
1	8506990	8507660	H3K4me3_Cvi-pseudoTair10_FH-AR_common_1641	AT1G24050
1	8520440	8520950	H3K4me3_Cvi-pseudoTair10_FH-AR_common_1642	AT1G24090
1	8523250	8523610	H3K4me3_Cvi-pseudoTair10_FH-AR_common_1643	AT1G24095
1	8526330	8527070	H3K4me3_Cvi-pseudoTair10_FH-AR_common_1644	AT1G24100
1	8531760	8532220	H3K4me3_Cvi-pseudoTair10_FH-AR_common_1645	AT1G24120
1	8536550	8537190	H3K4me3_Cvi-pseudoTair10_FH-AR_common_1646	AT1G24140
1	8549440	8551080	H3K4me3_Cvi-pseudoTair10_FH-AR_common_1647	AT1G24150
1	8557700	8558730	H3K4me3_Cvi-pseudoTair10_FH-AR_common_1648	AT1G24170
1	8562480	8563450	H3K4me3_Cvi-pseudoTair10_FH-AR_common_1649	AT1G24180
1	8586370	8586640	H3K4me3_Cvi-pseudoTair10_FH-AR_common_1650	AT1G24240
1	8600450	8600810	H3K4me3_Cvi-pseudoTair10_FH-AR_common_1651	AT1G24265
1	8607020	8607420	H3K4me3_Cvi-pseudoTair10_FH-AR_common_1652	AT1G24267
1	8609380	8610060	H3K4me3_Cvi-pseudoTair10_FH-AR_common_1653	AT1G24280
1	8613500	8614250	H3K4me3_Cvi-pseudoTair10_FH-AR_common_1654	AT1G24290
1	8620120	8620630	H3K4me3_Cvi-pseudoTair10_FH-AR_common_1655	AT1G24300
1	8624050	8624690	H3K4me3_Cvi-pseudoTair10_FH-AR_common_1656	AT1G24310
1	8631570	8631850	H3K4me3_Cvi-pseudoTair10_FH-AR_common_1657	AT1G24330
1	8635170	8635840	H3K4me3_Cvi-pseudoTair10_FH-AR_common_1658	AT1G24340
1	8639920	8640420	H3K4me3_Cvi-pseudoTair10_FH-AR_common_1659	AT1G24350
1	8640710	8641240	H3K4me3_Cvi-pseudoTair10_FH-AR_common_1660	AT1G24360
1	8662330	8662760	H3K4me3_Cvi-pseudoTair10_FH-AR_common_1661	AT1G24440
1	8664180	8664520	H3K4me3_Cvi-pseudoTair10_FH-AR_common_1662	AT1G24450
1	8664690	8664970	H3K4me3_Cvi-pseudoTair10_FH-AR_common_1663	AT1G24450
1	8665860	8666350	H3K4me3_Cvi-pseudoTair10_FH-AR_common_1664	AT1G24460
1	8682280	8682890	H3K4me3_Cvi-pseudoTair10_FH-AR_common_1665	AT1G24490
1	8687600	8688170	H3K4me3_Cvi-pseudoTair10_FH-AR_common_1666	AT1G24510
1	8693150	8694320	H3K4me3_Cvi-pseudoTair10_FH-AR_common_1667	AT1G24530
1	8702390	8703380	H3K4me3_Cvi-pseudoTair10_FH-AR_common_1668	AT1G24560
1	8710090	8710660	H3K4me3_Cvi-pseudoTair10_FH-AR_common_1669	AT1G24580
1	8720370	8720620	H3K4me3_Cvi-pseudoTair10_FH-AR_common_1670	AT1G24600
1	8722080	8722700	H3K4me3_Cvi-pseudoTair10_FH-AR_common_1671	AT1G24610
1	8726220	8726420	H3K4me3_Cvi-pseudoTair10_FH-AR_common_1672	.
1	8734550	8735070	H3K4me3_Cvi-pseudoTair10_FH-AR_common_1673	AT1G24650
1	8742020	8742760	H3K4me3_Cvi-pseudoTair10_FH-AR_common_1674	AT1G24706
1	8757910	8758370	H3K4me3_Cvi-pseudoTair10_FH-AR_common_1675	AT1G24735
1	8762830	8763360	H3K4me3_Cvi-pseudoTair10_FH-AR_common_1676	AT1G24764
1	8839040	8839520	H3K4me3_Cvi-pseudoTair10_FH-AR_common_1677	AT1G25220
1	8843860	8844240	H3K4me3_Cvi-pseudoTair10_FH-AR_common_1678	AT1G05937
1	8855530	8855780	H3K4me3_Cvi-pseudoTair10_FH-AR_common_1679	AT1G25260
1	8864050	8864270	H3K4me3_Cvi-pseudoTair10_FH-AR_common_1680	AT1G25280
1	8867130	8867650	H3K4me3_Cvi-pseudoTair10_FH-AR_common_1681	AT1G25290
1	8874590	8874840	H3K4me3_Cvi-pseudoTair10_FH-AR_common_1682	AT1G25310
1	8877800	8878450	H3K4me3_Cvi-pseudoTair10_FH-AR_common_1683	AT1G25320
1	8893900	8894220	H3K4me3_Cvi-pseudoTair10_FH-AR_common_1684	AT1G25350
1	8894380	8894940	H3K4me3_Cvi-pseudoTair10_FH-AR_common_1685	AT1G25360
1	8897980	8899100	H3K4me3_Cvi-pseudoTair10_FH-AR_common_1686	AT1G25370
1	8902610	8903250	H3K4me3_Cvi-pseudoTair10_FH-AR_common_1687	AT1G25375
1	8903520	8904020	H3K4me3_Cvi-pseudoTair10_FH-AR_common_1688	AT1G25380
1	8908380	8908950	H3K4me3_Cvi-pseudoTair10_FH-AR_common_1689	AT1G25390
1	8911420	8912040	H3K4me3_Cvi-pseudoTair10_FH-AR_common_1690	.
1	8915990	8916670	H3K4me3_Cvi-pseudoTair10_FH-AR_common_1691	AT1G25420
1	8919000	8919390	H3K4me3_Cvi-pseudoTair10_FH-AR_common_1692	AT1G25422
1	8934630	8935310	H3K4me3_Cvi-pseudoTair10_FH-AR_common_1693	AT1G25440
1	8945790	8946490	H3K4me3_Cvi-pseudoTair10_FH-AR_common_1694	AT1G25470
1	8948390	8948850	H3K4me3_Cvi-pseudoTair10_FH-AR_common_1695	AT1G25480
1	8951230	8951870	H3K4me3_Cvi-pseudoTair10_FH-AR_common_1696	AT1G25490
1	8957530	8957980	H3K4me3_Cvi-pseudoTair10_FH-AR_common_1697	AT1G25500
1	8959450	8960420	H3K4me3_Cvi-pseudoTair10_FH-AR_common_1698	.
1	8962130	8962610	H3K4me3_Cvi-pseudoTair10_FH-AR_common_1699	AT1G25520
1	8966460	8966830	H3K4me3_Cvi-pseudoTair10_FH-AR_common_1700	AT1G25530
1	8974230	8974610	H3K4me3_Cvi-pseudoTair10_FH-AR_common_1701	AT1G25540
1	8976870	8977330	H3K4me3_Cvi-pseudoTair10_FH-AR_common_1702	AT1G25550
1	8982180	8982970	H3K4me3_Cvi-pseudoTair10_FH-AR_common_1703	AT1G25560
1	8994430	8995520	H3K4me3_Cvi-pseudoTair10_FH-AR_common_1704	AT1G25570
1	8999300	8999650	H3K4me3_Cvi-pseudoTair10_FH-AR_common_1705	AT1G25580
1	9020400	9021070	H3K4me3_Cvi-pseudoTair10_FH-AR_common_1706	AT1G26090, AT1G05973
1	9027060	9027710	H3K4me3_Cvi-pseudoTair10_FH-AR_common_1707	AT1G26110
1	9030930	9031470	H3K4me3_Cvi-pseudoTair10_FH-AR_common_1708	AT1G26120
1	9033520	9033780	H3K4me3_Cvi-pseudoTair10_FH-AR_common_1709	AT1G26130
1	9042580	9042850	H3K4me3_Cvi-pseudoTair10_FH-AR_common_1710	AT1G26150
1	9046410	9046940	H3K4me3_Cvi-pseudoTair10_FH-AR_common_1711	AT1G26160
1	9053940	9054560	H3K4me3_Cvi-pseudoTair10_FH-AR_common_1712	AT1G26170
1	9054780	9055270	H3K4me3_Cvi-pseudoTair10_FH-AR_common_1713	AT1G26180
1	9060430	9061020	H3K4me3_Cvi-pseudoTair10_FH-AR_common_1714	AT1G26190
1	9071100	9072200	H3K4me3_Cvi-pseudoTair10_FH-AR_common_1715	AT1G26208, AT1G26220, AT1G26218
1	9074830	9075320	H3K4me3_Cvi-pseudoTair10_FH-AR_common_1716	AT1G26230
1	9092080	9092400	H3K4me3_Cvi-pseudoTair10_FH-AR_common_1717	AT1G26270
1	9099120	9099740	H3K4me3_Cvi-pseudoTair10_FH-AR_common_1718	AT1G26300
1	9113880	9114370	H3K4me3_Cvi-pseudoTair10_FH-AR_common_1719	AT1G26340
1	9125200	9125490	H3K4me3_Cvi-pseudoTair10_FH-AR_common_1720	AT1G26370
1	9145510	9145920	H3K4me3_Cvi-pseudoTair10_FH-AR_common_1721	AT1G26440
1	9151720	9152500	H3K4me3_Cvi-pseudoTair10_FH-AR_common_1722	AT1G26460
1	9155090	9155550	H3K4me3_Cvi-pseudoTair10_FH-AR_common_1723	AT1G26470
1	9158370	9158850	H3K4me3_Cvi-pseudoTair10_FH-AR_common_1724	AT1G26500
1	9165120	9165750	H3K4me3_Cvi-pseudoTair10_FH-AR_common_1725	AT1G26520, AT1G26530
1	9170450	9170890	H3K4me3_Cvi-pseudoTair10_FH-AR_common_1726	AT1G26540
1	9171270	9171480	H3K4me3_Cvi-pseudoTair10_FH-AR_common_1727	AT1G26550
1	9191680	9192060	H3K4me3_Cvi-pseudoTair10_FH-AR_common_1728	AT1G26600
1	9205890	9206510	H3K4me3_Cvi-pseudoTair10_FH-AR_common_1729	AT1G26630
1	9209330	9209550	H3K4me3_Cvi-pseudoTair10_FH-AR_common_1730	AT1G26640
1	9210160	9210730	H3K4me3_Cvi-pseudoTair10_FH-AR_common_1731	AT1G26650
1	9211700	9212330	H3K4me3_Cvi-pseudoTair10_FH-AR_common_1732	AT1G26660
1	9214150	9214750	H3K4me3_Cvi-pseudoTair10_FH-AR_common_1733	AT1G26665
1	9216010	9216380	H3K4me3_Cvi-pseudoTair10_FH-AR_common_1734	AT1G26670
1	9225130	9225740	H3K4me3_Cvi-pseudoTair10_FH-AR_common_1735	AT1G26690
1	9246230	9246580	H3K4me3_Cvi-pseudoTair10_FH-AR_common_1736	AT1G26740
1	9246830	9247280	H3K4me3_Cvi-pseudoTair10_FH-AR_common_1737	AT1G26750
1	9249670	9249900	H3K4me3_Cvi-pseudoTair10_FH-AR_common_1738	AT1G26760
1	9251210	9251630	H3K4me3_Cvi-pseudoTair10_FH-AR_common_1739	AT1G26761
1	9260430	9260870	H3K4me3_Cvi-pseudoTair10_FH-AR_common_1740	.
1	9285490	9286220	H3K4me3_Cvi-pseudoTair10_FH-AR_common_1741	AT1G26800
1	9289550	9289940	H3K4me3_Cvi-pseudoTair10_FH-AR_common_1742	AT1G26810
1	9295800	9296370	H3K4me3_Cvi-pseudoTair10_FH-AR_common_1743	AT1G26830
1	9303780	9304070	H3K4me3_Cvi-pseudoTair10_FH-AR_common_1744	AT1G26850
1	9316330	9316690	H3K4me3_Cvi-pseudoTair10_FH-AR_common_1745	.
1	9320800	9321460	H3K4me3_Cvi-pseudoTair10_FH-AR_common_1746	AT1G26900
1	9321680	9322100	H3K4me3_Cvi-pseudoTair10_FH-AR_common_1747	AT1G26910
1	9329640	9329990	H3K4me3_Cvi-pseudoTair10_FH-AR_common_1748	AT1G26920
1	9336310	9337520	H3K4me3_Cvi-pseudoTair10_FH-AR_common_1749	AT1G26930
1	9343120	9343630	H3K4me3_Cvi-pseudoTair10_FH-AR_common_1750	AT1G26940
1	9374000	9374640	H3K4me3_Cvi-pseudoTair10_FH-AR_common_1751	AT1G27000
1	9393700	9394310	H3K4me3_Cvi-pseudoTair10_FH-AR_common_1752	AT1G27050
1	9394820	9395310	H3K4me3_Cvi-pseudoTair10_FH-AR_common_1753	AT1G27060
1	9398680	9399430	H3K4me3_Cvi-pseudoTair10_FH-AR_common_1754	AT1G27070
1	9405130	9406230	H3K4me3_Cvi-pseudoTair10_FH-AR_common_1755	AT1G27090
1	9407920	9408610	H3K4me3_Cvi-pseudoTair10_FH-AR_common_1756	.
1	9410480	9411010	H3K4me3_Cvi-pseudoTair10_FH-AR_common_1757	AT1G27100
1	9421340	9422220	H3K4me3_Cvi-pseudoTair10_FH-AR_common_1758	AT1G27120
1	9425630	9426480	H3K4me3_Cvi-pseudoTair10_FH-AR_common_1759	AT1G27130
1	9428010	9428500	H3K4me3_Cvi-pseudoTair10_FH-AR_common_1760	AT1G27140
1	9434420	9435110	H3K4me3_Cvi-pseudoTair10_FH-AR_common_1761	AT1G27170
1	9441200	9441840	H3K4me3_Cvi-pseudoTair10_FH-AR_common_1762	AT1G27180
1	9448000	9448780	H3K4me3_Cvi-pseudoTair10_FH-AR_common_1763	AT1G27190
1	9450850	9451470	H3K4me3_Cvi-pseudoTair10_FH-AR_common_1764	AT1G27200
1	9457070	9458040	H3K4me3_Cvi-pseudoTair10_FH-AR_common_1765	AT1G27210
1	9481710	9482340	H3K4me3_Cvi-pseudoTair10_FH-AR_common_1766	AT1G27290, AT1TE30555
1	9483290	9484020	H3K4me3_Cvi-pseudoTair10_FH-AR_common_1767	AT1G27300, AT1G06083
1	9485390	9485850	H3K4me3_Cvi-pseudoTair10_FH-AR_common_1768	AT1G27310
1	9487240	9488450	H3K4me3_Cvi-pseudoTair10_FH-AR_common_1769	AT1G27320
1	9495580	9496060	H3K4me3_Cvi-pseudoTair10_FH-AR_common_1770	AT1G27340
1	9500990	9501500	H3K4me3_Cvi-pseudoTair10_FH-AR_common_1771	AT1G27360
1	9508050	9508270	H3K4me3_Cvi-pseudoTair10_FH-AR_common_1772	AT1G27370
1	9512340	9512830	H3K4me3_Cvi-pseudoTair10_FH-AR_common_1773	AT1G27385
1	9514710	9514920	H3K4me3_Cvi-pseudoTair10_FH-AR_common_1774	AT1G27390
1	9515230	9515610	H3K4me3_Cvi-pseudoTair10_FH-AR_common_1775	AT1G27400
1	9517200	9517760	H3K4me3_Cvi-pseudoTair10_FH-AR_common_1776	AT1G27410
1	9526400	9527160	H3K4me3_Cvi-pseudoTair10_FH-AR_common_1777	AT1G27430
1	9528440	9528820	H3K4me3_Cvi-pseudoTair10_FH-AR_common_1778	AT1G27435
1	9530780	9531410	H3K4me3_Cvi-pseudoTair10_FH-AR_common_1779	AT1G27440
1	9532010	9532790	H3K4me3_Cvi-pseudoTair10_FH-AR_common_1780	AT1G27450
1	9534860	9535180	H3K4me3_Cvi-pseudoTair10_FH-AR_common_1781	AT1G27460
1	9537150	9537380	H3K4me3_Cvi-pseudoTair10_FH-AR_common_1782	.
1	9537860	9538160	H3K4me3_Cvi-pseudoTair10_FH-AR_common_1783	.
1	9538330	9539020	H3K4me3_Cvi-pseudoTair10_FH-AR_common_1784	AT1G27461
1	9543430	9544270	H3K4me3_Cvi-pseudoTair10_FH-AR_common_1785	AT1G27470
1	9553670	9553880	H3K4me3_Cvi-pseudoTair10_FH-AR_common_1786	AT1G27500
1	9557750	9558340	H3K4me3_Cvi-pseudoTair10_FH-AR_common_1787	AT1G27510
1	9558600	9558880	H3K4me3_Cvi-pseudoTair10_FH-AR_common_1788	AT1G27520
1	9563460	9563960	H3K4me3_Cvi-pseudoTair10_FH-AR_common_1789	AT1G27530
1	9567250	9567830	H3K4me3_Cvi-pseudoTair10_FH-AR_common_1790	AT1G27540
1	9572520	9572730	H3K4me3_Cvi-pseudoTair10_FH-AR_common_1791	AT1G06097, AT1G06093
1	9574760	9575000	H3K4me3_Cvi-pseudoTair10_FH-AR_common_1792	AT1G27565, AT1TE30845
1	9575380	9576000	H3K4me3_Cvi-pseudoTair10_FH-AR_common_1793	AT1G27570
1	9592150	9592760	H3K4me3_Cvi-pseudoTair10_FH-AR_common_1794	AT1G27595
1	9605160	9606120	H3K4me3_Cvi-pseudoTair10_FH-AR_common_1795	AT1G27600
1	9611460	9611860	H3K4me3_Cvi-pseudoTair10_FH-AR_common_1796	AT1G27630
1	9614580	9614900	H3K4me3_Cvi-pseudoTair10_FH-AR_common_1797	AT1G27650, AT1G27640
1	9615020	9615330	H3K4me3_Cvi-pseudoTair10_FH-AR_common_1798	AT1G27650
1	9631240	9631450	H3K4me3_Cvi-pseudoTair10_FH-AR_common_1799	AT1G27680
1	9631600	9631860	H3K4me3_Cvi-pseudoTair10_FH-AR_common_1800	AT1G27680
1	9636610	9637240	H3K4me3_Cvi-pseudoTair10_FH-AR_common_1801	AT1G27690
1	9639090	9639510	H3K4me3_Cvi-pseudoTair10_FH-AR_common_1802	AT1G27695
1	9641320	9641890	H3K4me3_Cvi-pseudoTair10_FH-AR_common_1803	AT1G27700
1	9642680	9643160	H3K4me3_Cvi-pseudoTair10_FH-AR_common_1804	AT1G27710, AT1TE31080
1	9647130	9647390	H3K4me3_Cvi-pseudoTair10_FH-AR_common_1805	AT1G27720
1	9648270	9648510	H3K4me3_Cvi-pseudoTair10_FH-AR_common_1806	.
1	9648660	9649040	H3K4me3_Cvi-pseudoTair10_FH-AR_common_1807	AT1G27730
1	9657350	9657850	H3K4me3_Cvi-pseudoTair10_FH-AR_common_1808	AT1G27750
1	9662120	9662890	H3K4me3_Cvi-pseudoTair10_FH-AR_common_1809	AT1G27752
1	9669060	9669990	H3K4me3_Cvi-pseudoTair10_FH-AR_common_1810	AT1G27760
1	9675760	9676250	H3K4me3_Cvi-pseudoTair10_FH-AR_common_1811	AT1G27770
1	9691670	9691920	H3K4me3_Cvi-pseudoTair10_FH-AR_common_1812	AT1G27820
1	9695850	9696330	H3K4me3_Cvi-pseudoTair10_FH-AR_common_1813	AT1G27840
1	9698460	9699060	H3K4me3_Cvi-pseudoTair10_FH-AR_common_1814	AT1G27850
1	9708870	9709540	H3K4me3_Cvi-pseudoTair10_FH-AR_common_1815	AT1G27880
1	9719920	9720560	H3K4me3_Cvi-pseudoTair10_FH-AR_common_1816	AT1G27900
1	9724350	9724630	H3K4me3_Cvi-pseudoTair10_FH-AR_common_1817	AT1G27910
1	9730150	9730350	H3K4me3_Cvi-pseudoTair10_FH-AR_common_1818	AT1G27921
1	9731510	9732500	H3K4me3_Cvi-pseudoTair10_FH-AR_common_1819	AT1G27930
1	9740740	9741040	H3K4me3_Cvi-pseudoTair10_FH-AR_common_1820	AT1G27950
1	9745280	9745730	H3K4me3_Cvi-pseudoTair10_FH-AR_common_1821	AT1G27960
1	9746820	9747510	H3K4me3_Cvi-pseudoTair10_FH-AR_common_1822	AT1G27970, AT1TE31385
1	9748760	9749050	H3K4me3_Cvi-pseudoTair10_FH-AR_common_1823	AT1G27980
1	9752760	9753960	H3K4me3_Cvi-pseudoTair10_FH-AR_common_1824	AT1G27990
1	9776820	9777800	H3K4me3_Cvi-pseudoTair10_FH-AR_common_1825	AT1G28050
1	9779150	9780080	H3K4me3_Cvi-pseudoTair10_FH-AR_common_1826	AT1G28060
1	9795800	9796370	H3K4me3_Cvi-pseudoTair10_FH-AR_common_1827	AT1G28090
1	9801350	9801550	H3K4me3_Cvi-pseudoTair10_FH-AR_common_1828	AT1G28100
1	9806550	9806850	H3K4me3_Cvi-pseudoTair10_FH-AR_common_1829	AT1G28110
1	9815030	9815480	H3K4me3_Cvi-pseudoTair10_FH-AR_common_1830	AT1G28120
1	9833750	9834430	H3K4me3_Cvi-pseudoTair10_FH-AR_common_1831	AT1G28140
1	9835480	9835910	H3K4me3_Cvi-pseudoTair10_FH-AR_common_1832	AT1G28150
1	9847250	9847850	H3K4me3_Cvi-pseudoTair10_FH-AR_common_1833	AT1G28190
1	9851640	9852350	H3K4me3_Cvi-pseudoTair10_FH-AR_common_1834	AT1G28200
1	9854630	9854850	H3K4me3_Cvi-pseudoTair10_FH-AR_common_1835	AT1G28210
1	9871440	9871980	H3K4me3_Cvi-pseudoTair10_FH-AR_common_1836	AT1G28240
1	9874260	9874600	H3K4me3_Cvi-pseudoTair10_FH-AR_common_1837	AT1G28250
1	9886650	9887430	H3K4me3_Cvi-pseudoTair10_FH-AR_common_1838	AT1G28280, AT1TE31860
1	9890120	9890790	H3K4me3_Cvi-pseudoTair10_FH-AR_common_1839	AT1G28290
1	9899480	9899920	H3K4me3_Cvi-pseudoTair10_FH-AR_common_1840	AT1G28300, AT1TE31895
1	9923820	9924410	H3K4me3_Cvi-pseudoTair10_FH-AR_common_1841	AT1G28320
1	9925470	9925780	H3K4me3_Cvi-pseudoTair10_FH-AR_common_1842	.
1	9934170	9934590	H3K4me3_Cvi-pseudoTair10_FH-AR_common_1843	.
1	9934700	9935240	H3K4me3_Cvi-pseudoTair10_FH-AR_common_1844	AT1G28330
1	9940250	9940850	H3K4me3_Cvi-pseudoTair10_FH-AR_common_1845	AT1G28340
1	9951850	9952580	H3K4me3_Cvi-pseudoTair10_FH-AR_common_1846	AT1G28360
1	9956330	9956870	H3K4me3_Cvi-pseudoTair10_FH-AR_common_1847	AT1G28370
1	9963600	9964290	H3K4me3_Cvi-pseudoTair10_FH-AR_common_1848	AT1G28380
1	9966860	9968290	H3K4me3_Cvi-pseudoTair10_FH-AR_common_1849	AT1G28390, AT1G06153
1	9971030	9971520	H3K4me3_Cvi-pseudoTair10_FH-AR_common_1850	AT1G28395
1	9978690	9979180	H3K4me3_Cvi-pseudoTair10_FH-AR_common_1851	AT1G28410
1	9979820	9980540	H3K4me3_Cvi-pseudoTair10_FH-AR_common_1852	AT1G28420
1	9996820	9998610	H3K4me3_Cvi-pseudoTair10_FH-AR_common_1853	AT1G28440
1	10023880	10024510	H3K4me3_Cvi-pseudoTair10_FH-AR_common_1854	AT1G28510
1	10029210	10029840	H3K4me3_Cvi-pseudoTair10_FH-AR_common_1855	AT1G28520
1	10034790	10035510	H3K4me3_Cvi-pseudoTair10_FH-AR_common_1856	AT1G28530
1	10035630	10036110	H3K4me3_Cvi-pseudoTair10_FH-AR_common_1857	AT1G28540
1	10041000	10041300	H3K4me3_Cvi-pseudoTair10_FH-AR_common_1858	AT1G28560, .
1	10046080	10046390	H3K4me3_Cvi-pseudoTair10_FH-AR_common_1859	AT1G28580, .
1	10052750	10053060	H3K4me3_Cvi-pseudoTair10_FH-AR_common_1860	AT1G28600, .
1	10057540	10057820	H3K4me3_Cvi-pseudoTair10_FH-AR_common_1861	AT1G28620
1	10068560	10069090	H3K4me3_Cvi-pseudoTair10_FH-AR_common_1862	AT1G28640
1	10069590	10069970	H3K4me3_Cvi-pseudoTair10_FH-AR_common_1863	.
1	10078260	10078910	H3K4me3_Cvi-pseudoTair10_FH-AR_common_1864	AT1G28680
1	10081040	10081660	H3K4me3_Cvi-pseudoTair10_FH-AR_common_1865	AT1G28690
1	10094780	10095090	H3K4me3_Cvi-pseudoTair10_FH-AR_common_1866	AT1G06173, AT1G06177
1	10102590	10102850	H3K4me3_Cvi-pseudoTair10_FH-AR_common_1867	AT1G28715, .
1	10103120	10103760	H3K4me3_Cvi-pseudoTair10_FH-AR_common_1868	AT1G28760
1	10110960	10111620	H3K4me3_Cvi-pseudoTair10_FH-AR_common_1869	AT1G28960
1	10133360	10134600	H3K4me3_Cvi-pseudoTair10_FH-AR_common_1870	AT1G29030, AT1G29040
1	10135440	10135860	H3K4me3_Cvi-pseudoTair10_FH-AR_common_1871	AT1G29041, AT1G06213
1	10138740	10139020	H3K4me3_Cvi-pseudoTair10_FH-AR_common_1872	AT1G29050, .
1	10147660	10148170	H3K4me3_Cvi-pseudoTair10_FH-AR_common_1873	AT1G29060
1	10149850	10150220	H3K4me3_Cvi-pseudoTair10_FH-AR_common_1874	AT1G29070
1	10174450	10174820	H3K4me3_Cvi-pseudoTair10_FH-AR_common_1875	AT1G29120, .
1	10180540	10180820	H3K4me3_Cvi-pseudoTair10_FH-AR_common_1876	AT1G29150, .
1	10183740	10184170	H3K4me3_Cvi-pseudoTair10_FH-AR_common_1877	AT1G29160
1	10194690	10195140	H3K4me3_Cvi-pseudoTair10_FH-AR_common_1878	AT1G29170, .
1	10198900	10199500	H3K4me3_Cvi-pseudoTair10_FH-AR_common_1879	AT1G29179
1	10202690	10203290	H3K4me3_Cvi-pseudoTair10_FH-AR_common_1880	AT1G29195
1	10212030	10212670	H3K4me3_Cvi-pseudoTair10_FH-AR_common_1881	AT1G29220
1	10214780	10215420	H3K4me3_Cvi-pseudoTair10_FH-AR_common_1882	AT1G29230
1	10219550	10219780	H3K4me3_Cvi-pseudoTair10_FH-AR_common_1883	AT1G29240, .
1	10224390	10224610	H3K4me3_Cvi-pseudoTair10_FH-AR_common_1884	AT1G29250, .
1	10224840	10225510	H3K4me3_Cvi-pseudoTair10_FH-AR_common_1885	AT1G29260
1	10237130	10237480	H3K4me3_Cvi-pseudoTair10_FH-AR_common_1886	.
1	10248340	10249450	H3K4me3_Cvi-pseudoTair10_FH-AR_common_1887	AT1G29300
1	10255290	10255730	H3K4me3_Cvi-pseudoTair10_FH-AR_common_1888	AT1G29320, .
1	10260260	10261050	H3K4me3_Cvi-pseudoTair10_FH-AR_common_1889	AT1G29330
1	10264260	10265260	H3K4me3_Cvi-pseudoTair10_FH-AR_common_1890	AT1G29340
1	10273230	10273590	H3K4me3_Cvi-pseudoTair10_FH-AR_common_1891	AT1G29350, .
1	10274880	10275670	H3K4me3_Cvi-pseudoTair10_FH-AR_common_1892	AT1G29357, AT1TE33200
1	10282660	10283150	H3K4me3_Cvi-pseudoTair10_FH-AR_common_1893	AT1G29370, .
1	10287410	10287900	H3K4me3_Cvi-pseudoTair10_FH-AR_common_1894	AT1G29390
1	10293350	10293850	H3K4me3_Cvi-pseudoTair10_FH-AR_common_1895	AT1G29400, .
1	10308710	10309020	H3K4me3_Cvi-pseudoTair10_FH-AR_common_1896	AT1G29465, AT1G06263, AT1G06267
1	10313500	10313850	H3K4me3_Cvi-pseudoTair10_FH-AR_common_1897	AT1G29470, .
1	10326510	10326770	H3K4me3_Cvi-pseudoTair10_FH-AR_common_1898	AT1G29530, .
1	10330440	10330770	H3K4me3_Cvi-pseudoTair10_FH-AR_common_1899	AT1G29550
1	10340010	10340460	H3K4me3_Cvi-pseudoTair10_FH-AR_common_1900	AT1G29590
1	10349430	10349880	H3K4me3_Cvi-pseudoTair10_FH-AR_common_1901	AT1G29630, .
1	10356000	10356440	H3K4me3_Cvi-pseudoTair10_FH-AR_common_1902	AT1G29640
1	10377930	10378930	H3K4me3_Cvi-pseudoTair10_FH-AR_common_1903	AT1G29680
1	10379240	10379730	H3K4me3_Cvi-pseudoTair10_FH-AR_common_1904	.
1	10381400	10382010	H3K4me3_Cvi-pseudoTair10_FH-AR_common_1905	AT1G29690
1	10387570	10388230	H3K4me3_Cvi-pseudoTair10_FH-AR_common_1906	AT1G29710
1	10407530	10408360	H3K4me3_Cvi-pseudoTair10_FH-AR_common_1907	.
1	10422310	10423210	H3K4me3_Cvi-pseudoTair10_FH-AR_common_1908	AT1G29760
1	10428610	10429090	H3K4me3_Cvi-pseudoTair10_FH-AR_common_1909	AT1G29785
1	10429940	10431110	H3K4me3_Cvi-pseudoTair10_FH-AR_common_1910	AT1G29790
1	10432690	10432890	H3K4me3_Cvi-pseudoTair10_FH-AR_common_1911	AT1G29800, .
1	10437190	10437440	H3K4me3_Cvi-pseudoTair10_FH-AR_common_1912	AT1G29810, .
1	10447250	10447450	H3K4me3_Cvi-pseudoTair10_FH-AR_common_1913	AT1G29840, AT1G29850, .
1	10462220	10462760	H3K4me3_Cvi-pseudoTair10_FH-AR_common_1914	AT1G29880
1	10463280	10463680	H3K4me3_Cvi-pseudoTair10_FH-AR_common_1915	AT1G29890, .
1	10468140	10469060	H3K4me3_Cvi-pseudoTair10_FH-AR_common_1916	AT1G29900
1	10486560	10486820	H3K4me3_Cvi-pseudoTair10_FH-AR_common_1917	AT1G29940, .
1	10494700	10495130	H3K4me3_Cvi-pseudoTair10_FH-AR_common_1918	AT1G29960
1	10498920	10499410	H3K4me3_Cvi-pseudoTair10_FH-AR_common_1919	AT1G29965
1	10500830	10501450	H3K4me3_Cvi-pseudoTair10_FH-AR_common_1920	AT1G29970
1	10503510	10503970	H3K4me3_Cvi-pseudoTair10_FH-AR_common_1921	.
1	10504180	10504540	H3K4me3_Cvi-pseudoTair10_FH-AR_common_1922	.
1	10505760	10506050	H3K4me3_Cvi-pseudoTair10_FH-AR_common_1923	AT1G29980, .
1	10507610	10508100	H3K4me3_Cvi-pseudoTair10_FH-AR_common_1924	AT1G29990
1	10512160	10512450	H3K4me3_Cvi-pseudoTair10_FH-AR_common_1925	AT1G30000, .
1	10513230	10513890	H3K4me3_Cvi-pseudoTair10_FH-AR_common_1926	AT1G30010
1	10537750	10538220	H3K4me3_Cvi-pseudoTair10_FH-AR_common_1927	AT1G30040
1	10538360	10538700	H3K4me3_Cvi-pseudoTair10_FH-AR_common_1928	AT1G30040, .
1	10547490	10548140	H3K4me3_Cvi-pseudoTair10_FH-AR_common_1929	AT1G30070
1	10571350	10572780	H3K4me3_Cvi-pseudoTair10_FH-AR_common_1930	AT1G30100
1	10586010	10586490	H3K4me3_Cvi-pseudoTair10_FH-AR_common_1931	AT1G30120
1	10587630	10588100	H3K4me3_Cvi-pseudoTair10_FH-AR_common_1932	AT1G30130
1	10619180	10619450	H3K4me3_Cvi-pseudoTair10_FH-AR_common_1933	AT1G30190
1	10625060	10626070	H3K4me3_Cvi-pseudoTair10_FH-AR_common_1934	AT1G30200
1	10638940	10639400	H3K4me3_Cvi-pseudoTair10_FH-AR_common_1935	AT1G30230
1	10645450	10645910	H3K4me3_Cvi-pseudoTair10_FH-AR_common_1936	AT1G30240, .
1	10651070	10651440	H3K4me3_Cvi-pseudoTair10_FH-AR_common_1937	AT1G30260
1	10654840	10655450	H3K4me3_Cvi-pseudoTair10_FH-AR_common_1938	AT1G30270, .
1	10663450	10664640	H3K4me3_Cvi-pseudoTair10_FH-AR_common_1939	AT1G30282, AT1G30280
1	10672040	10672830	H3K4me3_Cvi-pseudoTair10_FH-AR_common_1940	AT1G30290
1	10673000	10673360	H3K4me3_Cvi-pseudoTair10_FH-AR_common_1941	AT1G30300, .
1	10680730	10680990	H3K4me3_Cvi-pseudoTair10_FH-AR_common_1942	AT1G30320, .
1	10690120	10690820	H3K4me3_Cvi-pseudoTair10_FH-AR_common_1943	AT1G30330, .
1	10715810	10716320	H3K4me3_Cvi-pseudoTair10_FH-AR_common_1944	AT1G30360, .
1	10727530	10727750	H3K4me3_Cvi-pseudoTair10_FH-AR_common_1945	AT1G30400, .
1	10759070	10759520	H3K4me3_Cvi-pseudoTair10_FH-AR_common_1946	AT1G30440, .
1	10762740	10763220	H3K4me3_Cvi-pseudoTair10_FH-AR_common_1947	AT1G30450, .
1	10774750	10775380	H3K4me3_Cvi-pseudoTair10_FH-AR_common_1948	AT1G30460, .
1	10779220	10779660	H3K4me3_Cvi-pseudoTair10_FH-AR_common_1949	AT1G30470, .
1	10790220	10791130	H3K4me3_Cvi-pseudoTair10_FH-AR_common_1950	AT1G30480, AT1TE34860
1	10800510	10800860	H3K4me3_Cvi-pseudoTair10_FH-AR_common_1951	AT1G30490, .
1	10810960	10811430	H3K4me3_Cvi-pseudoTair10_FH-AR_common_1952	AT1G30520, .
1	10814870	10815400	H3K4me3_Cvi-pseudoTair10_FH-AR_common_1953	AT1G30530
1	10818820	10819300	H3K4me3_Cvi-pseudoTair10_FH-AR_common_1954	AT1G30540
1	10821580	10821780	H3K4me3_Cvi-pseudoTair10_FH-AR_common_1955	AT1G30545, .
1	10828580	10829020	H3K4me3_Cvi-pseudoTair10_FH-AR_common_1956	AT1G30570, .
1	10835210	10835510	H3K4me3_Cvi-pseudoTair10_FH-AR_common_1957	AT1G30580, .
1	10839510	10839940	H3K4me3_Cvi-pseudoTair10_FH-AR_common_1958	AT1G30590, .
1	10840260	10840510	H3K4me3_Cvi-pseudoTair10_FH-AR_common_1959	AT1G30590, .
1	10844430	10845040	H3K4me3_Cvi-pseudoTair10_FH-AR_common_1960	AT1G30600, .
1	10846600	10847080	H3K4me3_Cvi-pseudoTair10_FH-AR_common_1961	AT1G30610, .
1	10854610	10854890	H3K4me3_Cvi-pseudoTair10_FH-AR_common_1962	AT1G30620, .
1	10859780	10860190	H3K4me3_Cvi-pseudoTair10_FH-AR_common_1963	AT1G30630
1	10860750	10861340	H3K4me3_Cvi-pseudoTair10_FH-AR_common_1964	AT1G30640, .
1	10876750	10877180	H3K4me3_Cvi-pseudoTair10_FH-AR_common_1965	AT1G30660
1	10881610	10881950	H3K4me3_Cvi-pseudoTair10_FH-AR_common_1966	AT1G30680, .
1	10898640	10899010	H3K4me3_Cvi-pseudoTair10_FH-AR_common_1967	AT1G30720
1	10901270	10901660	H3K4me3_Cvi-pseudoTair10_FH-AR_common_1968	AT1G30730
1	10903140	10903930	H3K4me3_Cvi-pseudoTair10_FH-AR_common_1969	AT1G30740
1	10908520	10908900	H3K4me3_Cvi-pseudoTair10_FH-AR_common_1970	AT1G30755, .
1	10909090	10909560	H3K4me3_Cvi-pseudoTair10_FH-AR_common_1971	AT1G30755, AT1G30757
1	10919180	10919660	H3K4me3_Cvi-pseudoTair10_FH-AR_common_1972	AT1G30760, .
1	10925150	10925600	H3K4me3_Cvi-pseudoTair10_FH-AR_common_1973	AT1G30780, .
1	10936920	10937620	H3K4me3_Cvi-pseudoTair10_FH-AR_common_1974	AT1G30800
1	10949060	10949380	H3K4me3_Cvi-pseudoTair10_FH-AR_common_1975	AT1G30820, .
1	10967020	10968060	H3K4me3_Cvi-pseudoTair10_FH-AR_common_1976	AT1G30835
1	10974570	10975690	H3K4me3_Cvi-pseudoTair10_FH-AR_common_1977	AT1G30840
1	10979660	10979960	H3K4me3_Cvi-pseudoTair10_FH-AR_common_1978	AT1G30845
1	10988040	10989270	H3K4me3_Cvi-pseudoTair10_FH-AR_common_1979	AT1G30860
1	10993660	10994120	H3K4me3_Cvi-pseudoTair10_FH-AR_common_1980	AT1G30880
1	10994340	10994650	H3K4me3_Cvi-pseudoTair10_FH-AR_common_1981	AT1G30890
1	10997180	10997400	H3K4me3_Cvi-pseudoTair10_FH-AR_common_1982	AT1G30900, .
1	11000910	11001370	H3K4me3_Cvi-pseudoTair10_FH-AR_common_1983	AT1G30910
1	11005040	11005340	H3K4me3_Cvi-pseudoTair10_FH-AR_common_1984	AT1G30920
1	11018550	11019030	H3K4me3_Cvi-pseudoTair10_FH-AR_common_1985	AT1G30935
1	11022730	11023360	H3K4me3_Cvi-pseudoTair10_FH-AR_common_1986	AT1G30940
1	11039400	11040030	H3K4me3_Cvi-pseudoTair10_FH-AR_common_1987	AT1G30960
1	11043190	11043660	H3K4me3_Cvi-pseudoTair10_FH-AR_common_1988	AT1G30970
1	11056310	11056870	H3K4me3_Cvi-pseudoTair10_FH-AR_common_1989	AT1G31010
1	11057230	11057460	H3K4me3_Cvi-pseudoTair10_FH-AR_common_1990	AT1G31020
1	11084840	11085180	H3K4me3_Cvi-pseudoTair10_FH-AR_common_1991	AT1G31070
1	11107260	11107510	H3K4me3_Cvi-pseudoTair10_FH-AR_common_1992	AT1G31120
1	11115180	11116000	H3K4me3_Cvi-pseudoTair10_FH-AR_common_1993	AT1G31130
1	11119880	11120390	H3K4me3_Cvi-pseudoTair10_FH-AR_common_1994	AT1G31150
1	11123510	11124050	H3K4me3_Cvi-pseudoTair10_FH-AR_common_1995	AT1G31160
1	11133490	11133840	H3K4me3_Cvi-pseudoTair10_FH-AR_common_1996	AT1G31170
1	11140580	11141030	H3K4me3_Cvi-pseudoTair10_FH-AR_common_1997	AT1G31175
[truncated: 14,404 more rows]

## Sheet: H3K4me3 AR>GS
Supplementary Dataset S4. Genomic coordinates and associated genes of differential histone methylation peaks during seed-state transitions in Cvi.
Chromosome	Peak start	Peak end	Peak name	Associated gene
1	154660	154930	H3K4me3_Cvi-pseudoTair10_AR-GS_cond1_1	.
1	269510	269710	H3K4me3_Cvi-pseudoTair10_AR-GS_cond1_2	.
1	566460	566750	H3K4me3_Cvi-pseudoTair10_AR-GS_cond1_3	.
1	566930	567150	H3K4me3_Cvi-pseudoTair10_AR-GS_cond1_4	.
1	990040	990370	H3K4me3_Cvi-pseudoTair10_AR-GS_cond1_5	.
1	990510	990810	H3K4me3_Cvi-pseudoTair10_AR-GS_cond1_6	.
1	1025320	1025590	H3K4me3_Cvi-pseudoTair10_AR-GS_cond1_7	AT1G03990
1	1243620	1243960	H3K4me3_Cvi-pseudoTair10_AR-GS_cond1_8	.
1	1245660	1245900	H3K4me3_Cvi-pseudoTair10_AR-GS_cond1_9	.
1	1246130	1246330	H3K4me3_Cvi-pseudoTair10_AR-GS_cond1_10	.
1	1300680	1300890	H3K4me3_Cvi-pseudoTair10_AR-GS_cond1_11	.
1	1348600	1349200	H3K4me3_Cvi-pseudoTair10_AR-GS_cond1_12	AT1G04800
1	1362600	1362850	H3K4me3_Cvi-pseudoTair10_AR-GS_cond1_13	.
1	1630010	1630710	H3K4me3_Cvi-pseudoTair10_AR-GS_cond1_14	.
1	2204500	2204800	H3K4me3_Cvi-pseudoTair10_AR-GS_cond1_15	AT1G07180
1	2294700	2295150	H3K4me3_Cvi-pseudoTair10_AR-GS_cond1_16	AT1G04583
1	2562830	2563200	H3K4me3_Cvi-pseudoTair10_AR-GS_cond1_17	.
1	2606970	2607250	H3K4me3_Cvi-pseudoTair10_AR-GS_cond1_18	AT1G08270
1	2682360	2682630	H3K4me3_Cvi-pseudoTair10_AR-GS_cond1_19	.
1	2713850	2714470	H3K4me3_Cvi-pseudoTair10_AR-GS_cond1_20	.
1	3066770	3066970	H3K4me3_Cvi-pseudoTair10_AR-GS_cond1_21	AT1G09500
1	3253860	3254230	H3K4me3_Cvi-pseudoTair10_AR-GS_cond1_22	.
1	3290590	3290820	H3K4me3_Cvi-pseudoTair10_AR-GS_cond1_23	.
1	3384540	3384780	H3K4me3_Cvi-pseudoTair10_AR-GS_cond1_24	.
1	4071230	4071970	H3K4me3_Cvi-pseudoTair10_AR-GS_cond1_25	AT1TE13240, AT1TE13245
1	4351900	4352330	H3K4me3_Cvi-pseudoTair10_AR-GS_cond1_26	AT1G12770
1	4487960	4488350	H3K4me3_Cvi-pseudoTair10_AR-GS_cond1_27	.
1	4570620	4570990	H3K4me3_Cvi-pseudoTair10_AR-GS_cond1_28	AT1G13340
1	4747440	4747720	H3K4me3_Cvi-pseudoTair10_AR-GS_cond1_29	.
1	5066830	5067080	H3K4me3_Cvi-pseudoTair10_AR-GS_cond1_30	.
1	5215960	5216160	H3K4me3_Cvi-pseudoTair10_AR-GS_cond1_31	AT1G15160
1	5502530	5503400	H3K4me3_Cvi-pseudoTair10_AR-GS_cond1_32	.
1	5650340	5650550	H3K4me3_Cvi-pseudoTair10_AR-GS_cond1_33	.
1	5738770	5739100	H3K4me3_Cvi-pseudoTair10_AR-GS_cond1_34	.
1	5818120	5818390	H3K4me3_Cvi-pseudoTair10_AR-GS_cond1_35	AT1G17010
1	5987090	5987290	H3K4me3_Cvi-pseudoTair10_AR-GS_cond1_36	AT1G17440
1	6131040	6131500	H3K4me3_Cvi-pseudoTair10_AR-GS_cond1_37	.
1	6203060	6203360	H3K4me3_Cvi-pseudoTair10_AR-GS_cond1_38	AT1G18020
1	6203530	6203800	H3K4me3_Cvi-pseudoTair10_AR-GS_cond1_39	.
1	6227220	6227500	H3K4me3_Cvi-pseudoTair10_AR-GS_cond1_40	.
1	6900600	6900900	H3K4me3_Cvi-pseudoTair10_AR-GS_cond1_41	.
1	7144830	7145490	H3K4me3_Cvi-pseudoTair10_AR-GS_cond1_42	.
1	7614250	7614490	H3K4me3_Cvi-pseudoTair10_AR-GS_cond1_43	.
1	7899500	7899720	H3K4me3_Cvi-pseudoTair10_AR-GS_cond1_44	AT1G22370
1	7903960	7904360	H3K4me3_Cvi-pseudoTair10_AR-GS_cond1_45	.
1	8720310	8720660	H3K4me3_Cvi-pseudoTair10_AR-GS_cond1_46	AT1G24600
1	9078550	9078950	H3K4me3_Cvi-pseudoTair10_AR-GS_cond1_47	AT1G26240
1	9134090	9134390	H3K4me3_Cvi-pseudoTair10_AR-GS_cond1_48	AT1G26400
1	9538170	9538520	H3K4me3_Cvi-pseudoTair10_AR-GS_cond1_49	AT1G27461
1	9752320	9752600	H3K4me3_Cvi-pseudoTair10_AR-GS_cond1_50	.
1	9752800	9753330	H3K4me3_Cvi-pseudoTair10_AR-GS_cond1_51	.
1	10377930	10378910	H3K4me3_Cvi-pseudoTair10_AR-GS_cond1_52	AT1G29680
1	11655200	11655460	H3K4me3_Cvi-pseudoTair10_AR-GS_cond1_53	AT1G32320
1	12461500	12461770	H3K4me3_Cvi-pseudoTair10_AR-GS_cond1_54	.
1	12545100	12545330	H3K4me3_Cvi-pseudoTair10_AR-GS_cond1_55	.
1	12545810	12546020	H3K4me3_Cvi-pseudoTair10_AR-GS_cond1_56	.
1	17781260	17781570	H3K4me3_Cvi-pseudoTair10_AR-GS_cond1_57	.
1	19980710	19980970	H3K4me3_Cvi-pseudoTair10_AR-GS_cond1_58	.
1	20212290	20212590	H3K4me3_Cvi-pseudoTair10_AR-GS_cond1_59	.
1	20213020	20213280	H3K4me3_Cvi-pseudoTair10_AR-GS_cond1_60	.
1	20457500	20457700	H3K4me3_Cvi-pseudoTair10_AR-GS_cond1_61	.
1	20459960	20460590	H3K4me3_Cvi-pseudoTair10_AR-GS_cond1_62	.
1	21208180	21208460	H3K4me3_Cvi-pseudoTair10_AR-GS_cond1_63	AT1G56600
1	22349890	22350230	H3K4me3_Cvi-pseudoTair10_AR-GS_cond1_64	.
1	23103040	23103420	H3K4me3_Cvi-pseudoTair10_AR-GS_cond1_65	.
1	23765230	23765470	H3K4me3_Cvi-pseudoTair10_AR-GS_cond1_66	.
1	24906470	24906950	H3K4me3_Cvi-pseudoTair10_AR-GS_cond1_67	.
1	25474270	25474630	H3K4me3_Cvi-pseudoTair10_AR-GS_cond1_68	.
1	25748010	25748320	H3K4me3_Cvi-pseudoTair10_AR-GS_cond1_69	AT1G68570
1	26050380	26050650	H3K4me3_Cvi-pseudoTair10_AR-GS_cond1_70	.
1	26702740	26702970	H3K4me3_Cvi-pseudoTair10_AR-GS_cond1_71	AT1G70800
1	26764820	26765080	H3K4me3_Cvi-pseudoTair10_AR-GS_cond1_72	AT1G70985
1	26790920	26791240	H3K4me3_Cvi-pseudoTair10_AR-GS_cond1_73	.
1	26939750	26940050	H3K4me3_Cvi-pseudoTair10_AR-GS_cond1_74	AT1G71530
1	27021050	27021400	H3K4me3_Cvi-pseudoTair10_AR-GS_cond1_75	.
1	27127800	27128040	H3K4me3_Cvi-pseudoTair10_AR-GS_cond1_76	AT1G72100
1	27128530	27128990	H3K4me3_Cvi-pseudoTair10_AR-GS_cond1_77	.
1	27170940	27171170	H3K4me3_Cvi-pseudoTair10_AR-GS_cond1_78	AT1G72200
1	27359890	27360090	H3K4me3_Cvi-pseudoTair10_AR-GS_cond1_79	.
1	27378090	27378470	H3K4me3_Cvi-pseudoTair10_AR-GS_cond1_80	.
1	27522410	27523240	H3K4me3_Cvi-pseudoTair10_AR-GS_cond1_81	AT1G73190
1	27523420	27524010	H3K4me3_Cvi-pseudoTair10_AR-GS_cond1_82	.
1	27937790	27938020	H3K4me3_Cvi-pseudoTair10_AR-GS_cond1_83	.
1	27958220	27958590	H3K4me3_Cvi-pseudoTair10_AR-GS_cond1_84	AT1G09443
1	28076630	28077440	H3K4me3_Cvi-pseudoTair10_AR-GS_cond1_85	AT1G74720
1	28537890	28538110	H3K4me3_Cvi-pseudoTair10_AR-GS_cond1_86	AT1G76040
1	29557130	29557380	H3K4me3_Cvi-pseudoTair10_AR-GS_cond1_87	AT1G78580
1	30130180	30130410	H3K4me3_Cvi-pseudoTair10_AR-GS_cond1_88	AT1G80090
1	30219000	30219550	H3K4me3_Cvi-pseudoTair10_AR-GS_cond1_89	.
1	30371360	30371640	H3K4me3_Cvi-pseudoTair10_AR-GS_cond1_90	AT1G80820
2	107200	107540	H3K4me3_Cvi-pseudoTair10_AR-GS_cond1_91	.
2	143590	143870	H3K4me3_Cvi-pseudoTair10_AR-GS_cond1_92	AT2G01275
2	839090	839580	H3K4me3_Cvi-pseudoTair10_AR-GS_cond1_93	.
2	1070420	1070780	H3K4me3_Cvi-pseudoTair10_AR-GS_cond1_94	.
2	2056380	2056600	H3K4me3_Cvi-pseudoTair10_AR-GS_cond1_95	.
2	3046810	3047060	H3K4me3_Cvi-pseudoTair10_AR-GS_cond1_96	.
2	5649210	5649480	H3K4me3_Cvi-pseudoTair10_AR-GS_cond1_97	AT2G13550, AT2G13555, AT2TE22815
2	6183730	6184120	H3K4me3_Cvi-pseudoTair10_AR-GS_cond1_98	AT2G14520
2	6918730	6919010	H3K4me3_Cvi-pseudoTair10_AR-GS_cond1_99	AT2G15880
2	7150940	7151970	H3K4me3_Cvi-pseudoTair10_AR-GS_cond1_100	.
2	7317400	7317900	H3K4me3_Cvi-pseudoTair10_AR-GS_cond1_101	AT2G16890
2	7679300	7679610	H3K4me3_Cvi-pseudoTair10_AR-GS_cond1_102	AT2G17680
2	7756900	7757210	H3K4me3_Cvi-pseudoTair10_AR-GS_cond1_103	AT2G17840
2	7968330	7968550	H3K4me3_Cvi-pseudoTair10_AR-GS_cond1_104	.
2	7969830	7970200	H3K4me3_Cvi-pseudoTair10_AR-GS_cond1_105	AT2G18340
2	8110290	8110940	H3K4me3_Cvi-pseudoTair10_AR-GS_cond1_106	.
2	8491640	8491860	H3K4me3_Cvi-pseudoTair10_AR-GS_cond1_107	AT2G19640
2	8756450	8756910	H3K4me3_Cvi-pseudoTair10_AR-GS_cond1_108	.
2	8826280	8826580	H3K4me3_Cvi-pseudoTair10_AR-GS_cond1_109	.
2	8848740	8849240	H3K4me3_Cvi-pseudoTair10_AR-GS_cond1_110	.
2	9050380	9050720	H3K4me3_Cvi-pseudoTair10_AR-GS_cond1_111	AT2G21110
2	9207930	9208760	H3K4me3_Cvi-pseudoTair10_AR-GS_cond1_112	.
2	9274480	9274760	H3K4me3_Cvi-pseudoTair10_AR-GS_cond1_113	AT2G21720
2	9452800	9453000	H3K4me3_Cvi-pseudoTair10_AR-GS_cond1_114	.
2	9730710	9730950	H3K4me3_Cvi-pseudoTair10_AR-GS_cond1_115	.
2	11038550	11038910	H3K4me3_Cvi-pseudoTair10_AR-GS_cond1_116	.
2	11898010	11898220	H3K4me3_Cvi-pseudoTair10_AR-GS_cond1_117	AT2G27940
2	11986900	11987230	H3K4me3_Cvi-pseudoTair10_AR-GS_cond1_118	.
2	12158610	12158810	H3K4me3_Cvi-pseudoTair10_AR-GS_cond1_119	.
2	12159070	12159430	H3K4me3_Cvi-pseudoTair10_AR-GS_cond1_120	AT2G28426
2	12161320	12161850	H3K4me3_Cvi-pseudoTair10_AR-GS_cond1_121	AT2G28440
2	12301160	12301660	H3K4me3_Cvi-pseudoTair10_AR-GS_cond1_122	AT2G28670
2	12588410	12588800	H3K4me3_Cvi-pseudoTair10_AR-GS_cond1_123	AT2G29300
2	12614080	12614420	H3K4me3_Cvi-pseudoTair10_AR-GS_cond1_124	AT2G29400
2	12887970	12888310	H3K4me3_Cvi-pseudoTair10_AR-GS_cond1_125	.
2	13615410	13615700	H3K4me3_Cvi-pseudoTair10_AR-GS_cond1_126	AT2G31985
2	14029420	14029710	H3K4me3_Cvi-pseudoTair10_AR-GS_cond1_127	.
2	14225100	14225640	H3K4me3_Cvi-pseudoTair10_AR-GS_cond1_128	AT2G33590
2	14302070	14302270	H3K4me3_Cvi-pseudoTair10_AR-GS_cond1_129	AT2G33800
2	14497110	14498090	H3K4me3_Cvi-pseudoTair10_AR-GS_cond1_130	.
2	14659170	14660140	H3K4me3_Cvi-pseudoTair10_AR-GS_cond1_131	.
2	15356850	15357470	H3K4me3_Cvi-pseudoTair10_AR-GS_cond1_132	.
2	15845800	15846080	H3K4me3_Cvi-pseudoTair10_AR-GS_cond1_133	AT2G37810
2	15891880	15892110	H3K4me3_Cvi-pseudoTair10_AR-GS_cond1_134	.
2	16067540	16068130	H3K4me3_Cvi-pseudoTair10_AR-GS_cond1_135	AT2G08960
2	16222780	16223370	H3K4me3_Cvi-pseudoTair10_AR-GS_cond1_136	.
2	16779790	16780090	H3K4me3_Cvi-pseudoTair10_AR-GS_cond1_137	AT2G40170
2	16933740	16934340	H3K4me3_Cvi-pseudoTair10_AR-GS_cond1_138	.
2	17209950	17210290	H3K4me3_Cvi-pseudoTair10_AR-GS_cond1_139	AT2G41280
2	17409480	17409690	H3K4me3_Cvi-pseudoTair10_AR-GS_cond1_140	AT2G41730
2	17493220	17493500	H3K4me3_Cvi-pseudoTair10_AR-GS_cond1_141	.
2	17714760	17716390	H3K4me3_Cvi-pseudoTair10_AR-GS_cond1_142	AT2G42560
2	18558950	18559680	H3K4me3_Cvi-pseudoTair10_AR-GS_cond1_143	AT2G44990
2	18564450	18564670	H3K4me3_Cvi-pseudoTair10_AR-GS_cond1_144	AT2G45000
2	18642050	18642430	H3K4me3_Cvi-pseudoTair10_AR-GS_cond1_145	.
2	18967600	18967990	H3K4me3_Cvi-pseudoTair10_AR-GS_cond1_146	.
3	221150	221760	H3K4me3_Cvi-pseudoTair10_AR-GS_cond1_147	.
3	222160	222500	H3K4me3_Cvi-pseudoTair10_AR-GS_cond1_148	AT3G01570
3	597510	597830	H3K4me3_Cvi-pseudoTair10_AR-GS_cond1_149	.
3	597990	598190	H3K4me3_Cvi-pseudoTair10_AR-GS_cond1_150	.
3	1157230	1157660	H3K4me3_Cvi-pseudoTair10_AR-GS_cond1_151	.
3	1497050	1497350	H3K4me3_Cvi-pseudoTair10_AR-GS_cond1_152	.
3	1497670	1498660	H3K4me3_Cvi-pseudoTair10_AR-GS_cond1_153	AT3G05260
3	1871800	1872120	H3K4me3_Cvi-pseudoTair10_AR-GS_cond1_154	AT3G06180, AT3TE07860
3	2307210	2307720	H3K4me3_Cvi-pseudoTair10_AR-GS_cond1_155	.
3	3096840	3097080	H3K4me3_Cvi-pseudoTair10_AR-GS_cond1_156	AT3TE13000
3	3385080	3385340	H3K4me3_Cvi-pseudoTair10_AR-GS_cond1_157	.
3	3992280	3992490	H3K4me3_Cvi-pseudoTair10_AR-GS_cond1_158	.
3	3992690	3992980	H3K4me3_Cvi-pseudoTair10_AR-GS_cond1_159	AT3G12580
3	4136530	4136860	H3K4me3_Cvi-pseudoTair10_AR-GS_cond1_160	AT3G12960
3	4652270	4652510	H3K4me3_Cvi-pseudoTair10_AR-GS_cond1_161	AT3G14050
3	4993620	4993850	H3K4me3_Cvi-pseudoTair10_AR-GS_cond1_162	.
3	5136540	5136810	H3K4me3_Cvi-pseudoTair10_AR-GS_cond1_163	AT3G15250
3	5144030	5144340	H3K4me3_Cvi-pseudoTair10_AR-GS_cond1_164	.
3	5202350	5202640	H3K4me3_Cvi-pseudoTair10_AR-GS_cond1_165	.
3	5310510	5310720	H3K4me3_Cvi-pseudoTair10_AR-GS_cond1_166	AT3G15670
3	5491560	5492210	H3K4me3_Cvi-pseudoTair10_AR-GS_cond1_167	.
3	5998870	5999070	H3K4me3_Cvi-pseudoTair10_AR-GS_cond1_168	.
3	5999490	5999880	H3K4me3_Cvi-pseudoTair10_AR-GS_cond1_169	.
3	6108180	6108390	H3K4me3_Cvi-pseudoTair10_AR-GS_cond1_170	.
3	6396010	6396490	H3K4me3_Cvi-pseudoTair10_AR-GS_cond1_171	AT3G18570
3	6559310	6559610	H3K4me3_Cvi-pseudoTair10_AR-GS_cond1_172	.
3	6929800	6930200	H3K4me3_Cvi-pseudoTair10_AR-GS_cond1_173	.
3	6956300	6956780	H3K4me3_Cvi-pseudoTair10_AR-GS_cond1_174	.
3	7028160	7028640	H3K4me3_Cvi-pseudoTair10_AR-GS_cond1_175	.
3	7029280	7029840	H3K4me3_Cvi-pseudoTair10_AR-GS_cond1_176	AT3G20140
3	7607850	7608330	H3K4me3_Cvi-pseudoTair10_AR-GS_cond1_177	AT3G21600
3	7913550	7913830	H3K4me3_Cvi-pseudoTair10_AR-GS_cond1_178	AT3G22380
3	7969060	7970240	H3K4me3_Cvi-pseudoTair10_AR-GS_cond1_179	.
3	7971050	7971300	H3K4me3_Cvi-pseudoTair10_AR-GS_cond1_180	AT3G22492
3	7971650	7972020	H3K4me3_Cvi-pseudoTair10_AR-GS_cond1_181	.
3	7973450	7973750	H3K4me3_Cvi-pseudoTair10_AR-GS_cond1_182	AT3G22510
3	8011890	8012900	H3K4me3_Cvi-pseudoTair10_AR-GS_cond1_183	.
3	8681060	8681430	H3K4me3_Cvi-pseudoTair10_AR-GS_cond1_184	.
3	9666970	9667400	H3K4me3_Cvi-pseudoTair10_AR-GS_cond1_185	AT3G26400
3	10244470	10244890	H3K4me3_Cvi-pseudoTair10_AR-GS_cond1_186	.
3	11527950	11528290	H3K4me3_Cvi-pseudoTair10_AR-GS_cond1_187	AT3G29670
3	14308710	14308930	H3K4me3_Cvi-pseudoTair10_AR-GS_cond1_188	.
3	16074290	16074540	H3K4me3_Cvi-pseudoTair10_AR-GS_cond1_189	AT3G44450
3	16755350	16755690	H3K4me3_Cvi-pseudoTair10_AR-GS_cond1_190	.
3	16896240	16896690	H3K4me3_Cvi-pseudoTair10_AR-GS_cond1_191	AT3G45970
3	16984200	16984630	H3K4me3_Cvi-pseudoTair10_AR-GS_cond1_192	AT3G07365, AT3G46230
3	17189510	17189770	H3K4me3_Cvi-pseudoTair10_AR-GS_cond1_193	AT3G46658
3	17192880	17193830	H3K4me3_Cvi-pseudoTair10_AR-GS_cond1_194	AT3G46670
3	17439540	17440070	H3K4me3_Cvi-pseudoTair10_AR-GS_cond1_195	AT3G47340
3	17440300	17440610	H3K4me3_Cvi-pseudoTair10_AR-GS_cond1_196	AT3G47340
3	18940860	18941360	H3K4me3_Cvi-pseudoTair10_AR-GS_cond1_197	AT3G50970
3	18943230	18943660	H3K4me3_Cvi-pseudoTair10_AR-GS_cond1_198	AT3G50990
3	19007940	19008190	H3K4me3_Cvi-pseudoTair10_AR-GS_cond1_199	AT3G51160
3	19018880	19019110	H3K4me3_Cvi-pseudoTair10_AR-GS_cond1_200	AT3G51200
3	19190430	19190690	H3K4me3_Cvi-pseudoTair10_AR-GS_cond1_201	.
3	19215150	19215410	H3K4me3_Cvi-pseudoTair10_AR-GS_cond1_202	AT3G51810
3	19372140	19372340	H3K4me3_Cvi-pseudoTair10_AR-GS_cond1_203	.
3	19546450	19546900	H3K4me3_Cvi-pseudoTair10_AR-GS_cond1_204	AT3G52740
3	19664740	19666000	H3K4me3_Cvi-pseudoTair10_AR-GS_cond1_205	AT3G53040
3	19692890	19693090	H3K4me3_Cvi-pseudoTair10_AR-GS_cond1_206	AT3G53130
3	19703390	19703860	H3K4me3_Cvi-pseudoTair10_AR-GS_cond1_207	AT3G53160
3	19821150	19821360	H3K4me3_Cvi-pseudoTair10_AR-GS_cond1_208	AT3G53460
3	20351180	20351390	H3K4me3_Cvi-pseudoTair10_AR-GS_cond1_209	.
3	20355840	20356170	H3K4me3_Cvi-pseudoTair10_AR-GS_cond1_210	.
3	20822300	20822540	H3K4me3_Cvi-pseudoTair10_AR-GS_cond1_211	AT3G56110
3	20895190	20895530	H3K4me3_Cvi-pseudoTair10_AR-GS_cond1_212	AT3G56350
3	21101770	21102250	H3K4me3_Cvi-pseudoTair10_AR-GS_cond1_213	.
3	21302280	21302500	H3K4me3_Cvi-pseudoTair10_AR-GS_cond1_214	AT3G57540
3	21622000	21622250	H3K4me3_Cvi-pseudoTair10_AR-GS_cond1_215	AT3G58450
3	21622710	21623060	H3K4me3_Cvi-pseudoTair10_AR-GS_cond1_216	.
3	21623270	21623940	H3K4me3_Cvi-pseudoTair10_AR-GS_cond1_217	.
3	21643020	21643560	H3K4me3_Cvi-pseudoTair10_AR-GS_cond1_218	.
3	22286870	22287370	H3K4me3_Cvi-pseudoTair10_AR-GS_cond1_219	.
3	22595060	22595370	H3K4me3_Cvi-pseudoTair10_AR-GS_cond1_220	AT3G61040
3	22595660	22596100	H3K4me3_Cvi-pseudoTair10_AR-GS_cond1_221	AT3G61040
3	22989870	22990140	H3K4me3_Cvi-pseudoTair10_AR-GS_cond1_222	AT3G62090
3	23296660	23297180	H3K4me3_Cvi-pseudoTair10_AR-GS_cond1_223	AT3G63040
4	21520	21900	H3K4me3_Cvi-pseudoTair10_AR-GS_cond1_224	AT4G00060
4	97620	97830	H3K4me3_Cvi-pseudoTair10_AR-GS_cond1_225	AT4G00231
4	374720	374960	H3K4me3_Cvi-pseudoTair10_AR-GS_cond1_226	AT4G00890
4	422050	422270	H3K4me3_Cvi-pseudoTair10_AR-GS_cond1_227	AT4G00975
4	996100	996330	H3K4me3_Cvi-pseudoTair10_AR-GS_cond1_228	AT4G02280
4	1278690	1279080	H3K4me3_Cvi-pseudoTair10_AR-GS_cond1_229	.
4	1279200	1279510	H3K4me3_Cvi-pseudoTair10_AR-GS_cond1_230	AT4G02890
4	1517990	1518420	H3K4me3_Cvi-pseudoTair10_AR-GS_cond1_231	.
4	1518860	1519240	H3K4me3_Cvi-pseudoTair10_AR-GS_cond1_232	AT4G03430
4	2718820	2719860	H3K4me3_Cvi-pseudoTair10_AR-GS_cond1_233	AT4G05320
4	2771940	2772160	H3K4me3_Cvi-pseudoTair10_AR-GS_cond1_234	AT4G05490
4	6370590	6370810	H3K4me3_Cvi-pseudoTair10_AR-GS_cond1_235	AT4G10250
4	6883560	6884020	H3K4me3_Cvi-pseudoTair10_AR-GS_cond1_236	AT4G11310
4	6903500	6903750	H3K4me3_Cvi-pseudoTair10_AR-GS_cond1_237	.
4	6985730	6986160	H3K4me3_Cvi-pseudoTair10_AR-GS_cond1_238	AT4G11521
4	7157480	7157900	H3K4me3_Cvi-pseudoTair10_AR-GS_cond1_239	.
4	7159140	7159350	H3K4me3_Cvi-pseudoTair10_AR-GS_cond1_240	.
4	7475470	7475870	H3K4me3_Cvi-pseudoTair10_AR-GS_cond1_241	AT4G12680
4	8406550	8406880	H3K4me3_Cvi-pseudoTair10_AR-GS_cond1_242	.
4	8853910	8854210	H3K4me3_Cvi-pseudoTair10_AR-GS_cond1_243	AT4G15490
4	8913900	8914230	H3K4me3_Cvi-pseudoTair10_AR-GS_cond1_244	AT4G15620
4	9455010	9455410	H3K4me3_Cvi-pseudoTair10_AR-GS_cond1_245	.
4	10079640	10079910	H3K4me3_Cvi-pseudoTair10_AR-GS_cond1_246	AT4G18215
4	10481850	10482250	H3K4me3_Cvi-pseudoTair10_AR-GS_cond1_247	AT4G19170
4	11205540	11205820	H3K4me3_Cvi-pseudoTair10_AR-GS_cond1_248	.
4	11517680	11517880	H3K4me3_Cvi-pseudoTair10_AR-GS_cond1_249	.
4	11518090	11518360	H3K4me3_Cvi-pseudoTair10_AR-GS_cond1_250	.
4	11518590	11519000	H3K4me3_Cvi-pseudoTair10_AR-GS_cond1_251	AT4G21680
4	11659900	11660140	H3K4me3_Cvi-pseudoTair10_AR-GS_cond1_252	.
4	11709270	11709470	H3K4me3_Cvi-pseudoTair10_AR-GS_cond1_253	AT4G22100
4	12016730	12017040	H3K4me3_Cvi-pseudoTair10_AR-GS_cond1_254	.
4	12243910	12244170	H3K4me3_Cvi-pseudoTair10_AR-GS_cond1_255	.
4	12462150	12462560	H3K4me3_Cvi-pseudoTair10_AR-GS_cond1_256	AT4G24000
4	12466540	12466770	H3K4me3_Cvi-pseudoTair10_AR-GS_cond1_257	AT4G24010
4	12900540	12900810	H3K4me3_Cvi-pseudoTair10_AR-GS_cond1_258	AT4G25140
4	12901060	12901310	H3K4me3_Cvi-pseudoTair10_AR-GS_cond1_259	.
4	12901720	12901930	H3K4me3_Cvi-pseudoTair10_AR-GS_cond1_260	.
4	13571880	13572380	H3K4me3_Cvi-pseudoTair10_AR-GS_cond1_261	AT4G27030
4	13611810	13612210	H3K4me3_Cvi-pseudoTair10_AR-GS_cond1_262	AT4G27160
4	13752850	13753120	H3K4me3_Cvi-pseudoTair10_AR-GS_cond1_263	AT4G27530
4	13753410	13753690	H3K4me3_Cvi-pseudoTair10_AR-GS_cond1_264	.
4	13882010	13882710	H3K4me3_Cvi-pseudoTair10_AR-GS_cond1_265	.
4	14087540	14087820	H3K4me3_Cvi-pseudoTair10_AR-GS_cond1_266	AT4G28520
4	14089200	14089620	H3K4me3_Cvi-pseudoTair10_AR-GS_cond1_267	.
4	14421320	14421630	H3K4me3_Cvi-pseudoTair10_AR-GS_cond1_268	AT4G29250
4	15046160	15046430	H3K4me3_Cvi-pseudoTair10_AR-GS_cond1_269	.
4	15400820	15401100	H3K4me3_Cvi-pseudoTair10_AR-GS_cond1_270	AT4G31830
4	15647580	15647860	H3K4me3_Cvi-pseudoTair10_AR-GS_cond1_271	.
4	16728090	16728360	H3K4me3_Cvi-pseudoTair10_AR-GS_cond1_272	AT4G35150
4	17299170	17299400	H3K4me3_Cvi-pseudoTair10_AR-GS_cond1_273	AT4G36700
4	17493770	17494030	H3K4me3_Cvi-pseudoTair10_AR-GS_cond1_274	AT4G37150
4	17580470	17580700	H3K4me3_Cvi-pseudoTair10_AR-GS_cond1_275	AT4G37390
4	17593140	17593700	H3K4me3_Cvi-pseudoTair10_AR-GS_cond1_276	AT4G37420
4	17974470	17974670	H3K4me3_Cvi-pseudoTair10_AR-GS_cond1_277	AT4G38380
5	121560	122090	H3K4me3_Cvi-pseudoTair10_AR-GS_cond1_278	.
5	122220	122430	H3K4me3_Cvi-pseudoTair10_AR-GS_cond1_279	AT5G01300
5	253060	253410	H3K4me3_Cvi-pseudoTair10_AR-GS_cond1_280	.
5	253760	254230	H3K4me3_Cvi-pseudoTair10_AR-GS_cond1_281	.
5	554110	554880	H3K4me3_Cvi-pseudoTair10_AR-GS_cond1_282	.
5	737780	738110	H3K4me3_Cvi-pseudoTair10_AR-GS_cond1_283	.
5	755140	755810	H3K4me3_Cvi-pseudoTair10_AR-GS_cond1_284	AT5G03180
5	871680	871950	H3K4me3_Cvi-pseudoTair10_AR-GS_cond1_285	AT5G03490
5	899460	899680	H3K4me3_Cvi-pseudoTair10_AR-GS_cond1_286	AT5G03555
5	1284470	1284670	H3K4me3_Cvi-pseudoTair10_AR-GS_cond1_287	AT5G04500
5	1550330	1550590	H3K4me3_Cvi-pseudoTair10_AR-GS_cond1_288	AT5G05220
5	1575740	1576050	H3K4me3_Cvi-pseudoTair10_AR-GS_cond1_289	AT5G05320
5	1683450	1683650	H3K4me3_Cvi-pseudoTair10_AR-GS_cond1_290	.
5	1760170	1760430	H3K4me3_Cvi-pseudoTair10_AR-GS_cond1_291	AT5G05840
5	1809170	1809560	H3K4me3_Cvi-pseudoTair10_AR-GS_cond1_292	.
5	2316910	2317200	H3K4me3_Cvi-pseudoTair10_AR-GS_cond1_293	.
5	2329110	2329310	H3K4me3_Cvi-pseudoTair10_AR-GS_cond1_294	AT5G07360
5	2651430	2651750	H3K4me3_Cvi-pseudoTair10_AR-GS_cond1_295	.
5	3126820	3127140	H3K4me3_Cvi-pseudoTair10_AR-GS_cond1_296	AT5G10000
5	3334450	3334650	H3K4me3_Cvi-pseudoTair10_AR-GS_cond1_297	AT5G10550
5	4052510	4052800	H3K4me3_Cvi-pseudoTair10_AR-GS_cond1_298	AT5G12840
5	4557890	4558240	H3K4me3_Cvi-pseudoTair10_AR-GS_cond1_299	.
5	4650250	4650510	H3K4me3_Cvi-pseudoTair10_AR-GS_cond1_300	AT5G14420
5	4785180	4785540	H3K4me3_Cvi-pseudoTair10_AR-GS_cond1_301	.
5	4798530	4798820	H3K4me3_Cvi-pseudoTair10_AR-GS_cond1_302	.
5	4988030	4988390	H3K4me3_Cvi-pseudoTair10_AR-GS_cond1_303	.
5	6220880	6221130	H3K4me3_Cvi-pseudoTair10_AR-GS_cond1_304	.
5	7107710	7108080	H3K4me3_Cvi-pseudoTair10_AR-GS_cond1_305	.
5	7117800	7118330	H3K4me3_Cvi-pseudoTair10_AR-GS_cond1_306	AT5G20960
5	7447960	7448300	H3K4me3_Cvi-pseudoTair10_AR-GS_cond1_307	AT5G22470
5	7448660	7449830	H3K4me3_Cvi-pseudoTair10_AR-GS_cond1_308	.
5	7450220	7450440	H3K4me3_Cvi-pseudoTair10_AR-GS_cond1_309	.
5	7855050	7855560	H3K4me3_Cvi-pseudoTair10_AR-GS_cond1_310	.
5	8607900	8608150	H3K4me3_Cvi-pseudoTair10_AR-GS_cond1_311	AT5G24970
5	8894160	8894430	H3K4me3_Cvi-pseudoTair10_AR-GS_cond1_312	AT5G25550
5	9692330	9692960	H3K4me3_Cvi-pseudoTair10_AR-GS_cond1_313	.
5	15439960	15440470	H3K4me3_Cvi-pseudoTair10_AR-GS_cond1_314	AT5G38560
5	15825210	15825490	H3K4me3_Cvi-pseudoTair10_AR-GS_cond1_315	AT5G39520
5	16173570	16174210	H3K4me3_Cvi-pseudoTair10_AR-GS_cond1_316	.
5	16226740	16227400	H3K4me3_Cvi-pseudoTair10_AR-GS_cond1_317	AT5TE58640, AT5TE58645
5	16962680	16962900	H3K4me3_Cvi-pseudoTair10_AR-GS_cond1_318	.
5	17756480	17756870	H3K4me3_Cvi-pseudoTair10_AR-GS_cond1_319	.
5	17847430	17847660	H3K4me3_Cvi-pseudoTair10_AR-GS_cond1_320	AT5G44306
5	17847920	17848310	H3K4me3_Cvi-pseudoTair10_AR-GS_cond1_321	.
5	17873020	17873260	H3K4me3_Cvi-pseudoTair10_AR-GS_cond1_322	AT5G44360
5	18334650	18334870	H3K4me3_Cvi-pseudoTair10_AR-GS_cond1_323	.
5	18535120	18535390	H3K4me3_Cvi-pseudoTair10_AR-GS_cond1_324	.
5	18590240	18590550	H3K4me3_Cvi-pseudoTair10_AR-GS_cond1_325	.
5	18604210	18604460	H3K4me3_Cvi-pseudoTair10_AR-GS_cond1_326	AT5G45860
5	18606530	18606990	H3K4me3_Cvi-pseudoTair10_AR-GS_cond1_327	AT5G45870
5	19264840	19265210	H3K4me3_Cvi-pseudoTair10_AR-GS_cond1_328	AT5G47490
5	19356880	19357380	H3K4me3_Cvi-pseudoTair10_AR-GS_cond1_329	AT5G47810
5	20451610	20452100	H3K4me3_Cvi-pseudoTair10_AR-GS_cond1_330	AT5G50240
5	20480180	20480490	H3K4me3_Cvi-pseudoTair10_AR-GS_cond1_331	AT5G50315, AT5TE73780
5	20589880	20590140	H3K4me3_Cvi-pseudoTair10_AR-GS_cond1_332	.
5	20624160	20624470	H3K4me3_Cvi-pseudoTair10_AR-GS_cond1_333	AT5G50700
5	20997700	20998260	H3K4me3_Cvi-pseudoTair10_AR-GS_cond1_334	AT5G51680
5	21028670	21028880	H3K4me3_Cvi-pseudoTair10_AR-GS_cond1_335	.
5	21239000	21239400	H3K4me3_Cvi-pseudoTair10_AR-GS_cond1_336	.
5	21352980	21353490	H3K4me3_Cvi-pseudoTair10_AR-GS_cond1_337	AT5G52640
5	21879540	21880290	H3K4me3_Cvi-pseudoTair10_AR-GS_cond1_338	.
5	21880610	21881140	H3K4me3_Cvi-pseudoTair10_AR-GS_cond1_339	AT5G53895
5	21881340	21881710	H3K4me3_Cvi-pseudoTair10_AR-GS_cond1_340	.
5	21944060	21944300	H3K4me3_Cvi-pseudoTair10_AR-GS_cond1_341	AT5G54070
5	21944980	21945570	H3K4me3_Cvi-pseudoTair10_AR-GS_cond1_342	.
5	21985170	21985490	H3K4me3_Cvi-pseudoTair10_AR-GS_cond1_343	.
5	22238570	22239130	H3K4me3_Cvi-pseudoTair10_AR-GS_cond1_344	AT5G54740
5	22380120	22380350	H3K4me3_Cvi-pseudoTair10_AR-GS_cond1_345	AT5G55135
5	22404720	22405210	H3K4me3_Cvi-pseudoTair10_AR-GS_cond1_346	.
5	22406760	22407210	H3K4me3_Cvi-pseudoTair10_AR-GS_cond1_347	.
5	23305050	23305360	H3K4me3_Cvi-pseudoTair10_AR-GS_cond1_348	.
5	23306120	23306330	H3K4me3_Cvi-pseudoTair10_AR-GS_cond1_349	AT5G57550
5	23695340	23695780	H3K4me3_Cvi-pseudoTair10_AR-GS_cond1_350	.
5	23699020	23699580	H3K4me3_Cvi-pseudoTair10_AR-GS_cond1_351	.
5	24091990	24092250	H3K4me3_Cvi-pseudoTair10_AR-GS_cond1_352	.
5	24249580	24249870	H3K4me3_Cvi-pseudoTair10_AR-GS_cond1_353	.
5	24440100	24440320	H3K4me3_Cvi-pseudoTair10_AR-GS_cond1_354	AT5G60760
5	25090940	25091180	H3K4me3_Cvi-pseudoTair10_AR-GS_cond1_355	.
5	25380120	25380380	H3K4me3_Cvi-pseudoTair10_AR-GS_cond1_356	.
5	25522090	25522360	H3K4me3_Cvi-pseudoTair10_AR-GS_cond1_357	.
5	25540710	25541080	H3K4me3_Cvi-pseudoTair10_AR-GS_cond1_358	.
5	26198520	26199770	H3K4me3_Cvi-pseudoTair10_AR-GS_cond1_359	AT5G09395, AT5G65550
5	26518050	26518670	H3K4me3_Cvi-pseudoTair10_AR-GS_cond1_360	.
5	26931120	26931810	H3K4me3_Cvi-pseudoTair10_AR-GS_cond1_361	.

## Sheet: H3K4me3 AR<GS
Supplementary Dataset S4. Genomic coordinates and associated genes of differential histone methylation peaks during seed-state transitions in Cvi.
Chromosome	Peak start	Peak end	Peak name	Associated gene
1	50260	50670	H3K4me3_Cvi-pseudoTair10_AR-GS_cond2_1	.
1	565280	565480	H3K4me3_Cvi-pseudoTair10_AR-GS_cond2_2	AT1G02640
1	1744870	1745120	H3K4me3_Cvi-pseudoTair10_AR-GS_cond2_3	AT1G05805
1	3031230	3031590	H3K4me3_Cvi-pseudoTair10_AR-GS_cond2_4	AT1G09390
1	3099370	3099590	H3K4me3_Cvi-pseudoTair10_AR-GS_cond2_5	AT1G09570
1	3415970	3416340	H3K4me3_Cvi-pseudoTair10_AR-GS_cond2_6	AT1G10400
1	4105270	4105700	H3K4me3_Cvi-pseudoTair10_AR-GS_cond2_7	AT1G12110
1	4370130	4370370	H3K4me3_Cvi-pseudoTair10_AR-GS_cond2_8	AT1G12820
1	4881380	4881720	H3K4me3_Cvi-pseudoTair10_AR-GS_cond2_9	AT1G14290
1	5235710	5235960	H3K4me3_Cvi-pseudoTair10_AR-GS_cond2_10	AT1G15210
1	5269260	5269480	H3K4me3_Cvi-pseudoTair10_AR-GS_cond2_11	.
1	5345570	5346020	H3K4me3_Cvi-pseudoTair10_AR-GS_cond2_12	AT1G15550
1	5400430	5401060	H3K4me3_Cvi-pseudoTair10_AR-GS_cond2_13	AT1G15690
1	5447410	5447760	H3K4me3_Cvi-pseudoTair10_AR-GS_cond2_14	AT1G15820
1	6277380	6278000	H3K4me3_Cvi-pseudoTair10_AR-GS_cond2_15	AT1G18250
1	6419740	6419990	H3K4me3_Cvi-pseudoTair10_AR-GS_cond2_16	.
1	6714280	6714500	H3K4me3_Cvi-pseudoTair10_AR-GS_cond2_17	AT1G19400
1	6928030	6928290	H3K4me3_Cvi-pseudoTair10_AR-GS_cond2_18	AT1G19960
1	7897270	7897500	H3K4me3_Cvi-pseudoTair10_AR-GS_cond2_19	AT1G22360
1	9091150	9091590	H3K4me3_Cvi-pseudoTair10_AR-GS_cond2_20	AT1G26270
1	10075500	10076050	H3K4me3_Cvi-pseudoTair10_AR-GS_cond2_21	AT1G28670
1	13124900	13125190	H3K4me3_Cvi-pseudoTair10_AR-GS_cond2_22	AT1G35580
1	16563760	16564040	H3K4me3_Cvi-pseudoTair10_AR-GS_cond2_23	AT1G43780
1	16577630	16578190	H3K4me3_Cvi-pseudoTair10_AR-GS_cond2_24	AT1G43800
1	16578870	16579340	H3K4me3_Cvi-pseudoTair10_AR-GS_cond2_25	.
1	20838270	20838710	H3K4me3_Cvi-pseudoTair10_AR-GS_cond2_26	AT1G55740
1	22190840	22191150	H3K4me3_Cvi-pseudoTair10_AR-GS_cond2_27	AT1G60160
1	24134880	24135090	H3K4me3_Cvi-pseudoTair10_AR-GS_cond2_28	.
1	24135600	24135920	H3K4me3_Cvi-pseudoTair10_AR-GS_cond2_29	AT1G64970
1	24268850	24269600	H3K4me3_Cvi-pseudoTair10_AR-GS_cond2_30	AT1G65340
1	24385950	24386390	H3K4me3_Cvi-pseudoTair10_AR-GS_cond2_31	AT1G65590
1	25394480	25394730	H3K4me3_Cvi-pseudoTair10_AR-GS_cond2_32	AT1G67740
1	25880380	25880740	H3K4me3_Cvi-pseudoTair10_AR-GS_cond2_33	AT1G68840
1	26260130	26260390	H3K4me3_Cvi-pseudoTair10_AR-GS_cond2_34	.
1	26300040	26300340	H3K4me3_Cvi-pseudoTair10_AR-GS_cond2_35	AT1G69850
1	27137390	27137690	H3K4me3_Cvi-pseudoTair10_AR-GS_cond2_36	AT1G72130
1	27261350	27261570	H3K4me3_Cvi-pseudoTair10_AR-GS_cond2_37	.
1	27403720	27403980	H3K4me3_Cvi-pseudoTair10_AR-GS_cond2_38	.
1	27497300	27497650	H3K4me3_Cvi-pseudoTair10_AR-GS_cond2_39	.
1	28047650	28048090	H3K4me3_Cvi-pseudoTair10_AR-GS_cond2_40	AT1G74660
1	28866980	28867660	H3K4me3_Cvi-pseudoTair10_AR-GS_cond2_41	AT1G76878
1	29339210	29339530	H3K4me3_Cvi-pseudoTair10_AR-GS_cond2_42	.
1	30217310	30217520	H3K4me3_Cvi-pseudoTair10_AR-GS_cond2_43	AT1G80380
2	1149590	1149990	H3K4me3_Cvi-pseudoTair10_AR-GS_cond2_44	.
2	2587820	2588260	H3K4me3_Cvi-pseudoTair10_AR-GS_cond2_45	AT2G06520
2	2763610	2763870	H3K4me3_Cvi-pseudoTair10_AR-GS_cond2_46	AT2G06850
2	6034470	6034710	H3K4me3_Cvi-pseudoTair10_AR-GS_cond2_47	AT2G14247
2	6797690	6797970	H3K4me3_Cvi-pseudoTair10_AR-GS_cond2_48	AT2G15580
2	6982770	6983340	H3K4me3_Cvi-pseudoTair10_AR-GS_cond2_49	AT2G16060
2	6983970	6984520	H3K4me3_Cvi-pseudoTair10_AR-GS_cond2_50	.
2	7073110	7073450	H3K4me3_Cvi-pseudoTair10_AR-GS_cond2_51	AT2G16340
2	7513250	7513650	H3K4me3_Cvi-pseudoTair10_AR-GS_cond2_52	AT2G17280
2	11277960	11278170	H3K4me3_Cvi-pseudoTair10_AR-GS_cond2_53	AT2G26515
2	11595310	11595750	H3K4me3_Cvi-pseudoTair10_AR-GS_cond2_54	AT2G27130
2	11623010	11623280	H3K4me3_Cvi-pseudoTair10_AR-GS_cond2_55	AT2G27190
2	11681210	11682040	H3K4me3_Cvi-pseudoTair10_AR-GS_cond2_56	AT2G27300
2	11817240	11817570	H3K4me3_Cvi-pseudoTair10_AR-GS_cond2_57	.
2	13177490	13177690	H3K4me3_Cvi-pseudoTair10_AR-GS_cond2_58	.
2	13379960	13380170	H3K4me3_Cvi-pseudoTair10_AR-GS_cond2_59	AT2G31370
2	13497300	13497910	H3K4me3_Cvi-pseudoTair10_AR-GS_cond2_60	AT2G31750
2	13825090	13825860	H3K4me3_Cvi-pseudoTair10_AR-GS_cond2_61	AT2G32560
2	14021900	14022210	H3K4me3_Cvi-pseudoTair10_AR-GS_cond2_62	AT2G33050
2	15013910	15014120	H3K4me3_Cvi-pseudoTair10_AR-GS_cond2_63	AT2G35710
2	15075620	15075880	H3K4me3_Cvi-pseudoTair10_AR-GS_cond2_64	AT2G35920
2	15090810	15091150	H3K4me3_Cvi-pseudoTair10_AR-GS_cond2_65	AT2G35945, AT2G35940
2	15423570	15424280	H3K4me3_Cvi-pseudoTair10_AR-GS_cond2_66	.
2	15424460	15424960	H3K4me3_Cvi-pseudoTair10_AR-GS_cond2_67	AT2G36800
2	16084310	16084720	H3K4me3_Cvi-pseudoTair10_AR-GS_cond2_68	AT2G38400
2	17836900	17837230	H3K4me3_Cvi-pseudoTair10_AR-GS_cond2_69	AT2G42870
2	17933630	17934050	H3K4me3_Cvi-pseudoTair10_AR-GS_cond2_70	AT2G43140
2	17935220	17935690	H3K4me3_Cvi-pseudoTair10_AR-GS_cond2_71	AT2G43140
2	18008290	18008550	H3K4me3_Cvi-pseudoTair10_AR-GS_cond2_72	.
2	18375430	18375720	H3K4me3_Cvi-pseudoTair10_AR-GS_cond2_73	.
2	18519380	18519580	H3K4me3_Cvi-pseudoTair10_AR-GS_cond2_74	AT2G44910
2	18913190	18913400	H3K4me3_Cvi-pseudoTair10_AR-GS_cond2_75	.
2	19229880	19230080	H3K4me3_Cvi-pseudoTair10_AR-GS_cond2_76	AT2G46780
2	19642810	19643070	H3K4me3_Cvi-pseudoTair10_AR-GS_cond2_77	.
3	1289470	1289800	H3K4me3_Cvi-pseudoTair10_AR-GS_cond2_78	AT3G04730
3	1290210	1290470	H3K4me3_Cvi-pseudoTair10_AR-GS_cond2_79	AT3G04730
3	2257250	2257910	H3K4me3_Cvi-pseudoTair10_AR-GS_cond2_80	AT3G07130
3	2746190	2746430	H3K4me3_Cvi-pseudoTair10_AR-GS_cond2_81	AT3G09000
3	3099020	3099340	H3K4me3_Cvi-pseudoTair10_AR-GS_cond2_82	.
3	4409030	4409320	H3K4me3_Cvi-pseudoTair10_AR-GS_cond2_83	AT3G13520
3	4431390	4431610	H3K4me3_Cvi-pseudoTair10_AR-GS_cond2_84	AT3G13570
3	4741760	4742310	H3K4me3_Cvi-pseudoTair10_AR-GS_cond2_85	.
3	4773560	4774070	H3K4me3_Cvi-pseudoTair10_AR-GS_cond2_86	AT3G14310
3	5327150	5327440	H3K4me3_Cvi-pseudoTair10_AR-GS_cond2_87	AT3G15720
3	5508040	5508260	H3K4me3_Cvi-pseudoTair10_AR-GS_cond2_88	AT3G16250
3	6182120	6182510	H3K4me3_Cvi-pseudoTair10_AR-GS_cond2_89	.
3	7984240	7984490	H3K4me3_Cvi-pseudoTair10_AR-GS_cond2_90	.
3	8375860	8376070	H3K4me3_Cvi-pseudoTair10_AR-GS_cond2_91	.
3	8411070	8411510	H3K4me3_Cvi-pseudoTair10_AR-GS_cond2_92	AT3TE35255
3	8622210	8622850	H3K4me3_Cvi-pseudoTair10_AR-GS_cond2_93	AT3G23880
3	10052590	10052810	H3K4me3_Cvi-pseudoTair10_AR-GS_cond2_94	AT3G27220
3	15517110	15517360	H3K4me3_Cvi-pseudoTair10_AR-GS_cond2_95	AT3G43600
3	16447350	16447570	H3K4me3_Cvi-pseudoTair10_AR-GS_cond2_96	.
3	16629280	16630030	H3K4me3_Cvi-pseudoTair10_AR-GS_cond2_97	AT3G45310
3	17710480	17710900	H3K4me3_Cvi-pseudoTair10_AR-GS_cond2_98	AT3G47980
3	17778490	17778870	H3K4me3_Cvi-pseudoTair10_AR-GS_cond2_99	AT3G48140
3	18039520	18039770	H3K4me3_Cvi-pseudoTair10_AR-GS_cond2_100	AT3G48700
3	18167730	18167940	H3K4me3_Cvi-pseudoTair10_AR-GS_cond2_101	AT3G49010
3	18657410	18657610	H3K4me3_Cvi-pseudoTair10_AR-GS_cond2_102	.
3	18891860	18892060	H3K4me3_Cvi-pseudoTair10_AR-GS_cond2_103	AT3G50820
3	19081680	19082100	H3K4me3_Cvi-pseudoTair10_AR-GS_cond2_104	AT3G51410
3	20142170	20142420	H3K4me3_Cvi-pseudoTair10_AR-GS_cond2_105	AT3G54400
3	20807020	20807340	H3K4me3_Cvi-pseudoTair10_AR-GS_cond2_106	.
3	23416000	23416480	H3K4me3_Cvi-pseudoTair10_AR-GS_cond2_107	AT3TE95460
4	1412770	1413030	H3K4me3_Cvi-pseudoTair10_AR-GS_cond2_108	AT4G03205
4	1413440	1413710	H3K4me3_Cvi-pseudoTair10_AR-GS_cond2_109	AT4G03205
4	2351140	2351370	H3K4me3_Cvi-pseudoTair10_AR-GS_cond2_110	AT4G04640
4	5740410	5740660	H3K4me3_Cvi-pseudoTair10_AR-GS_cond2_111	AT4G08950
4	6522330	6522850	H3K4me3_Cvi-pseudoTair10_AR-GS_cond2_112	AT4G10560
4	7521400	7521700	H3K4me3_Cvi-pseudoTair10_AR-GS_cond2_113	AT4G12800
4	7636590	7636980	H3K4me3_Cvi-pseudoTair10_AR-GS_cond2_114	.
4	9421290	9421540	H3K4me3_Cvi-pseudoTair10_AR-GS_cond2_115	AT4G16750
4	9595030	9595260	H3K4me3_Cvi-pseudoTair10_AR-GS_cond2_116	AT4G17060
4	12279840	12280050	H3K4me3_Cvi-pseudoTair10_AR-GS_cond2_117	.
4	12936000	12936580	H3K4me3_Cvi-pseudoTair10_AR-GS_cond2_118	.
4	12937360	12937930	H3K4me3_Cvi-pseudoTair10_AR-GS_cond2_119	.
4	12985680	12986100	H3K4me3_Cvi-pseudoTair10_AR-GS_cond2_120	AT4G25410
4	13161480	13161760	H3K4me3_Cvi-pseudoTair10_AR-GS_cond2_121	AT4G25900
4	13835550	13835880	H3K4me3_Cvi-pseudoTair10_AR-GS_cond2_122	AT4G27730
4	15109750	15110070	H3K4me3_Cvi-pseudoTair10_AR-GS_cond2_123	AT4G31020
4	16277390	16277650	H3K4me3_Cvi-pseudoTair10_AR-GS_cond2_124	AT4G33960
4	16345490	16345910	H3K4me3_Cvi-pseudoTair10_AR-GS_cond2_125	.
4	16594530	16594780	H3K4me3_Cvi-pseudoTair10_AR-GS_cond2_126	AT4G34790
4	16596810	16597090	H3K4me3_Cvi-pseudoTair10_AR-GS_cond2_127	AT4G34800
4	16709560	16709790	H3K4me3_Cvi-pseudoTair10_AR-GS_cond2_128	.
4	17373380	17373660	H3K4me3_Cvi-pseudoTair10_AR-GS_cond2_129	.
4	17375440	17376140	H3K4me3_Cvi-pseudoTair10_AR-GS_cond2_130	AT4G36880
4	18367310	18367620	H3K4me3_Cvi-pseudoTair10_AR-GS_cond2_131	.
4	18370030	18370450	H3K4me3_Cvi-pseudoTair10_AR-GS_cond2_132	AT4G39510
4	18463910	18464220	H3K4me3_Cvi-pseudoTair10_AR-GS_cond2_133	AT4G39790
5	15190	15480	H3K4me3_Cvi-pseudoTair10_AR-GS_cond2_134	AT5G01040
5	98030	98430	H3K4me3_Cvi-pseudoTair10_AR-GS_cond2_135	AT5G01240
5	209030	209680	H3K4me3_Cvi-pseudoTair10_AR-GS_cond2_136	AT5G01530
5	241900	242100	H3K4me3_Cvi-pseudoTair10_AR-GS_cond2_137	AT5G01640
5	324650	324950	H3K4me3_Cvi-pseudoTair10_AR-GS_cond2_138	AT5G01840
5	431240	431720	H3K4me3_Cvi-pseudoTair10_AR-GS_cond2_139	AT5G02180
5	573180	573510	H3K4me3_Cvi-pseudoTair10_AR-GS_cond2_140	AT5G02550
5	1241450	1241770	H3K4me3_Cvi-pseudoTair10_AR-GS_cond2_141	AT5G04395
5	1444800	1445030	H3K4me3_Cvi-pseudoTair10_AR-GS_cond2_142	AT5G04930
5	1772550	1772990	H3K4me3_Cvi-pseudoTair10_AR-GS_cond2_143	AT5G05890
5	1893470	1894080	H3K4me3_Cvi-pseudoTair10_AR-GS_cond2_144	AT5G06250
5	2185190	2185540	H3K4me3_Cvi-pseudoTair10_AR-GS_cond2_145	AT5G07030
5	2206280	2206640	H3K4me3_Cvi-pseudoTair10_AR-GS_cond2_146	AT5G07110, AT5G01295
5	2329820	2330150	H3K4me3_Cvi-pseudoTair10_AR-GS_cond2_147	AT5G07360
5	2332520	2332910	H3K4me3_Cvi-pseudoTair10_AR-GS_cond2_148	AT5G07380
5	2608540	2608980	H3K4me3_Cvi-pseudoTair10_AR-GS_cond2_149	AT5G08130
5	2874500	2874730	H3K4me3_Cvi-pseudoTair10_AR-GS_cond2_150	AT5G09240
5	3686630	3686910	H3K4me3_Cvi-pseudoTair10_AR-GS_cond2_151	AT5G11520
5	4087830	4088040	H3K4me3_Cvi-pseudoTair10_AR-GS_cond2_152	AT5G12940
5	4659140	4659510	H3K4me3_Cvi-pseudoTair10_AR-GS_cond2_153	AT5G14450
5	4733950	4734410	H3K4me3_Cvi-pseudoTair10_AR-GS_cond2_154	.
5	4778180	4778420	H3K4me3_Cvi-pseudoTair10_AR-GS_cond2_155	.
5	4899840	4900110	H3K4me3_Cvi-pseudoTair10_AR-GS_cond2_156	.
5	5071700	5072110	H3K4me3_Cvi-pseudoTair10_AR-GS_cond2_157	AT5G15580, AT5G15581
5	6219020	6219490	H3K4me3_Cvi-pseudoTair10_AR-GS_cond2_158	AT5G18650
5	6409030	6409360	H3K4me3_Cvi-pseudoTair10_AR-GS_cond2_159	AT5G19100
5	6457320	6457820	H3K4me3_Cvi-pseudoTair10_AR-GS_cond2_160	AT5G19190
5	6585950	6586390	H3K4me3_Cvi-pseudoTair10_AR-GS_cond2_161	AT5G19520
5	6834970	6835630	H3K4me3_Cvi-pseudoTair10_AR-GS_cond2_162	AT5G20250
5	7810860	7811200	H3K4me3_Cvi-pseudoTair10_AR-GS_cond2_163	AT5G23210
5	7946440	7946770	H3K4me3_Cvi-pseudoTair10_AR-GS_cond2_164	AT5G23575
5	8265330	8265640	H3K4me3_Cvi-pseudoTair10_AR-GS_cond2_165	AT5G24290
5	8610580	8610890	H3K4me3_Cvi-pseudoTair10_AR-GS_cond2_166	AT5G24990
5	9157320	9158070	H3K4me3_Cvi-pseudoTair10_AR-GS_cond2_167	AT5G26200
5	13897980	13898270	H3K4me3_Cvi-pseudoTair10_AR-GS_cond2_168	AT5G35732
5	18391280	18391570	H3K4me3_Cvi-pseudoTair10_AR-GS_cond2_169	AT5G45380
5	19309580	19309970	H3K4me3_Cvi-pseudoTair10_AR-GS_cond2_170	AT5G47640
5	19328080	19328440	H3K4me3_Cvi-pseudoTair10_AR-GS_cond2_171	AT5G47700
5	20235720	20236130	H3K4me3_Cvi-pseudoTair10_AR-GS_cond2_172	AT5G49800
5	23188480	23188830	H3K4me3_Cvi-pseudoTair10_AR-GS_cond2_173	AT5G57220
5	23207000	23207330	H3K4me3_Cvi-pseudoTair10_AR-GS_cond2_174	.
5	23307750	23308270	H3K4me3_Cvi-pseudoTair10_AR-GS_cond2_175	AT5G57560
5	23401950	23402210	H3K4me3_Cvi-pseudoTair10_AR-GS_cond2_176	AT5G57770
5	23571890	23572250	H3K4me3_Cvi-pseudoTair10_AR-GS_cond2_177	AT5G58300
5	24588770	24588970	H3K4me3_Cvi-pseudoTair10_AR-GS_cond2_178	AT5G61130
5	24662790	24663110	H3K4me3_Cvi-pseudoTair10_AR-GS_cond2_179	AT5G61340
5	24708340	24708640	H3K4me3_Cvi-pseudoTair10_AR-GS_cond2_180	.
5	24975110	24975540	H3K4me3_Cvi-pseudoTair10_AR-GS_cond2_181	AT5G62170
5	25811060	25811260	H3K4me3_Cvi-pseudoTair10_AR-GS_cond2_182	.
5	26395870	26396150	H3K4me3_Cvi-pseudoTair10_AR-GS_cond2_183	.

## Sheet: H3K4me3 AR≒GS
Supplementary Dataset S4. Genomic coordinates and associated genes of differential histone methylation peaks during seed-state transitions in Cvi.
Common peaks determined by MACS2 bdgdiff
Chromosome	Peak start	Peak end	Peak name	Associated gene
1	3630	4240	H3K4me3_Cvi-pseudoTair10_AR-GS_common_1	AT1G01010
1	8390	8670	H3K4me3_Cvi-pseudoTair10_AR-GS_common_2	AT1G01020
1	12620	12960	H3K4me3_Cvi-pseudoTair10_AR-GS_common_3	AT1G01030
1	23270	23870	H3K4me3_Cvi-pseudoTair10_AR-GS_common_4	AT1G01040, AT1G03993
1	32600	32840	H3K4me3_Cvi-pseudoTair10_AR-GS_common_5	AT1G01050, AT1G03997
1	37340	37810	H3K4me3_Cvi-pseudoTair10_AR-GS_common_6	AT1G01060
1	46290	46700	H3K4me3_Cvi-pseudoTair10_AR-GS_common_7	AT1G01080
1	48470	49260	H3K4me3_Cvi-pseudoTair10_AR-GS_common_8	AT1G01090
1	50810	51160	H3K4me3_Cvi-pseudoTair10_AR-GS_common_9	AT1G01100
1	52240	52740	H3K4me3_Cvi-pseudoTair10_AR-GS_common_10	AT1G01110
1	57650	58100	H3K4me3_Cvi-pseudoTair10_AR-GS_common_11	.
1	58280	58720	H3K4me3_Cvi-pseudoTair10_AR-GS_common_12	AT1G01120
1	63430	63920	H3K4me3_Cvi-pseudoTair10_AR-GS_common_13	AT1G01130
1	67260	67590	H3K4me3_Cvi-pseudoTair10_AR-GS_common_14	AT1G01140
1	72390	73020	H3K4me3_Cvi-pseudoTair10_AR-GS_common_15	AT1G01160, AT1G04007
1	74140	74460	H3K4me3_Cvi-pseudoTair10_AR-GS_common_16	AT1G01170
1	75560	76480	H3K4me3_Cvi-pseudoTair10_AR-GS_common_17	AT1G01180
1	86720	87070	H3K4me3_Cvi-pseudoTair10_AR-GS_common_18	.
1	87840	88190	H3K4me3_Cvi-pseudoTair10_AR-GS_common_19	AT1G01200
1	88920	89530	H3K4me3_Cvi-pseudoTair10_AR-GS_common_20	AT1G01210
1	91590	92150	H3K4me3_Cvi-pseudoTair10_AR-GS_common_21	AT1G01220, AT1G04023
1	97490	98040	H3K4me3_Cvi-pseudoTair10_AR-GS_common_22	AT1G01230
1	104710	105310	H3K4me3_Cvi-pseudoTair10_AR-GS_common_23	AT1G01250
1	109070	109940	H3K4me3_Cvi-pseudoTair10_AR-GS_common_24	AT1G01260
1	114260	114750	H3K4me3_Cvi-pseudoTair10_AR-GS_common_25	AT1G01290
1	117090	118500	H3K4me3_Cvi-pseudoTair10_AR-GS_common_26	AT1G01300
1	120180	120460	H3K4me3_Cvi-pseudoTair10_AR-GS_common_27	AT1G01310
1	127830	128340	H3K4me3_Cvi-pseudoTair10_AR-GS_common_28	AT1G01320
1	135600	135820	H3K4me3_Cvi-pseudoTair10_AR-GS_common_29	AT1G01340
1	136140	136470	H3K4me3_Cvi-pseudoTair10_AR-GS_common_30	AT1G01350
1	138410	138980	H3K4me3_Cvi-pseudoTair10_AR-GS_common_31	AT1G01355
1	142020	142770	H3K4me3_Cvi-pseudoTair10_AR-GS_common_32	AT1G01360
1	143590	144080	H3K4me3_Cvi-pseudoTair10_AR-GS_common_33	AT1G01370
1	149360	149750	H3K4me3_Cvi-pseudoTair10_AR-GS_common_34	AT1G01390
1	155550	155980	H3K4me3_Cvi-pseudoTair10_AR-GS_common_35	AT1G01420
1	157850	158510	H3K4me3_Cvi-pseudoTair10_AR-GS_common_36	AT1G01430
1	162010	162650	H3K4me3_Cvi-pseudoTair10_AR-GS_common_37	AT1G01440
1	163370	163710	H3K4me3_Cvi-pseudoTair10_AR-GS_common_38	AT1G01448
1	167300	167820	H3K4me3_Cvi-pseudoTair10_AR-GS_common_39	AT1G01453
1	172330	172860	H3K4me3_Cvi-pseudoTair10_AR-GS_common_40	AT1G01470
1	180500	180740	H3K4me3_Cvi-pseudoTair10_AR-GS_common_41	.
1	185160	186060	H3K4me3_Cvi-pseudoTair10_AR-GS_common_42	AT1G01500
1	187170	187960	H3K4me3_Cvi-pseudoTair10_AR-GS_common_43	AT1G01510
1	190570	190820	H3K4me3_Cvi-pseudoTair10_AR-GS_common_44	AT1G01520
1	195750	196550	H3K4me3_Cvi-pseudoTair10_AR-GS_common_45	AT1G01540
1	205000	205830	H3K4me3_Cvi-pseudoTair10_AR-GS_common_46	AT1G01570
1	210360	210570	H3K4me3_Cvi-pseudoTair10_AR-GS_common_47	AT1G01580
1	211120	211350	H3K4me3_Cvi-pseudoTair10_AR-GS_common_48	.
1	219760	220080	H3K4me3_Cvi-pseudoTair10_AR-GS_common_49	AT1G01600
1	220290	220880	H3K4me3_Cvi-pseudoTair10_AR-GS_common_50	.
1	223840	224310	H3K4me3_Cvi-pseudoTair10_AR-GS_common_51	AT1G01610
1	226150	227200	H3K4me3_Cvi-pseudoTair10_AR-GS_common_52	AT1G01620
1	228990	229490	H3K4me3_Cvi-pseudoTair10_AR-GS_common_53	AT1G01630
1	237130	237730	H3K4me3_Cvi-pseudoTair10_AR-GS_common_54	AT1G01650
1	249160	249720	H3K4me3_Cvi-pseudoTair10_AR-GS_common_55	AT1G01690
1	254880	255220	H3K4me3_Cvi-pseudoTair10_AR-GS_common_56	AT1G08775, AT1G04033
1	257160	257470	H3K4me3_Cvi-pseudoTair10_AR-GS_common_57	.
1	258870	259090	H3K4me3_Cvi-pseudoTair10_AR-GS_common_58	AT1G04037
1	262850	263540	H3K4me3_Cvi-pseudoTair10_AR-GS_common_59	AT1G01710
1	266430	266890	H3K4me3_Cvi-pseudoTair10_AR-GS_common_60	AT1G01715
1	268460	269510	H3K4me3_Cvi-pseudoTair10_AR-GS_common_61	AT1G01720
1	270200	270790	H3K4me3_Cvi-pseudoTair10_AR-GS_common_62	AT1G04047, AT1G01725
1	270940	271460	H3K4me3_Cvi-pseudoTair10_AR-GS_common_63	AT1G01730
1	274130	274610	H3K4me3_Cvi-pseudoTair10_AR-GS_common_64	AT1G01740
1	277940	278480	H3K4me3_Cvi-pseudoTair10_AR-GS_common_65	AT1G01760
1	278620	279320	H3K4me3_Cvi-pseudoTair10_AR-GS_common_66	AT1G01770
1	284490	284820	H3K4me3_Cvi-pseudoTair10_AR-GS_common_67	AT1G01790
1	293360	293920	H3K4me3_Cvi-pseudoTair10_AR-GS_common_68	AT1G01800
1	295230	295720	H3K4me3_Cvi-pseudoTair10_AR-GS_common_69	AT1G01810
1	297520	297910	H3K4me3_Cvi-pseudoTair10_AR-GS_common_70	AT1G01820
1	298720	299650	H3K4me3_Cvi-pseudoTair10_AR-GS_common_71	.
1	303510	304100	H3K4me3_Cvi-pseudoTair10_AR-GS_common_72	AT1G01840, AT1G04067
1	305620	306290	H3K4me3_Cvi-pseudoTair10_AR-GS_common_73	AT1G01860
1	308410	309080	H3K4me3_Cvi-pseudoTair10_AR-GS_common_74	AT1G01880
1	311600	312660	H3K4me3_Cvi-pseudoTair10_AR-GS_common_75	AT1G04077
1	315290	315880	H3K4me3_Cvi-pseudoTair10_AR-GS_common_76	AT1G01910
1	316130	316690	H3K4me3_Cvi-pseudoTair10_AR-GS_common_77	AT1G01920
1	321730	322850	H3K4me3_Cvi-pseudoTair10_AR-GS_common_78	AT1G01930
1	323040	323470	H3K4me3_Cvi-pseudoTair10_AR-GS_common_79	AT1G01940
1	325390	326020	H3K4me3_Cvi-pseudoTair10_AR-GS_common_80	AT1G01950
1	336530	337780	H3K4me3_Cvi-pseudoTair10_AR-GS_common_81	AT1G01960
1	338350	338850	H3K4me3_Cvi-pseudoTair10_AR-GS_common_82	AT1G01970
1	340860	341820	H3K4me3_Cvi-pseudoTair10_AR-GS_common_83	AT1G01980
1	343450	344340	H3K4me3_Cvi-pseudoTair10_AR-GS_common_84	AT1G01990
1	345850	347050	H3K4me3_Cvi-pseudoTair10_AR-GS_common_85	AT1G02000
1	347910	348310	H3K4me3_Cvi-pseudoTair10_AR-GS_common_86	AT1G02010
1	353760	354640	H3K4me3_Cvi-pseudoTair10_AR-GS_common_87	AT1G02020, AT1TE01155
1	355590	356080	H3K4me3_Cvi-pseudoTair10_AR-GS_common_88	.
1	358300	358610	H3K4me3_Cvi-pseudoTair10_AR-GS_common_89	AT1G02040
1	362300	363120	H3K4me3_Cvi-pseudoTair10_AR-GS_common_90	AT1G02060
1	365620	366360	H3K4me3_Cvi-pseudoTair10_AR-GS_common_91	AT1G02065
1	366710	367070	H3K4me3_Cvi-pseudoTair10_AR-GS_common_92	.
1	373540	374440	H3K4me3_Cvi-pseudoTair10_AR-GS_common_93	AT1G02080
1	388920	389620	H3K4me3_Cvi-pseudoTair10_AR-GS_common_94	AT1G02090
1	389770	390430	H3K4me3_Cvi-pseudoTair10_AR-GS_common_95	AT1G02100
1	392860	393900	H3K4me3_Cvi-pseudoTair10_AR-GS_common_96	AT1G02110
1	395680	396300	H3K4me3_Cvi-pseudoTair10_AR-GS_common_97	AT1G02120
1	401490	401800	H3K4me3_Cvi-pseudoTair10_AR-GS_common_98	AT1G02130
1	403800	404390	H3K4me3_Cvi-pseudoTair10_AR-GS_common_99	AT1G02140
1	404600	405090	H3K4me3_Cvi-pseudoTair10_AR-GS_common_100	AT1G02145
1	408740	409730	H3K4me3_Cvi-pseudoTair10_AR-GS_common_101	AT1G02150
1	410710	411230	H3K4me3_Cvi-pseudoTair10_AR-GS_common_102	AT1G02160
1	411770	412290	H3K4me3_Cvi-pseudoTair10_AR-GS_common_103	AT1G02170
1	414110	414600	H3K4me3_Cvi-pseudoTair10_AR-GS_common_104	AT1G02180
1	430090	430640	H3K4me3_Cvi-pseudoTair10_AR-GS_common_105	AT1G02220
1	436250	436870	H3K4me3_Cvi-pseudoTair10_AR-GS_common_106	AT1G02230
1	442300	442790	H3K4me3_Cvi-pseudoTair10_AR-GS_common_107	AT1G02260
1	445600	446230	H3K4me3_Cvi-pseudoTair10_AR-GS_common_108	AT1G02270
1	449770	450360	H3K4me3_Cvi-pseudoTair10_AR-GS_common_109	AT1G02280
1	452260	452710	H3K4me3_Cvi-pseudoTair10_AR-GS_common_110	AT1G02290
1	463090	463590	H3K4me3_Cvi-pseudoTair10_AR-GS_common_111	AT1G02330
1	464040	464470	H3K4me3_Cvi-pseudoTair10_AR-GS_common_112	.
1	469810	470120	H3K4me3_Cvi-pseudoTair10_AR-GS_common_113	AT1G02350
1	470960	471450	H3K4me3_Cvi-pseudoTair10_AR-GS_common_114	AT1G04107
1	474460	474940	H3K4me3_Cvi-pseudoTair10_AR-GS_common_115	AT1G02370
1	486960	487330	H3K4me3_Cvi-pseudoTair10_AR-GS_common_116	AT1G02400
1	490100	490520	H3K4me3_Cvi-pseudoTair10_AR-GS_common_117	AT1G02405
1	490980	491710	H3K4me3_Cvi-pseudoTair10_AR-GS_common_118	AT1G02410
1	493560	494160	H3K4me3_Cvi-pseudoTair10_AR-GS_common_119	AT1G02420
1	498070	498320	H3K4me3_Cvi-pseudoTair10_AR-GS_common_120	AT1G02450
1	514770	515330	H3K4me3_Cvi-pseudoTair10_AR-GS_common_121	AT1G02475
1	518290	518600	H3K4me3_Cvi-pseudoTair10_AR-GS_common_122	AT1G02500
1	520960	521180	H3K4me3_Cvi-pseudoTair10_AR-GS_common_123	AT1G02510
1	521290	521510	H3K4me3_Cvi-pseudoTair10_AR-GS_common_124	AT1G02510
1	529730	530010	H3K4me3_Cvi-pseudoTair10_AR-GS_common_125	AT1G02530
1	536500	537120	H3K4me3_Cvi-pseudoTair10_AR-GS_common_126	AT1G02550
1	537870	538490	H3K4me3_Cvi-pseudoTair10_AR-GS_common_127	AT1G02560
1	555630	555900	H3K4me3_Cvi-pseudoTair10_AR-GS_common_128	AT1G02610
1	557700	557930	H3K4me3_Cvi-pseudoTair10_AR-GS_common_129	AT1G02620
1	564380	564630	H3K4me3_Cvi-pseudoTair10_AR-GS_common_130	AT1G02640
1	566250	566460	H3K4me3_Cvi-pseudoTair10_AR-GS_common_131	.
1	568680	569860	H3K4me3_Cvi-pseudoTair10_AR-GS_common_132	AT1G02650
1	573650	574810	H3K4me3_Cvi-pseudoTair10_AR-GS_common_133	AT1G02660
1	576460	576980	H3K4me3_Cvi-pseudoTair10_AR-GS_common_134	AT1G02670
1	580640	581280	H3K4me3_Cvi-pseudoTair10_AR-GS_common_135	AT1G02680
1	584240	584710	H3K4me3_Cvi-pseudoTair10_AR-GS_common_136	AT1G02690
1	588310	589280	H3K4me3_Cvi-pseudoTair10_AR-GS_common_137	AT1G02700
1	589600	590060	H3K4me3_Cvi-pseudoTair10_AR-GS_common_138	AT1G02705, AT1G02710
1	591910	593020	H3K4me3_Cvi-pseudoTair10_AR-GS_common_139	AT1G02720
1	598030	598500	H3K4me3_Cvi-pseudoTair10_AR-GS_common_140	AT1G02730
1	601750	602190	H3K4me3_Cvi-pseudoTair10_AR-GS_common_141	AT1G02740
1	602590	603150	H3K4me3_Cvi-pseudoTair10_AR-GS_common_142	AT1G02750
1	608840	609430	H3K4me3_Cvi-pseudoTair10_AR-GS_common_143	AT1G02780
1	613390	613650	H3K4me3_Cvi-pseudoTair10_AR-GS_common_144	.
1	618330	619340	H3K4me3_Cvi-pseudoTair10_AR-GS_common_145	AT1G02810
1	620790	621150	H3K4me3_Cvi-pseudoTair10_AR-GS_common_146	AT1G02813
1	621600	622180	H3K4me3_Cvi-pseudoTair10_AR-GS_common_147	AT1G02816
1	623960	624380	H3K4me3_Cvi-pseudoTair10_AR-GS_common_148	AT1G02820
1	626780	627690	H3K4me3_Cvi-pseudoTair10_AR-GS_common_149	AT1G02840
1	630530	630950	H3K4me3_Cvi-pseudoTair10_AR-GS_common_150	AT1G02850
1	635560	635910	H3K4me3_Cvi-pseudoTair10_AR-GS_common_151	AT1G02860
1	638170	638630	H3K4me3_Cvi-pseudoTair10_AR-GS_common_152	AT1G02870
1	641510	641870	H3K4me3_Cvi-pseudoTair10_AR-GS_common_153	AT1G08815
1	644080	644520	H3K4me3_Cvi-pseudoTair10_AR-GS_common_154	AT1G02880
1	650990	651860	H3K4me3_Cvi-pseudoTair10_AR-GS_common_155	AT1G02890
1	657560	658150	H3K4me3_Cvi-pseudoTair10_AR-GS_common_156	AT1G02910
1	661500	661730	H3K4me3_Cvi-pseudoTair10_AR-GS_common_157	.
1	669300	669840	H3K4me3_Cvi-pseudoTair10_AR-GS_common_158	AT1G02960
1	671430	671760	H3K4me3_Cvi-pseudoTair10_AR-GS_common_159	.
1	672430	672720	H3K4me3_Cvi-pseudoTair10_AR-GS_common_160	AT1G02965
1	673380	673720	H3K4me3_Cvi-pseudoTair10_AR-GS_common_161	AT1G02970
1	677360	677670	H3K4me3_Cvi-pseudoTair10_AR-GS_common_162	AT1G02980
1	686870	687310	H3K4me3_Cvi-pseudoTair10_AR-GS_common_163	AT1G02990
1	691790	692540	H3K4me3_Cvi-pseudoTair10_AR-GS_common_164	AT1G03000
1	701430	702240	H3K4me3_Cvi-pseudoTair10_AR-GS_common_165	AT1G03030
1	705960	706540	H3K4me3_Cvi-pseudoTair10_AR-GS_common_166	AT1G03040
1	726570	727110	H3K4me3_Cvi-pseudoTair10_AR-GS_common_167	AT1G03060, AT1TE02360
1	729930	730400	H3K4me3_Cvi-pseudoTair10_AR-GS_common_168	AT1G03070
1	737720	737990	H3K4me3_Cvi-pseudoTair10_AR-GS_common_169	AT1G03080
1	739650	740420	H3K4me3_Cvi-pseudoTair10_AR-GS_common_170	AT1G03090
1	746190	746660	H3K4me3_Cvi-pseudoTair10_AR-GS_common_171	AT1G03100
1	748470	748970	H3K4me3_Cvi-pseudoTair10_AR-GS_common_172	AT1G03106
1	749290	749900	H3K4me3_Cvi-pseudoTair10_AR-GS_common_173	AT1G03110
1	752210	752700	H3K4me3_Cvi-pseudoTair10_AR-GS_common_174	AT1G03120
1	753730	754190	H3K4me3_Cvi-pseudoTair10_AR-GS_common_175	AT1G03130
1	755400	756280	H3K4me3_Cvi-pseudoTair10_AR-GS_common_176	AT1G03140
1	756450	756780	H3K4me3_Cvi-pseudoTair10_AR-GS_common_177	AT1G03150
1	761310	762080	H3K4me3_Cvi-pseudoTair10_AR-GS_common_178	AT1G03160
1	773490	773870	H3K4me3_Cvi-pseudoTair10_AR-GS_common_179	AT1G03180
1	775540	776240	H3K4me3_Cvi-pseudoTair10_AR-GS_common_180	AT1G03190
1	782950	783260	H3K4me3_Cvi-pseudoTair10_AR-GS_common_181	AT1G03210, AT1TE02550
1	787080	788260	H3K4me3_Cvi-pseudoTair10_AR-GS_common_182	AT1G03220
1	790050	791250	H3K4me3_Cvi-pseudoTair10_AR-GS_common_183	AT1G03230
1	794850	795350	H3K4me3_Cvi-pseudoTair10_AR-GS_common_184	AT1G03250
1	797830	798470	H3K4me3_Cvi-pseudoTair10_AR-GS_common_185	AT1G03260
1	799110	799480	H3K4me3_Cvi-pseudoTair10_AR-GS_common_186	AT1G03270
1	803070	803500	H3K4me3_Cvi-pseudoTair10_AR-GS_common_187	AT1G03280
1	812660	813010	H3K4me3_Cvi-pseudoTair10_AR-GS_common_188	AT1G03300
1	813490	813860	H3K4me3_Cvi-pseudoTair10_AR-GS_common_189	AT1G03310
1	818890	819370	H3K4me3_Cvi-pseudoTair10_AR-GS_common_190	AT1G03330
1	823570	824320	H3K4me3_Cvi-pseudoTair10_AR-GS_common_191	AT1G03350
1	824550	825150	H3K4me3_Cvi-pseudoTair10_AR-GS_common_192	AT1G03360
1	826560	826890	H3K4me3_Cvi-pseudoTair10_AR-GS_common_193	AT1G03365
1	830630	831360	H3K4me3_Cvi-pseudoTair10_AR-GS_common_194	AT1G03370
1	835840	836450	H3K4me3_Cvi-pseudoTair10_AR-GS_common_195	AT1G03380
1	843670	844160	H3K4me3_Cvi-pseudoTair10_AR-GS_common_196	AT1G03400
1	846100	846400	H3K4me3_Cvi-pseudoTair10_AR-GS_common_197	AT1G04183, AT1G03410
1	846800	847630	H3K4me3_Cvi-pseudoTair10_AR-GS_common_198	AT1G03410, AT1G03420
1	847850	848260	H3K4me3_Cvi-pseudoTair10_AR-GS_common_199	AT1G03430
1	852480	853790	H3K4me3_Cvi-pseudoTair10_AR-GS_common_200	AT1G03440
1	863870	864070	H3K4me3_Cvi-pseudoTair10_AR-GS_common_201	AT1G03457
1	867440	867690	H3K4me3_Cvi-pseudoTair10_AR-GS_common_202	AT1G03470
1	870280	871210	H3K4me3_Cvi-pseudoTair10_AR-GS_common_203	AT1G03475
1	875590	875890	H3K4me3_Cvi-pseudoTair10_AR-GS_common_204	AT1G03506, AT1G04197
1	877080	877560	H3K4me3_Cvi-pseudoTair10_AR-GS_common_205	AT1G03510
1	879650	880060	H3K4me3_Cvi-pseudoTair10_AR-GS_common_206	AT1G03520
1	882800	883480	H3K4me3_Cvi-pseudoTair10_AR-GS_common_207	AT1G03530
1	883720	884390	H3K4me3_Cvi-pseudoTair10_AR-GS_common_208	AT1G03540
1	891660	892420	H3K4me3_Cvi-pseudoTair10_AR-GS_common_209	AT1G03560
1	897230	897490	H3K4me3_Cvi-pseudoTair10_AR-GS_common_210	AT1G03590
1	898860	899500	H3K4me3_Cvi-pseudoTair10_AR-GS_common_211	AT1G03600
1	901140	902060	H3K4me3_Cvi-pseudoTair10_AR-GS_common_212	AT1G03610
1	907950	908190	H3K4me3_Cvi-pseudoTair10_AR-GS_common_213	AT1G03630
1	910830	911190	H3K4me3_Cvi-pseudoTair10_AR-GS_common_214	AT1G03650
1	917510	917950	H3K4me3_Cvi-pseudoTair10_AR-GS_common_215	AT1G03680
1	918290	918670	H3K4me3_Cvi-pseudoTair10_AR-GS_common_216	AT1G03687
1	923440	923960	H3K4me3_Cvi-pseudoTair10_AR-GS_common_217	AT1G03710
1	931040	931600	H3K4me3_Cvi-pseudoTair10_AR-GS_common_218	AT1G03730
1	933700	934180	H3K4me3_Cvi-pseudoTair10_AR-GS_common_219	AT1G03740
1	937870	938510	H3K4me3_Cvi-pseudoTair10_AR-GS_common_220	AT1G03750
1	942870	943360	H3K4me3_Cvi-pseudoTair10_AR-GS_common_221	AT1G03760
1	944610	945080	H3K4me3_Cvi-pseudoTair10_AR-GS_common_222	AT1G03770
1	954640	955830	H3K4me3_Cvi-pseudoTair10_AR-GS_common_223	AT1G03790
1	957230	957930	H3K4me3_Cvi-pseudoTair10_AR-GS_common_224	.
1	962250	962480	H3K4me3_Cvi-pseudoTair10_AR-GS_common_225	.
1	966270	966740	H3K4me3_Cvi-pseudoTair10_AR-GS_common_226	AT1G03830
1	981400	981850	H3K4me3_Cvi-pseudoTair10_AR-GS_common_227	AT1G03860
1	982640	983320	H3K4me3_Cvi-pseudoTair10_AR-GS_common_228	AT1G03870
1	985760	986070	H3K4me3_Cvi-pseudoTair10_AR-GS_common_229	AT1G03880
1	989220	989910	H3K4me3_Cvi-pseudoTair10_AR-GS_common_230	AT1G03890
1	991160	991780	H3K4me3_Cvi-pseudoTair10_AR-GS_common_231	AT1G03900
1	993410	993930	H3K4me3_Cvi-pseudoTair10_AR-GS_common_232	AT1G03905
1	996090	996730	H3K4me3_Cvi-pseudoTair10_AR-GS_common_233	AT1G03910
1	1004960	1005410	H3K4me3_Cvi-pseudoTair10_AR-GS_common_234	AT1G03930, .
1	1008570	1009120	H3K4me3_Cvi-pseudoTair10_AR-GS_common_235	AT1G04217, AT1G03935, AT1G04223, .
1	1012860	1013310	H3K4me3_Cvi-pseudoTair10_AR-GS_common_236	AT1G03950
1	1013690	1014610	H3K4me3_Cvi-pseudoTair10_AR-GS_common_237	AT1G03960
1	1018110	1019000	H3K4me3_Cvi-pseudoTair10_AR-GS_common_238	AT1G03970, AT1G04233
1	1028140	1028870	H3K4me3_Cvi-pseudoTair10_AR-GS_common_239	AT1G04000
1	1035520	1036200	H3K4me3_Cvi-pseudoTair10_AR-GS_common_240	AT1G04010, .
1	1040440	1040900	H3K4me3_Cvi-pseudoTair10_AR-GS_common_241	AT1G04030
1	1049020	1049320	H3K4me3_Cvi-pseudoTair10_AR-GS_common_242	AT1G04050, .
1	1050750	1051220	H3K4me3_Cvi-pseudoTair10_AR-GS_common_243	AT1G04070
1	1051410	1051690	H3K4me3_Cvi-pseudoTair10_AR-GS_common_244	AT1G04080, .
1	1059010	1059270	H3K4me3_Cvi-pseudoTair10_AR-GS_common_245	.
1	1059460	1060140	H3K4me3_Cvi-pseudoTair10_AR-GS_common_246	AT1G04100, AT1G04105
1	1063190	1063390	H3K4me3_Cvi-pseudoTair10_AR-GS_common_247	AT1G04110, .
1	1069980	1070680	H3K4me3_Cvi-pseudoTair10_AR-GS_common_248	AT1G04120, .
1	1073390	1074020	H3K4me3_Cvi-pseudoTair10_AR-GS_common_249	AT1G04130
1	1080080	1080550	H3K4me3_Cvi-pseudoTair10_AR-GS_common_250	AT1G04140, .
1	1081370	1081730	H3K4me3_Cvi-pseudoTair10_AR-GS_common_251	.
1	1083560	1084100	H3K4me3_Cvi-pseudoTair10_AR-GS_common_252	AT1G04150
1	1086240	1086520	H3K4me3_Cvi-pseudoTair10_AR-GS_common_253	AT1G04160, .
1	1095850	1096130	H3K4me3_Cvi-pseudoTair10_AR-GS_common_254	.
1	1097030	1097520	H3K4me3_Cvi-pseudoTair10_AR-GS_common_255	AT1G04170
1	1108340	1108610	H3K4me3_Cvi-pseudoTair10_AR-GS_common_256	AT1G04190
1	1109460	1109940	H3K4me3_Cvi-pseudoTair10_AR-GS_common_257	AT1G04200
1	1114410	1115300	H3K4me3_Cvi-pseudoTair10_AR-GS_common_258	AT1G04210
1	1125490	1125850	H3K4me3_Cvi-pseudoTair10_AR-GS_common_259	AT1G04230
1	1140690	1141350	H3K4me3_Cvi-pseudoTair10_AR-GS_common_260	AT1G04260
1	1142580	1143030	H3K4me3_Cvi-pseudoTair10_AR-GS_common_261	AT1G04270
1	1146130	1146360	H3K4me3_Cvi-pseudoTair10_AR-GS_common_262	AT1G04280
1	1147940	1148350	H3K4me3_Cvi-pseudoTair10_AR-GS_common_263	AT1G04295, AT1G04290
1	1153870	1154570	H3K4me3_Cvi-pseudoTair10_AR-GS_common_264	AT1G04300
1	1156620	1157140	H3K4me3_Cvi-pseudoTair10_AR-GS_common_265	AT1G04310
1	1157400	1157740	H3K4me3_Cvi-pseudoTair10_AR-GS_common_266	AT1G04310
1	1161570	1161890	H3K4me3_Cvi-pseudoTair10_AR-GS_common_267	AT1G04330
1	1164370	1164830	H3K4me3_Cvi-pseudoTair10_AR-GS_common_268	AT1G04340
1	1165400	1165670	H3K4me3_Cvi-pseudoTair10_AR-GS_common_269	AT1G04350
1	1167770	1168740	H3K4me3_Cvi-pseudoTair10_AR-GS_common_270	AT1G04360
1	1183090	1183670	H3K4me3_Cvi-pseudoTair10_AR-GS_common_271	AT1G04390
1	1187600	1187890	H3K4me3_Cvi-pseudoTair10_AR-GS_common_272	AT1G04400
1	1191030	1191350	H3K4me3_Cvi-pseudoTair10_AR-GS_common_273	AT1G04410
1	1191600	1192070	H3K4me3_Cvi-pseudoTair10_AR-GS_common_274	AT1G04420
1	1202250	1202470	H3K4me3_Cvi-pseudoTair10_AR-GS_common_275	AT1G04440
1	1202690	1202890	H3K4me3_Cvi-pseudoTair10_AR-GS_common_276	AT1G04440
1	1207330	1207840	H3K4me3_Cvi-pseudoTair10_AR-GS_common_277	.
1	1216080	1216610	H3K4me3_Cvi-pseudoTair10_AR-GS_common_278	AT1G04480, AT1G04267
1	1226590	1227330	H3K4me3_Cvi-pseudoTair10_AR-GS_common_279	AT1G04510
1	1231950	1232250	H3K4me3_Cvi-pseudoTair10_AR-GS_common_280	AT1G04520
1	1232630	1232940	H3K4me3_Cvi-pseudoTair10_AR-GS_common_281	AT1G04520
1	1235410	1236060	H3K4me3_Cvi-pseudoTair10_AR-GS_common_282	AT1G04530
1	1238230	1239030	H3K4me3_Cvi-pseudoTair10_AR-GS_common_283	.
1	1240430	1241160	H3K4me3_Cvi-pseudoTair10_AR-GS_common_284	AT1G04550
1	1242650	1243100	H3K4me3_Cvi-pseudoTair10_AR-GS_common_285	AT1G04555
1	1244960	1245540	H3K4me3_Cvi-pseudoTair10_AR-GS_common_286	AT1G04560
1	1248010	1248610	H3K4me3_Cvi-pseudoTair10_AR-GS_common_287	AT1G04570
1	1261230	1261440	H3K4me3_Cvi-pseudoTair10_AR-GS_common_288	AT1G04590
1	1261770	1262090	H3K4me3_Cvi-pseudoTair10_AR-GS_common_289	AT1G04600
1	1286170	1286520	H3K4me3_Cvi-pseudoTair10_AR-GS_common_290	AT1G04620, AT1TE04200
1	1287730	1288070	H3K4me3_Cvi-pseudoTair10_AR-GS_common_291	.
1	1290630	1291110	H3K4me3_Cvi-pseudoTair10_AR-GS_common_292	AT1G04630
1	1291310	1291780	H3K4me3_Cvi-pseudoTair10_AR-GS_common_293	AT1G04635
1	1298420	1298750	H3K4me3_Cvi-pseudoTair10_AR-GS_common_294	AT1G04650
1	1300890	1301310	H3K4me3_Cvi-pseudoTair10_AR-GS_common_295	AT1G04660
1	1313570	1314040	H3K4me3_Cvi-pseudoTair10_AR-GS_common_296	AT1G04690
1	1330670	1331140	H3K4me3_Cvi-pseudoTair10_AR-GS_common_297	AT1G04730
1	1332890	1333500	H3K4me3_Cvi-pseudoTair10_AR-GS_common_298	AT1G04750
1	1334570	1335040	H3K4me3_Cvi-pseudoTair10_AR-GS_common_299	AT1G04760
1	1336990	1337830	H3K4me3_Cvi-pseudoTair10_AR-GS_common_300	AT1G04770
1	1339870	1340140	H3K4me3_Cvi-pseudoTair10_AR-GS_common_301	AT1G04778
1	1342770	1343570	H3K4me3_Cvi-pseudoTair10_AR-GS_common_302	AT1G04780
1	1350180	1350520	H3K4me3_Cvi-pseudoTair10_AR-GS_common_303	AT1G04810
1	1361070	1361960	H3K4me3_Cvi-pseudoTair10_AR-GS_common_304	AT1G04830
1	1364430	1365010	H3K4me3_Cvi-pseudoTair10_AR-GS_common_305	AT1G04840
1	1368380	1368790	H3K4me3_Cvi-pseudoTair10_AR-GS_common_306	AT1G04850
1	1372780	1373020	H3K4me3_Cvi-pseudoTair10_AR-GS_common_307	AT1G04860
1	1375090	1375740	H3K4me3_Cvi-pseudoTair10_AR-GS_common_308	AT1G04870
1	1383840	1384310	H3K4me3_Cvi-pseudoTair10_AR-GS_common_309	AT1G04900
1	1390630	1391130	H3K4me3_Cvi-pseudoTair10_AR-GS_common_310	AT1G04910
1	1395460	1395890	H3K4me3_Cvi-pseudoTair10_AR-GS_common_311	AT1G04920
1	1398370	1399040	H3K4me3_Cvi-pseudoTair10_AR-GS_common_312	AT1G04930
1	1399290	1399710	H3K4me3_Cvi-pseudoTair10_AR-GS_common_313	AT1G04945, AT1G04940
1	1400900	1401290	H3K4me3_Cvi-pseudoTair10_AR-GS_common_314	AT1G04945
1	1406840	1407480	H3K4me3_Cvi-pseudoTair10_AR-GS_common_315	AT1G04950
1	1410300	1410760	H3K4me3_Cvi-pseudoTair10_AR-GS_common_316	AT1G04960
1	1411180	1411610	H3K4me3_Cvi-pseudoTair10_AR-GS_common_317	AT1G04970
1	1411720	1411940	H3K4me3_Cvi-pseudoTair10_AR-GS_common_318	AT1G04970
1	1417840	1418460	H3K4me3_Cvi-pseudoTair10_AR-GS_common_319	AT1G04985
1	1419310	1419640	H3K4me3_Cvi-pseudoTair10_AR-GS_common_320	.
1	1421260	1421540	H3K4me3_Cvi-pseudoTair10_AR-GS_common_321	AT1G04990
1	1425550	1426240	H3K4me3_Cvi-pseudoTair10_AR-GS_common_322	AT1G05000
1	1431770	1432160	H3K4me3_Cvi-pseudoTair10_AR-GS_common_323	.
1	1436550	1437380	H3K4me3_Cvi-pseudoTair10_AR-GS_common_324	AT1G05020
1	1441040	1441390	H3K4me3_Cvi-pseudoTair10_AR-GS_common_325	AT1G05030
1	1450500	1450860	H3K4me3_Cvi-pseudoTair10_AR-GS_common_326	AT1G05055
1	1452200	1452850	H3K4me3_Cvi-pseudoTair10_AR-GS_common_327	AT1G05060
1	1458100	1458680	H3K4me3_Cvi-pseudoTair10_AR-GS_common_328	AT1G05070
1	1463080	1463880	H3K4me3_Cvi-pseudoTair10_AR-GS_common_329	AT1G05087
1	1469640	1470370	H3K4me3_Cvi-pseudoTair10_AR-GS_common_330	AT1G05100
1	1475690	1476120	H3K4me3_Cvi-pseudoTair10_AR-GS_common_331	AT1G05120
1	1478300	1478770	H3K4me3_Cvi-pseudoTair10_AR-GS_common_332	AT1G05135, AT1TE04840
1	1482650	1483430	H3K4me3_Cvi-pseudoTair10_AR-GS_common_333	AT1G05140
1	1485720	1486880	H3K4me3_Cvi-pseudoTair10_AR-GS_common_334	AT1G05150
1	1490560	1490870	H3K4me3_Cvi-pseudoTair10_AR-GS_common_335	AT1G05160
1	1501350	1501830	H3K4me3_Cvi-pseudoTair10_AR-GS_common_336	AT1G05180
1	1505720	1505930	H3K4me3_Cvi-pseudoTair10_AR-GS_common_337	AT1G05200
1	1509920	1510820	H3K4me3_Cvi-pseudoTair10_AR-GS_common_338	AT1G05205, AT1G05210
1	1511880	1512230	H3K4me3_Cvi-pseudoTair10_AR-GS_common_339	AT1G05220
1	1525920	1526130	H3K4me3_Cvi-pseudoTair10_AR-GS_common_340	.
1	1533730	1534370	H3K4me3_Cvi-pseudoTair10_AR-GS_common_341	AT1G05270
1	1543780	1544100	H3K4me3_Cvi-pseudoTair10_AR-GS_common_342	AT1G04387
1	1547050	1547780	H3K4me3_Cvi-pseudoTair10_AR-GS_common_343	AT1G05300
1	1563800	1564100	H3K4me3_Cvi-pseudoTair10_AR-GS_common_344	AT1G05350
1	1564560	1565060	H3K4me3_Cvi-pseudoTair10_AR-GS_common_345	AT1G05360
1	1569500	1569870	H3K4me3_Cvi-pseudoTair10_AR-GS_common_346	.
1	1576850	1577600	H3K4me3_Cvi-pseudoTair10_AR-GS_common_347	AT1G05380
1	1583090	1583340	H3K4me3_Cvi-pseudoTair10_AR-GS_common_348	AT1G05385
1	1584220	1584450	H3K4me3_Cvi-pseudoTair10_AR-GS_common_349	AT1G05400
1	1587380	1587720	H3K4me3_Cvi-pseudoTair10_AR-GS_common_350	AT1G05410
1	1590090	1590760	H3K4me3_Cvi-pseudoTair10_AR-GS_common_351	AT1G05420
1	1595630	1595830	H3K4me3_Cvi-pseudoTair10_AR-GS_common_352	AT1G05430
1	1597250	1597680	H3K4me3_Cvi-pseudoTair10_AR-GS_common_353	AT1G05440
1	1604390	1604980	H3K4me3_Cvi-pseudoTair10_AR-GS_common_354	AT1G05460
1	1609960	1610350	H3K4me3_Cvi-pseudoTair10_AR-GS_common_355	AT1G05470
1	1622670	1623260	H3K4me3_Cvi-pseudoTair10_AR-GS_common_356	AT1G05490
1	1625020	1625600	H3K4me3_Cvi-pseudoTair10_AR-GS_common_357	AT1G05500
1	1634580	1635810	H3K4me3_Cvi-pseudoTair10_AR-GS_common_358	AT1G05520
1	1645740	1647100	H3K4me3_Cvi-pseudoTair10_AR-GS_common_359	AT1G05562, AT1G05560
1	1658500	1658960	H3K4me3_Cvi-pseudoTair10_AR-GS_common_360	AT1G05570
1	1659100	1659440	H3K4me3_Cvi-pseudoTair10_AR-GS_common_361	AT1G05570
1	1663440	1663700	H3K4me3_Cvi-pseudoTair10_AR-GS_common_362	AT1G05577
1	1671980	1672620	H3K4me3_Cvi-pseudoTair10_AR-GS_common_363	AT1G05600
1	1682240	1683270	H3K4me3_Cvi-pseudoTair10_AR-GS_common_364	AT1G05630
1	1689230	1689700	H3K4me3_Cvi-pseudoTair10_AR-GS_common_365	AT1G05640
1	1700360	1700980	H3K4me3_Cvi-pseudoTair10_AR-GS_common_366	AT1G05670
1	1704150	1704570	H3K4me3_Cvi-pseudoTair10_AR-GS_common_367	AT1G05680
1	1714950	1715320	H3K4me3_Cvi-pseudoTair10_AR-GS_common_368	AT1G05710
1	1718430	1718880	H3K4me3_Cvi-pseudoTair10_AR-GS_common_369	AT1G05720, AT1G05730
1	1721490	1722090	H3K4me3_Cvi-pseudoTair10_AR-GS_common_370	AT1G05750
1	1726610	1726810	H3K4me3_Cvi-pseudoTair10_AR-GS_common_371	AT1G05780
1	1729560	1729980	H3K4me3_Cvi-pseudoTair10_AR-GS_common_372	AT1G05783, AT1G04427
1	1730260	1730540	H3K4me3_Cvi-pseudoTair10_AR-GS_common_373	AT1G05785
1	1732830	1733330	H3K4me3_Cvi-pseudoTair10_AR-GS_common_374	AT1G05790
1	1744780	1745030	H3K4me3_Cvi-pseudoTair10_AR-GS_common_375	AT1G05805
1	1748380	1748850	H3K4me3_Cvi-pseudoTair10_AR-GS_common_376	AT1G05810
1	1754270	1755050	H3K4me3_Cvi-pseudoTair10_AR-GS_common_377	AT1G05830
1	1765640	1766290	H3K4me3_Cvi-pseudoTair10_AR-GS_common_378	AT1G05840
1	1769000	1769830	H3K4me3_Cvi-pseudoTair10_AR-GS_common_379	AT1G05860
1	1772630	1773260	H3K4me3_Cvi-pseudoTair10_AR-GS_common_380	AT1G05870
1	1779380	1780000	H3K4me3_Cvi-pseudoTair10_AR-GS_common_381	AT1G05890
1	1790250	1790730	H3K4me3_Cvi-pseudoTair10_AR-GS_common_382	AT1G05910
1	1803230	1804000	H3K4me3_Cvi-pseudoTair10_AR-GS_common_383	AT1G05940
1	1814900	1815420	H3K4me3_Cvi-pseudoTair10_AR-GS_common_384	AT1G05960
1	1816670	1817260	H3K4me3_Cvi-pseudoTair10_AR-GS_common_385	AT1G05970
1	1820490	1821840	H3K4me3_Cvi-pseudoTair10_AR-GS_common_386	AT1G06002, AT1G06000
1	1824530	1824950	H3K4me3_Cvi-pseudoTair10_AR-GS_common_387	AT1G06020
1	1826920	1827280	H3K4me3_Cvi-pseudoTair10_AR-GS_common_388	AT1G06030
1	1829200	1829790	H3K4me3_Cvi-pseudoTair10_AR-GS_common_389	AT1G06040, AT1G06045
1	1832240	1832510	H3K4me3_Cvi-pseudoTair10_AR-GS_common_390	AT1G06050
1	1832940	1833250	H3K4me3_Cvi-pseudoTair10_AR-GS_common_391	AT1G06060
1	1836850	1837140	H3K4me3_Cvi-pseudoTair10_AR-GS_common_392	AT1G06070
1	1837260	1837560	H3K4me3_Cvi-pseudoTair10_AR-GS_common_393	AT1G06070
1	1854400	1855020	H3K4me3_Cvi-pseudoTair10_AR-GS_common_394	AT1G06110
1	1864770	1865380	H3K4me3_Cvi-pseudoTair10_AR-GS_common_395	AT1G06140
1	1868160	1868830	H3K4me3_Cvi-pseudoTair10_AR-GS_common_396	AT1G06143
1	1873060	1873680	H3K4me3_Cvi-pseudoTair10_AR-GS_common_397	AT1G06150
1	1883260	1883560	H3K4me3_Cvi-pseudoTair10_AR-GS_common_398	AT1G06160
1	1893640	1894100	H3K4me3_Cvi-pseudoTair10_AR-GS_common_399	AT1G06190
1	1896610	1897000	H3K4me3_Cvi-pseudoTair10_AR-GS_common_400	AT1G06200
1	1897230	1897690	H3K4me3_Cvi-pseudoTair10_AR-GS_common_401	AT1G06210
1	1900030	1900490	H3K4me3_Cvi-pseudoTair10_AR-GS_common_402	AT1G06220
1	1907110	1908100	H3K4me3_Cvi-pseudoTair10_AR-GS_common_403	AT1G06230
1	1911150	1911780	H3K4me3_Cvi-pseudoTair10_AR-GS_common_404	AT1G06240
1	1919030	1919700	H3K4me3_Cvi-pseudoTair10_AR-GS_common_405	AT1G06270
1	1922350	1923260	H3K4me3_Cvi-pseudoTair10_AR-GS_common_406	AT1G06290
1	1926830	1927150	H3K4me3_Cvi-pseudoTair10_AR-GS_common_407	AT1G06310
1	1930780	1931210	H3K4me3_Cvi-pseudoTair10_AR-GS_common_408	AT1G06320
1	1944420	1944900	H3K4me3_Cvi-pseudoTair10_AR-GS_common_409	AT1G06370
1	1945050	1945750	H3K4me3_Cvi-pseudoTair10_AR-GS_common_410	AT1G06380
1	1946810	1947290	H3K4me3_Cvi-pseudoTair10_AR-GS_common_411	AT1G06390
1	1952090	1952760	H3K4me3_Cvi-pseudoTair10_AR-GS_common_412	AT1G06400
1	1954840	1955120	H3K4me3_Cvi-pseudoTair10_AR-GS_common_413	AT1G06410
1	1964350	1964910	H3K4me3_Cvi-pseudoTair10_AR-GS_common_414	AT1G06440
1	1965850	1966860	H3K4me3_Cvi-pseudoTair10_AR-GS_common_415	AT1G06450, AT1G04463
1	1969160	1969520	H3K4me3_Cvi-pseudoTair10_AR-GS_common_416	AT1G06460
1	1969770	1970140	H3K4me3_Cvi-pseudoTair10_AR-GS_common_417	AT1G06470
1	1978340	1979100	H3K4me3_Cvi-pseudoTair10_AR-GS_common_418	AT1G06490
1	1991890	1992200	H3K4me3_Cvi-pseudoTair10_AR-GS_common_419	AT1G06515
1	1992340	1992880	H3K4me3_Cvi-pseudoTair10_AR-GS_common_420	AT1G06510
1	1995440	1995810	H3K4me3_Cvi-pseudoTair10_AR-GS_common_421	AT1G06520
1	2001490	2002630	H3K4me3_Cvi-pseudoTair10_AR-GS_common_422	AT1G06530, AT1TE06560
1	2007650	2007980	H3K4me3_Cvi-pseudoTair10_AR-GS_common_423	AT1G06560
1	2012580	2013400	H3K4me3_Cvi-pseudoTair10_AR-GS_common_424	AT1G06570
1	2015480	2016090	H3K4me3_Cvi-pseudoTair10_AR-GS_common_425	AT1G06580
1	2024000	2024670	H3K4me3_Cvi-pseudoTair10_AR-GS_common_426	AT1G06590
1	2025620	2025980	H3K4me3_Cvi-pseudoTair10_AR-GS_common_427	AT1G06620
1	2027750	2028380	H3K4me3_Cvi-pseudoTair10_AR-GS_common_428	AT1G06630
1	2034200	2034640	H3K4me3_Cvi-pseudoTair10_AR-GS_common_429	AT1G06645
1	2035830	2036380	H3K4me3_Cvi-pseudoTair10_AR-GS_common_430	AT1G06650, AT1G04487
1	2039900	2040250	H3K4me3_Cvi-pseudoTair10_AR-GS_common_431	AT1G06660
1	2040410	2040980	H3K4me3_Cvi-pseudoTair10_AR-GS_common_432	AT1G06670
1	2047850	2048230	H3K4me3_Cvi-pseudoTair10_AR-GS_common_433	AT1G06680
1	2051640	2052110	H3K4me3_Cvi-pseudoTair10_AR-GS_common_434	AT1G06690
1	2054830	2055220	H3K4me3_Cvi-pseudoTair10_AR-GS_common_435	AT1G06700
1	2059700	2060290	H3K4me3_Cvi-pseudoTair10_AR-GS_common_436	AT1G06710
1	2066700	2067330	H3K4me3_Cvi-pseudoTair10_AR-GS_common_437	AT1G06720
1	2067540	2068070	H3K4me3_Cvi-pseudoTair10_AR-GS_common_438	AT1G06730
1	2070950	2071420	H3K4me3_Cvi-pseudoTair10_AR-GS_common_439	AT1G06740, AT1TE06780
1	2076710	2077710	H3K4me3_Cvi-pseudoTair10_AR-GS_common_440	AT1G06760
1	2081440	2081910	H3K4me3_Cvi-pseudoTair10_AR-GS_common_441	AT1G06770
1	2083390	2083990	H3K4me3_Cvi-pseudoTair10_AR-GS_common_442	AT1G06780
1	2090160	2091490	H3K4me3_Cvi-pseudoTair10_AR-GS_common_443	AT1G06800
1	2095790	2096240	H3K4me3_Cvi-pseudoTair10_AR-GS_common_444	AT1G06820
1	2102770	2103460	H3K4me3_Cvi-pseudoTair10_AR-GS_common_445	AT1G06840
1	2105120	2105700	H3K4me3_Cvi-pseudoTair10_AR-GS_common_446	AT1G06850
1	2108610	2109590	H3K4me3_Cvi-pseudoTair10_AR-GS_common_447	AT1G06870
1	2113810	2114530	H3K4me3_Cvi-pseudoTair10_AR-GS_common_448	AT1G06890
1	2120130	2120740	H3K4me3_Cvi-pseudoTair10_AR-GS_common_449	AT1G06900
1	2120960	2121690	H3K4me3_Cvi-pseudoTair10_AR-GS_common_450	AT1G06910
1	2129150	2129390	H3K4me3_Cvi-pseudoTair10_AR-GS_common_451	AT1G06930
1	2134760	2135650	H3K4me3_Cvi-pseudoTair10_AR-GS_common_452	AT1G06950
1	2143240	2143740	H3K4me3_Cvi-pseudoTair10_AR-GS_common_453	AT1G06980
1	2151730	2152480	H3K4me3_Cvi-pseudoTair10_AR-GS_common_454	AT1G07000
1	2152890	2153370	H3K4me3_Cvi-pseudoTair10_AR-GS_common_455	AT1G07010
1	2155290	2155890	H3K4me3_Cvi-pseudoTair10_AR-GS_common_456	AT1G04537, AT1G07020
1	2159640	2160690	H3K4me3_Cvi-pseudoTair10_AR-GS_common_457	AT1G07030
1	2162420	2163120	H3K4me3_Cvi-pseudoTair10_AR-GS_common_458	AT1G07040
1	2167940	2168290	H3K4me3_Cvi-pseudoTair10_AR-GS_common_459	AT1G07060
1	2168580	2168910	H3K4me3_Cvi-pseudoTair10_AR-GS_common_460	AT1G07070
1	2170020	2170930	H3K4me3_Cvi-pseudoTair10_AR-GS_common_461	AT1G07080
1	2174180	2174830	H3K4me3_Cvi-pseudoTair10_AR-GS_common_462	AT1G07090
1	2183420	2184070	H3K4me3_Cvi-pseudoTair10_AR-GS_common_463	AT1G07110
1	2184330	2184640	H3K4me3_Cvi-pseudoTair10_AR-GS_common_464	AT1G07119
1	2187900	2188390	H3K4me3_Cvi-pseudoTair10_AR-GS_common_465	AT1G07130, AT1G07128
1	2190150	2190650	H3K4me3_Cvi-pseudoTair10_AR-GS_common_466	AT1G07135
1	2193040	2193800	H3K4me3_Cvi-pseudoTair10_AR-GS_common_467	AT1G07140
1	2194510	2195790	H3K4me3_Cvi-pseudoTair10_AR-GS_common_468	AT1G07150
1	2198570	2198820	H3K4me3_Cvi-pseudoTair10_AR-GS_common_469	.
1	2199240	2199790	H3K4me3_Cvi-pseudoTair10_AR-GS_common_470	AT1G07160, AT1TE07180
1	2200130	2200620	H3K4me3_Cvi-pseudoTair10_AR-GS_common_471	AT1G07170
1	2211230	2212390	H3K4me3_Cvi-pseudoTair10_AR-GS_common_472	AT1G07200
1	2215220	2215850	H3K4me3_Cvi-pseudoTair10_AR-GS_common_473	AT1G07210
1	2218570	2219380	H3K4me3_Cvi-pseudoTair10_AR-GS_common_474	AT1G07220, AT1G04567
1	2221700	2222850	H3K4me3_Cvi-pseudoTair10_AR-GS_common_475	AT1G07230
1	2223880	2224520	H3K4me3_Cvi-pseudoTair10_AR-GS_common_476	AT1G07240
1	2224700	2225080	H3K4me3_Cvi-pseudoTair10_AR-GS_common_477	.
1	2225940	2227420	H3K4me3_Cvi-pseudoTair10_AR-GS_common_478	AT1G07250
1	2227740	2229160	H3K4me3_Cvi-pseudoTair10_AR-GS_common_479	AT1G07260
1	2232560	2233010	H3K4me3_Cvi-pseudoTair10_AR-GS_common_480	AT1G07270
1	2238440	2239880	H3K4me3_Cvi-pseudoTair10_AR-GS_common_481	AT1G07280
1	2244310	2244960	H3K4me3_Cvi-pseudoTair10_AR-GS_common_482	AT1G07290
1	2247710	2248920	H3K4me3_Cvi-pseudoTair10_AR-GS_common_483	AT1G07310
1	2249120	2250060	H3K4me3_Cvi-pseudoTair10_AR-GS_common_484	AT1G07320
1	2262190	2262840	H3K4me3_Cvi-pseudoTair10_AR-GS_common_485	AT1G07360
1	2263050	2263540	H3K4me3_Cvi-pseudoTair10_AR-GS_common_486	AT1G07370
1	2268820	2269040	H3K4me3_Cvi-pseudoTair10_AR-GS_common_487	AT1G07380
1	2274950	2275590	H3K4me3_Cvi-pseudoTair10_AR-GS_common_488	AT1G07400
1	2276140	2276480	H3K4me3_Cvi-pseudoTair10_AR-GS_common_489	AT1G07410
1	2277820	2278440	H3K4me3_Cvi-pseudoTair10_AR-GS_common_490	AT1G07420
1	2281170	2282730	H3K4me3_Cvi-pseudoTair10_AR-GS_common_491	AT1G07430
1	2291440	2292120	H3K4me3_Cvi-pseudoTair10_AR-GS_common_492	AT1G07470
1	2298750	2299490	H3K4me3_Cvi-pseudoTair10_AR-GS_common_493	AT1G07480
1	2304690	2305060	H3K4me3_Cvi-pseudoTair10_AR-GS_common_494	AT1G07510, AT1G07500
1	2305580	2306120	H3K4me3_Cvi-pseudoTair10_AR-GS_common_495	AT1G07510
1	2311240	2311970	H3K4me3_Cvi-pseudoTair10_AR-GS_common_496	AT1G07520
1	2315490	2316320	H3K4me3_Cvi-pseudoTair10_AR-GS_common_497	AT1G07530
1	2332680	2333250	H3K4me3_Cvi-pseudoTair10_AR-GS_common_498	AT1G07570
1	2338020	2338440	H3K4me3_Cvi-pseudoTair10_AR-GS_common_499	AT1G07590
1	2343710	2344320	H3K4me3_Cvi-pseudoTair10_AR-GS_common_500	AT1G07615
1	2349130	2350370	H3K4me3_Cvi-pseudoTair10_AR-GS_common_501	AT1G07630
1	2367730	2368190	H3K4me3_Cvi-pseudoTair10_AR-GS_common_502	AT1G07645
1	2369120	2369560	H3K4me3_Cvi-pseudoTair10_AR-GS_common_503	AT1G07660
1	2374010	2374520	H3K4me3_Cvi-pseudoTair10_AR-GS_common_504	AT1G07670
1	2379910	2380160	H3K4me3_Cvi-pseudoTair10_AR-GS_common_505	AT1G07700
1	2381640	2382100	H3K4me3_Cvi-pseudoTair10_AR-GS_common_506	AT1G07705
1	2395450	2396840	H3K4me3_Cvi-pseudoTair10_AR-GS_common_507	AT1G07728, AT1G07725
1	2399770	2400530	H3K4me3_Cvi-pseudoTair10_AR-GS_common_508	AT1G07740
1	2402300	2402820	H3K4me3_Cvi-pseudoTair10_AR-GS_common_509	AT1G07745
1	2405600	2405880	H3K4me3_Cvi-pseudoTair10_AR-GS_common_510	AT1G07750
1	2412950	2413590	H3K4me3_Cvi-pseudoTair10_AR-GS_common_511	AT1G07790
1	2414250	2414780	H3K4me3_Cvi-pseudoTair10_AR-GS_common_512	AT1G07795
1	2416230	2416870	H3K4me3_Cvi-pseudoTair10_AR-GS_common_513	AT1G07810
1	2421310	2421860	H3K4me3_Cvi-pseudoTair10_AR-GS_common_514	AT1G07820
1	2422260	2422770	H3K4me3_Cvi-pseudoTair10_AR-GS_common_515	AT1G07830
1	2424100	2424380	H3K4me3_Cvi-pseudoTair10_AR-GS_common_516	AT1G07840
1	2428920	2429160	H3K4me3_Cvi-pseudoTair10_AR-GS_common_517	.
1	2431360	2431940	H3K4me3_Cvi-pseudoTair10_AR-GS_common_518	AT1G07870
1	2437540	2437800	H3K4me3_Cvi-pseudoTair10_AR-GS_common_519	AT1G07890
1	2443830	2444150	H3K4me3_Cvi-pseudoTair10_AR-GS_common_520	AT1G07902, AT1G07901
1	2446050	2446570	H3K4me3_Cvi-pseudoTair10_AR-GS_common_521	AT1G07910
1	2454890	2455140	H3K4me3_Cvi-pseudoTair10_AR-GS_common_522	AT1G07920
1	2466560	2467050	H3K4me3_Cvi-pseudoTair10_AR-GS_common_523	AT1G07950
1	2472130	2472610	H3K4me3_Cvi-pseudoTair10_AR-GS_common_524	AT1G07970
1	2474280	2474900	H3K4me3_Cvi-pseudoTair10_AR-GS_common_525	AT1G07980
1	2475490	2475980	H3K4me3_Cvi-pseudoTair10_AR-GS_common_526	AT1G07985
1	2477140	2477580	H3K4me3_Cvi-pseudoTair10_AR-GS_common_527	AT1G07990
1	2484270	2485010	H3K4me3_Cvi-pseudoTair10_AR-GS_common_528	AT1G08000
1	2487160	2487450	H3K4me3_Cvi-pseudoTair10_AR-GS_common_529	AT1G08010
1	2487690	2487960	H3K4me3_Cvi-pseudoTair10_AR-GS_common_530	AT1G08010
1	2492640	2493250	H3K4me3_Cvi-pseudoTair10_AR-GS_common_531	AT1G08030
1	2500960	2501400	H3K4me3_Cvi-pseudoTair10_AR-GS_common_532	AT1G08050
1	2510480	2511060	H3K4me3_Cvi-pseudoTair10_AR-GS_common_533	AT1G08060
1	2515950	2516590	H3K4me3_Cvi-pseudoTair10_AR-GS_common_534	AT1G08070
1	2535350	2535970	H3K4me3_Cvi-pseudoTair10_AR-GS_common_535	AT1G08110
1	2547010	2547830	H3K4me3_Cvi-pseudoTair10_AR-GS_common_536	AT1G08130
1	2563200	2563670	H3K4me3_Cvi-pseudoTair10_AR-GS_common_537	AT1G08170
1	2564710	2565090	H3K4me3_Cvi-pseudoTair10_AR-GS_common_538	AT1G08180
1	2567490	2568250	H3K4me3_Cvi-pseudoTair10_AR-GS_common_539	AT1G08190
1	2576060	2576670	H3K4me3_Cvi-pseudoTair10_AR-GS_common_540	AT1G08200
1	2580210	2580660	H3K4me3_Cvi-pseudoTair10_AR-GS_common_541	AT1G08210
1	2582810	2583280	H3K4me3_Cvi-pseudoTair10_AR-GS_common_542	AT1G08220
1	2589070	2590300	H3K4me3_Cvi-pseudoTair10_AR-GS_common_543	AT1G08260, AT1G08250
1	2590810	2591170	H3K4me3_Cvi-pseudoTair10_AR-GS_common_544	AT1G08260
1	2607080	2607370	H3K4me3_Cvi-pseudoTair10_AR-GS_common_545	AT1G08270
1	2608260	2608790	H3K4me3_Cvi-pseudoTair10_AR-GS_common_546	AT1G08280
1	2614970	2615760	H3K4me3_Cvi-pseudoTair10_AR-GS_common_547	AT1G08300
1	2620490	2621450	H3K4me3_Cvi-pseudoTair10_AR-GS_common_548	AT1G04647, AT1G08315
1	2630970	2631510	H3K4me3_Cvi-pseudoTair10_AR-GS_common_549	AT1G08340
1	2635340	2635730	H3K4me3_Cvi-pseudoTair10_AR-GS_common_550	AT1G08350
1	2638250	2638660	H3K4me3_Cvi-pseudoTair10_AR-GS_common_551	AT1G08370
1	2642180	2642680	H3K4me3_Cvi-pseudoTair10_AR-GS_common_552	AT1G08390
1	2645390	2646050	H3K4me3_Cvi-pseudoTair10_AR-GS_common_553	AT1G08400
1	2646180	2646670	H3K4me3_Cvi-pseudoTair10_AR-GS_common_554	AT1G08410
1	2649750	2650620	H3K4me3_Cvi-pseudoTair10_AR-GS_common_555	AT1G08420
1	2671170	2671450	H3K4me3_Cvi-pseudoTair10_AR-GS_common_556	AT1G08450
1	2672420	2673200	H3K4me3_Cvi-pseudoTair10_AR-GS_common_557	AT1G08460
1	2683410	2684030	H3K4me3_Cvi-pseudoTair10_AR-GS_common_558	AT1G08470
1	2684290	2684920	H3K4me3_Cvi-pseudoTair10_AR-GS_common_559	AT1G08480
1	2687950	2688580	H3K4me3_Cvi-pseudoTair10_AR-GS_common_560	AT1G08490
1	2693700	2693980	H3K4me3_Cvi-pseudoTair10_AR-GS_common_561	AT1G08510
1	2696470	2697190	H3K4me3_Cvi-pseudoTair10_AR-GS_common_562	AT1G08520
1	2701250	2701700	H3K4me3_Cvi-pseudoTair10_AR-GS_common_563	AT1G08530
1	2706970	2707280	H3K4me3_Cvi-pseudoTair10_AR-GS_common_564	AT1G08550
1	2713060	2713810	H3K4me3_Cvi-pseudoTair10_AR-GS_common_565	AT1G08570
1	2715810	2716390	H3K4me3_Cvi-pseudoTair10_AR-GS_common_566	AT1G08580
1	2720560	2720850	H3K4me3_Cvi-pseudoTair10_AR-GS_common_567	AT1G08592
1	2721160	2721950	H3K4me3_Cvi-pseudoTair10_AR-GS_common_568	AT1G08592
1	2723760	2724280	H3K4me3_Cvi-pseudoTair10_AR-GS_common_569	AT1G08600
1	2735460	2735740	H3K4me3_Cvi-pseudoTair10_AR-GS_common_570	AT1G08610
1	2750570	2751200	H3K4me3_Cvi-pseudoTair10_AR-GS_common_571	AT1G08640
1	2752150	2752970	H3K4me3_Cvi-pseudoTair10_AR-GS_common_572	AT1G08650, AT1G08645
1	2759150	2759760	H3K4me3_Cvi-pseudoTair10_AR-GS_common_573	AT1G08660
1	2762650	2763110	H3K4me3_Cvi-pseudoTair10_AR-GS_common_574	AT1G08680
1	2770670	2771410	H3K4me3_Cvi-pseudoTair10_AR-GS_common_575	AT1G08700
1	2771710	2772340	H3K4me3_Cvi-pseudoTair10_AR-GS_common_576	AT1G08710
1	2773990	2774640	H3K4me3_Cvi-pseudoTair10_AR-GS_common_577	AT1G08720
1	2801030	2801670	H3K4me3_Cvi-pseudoTair10_AR-GS_common_578	AT1G08750
1	2805340	2805910	H3K4me3_Cvi-pseudoTair10_AR-GS_common_579	AT1G08760
1	2808850	2809610	H3K4me3_Cvi-pseudoTair10_AR-GS_common_580	AT1G08770
1	2810730	2811110	H3K4me3_Cvi-pseudoTair10_AR-GS_common_581	AT1G08780
1	2824560	2825240	H3K4me3_Cvi-pseudoTair10_AR-GS_common_582	AT1G08820
1	2827110	2827430	H3K4me3_Cvi-pseudoTair10_AR-GS_common_583	AT1G08830
1	2838180	2838890	H3K4me3_Cvi-pseudoTair10_AR-GS_common_584	AT1G08840
1	2839150	2839430	H3K4me3_Cvi-pseudoTair10_AR-GS_common_585	AT1G08845
1	2847090	2847740	H3K4me3_Cvi-pseudoTair10_AR-GS_common_586	AT1G08880
1	2856360	2856830	H3K4me3_Cvi-pseudoTair10_AR-GS_common_587	AT1G08910
1	2873600	2873960	H3K4me3_Cvi-pseudoTair10_AR-GS_common_588	AT1G08930
1	2877630	2878130	H3K4me3_Cvi-pseudoTair10_AR-GS_common_589	AT1G08940
1	2879610	2880550	H3K4me3_Cvi-pseudoTair10_AR-GS_common_590	AT1G08960
1	2889070	2889270	H3K4me3_Cvi-pseudoTair10_AR-GS_common_591	AT1G08990
1	2891020	2891540	H3K4me3_Cvi-pseudoTair10_AR-GS_common_592	AT1G09000
1	2899010	2899360	H3K4me3_Cvi-pseudoTair10_AR-GS_common_593	AT1G09010
1	2904120	2904800	H3K4me3_Cvi-pseudoTair10_AR-GS_common_594	AT1G09020
1	2911290	2911950	H3K4me3_Cvi-pseudoTair10_AR-GS_common_595	AT1G09040
1	2917010	2917620	H3K4me3_Cvi-pseudoTair10_AR-GS_common_596	AT1G09050
1	2927700	2928730	H3K4me3_Cvi-pseudoTair10_AR-GS_common_597	AT1G09070
1	2939080	2939290	H3K4me3_Cvi-pseudoTair10_AR-GS_common_598	AT1G09100
1	2941530	2942260	H3K4me3_Cvi-pseudoTair10_AR-GS_common_599	AT1G09130
1	2945140	2945870	H3K4me3_Cvi-pseudoTair10_AR-GS_common_600	AT1G09140
1	2946290	2946600	H3K4me3_Cvi-pseudoTair10_AR-GS_common_601	AT1G09150
1	2950580	2950870	H3K4me3_Cvi-pseudoTair10_AR-GS_common_602	AT1G09155
1	2952100	2952330	H3K4me3_Cvi-pseudoTair10_AR-GS_common_603	AT1G09157
1	2955380	2955700	H3K4me3_Cvi-pseudoTair10_AR-GS_common_604	AT1G09160
1	2967080	2967730	H3K4me3_Cvi-pseudoTair10_AR-GS_common_605	AT1G09190
1	2970890	2971390	H3K4me3_Cvi-pseudoTair10_AR-GS_common_606	AT1G09195
1	2971680	2972110	H3K4me3_Cvi-pseudoTair10_AR-GS_common_607	AT1G09200
1	2976330	2976680	H3K4me3_Cvi-pseudoTair10_AR-GS_common_608	AT1G09210
1	2978780	2979260	H3K4me3_Cvi-pseudoTair10_AR-GS_common_609	AT1G09220
1	2982250	2982610	H3K4me3_Cvi-pseudoTair10_AR-GS_common_610	AT1G09230
1	2989400	2990180	H3K4me3_Cvi-pseudoTair10_AR-GS_common_611	AT1G09250
1	2994350	2995130	H3K4me3_Cvi-pseudoTair10_AR-GS_common_612	AT1G09270
1	3000950	3001270	H3K4me3_Cvi-pseudoTair10_AR-GS_common_613	AT1G09280
1	3003310	3003720	H3K4me3_Cvi-pseudoTair10_AR-GS_common_614	AT1G09290, AT1G09300
1	3003860	3004400	H3K4me3_Cvi-pseudoTair10_AR-GS_common_615	AT1G09300
1	3011480	3012350	H3K4me3_Cvi-pseudoTair10_AR-GS_common_616	AT1G09320
1	3014660	3015030	H3K4me3_Cvi-pseudoTair10_AR-GS_common_617	AT1G09330
1	3015290	3015880	H3K4me3_Cvi-pseudoTair10_AR-GS_common_618	AT1G09340
1	3041180	3041800	H3K4me3_Cvi-pseudoTair10_AR-GS_common_619	AT1G09420
1	3041940	3042760	H3K4me3_Cvi-pseudoTair10_AR-GS_common_620	AT1G09430
1	3053910	3054520	H3K4me3_Cvi-pseudoTair10_AR-GS_common_621	AT1G09460
1	3071190	3072070	H3K4me3_Cvi-pseudoTair10_AR-GS_common_622	AT1G09520
1	3093820	3094500	H3K4me3_Cvi-pseudoTair10_AR-GS_common_623	AT1G09560
1	3102040	3102880	H3K4me3_Cvi-pseudoTair10_AR-GS_common_624	AT1G09575
1	3104530	3105030	H3K4me3_Cvi-pseudoTair10_AR-GS_common_625	AT1G09580
1	3106510	3106920	H3K4me3_Cvi-pseudoTair10_AR-GS_common_626	AT1G09590
1	3115950	3116650	H3K4me3_Cvi-pseudoTair10_AR-GS_common_627	AT1G09620
1	3119100	3119570	H3K4me3_Cvi-pseudoTair10_AR-GS_common_628	AT1G09630
1	3119930	3120240	H3K4me3_Cvi-pseudoTair10_AR-GS_common_629	AT1G09640
1	3123020	3123400	H3K4me3_Cvi-pseudoTair10_AR-GS_common_630	AT1G09645
1	3125430	3125640	H3K4me3_Cvi-pseudoTair10_AR-GS_common_631	AT1G09650, AT1G04713
1	3126120	3126410	H3K4me3_Cvi-pseudoTair10_AR-GS_common_632	AT1G09650
1	3130500	3130990	H3K4me3_Cvi-pseudoTair10_AR-GS_common_633	AT1G09660
1	3135180	3135940	H3K4me3_Cvi-pseudoTair10_AR-GS_common_634	AT1G09680
1	3137030	3137480	H3K4me3_Cvi-pseudoTair10_AR-GS_common_635	AT1G09690
1	3139480	3140180	H3K4me3_Cvi-pseudoTair10_AR-GS_common_636	AT1G09700
1	3140890	3141420	H3K4me3_Cvi-pseudoTair10_AR-GS_common_637	AT1G09710
1	3154020	3154320	H3K4me3_Cvi-pseudoTair10_AR-GS_common_638	AT1G09730
1	3154480	3155040	H3K4me3_Cvi-pseudoTair10_AR-GS_common_639	AT1G09740
1	3157620	3158840	H3K4me3_Cvi-pseudoTair10_AR-GS_common_640	AT1G09750
1	3161230	3161640	H3K4me3_Cvi-pseudoTair10_AR-GS_common_641	AT1G09760
1	3161870	3162310	H3K4me3_Cvi-pseudoTair10_AR-GS_common_642	AT1G09770
1	3167550	3167870	H3K4me3_Cvi-pseudoTair10_AR-GS_common_643	AT1G09780
1	3172120	3172480	H3K4me3_Cvi-pseudoTair10_AR-GS_common_644	AT1G09794
1	3173520	3174090	H3K4me3_Cvi-pseudoTair10_AR-GS_common_645	AT1G09795
1	3179820	3180380	H3K4me3_Cvi-pseudoTair10_AR-GS_common_646	AT1G09800
1	3183850	3184150	H3K4me3_Cvi-pseudoTair10_AR-GS_common_647	AT1G09810
1	3187750	3187990	H3K4me3_Cvi-pseudoTair10_AR-GS_common_648	AT1G09812
1	3189380	3189890	H3K4me3_Cvi-pseudoTair10_AR-GS_common_649	AT1G09815
1	3191850	3192490	H3K4me3_Cvi-pseudoTair10_AR-GS_common_650	AT1G09820
1	3194340	3194980	H3K4me3_Cvi-pseudoTair10_AR-GS_common_651	AT1G09830
1	3199740	3200020	H3K4me3_Cvi-pseudoTair10_AR-GS_common_652	AT1G09840
1	3201840	3202240	H3K4me3_Cvi-pseudoTair10_AR-GS_common_653	AT1G09850
1	3205700	3206220	H3K4me3_Cvi-pseudoTair10_AR-GS_common_654	AT1G09870
1	3218120	3218580	H3K4me3_Cvi-pseudoTair10_AR-GS_common_655	AT1G09900
1	3224210	3224470	H3K4me3_Cvi-pseudoTair10_AR-GS_common_656	AT1G09910
1	3226580	3226990	H3K4me3_Cvi-pseudoTair10_AR-GS_common_657	AT1G09920
1	3238940	3239430	H3K4me3_Cvi-pseudoTair10_AR-GS_common_658	AT1G09940
1	3240780	3241480	H3K4me3_Cvi-pseudoTair10_AR-GS_common_659	AT1G09950
1	3244170	3244830	H3K4me3_Cvi-pseudoTair10_AR-GS_common_660	AT1G09960
1	3252280	3253860	H3K4me3_Cvi-pseudoTair10_AR-GS_common_661	AT1G09970, AT1TE10570
1	3260750	3261070	H3K4me3_Cvi-pseudoTair10_AR-GS_common_662	AT1G09980
1	3261270	3261510	H3K4me3_Cvi-pseudoTair10_AR-GS_common_663	AT1G09980
1	3265980	3266280	H3K4me3_Cvi-pseudoTair10_AR-GS_common_664	AT1G10010
1	3270080	3270710	H3K4me3_Cvi-pseudoTair10_AR-GS_common_665	.
1	3271070	3271960	H3K4me3_Cvi-pseudoTair10_AR-GS_common_666	AT1G10020
1	3273840	3274170	H3K4me3_Cvi-pseudoTair10_AR-GS_common_667	AT1G10030
1	3278070	3278680	H3K4me3_Cvi-pseudoTair10_AR-GS_common_668	AT1G10040
1	3279020	3279530	H3K4me3_Cvi-pseudoTair10_AR-GS_common_669	AT1G10050
1	3288590	3288860	H3K4me3_Cvi-pseudoTair10_AR-GS_common_670	AT1G10070
1	3295620	3296010	H3K4me3_Cvi-pseudoTair10_AR-GS_common_671	AT1G10090
1	3299760	3300320	H3K4me3_Cvi-pseudoTair10_AR-GS_common_672	AT1G10095
1	3302640	3303100	H3K4me3_Cvi-pseudoTair10_AR-GS_common_673	AT1G10110
1	3305540	3306160	H3K4me3_Cvi-pseudoTair10_AR-GS_common_674	AT1G10120, AT1G04773
1	3310980	3311430	H3K4me3_Cvi-pseudoTair10_AR-GS_common_675	AT1G10130
1	3323020	3323450	H3K4me3_Cvi-pseudoTair10_AR-GS_common_676	AT1G10140
1	3325980	3326880	H3K4me3_Cvi-pseudoTair10_AR-GS_common_677	AT1G10150
1	3337730	3338080	H3K4me3_Cvi-pseudoTair10_AR-GS_common_678	AT1G10170
1	3341080	3341570	H3K4me3_Cvi-pseudoTair10_AR-GS_common_679	AT1G10180
1	3349590	3349840	H3K4me3_Cvi-pseudoTair10_AR-GS_common_680	AT1G10210
1	3352120	3352400	H3K4me3_Cvi-pseudoTair10_AR-GS_common_681	AT1G10220
1	3354410	3354670	H3K4me3_Cvi-pseudoTair10_AR-GS_common_682	AT1G10225
1	3355590	3356210	H3K4me3_Cvi-pseudoTair10_AR-GS_common_683	AT1G10230
1	3363460	3364250	H3K4me3_Cvi-pseudoTair10_AR-GS_common_684	AT1G10270
1	3368090	3368840	H3K4me3_Cvi-pseudoTair10_AR-GS_common_685	AT1G10280
1	3370470	3371150	H3K4me3_Cvi-pseudoTair10_AR-GS_common_686	AT1G10290
1	3383420	3383900	H3K4me3_Cvi-pseudoTair10_AR-GS_common_687	AT1G10310
1	3387660	3388390	H3K4me3_Cvi-pseudoTair10_AR-GS_common_688	AT1G10320, AT1TE11020
1	3388720	3389170	H3K4me3_Cvi-pseudoTair10_AR-GS_common_689	AT1G10330
1	3394210	3395010	H3K4me3_Cvi-pseudoTair10_AR-GS_common_690	AT1G10350
1	3396500	3396860	H3K4me3_Cvi-pseudoTair10_AR-GS_common_691	AT1G10360
1	3403120	3403400	H3K4me3_Cvi-pseudoTair10_AR-GS_common_692	AT1G10385
1	3412290	3412820	H3K4me3_Cvi-pseudoTair10_AR-GS_common_693	AT1G10390, AT1G10395
1	3419020	3419330	H3K4me3_Cvi-pseudoTair10_AR-GS_common_694	AT1G10410
1	3426990	3427490	H3K4me3_Cvi-pseudoTair10_AR-GS_common_695	AT1G10417
1	3430110	3430560	H3K4me3_Cvi-pseudoTair10_AR-GS_common_696	AT1G10430
1	3431770	3432420	H3K4me3_Cvi-pseudoTair10_AR-GS_common_697	AT1G10450
1	3439710	3440190	H3K4me3_Cvi-pseudoTair10_AR-GS_common_698	AT1G10460
1	3442590	3443330	H3K4me3_Cvi-pseudoTair10_AR-GS_common_699	.
1	3443450	3443820	H3K4me3_Cvi-pseudoTair10_AR-GS_common_700	AT1G10470
1	3460780	3461370	H3K4me3_Cvi-pseudoTair10_AR-GS_common_701	AT1G10500
1	3461640	3462330	H3K4me3_Cvi-pseudoTair10_AR-GS_common_702	AT1G10510
1	3465890	3466310	H3K4me3_Cvi-pseudoTair10_AR-GS_common_703	AT1G10520
1	3469970	3470320	H3K4me3_Cvi-pseudoTair10_AR-GS_common_704	AT1G10522
1	3472030	3472590	H3K4me3_Cvi-pseudoTair10_AR-GS_common_705	AT1G10530, AT1G04803
1	3484730	3485260	H3K4me3_Cvi-pseudoTair10_AR-GS_common_706	AT1G10560
1	3485680	3486600	H3K4me3_Cvi-pseudoTair10_AR-GS_common_707	.
1	3487600	3487970	H3K4me3_Cvi-pseudoTair10_AR-GS_common_708	AT1G10570
1	3492830	3493700	H3K4me3_Cvi-pseudoTair10_AR-GS_common_709	AT1G10580
1	3503760	3504220	H3K4me3_Cvi-pseudoTair10_AR-GS_common_710	AT1G10600
1	3514380	3514690	H3K4me3_Cvi-pseudoTair10_AR-GS_common_711	AT1G10630
1	3532510	3533020	H3K4me3_Cvi-pseudoTair10_AR-GS_common_712	AT1G10660
1	3535520	3535850	H3K4me3_Cvi-pseudoTair10_AR-GS_common_713	AT1G10670
1	3550200	3550650	H3K4me3_Cvi-pseudoTair10_AR-GS_common_714	AT1G10690
1	3554100	3554860	H3K4me3_Cvi-pseudoTair10_AR-GS_common_715	AT1G10700
1	3558370	3558720	H3K4me3_Cvi-pseudoTair10_AR-GS_common_716	AT1G10710
1	3562920	3563610	H3K4me3_Cvi-pseudoTair10_AR-GS_common_717	AT1G10720
1	3565230	3565840	H3K4me3_Cvi-pseudoTair10_AR-GS_common_718	AT1G10730
1	3570040	3570530	H3K4me3_Cvi-pseudoTair10_AR-GS_common_719	AT1G10740
1	3591970	3592410	H3K4me3_Cvi-pseudoTair10_AR-GS_common_720	AT1G10770
1	3594850	3595140	H3K4me3_Cvi-pseudoTair10_AR-GS_common_721	AT1G10780
1	3596300	3596570	H3K4me3_Cvi-pseudoTair10_AR-GS_common_722	AT1G10790
1	3604420	3605010	H3K4me3_Cvi-pseudoTair10_AR-GS_common_723	AT1G10820
1	3606860	3607470	H3K4me3_Cvi-pseudoTair10_AR-GS_common_724	AT1G10830
1	3609750	3610410	H3K4me3_Cvi-pseudoTair10_AR-GS_common_725	AT1G10840
1	3612050	3613300	H3K4me3_Cvi-pseudoTair10_AR-GS_common_726	AT1G10850, AT1G04823
1	3623410	3623740	H3K4me3_Cvi-pseudoTair10_AR-GS_common_727	AT1G10870
1	3627710	3628210	H3K4me3_Cvi-pseudoTair10_AR-GS_common_728	AT1G10890
1	3639860	3640200	H3K4me3_Cvi-pseudoTair10_AR-GS_common_729	AT1G10910
1	3655240	3655590	H3K4me3_Cvi-pseudoTair10_AR-GS_common_730	AT1G10930
1	3657970	3658400	H3K4me3_Cvi-pseudoTair10_AR-GS_common_731	AT1G10940
1	3659210	3659680	H3K4me3_Cvi-pseudoTair10_AR-GS_common_732	AT1G10950
1	3664390	3664860	H3K4me3_Cvi-pseudoTair10_AR-GS_common_733	AT1G10960
1	3666830	3667120	H3K4me3_Cvi-pseudoTair10_AR-GS_common_734	AT1G10970
1	3670630	3670920	H3K4me3_Cvi-pseudoTair10_AR-GS_common_735	AT1G10990
1	3675740	3675960	H3K4me3_Cvi-pseudoTair10_AR-GS_common_736	AT1G11000
1	3676750	3677480	H3K4me3_Cvi-pseudoTair10_AR-GS_common_737	AT1G11020
1	3681810	3682740	H3K4me3_Cvi-pseudoTair10_AR-GS_common_738	AT1G11050
1	3684660	3685530	H3K4me3_Cvi-pseudoTair10_AR-GS_common_739	AT1G11060
1	3702630	3703330	H3K4me3_Cvi-pseudoTair10_AR-GS_common_740	AT1G11090
1	3708950	3709570	H3K4me3_Cvi-pseudoTair10_AR-GS_common_741	AT1G11100
1	3715130	3715540	H3K4me3_Cvi-pseudoTair10_AR-GS_common_742	AT1G11120, AT1TE12090
1	3718780	3719500	H3K4me3_Cvi-pseudoTair10_AR-GS_common_743	AT1G11125
1	3729000	3729510	H3K4me3_Cvi-pseudoTair10_AR-GS_common_744	AT1TE12135, AT1G11150
1	3744920	3745490	H3K4me3_Cvi-pseudoTair10_AR-GS_common_745	AT1G11175
1	3745770	3746070	H3K4me3_Cvi-pseudoTair10_AR-GS_common_746	AT1G11180
1	3756360	3756920	H3K4me3_Cvi-pseudoTair10_AR-GS_common_747	AT1G11210
1	3760010	3760350	H3K4me3_Cvi-pseudoTair10_AR-GS_common_748	.
1	3760550	3761160	H3K4me3_Cvi-pseudoTair10_AR-GS_common_749	AT1G11220
1	3767830	3768280	H3K4me3_Cvi-pseudoTair10_AR-GS_common_750	.
1	3777810	3778220	H3K4me3_Cvi-pseudoTair10_AR-GS_common_751	AT1G11260
1	3778950	3779440	H3K4me3_Cvi-pseudoTair10_AR-GS_common_752	.
1	3793340	3794110	H3K4me3_Cvi-pseudoTair10_AR-GS_common_753	AT1G11290
1	3803490	3803880	H3K4me3_Cvi-pseudoTair10_AR-GS_common_754	AT1G11310
1	3807140	3807750	H3K4me3_Cvi-pseudoTair10_AR-GS_common_755	AT1G11320
1	3810400	3810750	H3K4me3_Cvi-pseudoTair10_AR-GS_common_756	AT1G11330
1	3822150	3822960	H3K4me3_Cvi-pseudoTair10_AR-GS_common_757	AT1G11360
1	3828690	3829080	H3K4me3_Cvi-pseudoTair10_AR-GS_common_758	.
1	3829910	3830230	H3K4me3_Cvi-pseudoTair10_AR-GS_common_759	AT1G11370
1	3832620	3833010	H3K4me3_Cvi-pseudoTair10_AR-GS_common_760	AT1G11380
1	3836890	3837560	H3K4me3_Cvi-pseudoTair10_AR-GS_common_761	AT1G11390
1	3837850	3838210	H3K4me3_Cvi-pseudoTair10_AR-GS_common_762	AT1G11400
1	3846380	3846820	H3K4me3_Cvi-pseudoTair10_AR-GS_common_763	AT1G11420
1	3847220	3847830	H3K4me3_Cvi-pseudoTair10_AR-GS_common_764	AT1G11430
1	3849670	3849970	H3K4me3_Cvi-pseudoTair10_AR-GS_common_765	AT1G11440
1	3860900	3861200	H3K4me3_Cvi-pseudoTair10_AR-GS_common_766	.
1	3866240	3866920	H3K4me3_Cvi-pseudoTair10_AR-GS_common_767	AT1G11480
1	3876870	3877190	H3K4me3_Cvi-pseudoTair10_AR-GS_common_768	AT1G11540
1	3878780	3879020	H3K4me3_Cvi-pseudoTair10_AR-GS_common_769	.
1	3880030	3880300	H3K4me3_Cvi-pseudoTair10_AR-GS_common_770	AT1G11545
1	3895950	3896940	H3K4me3_Cvi-pseudoTair10_AR-GS_common_771	AT1G11592
1	3913760	3914380	H3K4me3_Cvi-pseudoTair10_AR-GS_common_772	AT1G11630
1	3914800	3915260	H3K4me3_Cvi-pseudoTair10_AR-GS_common_773	AT1G11650
1	3915410	3915750	H3K4me3_Cvi-pseudoTair10_AR-GS_common_774	AT1G11650
1	3930300	3930920	H3K4me3_Cvi-pseudoTair10_AR-GS_common_775	AT1G11670
1	3931160	3931470	H3K4me3_Cvi-pseudoTair10_AR-GS_common_776	AT1G11670
1	3945800	3946440	H3K4me3_Cvi-pseudoTair10_AR-GS_common_777	AT1G11700
1	3948680	3949350	H3K4me3_Cvi-pseudoTair10_AR-GS_common_778	AT1G11710
1	3951420	3951750	H3K4me3_Cvi-pseudoTair10_AR-GS_common_779	AT1G11720, AT1G04873
1	3965690	3966840	H3K4me3_Cvi-pseudoTair10_AR-GS_common_780	AT1G11740
1	3967550	3968110	H3K4me3_Cvi-pseudoTair10_AR-GS_common_781	AT1G11750
1	3971310	3971760	H3K4me3_Cvi-pseudoTair10_AR-GS_common_782	AT1G11755
1	3972950	3973250	H3K4me3_Cvi-pseudoTair10_AR-GS_common_783	AT1G11760
1	3975830	3976280	H3K4me3_Cvi-pseudoTair10_AR-GS_common_784	AT1G11770
1	3978780	3979230	H3K4me3_Cvi-pseudoTair10_AR-GS_common_785	AT1G11780
1	3980090	3980380	H3K4me3_Cvi-pseudoTair10_AR-GS_common_786	.
1	3981320	3981770	H3K4me3_Cvi-pseudoTair10_AR-GS_common_787	AT1G11790
1	3986750	3987260	H3K4me3_Cvi-pseudoTair10_AR-GS_common_788	AT1G11800
1	3992650	3993500	H3K4me3_Cvi-pseudoTair10_AR-GS_common_789	AT1G11820
1	3995480	3995700	H3K4me3_Cvi-pseudoTair10_AR-GS_common_790	AT1G11840
1	3999270	3999590	H3K4me3_Cvi-pseudoTair10_AR-GS_common_791	AT1G11850
1	4001750	4002040	H3K4me3_Cvi-pseudoTair10_AR-GS_common_792	AT1G11860
1	4003830	4004340	H3K4me3_Cvi-pseudoTair10_AR-GS_common_793	AT1G11870
1	4009790	4010420	H3K4me3_Cvi-pseudoTair10_AR-GS_common_794	AT1G11880
1	4014340	4014650	H3K4me3_Cvi-pseudoTair10_AR-GS_common_795	AT1G11900
1	4014840	4015250	H3K4me3_Cvi-pseudoTair10_AR-GS_common_796	AT1G11905
1	4028720	4029200	H3K4me3_Cvi-pseudoTair10_AR-GS_common_797	AT1G11930
1	4033620	4034100	H3K4me3_Cvi-pseudoTair10_AR-GS_common_798	AT1G11940
1	4038510	4038740	H3K4me3_Cvi-pseudoTair10_AR-GS_common_799	AT1G11950
1	4053140	4053840	H3K4me3_Cvi-pseudoTair10_AR-GS_common_800	AT1G12000
1	4058200	4058430	H3K4me3_Cvi-pseudoTair10_AR-GS_common_801	AT1G12013
1	4062610	4063290	H3K4me3_Cvi-pseudoTair10_AR-GS_common_802	AT1G12020
1	4064830	4065240	H3K4me3_Cvi-pseudoTair10_AR-GS_common_803	.
1	4065960	4066350	H3K4me3_Cvi-pseudoTair10_AR-GS_common_804	AT1G12030
1	4071970	4072380	H3K4me3_Cvi-pseudoTair10_AR-GS_common_805	.
1	4072780	4073380	H3K4me3_Cvi-pseudoTair10_AR-GS_common_806	AT1G12050
1	4076320	4077000	H3K4me3_Cvi-pseudoTair10_AR-GS_common_807	AT1G12060
1	4077700	4077970	H3K4me3_Cvi-pseudoTair10_AR-GS_common_808	AT1G12064
1	4106140	4106690	H3K4me3_Cvi-pseudoTair10_AR-GS_common_809	AT1G12110
1	4118540	4119140	H3K4me3_Cvi-pseudoTair10_AR-GS_common_810	AT1G12130
1	4121330	4121900	H3K4me3_Cvi-pseudoTair10_AR-GS_common_811	AT1G12140
1	4126070	4126560	H3K4me3_Cvi-pseudoTair10_AR-GS_common_812	AT1G12160
1	4137520	4138190	H3K4me3_Cvi-pseudoTair10_AR-GS_common_813	AT1G12200
1	4148020	4148380	H3K4me3_Cvi-pseudoTair10_AR-GS_common_814	AT1G12230
1	4153740	4154100	H3K4me3_Cvi-pseudoTair10_AR-GS_common_815	AT1G12240
1	4157760	4158350	H3K4me3_Cvi-pseudoTair10_AR-GS_common_816	AT1G12244
1	4159440	4159860	H3K4me3_Cvi-pseudoTair10_AR-GS_common_817	AT1G12250
1	4172040	4172850	H3K4me3_Cvi-pseudoTair10_AR-GS_common_818	AT1G12270
1	4182060	4182320	H3K4me3_Cvi-pseudoTair10_AR-GS_common_819	AT1G12290, AT1G12294
1	4185820	4186170	H3K4me3_Cvi-pseudoTair10_AR-GS_common_820	AT1G12300
1	4187460	4188030	H3K4me3_Cvi-pseudoTair10_AR-GS_common_821	AT1G12320, AT1G12310
1	4189430	4190150	H3K4me3_Cvi-pseudoTair10_AR-GS_common_822	.
1	4194890	4196140	H3K4me3_Cvi-pseudoTair10_AR-GS_common_823	AT1G12330
1	4198440	4199010	H3K4me3_Cvi-pseudoTair10_AR-GS_common_824	AT1G12350
1	4201010	4201530	H3K4me3_Cvi-pseudoTair10_AR-GS_common_825	AT1G12360
1	4208460	4208970	H3K4me3_Cvi-pseudoTair10_AR-GS_common_826	AT1G12370
1	4215760	4217100	H3K4me3_Cvi-pseudoTair10_AR-GS_common_827	AT1G12380
1	4220170	4220490	H3K4me3_Cvi-pseudoTair10_AR-GS_common_828	AT1G12390
1	4223050	4223560	H3K4me3_Cvi-pseudoTair10_AR-GS_common_829	AT1G12410
1	4238110	4238660	H3K4me3_Cvi-pseudoTair10_AR-GS_common_830	AT1G12430
1	4241800	4242330	H3K4me3_Cvi-pseudoTair10_AR-GS_common_831	.
1	4242800	4243000	H3K4me3_Cvi-pseudoTair10_AR-GS_common_832	AT1G12440
1	4244320	4244810	H3K4me3_Cvi-pseudoTair10_AR-GS_common_833	AT1G12450
1	4247620	4248170	H3K4me3_Cvi-pseudoTair10_AR-GS_common_834	AT1G12460
1	4250980	4251470	H3K4me3_Cvi-pseudoTair10_AR-GS_common_835	AT1G12470
1	4264250	4265070	H3K4me3_Cvi-pseudoTair10_AR-GS_common_836	AT1G12500
1	4268370	4268940	H3K4me3_Cvi-pseudoTair10_AR-GS_common_837	AT1G12520
1	4270450	4270780	H3K4me3_Cvi-pseudoTair10_AR-GS_common_838	AT1G12530
1	4274620	4275120	H3K4me3_Cvi-pseudoTair10_AR-GS_common_839	AT1G12550
1	4283260	4283550	H3K4me3_Cvi-pseudoTair10_AR-GS_common_840	AT1G12580
1	4290320	4290810	H3K4me3_Cvi-pseudoTair10_AR-GS_common_841	AT1G12610
1	4296420	4297010	H3K4me3_Cvi-pseudoTair10_AR-GS_common_842	AT1G12620
1	4298890	4299250	H3K4me3_Cvi-pseudoTair10_AR-GS_common_843	AT1G12630
1	4305140	4305740	H3K4me3_Cvi-pseudoTair10_AR-GS_common_844	AT1G12640
1	4306000	4306260	H3K4me3_Cvi-pseudoTair10_AR-GS_common_845	AT1G12650
1	4322330	4322920	H3K4me3_Cvi-pseudoTair10_AR-GS_common_846	AT1G12680
1	4325820	4326240	H3K4me3_Cvi-pseudoTair10_AR-GS_common_847	AT1G12700
1	4327770	4328480	H3K4me3_Cvi-pseudoTair10_AR-GS_common_848	AT1G12710
1	4334600	4334930	H3K4me3_Cvi-pseudoTair10_AR-GS_common_849	AT1G12730
1	4348570	4349500	H3K4me3_Cvi-pseudoTair10_AR-GS_common_850	AT1G12760
1	4353850	4354210	H3K4me3_Cvi-pseudoTair10_AR-GS_common_851	AT1G12775
1	4357440	4357700	H3K4me3_Cvi-pseudoTair10_AR-GS_common_852	AT1G12780
1	4357860	4358200	H3K4me3_Cvi-pseudoTair10_AR-GS_common_853	AT1G12780
1	4360980	4361260	H3K4me3_Cvi-pseudoTair10_AR-GS_common_854	AT1G12790
1	4364870	4365310	H3K4me3_Cvi-pseudoTair10_AR-GS_common_855	AT1G12800
1	4367350	4367930	H3K4me3_Cvi-pseudoTair10_AR-GS_common_856	AT1G12810
1	4370520	4371190	H3K4me3_Cvi-pseudoTair10_AR-GS_common_857	AT1G12820
1	4374390	4375150	H3K4me3_Cvi-pseudoTair10_AR-GS_common_858	AT1G12840, AT1TE14210, AT1G12830
1	4375580	4376220	H3K4me3_Cvi-pseudoTair10_AR-GS_common_859	AT1G12840
1	4380930	4381610	H3K4me3_Cvi-pseudoTair10_AR-GS_common_860	AT1G12850
1	4384610	4385460	H3K4me3_Cvi-pseudoTair10_AR-GS_common_861	AT1G12860
1	4395470	4396220	H3K4me3_Cvi-pseudoTair10_AR-GS_common_862	AT1G12910
1	4397410	4398060	H3K4me3_Cvi-pseudoTair10_AR-GS_common_863	AT1G12920
1	4404760	4405520	H3K4me3_Cvi-pseudoTair10_AR-GS_common_864	AT1G12930
1	4416310	4417050	H3K4me3_Cvi-pseudoTair10_AR-GS_common_865	AT1G12940
1	4423640	4424350	H3K4me3_Cvi-pseudoTair10_AR-GS_common_866	AT1G12970
1	4429800	4430280	H3K4me3_Cvi-pseudoTair10_AR-GS_common_867	AT1G12980
1	4433760	4434270	H3K4me3_Cvi-pseudoTair10_AR-GS_common_868	AT1G12990
1	4439200	4439430	H3K4me3_Cvi-pseudoTair10_AR-GS_common_869	AT1G13000
1	4442470	4443660	H3K4me3_Cvi-pseudoTair10_AR-GS_common_870	AT1G13020
1	4446720	4447340	H3K4me3_Cvi-pseudoTair10_AR-GS_common_871	AT1G13030
1	4447540	4448030	H3K4me3_Cvi-pseudoTair10_AR-GS_common_872	AT1G13040
1	4452310	4452890	H3K4me3_Cvi-pseudoTair10_AR-GS_common_873	AT1G13060
1	4459300	4459660	H3K4me3_Cvi-pseudoTair10_AR-GS_common_874	AT1G13080
1	4461840	4462480	H3K4me3_Cvi-pseudoTair10_AR-GS_common_875	AT1G13090
1	4472880	4473200	H3K4me3_Cvi-pseudoTair10_AR-GS_common_876	AT1G13120
1	4478100	4478350	H3K4me3_Cvi-pseudoTair10_AR-GS_common_877	.
1	4480810	4481150	H3K4me3_Cvi-pseudoTair10_AR-GS_common_878	AT1G13145
1	4484590	4485270	H3K4me3_Cvi-pseudoTair10_AR-GS_common_879	AT1G13160
1	4491900	4492510	H3K4me3_Cvi-pseudoTair10_AR-GS_common_880	AT1G13170
1	4495020	4495740	H3K4me3_Cvi-pseudoTair10_AR-GS_common_881	AT1G13180
1	4498920	4499220	H3K4me3_Cvi-pseudoTair10_AR-GS_common_882	AT1G13190
1	4513070	4513740	H3K4me3_Cvi-pseudoTair10_AR-GS_common_883	AT1G13210
1	4515600	4516060	H3K4me3_Cvi-pseudoTair10_AR-GS_common_884	AT1G13220
1	4525610	4525930	H3K4me3_Cvi-pseudoTair10_AR-GS_common_885	AT1G13245
1	4529010	4530060	H3K4me3_Cvi-pseudoTair10_AR-GS_common_886	AT1G13250
1	4542420	4543100	H3K4me3_Cvi-pseudoTair10_AR-GS_common_887	AT1G13260
1	4544960	4545280	H3K4me3_Cvi-pseudoTair10_AR-GS_common_888	AT1G13270
1	4548020	4548570	H3K4me3_Cvi-pseudoTair10_AR-GS_common_889	.
1	4576080	4576640	H3K4me3_Cvi-pseudoTair10_AR-GS_common_890	AT1G13350
1	4577220	4577800	H3K4me3_Cvi-pseudoTair10_AR-GS_common_891	AT1G13360
1	4588230	4588600	H3K4me3_Cvi-pseudoTair10_AR-GS_common_892	AT1G13370
1	4590080	4590430	H3K4me3_Cvi-pseudoTair10_AR-GS_common_893	AT1G13380
1	4592800	4593580	H3K4me3_Cvi-pseudoTair10_AR-GS_common_894	.
1	4601280	4601740	H3K4me3_Cvi-pseudoTair10_AR-GS_common_895	AT1G13410
1	4610120	4610570	H3K4me3_Cvi-pseudoTair10_AR-GS_common_896	AT1G13440
1	4614570	4615180	H3K4me3_Cvi-pseudoTair10_AR-GS_common_897	AT1G13450
1	4635790	4636200	H3K4me3_Cvi-pseudoTair10_AR-GS_common_898	.
1	4641580	4642030	H3K4me3_Cvi-pseudoTair10_AR-GS_common_899	AT1G13560
1	4672460	4673080	H3K4me3_Cvi-pseudoTair10_AR-GS_common_900	AT1G13630
1	4679050	4679300	H3K4me3_Cvi-pseudoTair10_AR-GS_common_901	AT1G13640
1	4679490	4679770	H3K4me3_Cvi-pseudoTair10_AR-GS_common_902	AT1G13640
1	4688430	4688670	H3K4me3_Cvi-pseudoTair10_AR-GS_common_903	AT1G13670
1	4693300	4693910	H3K4me3_Cvi-pseudoTair10_AR-GS_common_904	AT1G13690, AT1G05017
1	4704180	4704570	H3K4me3_Cvi-pseudoTair10_AR-GS_common_905	AT1G13710
1	4713950	4714780	H3K4me3_Cvi-pseudoTair10_AR-GS_common_906	AT1G13740
1	4721730	4722160	H3K4me3_Cvi-pseudoTair10_AR-GS_common_907	AT1G13770
1	4724600	4725140	H3K4me3_Cvi-pseudoTair10_AR-GS_common_908	AT1G13780
1	4733300	4733750	H3K4me3_Cvi-pseudoTair10_AR-GS_common_909	AT1G13800
1	4734040	4734650	H3K4me3_Cvi-pseudoTair10_AR-GS_common_910	AT1G13810
1	4735550	4735890	H3K4me3_Cvi-pseudoTair10_AR-GS_common_911	AT1G13820
1	4746620	4746870	H3K4me3_Cvi-pseudoTair10_AR-GS_common_912	AT1G13860
1	4748100	4748340	H3K4me3_Cvi-pseudoTair10_AR-GS_common_913	AT1G13870, AT1TE15370
1	4748960	4749380	H3K4me3_Cvi-pseudoTair10_AR-GS_common_914	AT1G13880
1	4754840	4755570	H3K4me3_Cvi-pseudoTair10_AR-GS_common_915	AT1G13900
1	4755860	4756400	H3K4me3_Cvi-pseudoTair10_AR-GS_common_916	AT1G13910
1	4761070	4761580	H3K4me3_Cvi-pseudoTair10_AR-GS_common_917	AT1G13930
1	4776570	4777070	H3K4me3_Cvi-pseudoTair10_AR-GS_common_918	AT1G13960
1	4788570	4789010	H3K4me3_Cvi-pseudoTair10_AR-GS_common_919	AT1G13980
1	4794780	4795350	H3K4me3_Cvi-pseudoTair10_AR-GS_common_920	AT1G13990
1	4797410	4798060	H3K4me3_Cvi-pseudoTair10_AR-GS_common_921	AT1G14000
1	4801280	4801790	H3K4me3_Cvi-pseudoTair10_AR-GS_common_922	AT1G14010
1	4802770	4803500	H3K4me3_Cvi-pseudoTair10_AR-GS_common_923	AT1G14020
1	4807000	4807450	H3K4me3_Cvi-pseudoTair10_AR-GS_common_924	AT1G14030
1	4810650	4810940	H3K4me3_Cvi-pseudoTair10_AR-GS_common_925	AT1G14040
1	4811850	4812210	H3K4me3_Cvi-pseudoTair10_AR-GS_common_926	AT1G14040
1	4817330	4818000	H3K4me3_Cvi-pseudoTair10_AR-GS_common_927	AT1G14060
1	4820210	4820490	H3K4me3_Cvi-pseudoTair10_AR-GS_common_928	AT1G14071
1	4826800	4827350	H3K4me3_Cvi-pseudoTair10_AR-GS_common_929	AT1G14090
1	4839140	4839630	H3K4me3_Cvi-pseudoTair10_AR-GS_common_930	AT1G14140
1	4839850	4840340	H3K4me3_Cvi-pseudoTair10_AR-GS_common_931	AT1G14150
1	4845500	4845760	H3K4me3_Cvi-pseudoTair10_AR-GS_common_932	AT1G14170
1	4847190	4847480	H3K4me3_Cvi-pseudoTair10_AR-GS_common_933	AT1G14180
1	4854500	4855100	H3K4me3_Cvi-pseudoTair10_AR-GS_common_934	AT1G14200
1	4855510	4855870	H3K4me3_Cvi-pseudoTair10_AR-GS_common_935	AT1G14205
1	4861260	4862030	H3K4me3_Cvi-pseudoTair10_AR-GS_common_936	AT1G14230
1	4876600	4877170	H3K4me3_Cvi-pseudoTair10_AR-GS_common_937	AT1G14270
1	4881750	4881950	H3K4me3_Cvi-pseudoTair10_AR-GS_common_938	AT1G14290
1	4884270	4884740	H3K4me3_Cvi-pseudoTair10_AR-GS_common_939	AT1G14300
1	4885010	4885480	H3K4me3_Cvi-pseudoTair10_AR-GS_common_940	AT1G14310
1	4888250	4888800	H3K4me3_Cvi-pseudoTair10_AR-GS_common_941	AT1G14320
1	4891270	4891770	H3K4me3_Cvi-pseudoTair10_AR-GS_common_942	AT1G14330
1	4899130	4899680	H3K4me3_Cvi-pseudoTair10_AR-GS_common_943	AT1G14345
1	4912800	4913130	H3K4me3_Cvi-pseudoTair10_AR-GS_common_944	AT1G14360
1	4928020	4928640	H3K4me3_Cvi-pseudoTair10_AR-GS_common_945	AT1G14400
1	4930560	4930890	H3K4me3_Cvi-pseudoTair10_AR-GS_common_946	AT1G14410
1	4934740	4935930	H3K4me3_Cvi-pseudoTair10_AR-GS_common_947	AT1G14430
1	4939320	4939640	H3K4me3_Cvi-pseudoTair10_AR-GS_common_948	.
1	4947150	4947590	H3K4me3_Cvi-pseudoTair10_AR-GS_common_949	AT1G14450, AT1G14453
1	4952260	4952880	H3K4me3_Cvi-pseudoTair10_AR-GS_common_950	AT1G14460
1	4954070	4954700	H3K4me3_Cvi-pseudoTair10_AR-GS_common_951	AT1G14470
1	4958580	4959350	H3K4me3_Cvi-pseudoTair10_AR-GS_common_952	AT1G14490
1	4963930	4964290	H3K4me3_Cvi-pseudoTair10_AR-GS_common_953	AT1G14510
1	4969710	4970110	H3K4me3_Cvi-pseudoTair10_AR-GS_common_954	AT1G14520
1	4972990	4973690	H3K4me3_Cvi-pseudoTair10_AR-GS_common_955	AT1G14530
1	4980680	4981400	H3K4me3_Cvi-pseudoTair10_AR-GS_common_956	AT1G14560
1	4983610	4983950	H3K4me3_Cvi-pseudoTair10_AR-GS_common_957	AT1G14570
1	4990030	4990300	H3K4me3_Cvi-pseudoTair10_AR-GS_common_958	AT1G14580
1	4990480	4990770	H3K4me3_Cvi-pseudoTair10_AR-GS_common_959	AT1G14580
1	5000190	5000670	H3K4me3_Cvi-pseudoTair10_AR-GS_common_960	AT1G14590
1	5003170	5003430	H3K4me3_Cvi-pseudoTair10_AR-GS_common_961	AT1G14600
1	5014030	5014460	H3K4me3_Cvi-pseudoTair10_AR-GS_common_962	AT1G14610
1	5016050	5016590	H3K4me3_Cvi-pseudoTair10_AR-GS_common_963	AT1G14620
1	5023420	5024170	H3K4me3_Cvi-pseudoTair10_AR-GS_common_964	AT1G14640
1	5025190	5025710	H3K4me3_Cvi-pseudoTair10_AR-GS_common_965	AT1TE16265
1	5027670	5028300	H3K4me3_Cvi-pseudoTair10_AR-GS_common_966	AT1G14650
1	5035820	5036490	H3K4me3_Cvi-pseudoTair10_AR-GS_common_967	AT1G14660
1	5037620	5037920	H3K4me3_Cvi-pseudoTair10_AR-GS_common_968	AT1G14670
1	5040800	5041260	H3K4me3_Cvi-pseudoTair10_AR-GS_common_969	AT1G14680
1	5042610	5042810	H3K4me3_Cvi-pseudoTair10_AR-GS_common_970	AT1G14685
1	5046400	5046640	H3K4me3_Cvi-pseudoTair10_AR-GS_common_971	AT1G14686
1	5047970	5048470	H3K4me3_Cvi-pseudoTair10_AR-GS_common_972	AT1G14687
1	5062310	5062590	H3K4me3_Cvi-pseudoTair10_AR-GS_common_973	.
1	5064160	5065050	H3K4me3_Cvi-pseudoTair10_AR-GS_common_974	AT1G14710
1	5066990	5067190	H3K4me3_Cvi-pseudoTair10_AR-GS_common_975	.
1	5076650	5077740	H3K4me3_Cvi-pseudoTair10_AR-GS_common_976	AT1G14740
1	5081520	5082510	H3K4me3_Cvi-pseudoTair10_AR-GS_common_977	AT1G14750
1	5088300	5088500	H3K4me3_Cvi-pseudoTair10_AR-GS_common_978	AT1G14770
1	5090950	5091480	H3K4me3_Cvi-pseudoTair10_AR-GS_common_979	AT1G14780
1	5097750	5097990	H3K4me3_Cvi-pseudoTair10_AR-GS_common_980	AT1G14790
1	5098620	5099060	H3K4me3_Cvi-pseudoTair10_AR-GS_common_981	AT1TE16500
1	5103930	5104690	H3K4me3_Cvi-pseudoTair10_AR-GS_common_982	AT1G14810
1	5106690	5106920	H3K4me3_Cvi-pseudoTair10_AR-GS_common_983	AT1G14820
1	5110990	5111640	H3K4me3_Cvi-pseudoTair10_AR-GS_common_984	AT1G14830
1	5115010	5115340	H3K4me3_Cvi-pseudoTair10_AR-GS_common_985	AT1G14840
1	5122740	5123500	H3K4me3_Cvi-pseudoTair10_AR-GS_common_986	AT1G14850
1	5124920	5125120	H3K4me3_Cvi-pseudoTair10_AR-GS_common_987	AT1G14860
1	5137140	5137700	H3K4me3_Cvi-pseudoTair10_AR-GS_common_988	AT1G14890
1	5138590	5139370	H3K4me3_Cvi-pseudoTair10_AR-GS_common_989	AT1G14900
1	5143050	5143690	H3K4me3_Cvi-pseudoTair10_AR-GS_common_990	AT1G14910
1	5149330	5151050	H3K4me3_Cvi-pseudoTair10_AR-GS_common_991	AT1G14920
1	5152710	5153070	H3K4me3_Cvi-pseudoTair10_AR-GS_common_992	AT1G14930
1	5164400	5165040	H3K4me3_Cvi-pseudoTair10_AR-GS_common_993	AT1G14970
1	5166240	5166700	H3K4me3_Cvi-pseudoTair10_AR-GS_common_994	AT1G14980
1	5167630	5168210	H3K4me3_Cvi-pseudoTair10_AR-GS_common_995	AT1G14990
1	5168610	5169900	H3K4me3_Cvi-pseudoTair10_AR-GS_common_996	AT1G15000, AT1G15002
1	5175620	5176230	H3K4me3_Cvi-pseudoTair10_AR-GS_common_997	AT1G15020
1	5177570	5178410	H3K4me3_Cvi-pseudoTair10_AR-GS_common_998	AT1G15030
1	5186410	5186950	H3K4me3_Cvi-pseudoTair10_AR-GS_common_999	AT1G15060
1	5187650	5188290	H3K4me3_Cvi-pseudoTair10_AR-GS_common_1000	AT1G15080
1	5193540	5194160	H3K4me3_Cvi-pseudoTair10_AR-GS_common_1001	AT1G15100
1	5199290	5200100	H3K4me3_Cvi-pseudoTair10_AR-GS_common_1002	AT1G15110
1	5209110	5209900	H3K4me3_Cvi-pseudoTair10_AR-GS_common_1003	AT1G15130
1	5211290	5212100	H3K4me3_Cvi-pseudoTair10_AR-GS_common_1004	AT1G15140
1	5219480	5220150	H3K4me3_Cvi-pseudoTair10_AR-GS_common_1005	AT1G15165
1	5220620	5221210	H3K4me3_Cvi-pseudoTair10_AR-GS_common_1006	AT1G15170
1	5224380	5225140	H3K4me3_Cvi-pseudoTair10_AR-GS_common_1007	AT1G15180
1	5227200	5227950	H3K4me3_Cvi-pseudoTair10_AR-GS_common_1008	AT1G15190
1	5230360	5231080	H3K4me3_Cvi-pseudoTair10_AR-GS_common_1009	AT1G15200
1	5236220	5236430	H3K4me3_Cvi-pseudoTair10_AR-GS_common_1010	AT1G15210
1	5240980	5241520	H3K4me3_Cvi-pseudoTair10_AR-GS_common_1011	AT1G15220
1	5242450	5243250	H3K4me3_Cvi-pseudoTair10_AR-GS_common_1012	AT1G15230
1	5243460	5244250	H3K4me3_Cvi-pseudoTair10_AR-GS_common_1013	AT1G15240
1	5248980	5249430	H3K4me3_Cvi-pseudoTair10_AR-GS_common_1014	AT1G15250
1	5251570	5252050	H3K4me3_Cvi-pseudoTair10_AR-GS_common_1015	AT1G15270
1	5252330	5252990	H3K4me3_Cvi-pseudoTair10_AR-GS_common_1016	AT1G15280
1	5263830	5264180	H3K4me3_Cvi-pseudoTair10_AR-GS_common_1017	AT1G15290
1	5267680	5268420	H3K4me3_Cvi-pseudoTair10_AR-GS_common_1018	AT1G15300
1	5271530	5272050	H3K4me3_Cvi-pseudoTair10_AR-GS_common_1019	AT1G15310
1	5273760	5274080	H3K4me3_Cvi-pseudoTair10_AR-GS_common_1020	AT1G15320
1	5274310	5275290	H3K4me3_Cvi-pseudoTair10_AR-GS_common_1021	AT1G15330
1	5276940	5277250	H3K4me3_Cvi-pseudoTair10_AR-GS_common_1022	AT1G15340
1	5279350	5279860	H3K4me3_Cvi-pseudoTair10_AR-GS_common_1023	AT1G15350
1	5284020	5284440	H3K4me3_Cvi-pseudoTair10_AR-GS_common_1024	.
1	5287070	5287380	H3K4me3_Cvi-pseudoTair10_AR-GS_common_1025	AT1G15370
1	5294630	5295130	H3K4me3_Cvi-pseudoTair10_AR-GS_common_1026	AT1G15390
1	5295840	5296850	H3K4me3_Cvi-pseudoTair10_AR-GS_common_1027	AT1G15400
1	5299240	5299850	H3K4me3_Cvi-pseudoTair10_AR-GS_common_1028	AT1G15410
1	5303040	5303360	H3K4me3_Cvi-pseudoTair10_AR-GS_common_1029	AT1G15420
1	5304370	5304700	H3K4me3_Cvi-pseudoTair10_AR-GS_common_1030	AT1G15430
1	5308780	5309490	H3K4me3_Cvi-pseudoTair10_AR-GS_common_1031	AT1G15440
1	5315540	5315990	H3K4me3_Cvi-pseudoTair10_AR-GS_common_1032	AT1G15470
1	5318020	5318370	H3K4me3_Cvi-pseudoTair10_AR-GS_common_1033	AT1G15480
1	5323130	5323760	H3K4me3_Cvi-pseudoTair10_AR-GS_common_1034	AT1G15490
1	5326320	5327240	H3K4me3_Cvi-pseudoTair10_AR-GS_common_1035	AT1G15500
1	5329060	5329630	H3K4me3_Cvi-pseudoTair10_AR-GS_common_1036	AT1G15510
1	5332330	5332970	H3K4me3_Cvi-pseudoTair10_AR-GS_common_1037	.
1	5340690	5342020	H3K4me3_Cvi-pseudoTair10_AR-GS_common_1038	AT1G15530
1	5362040	5362360	H3K4me3_Cvi-pseudoTair10_AR-GS_common_1039	AT1G15570
1	5381120	5381600	H3K4me3_Cvi-pseudoTair10_AR-GS_common_1040	AT1G15660
1	5390070	5390950	H3K4me3_Cvi-pseudoTair10_AR-GS_common_1041	AT1G15670
1	5399050	5400070	H3K4me3_Cvi-pseudoTair10_AR-GS_common_1042	AT1G15690
1	5403220	5403820	H3K4me3_Cvi-pseudoTair10_AR-GS_common_1043	AT1G15700
1	5404340	5405310	H3K4me3_Cvi-pseudoTair10_AR-GS_common_1044	AT1G15710
1	5405990	5406700	H3K4me3_Cvi-pseudoTair10_AR-GS_common_1045	AT1G15720
1	5409280	5409970	H3K4me3_Cvi-pseudoTair10_AR-GS_common_1046	AT1G15730
1	5410910	5411190	H3K4me3_Cvi-pseudoTair10_AR-GS_common_1047	AT1G15740
1	5411480	5411680	H3K4me3_Cvi-pseudoTair10_AR-GS_common_1048	AT1G15740
1	5425700	5426180	H3K4me3_Cvi-pseudoTair10_AR-GS_common_1049	AT1G15760
1	5435990	5436530	H3K4me3_Cvi-pseudoTair10_AR-GS_common_1050	AT1G15780
1	5442670	5443660	H3K4me3_Cvi-pseudoTair10_AR-GS_common_1051	AT1G15800
1	5444450	5445250	H3K4me3_Cvi-pseudoTair10_AR-GS_common_1052	AT1G15810
1	5446750	5447310	H3K4me3_Cvi-pseudoTair10_AR-GS_common_1053	AT1G05207
1	5448110	5450180	H3K4me3_Cvi-pseudoTair10_AR-GS_common_1054	AT1G15830, AT1G15825
1	5451510	5452220	H3K4me3_Cvi-pseudoTair10_AR-GS_common_1055	AT1G15840, AT1TE17610
1	5455040	5455330	H3K4me3_Cvi-pseudoTair10_AR-GS_common_1056	AT1G15860
1	5457100	5457390	H3K4me3_Cvi-pseudoTair10_AR-GS_common_1057	AT1G15870
1	5464370	5464730	H3K4me3_Cvi-pseudoTair10_AR-GS_common_1058	AT1G15900
1	5469520	5470360	H3K4me3_Cvi-pseudoTair10_AR-GS_common_1059	AT1G15920
1	5473610	5474080	H3K4me3_Cvi-pseudoTair10_AR-GS_common_1060	AT1G15940
1	5478730	5479280	H3K4me3_Cvi-pseudoTair10_AR-GS_common_1061	AT1G15950
1	5480150	5480470	H3K4me3_Cvi-pseudoTair10_AR-GS_common_1062	AT1G15950
1	5488070	5488630	H3K4me3_Cvi-pseudoTair10_AR-GS_common_1063	AT1G15970
1	5489320	5489650	H3K4me3_Cvi-pseudoTair10_AR-GS_common_1064	AT1G15980
1	5494550	5494800	H3K4me3_Cvi-pseudoTair10_AR-GS_common_1065	AT1G16000
1	5497230	5497700	H3K4me3_Cvi-pseudoTair10_AR-GS_common_1066	AT1G16010
1	5498150	5498720	H3K4me3_Cvi-pseudoTair10_AR-GS_common_1067	AT1G16020
1	5503340	5504520	H3K4me3_Cvi-pseudoTair10_AR-GS_common_1068	AT1G16030
1	5504720	5505120	H3K4me3_Cvi-pseudoTair10_AR-GS_common_1069	AT1G16040
1	5508530	5508790	H3K4me3_Cvi-pseudoTair10_AR-GS_common_1070	AT1G16060
1	5511150	5511660	H3K4me3_Cvi-pseudoTair10_AR-GS_common_1071	.
1	5514340	5515060	H3K4me3_Cvi-pseudoTair10_AR-GS_common_1072	AT1G16080
1	5518470	5518670	H3K4me3_Cvi-pseudoTair10_AR-GS_common_1073	AT1G16110
1	5522760	5523110	H3K4me3_Cvi-pseudoTair10_AR-GS_common_1074	AT1G16120
1	5525840	5526140	H3K4me3_Cvi-pseudoTair10_AR-GS_common_1075	AT1G16130
1	5539390	5539740	H3K4me3_Cvi-pseudoTair10_AR-GS_common_1076	AT1G16170
1	5540500	5541080	H3K4me3_Cvi-pseudoTair10_AR-GS_common_1077	AT1G16180
1	5543160	5543450	H3K4me3_Cvi-pseudoTair10_AR-GS_common_1078	AT1G16190
1	5546800	5547560	H3K4me3_Cvi-pseudoTair10_AR-GS_common_1079	AT1G16210
1	5548510	5548850	H3K4me3_Cvi-pseudoTair10_AR-GS_common_1080	AT1G16220
1	5556200	5556770	H3K4me3_Cvi-pseudoTair10_AR-GS_common_1081	AT1G16240
1	5557000	5557670	H3K4me3_Cvi-pseudoTair10_AR-GS_common_1082	AT1G16250
1	5569700	5570560	H3K4me3_Cvi-pseudoTair10_AR-GS_common_1083	AT1G16280
1	5573650	5573970	H3K4me3_Cvi-pseudoTair10_AR-GS_common_1084	AT1G16290
1	5574290	5574890	H3K4me3_Cvi-pseudoTair10_AR-GS_common_1085	AT1G16300
1	5580850	5581270	H3K4me3_Cvi-pseudoTair10_AR-GS_common_1086	AT1G16320
1	5587180	5587480	H3K4me3_Cvi-pseudoTair10_AR-GS_common_1087	AT1G16330
1	5589850	5590430	H3K4me3_Cvi-pseudoTair10_AR-GS_common_1088	AT1G16340
1	5590880	5591800	H3K4me3_Cvi-pseudoTair10_AR-GS_common_1089	AT1G16350
1	5596760	5597000	H3K4me3_Cvi-pseudoTair10_AR-GS_common_1090	AT1G16370
1	5602940	5603400	H3K4me3_Cvi-pseudoTair10_AR-GS_common_1091	AT1G16390
1	5614610	5614900	H3K4me3_Cvi-pseudoTair10_AR-GS_common_1092	AT1G16430
1	5617310	5617520	H3K4me3_Cvi-pseudoTair10_AR-GS_common_1093	.
1	5617860	5618090	H3K4me3_Cvi-pseudoTair10_AR-GS_common_1094	AT1G16445
1	5622290	5622590	H3K4me3_Cvi-pseudoTair10_AR-GS_common_1095	AT1G16460
1	5622830	5623300	H3K4me3_Cvi-pseudoTair10_AR-GS_common_1096	AT1G16470
1	5628320	5629360	H3K4me3_Cvi-pseudoTair10_AR-GS_common_1097	AT1G16480, AT1G05227
1	5639010	5639980	H3K4me3_Cvi-pseudoTair10_AR-GS_common_1098	AT1G16500
1	5644740	5645290	H3K4me3_Cvi-pseudoTair10_AR-GS_common_1099	AT1G16510
1	5648780	5649220	H3K4me3_Cvi-pseudoTair10_AR-GS_common_1100	AT1G16520
1	5659420	5659720	H3K4me3_Cvi-pseudoTair10_AR-GS_common_1101	AT1G16540
1	5665540	5666370	H3K4me3_Cvi-pseudoTair10_AR-GS_common_1102	AT1G16550
1	5668400	5668710	H3K4me3_Cvi-pseudoTair10_AR-GS_common_1103	AT1G16560
1	5673280	5673520	H3K4me3_Cvi-pseudoTair10_AR-GS_common_1104	AT1G16570
1	5673870	5674250	H3K4me3_Cvi-pseudoTair10_AR-GS_common_1105	AT1G16590
1	5678210	5678740	H3K4me3_Cvi-pseudoTair10_AR-GS_common_1106	AT1G16610
1	5684310	5684780	H3K4me3_Cvi-pseudoTair10_AR-GS_common_1107	AT1G16630
1	5688000	5688470	H3K4me3_Cvi-pseudoTair10_AR-GS_common_1108	AT1G16650
1	5697310	5697800	H3K4me3_Cvi-pseudoTair10_AR-GS_common_1109	AT1G16670
1	5702300	5702680	H3K4me3_Cvi-pseudoTair10_AR-GS_common_1110	AT1G16680
1	5706080	5706350	H3K4me3_Cvi-pseudoTair10_AR-GS_common_1111	AT1G16690
1	5709750	5710240	H3K4me3_Cvi-pseudoTair10_AR-GS_common_1112	AT1G16700
1	5714110	5714780	H3K4me3_Cvi-pseudoTair10_AR-GS_common_1113	AT1G16710
1	5723130	5723700	H3K4me3_Cvi-pseudoTair10_AR-GS_common_1114	AT1G16720, AT1G05253
1	5726570	5727350	H3K4me3_Cvi-pseudoTair10_AR-GS_common_1115	AT1G05257, AT1G16730
1	5727730	5728080	H3K4me3_Cvi-pseudoTair10_AR-GS_common_1116	AT1G16740
1	5736610	5736880	H3K4me3_Cvi-pseudoTair10_AR-GS_common_1117	.
1	5738060	5738770	H3K4me3_Cvi-pseudoTair10_AR-GS_common_1118	AT1G16770
1	5743680	5744210	H3K4me3_Cvi-pseudoTair10_AR-GS_common_1119	AT1G16780
1	5744550	5745090	H3K4me3_Cvi-pseudoTair10_AR-GS_common_1120	AT1G16790
1	5754910	5755440	H3K4me3_Cvi-pseudoTair10_AR-GS_common_1121	AT1G16800
1	5758790	5759300	H3K4me3_Cvi-pseudoTair10_AR-GS_common_1122	AT1G16825
1	5760690	5761410	H3K4me3_Cvi-pseudoTair10_AR-GS_common_1123	AT1G16830
1	5763560	5764040	H3K4me3_Cvi-pseudoTair10_AR-GS_common_1124	AT1G16840
1	5765020	5765590	H3K4me3_Cvi-pseudoTair10_AR-GS_common_1125	AT1G16850
1	5767320	5767830	H3K4me3_Cvi-pseudoTair10_AR-GS_common_1126	AT1G16860
1	5772710	5773210	H3K4me3_Cvi-pseudoTair10_AR-GS_common_1127	AT1G16870
1	5773670	5773930	H3K4me3_Cvi-pseudoTair10_AR-GS_common_1128	AT1G16880
1	5777970	5778390	H3K4me3_Cvi-pseudoTair10_AR-GS_common_1129	AT1G16890
1	5781860	5782340	H3K4me3_Cvi-pseudoTair10_AR-GS_common_1130	AT1G16900
1	5786770	5787070	H3K4me3_Cvi-pseudoTair10_AR-GS_common_1131	AT1G16916
1	5788670	5789180	H3K4me3_Cvi-pseudoTair10_AR-GS_common_1132	AT1G16920
1	5790060	5790360	H3K4me3_Cvi-pseudoTair10_AR-GS_common_1133	AT1G16930
1	5805480	5805790	H3K4me3_Cvi-pseudoTair10_AR-GS_common_1134	AT1G16970, AT1TE18770
1	5823660	5824160	H3K4me3_Cvi-pseudoTair10_AR-GS_common_1135	.
1	5824850	5825330	H3K4me3_Cvi-pseudoTair10_AR-GS_common_1136	AT1G17040
1	5829110	5829620	H3K4me3_Cvi-pseudoTair10_AR-GS_common_1137	AT1G17050
1	5837550	5838170	H3K4me3_Cvi-pseudoTair10_AR-GS_common_1138	AT1G17070, AT1G05287
1	5841230	5841580	H3K4me3_Cvi-pseudoTair10_AR-GS_common_1139	AT1G17080
1	5844740	5845500	H3K4me3_Cvi-pseudoTair10_AR-GS_common_1140	AT1G17100
1	5850190	5850570	H3K4me3_Cvi-pseudoTair10_AR-GS_common_1141	AT1G17110
1	5851900	5852580	H3K4me3_Cvi-pseudoTair10_AR-GS_common_1142	AT1G17120
1	5854170	5854680	H3K4me3_Cvi-pseudoTair10_AR-GS_common_1143	AT1G17130
1	5863670	5863960	H3K4me3_Cvi-pseudoTair10_AR-GS_common_1144	AT1G17147
1	5867640	5868280	H3K4me3_Cvi-pseudoTair10_AR-GS_common_1145	AT1G17160
1	5869810	5870170	H3K4me3_Cvi-pseudoTair10_AR-GS_common_1146	AT1G17170
1	5875430	5875700	H3K4me3_Cvi-pseudoTair10_AR-GS_common_1147	AT1G17190
1	5884080	5884700	H3K4me3_Cvi-pseudoTair10_AR-GS_common_1148	AT1G17210
1	5885150	5885900	H3K4me3_Cvi-pseudoTair10_AR-GS_common_1149	AT1G17220
1	5911040	5911700	H3K4me3_Cvi-pseudoTair10_AR-GS_common_1150	AT1G17270
1	5919620	5919990	H3K4me3_Cvi-pseudoTair10_AR-GS_common_1151	AT1G17280
1	5922740	5923180	H3K4me3_Cvi-pseudoTair10_AR-GS_common_1152	AT1G17290
1	5929820	5930200	H3K4me3_Cvi-pseudoTair10_AR-GS_common_1153	AT1G17330
1	5933880	5934360	H3K4me3_Cvi-pseudoTair10_AR-GS_common_1154	AT1G17340
1	5940600	5940900	H3K4me3_Cvi-pseudoTair10_AR-GS_common_1155	AT1G17345
1	5941770	5942110	H3K4me3_Cvi-pseudoTair10_AR-GS_common_1156	AT1G17350
1	5946820	5947240	H3K4me3_Cvi-pseudoTair10_AR-GS_common_1157	AT1G17360
1	5954570	5954870	H3K4me3_Cvi-pseudoTair10_AR-GS_common_1158	AT1G17370
1	5969290	5969940	H3K4me3_Cvi-pseudoTair10_AR-GS_common_1159	AT1G17410
1	5977540	5977820	H3K4me3_Cvi-pseudoTair10_AR-GS_common_1160	AT1G17420
1	5980650	5981220	H3K4me3_Cvi-pseudoTair10_AR-GS_common_1161	.
1	5982270	5983020	H3K4me3_Cvi-pseudoTair10_AR-GS_common_1162	AT1G17430
1	5986740	5987670	H3K4me3_Cvi-pseudoTair10_AR-GS_common_1163	AT1G17440
1	5996180	5996840	H3K4me3_Cvi-pseudoTair10_AR-GS_common_1164	AT1G17450
1	5997330	5997620	H3K4me3_Cvi-pseudoTair10_AR-GS_common_1165	AT1G17455
1	5998830	5999130	H3K4me3_Cvi-pseudoTair10_AR-GS_common_1166	AT1G17460
1	6002960	6003160	H3K4me3_Cvi-pseudoTair10_AR-GS_common_1167	AT1G17470
1	6007790	6008260	H3K4me3_Cvi-pseudoTair10_AR-GS_common_1168	AT1G17480
1	6018150	6018400	H3K4me3_Cvi-pseudoTair10_AR-GS_common_1169	AT1G17500
1	6023690	6024230	H3K4me3_Cvi-pseudoTair10_AR-GS_common_1170	AT1G17510
1	6026770	6027380	H3K4me3_Cvi-pseudoTair10_AR-GS_common_1171	AT1G17520
1	6027640	6028340	H3K4me3_Cvi-pseudoTair10_AR-GS_common_1172	AT1G17530
1	6034430	6035030	H3K4me3_Cvi-pseudoTair10_AR-GS_common_1173	AT1G17550
1	6039300	6039690	H3K4me3_Cvi-pseudoTair10_AR-GS_common_1174	AT1G17580
1	6052150	6052450	H3K4me3_Cvi-pseudoTair10_AR-GS_common_1175	AT1G17590
1	6062210	6063070	H3K4me3_Cvi-pseudoTair10_AR-GS_common_1176	AT1G17620
1	6064530	6065120	H3K4me3_Cvi-pseudoTair10_AR-GS_common_1177	AT1G17630
1	6068640	6069310	H3K4me3_Cvi-pseudoTair10_AR-GS_common_1178	AT1G17640
1	6071510	6071970	H3K4me3_Cvi-pseudoTair10_AR-GS_common_1179	AT1G17650
1	6073860	6074490	H3K4me3_Cvi-pseudoTair10_AR-GS_common_1180	AT1G17665
1	6076090	6076710	H3K4me3_Cvi-pseudoTair10_AR-GS_common_1181	AT1G17680
1	6087800	6088290	H3K4me3_Cvi-pseudoTair10_AR-GS_common_1182	AT1G17690
1	6097770	6098250	H3K4me3_Cvi-pseudoTair10_AR-GS_common_1183	AT1G17720
1	6099100	6099580	H3K4me3_Cvi-pseudoTair10_AR-GS_common_1184	AT1G17730
1	6101180	6101720	H3K4me3_Cvi-pseudoTair10_AR-GS_common_1185	AT1G17745, AT1G17744
1	6103610	6103890	H3K4me3_Cvi-pseudoTair10_AR-GS_common_1186	.
1	6115930	6116570	H3K4me3_Cvi-pseudoTair10_AR-GS_common_1187	AT1G17760
1	6126670	6127390	H3K4me3_Cvi-pseudoTair10_AR-GS_common_1188	AT1G17790
1	6134600	6135230	H3K4me3_Cvi-pseudoTair10_AR-GS_common_1189	AT1G05333, AT1G17820
1	6142820	6143280	H3K4me3_Cvi-pseudoTair10_AR-GS_common_1190	AT1G17840
1	6148470	6148800	H3K4me3_Cvi-pseudoTair10_AR-GS_common_1191	AT1G17850
1	6149350	6149810	H3K4me3_Cvi-pseudoTair10_AR-GS_common_1192	AT1G17860
1	6154860	6155720	H3K4me3_Cvi-pseudoTair10_AR-GS_common_1193	AT1G17890
1	6164870	6165760	H3K4me3_Cvi-pseudoTair10_AR-GS_common_1194	AT1G17920, AT1G05357
1	6168090	6168820	H3K4me3_Cvi-pseudoTair10_AR-GS_common_1195	AT1G17930
1	6184920	6185560	H3K4me3_Cvi-pseudoTair10_AR-GS_common_1196	AT1G17970
1	6191300	6191670	H3K4me3_Cvi-pseudoTair10_AR-GS_common_1197	AT1G17980
1	6195080	6196130	H3K4me3_Cvi-pseudoTair10_AR-GS_common_1198	AT1G18000
1	6199870	6200920	H3K4me3_Cvi-pseudoTair10_AR-GS_common_1199	AT1G18010
1	6204310	6204930	H3K4me3_Cvi-pseudoTair10_AR-GS_common_1200	AT1G18030
1	6209010	6209510	H3K4me3_Cvi-pseudoTair10_AR-GS_common_1201	AT1G18040
1	6213070	6213310	H3K4me3_Cvi-pseudoTair10_AR-GS_common_1202	AT1G18060
1	6217720	6218280	H3K4me3_Cvi-pseudoTair10_AR-GS_common_1203	AT1G18070
1	6222250	6223230	H3K4me3_Cvi-pseudoTair10_AR-GS_common_1204	AT1G18080
1	6239050	6240140	H3K4me3_Cvi-pseudoTair10_AR-GS_common_1205	.
1	6247260	6247700	H3K4me3_Cvi-pseudoTair10_AR-GS_common_1206	AT1G18150
1	6248820	6249540	H3K4me3_Cvi-pseudoTair10_AR-GS_common_1207	AT1G18160
1	6254230	6254680	H3K4me3_Cvi-pseudoTair10_AR-GS_common_1208	AT1G18170
1	6255820	6256100	H3K4me3_Cvi-pseudoTair10_AR-GS_common_1209	AT1G18180
1	6260820	6261400	H3K4me3_Cvi-pseudoTair10_AR-GS_common_1210	AT1G18190
1	6264580	6264780	H3K4me3_Cvi-pseudoTair10_AR-GS_common_1211	AT1G18197
1	6268120	6268790	H3K4me3_Cvi-pseudoTair10_AR-GS_common_1212	AT1G18210
1	6271760	6272100	H3K4me3_Cvi-pseudoTair10_AR-GS_common_1213	.
1	6281190	6282060	H3K4me3_Cvi-pseudoTair10_AR-GS_common_1214	AT1G18260
1	6282360	6282800	H3K4me3_Cvi-pseudoTair10_AR-GS_common_1215	.
1	6293510	6293820	H3K4me3_Cvi-pseudoTair10_AR-GS_common_1216	AT1G18270
1	6294390	6294730	H3K4me3_Cvi-pseudoTair10_AR-GS_common_1217	AT1G18280
1	6297410	6297890	H3K4me3_Cvi-pseudoTair10_AR-GS_common_1218	AT1G18290
1	6299720	6300100	H3K4me3_Cvi-pseudoTair10_AR-GS_common_1219	AT1G18300
1	6302310	6302530	H3K4me3_Cvi-pseudoTair10_AR-GS_common_1220	.
1	6303200	6303910	H3K4me3_Cvi-pseudoTair10_AR-GS_common_1221	AT1G18310
1	6304260	6304580	H3K4me3_Cvi-pseudoTair10_AR-GS_common_1222	AT1G18320
1	6310950	6311260	H3K4me3_Cvi-pseudoTair10_AR-GS_common_1223	AT1G18335
1	6313330	6313890	H3K4me3_Cvi-pseudoTair10_AR-GS_common_1224	AT1G18340
1	6315630	6316620	H3K4me3_Cvi-pseudoTair10_AR-GS_common_1225	AT1G18350
1	6318770	6319200	H3K4me3_Cvi-pseudoTair10_AR-GS_common_1226	AT1G18360
1	6325890	6326620	H3K4me3_Cvi-pseudoTair10_AR-GS_common_1227	AT1G18390, AT1G18382
1	6345170	6345650	H3K4me3_Cvi-pseudoTair10_AR-GS_common_1228	AT1G18415
1	6345950	6346500	H3K4me3_Cvi-pseudoTair10_AR-GS_common_1229	AT1G18440
1	6348070	6348640	H3K4me3_Cvi-pseudoTair10_AR-GS_common_1230	AT1G18450
1	6359720	6360100	H3K4me3_Cvi-pseudoTair10_AR-GS_common_1231	AT1G18470
1	6361600	6362260	H3K4me3_Cvi-pseudoTair10_AR-GS_common_1232	AT1G18480
1	6363190	6363820	H3K4me3_Cvi-pseudoTair10_AR-GS_common_1233	AT1G18485
1	6367090	6367430	H3K4me3_Cvi-pseudoTair10_AR-GS_common_1234	AT1G18490
1	6369630	6370090	H3K4me3_Cvi-pseudoTair10_AR-GS_common_1235	AT1G18500
1	6377970	6378590	H3K4me3_Cvi-pseudoTair10_AR-GS_common_1236	AT1G18540
1	6383910	6384370	H3K4me3_Cvi-pseudoTair10_AR-GS_common_1237	AT1G18550
1	6385270	6385660	H3K4me3_Cvi-pseudoTair10_AR-GS_common_1238	AT1G18560
1	6395910	6396340	H3K4me3_Cvi-pseudoTair10_AR-GS_common_1239	AT1G18580
1	6398700	6399130	H3K4me3_Cvi-pseudoTair10_AR-GS_common_1240	AT1G18590
1	6400520	6401180	H3K4me3_Cvi-pseudoTair10_AR-GS_common_1241	AT1G18600
1	6405640	6406260	H3K4me3_Cvi-pseudoTair10_AR-GS_common_1242	AT1G18610
1	6414730	6414970	H3K4me3_Cvi-pseudoTair10_AR-GS_common_1243	AT1G18630
1	6418140	6418650	H3K4me3_Cvi-pseudoTair10_AR-GS_common_1244	AT1G18640
1	6421240	6421660	H3K4me3_Cvi-pseudoTair10_AR-GS_common_1245	AT1G18660
1	6430320	6430810	H3K4me3_Cvi-pseudoTair10_AR-GS_common_1246	AT1G18670
1	6432950	6433440	H3K4me3_Cvi-pseudoTair10_AR-GS_common_1247	AT1G18680
1	6433580	6433910	H3K4me3_Cvi-pseudoTair10_AR-GS_common_1248	AT1G18690
1	6437530	6437960	H3K4me3_Cvi-pseudoTair10_AR-GS_common_1249	AT1G18700
1	6452450	6452750	H3K4me3_Cvi-pseudoTair10_AR-GS_common_1250	.
1	6459290	6459720	H3K4me3_Cvi-pseudoTair10_AR-GS_common_1251	AT1G18720
1	6464040	6464980	H3K4me3_Cvi-pseudoTair10_AR-GS_common_1252	AT1G18740
1	6466780	6467090	H3K4me3_Cvi-pseudoTair10_AR-GS_common_1253	AT1G18750, AT1TE20970
1	6483140	6483560	H3K4me3_Cvi-pseudoTair10_AR-GS_common_1254	AT1G18800
1	6503880	6504110	H3K4me3_Cvi-pseudoTair10_AR-GS_common_1255	AT1G18840
1	6505830	6506400	H3K4me3_Cvi-pseudoTair10_AR-GS_common_1256	AT1G18850
1	6525120	6525940	H3K4me3_Cvi-pseudoTair10_AR-GS_common_1257	AT1G18890, AT1G05453
1	6529020	6529460	H3K4me3_Cvi-pseudoTair10_AR-GS_common_1258	AT1G18900
1	6537710	6538040	H3K4me3_Cvi-pseudoTair10_AR-GS_common_1259	AT1G18910
1	6543780	6544310	H3K4me3_Cvi-pseudoTair10_AR-GS_common_1260	AT1G18940
1	6546310	6547170	H3K4me3_Cvi-pseudoTair10_AR-GS_common_1261	AT1G18950
1	6557530	6557850	H3K4me3_Cvi-pseudoTair10_AR-GS_common_1262	AT1G18980
1	6561950	6562730	H3K4me3_Cvi-pseudoTair10_AR-GS_common_1263	AT1G19000
1	6565530	6566020	H3K4me3_Cvi-pseudoTair10_AR-GS_common_1264	AT1G19010
1	6568750	6569240	H3K4me3_Cvi-pseudoTair10_AR-GS_common_1265	AT1G19025
1	6584420	6584700	H3K4me3_Cvi-pseudoTair10_AR-GS_common_1266	AT1G19080, AT1G19070
1	6590040	6590770	H3K4me3_Cvi-pseudoTair10_AR-GS_common_1267	AT1G19090
1	6594900	6595540	H3K4me3_Cvi-pseudoTair10_AR-GS_common_1268	AT1G19100
1	6602120	6602760	H3K4me3_Cvi-pseudoTair10_AR-GS_common_1269	AT1G19110
1	6608080	6608580	H3K4me3_Cvi-pseudoTair10_AR-GS_common_1270	AT1G19120, AT1G05463
1	6610210	6610600	H3K4me3_Cvi-pseudoTair10_AR-GS_common_1271	AT1G19130
1	6611830	6612490	H3K4me3_Cvi-pseudoTair10_AR-GS_common_1272	AT1G19140
1	6616660	6617440	H3K4me3_Cvi-pseudoTair10_AR-GS_common_1273	AT1G19170
1	6623910	6624780	H3K4me3_Cvi-pseudoTair10_AR-GS_common_1274	AT1G19190
1	6625460	6625850	H3K4me3_Cvi-pseudoTair10_AR-GS_common_1275	AT1G19200
1	6627000	6627590	H3K4me3_Cvi-pseudoTair10_AR-GS_common_1276	AT1G19210
1	6644140	6644720	H3K4me3_Cvi-pseudoTair10_AR-GS_common_1277	AT1G19230
1	6649950	6650430	H3K4me3_Cvi-pseudoTair10_AR-GS_common_1278	AT1G19240
1	6662940	6663370	H3K4me3_Cvi-pseudoTair10_AR-GS_common_1279	AT1G19270
1	6666100	6666750	H3K4me3_Cvi-pseudoTair10_AR-GS_common_1280	AT1G19290
1	6671690	6672500	H3K4me3_Cvi-pseudoTair10_AR-GS_common_1281	AT1G19300
1	6677360	6677640	H3K4me3_Cvi-pseudoTair10_AR-GS_common_1282	AT1G19310
1	6679470	6679930	H3K4me3_Cvi-pseudoTair10_AR-GS_common_1283	AT1G19320
1	6683010	6683500	H3K4me3_Cvi-pseudoTair10_AR-GS_common_1284	AT1G19330
1	6684770	6685240	H3K4me3_Cvi-pseudoTair10_AR-GS_common_1285	AT1G19340
1	6688720	6689160	H3K4me3_Cvi-pseudoTair10_AR-GS_common_1286	AT1G19350
1	6691950	6692440	H3K4me3_Cvi-pseudoTair10_AR-GS_common_1287	AT1G19360
1	6693990	6694940	H3K4me3_Cvi-pseudoTair10_AR-GS_common_1288	AT1G19370
1	6698070	6698590	H3K4me3_Cvi-pseudoTair10_AR-GS_common_1289	AT1G19380
1	6709860	6710350	H3K4me3_Cvi-pseudoTair10_AR-GS_common_1290	AT1G19394, AT1G19396
1	6727120	6727800	H3K4me3_Cvi-pseudoTair10_AR-GS_common_1291	AT1G19430
1	6728850	6729710	H3K4me3_Cvi-pseudoTair10_AR-GS_common_1292	AT1G19440
1	6734440	6734900	H3K4me3_Cvi-pseudoTair10_AR-GS_common_1293	AT1G19450
1	6738600	6738820	H3K4me3_Cvi-pseudoTair10_AR-GS_common_1294	AT1G19460
1	6744350	6745300	H3K4me3_Cvi-pseudoTair10_AR-GS_common_1295	AT1G19480
1	6746810	6747160	H3K4me3_Cvi-pseudoTair10_AR-GS_common_1296	AT1G19485
1	6753610	6754010	H3K4me3_Cvi-pseudoTair10_AR-GS_common_1297	AT1G19490
1	6759950	6761050	H3K4me3_Cvi-pseudoTair10_AR-GS_common_1298	AT1G19520
1	6764410	6764710	H3K4me3_Cvi-pseudoTair10_AR-GS_common_1299	.
1	6765670	6765950	H3K4me3_Cvi-pseudoTair10_AR-GS_common_1300	AT1G19540
1	6773880	6774530	H3K4me3_Cvi-pseudoTair10_AR-GS_common_1301	AT1G19570
1	6774810	6775380	H3K4me3_Cvi-pseudoTair10_AR-GS_common_1302	AT1G19580
1	6778990	6779600	H3K4me3_Cvi-pseudoTair10_AR-GS_common_1303	AT1G19600
1	6784250	6784770	H3K4me3_Cvi-pseudoTair10_AR-GS_common_1304	AT1G19620
1	6787610	6787920	H3K4me3_Cvi-pseudoTair10_AR-GS_common_1305	AT1G19630
1	6801960	6802380	H3K4me3_Cvi-pseudoTair10_AR-GS_common_1306	AT1G19660
1	6805450	6806220	H3K4me3_Cvi-pseudoTair10_AR-GS_common_1307	AT1G19680
1	6809150	6809560	H3K4me3_Cvi-pseudoTair10_AR-GS_common_1308	AT1G19690
1	6811430	6811880	H3K4me3_Cvi-pseudoTair10_AR-GS_common_1309	AT1G19700
1	6814820	6815390	H3K4me3_Cvi-pseudoTair10_AR-GS_common_1310	AT1G19710
1	6822100	6822510	H3K4me3_Cvi-pseudoTair10_AR-GS_common_1311	AT1G19720
1	6824370	6825330	H3K4me3_Cvi-pseudoTair10_AR-GS_common_1312	AT1G19740
1	6826930	6827490	H3K4me3_Cvi-pseudoTair10_AR-GS_common_1313	AT1G19750
1	6832350	6833650	H3K4me3_Cvi-pseudoTair10_AR-GS_common_1314	AT1G19770
1	6846580	6846830	H3K4me3_Cvi-pseudoTair10_AR-GS_common_1315	AT1G19800
1	6872460	6873310	H3K4me3_Cvi-pseudoTair10_AR-GS_common_1316	AT1G19840
1	6898240	6898600	H3K4me3_Cvi-pseudoTair10_AR-GS_common_1317	AT1G19870
1	6903550	6904010	H3K4me3_Cvi-pseudoTair10_AR-GS_common_1318	AT1G19880
1	6913220	6913900	H3K4me3_Cvi-pseudoTair10_AR-GS_common_1319	AT1G19910
1	6916270	6916770	H3K4me3_Cvi-pseudoTair10_AR-GS_common_1320	AT1G19920
1	6924180	6924520	H3K4me3_Cvi-pseudoTair10_AR-GS_common_1321	AT1G19950
1	6926070	6926530	H3K4me3_Cvi-pseudoTair10_AR-GS_common_1322	.
1	6932320	6932770	H3K4me3_Cvi-pseudoTair10_AR-GS_common_1323	AT1G19970
1	6933110	6933350	H3K4me3_Cvi-pseudoTair10_AR-GS_common_1324	AT1G19980
1	6935230	6935570	H3K4me3_Cvi-pseudoTair10_AR-GS_common_1325	AT1G19990
1	6941200	6941450	H3K4me3_Cvi-pseudoTair10_AR-GS_common_1326	AT1G20015
1	6945840	6946400	H3K4me3_Cvi-pseudoTair10_AR-GS_common_1327	AT1G20030
1	6949100	6949540	H3K4me3_Cvi-pseudoTair10_AR-GS_common_1328	AT1G20050
1	6955670	6956290	H3K4me3_Cvi-pseudoTair10_AR-GS_common_1329	AT1G20060
1	6958210	6958760	H3K4me3_Cvi-pseudoTair10_AR-GS_common_1330	AT1G05523, AT1G20070
1	6967000	6967440	H3K4me3_Cvi-pseudoTair10_AR-GS_common_1331	AT1G20090
1	6970470	6970900	H3K4me3_Cvi-pseudoTair10_AR-GS_common_1332	AT1G20100
1	6971430	6972650	H3K4me3_Cvi-pseudoTair10_AR-GS_common_1333	AT1G20110
1	6986350	6987090	H3K4me3_Cvi-pseudoTair10_AR-GS_common_1334	AT1G20140
1	6999140	6999440	H3K4me3_Cvi-pseudoTair10_AR-GS_common_1335	AT1G20190
1	7003610	7004310	H3K4me3_Cvi-pseudoTair10_AR-GS_common_1336	AT1G20200
1	7007080	7007530	H3K4me3_Cvi-pseudoTair10_AR-GS_common_1337	AT1G20220
1	7008920	7009340	H3K4me3_Cvi-pseudoTair10_AR-GS_common_1338	AT1G20225
1	7009570	7010210	H3K4me3_Cvi-pseudoTair10_AR-GS_common_1339	AT1G20230
1	7016780	7017170	H3K4me3_Cvi-pseudoTair10_AR-GS_common_1340	AT1G20260
1	7022570	7023030	H3K4me3_Cvi-pseudoTair10_AR-GS_common_1341	AT1G20270
1	7029610	7030410	H3K4me3_Cvi-pseudoTair10_AR-GS_common_1342	AT1G20300
1	7032220	7032880	H3K4me3_Cvi-pseudoTair10_AR-GS_common_1343	AT1G20310
1	7038980	7040100	H3K4me3_Cvi-pseudoTair10_AR-GS_common_1344	AT1G20330
1	7042760	7043350	H3K4me3_Cvi-pseudoTair10_AR-GS_common_1345	AT1G20340
1	7052910	7053660	H3K4me3_Cvi-pseudoTair10_AR-GS_common_1346	AT1G20370
1	7081930	7082530	H3K4me3_Cvi-pseudoTair10_AR-GS_common_1347	AT1G20410
1	7083240	7083820	H3K4me3_Cvi-pseudoTair10_AR-GS_common_1348	AT1G20430
1	7091280	7091730	H3K4me3_Cvi-pseudoTair10_AR-GS_common_1349	AT1G20460
1	7095990	7097080	H3K4me3_Cvi-pseudoTair10_AR-GS_common_1350	AT1G20480
1	7098440	7099650	H3K4me3_Cvi-pseudoTair10_AR-GS_common_1351	AT1G20490
1	7101640	7102760	H3K4me3_Cvi-pseudoTair10_AR-GS_common_1352	AT1G20500
1	7104820	7105870	H3K4me3_Cvi-pseudoTair10_AR-GS_common_1353	AT1G20510
1	7109850	7110370	H3K4me3_Cvi-pseudoTair10_AR-GS_common_1354	AT1G20530
1	7112610	7113230	H3K4me3_Cvi-pseudoTair10_AR-GS_common_1355	AT1G20540
1	7117610	7118060	H3K4me3_Cvi-pseudoTair10_AR-GS_common_1356	AT1G20550
1	7121040	7121790	H3K4me3_Cvi-pseudoTair10_AR-GS_common_1357	AT1G20560
1	7126130	7126570	H3K4me3_Cvi-pseudoTair10_AR-GS_common_1358	AT1G20570
1	7128400	7128720	H3K4me3_Cvi-pseudoTair10_AR-GS_common_1359	AT1G20575
1	7128890	7129330	H3K4me3_Cvi-pseudoTair10_AR-GS_common_1360	AT1G20580
1	7144040	7144710	H3K4me3_Cvi-pseudoTair10_AR-GS_common_1361	AT1G20620
1	7146890	7147110	H3K4me3_Cvi-pseudoTair10_AR-GS_common_1362	AT1G20630
1	7155090	7155490	H3K4me3_Cvi-pseudoTair10_AR-GS_common_1363	AT1G20640
1	7167300	7167930	H3K4me3_Cvi-pseudoTair10_AR-GS_common_1364	AT1G20670
1	7176030	7176300	H3K4me3_Cvi-pseudoTair10_AR-GS_common_1365	AT1G20691, AT1G05563
1	7177220	7177570	H3K4me3_Cvi-pseudoTair10_AR-GS_common_1366	AT1G20693
1	7192350	7192890	H3K4me3_Cvi-pseudoTair10_AR-GS_common_1367	AT1G20720
1	7209390	7210010	H3K4me3_Cvi-pseudoTair10_AR-GS_common_1368	AT1G20760
1	7216230	7216690	H3K4me3_Cvi-pseudoTair10_AR-GS_common_1369	AT1G20770
1	7217120	7217410	H3K4me3_Cvi-pseudoTair10_AR-GS_common_1370	AT1G20780
1	7232030	7232460	H3K4me3_Cvi-pseudoTair10_AR-GS_common_1371	AT1G20810
1	7238760	7239450	H3K4me3_Cvi-pseudoTair10_AR-GS_common_1372	AT1G20823
1	7242930	7243390	H3K4me3_Cvi-pseudoTair10_AR-GS_common_1373	AT1G20830
1	7247410	7247750	H3K4me3_Cvi-pseudoTair10_AR-GS_common_1374	AT1G20840
1	7258040	7258500	H3K4me3_Cvi-pseudoTair10_AR-GS_common_1375	AT1G20860
1	7264610	7265390	H3K4me3_Cvi-pseudoTair10_AR-GS_common_1376	AT1G20880
1	7272840	7273790	H3K4me3_Cvi-pseudoTair10_AR-GS_common_1377	AT1G20900
1	7280530	7281170	H3K4me3_Cvi-pseudoTair10_AR-GS_common_1378	AT1G20910
1	7285090	7285770	H3K4me3_Cvi-pseudoTair10_AR-GS_common_1379	AT1G20920
1	7294160	7294640	H3K4me3_Cvi-pseudoTair10_AR-GS_common_1380	AT1G20930
1	7300760	7301080	H3K4me3_Cvi-pseudoTair10_AR-GS_common_1381	AT1G20950
1	7309500	7310180	H3K4me3_Cvi-pseudoTair10_AR-GS_common_1382	AT1G20960
1	7314000	7315040	H3K4me3_Cvi-pseudoTair10_AR-GS_common_1383	AT1G20970, AT1TE23620
1	7324790	7325530	H3K4me3_Cvi-pseudoTair10_AR-GS_common_1384	AT1G20980
1	7330580	7330990	H3K4me3_Cvi-pseudoTair10_AR-GS_common_1385	.
1	7337800	7338570	H3K4me3_Cvi-pseudoTair10_AR-GS_common_1386	AT1G21000
1	7338730	7339110	H3K4me3_Cvi-pseudoTair10_AR-GS_common_1387	.
1	7346190	7346820	H3K4me3_Cvi-pseudoTair10_AR-GS_common_1388	AT1G21010
1	7366910	7367570	H3K4me3_Cvi-pseudoTair10_AR-GS_common_1389	AT1G21050
1	7371840	7372060	H3K4me3_Cvi-pseudoTair10_AR-GS_common_1390	AT1G21060
1	7374290	7374660	H3K4me3_Cvi-pseudoTair10_AR-GS_common_1391	AT1G21065
1	7377470	7378070	H3K4me3_Cvi-pseudoTair10_AR-GS_common_1392	AT1G21070
1	7381760	7382410	H3K4me3_Cvi-pseudoTair10_AR-GS_common_1393	AT1G21080
1	7385620	7385980	H3K4me3_Cvi-pseudoTair10_AR-GS_common_1394	.
1	7404510	7404920	H3K4me3_Cvi-pseudoTair10_AR-GS_common_1395	AT1G21140
1	7412140	7412710	H3K4me3_Cvi-pseudoTair10_AR-GS_common_1396	AT1G21160
1	7412990	7413550	H3K4me3_Cvi-pseudoTair10_AR-GS_common_1397	AT1G21160, AT1G21170
1	7420410	7420890	H3K4me3_Cvi-pseudoTair10_AR-GS_common_1398	AT1G21190
1	7421400	7421840	H3K4me3_Cvi-pseudoTair10_AR-GS_common_1399	AT1G21200
1	7428540	7428780	H3K4me3_Cvi-pseudoTair10_AR-GS_common_1400	AT1G21220
1	7442310	7442980	H3K4me3_Cvi-pseudoTair10_AR-GS_common_1401	AT1G21260
1	7447690	7448420	H3K4me3_Cvi-pseudoTair10_AR-GS_common_1402	AT1G21280
1	7464530	7465160	H3K4me3_Cvi-pseudoTair10_AR-GS_common_1403	AT1G21320
1	7466020	7466410	H3K4me3_Cvi-pseudoTair10_AR-GS_common_1404	AT1G21320
1	7469160	7469630	H3K4me3_Cvi-pseudoTair10_AR-GS_common_1405	AT1G21326
1	7478590	7479010	H3K4me3_Cvi-pseudoTair10_AR-GS_common_1406	AT1G21350
1	7483850	7484640	H3K4me3_Cvi-pseudoTair10_AR-GS_common_1407	AT1G21370
1	7489980	7490590	H3K4me3_Cvi-pseudoTair10_AR-GS_common_1408	AT1G21390
1	7493430	7493720	H3K4me3_Cvi-pseudoTair10_AR-GS_common_1409	AT1G21400
1	7494430	7494940	H3K4me3_Cvi-pseudoTair10_AR-GS_common_1410	AT1G21400
1	7497290	7497710	H3K4me3_Cvi-pseudoTair10_AR-GS_common_1411	AT1G21410
1	7503590	7504150	H3K4me3_Cvi-pseudoTair10_AR-GS_common_1412	AT1G21440
1	7512500	7513310	H3K4me3_Cvi-pseudoTair10_AR-GS_common_1413	AT1G21460
1	7520950	7521420	H3K4me3_Cvi-pseudoTair10_AR-GS_common_1414	AT1G21480
1	7534460	7534730	H3K4me3_Cvi-pseudoTair10_AR-GS_common_1415	AT1G21520
1	7549170	7549480	H3K4me3_Cvi-pseudoTair10_AR-GS_common_1416	.
1	7565040	7565730	H3K4me3_Cvi-pseudoTair10_AR-GS_common_1417	AT1G21580
1	7569130	7569870	H3K4me3_Cvi-pseudoTair10_AR-GS_common_1418	AT1G21590
1	7572990	7573790	H3K4me3_Cvi-pseudoTair10_AR-GS_common_1419	AT1G21600
1	7573930	7574430	H3K4me3_Cvi-pseudoTair10_AR-GS_common_1420	AT1G21610
1	7579110	7579610	H3K4me3_Cvi-pseudoTair10_AR-GS_common_1421	AT1G21620
1	7581130	7581780	H3K4me3_Cvi-pseudoTair10_AR-GS_common_1422	AT1G21630
1	7588600	7589290	H3K4me3_Cvi-pseudoTair10_AR-GS_common_1423	AT1G21640
1	7600230	7600610	H3K4me3_Cvi-pseudoTair10_AR-GS_common_1424	AT1G21650
1	7603550	7604250	H3K4me3_Cvi-pseudoTair10_AR-GS_common_1425	AT1G21650, AT1G21651
1	7605700	7606560	H3K4me3_Cvi-pseudoTair10_AR-GS_common_1426	AT1G21660
1	7610450	7612030	H3K4me3_Cvi-pseudoTair10_AR-GS_common_1427	AT1G21670
1	7612990	7614170	H3K4me3_Cvi-pseudoTair10_AR-GS_common_1428	AT1G21680
1	7615600	7616110	H3K4me3_Cvi-pseudoTair10_AR-GS_common_1429	AT1G21690
1	7619410	7619760	H3K4me3_Cvi-pseudoTair10_AR-GS_common_1430	.
1	7623290	7624040	H3K4me3_Cvi-pseudoTair10_AR-GS_common_1431	AT1G21700
1	7624370	7625030	H3K4me3_Cvi-pseudoTair10_AR-GS_common_1432	AT1G21710
1	7626300	7626940	H3K4me3_Cvi-pseudoTair10_AR-GS_common_1433	AT1G21720
1	7630230	7630680	H3K4me3_Cvi-pseudoTair10_AR-GS_common_1434	AT1G21730, AT1TE24580
1	7641350	7642950	H3K4me3_Cvi-pseudoTair10_AR-GS_common_1435	AT1G21740
1	7645690	7645950	H3K4me3_Cvi-pseudoTair10_AR-GS_common_1436	AT1G21750
1	7651900	7652240	H3K4me3_Cvi-pseudoTair10_AR-GS_common_1437	AT1G21780, AT1G21770
1	7652430	7652890	H3K4me3_Cvi-pseudoTair10_AR-GS_common_1438	AT1G21780
1	7654250	7654740	H3K4me3_Cvi-pseudoTair10_AR-GS_common_1439	AT1G21790
1	7656580	7656800	H3K4me3_Cvi-pseudoTair10_AR-GS_common_1440	.
1	7666810	7667030	H3K4me3_Cvi-pseudoTair10_AR-GS_common_1441	AT1G21840
1	7680540	7681270	H3K4me3_Cvi-pseudoTair10_AR-GS_common_1442	AT1G21880
1	7692050	7692350	H3K4me3_Cvi-pseudoTair10_AR-GS_common_1443	AT1G21900
1	7696700	7697230	H3K4me3_Cvi-pseudoTair10_AR-GS_common_1444	AT1G21910
1	7705040	7706110	H3K4me3_Cvi-pseudoTair10_AR-GS_common_1445	AT1G21920
1	7715200	7715640	H3K4me3_Cvi-pseudoTair10_AR-GS_common_1446	AT1TE24850
1	7723420	7723890	H3K4me3_Cvi-pseudoTair10_AR-GS_common_1447	AT1G21950
1	7734790	7735610	H3K4me3_Cvi-pseudoTair10_AR-GS_common_1448	AT1G21980
1	7754370	7755080	H3K4me3_Cvi-pseudoTair10_AR-GS_common_1449	AT1G22020
1	7759370	7760350	H3K4me3_Cvi-pseudoTair10_AR-GS_common_1450	AT1G22030
1	7768320	7768550	H3K4me3_Cvi-pseudoTair10_AR-GS_common_1451	AT1G22040
1	7780790	7781280	H3K4me3_Cvi-pseudoTair10_AR-GS_common_1452	AT1G22060, AT1G05707
1	7801710	7802470	H3K4me3_Cvi-pseudoTair10_AR-GS_common_1453	.
1	7823200	7823480	H3K4me3_Cvi-pseudoTair10_AR-GS_common_1454	AT1G22160
1	7836280	7837040	H3K4me3_Cvi-pseudoTair10_AR-GS_common_1455	AT1G22190
1	7840180	7840710	H3K4me3_Cvi-pseudoTair10_AR-GS_common_1456	AT1G22200
1	7846740	7847560	H3K4me3_Cvi-pseudoTair10_AR-GS_common_1457	AT1G22220
1	7850250	7850810	H3K4me3_Cvi-pseudoTair10_AR-GS_common_1458	AT1G22230
1	7864830	7865280	H3K4me3_Cvi-pseudoTair10_AR-GS_common_1459	AT1G22260
1	7865490	7865970	H3K4me3_Cvi-pseudoTair10_AR-GS_common_1460	AT1G22270
1	7867100	7867400	H3K4me3_Cvi-pseudoTair10_AR-GS_common_1461	AT1G22275
1	7880860	7881150	H3K4me3_Cvi-pseudoTair10_AR-GS_common_1462	AT1G22300, AT1TE25360
1	7882920	7883740	H3K4me3_Cvi-pseudoTair10_AR-GS_common_1463	AT1G22310
1	7886750	7887050	H3K4me3_Cvi-pseudoTair10_AR-GS_common_1464	AT1G22330
1	7891830	7892040	H3K4me3_Cvi-pseudoTair10_AR-GS_common_1465	AT1G22340
1	7892970	7893410	H3K4me3_Cvi-pseudoTair10_AR-GS_common_1466	.
1	7894020	7894490	H3K4me3_Cvi-pseudoTair10_AR-GS_common_1467	AT1G22350
1	7895130	7895740	H3K4me3_Cvi-pseudoTair10_AR-GS_common_1468	.
1	7897050	7897450	H3K4me3_Cvi-pseudoTair10_AR-GS_common_1469	AT1G22360
1	7898400	7898930	H3K4me3_Cvi-pseudoTair10_AR-GS_common_1470	.
1	7900620	7901090	H3K4me3_Cvi-pseudoTair10_AR-GS_common_1471	.
1	7901860	7902270	H3K4me3_Cvi-pseudoTair10_AR-GS_common_1472	AT1G22380
1	7906150	7906500	H3K4me3_Cvi-pseudoTair10_AR-GS_common_1473	AT1G22400
1	7909130	7909600	H3K4me3_Cvi-pseudoTair10_AR-GS_common_1474	AT1G22403
1	7911950	7912850	H3K4me3_Cvi-pseudoTair10_AR-GS_common_1475	AT1G22410
1	7919710	7920020	H3K4me3_Cvi-pseudoTair10_AR-GS_common_1476	AT1G22430
1	7925330	7925750	H3K4me3_Cvi-pseudoTair10_AR-GS_common_1477	AT1G22450
1	7949710	7950240	H3K4me3_Cvi-pseudoTair10_AR-GS_common_1478	AT1G22500, AT1G05753
1	7952290	7952660	H3K4me3_Cvi-pseudoTair10_AR-GS_common_1479	AT1G22510
1	7953860	7954370	H3K4me3_Cvi-pseudoTair10_AR-GS_common_1480	AT1G22520
1	7957000	7958410	H3K4me3_Cvi-pseudoTair10_AR-GS_common_1481	AT1G22530
1	7978200	7978580	H3K4me3_Cvi-pseudoTair10_AR-GS_common_1482	AT1G22570
1	7983590	7983980	H3K4me3_Cvi-pseudoTair10_AR-GS_common_1483	.
1	7988270	7989160	H3K4me3_Cvi-pseudoTair10_AR-GS_common_1484	AT1G22600
1	7994400	7995980	H3K4me3_Cvi-pseudoTair10_AR-GS_common_1485	AT1G22610
1	8002310	8002880	H3K4me3_Cvi-pseudoTair10_AR-GS_common_1486	AT1G22620
1	8006260	8007200	H3K4me3_Cvi-pseudoTair10_AR-GS_common_1487	AT1G22640
1	8017390	8017860	H3K4me3_Cvi-pseudoTair10_AR-GS_common_1488	AT1G22660
1	8025520	8025840	H3K4me3_Cvi-pseudoTair10_AR-GS_common_1489	AT1G22680
1	8029150	8029920	H3K4me3_Cvi-pseudoTair10_AR-GS_common_1490	AT1G22700, AT1G05763
1	8031710	8032210	H3K4me3_Cvi-pseudoTair10_AR-GS_common_1491	AT1G22710
1	8032440	8032950	H3K4me3_Cvi-pseudoTair10_AR-GS_common_1492	AT1G22710
1	8046160	8046650	H3K4me3_Cvi-pseudoTair10_AR-GS_common_1493	AT1G22730
1	8050830	8051130	H3K4me3_Cvi-pseudoTair10_AR-GS_common_1494	AT1G22750
1	8055570	8055770	H3K4me3_Cvi-pseudoTair10_AR-GS_common_1495	AT1G22760
1	8067900	8068370	H3K4me3_Cvi-pseudoTair10_AR-GS_common_1496	AT1G22780
1	8069520	8069790	H3K4me3_Cvi-pseudoTair10_AR-GS_common_1497	AT1G22790
1	8071940	8072650	H3K4me3_Cvi-pseudoTair10_AR-GS_common_1498	AT1G22800, AT1G05767
1	8074520	8075000	H3K4me3_Cvi-pseudoTair10_AR-GS_common_1499	AT1G22810
1	8076570	8077360	H3K4me3_Cvi-pseudoTair10_AR-GS_common_1500	AT1G22830
1	8079410	8079800	H3K4me3_Cvi-pseudoTair10_AR-GS_common_1501	AT1G22840
1	8082380	8082900	H3K4me3_Cvi-pseudoTair10_AR-GS_common_1502	AT1G22850
1	8083280	8084050	H3K4me3_Cvi-pseudoTair10_AR-GS_common_1503	AT1G22860
1	8089340	8090100	H3K4me3_Cvi-pseudoTair10_AR-GS_common_1504	AT1G22870
1	8097090	8097610	H3K4me3_Cvi-pseudoTair10_AR-GS_common_1505	.
1	8098660	8099230	H3K4me3_Cvi-pseudoTair10_AR-GS_common_1506	AT1G22882
1	8111190	8111940	H3K4me3_Cvi-pseudoTair10_AR-GS_common_1507	AT1G22920
1	8117390	8118450	H3K4me3_Cvi-pseudoTair10_AR-GS_common_1508	AT1G22930
1	8122360	8122850	H3K4me3_Cvi-pseudoTair10_AR-GS_common_1509	AT1G22940
1	8126750	8127190	H3K4me3_Cvi-pseudoTair10_AR-GS_common_1510	AT1G22950
1	8129630	8130400	H3K4me3_Cvi-pseudoTair10_AR-GS_common_1511	AT1G22960
1	8131630	8132130	H3K4me3_Cvi-pseudoTair10_AR-GS_common_1512	AT1G22970
1	8135290	8135890	H3K4me3_Cvi-pseudoTair10_AR-GS_common_1513	AT1G22985
1	8143910	8144670	H3K4me3_Cvi-pseudoTair10_AR-GS_common_1514	AT1G23000
1	8148170	8148540	H3K4me3_Cvi-pseudoTair10_AR-GS_common_1515	AT1G23010
1	8153140	8153580	H3K4me3_Cvi-pseudoTair10_AR-GS_common_1516	AT1G23020
1	8156650	8157120	H3K4me3_Cvi-pseudoTair10_AR-GS_common_1517	AT1G23030
1	8164970	8165500	H3K4me3_Cvi-pseudoTair10_AR-GS_common_1518	AT1G23040
1	8168610	8169100	H3K4me3_Cvi-pseudoTair10_AR-GS_common_1519	AT1G23050, AT1G23052
1	8175500	8175740	H3K4me3_Cvi-pseudoTair10_AR-GS_common_1520	AT1G23070
1	8182500	8183470	H3K4me3_Cvi-pseudoTair10_AR-GS_common_1521	AT1G23080
1	8188590	8188960	H3K4me3_Cvi-pseudoTair10_AR-GS_common_1522	AT1G23090
1	8195780	8196130	H3K4me3_Cvi-pseudoTair10_AR-GS_common_1523	AT1G23100
1	8198720	8198950	H3K4me3_Cvi-pseudoTair10_AR-GS_common_1524	AT1G23120
1	8212650	8213230	H3K4me3_Cvi-pseudoTair10_AR-GS_common_1525	AT1G23170
1	8216040	8216710	H3K4me3_Cvi-pseudoTair10_AR-GS_common_1526	AT1G23180
1	8219860	8220150	H3K4me3_Cvi-pseudoTair10_AR-GS_common_1527	AT1G23190
1	8228900	8229210	H3K4me3_Cvi-pseudoTair10_AR-GS_common_1528	.
1	8240160	8240600	H3K4me3_Cvi-pseudoTair10_AR-GS_common_1529	AT1G23210
1	8242500	8242970	H3K4me3_Cvi-pseudoTair10_AR-GS_common_1530	AT1G23220
1	8244430	8244880	H3K4me3_Cvi-pseudoTair10_AR-GS_common_1531	AT1G23230
1	8258360	8258660	H3K4me3_Cvi-pseudoTair10_AR-GS_common_1532	AT1G23260
1	8262240	8262710	H3K4me3_Cvi-pseudoTair10_AR-GS_common_1533	AT1G23280
1	8262960	8263430	H3K4me3_Cvi-pseudoTair10_AR-GS_common_1534	AT1G23290
1	8267990	8268200	H3K4me3_Cvi-pseudoTair10_AR-GS_common_1535	.
1	8271280	8271690	H3K4me3_Cvi-pseudoTair10_AR-GS_common_1536	AT1G23310
1	8281550	8281870	H3K4me3_Cvi-pseudoTair10_AR-GS_common_1537	AT1G23330
1	8296310	8296930	H3K4me3_Cvi-pseudoTair10_AR-GS_common_1538	AT1G23360
1	8302150	8302520	H3K4me3_Cvi-pseudoTair10_AR-GS_common_1539	AT1G23380
1	8309590	8310640	H3K4me3_Cvi-pseudoTair10_AR-GS_common_1540	AT1G23390
1	8314100	8314720	H3K4me3_Cvi-pseudoTair10_AR-GS_common_1541	AT1G23400
1	8314980	8315250	H3K4me3_Cvi-pseudoTair10_AR-GS_common_1542	AT1G23400, AT1G23410
1	8321880	8322230	H3K4me3_Cvi-pseudoTair10_AR-GS_common_1543	AT1G23440
1	8330060	8330450	H3K4me3_Cvi-pseudoTair10_AR-GS_common_1544	AT1G23465
1	8336700	8337170	H3K4me3_Cvi-pseudoTair10_AR-GS_common_1545	AT1G23490
1	8349080	8349770	H3K4me3_Cvi-pseudoTair10_AR-GS_common_1546	AT1G23540
1	8350960	8351440	H3K4me3_Cvi-pseudoTair10_AR-GS_common_1547	AT1G23550
1	8381850	8382330	H3K4me3_Cvi-pseudoTair10_AR-GS_common_1548	AT1G23700
1	8385240	8386220	H3K4me3_Cvi-pseudoTair10_AR-GS_common_1549	AT1G23710
1	8398900	8399670	H3K4me3_Cvi-pseudoTair10_AR-GS_common_1550	AT1G23740
1	8400220	8400450	H3K4me3_Cvi-pseudoTair10_AR-GS_common_1551	AT1G23750
1	8402370	8403100	H3K4me3_Cvi-pseudoTair10_AR-GS_common_1552	AT1G23760
1	8407650	8408520	H3K4me3_Cvi-pseudoTair10_AR-GS_common_1553	AT1G23780
1	8410020	8410620	H3K4me3_Cvi-pseudoTair10_AR-GS_common_1554	AT1G23790
1	8420320	8420670	H3K4me3_Cvi-pseudoTair10_AR-GS_common_1555	AT1G23820
1	8428550	8429310	H3K4me3_Cvi-pseudoTair10_AR-GS_common_1556	AT1G23860
1	8432210	8432820	H3K4me3_Cvi-pseudoTair10_AR-GS_common_1557	AT1G23870
1	8436240	8436770	H3K4me3_Cvi-pseudoTair10_AR-GS_common_1558	AT1G23880
1	8440370	8440780	H3K4me3_Cvi-pseudoTair10_AR-GS_common_1559	AT1G23890
1	8441160	8441490	H3K4me3_Cvi-pseudoTair10_AR-GS_common_1560	AT1G23900
1	8461820	8462110	H3K4me3_Cvi-pseudoTair10_AR-GS_common_1561	AT1G23935
1	8471010	8471360	H3K4me3_Cvi-pseudoTair10_AR-GS_common_1562	AT1G23950
1	8483390	8483810	H3K4me3_Cvi-pseudoTair10_AR-GS_common_1563	AT1G23970
1	8485220	8485960	H3K4me3_Cvi-pseudoTair10_AR-GS_common_1564	AT1G23985, AT1G23980
1	8506110	8506780	H3K4me3_Cvi-pseudoTair10_AR-GS_common_1565	AT1G24040
1	8506990	8507660	H3K4me3_Cvi-pseudoTair10_AR-GS_common_1566	AT1G24050
1	8520440	8520750	H3K4me3_Cvi-pseudoTair10_AR-GS_common_1567	AT1G24090
1	8523240	8523610	H3K4me3_Cvi-pseudoTair10_AR-GS_common_1568	AT1G24095
1	8526330	8527070	H3K4me3_Cvi-pseudoTair10_AR-GS_common_1569	AT1G24100
1	8531760	8532180	H3K4me3_Cvi-pseudoTair10_AR-GS_common_1570	AT1G24120
1	8535080	8535380	H3K4me3_Cvi-pseudoTair10_AR-GS_common_1571	AT1G24130
1	8536390	8537200	H3K4me3_Cvi-pseudoTair10_AR-GS_common_1572	AT1G24140
1	8549440	8550940	H3K4me3_Cvi-pseudoTair10_AR-GS_common_1573	AT1G24150
1	8555560	8555810	H3K4me3_Cvi-pseudoTair10_AR-GS_common_1574	AT1G24160
1	8557660	8558730	H3K4me3_Cvi-pseudoTair10_AR-GS_common_1575	AT1G24170
1	8562480	8563450	H3K4me3_Cvi-pseudoTair10_AR-GS_common_1576	AT1G24180
1	8586370	8586640	H3K4me3_Cvi-pseudoTair10_AR-GS_common_1577	AT1G24240
1	8600450	8600800	H3K4me3_Cvi-pseudoTair10_AR-GS_common_1578	AT1G24265
1	8607020	8607400	H3K4me3_Cvi-pseudoTair10_AR-GS_common_1579	AT1G24267
1	8609400	8610060	H3K4me3_Cvi-pseudoTair10_AR-GS_common_1580	AT1G24280
1	8613570	8614270	H3K4me3_Cvi-pseudoTair10_AR-GS_common_1581	AT1G24290
1	8620120	8620630	H3K4me3_Cvi-pseudoTair10_AR-GS_common_1582	AT1G24300
1	8624050	8624620	H3K4me3_Cvi-pseudoTair10_AR-GS_common_1583	AT1G24310
1	8631570	8631850	H3K4me3_Cvi-pseudoTair10_AR-GS_common_1584	AT1G24330
1	8635170	8635840	H3K4me3_Cvi-pseudoTair10_AR-GS_common_1585	AT1G24340
1	8639920	8640420	H3K4me3_Cvi-pseudoTair10_AR-GS_common_1586	AT1G24350
1	8640700	8641240	H3K4me3_Cvi-pseudoTair10_AR-GS_common_1587	AT1G24360
1	8662330	8662760	H3K4me3_Cvi-pseudoTair10_AR-GS_common_1588	AT1G24440
1	8664180	8664520	H3K4me3_Cvi-pseudoTair10_AR-GS_common_1589	AT1G24450
1	8665860	8666350	H3K4me3_Cvi-pseudoTair10_AR-GS_common_1590	AT1G24460
1	8680160	8680430	H3K4me3_Cvi-pseudoTair10_AR-GS_common_1591	AT1G24485
1	8682270	8683020	H3K4me3_Cvi-pseudoTair10_AR-GS_common_1592	AT1G24490
1	8687600	8688170	H3K4me3_Cvi-pseudoTair10_AR-GS_common_1593	AT1G24510
1	8693150	8694240	H3K4me3_Cvi-pseudoTair10_AR-GS_common_1594	AT1G24530
1	8702390	8703080	H3K4me3_Cvi-pseudoTair10_AR-GS_common_1595	AT1G24560
1	8710100	8710630	H3K4me3_Cvi-pseudoTair10_AR-GS_common_1596	AT1G24580
1	8722080	8722760	H3K4me3_Cvi-pseudoTair10_AR-GS_common_1597	AT1G24610
1	8726100	8726420	H3K4me3_Cvi-pseudoTair10_AR-GS_common_1598	.
1	8734550	8735120	H3K4me3_Cvi-pseudoTair10_AR-GS_common_1599	AT1G24650
1	8742020	8742760	H3K4me3_Cvi-pseudoTair10_AR-GS_common_1600	AT1G24706
1	8762830	8763340	H3K4me3_Cvi-pseudoTair10_AR-GS_common_1601	AT1G24764
1	8839040	8839520	H3K4me3_Cvi-pseudoTair10_AR-GS_common_1602	AT1G25220
1	8843860	8844240	H3K4me3_Cvi-pseudoTair10_AR-GS_common_1603	AT1G05937
1	8855530	8855780	H3K4me3_Cvi-pseudoTair10_AR-GS_common_1604	AT1G25260
1	8860730	8861010	H3K4me3_Cvi-pseudoTair10_AR-GS_common_1605	AT1G25275
1	8864050	8864270	H3K4me3_Cvi-pseudoTair10_AR-GS_common_1606	AT1G25280
1	8867100	8867650	H3K4me3_Cvi-pseudoTair10_AR-GS_common_1607	AT1G25290
1	8877860	8878450	H3K4me3_Cvi-pseudoTair10_AR-GS_common_1608	AT1G25320
1	8893900	8894220	H3K4me3_Cvi-pseudoTair10_AR-GS_common_1609	AT1G25350
1	8894370	8894940	H3K4me3_Cvi-pseudoTair10_AR-GS_common_1610	AT1G25360
1	8898040	8899100	H3K4me3_Cvi-pseudoTair10_AR-GS_common_1611	AT1G25370
1	8902610	8903240	H3K4me3_Cvi-pseudoTair10_AR-GS_common_1612	AT1G25375
1	8903520	8904020	H3K4me3_Cvi-pseudoTair10_AR-GS_common_1613	AT1G25380
1	8908380	8908950	H3K4me3_Cvi-pseudoTair10_AR-GS_common_1614	AT1G25390
1	8911400	8912040	H3K4me3_Cvi-pseudoTair10_AR-GS_common_1615	.
1	8916060	8916670	H3K4me3_Cvi-pseudoTair10_AR-GS_common_1616	AT1G25420
1	8918970	8919390	H3K4me3_Cvi-pseudoTair10_AR-GS_common_1617	AT1G25422
1	8934620	8935310	H3K4me3_Cvi-pseudoTair10_AR-GS_common_1618	AT1G25440
1	8945790	8946430	H3K4me3_Cvi-pseudoTair10_AR-GS_common_1619	AT1G25470
1	8948390	8948850	H3K4me3_Cvi-pseudoTair10_AR-GS_common_1620	AT1G25480
1	8951230	8951870	H3K4me3_Cvi-pseudoTair10_AR-GS_common_1621	AT1G25490
1	8957530	8957890	H3K4me3_Cvi-pseudoTair10_AR-GS_common_1622	AT1G25500
1	8959420	8960420	H3K4me3_Cvi-pseudoTair10_AR-GS_common_1623	.
1	8962140	8962610	H3K4me3_Cvi-pseudoTair10_AR-GS_common_1624	AT1G25520
1	8966460	8966830	H3K4me3_Cvi-pseudoTair10_AR-GS_common_1625	AT1G25530
1	8974230	8974610	H3K4me3_Cvi-pseudoTair10_AR-GS_common_1626	AT1G25540
1	8976870	8977380	H3K4me3_Cvi-pseudoTair10_AR-GS_common_1627	AT1G25550
1	8982180	8982980	H3K4me3_Cvi-pseudoTair10_AR-GS_common_1628	AT1G25560
1	8994440	8995460	H3K4me3_Cvi-pseudoTair10_AR-GS_common_1629	AT1G25570
1	8999300	8999650	H3K4me3_Cvi-pseudoTair10_AR-GS_common_1630	AT1G25580
1	9020420	9021040	H3K4me3_Cvi-pseudoTair10_AR-GS_common_1631	AT1G26090, AT1G05973
1	9027060	9027710	H3K4me3_Cvi-pseudoTair10_AR-GS_common_1632	AT1G26110
1	9030930	9031470	H3K4me3_Cvi-pseudoTair10_AR-GS_common_1633	AT1G26120
1	9033520	9033780	H3K4me3_Cvi-pseudoTair10_AR-GS_common_1634	AT1G26130
1	9042320	9042860	H3K4me3_Cvi-pseudoTair10_AR-GS_common_1635	AT1G26150, AT1TE29140, AT1TE29145
1	9046410	9046940	H3K4me3_Cvi-pseudoTair10_AR-GS_common_1636	AT1G26160
1	9053940	9054560	H3K4me3_Cvi-pseudoTair10_AR-GS_common_1637	AT1G26170
1	9054780	9055270	H3K4me3_Cvi-pseudoTair10_AR-GS_common_1638	AT1G26180
1	9060430	9061020	H3K4me3_Cvi-pseudoTair10_AR-GS_common_1639	AT1G26190
1	9071100	9072200	H3K4me3_Cvi-pseudoTair10_AR-GS_common_1640	AT1G26208, AT1G26220, AT1G26218
1	9074820	9075320	H3K4me3_Cvi-pseudoTair10_AR-GS_common_1641	AT1G26230
1	9078340	9078720	H3K4me3_Cvi-pseudoTair10_AR-GS_common_1642	.
1	9092080	9092400	H3K4me3_Cvi-pseudoTair10_AR-GS_common_1643	AT1G26270
1	9099120	9099750	H3K4me3_Cvi-pseudoTair10_AR-GS_common_1644	AT1G26300
1	9113880	9114390	H3K4me3_Cvi-pseudoTair10_AR-GS_common_1645	AT1G26340
1	9125200	9125490	H3K4me3_Cvi-pseudoTair10_AR-GS_common_1646	AT1G26370
1	9145560	9145920	H3K4me3_Cvi-pseudoTair10_AR-GS_common_1647	AT1G26440
1	9151720	9152500	H3K4me3_Cvi-pseudoTair10_AR-GS_common_1648	AT1G26460
1	9155090	9155550	H3K4me3_Cvi-pseudoTair10_AR-GS_common_1649	AT1G26470
1	9158360	9158850	H3K4me3_Cvi-pseudoTair10_AR-GS_common_1650	AT1G26500
1	9159040	9159250	H3K4me3_Cvi-pseudoTair10_AR-GS_common_1651	AT1G26500, AT1G06003
1	9165120	9165750	H3K4me3_Cvi-pseudoTair10_AR-GS_common_1652	AT1G26520, AT1G26530
1	9170440	9170890	H3K4me3_Cvi-pseudoTair10_AR-GS_common_1653	AT1G26540
1	9171280	9171480	H3K4me3_Cvi-pseudoTair10_AR-GS_common_1654	AT1G26550
1	9191680	9192060	H3K4me3_Cvi-pseudoTair10_AR-GS_common_1655	AT1G26600
1	9205900	9206510	H3K4me3_Cvi-pseudoTair10_AR-GS_common_1656	AT1G26630
1	9209320	9209550	H3K4me3_Cvi-pseudoTair10_AR-GS_common_1657	AT1G26640
1	9210160	9210730	H3K4me3_Cvi-pseudoTair10_AR-GS_common_1658	AT1G26650
1	9211670	9212330	H3K4me3_Cvi-pseudoTair10_AR-GS_common_1659	AT1G26660
1	9214150	9214730	H3K4me3_Cvi-pseudoTair10_AR-GS_common_1660	AT1G26665
1	9216010	9216380	H3K4me3_Cvi-pseudoTair10_AR-GS_common_1661	AT1G26670
1	9225130	9225740	H3K4me3_Cvi-pseudoTair10_AR-GS_common_1662	AT1G26690
1	9246230	9246590	H3K4me3_Cvi-pseudoTair10_AR-GS_common_1663	AT1G26740
1	9246830	9247250	H3K4me3_Cvi-pseudoTair10_AR-GS_common_1664	AT1G26750
1	9249670	9249930	H3K4me3_Cvi-pseudoTair10_AR-GS_common_1665	AT1G26760
1	9251210	9251630	H3K4me3_Cvi-pseudoTair10_AR-GS_common_1666	AT1G26761
1	9260430	9260900	H3K4me3_Cvi-pseudoTair10_AR-GS_common_1667	.
1	9285510	9286220	H3K4me3_Cvi-pseudoTair10_AR-GS_common_1668	AT1G26800
1	9289550	9289940	H3K4me3_Cvi-pseudoTair10_AR-GS_common_1669	AT1G26810
1	9295800	9296370	H3K4me3_Cvi-pseudoTair10_AR-GS_common_1670	AT1G26830
1	9303800	9304070	H3K4me3_Cvi-pseudoTair10_AR-GS_common_1671	AT1G26850
1	9316330	9316690	H3K4me3_Cvi-pseudoTair10_AR-GS_common_1672	.
1	9320800	9321460	H3K4me3_Cvi-pseudoTair10_AR-GS_common_1673	AT1G26900
1	9321680	9322100	H3K4me3_Cvi-pseudoTair10_AR-GS_common_1674	AT1G26910
1	9329640	9329990	H3K4me3_Cvi-pseudoTair10_AR-GS_common_1675	AT1G26920
1	9336520	9336740	H3K4me3_Cvi-pseudoTair10_AR-GS_common_1676	.
1	9336930	9337520	H3K4me3_Cvi-pseudoTair10_AR-GS_common_1677	AT1G26930
1	9343100	9343610	H3K4me3_Cvi-pseudoTair10_AR-GS_common_1678	AT1G26940
1	9373990	9374610	H3K4me3_Cvi-pseudoTair10_AR-GS_common_1679	AT1G27000
1	9393660	9394310	H3K4me3_Cvi-pseudoTair10_AR-GS_common_1680	AT1G27050
1	9394820	9395310	H3K4me3_Cvi-pseudoTair10_AR-GS_common_1681	AT1G27060
1	9398710	9399420	H3K4me3_Cvi-pseudoTair10_AR-GS_common_1682	AT1G27070
1	9405130	9406250	H3K4me3_Cvi-pseudoTair10_AR-GS_common_1683	AT1G27090
1	9407920	9408590	H3K4me3_Cvi-pseudoTair10_AR-GS_common_1684	.
1	9410500	9411010	H3K4me3_Cvi-pseudoTair10_AR-GS_common_1685	AT1G27100
1	9421380	9422220	H3K4me3_Cvi-pseudoTair10_AR-GS_common_1686	AT1G27120
1	9425630	9426510	H3K4me3_Cvi-pseudoTair10_AR-GS_common_1687	AT1G27130
1	9428070	9428530	H3K4me3_Cvi-pseudoTair10_AR-GS_common_1688	AT1G27140
1	9434420	9435110	H3K4me3_Cvi-pseudoTair10_AR-GS_common_1689	AT1G27170
1	9441200	9441840	H3K4me3_Cvi-pseudoTair10_AR-GS_common_1690	AT1G27180
1	9448000	9448780	H3K4me3_Cvi-pseudoTair10_AR-GS_common_1691	AT1G27190
1	9450850	9451470	H3K4me3_Cvi-pseudoTair10_AR-GS_common_1692	AT1G27200
1	9457080	9458010	H3K4me3_Cvi-pseudoTair10_AR-GS_common_1693	AT1G27210
1	9481710	9482300	H3K4me3_Cvi-pseudoTair10_AR-GS_common_1694	AT1G27290, AT1TE30555
1	9483290	9483790	H3K4me3_Cvi-pseudoTair10_AR-GS_common_1695	AT1G27300, AT1G06083
1	9485390	9485850	H3K4me3_Cvi-pseudoTair10_AR-GS_common_1696	AT1G27310
1	9487220	9488390	H3K4me3_Cvi-pseudoTair10_AR-GS_common_1697	AT1G27320
1	9495580	9496060	H3K4me3_Cvi-pseudoTair10_AR-GS_common_1698	AT1G27340
1	9500990	9501500	H3K4me3_Cvi-pseudoTair10_AR-GS_common_1699	AT1G27360
1	9508050	9508270	H3K4me3_Cvi-pseudoTair10_AR-GS_common_1700	AT1G27370
1	9512340	9512830	H3K4me3_Cvi-pseudoTair10_AR-GS_common_1701	AT1G27385
1	9514710	9514920	H3K4me3_Cvi-pseudoTair10_AR-GS_common_1702	AT1G27390
1	9515310	9515610	H3K4me3_Cvi-pseudoTair10_AR-GS_common_1703	AT1G27400
1	9517150	9517580	H3K4me3_Cvi-pseudoTair10_AR-GS_common_1704	AT1G27410
1	9519180	9519420	H3K4me3_Cvi-pseudoTair10_AR-GS_common_1705	AT1G27420
1	9526400	9527160	H3K4me3_Cvi-pseudoTair10_AR-GS_common_1706	AT1G27430
1	9528440	9528820	H3K4me3_Cvi-pseudoTair10_AR-GS_common_1707	AT1G27435
1	9530780	9531400	H3K4me3_Cvi-pseudoTair10_AR-GS_common_1708	AT1G27440
1	9532000	9532660	H3K4me3_Cvi-pseudoTair10_AR-GS_common_1709	AT1G27450
1	9534860	9535180	H3K4me3_Cvi-pseudoTair10_AR-GS_common_1710	AT1G27460
1	9538010	9538210	H3K4me3_Cvi-pseudoTair10_AR-GS_common_1711	.
1	9538520	9539020	H3K4me3_Cvi-pseudoTair10_AR-GS_common_1712	AT1G27461
1	9543430	9544290	H3K4me3_Cvi-pseudoTair10_AR-GS_common_1713	AT1G27470
1	9557750	9558340	H3K4me3_Cvi-pseudoTair10_AR-GS_common_1714	AT1G27510
1	9558630	9558880	H3K4me3_Cvi-pseudoTair10_AR-GS_common_1715	AT1G27520
1	9563470	9563960	H3K4me3_Cvi-pseudoTair10_AR-GS_common_1716	AT1G27530
1	9567300	9567840	H3K4me3_Cvi-pseudoTair10_AR-GS_common_1717	AT1G27540
1	9574760	9575060	H3K4me3_Cvi-pseudoTair10_AR-GS_common_1718	AT1G27565, AT1TE30845
1	9575380	9576000	H3K4me3_Cvi-pseudoTair10_AR-GS_common_1719	AT1G27570
1	9592150	9592750	H3K4me3_Cvi-pseudoTair10_AR-GS_common_1720	AT1G27595
1	9605160	9606120	H3K4me3_Cvi-pseudoTair10_AR-GS_common_1721	AT1G27600
1	9611460	9611860	H3K4me3_Cvi-pseudoTair10_AR-GS_common_1722	AT1G27630
1	9614560	9614890	H3K4me3_Cvi-pseudoTair10_AR-GS_common_1723	AT1G27650, AT1G27640
1	9615050	9615490	H3K4me3_Cvi-pseudoTair10_AR-GS_common_1724	AT1G27650
1	9631600	9631860	H3K4me3_Cvi-pseudoTair10_AR-GS_common_1725	AT1G27680
1	9636600	9637240	H3K4me3_Cvi-pseudoTair10_AR-GS_common_1726	AT1G27690
1	9639090	9639510	H3K4me3_Cvi-pseudoTair10_AR-GS_common_1727	AT1G27695
1	9641320	9641860	H3K4me3_Cvi-pseudoTair10_AR-GS_common_1728	AT1G27700
1	9642690	9643170	H3K4me3_Cvi-pseudoTair10_AR-GS_common_1729	AT1G27710, AT1TE31080
1	9647130	9647390	H3K4me3_Cvi-pseudoTair10_AR-GS_common_1730	AT1G27720
1	9648280	9649050	H3K4me3_Cvi-pseudoTair10_AR-GS_common_1731	AT1G27730
1	9657340	9657820	H3K4me3_Cvi-pseudoTair10_AR-GS_common_1732	AT1G27750
1	9662120	9662930	H3K4me3_Cvi-pseudoTair10_AR-GS_common_1733	AT1G27752
1	9669060	9669520	H3K4me3_Cvi-pseudoTair10_AR-GS_common_1734	AT1G27760
1	9675760	9676250	H3K4me3_Cvi-pseudoTair10_AR-GS_common_1735	AT1G27770
1	9691670	9691920	H3K4me3_Cvi-pseudoTair10_AR-GS_common_1736	AT1G27820
1	9695850	9696330	H3K4me3_Cvi-pseudoTair10_AR-GS_common_1737	AT1G27840
1	9698480	9698960	H3K4me3_Cvi-pseudoTair10_AR-GS_common_1738	AT1G27850
1	9708860	9709540	H3K4me3_Cvi-pseudoTair10_AR-GS_common_1739	AT1G27880
1	9719920	9720550	H3K4me3_Cvi-pseudoTair10_AR-GS_common_1740	AT1G27900
1	9724360	9724630	H3K4me3_Cvi-pseudoTair10_AR-GS_common_1741	AT1G27910
1	9730150	9730350	H3K4me3_Cvi-pseudoTair10_AR-GS_common_1742	AT1G27921
1	9731500	9732500	H3K4me3_Cvi-pseudoTair10_AR-GS_common_1743	AT1G27930
1	9740730	9741060	H3K4me3_Cvi-pseudoTair10_AR-GS_common_1744	AT1G27950
1	9745300	9745730	H3K4me3_Cvi-pseudoTair10_AR-GS_common_1745	AT1G27960
1	9746820	9747510	H3K4me3_Cvi-pseudoTair10_AR-GS_common_1746	AT1G27970, AT1TE31385
1	9748760	9749050	H3K4me3_Cvi-pseudoTair10_AR-GS_common_1747	AT1G27980
1	9753450	9753970	H3K4me3_Cvi-pseudoTair10_AR-GS_common_1748	AT1G27990
1	9776820	9777790	H3K4me3_Cvi-pseudoTair10_AR-GS_common_1749	AT1G28050
1	9779130	9780080	H3K4me3_Cvi-pseudoTair10_AR-GS_common_1750	AT1G28060
1	9795800	9796380	H3K4me3_Cvi-pseudoTair10_AR-GS_common_1751	AT1G28090
1	9801350	9801550	H3K4me3_Cvi-pseudoTair10_AR-GS_common_1752	AT1G28100
1	9806550	9806850	H3K4me3_Cvi-pseudoTair10_AR-GS_common_1753	AT1G28110
1	9815030	9815480	H3K4me3_Cvi-pseudoTair10_AR-GS_common_1754	AT1G28120
1	9833680	9834440	H3K4me3_Cvi-pseudoTair10_AR-GS_common_1755	AT1G28140
1	9835510	9835890	H3K4me3_Cvi-pseudoTair10_AR-GS_common_1756	AT1G28150
1	9847160	9847850	H3K4me3_Cvi-pseudoTair10_AR-GS_common_1757	AT1G28190
1	9851640	9852360	H3K4me3_Cvi-pseudoTair10_AR-GS_common_1758	AT1G28200
1	9854630	9854850	H3K4me3_Cvi-pseudoTair10_AR-GS_common_1759	AT1G28210
1	9871440	9871980	H3K4me3_Cvi-pseudoTair10_AR-GS_common_1760	AT1G28240
1	9874260	9874600	H3K4me3_Cvi-pseudoTair10_AR-GS_common_1761	AT1G28250
1	9886620	9887390	H3K4me3_Cvi-pseudoTair10_AR-GS_common_1762	AT1G28280
1	9890090	9890800	H3K4me3_Cvi-pseudoTair10_AR-GS_common_1763	AT1G28290
1	9899490	9899910	H3K4me3_Cvi-pseudoTair10_AR-GS_common_1764	AT1G28300, AT1TE31895
1	9923840	9924410	H3K4me3_Cvi-pseudoTair10_AR-GS_common_1765	AT1G28320
1	9925520	9925740	H3K4me3_Cvi-pseudoTair10_AR-GS_common_1766	.
1	9934700	9935250	H3K4me3_Cvi-pseudoTair10_AR-GS_common_1767	AT1G28330
1	9940250	9940850	H3K4me3_Cvi-pseudoTair10_AR-GS_common_1768	AT1G28340
1	9951880	9952500	H3K4me3_Cvi-pseudoTair10_AR-GS_common_1769	AT1G28360
1	9956330	9956890	H3K4me3_Cvi-pseudoTair10_AR-GS_common_1770	AT1G28370
1	9963590	9964000	H3K4me3_Cvi-pseudoTair10_AR-GS_common_1771	AT1G28380
1	9966840	9968270	H3K4me3_Cvi-pseudoTair10_AR-GS_common_1772	AT1G28390, AT1G06153
1	9971030	9971530	H3K4me3_Cvi-pseudoTair10_AR-GS_common_1773	AT1G28395
1	9978690	9979180	H3K4me3_Cvi-pseudoTair10_AR-GS_common_1774	AT1G28410
1	9979820	9980570	H3K4me3_Cvi-pseudoTair10_AR-GS_common_1775	AT1G28420
1	9996840	9998470	H3K4me3_Cvi-pseudoTair10_AR-GS_common_1776	AT1G28440
1	10013800	10014000	H3K4me3_Cvi-pseudoTair10_AR-GS_common_1777	AT1G28480
1	10023880	10024480	H3K4me3_Cvi-pseudoTair10_AR-GS_common_1778	AT1G28510
1	10029210	10029780	H3K4me3_Cvi-pseudoTair10_AR-GS_common_1779	AT1G28520
1	10034780	10035510	H3K4me3_Cvi-pseudoTair10_AR-GS_common_1780	AT1G28530
1	10035630	10036110	H3K4me3_Cvi-pseudoTair10_AR-GS_common_1781	AT1G28540
1	10041000	10041200	H3K4me3_Cvi-pseudoTair10_AR-GS_common_1782	AT1G28560, .
1	10046080	10046390	H3K4me3_Cvi-pseudoTair10_AR-GS_common_1783	AT1G28580, .
1	10052750	10053060	H3K4me3_Cvi-pseudoTair10_AR-GS_common_1784	AT1G28600, .
1	10057540	10057790	H3K4me3_Cvi-pseudoTair10_AR-GS_common_1785	AT1G28620, .
1	10078260	10078910	H3K4me3_Cvi-pseudoTair10_AR-GS_common_1786	AT1G28680
1	10081040	10081660	H3K4me3_Cvi-pseudoTair10_AR-GS_common_1787	AT1G28690
1	10094790	10095060	H3K4me3_Cvi-pseudoTair10_AR-GS_common_1788	AT1G06173
1	10102590	10102850	H3K4me3_Cvi-pseudoTair10_AR-GS_common_1789	AT1G28715, .
1	10103110	10103760	H3K4me3_Cvi-pseudoTair10_AR-GS_common_1790	AT1G28760
1	10110980	10111620	H3K4me3_Cvi-pseudoTair10_AR-GS_common_1791	AT1G28960
1	10133440	10134600	H3K4me3_Cvi-pseudoTair10_AR-GS_common_1792	AT1G29030, AT1G29040
1	10135440	10135870	H3K4me3_Cvi-pseudoTair10_AR-GS_common_1793	AT1G29041, AT1G06213
1	10138740	10139020	H3K4me3_Cvi-pseudoTair10_AR-GS_common_1794	AT1G29050, .
1	10147660	10148160	H3K4me3_Cvi-pseudoTair10_AR-GS_common_1795	AT1G29060
1	10149840	10150200	H3K4me3_Cvi-pseudoTair10_AR-GS_common_1796	AT1G29070
1	10174450	10174820	H3K4me3_Cvi-pseudoTair10_AR-GS_common_1797	AT1G29120, .
1	10180530	10180820	H3K4me3_Cvi-pseudoTair10_AR-GS_common_1798	AT1G29150, .
1	10183740	10184170	H3K4me3_Cvi-pseudoTair10_AR-GS_common_1799	AT1G29160
1	10194690	10195140	H3K4me3_Cvi-pseudoTair10_AR-GS_common_1800	AT1G29170, .
1	10198900	10199490	H3K4me3_Cvi-pseudoTair10_AR-GS_common_1801	AT1G29179
1	10202680	10203290	H3K4me3_Cvi-pseudoTair10_AR-GS_common_1802	AT1G29195
1	10212060	10212670	H3K4me3_Cvi-pseudoTair10_AR-GS_common_1803	AT1G29220
1	10214770	10215120	H3K4me3_Cvi-pseudoTair10_AR-GS_common_1804	AT1G29230
1	10224400	10224610	H3K4me3_Cvi-pseudoTair10_AR-GS_common_1805	AT1G29250, .
1	10224820	10225510	H3K4me3_Cvi-pseudoTair10_AR-GS_common_1806	AT1G29260
1	10237090	10237480	H3K4me3_Cvi-pseudoTair10_AR-GS_common_1807	.
1	10248340	10249450	H3K4me3_Cvi-pseudoTair10_AR-GS_common_1808	AT1G29300
1	10255290	10255730	H3K4me3_Cvi-pseudoTair10_AR-GS_common_1809	AT1G29320, .
1	10260440	10261110	H3K4me3_Cvi-pseudoTair10_AR-GS_common_1810	AT1G29330
1	10264260	10265260	H3K4me3_Cvi-pseudoTair10_AR-GS_common_1811	AT1G29340
1	10273230	10273590	H3K4me3_Cvi-pseudoTair10_AR-GS_common_1812	AT1G29350, .
1	10274880	10275670	H3K4me3_Cvi-pseudoTair10_AR-GS_common_1813	AT1G29357, AT1TE33200
1	10282660	10283160	H3K4me3_Cvi-pseudoTair10_AR-GS_common_1814	AT1G29370, .
1	10287410	10287870	H3K4me3_Cvi-pseudoTair10_AR-GS_common_1815	AT1G29390
1	10293490	10293790	H3K4me3_Cvi-pseudoTair10_AR-GS_common_1816	AT1G29400, .
1	10308710	10309020	H3K4me3_Cvi-pseudoTair10_AR-GS_common_1817	AT1G29465, AT1G06263, AT1G06267
1	10313500	10313850	H3K4me3_Cvi-pseudoTair10_AR-GS_common_1818	AT1G29470, .
1	10326510	10326770	H3K4me3_Cvi-pseudoTair10_AR-GS_common_1819	AT1G29530, .
1	10330430	10330770	H3K4me3_Cvi-pseudoTair10_AR-GS_common_1820	AT1G29550
1	10340020	10340460	H3K4me3_Cvi-pseudoTair10_AR-GS_common_1821	AT1G29590
1	10349450	10349880	H3K4me3_Cvi-pseudoTair10_AR-GS_common_1822	AT1G29630, .
1	10356000	10356440	H3K4me3_Cvi-pseudoTair10_AR-GS_common_1823	AT1G29640
1	10379280	10379710	H3K4me3_Cvi-pseudoTair10_AR-GS_common_1824	.
1	10381400	10382030	H3K4me3_Cvi-pseudoTair10_AR-GS_common_1825	AT1G29690
1	10387570	10388220	H3K4me3_Cvi-pseudoTair10_AR-GS_common_1826	AT1G29710
1	10407510	10408360	H3K4me3_Cvi-pseudoTair10_AR-GS_common_1827	.
1	10422290	10423160	H3K4me3_Cvi-pseudoTair10_AR-GS_common_1828	AT1G29760
1	10428610	10429090	H3K4me3_Cvi-pseudoTair10_AR-GS_common_1829	AT1G29785
1	10429940	10431060	H3K4me3_Cvi-pseudoTair10_AR-GS_common_1830	AT1G29790
1	10432690	10432890	H3K4me3_Cvi-pseudoTair10_AR-GS_common_1831	AT1G29800, .
1	10437190	10437440	H3K4me3_Cvi-pseudoTair10_AR-GS_common_1832	AT1G29810, .
1	10447250	10447450	H3K4me3_Cvi-pseudoTair10_AR-GS_common_1833	AT1G29840, AT1G29850, .
1	10462220	10462760	H3K4me3_Cvi-pseudoTair10_AR-GS_common_1834	AT1G29880
1	10463340	10463680	H3K4me3_Cvi-pseudoTair10_AR-GS_common_1835	AT1G29890, .
1	10468140	10469110	H3K4me3_Cvi-pseudoTair10_AR-GS_common_1836	AT1G29900
1	10486560	10486820	H3K4me3_Cvi-pseudoTair10_AR-GS_common_1837	AT1G29940, .
1	10494700	10495130	H3K4me3_Cvi-pseudoTair10_AR-GS_common_1838	AT1G29960
1	10498920	10499410	H3K4me3_Cvi-pseudoTair10_AR-GS_common_1839	AT1G29965
1	10500850	10501450	H3K4me3_Cvi-pseudoTair10_AR-GS_common_1840	AT1G29970
1	10504200	10504540	H3K4me3_Cvi-pseudoTair10_AR-GS_common_1841	.
1	10505760	10506050	H3K4me3_Cvi-pseudoTair10_AR-GS_common_1842	AT1G29980, .
1	10507610	10508070	H3K4me3_Cvi-pseudoTair10_AR-GS_common_1843	AT1G29990
1	10512160	10512440	H3K4me3_Cvi-pseudoTair10_AR-GS_common_1844	AT1G30000, .
1	10513230	10513880	H3K4me3_Cvi-pseudoTair10_AR-GS_common_1845	AT1G30010
1	10537750	10538220	H3K4me3_Cvi-pseudoTair10_AR-GS_common_1846	AT1G30040
1	10538360	10538700	H3K4me3_Cvi-pseudoTair10_AR-GS_common_1847	AT1G30040, .
1	10547490	10548140	H3K4me3_Cvi-pseudoTair10_AR-GS_common_1848	AT1G30070
1	10571350	10572730	H3K4me3_Cvi-pseudoTair10_AR-GS_common_1849	AT1G30100
1	10586010	10586490	H3K4me3_Cvi-pseudoTair10_AR-GS_common_1850	AT1G30120
1	10587630	10588100	H3K4me3_Cvi-pseudoTair10_AR-GS_common_1851	AT1G30130
1	10625060	10626060	H3K4me3_Cvi-pseudoTair10_AR-GS_common_1852	AT1G30200
1	10638940	10639400	H3K4me3_Cvi-pseudoTair10_AR-GS_common_1853	AT1G30230
1	10645450	10645910	H3K4me3_Cvi-pseudoTair10_AR-GS_common_1854	AT1G30240, .
1	10651050	10651390	H3K4me3_Cvi-pseudoTair10_AR-GS_common_1855	AT1G30260
1	10654870	10655450	H3K4me3_Cvi-pseudoTair10_AR-GS_common_1856	AT1G30270, .
1	10663450	10664640	H3K4me3_Cvi-pseudoTair10_AR-GS_common_1857	AT1G30282, AT1G30280
1	10672030	10672810	H3K4me3_Cvi-pseudoTair10_AR-GS_common_1858	AT1G30290
1	10673000	10673360	H3K4me3_Cvi-pseudoTair10_AR-GS_common_1859	AT1G30300, .
1	10680730	10680990	H3K4me3_Cvi-pseudoTair10_AR-GS_common_1860	AT1G30320, .
1	10690120	10690780	H3K4me3_Cvi-pseudoTair10_AR-GS_common_1861	AT1G30330, .
1	10715810	10716310	H3K4me3_Cvi-pseudoTair10_AR-GS_common_1862	AT1G30360, .
1	10727530	10727750	H3K4me3_Cvi-pseudoTair10_AR-GS_common_1863	AT1G30400, .
1	10759120	10759520	H3K4me3_Cvi-pseudoTair10_AR-GS_common_1864	AT1G30440, .
1	10762740	10763220	H3K4me3_Cvi-pseudoTair10_AR-GS_common_1865	AT1G30450, .
1	10774750	10775380	H3K4me3_Cvi-pseudoTair10_AR-GS_common_1866	AT1G30460, .
1	10779220	10779630	H3K4me3_Cvi-pseudoTair10_AR-GS_common_1867	AT1G30470, .
1	10790230	10791130	H3K4me3_Cvi-pseudoTair10_AR-GS_common_1868	AT1G30480, AT1TE34860
1	10800510	10800860	H3K4me3_Cvi-pseudoTair10_AR-GS_common_1869	AT1G30490, .
1	10810960	10811430	H3K4me3_Cvi-pseudoTair10_AR-GS_common_1870	AT1G30520, .
1	10814870	10815420	H3K4me3_Cvi-pseudoTair10_AR-GS_common_1871	AT1G30530
1	10818820	10819300	H3K4me3_Cvi-pseudoTair10_AR-GS_common_1872	AT1G30540
1	10821580	10821780	H3K4me3_Cvi-pseudoTair10_AR-GS_common_1873	AT1G30545, .
1	10828580	10829020	H3K4me3_Cvi-pseudoTair10_AR-GS_common_1874	AT1G30570, .
1	10835220	10835510	H3K4me3_Cvi-pseudoTair10_AR-GS_common_1875	AT1G30580, .
1	10839510	10839940	H3K4me3_Cvi-pseudoTair10_AR-GS_common_1876	AT1G30590, .
1	10844430	10845030	H3K4me3_Cvi-pseudoTair10_AR-GS_common_1877	AT1G30600, .
1	10846600	10847080	H3K4me3_Cvi-pseudoTair10_AR-GS_common_1878	AT1G30610, .
1	10854610	10854890	H3K4me3_Cvi-pseudoTair10_AR-GS_common_1879	AT1G30620, .
1	10859780	10860190	H3K4me3_Cvi-pseudoTair10_AR-GS_common_1880	AT1G30630
1	10860750	10861340	H3K4me3_Cvi-pseudoTair10_AR-GS_common_1881	AT1G30640, .
1	10876750	10877180	H3K4me3_Cvi-pseudoTair10_AR-GS_common_1882	AT1G30660
1	10881610	10881950	H3K4me3_Cvi-pseudoTair10_AR-GS_common_1883	AT1G30680, .
1	10898400	10899010	H3K4me3_Cvi-pseudoTair10_AR-GS_common_1884	AT1G30720
1	10900920	10901660	H3K4me3_Cvi-pseudoTair10_AR-GS_common_1885	AT1G30730
1	10903140	10903940	H3K4me3_Cvi-pseudoTair10_AR-GS_common_1886	AT1G30740
1	10908550	10908900	H3K4me3_Cvi-pseudoTair10_AR-GS_common_1887	AT1G30755, .
1	10909090	10909560	H3K4me3_Cvi-pseudoTair10_AR-GS_common_1888	AT1G30755, AT1G30757
1	10919170	10919660	H3K4me3_Cvi-pseudoTair10_AR-GS_common_1889	AT1G30760, .
1	10925190	10925590	H3K4me3_Cvi-pseudoTair10_AR-GS_common_1890	AT1G30780, .
1	10936910	10937750	H3K4me3_Cvi-pseudoTair10_AR-GS_common_1891	AT1G30800
1	10949060	10949380	H3K4me3_Cvi-pseudoTair10_AR-GS_common_1892	AT1G30820, .
1	10967030	10968060	H3K4me3_Cvi-pseudoTair10_AR-GS_common_1893	AT1G30835
1	10974600	10975680	H3K4me3_Cvi-pseudoTair10_AR-GS_common_1894	AT1G30840
1	10979660	10979960	H3K4me3_Cvi-pseudoTair10_AR-GS_common_1895	AT1G30845
1	10988460	10989230	H3K4me3_Cvi-pseudoTair10_AR-GS_common_1896	AT1G30860
1	10993700	10994120	H3K4me3_Cvi-pseudoTair10_AR-GS_common_1897	AT1G30880
1	10994340	10994650	H3K4me3_Cvi-pseudoTair10_AR-GS_common_1898	AT1G30890
1	10997180	10997410	H3K4me3_Cvi-pseudoTair10_AR-GS_common_1899	AT1G30900, .
1	11000910	11001230	H3K4me3_Cvi-pseudoTair10_AR-GS_common_1900	AT1G30910
1	11005120	11005330	H3K4me3_Cvi-pseudoTair10_AR-GS_common_1901	AT1G30920
1	11018550	11019010	H3K4me3_Cvi-pseudoTair10_AR-GS_common_1902	AT1G30935
1	11022890	11023360	H3K4me3_Cvi-pseudoTair10_AR-GS_common_1903	AT1G30940
1	11039400	11040030	H3K4me3_Cvi-pseudoTair10_AR-GS_common_1904	AT1G30960
1	11043190	11043660	H3K4me3_Cvi-pseudoTair10_AR-GS_common_1905	AT1G30970
1	11056320	11056870	H3K4me3_Cvi-pseudoTair10_AR-GS_common_1906	AT1G31010
1	11057230	11057460	H3K4me3_Cvi-pseudoTair10_AR-GS_common_1907	AT1G31020
1	11084840	11085180	H3K4me3_Cvi-pseudoTair10_AR-GS_common_1908	AT1G31070
1	11115180	11116000	H3K4me3_Cvi-pseudoTair10_AR-GS_common_1909	AT1G31130
1	11119890	11120390	H3K4me3_Cvi-pseudoTair10_AR-GS_common_1910	AT1G31150
1	11123530	11124050	H3K4me3_Cvi-pseudoTair10_AR-GS_common_1911	AT1G31160
1	11133490	11133830	H3K4me3_Cvi-pseudoTair10_AR-GS_common_1912	AT1G31170
1	11140550	11141030	H3K4me3_Cvi-pseudoTair10_AR-GS_common_1913	AT1G31175
1	11144120	11144650	H3K4me3_Cvi-pseudoTair10_AR-GS_common_1914	AT1G31180
1	11144790	11145270	H3K4me3_Cvi-pseudoTair10_AR-GS_common_1915	AT1G31190
1	11156840	11157460	H3K4me3_Cvi-pseudoTair10_AR-GS_common_1916	AT1G31220
1	11162590	11163250	H3K4me3_Cvi-pseudoTair10_AR-GS_common_1917	AT1G31230
1	11164100	11164830	H3K4me3_Cvi-pseudoTair10_AR-GS_common_1918	AT1G31240, AT1G31243
1	11171000	11171330	H3K4me3_Cvi-pseudoTair10_AR-GS_common_1919	AT1TE36105, AT1G31258
1	11181670	11182270	H3K4me3_Cvi-pseudoTair10_AR-GS_common_1920	AT1G31280, AT1TE36140
1	11188490	11189160	H3K4me3_Cvi-pseudoTair10_AR-GS_common_1921	AT1G31290
1	11193890	11194100	H3K4me3_Cvi-pseudoTair10_AR-GS_common_1922	AT1G31300
1	11199220	11200040	H3K4me3_Cvi-pseudoTair10_AR-GS_common_1923	AT1G31310
1	11212960	11213260	H3K4me3_Cvi-pseudoTair10_AR-GS_common_1924	AT1G31320
1	11215420	11216020	H3K4me3_Cvi-pseudoTair10_AR-GS_common_1925	AT1G31330
1	11221570	11222720	H3K4me3_Cvi-pseudoTair10_AR-GS_common_1926	AT1G31350
1	11232330	11232540	H3K4me3_Cvi-pseudoTair10_AR-GS_common_1927	AT1G31360
1	11248760	11249380	H3K4me3_Cvi-pseudoTair10_AR-GS_common_1928	AT1G31410
1	11249870	11250170	H3K4me3_Cvi-pseudoTair10_AR-GS_common_1929	AT1G31420
1	11255300	11255620	H3K4me3_Cvi-pseudoTair10_AR-GS_common_1930	AT1G31430
1	11261780	11262660	H3K4me3_Cvi-pseudoTair10_AR-GS_common_1931	.
1	11264370	11264970	H3K4me3_Cvi-pseudoTair10_AR-GS_common_1932	AT1G31470
1	11290200	11290510	H3K4me3_Cvi-pseudoTair10_AR-GS_common_1933	.
1	11293290	11293690	H3K4me3_Cvi-pseudoTair10_AR-GS_common_1934	AT1G31540
1	11314640	11314990	H3K4me3_Cvi-pseudoTair10_AR-GS_common_1935	AT1G31600
1	11316180	11316460	H3K4me3_Cvi-pseudoTair10_AR-GS_common_1936	AT1G31600, AT1TE36605
1	11332960	11333480	H3K4me3_Cvi-pseudoTair10_AR-GS_common_1937	AT1G31660
1	11359640	11360700	H3K4me3_Cvi-pseudoTair10_AR-GS_common_1938	AT1G31730
1	11370900	11371100	H3K4me3_Cvi-pseudoTair10_AR-GS_common_1939	.
1	11371620	11372060	H3K4me3_Cvi-pseudoTair10_AR-GS_common_1940	AT1G31750
1	11373150	11373470	H3K4me3_Cvi-pseudoTair10_AR-GS_common_1941	AT1G31760
1	11391230	11391850	H3K4me3_Cvi-pseudoTair10_AR-GS_common_1942	AT1G31780
1	11395360	11395990	H3K4me3_Cvi-pseudoTair10_AR-GS_common_1943	AT1G31790
1	11396360	11396620	H3K4me3_Cvi-pseudoTair10_AR-GS_common_1944	AT1G31800
1	11405730	11406220	H3K4me3_Cvi-pseudoTair10_AR-GS_common_1945	AT1G31810
1	11411970	11412170	H3K4me3_Cvi-pseudoTair10_AR-GS_common_1946	AT1G31812
1	11413810	11414450	H3K4me3_Cvi-pseudoTair10_AR-GS_common_1947	AT1G31814
1	11416060	11416380	H3K4me3_Cvi-pseudoTair10_AR-GS_common_1948	AT1G31817
1	11423040	11423650	H3K4me3_Cvi-pseudoTair10_AR-GS_common_1949	AT1G31835, AT1G06453
1	11423990	11424650	H3K4me3_Cvi-pseudoTair10_AR-GS_common_1950	AT1G31840
1	11436780	11437220	H3K4me3_Cvi-pseudoTair10_AR-GS_common_1951	AT1G31870
1	11458630	11459080	H3K4me3_Cvi-pseudoTair10_AR-GS_common_1952	AT1G31910
1	11463350	11463640	H3K4me3_Cvi-pseudoTair10_AR-GS_common_1953	AT1G31920
1	11470610	11471120	H3K4me3_Cvi-pseudoTair10_AR-GS_common_1954	AT1G31940
1	11472190	11472620	H3K4me3_Cvi-pseudoTair10_AR-GS_common_1955	AT1G06473
1	11478600	11478830	H3K4me3_Cvi-pseudoTair10_AR-GS_common_1956	.
1	11479850	11480600	H3K4me3_Cvi-pseudoTair10_AR-GS_common_1957	AT1G31970
1	11532670	11533140	H3K4me3_Cvi-pseudoTair10_AR-GS_common_1958	AT1G32060
1	11535820	11536030	H3K4me3_Cvi-pseudoTair10_AR-GS_common_1959	AT1G32070
1	11543640	11544050	H3K4me3_Cvi-pseudoTair10_AR-GS_common_1960	AT1G32090
1	11552750	11553380	H3K4me3_Cvi-pseudoTair10_AR-GS_common_1961	AT1G32120
1	11561070	11561790	H3K4me3_Cvi-pseudoTair10_AR-GS_common_1962	AT1G32130
1	11568650	11569260	H3K4me3_Cvi-pseudoTair10_AR-GS_common_1963	AT1G32160
1	11577480	11577740	H3K4me3_Cvi-pseudoTair10_AR-GS_common_1964	.
1	11580240	11580440	H3K4me3_Cvi-pseudoTair10_AR-GS_common_1965	.
1	11585040	11585270	H3K4me3_Cvi-pseudoTair10_AR-GS_common_1966	.
1	11589360	11589660	H3K4me3_Cvi-pseudoTair10_AR-GS_common_1967	AT1G32180
1	11595360	11595810	H3K4me3_Cvi-pseudoTair10_AR-GS_common_1968	AT1G32190
1	11604560	11605060	H3K4me3_Cvi-pseudoTair10_AR-GS_common_1969	AT1G32200
1	11607390	11607720	H3K4me3_Cvi-pseudoTair10_AR-GS_common_1970	AT1G32210
1	11607870	11608220	H3K4me3_Cvi-pseudoTair10_AR-GS_common_1971	AT1G32220
1	11612160	11613000	H3K4me3_Cvi-pseudoTair10_AR-GS_common_1972	AT1G32230
1	11629600	11630350	H3K4me3_Cvi-pseudoTair10_AR-GS_common_1973	AT1G32240
1	11641490	11641840	H3K4me3_Cvi-pseudoTair10_AR-GS_common_1974	AT1G32260
1	11653530	11653890	H3K4me3_Cvi-pseudoTair10_AR-GS_common_1975	AT1G32310
1	11659950	11660370	H3K4me3_Cvi-pseudoTair10_AR-GS_common_1976	AT1G32330
1	11665460	11666090	H3K4me3_Cvi-pseudoTair10_AR-GS_common_1977	AT1G32340
1	11673150	11674160	H3K4me3_Cvi-pseudoTair10_AR-GS_common_1978	AT1G32360
1	11681860	11682430	H3K4me3_Cvi-pseudoTair10_AR-GS_common_1979	AT1G32380
1	11695710	11696110	H3K4me3_Cvi-pseudoTair10_AR-GS_common_1980	AT1G32415
1	11712130	11712740	H3K4me3_Cvi-pseudoTair10_AR-GS_common_1981	AT1G32440
1	11751100	11751990	H3K4me3_Cvi-pseudoTair10_AR-GS_common_1982	AT1G32500
1	11761870	11762570	H3K4me3_Cvi-pseudoTair10_AR-GS_common_1983	AT1G32530
1	11773580	11774150	H3K4me3_Cvi-pseudoTair10_AR-GS_common_1984	AT1G32550
1	11774510	11775070	H3K4me3_Cvi-pseudoTair10_AR-GS_common_1985	AT1G32560
1	11784060	11784440	H3K4me3_Cvi-pseudoTair10_AR-GS_common_1986	AT1G32580
1	11797380	11797590	H3K4me3_Cvi-pseudoTair10_AR-GS_common_1987	AT1G32630
1	11799070	11800940	H3K4me3_Cvi-pseudoTair10_AR-GS_common_1988	AT1G32640
1	11821060	11821700	H3K4me3_Cvi-pseudoTair10_AR-GS_common_1989	AT1G32690
1	11827820	11828400	H3K4me3_Cvi-pseudoTair10_AR-GS_common_1990	AT1G32700
1	11833060	11833400	H3K4me3_Cvi-pseudoTair10_AR-GS_common_1991	AT1G32710
1	11840980	11841540	H3K4me3_Cvi-pseudoTair10_AR-GS_common_1992	AT1G32730
1	11845240	11845900	H3K4me3_Cvi-pseudoTair10_AR-GS_common_1993	AT1G32740
1	11856080	11856720	H3K4me3_Cvi-pseudoTair10_AR-GS_common_1994	AT1G32750, AT1G06613
1	11858170	11859140	H3K4me3_Cvi-pseudoTair10_AR-GS_common_1995	AT1G32760
1	11876250	11877300	H3K4me3_Cvi-pseudoTair10_AR-GS_common_1996	AT1G32790
1	11881460	11881920	H3K4me3_Cvi-pseudoTair10_AR-GS_common_1997	AT1G32810
[truncated: 13,817 more rows]

## Sheet: H3K9me3 FH>AR
Supplementary Dataset S4. Genomic coordinates and associated genes of differential histone methylation peaks during seed-state transitions in Cvi.
Chromosome	Peak start	Peak end	Peak name	Associated gene
1	986330	986540	H3K9me3_Cvi-pseudoTair10_FH-AR_cond1_1	AT1G03880
1	989240	990140	H3K9me3_Cvi-pseudoTair10_FH-AR_cond1_2	AT1G03890
1	1245270	1245540	H3K9me3_Cvi-pseudoTair10_FH-AR_cond1_3	AT1G04560
1	1337510	1337800	H3K9me3_Cvi-pseudoTair10_FH-AR_cond1_4	AT1G04770
1	1559030	1559720	H3K9me3_Cvi-pseudoTair10_FH-AR_cond1_5	AT1G05340
1	1629440	1629830	H3K9me3_Cvi-pseudoTair10_FH-AR_cond1_6	AT1G05510
1	2277870	2278210	H3K9me3_Cvi-pseudoTair10_FH-AR_cond1_7	AT1G07420
1	2282360	2282730	H3K9me3_Cvi-pseudoTair10_FH-AR_cond1_8	AT1G07430
1	2368020	2368380	H3K9me3_Cvi-pseudoTair10_FH-AR_cond1_9	AT1G07645
1	2475450	2475690	H3K9me3_Cvi-pseudoTair10_FH-AR_cond1_10	AT1G07985
1	2712890	2713220	H3K9me3_Cvi-pseudoTair10_FH-AR_cond1_11	AT1G08570
1	3741170	3741750	H3K9me3_Cvi-pseudoTair10_FH-AR_cond1_12	AT1G11170
1	4366680	4366990	H3K9me3_Cvi-pseudoTair10_FH-AR_cond1_13	AT1G12805
1	5399070	5399280	H3K9me3_Cvi-pseudoTair10_FH-AR_cond1_14	AT1G15690
1	5765250	5765590	H3K9me3_Cvi-pseudoTair10_FH-AR_cond1_15	AT1G16850
1	6130140	6131020	H3K9me3_Cvi-pseudoTair10_FH-AR_cond1_16	AT1G17810
1	6622250	6622560	H3K9me3_Cvi-pseudoTair10_FH-AR_cond1_17	AT1G19180
1	7337740	7338140	H3K9me3_Cvi-pseudoTair10_FH-AR_cond1_18	AT1G21000
1	7493470	7493850	H3K9me3_Cvi-pseudoTair10_FH-AR_cond1_19	AT1G21400
1	7919240	7919780	H3K9me3_Cvi-pseudoTair10_FH-AR_cond1_20	AT1G22430
1	8079310	8079560	H3K9me3_Cvi-pseudoTair10_FH-AR_cond1_21	AT1G22840
1	8117670	8117890	H3K9me3_Cvi-pseudoTair10_FH-AR_cond1_22	AT1G22930
1	8175550	8175760	H3K9me3_Cvi-pseudoTair10_FH-AR_cond1_23	AT1G23070
1	8919060	8919390	H3K9me3_Cvi-pseudoTair10_FH-AR_cond1_24	AT1G25422
1	8967090	8967350	H3K9me3_Cvi-pseudoTair10_FH-AR_cond1_25	AT1G25530
1	9483310	9483630	H3K9me3_Cvi-pseudoTair10_FH-AR_cond1_26	AT1G27300
1	9648740	9648980	H3K9me3_Cvi-pseudoTair10_FH-AR_cond1_27	AT1G27730
1	9753580	9753810	H3K9me3_Cvi-pseudoTair10_FH-AR_cond1_28	AT1G27990
1	11774650	11774910	H3K9me3_Cvi-pseudoTair10_FH-AR_cond1_29	AT1G32560
1	11833080	11833450	H3K9me3_Cvi-pseudoTair10_FH-AR_cond1_30	AT1G32710
1	17780590	17781280	H3K9me3_Cvi-pseudoTair10_FH-AR_cond1_31	AT1G48130
1	17847090	17847520	H3K9me3_Cvi-pseudoTair10_FH-AR_cond1_32	AT1G48300, AT1TE59245
1	17855180	17855540	H3K9me3_Cvi-pseudoTair10_FH-AR_cond1_33	AT1G48320
1	20430940	20431230	H3K9me3_Cvi-pseudoTair10_FH-AR_cond1_34	AT1G54740
1	20458290	20458490	H3K9me3_Cvi-pseudoTair10_FH-AR_cond1_35	AT1G54860
1	20459020	20459310	H3K9me3_Cvi-pseudoTair10_FH-AR_cond1_36	AT1G54870
1	22870890	22871140	H3K9me3_Cvi-pseudoTair10_FH-AR_cond1_37	AT1G61890
1	25054280	25054680	H3K9me3_Cvi-pseudoTair10_FH-AR_cond1_38	.
1	25579410	25579910	H3K9me3_Cvi-pseudoTair10_FH-AR_cond1_39	AT1G68250
1	26036830	26037040	H3K9me3_Cvi-pseudoTair10_FH-AR_cond1_40	AT1G69252
1	26089520	26089750	H3K9me3_Cvi-pseudoTair10_FH-AR_cond1_41	AT1G69410
1	26275860	26276180	H3K9me3_Cvi-pseudoTair10_FH-AR_cond1_42	AT1G69800
1	26400910	26401280	H3K9me3_Cvi-pseudoTair10_FH-AR_cond1_43	AT1G70090
1	26675550	26675790	H3K9me3_Cvi-pseudoTair10_FH-AR_cond1_44	AT1G70740
1	26695990	26696330	H3K9me3_Cvi-pseudoTair10_FH-AR_cond1_45	AT1G70780
1	27465340	27466160	H3K9me3_Cvi-pseudoTair10_FH-AR_cond1_46	AT1G73010
1	27522030	27522330	H3K9me3_Cvi-pseudoTair10_FH-AR_cond1_47	AT1G73190
1	28336060	28336470	H3K9me3_Cvi-pseudoTair10_FH-AR_cond1_48	AT1G75490
1	28472500	28472750	H3K9me3_Cvi-pseudoTair10_FH-AR_cond1_49	AT1G75830
2	505500	505730	H3K9me3_Cvi-pseudoTair10_FH-AR_cond1_53	AT2G02070
2	2259140	2259340	H3K9me3_Cvi-pseudoTair10_FH-AR_cond1_54	AT2G05910
2	6484410	6484770	H3K9me3_Cvi-pseudoTair10_FH-AR_cond1_55	AT2G15010
2	6921740	6921970	H3K9me3_Cvi-pseudoTair10_FH-AR_cond1_56	AT2G15890
2	7996680	7997150	H3K9me3_Cvi-pseudoTair10_FH-AR_cond1_57	AT2G18440
2	8370840	8371060	H3K9me3_Cvi-pseudoTair10_FH-AR_cond1_58	AT2G19320
2	8849610	8849920	H3K9me3_Cvi-pseudoTair10_FH-AR_cond1_59	AT2G20560
2	9206800	9207050	H3K9me3_Cvi-pseudoTair10_FH-AR_cond1_60	AT2G21490
2	9302870	9303180	H3K9me3_Cvi-pseudoTair10_FH-AR_cond1_61	.
2	9840560	9840940	H3K9me3_Cvi-pseudoTair10_FH-AR_cond1_62	AT2G23110
2	9895950	9896210	H3K9me3_Cvi-pseudoTair10_FH-AR_cond1_63	AT2G23240
2	10057510	10057750	H3K9me3_Cvi-pseudoTair10_FH-AR_cond1_64	AT2G23640
2	10793480	10793840	H3K9me3_Cvi-pseudoTair10_FH-AR_cond1_65	AT2G25340
2	10992990	10993210	H3K9me3_Cvi-pseudoTair10_FH-AR_cond1_66	AT2G25770
2	11037440	11037740	H3K9me3_Cvi-pseudoTair10_FH-AR_cond1_67	AT2G25880, AT2G25890
2	12496070	12496440	H3K9me3_Cvi-pseudoTair10_FH-AR_cond1_68	.
2	12784620	12784900	H3K9me3_Cvi-pseudoTair10_FH-AR_cond1_69	AT2G29980
2	13446090	13446290	H3K9me3_Cvi-pseudoTair10_FH-AR_cond1_70	AT2G31585
2	13674710	13674930	H3K9me3_Cvi-pseudoTair10_FH-AR_cond1_71	AT2G32190
2	14181430	14181680	H3K9me3_Cvi-pseudoTair10_FH-AR_cond1_72	AT2G33480
2	14196780	14197390	H3K9me3_Cvi-pseudoTair10_FH-AR_cond1_73	AT2G33520
2	14224620	14224930	H3K9me3_Cvi-pseudoTair10_FH-AR_cond1_74	AT2G33590
2	15207280	15207510	H3K9me3_Cvi-pseudoTair10_FH-AR_cond1_75	AT2G36270
2	16221900	16222170	H3K9me3_Cvi-pseudoTair10_FH-AR_cond1_76	AT2G38820
2	16390520	16390860	H3K9me3_Cvi-pseudoTair10_FH-AR_cond1_77	AT2G39250
2	16779860	16780100	H3K9me3_Cvi-pseudoTair10_FH-AR_cond1_78	AT2G40170
2	17793340	17793690	H3K9me3_Cvi-pseudoTair10_FH-AR_cond1_79	AT2G42750
2	18120020	18120270	H3K9me3_Cvi-pseudoTair10_FH-AR_cond1_80	AT2G43710
2	19000300	19000580	H3K9me3_Cvi-pseudoTair10_FH-AR_cond1_81	AT2G46270
2	19568730	19569100	H3K9me3_Cvi-pseudoTair10_FH-AR_cond1_82	AT2G47770
3	536860	537730	H3K9me3_Cvi-pseudoTair10_FH-AR_cond1_83	AT3G02550
3	1498460	1498930	H3K9me3_Cvi-pseudoTair10_FH-AR_cond1_84	AT3G05260
3	2308070	2308320	H3K9me3_Cvi-pseudoTair10_FH-AR_cond1_85	AT3G07255
3	2354830	2355200	H3K9me3_Cvi-pseudoTair10_FH-AR_cond1_86	AT3G07360
3	3584940	3585720	H3K9me3_Cvi-pseudoTair10_FH-AR_cond1_87	AT3G11410
3	3698990	3699470	H3K9me3_Cvi-pseudoTair10_FH-AR_cond1_88	AT3G11700
3	4136560	4136880	H3K9me3_Cvi-pseudoTair10_FH-AR_cond1_89	AT3G12960
3	4316460	4316660	H3K9me3_Cvi-pseudoTair10_FH-AR_cond1_90	.
3	4908980	4909360	H3K9me3_Cvi-pseudoTair10_FH-AR_cond1_91	AT3G14595
3	5310570	5310860	H3K9me3_Cvi-pseudoTair10_FH-AR_cond1_92	AT3G15670
3	6085680	6085970	H3K9me3_Cvi-pseudoTair10_FH-AR_cond1_93	AT3G17770
3	6840370	6840590	H3K9me3_Cvi-pseudoTair10_FH-AR_cond1_94	AT3G19680
3	7913140	7913530	H3K9me3_Cvi-pseudoTair10_FH-AR_cond1_95	AT3G22380
3	8741360	8741590	H3K9me3_Cvi-pseudoTair10_FH-AR_cond1_96	AT3G24180
3	9648190	9648460	H3K9me3_Cvi-pseudoTair10_FH-AR_cond1_97	AT3G26330
3	10061140	10061370	H3K9me3_Cvi-pseudoTair10_FH-AR_cond1_98	AT3G27250
3	10243770	10244180	H3K9me3_Cvi-pseudoTair10_FH-AR_cond1_99	AT3G27660
3	11278650	11278940	H3K9me3_Cvi-pseudoTair10_FH-AR_cond1_100	AT3G29370
3	16383970	16384290	H3K9me3_Cvi-pseudoTair10_FH-AR_cond1_108	AT3G44880
3	17843010	17843240	H3K9me3_Cvi-pseudoTair10_FH-AR_cond1_109	.
3	18161010	18161270	H3K9me3_Cvi-pseudoTair10_FH-AR_cond1_110	AT3G48990
3	18364480	18364840	H3K9me3_Cvi-pseudoTair10_FH-AR_cond1_111	AT3G49530
3	18372640	18372990	H3K9me3_Cvi-pseudoTair10_FH-AR_cond1_112	AT3G49570
3	18941970	18942440	H3K9me3_Cvi-pseudoTair10_FH-AR_cond1_113	AT3G50980
3	19214820	19215090	H3K9me3_Cvi-pseudoTair10_FH-AR_cond1_114	AT3G51810
3	20895220	20895620	H3K9me3_Cvi-pseudoTair10_FH-AR_cond1_115	AT3G56350
3	21621980	21622320	H3K9me3_Cvi-pseudoTair10_FH-AR_cond1_116	AT3G58450
3	22249310	22249650	H3K9me3_Cvi-pseudoTair10_FH-AR_cond1_117	AT3G60200
3	22445060	22445390	H3K9me3_Cvi-pseudoTair10_FH-AR_cond1_118	AT3G60730
3	22676480	22676710	H3K9me3_Cvi-pseudoTair10_FH-AR_cond1_119	AT3G61260
3	23040090	23040460	H3K9me3_Cvi-pseudoTair10_FH-AR_cond1_120	AT3G62260
4	995060	995360	H3K9me3_Cvi-pseudoTair10_FH-AR_cond1_121	AT4G02280
4	6075160	6075610	H3K9me3_Cvi-pseudoTair10_FH-AR_cond1_122	AT4G09610
4	6268320	6268570	H3K9me3_Cvi-pseudoTair10_FH-AR_cond1_123	AT4G10020
4	6373180	6373460	H3K9me3_Cvi-pseudoTair10_FH-AR_cond1_124	AT4G10265
4	6374800	6375130	H3K9me3_Cvi-pseudoTair10_FH-AR_cond1_125	AT4G10270, AT4G05775
4	7686460	7686760	H3K9me3_Cvi-pseudoTair10_FH-AR_cond1_126	AT4G13250
4	9157520	9157860	H3K9me3_Cvi-pseudoTair10_FH-AR_cond1_127	AT4G16160
4	9301340	9301870	H3K9me3_Cvi-pseudoTair10_FH-AR_cond1_128	AT4G16500
4	10481900	10482100	H3K9me3_Cvi-pseudoTair10_FH-AR_cond1_129	AT4G19170
4	10572140	10572380	H3K9me3_Cvi-pseudoTair10_FH-AR_cond1_130	AT4G19380
4	10575990	10576360	H3K9me3_Cvi-pseudoTair10_FH-AR_cond1_131	AT4G19390
4	11228190	11228460	H3K9me3_Cvi-pseudoTair10_FH-AR_cond1_132	AT4G21020
4	11709530	11709880	H3K9me3_Cvi-pseudoTair10_FH-AR_cond1_133	AT4G22100
4	11976210	11976470	H3K9me3_Cvi-pseudoTair10_FH-AR_cond1_134	AT4G22790
4	12017360	12018120	H3K9me3_Cvi-pseudoTair10_FH-AR_cond1_135	AT4G22920
4	13474520	13475310	H3K9me3_Cvi-pseudoTair10_FH-AR_cond1_136	AT4G26740
4	13607520	13607820	H3K9me3_Cvi-pseudoTair10_FH-AR_cond1_137	AT4G27140
4	13609400	13609830	H3K9me3_Cvi-pseudoTair10_FH-AR_cond1_138	AT4G27150
4	13611840	13612320	H3K9me3_Cvi-pseudoTair10_FH-AR_cond1_139	AT4G27160
4	13813130	13813410	H3K9me3_Cvi-pseudoTair10_FH-AR_cond1_140	AT4G27657
4	14087630	14087860	H3K9me3_Cvi-pseudoTair10_FH-AR_cond1_141	AT4G28520
4	14087970	14088380	H3K9me3_Cvi-pseudoTair10_FH-AR_cond1_142	AT4G28520
4	14088490	14089070	H3K9me3_Cvi-pseudoTair10_FH-AR_cond1_143	AT4G28520
4	14089220	14089620	H3K9me3_Cvi-pseudoTair10_FH-AR_cond1_144	.
4	14579830	14580140	H3K9me3_Cvi-pseudoTair10_FH-AR_cond1_145	AT4G29780
4	15347460	15347670	H3K9me3_Cvi-pseudoTair10_FH-AR_cond1_146	AT4G31700
4	15400610	15401130	H3K9me3_Cvi-pseudoTair10_FH-AR_cond1_147	AT4G31830
4	16727780	16727990	H3K9me3_Cvi-pseudoTair10_FH-AR_cond1_148	AT4G35150
4	16941470	16941720	H3K9me3_Cvi-pseudoTair10_FH-AR_cond1_149	AT4G35750
4	17138850	17139370	H3K9me3_Cvi-pseudoTair10_FH-AR_cond1_150	AT4G36220
4	17180420	17180620	H3K9me3_Cvi-pseudoTair10_FH-AR_cond1_151	AT4G36360
4	17180850	17181180	H3K9me3_Cvi-pseudoTair10_FH-AR_cond1_152	AT4G36360
4	17401090	17401380	H3K9me3_Cvi-pseudoTair10_FH-AR_cond1_153	AT4G36920
4	17636550	17637020	H3K9me3_Cvi-pseudoTair10_FH-AR_cond1_154	.
4	17637290	17637840	H3K9me3_Cvi-pseudoTair10_FH-AR_cond1_155	.
4	18413700	18414030	H3K9me3_Cvi-pseudoTair10_FH-AR_cond1_156	AT4G39675
5	206480	206890	H3K9me3_Cvi-pseudoTair10_FH-AR_cond1_157	AT5G01520
5	251980	252280	H3K9me3_Cvi-pseudoTair10_FH-AR_cond1_158	AT5G01670
5	523540	523760	H3K9me3_Cvi-pseudoTair10_FH-AR_cond1_159	AT5G02420
5	547640	547940	H3K9me3_Cvi-pseudoTair10_FH-AR_cond1_160	AT5G02480
5	579920	580240	H3K9me3_Cvi-pseudoTair10_FH-AR_cond1_161	AT5G02580
5	762970	763260	H3K9me3_Cvi-pseudoTair10_FH-AR_cond1_162	AT5G03210
5	2237580	2238480	H3K9me3_Cvi-pseudoTair10_FH-AR_cond1_163	AT5G07190
5	2316000	2316550	H3K9me3_Cvi-pseudoTair10_FH-AR_cond1_164	AT5G07330
5	3315950	3316250	H3K9me3_Cvi-pseudoTair10_FH-AR_cond1_165	AT5G10510
5	3473160	3473380	H3K9me3_Cvi-pseudoTair10_FH-AR_cond1_166	AT5G10980
5	3524740	3525050	H3K9me3_Cvi-pseudoTair10_FH-AR_cond1_167	AT5G11090, AT5G00365
5	3784280	3784650	H3K9me3_Cvi-pseudoTair10_FH-AR_cond1_168	AT5G11740
5	3884320	3884670	H3K9me3_Cvi-pseudoTair10_FH-AR_cond1_169	AT5G12030
5	4753340	4753560	H3K9me3_Cvi-pseudoTair10_FH-AR_cond1_170	AT5G14720
5	4898740	4899450	H3K9me3_Cvi-pseudoTair10_FH-AR_cond1_171	AT5G15120
5	6423320	6423620	H3K9me3_Cvi-pseudoTair10_FH-AR_cond1_172	AT5G19140
5	7249870	7250390	H3K9me3_Cvi-pseudoTair10_FH-AR_cond1_173	AT5G21940
5	7447030	7447230	H3K9me3_Cvi-pseudoTair10_FH-AR_cond1_174	AT5G22470
5	8418100	8418410	H3K9me3_Cvi-pseudoTair10_FH-AR_cond1_175	AT5G24590
5	8418580	8418870	H3K9me3_Cvi-pseudoTair10_FH-AR_cond1_176	AT5G24590
5	8597350	8597760	H3K9me3_Cvi-pseudoTair10_FH-AR_cond1_177	AT5G24950
5	8796510	8796710	H3K9me3_Cvi-pseudoTair10_FH-AR_cond1_178	AT5G25350
5	15899660	15900020	H3K9me3_Cvi-pseudoTair10_FH-AR_cond1_179	AT5G39720
5	16911760	16911990	H3K9me3_Cvi-pseudoTair10_FH-AR_cond1_180	AT5G42290
5	16913620	16913830	H3K9me3_Cvi-pseudoTair10_FH-AR_cond1_181	AT5G42300
5	17756420	17757360	H3K9me3_Cvi-pseudoTair10_FH-AR_cond1_182	.
5	17757740	17758280	H3K9me3_Cvi-pseudoTair10_FH-AR_cond1_183	AT5G44120
5	17849130	17849500	H3K9me3_Cvi-pseudoTair10_FH-AR_cond1_184	AT5G44310
5	18360460	18360940	H3K9me3_Cvi-pseudoTair10_FH-AR_cond1_185	AT5G45310
5	18407450	18407670	H3K9me3_Cvi-pseudoTair10_FH-AR_cond1_186	AT5G45430
5	18505840	18506250	H3K9me3_Cvi-pseudoTair10_FH-AR_cond1_187	AT5G45630
5	18535510	18536060	H3K9me3_Cvi-pseudoTair10_FH-AR_cond1_188	AT5G45690
5	18590250	18590880	H3K9me3_Cvi-pseudoTair10_FH-AR_cond1_189	AT5G45830
5	19541930	19542330	H3K9me3_Cvi-pseudoTair10_FH-AR_cond1_190	AT5G48180
5	20480360	20480770	H3K9me3_Cvi-pseudoTair10_FH-AR_cond1_191	.
5	20505850	20506280	H3K9me3_Cvi-pseudoTair10_FH-AR_cond1_192	AT5G50360
5	22405920	22406490	H3K9me3_Cvi-pseudoTair10_FH-AR_cond1_193	AT5G55240
5	23256060	23256290	H3K9me3_Cvi-pseudoTair10_FH-AR_cond1_194	AT5G57390
5	23305940	23306380	H3K9me3_Cvi-pseudoTair10_FH-AR_cond1_195	AT5G57550
5	23500520	23501170	H3K9me3_Cvi-pseudoTair10_FH-AR_cond1_196	AT5G58070
5	23725160	23725360	H3K9me3_Cvi-pseudoTair10_FH-AR_cond1_197	AT5G58730
5	23895840	23896500	H3K9me3_Cvi-pseudoTair10_FH-AR_cond1_198	AT5G59220
5	23999450	23999650	H3K9me3_Cvi-pseudoTair10_FH-AR_cond1_199	AT5G59550
5	24438360	24438690	H3K9me3_Cvi-pseudoTair10_FH-AR_cond1_200	AT5G60760
5	24916210	24916460	H3K9me3_Cvi-pseudoTair10_FH-AR_cond1_201	AT5G62020
5	25090300	25090750	H3K9me3_Cvi-pseudoTair10_FH-AR_cond1_202	AT5G62490
5	25323150	25323700	H3K9me3_Cvi-pseudoTair10_FH-AR_cond1_203	AT5G63130
5	25345590	25345930	H3K9me3_Cvi-pseudoTair10_FH-AR_cond1_204	AT5G63190
5	25433300	25433730	H3K9me3_Cvi-pseudoTair10_FH-AR_cond1_205	AT5G63530, AT5TE91490
5	25434100	25434310	H3K9me3_Cvi-pseudoTair10_FH-AR_cond1_206	AT5G63530
5	25748880	25749120	H3K9me3_Cvi-pseudoTair10_FH-AR_cond1_207	AT5G64400
5	26012260	26012470	H3K9me3_Cvi-pseudoTair10_FH-AR_cond1_208	AT5G65110
5	26035690	26035920	H3K9me3_Cvi-pseudoTair10_FH-AR_cond1_209	AT5G65165
5	26057830	26058100	H3K9me3_Cvi-pseudoTair10_FH-AR_cond1_210	AT5G65210
5	26518410	26519180	H3K9me3_Cvi-pseudoTair10_FH-AR_cond1_211	AT5G66400

## Sheet: H3K9me3 FH<AR
Supplementary Dataset S4. Genomic coordinates and associated genes of differential histone methylation peaks during seed-state transitions in Cvi.
Chromosome	Peak start	Peak end	Peak name	Associated gene
1	1501460	1501680	H3K9me3_Cvi-pseudoTair10_FH-AR_cond2_1	AT1G05180
1	2135140	2135360	H3K9me3_Cvi-pseudoTair10_FH-AR_cond2_2	AT1G06950
1	5209230	5209610	H3K9me3_Cvi-pseudoTair10_FH-AR_cond2_3	AT1G15130
1	5723360	5723580	H3K9me3_Cvi-pseudoTair10_FH-AR_cond2_4	AT1G16720, AT1G05253
1	21891530	21891830	H3K9me3_Cvi-pseudoTair10_FH-AR_cond2_5	AT1G59600, AT1TE72230
1	22908280	22908540	H3K9me3_Cvi-pseudoTair10_FH-AR_cond2_6	AT1G61980
1	22916030	22916230	H3K9me3_Cvi-pseudoTair10_FH-AR_cond2_7	AT1G62010
1	24156880	24157130	H3K9me3_Cvi-pseudoTair10_FH-AR_cond2_8	AT1G65030
2	13285280	13285510	H3K9me3_Cvi-pseudoTair10_FH-AR_cond2_10	AT2G31170
2	16864820	16865050	H3K9me3_Cvi-pseudoTair10_FH-AR_cond2_11	.
2	18666690	18666900	H3K9me3_Cvi-pseudoTair10_FH-AR_cond2_12	AT2G45270
2	19629780	19630040	H3K9me3_Cvi-pseudoTair10_FH-AR_cond2_13	AT2G47970
3	1871950	1872150	H3K9me3_Cvi-pseudoTair10_FH-AR_cond2_14	AT3G06180, AT3TE07860
3	1881090	1881340	H3K9me3_Cvi-pseudoTair10_FH-AR_cond2_15	AT3G06210
3	2196020	2196230	H3K9me3_Cvi-pseudoTair10_FH-AR_cond2_16	AT3G06960
3	2622990	2623300	H3K9me3_Cvi-pseudoTair10_FH-AR_cond2_17	AT3G08640
3	7489540	7489860	H3K9me3_Cvi-pseudoTair10_FH-AR_cond2_18	AT3G21295
3	9753280	9753480	H3K9me3_Cvi-pseudoTair10_FH-AR_cond2_19	AT3G26560
3	10782530	10782760	H3K9me3_Cvi-pseudoTair10_FH-AR_cond2_20	AT3G28720
3	17189660	17190520	H3K9me3_Cvi-pseudoTair10_FH-AR_cond2_21	AT3G46658, AT3G46660
3	17193280	17193740	H3K9me3_Cvi-pseudoTair10_FH-AR_cond2_22	AT3G46670
3	20105400	20105600	H3K9me3_Cvi-pseudoTair10_FH-AR_cond2_23	AT3G54290
4	6704120	6704400	H3K9me3_Cvi-pseudoTair10_FH-AR_cond2_31	AT4G10925
4	7288190	7288430	H3K9me3_Cvi-pseudoTair10_FH-AR_cond2_32	AT4G12240
4	17944880	17945100	H3K9me3_Cvi-pseudoTair10_FH-AR_cond2_33	AT4G38300
5	1633170	1633490	H3K9me3_Cvi-pseudoTair10_FH-AR_cond2_34	AT5G05520
5	2720860	2721150	H3K9me3_Cvi-pseudoTair10_FH-AR_cond2_35	AT5G08440
5	3621700	3622210	H3K9me3_Cvi-pseudoTair10_FH-AR_cond2_36	AT5G11350
5	15440000	15440270	H3K9me3_Cvi-pseudoTair10_FH-AR_cond2_37	AT5G38560
5	16226930	16227160	H3K9me3_Cvi-pseudoTair10_FH-AR_cond2_38	AT5TE58640
5	17739180	17739390	H3K9me3_Cvi-pseudoTair10_FH-AR_cond2_39	AT5G44080
5	19351450	19351800	H3K9me3_Cvi-pseudoTair10_FH-AR_cond2_40	AT5G47790
5	25707130	25707380	H3K9me3_Cvi-pseudoTair10_FH-AR_cond2_41	AT5G64270
5	25756500	25756720	H3K9me3_Cvi-pseudoTair10_FH-AR_cond2_42	AT5G64420

## Sheet: H3K9me3 FH≒AR
Supplementary Dataset S4. Genomic coordinates and associated genes of differential histone methylation peaks during seed-state transitions in Cvi.
Common peaks determined by MACS2 bdgdiff
Chromosome	Peak start	Peak end	Peak name	Associated gene
1	8370	8660	H3K9me3_Cvi-pseudoTair10_FH-AR_common_1	AT1G01020
1	12450	12940	H3K9me3_Cvi-pseudoTair10_FH-AR_common_2	AT1G01030
1	18070	18520	H3K9me3_Cvi-pseudoTair10_FH-AR_common_3	.
1	23290	23540	H3K9me3_Cvi-pseudoTair10_FH-AR_common_4	AT1G01040
1	48890	49140	H3K9me3_Cvi-pseudoTair10_FH-AR_common_5	AT1G01090
1	50770	50980	H3K9me3_Cvi-pseudoTair10_FH-AR_common_6	AT1G01100
1	72450	72700	H3K9me3_Cvi-pseudoTair10_FH-AR_common_7	AT1G01160
1	97500	97930	H3K9me3_Cvi-pseudoTair10_FH-AR_common_8	AT1G01230
1	100050	100650	H3K9me3_Cvi-pseudoTair10_FH-AR_common_9	AT1G01240
1	117610	118300	H3K9me3_Cvi-pseudoTair10_FH-AR_common_10	.
1	136240	136460	H3K9me3_Cvi-pseudoTair10_FH-AR_common_11	AT1G01350
1	138660	139330	H3K9me3_Cvi-pseudoTair10_FH-AR_common_12	AT1G01355
1	142080	142490	H3K9me3_Cvi-pseudoTair10_FH-AR_common_13	AT1G01360
1	162190	162480	H3K9me3_Cvi-pseudoTair10_FH-AR_common_14	AT1G01440
1	172270	172800	H3K9me3_Cvi-pseudoTair10_FH-AR_common_15	AT1G01470
1	185240	185630	H3K9me3_Cvi-pseudoTair10_FH-AR_common_16	AT1G01500
1	195950	196370	H3K9me3_Cvi-pseudoTair10_FH-AR_common_17	AT1G01540
1	199880	200160	H3K9me3_Cvi-pseudoTair10_FH-AR_common_18	AT1G01550
1	237230	237620	H3K9me3_Cvi-pseudoTair10_FH-AR_common_19	AT1G01650
1	268510	269670	H3K9me3_Cvi-pseudoTair10_FH-AR_common_20	AT1G01720
1	271000	271240	H3K9me3_Cvi-pseudoTair10_FH-AR_common_21	AT1G01730
1	278700	279090	H3K9me3_Cvi-pseudoTair10_FH-AR_common_22	AT1G01770
1	293470	293850	H3K9me3_Cvi-pseudoTair10_FH-AR_common_23	AT1G01800
1	305930	306250	H3K9me3_Cvi-pseudoTair10_FH-AR_common_24	AT1G01860
1	315510	315830	H3K9me3_Cvi-pseudoTair10_FH-AR_common_25	AT1G01910
1	322380	322800	H3K9me3_Cvi-pseudoTair10_FH-AR_common_26	AT1G01930
1	337300	337690	H3K9me3_Cvi-pseudoTair10_FH-AR_common_27	AT1G01960
1	338390	338720	H3K9me3_Cvi-pseudoTair10_FH-AR_common_28	AT1G01970
1	343830	344150	H3K9me3_Cvi-pseudoTair10_FH-AR_common_29	AT1G01990
1	347930	348150	H3K9me3_Cvi-pseudoTair10_FH-AR_common_30	AT1G02010
1	362660	363040	H3K9me3_Cvi-pseudoTair10_FH-AR_common_31	AT1G02060
1	365620	366350	H3K9me3_Cvi-pseudoTair10_FH-AR_common_32	AT1G02065
1	366580	367150	H3K9me3_Cvi-pseudoTair10_FH-AR_common_33	AT1G02067
1	370430	370880	H3K9me3_Cvi-pseudoTair10_FH-AR_common_34	AT1G02070
1	373570	374110	H3K9me3_Cvi-pseudoTair10_FH-AR_common_35	AT1G02080
1	389080	389610	H3K9me3_Cvi-pseudoTair10_FH-AR_common_36	AT1G02090
1	389850	390340	H3K9me3_Cvi-pseudoTair10_FH-AR_common_37	AT1G02100
1	395760	396200	H3K9me3_Cvi-pseudoTair10_FH-AR_common_38	AT1G02120
1	403980	404370	H3K9me3_Cvi-pseudoTair10_FH-AR_common_39	AT1G02140
1	404650	404940	H3K9me3_Cvi-pseudoTair10_FH-AR_common_40	AT1G02145
1	408770	409170	H3K9me3_Cvi-pseudoTair10_FH-AR_common_41	AT1G02150
1	411870	412210	H3K9me3_Cvi-pseudoTair10_FH-AR_common_42	AT1G02170
1	415140	415870	H3K9me3_Cvi-pseudoTair10_FH-AR_common_43	AT1G02190
1	445930	446140	H3K9me3_Cvi-pseudoTair10_FH-AR_common_44	AT1G02270
1	449920	450360	H3K9me3_Cvi-pseudoTair10_FH-AR_common_45	AT1G02280
1	463130	463580	H3K9me3_Cvi-pseudoTair10_FH-AR_common_46	AT1G02330
1	474510	474890	H3K9me3_Cvi-pseudoTair10_FH-AR_common_47	AT1G02370
1	490160	490510	H3K9me3_Cvi-pseudoTair10_FH-AR_common_48	AT1G02405
1	491000	491390	H3K9me3_Cvi-pseudoTair10_FH-AR_common_49	AT1G02410
1	493630	494000	H3K9me3_Cvi-pseudoTair10_FH-AR_common_50	AT1G02420
1	537920	538340	H3K9me3_Cvi-pseudoTair10_FH-AR_common_51	AT1G02560
1	555480	555860	H3K9me3_Cvi-pseudoTair10_FH-AR_common_52	AT1G02610
1	573800	574780	H3K9me3_Cvi-pseudoTair10_FH-AR_common_53	AT1G02660
1	580650	580950	H3K9me3_Cvi-pseudoTair10_FH-AR_common_54	AT1G02680
1	588350	589280	H3K9me3_Cvi-pseudoTair10_FH-AR_common_55	AT1G02700
1	592580	592840	H3K9me3_Cvi-pseudoTair10_FH-AR_common_56	AT1G02720
1	601780	602060	H3K9me3_Cvi-pseudoTair10_FH-AR_common_57	AT1G02740
1	602660	602880	H3K9me3_Cvi-pseudoTair10_FH-AR_common_58	AT1G02750
1	609140	609370	H3K9me3_Cvi-pseudoTair10_FH-AR_common_59	AT1G02780
1	621610	622220	H3K9me3_Cvi-pseudoTair10_FH-AR_common_60	AT1G02816
1	626830	627210	H3K9me3_Cvi-pseudoTair10_FH-AR_common_61	AT1G02840
1	630570	631040	H3K9me3_Cvi-pseudoTair10_FH-AR_common_62	AT1G02850
1	638170	638600	H3K9me3_Cvi-pseudoTair10_FH-AR_common_63	AT1G02870
1	643990	644510	H3K9me3_Cvi-pseudoTair10_FH-AR_common_64	AT1G02880
1	651100	651840	H3K9me3_Cvi-pseudoTair10_FH-AR_common_65	AT1G02890
1	657710	658080	H3K9me3_Cvi-pseudoTair10_FH-AR_common_66	AT1G02910
1	669510	669770	H3K9me3_Cvi-pseudoTair10_FH-AR_common_67	AT1G02960
1	687030	687260	H3K9me3_Cvi-pseudoTair10_FH-AR_common_68	AT1G02990
1	692230	692470	H3K9me3_Cvi-pseudoTair10_FH-AR_common_69	AT1G03000
1	701570	702330	H3K9me3_Cvi-pseudoTair10_FH-AR_common_70	AT1G03030
1	706110	706490	H3K9me3_Cvi-pseudoTair10_FH-AR_common_71	AT1G03040
1	726810	727080	H3K9me3_Cvi-pseudoTair10_FH-AR_common_72	AT1G03060, AT1TE02360
1	739830	740280	H3K9me3_Cvi-pseudoTair10_FH-AR_common_73	AT1G03090
1	748240	748960	H3K9me3_Cvi-pseudoTair10_FH-AR_common_74	AT1G03106
1	752430	752660	H3K9me3_Cvi-pseudoTair10_FH-AR_common_75	AT1G03120
1	755700	756260	H3K9me3_Cvi-pseudoTair10_FH-AR_common_76	AT1G03140
1	756470	756730	H3K9me3_Cvi-pseudoTair10_FH-AR_common_77	AT1G03150
1	761480	761730	H3K9me3_Cvi-pseudoTair10_FH-AR_common_78	AT1G03160
1	775640	775850	H3K9me3_Cvi-pseudoTair10_FH-AR_common_79	AT1G03190
1	790590	790870	H3K9me3_Cvi-pseudoTair10_FH-AR_common_80	AT1G03230
1	794870	795300	H3K9me3_Cvi-pseudoTair10_FH-AR_common_81	AT1G03250
1	798140	798380	H3K9me3_Cvi-pseudoTair10_FH-AR_common_82	AT1G03260
1	799230	799540	H3K9me3_Cvi-pseudoTair10_FH-AR_common_83	AT1G03270
1	803130	803470	H3K9me3_Cvi-pseudoTair10_FH-AR_common_84	AT1G03280
1	823730	824300	H3K9me3_Cvi-pseudoTair10_FH-AR_common_85	AT1G03350
1	824590	824840	H3K9me3_Cvi-pseudoTair10_FH-AR_common_86	AT1G03360
1	826600	826850	H3K9me3_Cvi-pseudoTair10_FH-AR_common_87	AT1G03365
1	835840	836390	H3K9me3_Cvi-pseudoTair10_FH-AR_common_88	AT1G03380
1	847220	847530	H3K9me3_Cvi-pseudoTair10_FH-AR_common_89	AT1G03410
1	853060	853270	H3K9me3_Cvi-pseudoTair10_FH-AR_common_90	AT1G03440
1	853470	853750	H3K9me3_Cvi-pseudoTair10_FH-AR_common_91	.
1	867270	867650	H3K9me3_Cvi-pseudoTair10_FH-AR_common_92	AT1G03470
1	870500	871170	H3K9me3_Cvi-pseudoTair10_FH-AR_common_93	AT1G03475
1	892080	892340	H3K9me3_Cvi-pseudoTair10_FH-AR_common_94	AT1G03560
1	898940	899450	H3K9me3_Cvi-pseudoTair10_FH-AR_common_95	AT1G03600
1	901450	902010	H3K9me3_Cvi-pseudoTair10_FH-AR_common_96	AT1G03610
1	917630	917910	H3K9me3_Cvi-pseudoTair10_FH-AR_common_97	AT1G03680
1	918340	918620	H3K9me3_Cvi-pseudoTair10_FH-AR_common_98	AT1G03687
1	923490	923960	H3K9me3_Cvi-pseudoTair10_FH-AR_common_99	AT1G03710
1	931110	931590	H3K9me3_Cvi-pseudoTair10_FH-AR_common_100	AT1G03730
1	937910	938300	H3K9me3_Cvi-pseudoTair10_FH-AR_common_101	AT1G03750
1	942920	943340	H3K9me3_Cvi-pseudoTair10_FH-AR_common_102	AT1G03760
1	944700	945070	H3K9me3_Cvi-pseudoTair10_FH-AR_common_103	AT1G03770
1	954680	955890	H3K9me3_Cvi-pseudoTair10_FH-AR_common_104	AT1G03790
1	958730	958980	H3K9me3_Cvi-pseudoTair10_FH-AR_common_105	AT1G03810
1	967980	968550	H3K9me3_Cvi-pseudoTair10_FH-AR_common_106	.
1	969450	969660	H3K9me3_Cvi-pseudoTair10_FH-AR_common_107	AT1G03840
1	981570	981840	H3K9me3_Cvi-pseudoTair10_FH-AR_common_108	AT1G03860
1	991400	991610	H3K9me3_Cvi-pseudoTair10_FH-AR_common_109	AT1G03900
1	993450	993880	H3K9me3_Cvi-pseudoTair10_FH-AR_common_110	AT1G03905
1	996120	996660	H3K9me3_Cvi-pseudoTair10_FH-AR_common_111	AT1G03910
1	1005070	1005320	H3K9me3_Cvi-pseudoTair10_FH-AR_common_112	AT1G03930, .
1	1013770	1014150	H3K9me3_Cvi-pseudoTair10_FH-AR_common_113	AT1G03960, .
1	1018150	1018560	H3K9me3_Cvi-pseudoTair10_FH-AR_common_114	AT1G03970, AT1G04233
1	1024880	1025110	H3K9me3_Cvi-pseudoTair10_FH-AR_common_115	AT1G03990, .
1	1050720	1051110	H3K9me3_Cvi-pseudoTair10_FH-AR_common_116	AT1G04070
1	1051440	1051660	H3K9me3_Cvi-pseudoTair10_FH-AR_common_117	AT1G04080, .
1	1070180	1070450	H3K9me3_Cvi-pseudoTair10_FH-AR_common_118	AT1G04120, .
1	1073420	1073830	H3K9me3_Cvi-pseudoTair10_FH-AR_common_119	AT1G04130
1	1080190	1080530	H3K9me3_Cvi-pseudoTair10_FH-AR_common_120	AT1G04140, .
1	1109650	1109860	H3K9me3_Cvi-pseudoTair10_FH-AR_common_121	AT1G04200
1	1114410	1115210	H3K9me3_Cvi-pseudoTair10_FH-AR_common_122	AT1G04210
1	1125530	1125860	H3K9me3_Cvi-pseudoTair10_FH-AR_common_123	AT1G04230
1	1140870	1141310	H3K9me3_Cvi-pseudoTair10_FH-AR_common_124	AT1G04260
1	1142750	1142970	H3K9me3_Cvi-pseudoTair10_FH-AR_common_125	AT1G04270
1	1147910	1148300	H3K9me3_Cvi-pseudoTair10_FH-AR_common_126	AT1G04295, AT1G04290
1	1154140	1154510	H3K9me3_Cvi-pseudoTair10_FH-AR_common_127	AT1G04300
1	1164440	1164710	H3K9me3_Cvi-pseudoTair10_FH-AR_common_128	AT1G04340
1	1202670	1202890	H3K9me3_Cvi-pseudoTair10_FH-AR_common_129	AT1G04440
1	1216120	1216530	H3K9me3_Cvi-pseudoTair10_FH-AR_common_130	AT1G04480
1	1226630	1227050	H3K9me3_Cvi-pseudoTair10_FH-AR_common_131	AT1G04510
1	1235610	1236010	H3K9me3_Cvi-pseudoTair10_FH-AR_common_132	AT1G04530
1	1245010	1245270	H3K9me3_Cvi-pseudoTair10_FH-AR_common_133	AT1G04560
1	1245440	1246010	H3K9me3_Cvi-pseudoTair10_FH-AR_common_134	.
1	1261140	1261360	H3K9me3_Cvi-pseudoTair10_FH-AR_common_135	AT1G04590
1	1286200	1286470	H3K9me3_Cvi-pseudoTair10_FH-AR_common_136	AT1G04620
1	1290750	1291050	H3K9me3_Cvi-pseudoTair10_FH-AR_common_137	AT1G04630
1	1291370	1291730	H3K9me3_Cvi-pseudoTair10_FH-AR_common_138	AT1G04635
1	1300810	1301140	H3K9me3_Cvi-pseudoTair10_FH-AR_common_139	.
1	1313610	1314030	H3K9me3_Cvi-pseudoTair10_FH-AR_common_140	AT1G04690
1	1333200	1333500	H3K9me3_Cvi-pseudoTair10_FH-AR_common_141	AT1G04750
1	1343170	1343550	H3K9me3_Cvi-pseudoTair10_FH-AR_common_142	AT1G04780
1	1350250	1350460	H3K9me3_Cvi-pseudoTair10_FH-AR_common_143	AT1G04810
1	1361320	1361840	H3K9me3_Cvi-pseudoTair10_FH-AR_common_144	AT1G04830
1	1368420	1368730	H3K9me3_Cvi-pseudoTair10_FH-AR_common_145	AT1G04850
1	1372760	1372980	H3K9me3_Cvi-pseudoTair10_FH-AR_common_146	AT1G04860
1	1390730	1391120	H3K9me3_Cvi-pseudoTair10_FH-AR_common_147	AT1G04910
1	1398550	1398900	H3K9me3_Cvi-pseudoTair10_FH-AR_common_148	AT1G04930
1	1400930	1401220	H3K9me3_Cvi-pseudoTair10_FH-AR_common_149	AT1G04945
1	1407150	1407440	H3K9me3_Cvi-pseudoTair10_FH-AR_common_150	AT1G04950
1	1410420	1410740	H3K9me3_Cvi-pseudoTair10_FH-AR_common_151	AT1G04960
1	1411210	1411620	H3K9me3_Cvi-pseudoTair10_FH-AR_common_152	AT1G04970
1	1417980	1418440	H3K9me3_Cvi-pseudoTair10_FH-AR_common_153	AT1G04985
1	1450540	1450810	H3K9me3_Cvi-pseudoTair10_FH-AR_common_154	AT1G05055
1	1463130	1463560	H3K9me3_Cvi-pseudoTair10_FH-AR_common_155	AT1G05087
1	1475810	1476100	H3K9me3_Cvi-pseudoTair10_FH-AR_common_156	AT1G05120
1	1482680	1483170	H3K9me3_Cvi-pseudoTair10_FH-AR_common_157	AT1G05140
1	1486130	1486830	H3K9me3_Cvi-pseudoTair10_FH-AR_common_158	AT1G05150
1	1501370	1501790	H3K9me3_Cvi-pseudoTair10_FH-AR_common_159	AT1G05180
1	1533770	1534330	H3K9me3_Cvi-pseudoTair10_FH-AR_common_160	AT1G05270
1	1576900	1577480	H3K9me3_Cvi-pseudoTair10_FH-AR_common_161	AT1G05380
1	1587390	1587630	H3K9me3_Cvi-pseudoTair10_FH-AR_common_162	AT1G05410
1	1595330	1595550	H3K9me3_Cvi-pseudoTair10_FH-AR_common_163	AT1G05430
1	1625020	1625420	H3K9me3_Cvi-pseudoTair10_FH-AR_common_164	AT1G05500
1	1629850	1630670	H3K9me3_Cvi-pseudoTair10_FH-AR_common_165	AT1G05510
1	1635520	1635760	H3K9me3_Cvi-pseudoTair10_FH-AR_common_166	AT1G05520
1	1700750	1700950	H3K9me3_Cvi-pseudoTair10_FH-AR_common_167	AT1G05670
1	1721560	1721830	H3K9me3_Cvi-pseudoTair10_FH-AR_common_168	AT1G05750
1	1732950	1733300	H3K9me3_Cvi-pseudoTair10_FH-AR_common_169	AT1G05790
1	1754430	1754710	H3K9me3_Cvi-pseudoTair10_FH-AR_common_170	AT1G05830
1	1765820	1766250	H3K9me3_Cvi-pseudoTair10_FH-AR_common_171	AT1G05840
1	1769050	1769600	H3K9me3_Cvi-pseudoTair10_FH-AR_common_172	AT1G05860
1	1779400	1779950	H3K9me3_Cvi-pseudoTair10_FH-AR_common_173	AT1G05890
1	1803530	1803930	H3K9me3_Cvi-pseudoTair10_FH-AR_common_174	AT1G05940
1	1815000	1815330	H3K9me3_Cvi-pseudoTair10_FH-AR_common_175	AT1G05960
1	1832950	1833250	H3K9me3_Cvi-pseudoTair10_FH-AR_common_176	AT1G06060
1	1837260	1837510	H3K9me3_Cvi-pseudoTair10_FH-AR_common_177	AT1G06070
1	1854470	1854920	H3K9me3_Cvi-pseudoTair10_FH-AR_common_178	AT1G06110
1	1893710	1893930	H3K9me3_Cvi-pseudoTair10_FH-AR_common_179	AT1G06190
1	1896530	1896890	H3K9me3_Cvi-pseudoTair10_FH-AR_common_180	AT1G06200
1	1897250	1897470	H3K9me3_Cvi-pseudoTair10_FH-AR_common_181	AT1G06210
1	1900070	1900370	H3K9me3_Cvi-pseudoTair10_FH-AR_common_182	AT1G06220
1	1907160	1907700	H3K9me3_Cvi-pseudoTair10_FH-AR_common_183	AT1G06230
1	1919450	1919670	H3K9me3_Cvi-pseudoTair10_FH-AR_common_184	AT1G06270
1	1922360	1923240	H3K9me3_Cvi-pseudoTair10_FH-AR_common_185	AT1G06290
1	1944540	1944800	H3K9me3_Cvi-pseudoTair10_FH-AR_common_186	AT1G06370
1	1945100	1945500	H3K9me3_Cvi-pseudoTair10_FH-AR_common_187	AT1G06380
1	1952170	1952690	H3K9me3_Cvi-pseudoTair10_FH-AR_common_188	AT1G06400
1	1954840	1955120	H3K9me3_Cvi-pseudoTair10_FH-AR_common_189	AT1G06410
1	1965920	1966290	H3K9me3_Cvi-pseudoTair10_FH-AR_common_190	AT1G06450
1	1975900	1976100	H3K9me3_Cvi-pseudoTair10_FH-AR_common_191	AT1TE06475
1	1992380	1992650	H3K9me3_Cvi-pseudoTair10_FH-AR_common_192	AT1G06510
1	2001520	2002120	H3K9me3_Cvi-pseudoTair10_FH-AR_common_193	AT1G06530
1	2012970	2013410	H3K9me3_Cvi-pseudoTair10_FH-AR_common_194	AT1G06570
1	2015740	2016000	H3K9me3_Cvi-pseudoTair10_FH-AR_common_195	AT1G06580
1	2027930	2028170	H3K9me3_Cvi-pseudoTair10_FH-AR_common_196	AT1G06630
1	2034210	2034650	H3K9me3_Cvi-pseudoTair10_FH-AR_common_197	AT1G06645
1	2040470	2040710	H3K9me3_Cvi-pseudoTair10_FH-AR_common_198	AT1G06670
1	2051780	2052040	H3K9me3_Cvi-pseudoTair10_FH-AR_common_199	AT1G06690
1	2059980	2060210	H3K9me3_Cvi-pseudoTair10_FH-AR_common_200	AT1G06710
1	2066880	2067220	H3K9me3_Cvi-pseudoTair10_FH-AR_common_201	AT1G06720
1	2067590	2067980	H3K9me3_Cvi-pseudoTair10_FH-AR_common_202	AT1G06730
1	2081590	2081800	H3K9me3_Cvi-pseudoTair10_FH-AR_common_203	AT1G06770
1	2095840	2096180	H3K9me3_Cvi-pseudoTair10_FH-AR_common_204	AT1G06820
1	2108690	2108960	H3K9me3_Cvi-pseudoTair10_FH-AR_common_205	AT1G06870
1	2113880	2114460	H3K9me3_Cvi-pseudoTair10_FH-AR_common_206	AT1G06890
1	2120290	2120680	H3K9me3_Cvi-pseudoTair10_FH-AR_common_207	AT1G06900
1	2120950	2121350	H3K9me3_Cvi-pseudoTair10_FH-AR_common_208	AT1G06910
1	2135250	2135610	H3K9me3_Cvi-pseudoTair10_FH-AR_common_209	AT1G06950
1	2159950	2160650	H3K9me3_Cvi-pseudoTair10_FH-AR_common_210	AT1G07030
1	2162480	2163070	H3K9me3_Cvi-pseudoTair10_FH-AR_common_211	AT1G07040
1	2170040	2170560	H3K9me3_Cvi-pseudoTair10_FH-AR_common_212	AT1G07080
1	2174180	2174660	H3K9me3_Cvi-pseudoTair10_FH-AR_common_213	AT1G07090
1	2183600	2184020	H3K9me3_Cvi-pseudoTair10_FH-AR_common_214	AT1G07110
1	2193290	2193770	H3K9me3_Cvi-pseudoTair10_FH-AR_common_215	AT1G07140
1	2194700	2195350	H3K9me3_Cvi-pseudoTair10_FH-AR_common_216	AT1G07150
1	2200180	2200600	H3K9me3_Cvi-pseudoTair10_FH-AR_common_217	AT1G07170
1	2215250	2215650	H3K9me3_Cvi-pseudoTair10_FH-AR_common_218	AT1G07210
1	2222230	2222850	H3K9me3_Cvi-pseudoTair10_FH-AR_common_219	AT1G07230
1	2224180	2224420	H3K9me3_Cvi-pseudoTair10_FH-AR_common_220	AT1G07240
1	2226430	2226820	H3K9me3_Cvi-pseudoTair10_FH-AR_common_221	AT1G07250
1	2244540	2244870	H3K9me3_Cvi-pseudoTair10_FH-AR_common_222	AT1G07290
1	2247980	2248900	H3K9me3_Cvi-pseudoTair10_FH-AR_common_223	AT1G07310
1	2262420	2262790	H3K9me3_Cvi-pseudoTair10_FH-AR_common_224	AT1G07360
1	2281370	2281580	H3K9me3_Cvi-pseudoTair10_FH-AR_common_225	.
1	2281690	2282360	H3K9me3_Cvi-pseudoTair10_FH-AR_common_226	AT1G07430
1	2291500	2291870	H3K9me3_Cvi-pseudoTair10_FH-AR_common_227	AT1G07470
1	2299040	2299420	H3K9me3_Cvi-pseudoTair10_FH-AR_common_228	AT1G07480
1	2304550	2305040	H3K9me3_Cvi-pseudoTair10_FH-AR_common_229	AT1G07510, AT1G07500
1	2305610	2306050	H3K9me3_Cvi-pseudoTair10_FH-AR_common_230	AT1G07510
1	2315570	2316270	H3K9me3_Cvi-pseudoTair10_FH-AR_common_231	AT1G07530
1	2343830	2344300	H3K9me3_Cvi-pseudoTair10_FH-AR_common_232	AT1G07615
1	2354720	2355580	H3K9me3_Cvi-pseudoTair10_FH-AR_common_233	AT1G07640
1	2367770	2368020	H3K9me3_Cvi-pseudoTair10_FH-AR_common_234	AT1G07645
1	2395510	2396260	H3K9me3_Cvi-pseudoTair10_FH-AR_common_235	AT1G07728
1	2413160	2413480	H3K9me3_Cvi-pseudoTair10_FH-AR_common_236	AT1G07790
1	2422370	2422740	H3K9me3_Cvi-pseudoTair10_FH-AR_common_237	AT1G07830
1	2424130	2424360	H3K9me3_Cvi-pseudoTair10_FH-AR_common_238	AT1G07840
1	2431600	2431840	H3K9me3_Cvi-pseudoTair10_FH-AR_common_239	AT1G07870
1	2454930	2455220	H3K9me3_Cvi-pseudoTair10_FH-AR_common_240	AT1G07920
1	2466600	2466990	H3K9me3_Cvi-pseudoTair10_FH-AR_common_241	AT1G07950
1	2472260	2472520	H3K9me3_Cvi-pseudoTair10_FH-AR_common_242	AT1G07970
1	2474460	2474860	H3K9me3_Cvi-pseudoTair10_FH-AR_common_243	AT1G07980
1	2475580	2476030	H3K9me3_Cvi-pseudoTair10_FH-AR_common_244	.
1	2477190	2477600	H3K9me3_Cvi-pseudoTair10_FH-AR_common_245	AT1G07990
1	2492840	2493150	H3K9me3_Cvi-pseudoTair10_FH-AR_common_246	AT1G08030
1	2500930	2501370	H3K9me3_Cvi-pseudoTair10_FH-AR_common_247	AT1G08050
1	2510640	2511010	H3K9me3_Cvi-pseudoTair10_FH-AR_common_248	AT1G08060
1	2535460	2535830	H3K9me3_Cvi-pseudoTair10_FH-AR_common_249	AT1G08110
1	2547370	2547730	H3K9me3_Cvi-pseudoTair10_FH-AR_common_250	AT1G08130
1	2562810	2563650	H3K9me3_Cvi-pseudoTair10_FH-AR_common_251	AT1G08170
1	2564660	2564990	H3K9me3_Cvi-pseudoTair10_FH-AR_common_252	AT1G08180
1	2567560	2567960	H3K9me3_Cvi-pseudoTair10_FH-AR_common_253	AT1G08190
1	2576360	2576600	H3K9me3_Cvi-pseudoTair10_FH-AR_common_254	AT1G08200
1	2580300	2580590	H3K9me3_Cvi-pseudoTair10_FH-AR_common_255	AT1G08210
1	2582980	2583250	H3K9me3_Cvi-pseudoTair10_FH-AR_common_256	AT1G08220
1	2589700	2590080	H3K9me3_Cvi-pseudoTair10_FH-AR_common_257	AT1G08260, AT1G08250
1	2615040	2615360	H3K9me3_Cvi-pseudoTair10_FH-AR_common_258	AT1G08300
1	2620720	2621370	H3K9me3_Cvi-pseudoTair10_FH-AR_common_259	AT1G04647, AT1G08315
1	2638270	2638680	H3K9me3_Cvi-pseudoTair10_FH-AR_common_260	AT1G08370
1	2642290	2642520	H3K9me3_Cvi-pseudoTair10_FH-AR_common_261	AT1G08390
1	2645650	2645980	H3K9me3_Cvi-pseudoTair10_FH-AR_common_262	AT1G08400
1	2646260	2646650	H3K9me3_Cvi-pseudoTair10_FH-AR_common_263	AT1G08410
1	2649770	2650440	H3K9me3_Cvi-pseudoTair10_FH-AR_common_264	AT1G08420
1	2672450	2672800	H3K9me3_Cvi-pseudoTair10_FH-AR_common_265	AT1G08460
1	2684300	2684740	H3K9me3_Cvi-pseudoTair10_FH-AR_common_266	AT1G08480
1	2688180	2688540	H3K9me3_Cvi-pseudoTair10_FH-AR_common_267	AT1G08490
1	2713220	2713910	H3K9me3_Cvi-pseudoTair10_FH-AR_common_268	AT1G08570
1	2716060	2716350	H3K9me3_Cvi-pseudoTair10_FH-AR_common_269	AT1G08580
1	2721640	2721840	H3K9me3_Cvi-pseudoTair10_FH-AR_common_270	AT1G08592
1	2723790	2724170	H3K9me3_Cvi-pseudoTair10_FH-AR_common_271	AT1G08600
1	2750790	2751170	H3K9me3_Cvi-pseudoTair10_FH-AR_common_272	AT1G08640
1	2752660	2752880	H3K9me3_Cvi-pseudoTair10_FH-AR_common_273	AT1G08650
1	2762800	2763040	H3K9me3_Cvi-pseudoTair10_FH-AR_common_274	AT1G08680
1	2771070	2771370	H3K9me3_Cvi-pseudoTair10_FH-AR_common_275	AT1G08700
1	2771730	2772040	H3K9me3_Cvi-pseudoTair10_FH-AR_common_276	AT1G08710
1	2805390	2805660	H3K9me3_Cvi-pseudoTair10_FH-AR_common_277	AT1G08760
1	2808910	2809380	H3K9me3_Cvi-pseudoTair10_FH-AR_common_278	AT1G08770
1	2810860	2811060	H3K9me3_Cvi-pseudoTair10_FH-AR_common_279	AT1G08780
1	2824770	2825190	H3K9me3_Cvi-pseudoTair10_FH-AR_common_280	AT1G08820
1	2839190	2839400	H3K9me3_Cvi-pseudoTair10_FH-AR_common_281	AT1G08845
1	2847310	2847680	H3K9me3_Cvi-pseudoTair10_FH-AR_common_282	AT1G08880
1	2856360	2856640	H3K9me3_Cvi-pseudoTair10_FH-AR_common_283	AT1G08910
1	2899050	2899300	H3K9me3_Cvi-pseudoTair10_FH-AR_common_284	AT1G09010
1	2904340	2904730	H3K9me3_Cvi-pseudoTair10_FH-AR_common_285	AT1G09020
1	2927710	2928560	H3K9me3_Cvi-pseudoTair10_FH-AR_common_286	AT1G09070
1	2941720	2942190	H3K9me3_Cvi-pseudoTair10_FH-AR_common_287	AT1G09130
1	2945130	2945880	H3K9me3_Cvi-pseudoTair10_FH-AR_common_288	AT1G09140
1	2946310	2946550	H3K9me3_Cvi-pseudoTair10_FH-AR_common_289	AT1G09150
1	2971060	2971360	H3K9me3_Cvi-pseudoTair10_FH-AR_common_290	AT1G09195
1	2982260	2982550	H3K9me3_Cvi-pseudoTair10_FH-AR_common_291	AT1G09230
1	2994420	2994930	H3K9me3_Cvi-pseudoTair10_FH-AR_common_292	AT1G09270
1	3000980	3001250	H3K9me3_Cvi-pseudoTair10_FH-AR_common_293	AT1G09280
1	3003320	3003670	H3K9me3_Cvi-pseudoTair10_FH-AR_common_294	AT1G09290, AT1G09300
1	3003910	3004110	H3K9me3_Cvi-pseudoTair10_FH-AR_common_295	AT1G09300
1	3011970	3012290	H3K9me3_Cvi-pseudoTair10_FH-AR_common_296	AT1G09320
1	3015370	3015570	H3K9me3_Cvi-pseudoTair10_FH-AR_common_297	AT1G09340
1	3041370	3041750	H3K9me3_Cvi-pseudoTair10_FH-AR_common_298	AT1G09420
1	3042040	3042400	H3K9me3_Cvi-pseudoTair10_FH-AR_common_299	AT1G09430
1	3071600	3072020	H3K9me3_Cvi-pseudoTair10_FH-AR_common_300	AT1G09520
1	3106600	3106830	H3K9me3_Cvi-pseudoTair10_FH-AR_common_301	AT1G09590
1	3116280	3116630	H3K9me3_Cvi-pseudoTair10_FH-AR_common_302	AT1G09620
1	3119950	3120240	H3K9me3_Cvi-pseudoTair10_FH-AR_common_303	AT1G09640
1	3130670	3130950	H3K9me3_Cvi-pseudoTair10_FH-AR_common_304	AT1G09660
1	3135390	3135610	H3K9me3_Cvi-pseudoTair10_FH-AR_common_305	AT1G09680
1	3137130	3137440	H3K9me3_Cvi-pseudoTair10_FH-AR_common_306	AT1G09690
1	3140950	3141210	H3K9me3_Cvi-pseudoTair10_FH-AR_common_307	AT1G09710
1	3161340	3161560	H3K9me3_Cvi-pseudoTair10_FH-AR_common_308	AT1G09760
1	3161880	3162310	H3K9me3_Cvi-pseudoTair10_FH-AR_common_309	AT1G09770
1	3172180	3172450	H3K9me3_Cvi-pseudoTair10_FH-AR_common_310	AT1G09794
1	3173640	3174010	H3K9me3_Cvi-pseudoTair10_FH-AR_common_311	AT1G09795
1	3183850	3184130	H3K9me3_Cvi-pseudoTair10_FH-AR_common_312	AT1G09810
1	3189440	3189690	H3K9me3_Cvi-pseudoTair10_FH-AR_common_313	AT1G09815
1	3192180	3192400	H3K9me3_Cvi-pseudoTair10_FH-AR_common_314	AT1G09820
1	3224210	3224430	H3K9me3_Cvi-pseudoTair10_FH-AR_common_315	AT1G09910
1	3226590	3226990	H3K9me3_Cvi-pseudoTair10_FH-AR_common_316	AT1G09920
1	3238940	3239390	H3K9me3_Cvi-pseudoTair10_FH-AR_common_317	AT1G09940
1	3244230	3244670	H3K9me3_Cvi-pseudoTair10_FH-AR_common_318	AT1G09960
1	3252300	3253710	H3K9me3_Cvi-pseudoTair10_FH-AR_common_319	AT1G09970, AT1TE10570
1	3326270	3326500	H3K9me3_Cvi-pseudoTair10_FH-AR_common_320	AT1G10150
1	3337730	3338070	H3K9me3_Cvi-pseudoTair10_FH-AR_common_321	AT1G10170
1	3368490	3368750	H3K9me3_Cvi-pseudoTair10_FH-AR_common_322	AT1G10280
1	3370570	3370850	H3K9me3_Cvi-pseudoTair10_FH-AR_common_323	AT1G10290
1	3383380	3383830	H3K9me3_Cvi-pseudoTair10_FH-AR_common_324	AT1G10310
1	3387930	3388150	H3K9me3_Cvi-pseudoTair10_FH-AR_common_325	AT1G10320, AT1TE11020
1	3394460	3394710	H3K9me3_Cvi-pseudoTair10_FH-AR_common_326	AT1G10350
1	3412370	3412810	H3K9me3_Cvi-pseudoTair10_FH-AR_common_327	AT1G10390, AT1G10395
1	3419000	3419340	H3K9me3_Cvi-pseudoTair10_FH-AR_common_328	AT1G10410
1	3430120	3430530	H3K9me3_Cvi-pseudoTair10_FH-AR_common_329	AT1G10430
1	3431810	3432070	H3K9me3_Cvi-pseudoTair10_FH-AR_common_330	AT1G10450
1	3460960	3461390	H3K9me3_Cvi-pseudoTair10_FH-AR_common_331	AT1G10500
1	3461700	3462150	H3K9me3_Cvi-pseudoTair10_FH-AR_common_332	AT1G10510
1	3493080	3493680	H3K9me3_Cvi-pseudoTair10_FH-AR_common_333	AT1G10580
1	3503140	3503370	H3K9me3_Cvi-pseudoTair10_FH-AR_common_334	AT1G10590
1	3503760	3504160	H3K9me3_Cvi-pseudoTair10_FH-AR_common_335	AT1G10600
1	3532530	3532810	H3K9me3_Cvi-pseudoTair10_FH-AR_common_336	AT1G10660
1	3554300	3554560	H3K9me3_Cvi-pseudoTair10_FH-AR_common_337	AT1G10700
1	3562980	3563440	H3K9me3_Cvi-pseudoTair10_FH-AR_common_338	AT1G10720
1	3565320	3565590	H3K9me3_Cvi-pseudoTair10_FH-AR_common_339	AT1G10730
1	3606990	3607430	H3K9me3_Cvi-pseudoTair10_FH-AR_common_340	AT1G10830
1	3609920	3610400	H3K9me3_Cvi-pseudoTair10_FH-AR_common_341	AT1G10840
1	3623460	3623730	H3K9me3_Cvi-pseudoTair10_FH-AR_common_342	AT1G10870
1	3627720	3627920	H3K9me3_Cvi-pseudoTair10_FH-AR_common_343	AT1G10890
1	3657980	3658360	H3K9me3_Cvi-pseudoTair10_FH-AR_common_344	AT1G10940
1	3676780	3677350	H3K9me3_Cvi-pseudoTair10_FH-AR_common_345	AT1G11020
1	3681900	3682470	H3K9me3_Cvi-pseudoTair10_FH-AR_common_346	AT1G11050
1	3684750	3685380	H3K9me3_Cvi-pseudoTair10_FH-AR_common_347	AT1G11060
1	3702740	3702970	H3K9me3_Cvi-pseudoTair10_FH-AR_common_348	AT1G11090
1	3744970	3745470	H3K9me3_Cvi-pseudoTair10_FH-AR_common_349	AT1G11175
1	3763870	3764290	H3K9me3_Cvi-pseudoTair10_FH-AR_common_350	AT1G11230
1	3767830	3768240	H3K9me3_Cvi-pseudoTair10_FH-AR_common_351	.
1	3807150	3807420	H3K9me3_Cvi-pseudoTair10_FH-AR_common_352	AT1G11320
1	3822290	3822920	H3K9me3_Cvi-pseudoTair10_FH-AR_common_353	AT1G11360
1	3832690	3833000	H3K9me3_Cvi-pseudoTair10_FH-AR_common_354	AT1G11380
1	3837220	3837480	H3K9me3_Cvi-pseudoTair10_FH-AR_common_355	AT1G11390
1	3837900	3838150	H3K9me3_Cvi-pseudoTair10_FH-AR_common_356	AT1G11400
1	3847250	3847690	H3K9me3_Cvi-pseudoTair10_FH-AR_common_357	AT1G11430
1	3860240	3860490	H3K9me3_Cvi-pseudoTair10_FH-AR_common_358	AT1G11470
1	3860970	3861210	H3K9me3_Cvi-pseudoTair10_FH-AR_common_359	.
1	3866460	3866890	H3K9me3_Cvi-pseudoTair10_FH-AR_common_360	AT1G11480
1	3896200	3896880	H3K9me3_Cvi-pseudoTair10_FH-AR_common_361	AT1G11592
1	3902280	3902870	H3K9me3_Cvi-pseudoTair10_FH-AR_common_362	AT1G11600
1	3913850	3914350	H3K9me3_Cvi-pseudoTair10_FH-AR_common_363	AT1G11630
1	3914810	3915570	H3K9me3_Cvi-pseudoTair10_FH-AR_common_364	AT1G11650
1	3967570	3967970	H3K9me3_Cvi-pseudoTair10_FH-AR_common_365	AT1G11750
1	3978800	3979210	H3K9me3_Cvi-pseudoTair10_FH-AR_common_366	AT1G11780
1	3986780	3987040	H3K9me3_Cvi-pseudoTair10_FH-AR_common_367	AT1G11800
1	4003870	4004170	H3K9me3_Cvi-pseudoTair10_FH-AR_common_368	AT1G11870
1	4009960	4010360	H3K9me3_Cvi-pseudoTair10_FH-AR_common_369	AT1G11880
1	4014910	4015130	H3K9me3_Cvi-pseudoTair10_FH-AR_common_370	AT1G11905
1	4020470	4020780	H3K9me3_Cvi-pseudoTair10_FH-AR_common_371	AT1G11910
1	4028750	4029200	H3K9me3_Cvi-pseudoTair10_FH-AR_common_372	AT1G11930
1	4033660	4033980	H3K9me3_Cvi-pseudoTair10_FH-AR_common_373	AT1G11940
1	4062880	4063140	H3K9me3_Cvi-pseudoTair10_FH-AR_common_374	AT1G12020
1	4064940	4065270	H3K9me3_Cvi-pseudoTair10_FH-AR_common_375	.
1	4065910	4066260	H3K9me3_Cvi-pseudoTair10_FH-AR_common_376	AT1G12030
1	4076370	4076890	H3K9me3_Cvi-pseudoTair10_FH-AR_common_377	AT1G12060
1	4118620	4119140	H3K9me3_Cvi-pseudoTair10_FH-AR_common_378	AT1G12130
1	4157790	4158190	H3K9me3_Cvi-pseudoTair10_FH-AR_common_379	AT1G12244
1	4172050	4172520	H3K9me3_Cvi-pseudoTair10_FH-AR_common_380	AT1G12270
1	4185860	4186070	H3K9me3_Cvi-pseudoTair10_FH-AR_common_381	AT1G12300
1	4187470	4188000	H3K9me3_Cvi-pseudoTair10_FH-AR_common_382	AT1G12320, AT1G12310
1	4194840	4195790	H3K9me3_Cvi-pseudoTair10_FH-AR_common_383	AT1G12330
1	4198480	4199010	H3K9me3_Cvi-pseudoTair10_FH-AR_common_384	AT1G12350
1	4201060	4201460	H3K9me3_Cvi-pseudoTair10_FH-AR_common_385	AT1G12360
1	4220250	4220490	H3K9me3_Cvi-pseudoTair10_FH-AR_common_386	AT1G12390
1	4223100	4223360	H3K9me3_Cvi-pseudoTair10_FH-AR_common_387	AT1G12410
1	4241870	4242300	H3K9me3_Cvi-pseudoTair10_FH-AR_common_388	.
1	4244380	4244770	H3K9me3_Cvi-pseudoTair10_FH-AR_common_389	AT1G12450
1	4251010	4251270	H3K9me3_Cvi-pseudoTair10_FH-AR_common_390	AT1G12470
1	4268530	4268890	H3K9me3_Cvi-pseudoTair10_FH-AR_common_391	AT1G12520
1	4270490	4270720	H3K9me3_Cvi-pseudoTair10_FH-AR_common_392	AT1G12530
1	4274680	4275090	H3K9me3_Cvi-pseudoTair10_FH-AR_common_393	AT1G12550
1	4296730	4296980	H3K9me3_Cvi-pseudoTair10_FH-AR_common_394	AT1G12620
1	4298810	4299220	H3K9me3_Cvi-pseudoTair10_FH-AR_common_395	AT1G12630
1	4305250	4305650	H3K9me3_Cvi-pseudoTair10_FH-AR_common_396	AT1G12640
1	4322650	4322910	H3K9me3_Cvi-pseudoTair10_FH-AR_common_397	AT1G12680
1	4328010	4328330	H3K9me3_Cvi-pseudoTair10_FH-AR_common_398	AT1G12710
1	4334640	4334900	H3K9me3_Cvi-pseudoTair10_FH-AR_common_399	AT1G12730
1	4348570	4349370	H3K9me3_Cvi-pseudoTair10_FH-AR_common_400	AT1G12760
1	4351860	4352160	H3K9me3_Cvi-pseudoTair10_FH-AR_common_401	AT1G12770
1	4364900	4365290	H3K9me3_Cvi-pseudoTair10_FH-AR_common_402	AT1G12800
1	4367370	4367790	H3K9me3_Cvi-pseudoTair10_FH-AR_common_403	AT1G12810
1	4374590	4375090	H3K9me3_Cvi-pseudoTair10_FH-AR_common_404	AT1G12840, AT1TE14210, AT1G12830
1	4375620	4376090	H3K9me3_Cvi-pseudoTair10_FH-AR_common_405	AT1G12840
1	4381160	4381510	H3K9me3_Cvi-pseudoTair10_FH-AR_common_406	AT1G12850
1	4395710	4396190	H3K9me3_Cvi-pseudoTair10_FH-AR_common_407	AT1G12910
1	4397670	4398050	H3K9me3_Cvi-pseudoTair10_FH-AR_common_408	AT1G12920
1	4405220	4405450	H3K9me3_Cvi-pseudoTair10_FH-AR_common_409	AT1G12930
1	4423680	4424260	H3K9me3_Cvi-pseudoTair10_FH-AR_common_410	AT1G12970
1	4429790	4430280	H3K9me3_Cvi-pseudoTair10_FH-AR_common_411	AT1G12980
1	4430480	4430760	H3K9me3_Cvi-pseudoTair10_FH-AR_common_412	.
1	4443100	4443630	H3K9me3_Cvi-pseudoTair10_FH-AR_common_413	AT1G13020
1	4447570	4447850	H3K9me3_Cvi-pseudoTair10_FH-AR_common_414	AT1G13040
1	4461870	4462260	H3K9me3_Cvi-pseudoTair10_FH-AR_common_415	AT1G13090
1	4484680	4484950	H3K9me3_Cvi-pseudoTair10_FH-AR_common_416	AT1G13160
1	4498930	4499280	H3K9me3_Cvi-pseudoTair10_FH-AR_common_417	AT1G13190
1	4525650	4525890	H3K9me3_Cvi-pseudoTair10_FH-AR_common_418	AT1G13245
1	4542520	4542720	H3K9me3_Cvi-pseudoTair10_FH-AR_common_419	AT1G13260
1	4542830	4543060	H3K9me3_Cvi-pseudoTair10_FH-AR_common_420	AT1G13260
1	4550510	4550900	H3K9me3_Cvi-pseudoTair10_FH-AR_common_421	.
1	4551130	4551350	H3K9me3_Cvi-pseudoTair10_FH-AR_common_422	AT1G13290
1	4570590	4570950	H3K9me3_Cvi-pseudoTair10_FH-AR_common_423	AT1G13340
1	4576110	4576600	H3K9me3_Cvi-pseudoTair10_FH-AR_common_424	AT1G13350
1	4577200	4577780	H3K9me3_Cvi-pseudoTair10_FH-AR_common_425	.
1	4592920	4593500	H3K9me3_Cvi-pseudoTair10_FH-AR_common_426	.
1	4614670	4615110	H3K9me3_Cvi-pseudoTair10_FH-AR_common_427	AT1G13450
1	4641730	4642000	H3K9me3_Cvi-pseudoTair10_FH-AR_common_428	AT1G13560
1	4672630	4672870	H3K9me3_Cvi-pseudoTair10_FH-AR_common_429	AT1G13630
1	4693320	4693790	H3K9me3_Cvi-pseudoTair10_FH-AR_common_430	AT1G13690
1	4702980	4703250	H3K9me3_Cvi-pseudoTair10_FH-AR_common_431	.
1	4704180	4704540	H3K9me3_Cvi-pseudoTair10_FH-AR_common_432	AT1G13710
1	4713770	4714640	H3K9me3_Cvi-pseudoTair10_FH-AR_common_433	AT1G13740
1	4734230	4734490	H3K9me3_Cvi-pseudoTair10_FH-AR_common_434	AT1G13810
1	4735590	4735870	H3K9me3_Cvi-pseudoTair10_FH-AR_common_435	AT1G13820
1	4749110	4749370	H3K9me3_Cvi-pseudoTair10_FH-AR_common_436	AT1G13880
1	4754920	4755560	H3K9me3_Cvi-pseudoTair10_FH-AR_common_437	AT1G13900
1	4776600	4777090	H3K9me3_Cvi-pseudoTair10_FH-AR_common_438	AT1G13960
1	4794800	4795330	H3K9me3_Cvi-pseudoTair10_FH-AR_common_439	AT1G13990
1	4797440	4797980	H3K9me3_Cvi-pseudoTair10_FH-AR_common_440	AT1G14000
1	4801510	4801730	H3K9me3_Cvi-pseudoTair10_FH-AR_common_441	AT1G14010
1	4802790	4803190	H3K9me3_Cvi-pseudoTair10_FH-AR_common_442	AT1G14020
1	4817530	4817950	H3K9me3_Cvi-pseudoTair10_FH-AR_common_443	AT1G14060
1	4827080	4827310	H3K9me3_Cvi-pseudoTair10_FH-AR_common_444	AT1G14090
1	4839320	4839600	H3K9me3_Cvi-pseudoTair10_FH-AR_common_445	AT1G14140
1	4854540	4855060	H3K9me3_Cvi-pseudoTair10_FH-AR_common_446	AT1G14200
1	4861350	4861840	H3K9me3_Cvi-pseudoTair10_FH-AR_common_447	AT1G14230
1	4876890	4877100	H3K9me3_Cvi-pseudoTair10_FH-AR_common_448	AT1G14270
1	4884440	4884700	H3K9me3_Cvi-pseudoTair10_FH-AR_common_449	AT1G14300
1	4888290	4888710	H3K9me3_Cvi-pseudoTair10_FH-AR_common_450	AT1G14320
1	4928060	4928640	H3K9me3_Cvi-pseudoTair10_FH-AR_common_451	AT1G14400
1	4930580	4930790	H3K9me3_Cvi-pseudoTair10_FH-AR_common_452	AT1G14410
1	4947240	4947550	H3K9me3_Cvi-pseudoTair10_FH-AR_common_453	AT1G14450, AT1G14453
1	4954240	4954480	H3K9me3_Cvi-pseudoTair10_FH-AR_common_454	AT1G14470
1	4963900	4964280	H3K9me3_Cvi-pseudoTair10_FH-AR_common_455	AT1G14510
1	4973310	4973670	H3K9me3_Cvi-pseudoTair10_FH-AR_common_456	AT1G14530
1	4980740	4980950	H3K9me3_Cvi-pseudoTair10_FH-AR_common_457	AT1G14560
1	4983640	4984010	H3K9me3_Cvi-pseudoTair10_FH-AR_common_458	AT1G14570
1	5000230	5000600	H3K9me3_Cvi-pseudoTair10_FH-AR_common_459	AT1G14590
1	5014150	5014420	H3K9me3_Cvi-pseudoTair10_FH-AR_common_460	AT1G14610
1	5016260	5016500	H3K9me3_Cvi-pseudoTair10_FH-AR_common_461	AT1G14620
1	5027710	5028160	H3K9me3_Cvi-pseudoTair10_FH-AR_common_462	AT1G14650
1	5036220	5036420	H3K9me3_Cvi-pseudoTair10_FH-AR_common_463	AT1G14660
1	5037660	5037860	H3K9me3_Cvi-pseudoTair10_FH-AR_common_464	AT1G14670
1	5042560	5042880	H3K9me3_Cvi-pseudoTair10_FH-AR_common_465	AT1G14685
1	5076860	5077750	H3K9me3_Cvi-pseudoTair10_FH-AR_common_466	AT1G14740
1	5104320	5104610	H3K9me3_Cvi-pseudoTair10_FH-AR_common_467	AT1G14810
1	5111170	5111610	H3K9me3_Cvi-pseudoTair10_FH-AR_common_468	AT1G14830
1	5123030	5123430	H3K9me3_Cvi-pseudoTair10_FH-AR_common_469	AT1G14850
1	5143190	5143580	H3K9me3_Cvi-pseudoTair10_FH-AR_common_470	AT1G14910
1	5149420	5150470	H3K9me3_Cvi-pseudoTair10_FH-AR_common_471	AT1G14920
1	5159760	5160060	H3K9me3_Cvi-pseudoTair10_FH-AR_common_472	AT1G14960
1	5166240	5166670	H3K9me3_Cvi-pseudoTair10_FH-AR_common_473	AT1G14980
1	5167920	5168160	H3K9me3_Cvi-pseudoTair10_FH-AR_common_474	AT1G14990
1	5175860	5176180	H3K9me3_Cvi-pseudoTair10_FH-AR_common_475	AT1G15020
1	5186420	5186870	H3K9me3_Cvi-pseudoTair10_FH-AR_common_476	AT1G15060
1	5193560	5194140	H3K9me3_Cvi-pseudoTair10_FH-AR_common_477	AT1G15100
1	5199330	5199830	H3K9me3_Cvi-pseudoTair10_FH-AR_common_478	AT1G15110
1	5209180	5209380	H3K9me3_Cvi-pseudoTair10_FH-AR_common_479	AT1G15130
1	5209610	5209870	H3K9me3_Cvi-pseudoTair10_FH-AR_common_480	AT1G15130
1	5211540	5212080	H3K9me3_Cvi-pseudoTair10_FH-AR_common_481	AT1G15140
1	5219780	5220030	H3K9me3_Cvi-pseudoTair10_FH-AR_common_482	AT1G15165
1	5224410	5224800	H3K9me3_Cvi-pseudoTair10_FH-AR_common_483	AT1G15180
1	5230610	5231000	H3K9me3_Cvi-pseudoTair10_FH-AR_common_484	AT1G15200
1	5241180	5241480	H3K9me3_Cvi-pseudoTair10_FH-AR_common_485	AT1G15220
1	5242900	5243190	H3K9me3_Cvi-pseudoTair10_FH-AR_common_486	AT1G15230
1	5243510	5243950	H3K9me3_Cvi-pseudoTair10_FH-AR_common_487	AT1G15240
1	5251750	5251970	H3K9me3_Cvi-pseudoTair10_FH-AR_common_488	AT1G15270
1	5252350	5252770	H3K9me3_Cvi-pseudoTair10_FH-AR_common_489	AT1G15280
1	5271690	5271960	H3K9me3_Cvi-pseudoTair10_FH-AR_common_490	AT1G15310
1	5277130	5277490	H3K9me3_Cvi-pseudoTair10_FH-AR_common_491	AT1G15340
1	5283970	5284430	H3K9me3_Cvi-pseudoTair10_FH-AR_common_492	.
1	5285100	5285410	H3K9me3_Cvi-pseudoTair10_FH-AR_common_493	.
1	5287080	5287330	H3K9me3_Cvi-pseudoTair10_FH-AR_common_494	AT1G15370
1	5294680	5295090	H3K9me3_Cvi-pseudoTair10_FH-AR_common_495	AT1G15390
1	5295990	5296830	H3K9me3_Cvi-pseudoTair10_FH-AR_common_496	AT1G15400
1	5303070	5303340	H3K9me3_Cvi-pseudoTair10_FH-AR_common_497	AT1G15420
1	5304440	5304700	H3K9me3_Cvi-pseudoTair10_FH-AR_common_498	AT1G15430
1	5309040	5309470	H3K9me3_Cvi-pseudoTair10_FH-AR_common_499	AT1G15440
1	5315560	5315960	H3K9me3_Cvi-pseudoTair10_FH-AR_common_500	AT1G15470
1	5326400	5326760	H3K9me3_Cvi-pseudoTair10_FH-AR_common_501	AT1G15500
1	5329240	5329470	H3K9me3_Cvi-pseudoTair10_FH-AR_common_502	AT1G15510
1	5332550	5332790	H3K9me3_Cvi-pseudoTair10_FH-AR_common_503	.
1	5341200	5341910	H3K9me3_Cvi-pseudoTair10_FH-AR_common_504	AT1G15530
1	5399280	5399810	H3K9me3_Cvi-pseudoTair10_FH-AR_common_505	AT1G15690
1	5403490	5403790	H3K9me3_Cvi-pseudoTair10_FH-AR_common_506	AT1G15700
1	5404470	5404970	H3K9me3_Cvi-pseudoTair10_FH-AR_common_507	AT1G15710
1	5409590	5409890	H3K9me3_Cvi-pseudoTair10_FH-AR_common_508	AT1G15730
1	5436110	5436500	H3K9me3_Cvi-pseudoTair10_FH-AR_common_509	AT1G15780
1	5443210	5443570	H3K9me3_Cvi-pseudoTair10_FH-AR_common_510	AT1G15800
1	5444510	5444880	H3K9me3_Cvi-pseudoTair10_FH-AR_common_511	AT1G15810
1	5455000	5455330	H3K9me3_Cvi-pseudoTair10_FH-AR_common_512	AT1G15860
1	5469570	5470020	H3K9me3_Cvi-pseudoTair10_FH-AR_common_513	AT1G15920
1	5473670	5473890	H3K9me3_Cvi-pseudoTair10_FH-AR_common_514	AT1G15940
1	5497310	5497680	H3K9me3_Cvi-pseudoTair10_FH-AR_common_515	AT1G16010
1	5503650	5504430	H3K9me3_Cvi-pseudoTair10_FH-AR_common_516	AT1G16030
1	5514400	5514710	H3K9me3_Cvi-pseudoTair10_FH-AR_common_517	AT1G16080
1	5540560	5541060	H3K9me3_Cvi-pseudoTair10_FH-AR_common_518	AT1G16180
1	5543190	5543450	H3K9me3_Cvi-pseudoTair10_FH-AR_common_519	AT1G16190
1	5546810	5547490	H3K9me3_Cvi-pseudoTair10_FH-AR_common_520	AT1G16210
1	5556220	5556760	H3K9me3_Cvi-pseudoTair10_FH-AR_common_521	AT1G16240
1	5570030	5570520	H3K9me3_Cvi-pseudoTair10_FH-AR_common_522	AT1G16280
1	5574420	5574650	H3K9me3_Cvi-pseudoTair10_FH-AR_common_523	AT1G16300
1	5580980	5581290	H3K9me3_Cvi-pseudoTair10_FH-AR_common_524	AT1G16320
1	5591070	5591340	H3K9me3_Cvi-pseudoTair10_FH-AR_common_525	AT1G16350
1	5622280	5622560	H3K9me3_Cvi-pseudoTair10_FH-AR_common_526	AT1G16460
1	5622860	5623280	H3K9me3_Cvi-pseudoTair10_FH-AR_common_527	AT1G16470
1	5665600	5666010	H3K9me3_Cvi-pseudoTair10_FH-AR_common_528	AT1G16550
1	5678270	5678710	H3K9me3_Cvi-pseudoTair10_FH-AR_common_529	AT1G16610
1	5702330	5702540	H3K9me3_Cvi-pseudoTair10_FH-AR_common_530	AT1G16680
1	5709800	5710240	H3K9me3_Cvi-pseudoTair10_FH-AR_common_531	AT1G16700
1	5714100	5714480	H3K9me3_Cvi-pseudoTair10_FH-AR_common_532	AT1G16710
1	5723130	5723460	H3K9me3_Cvi-pseudoTair10_FH-AR_common_533	AT1G16720, AT1G05253
1	5726570	5727290	H3K9me3_Cvi-pseudoTair10_FH-AR_common_534	AT1G05257, AT1G16730
1	5727750	5728070	H3K9me3_Cvi-pseudoTair10_FH-AR_common_535	AT1G16740
1	5738080	5738900	H3K9me3_Cvi-pseudoTair10_FH-AR_common_536	AT1G16770
1	5744610	5744900	H3K9me3_Cvi-pseudoTair10_FH-AR_common_537	AT1G16790
1	5755110	5755400	H3K9me3_Cvi-pseudoTair10_FH-AR_common_538	AT1G16800
1	5763510	5763980	H3K9me3_Cvi-pseudoTair10_FH-AR_common_539	AT1G16840
1	5764920	5765250	H3K9me3_Cvi-pseudoTair10_FH-AR_common_540	.
1	5767420	5767750	H3K9me3_Cvi-pseudoTair10_FH-AR_common_541	AT1G16860
1	5772760	5773130	H3K9me3_Cvi-pseudoTair10_FH-AR_common_542	AT1G16870
1	5777960	5778380	H3K9me3_Cvi-pseudoTair10_FH-AR_common_543	AT1G16890
1	5782050	5782300	H3K9me3_Cvi-pseudoTair10_FH-AR_common_544	AT1G16900
1	5817600	5818350	H3K9me3_Cvi-pseudoTair10_FH-AR_common_545	AT1G17010
1	5837600	5837990	H3K9me3_Cvi-pseudoTair10_FH-AR_common_546	AT1G17070, AT1G05287
1	5841110	5841570	H3K9me3_Cvi-pseudoTair10_FH-AR_common_547	AT1G17080
1	5842420	5842680	H3K9me3_Cvi-pseudoTair10_FH-AR_common_548	.
1	5844770	5845180	H3K9me3_Cvi-pseudoTair10_FH-AR_common_549	AT1G17100
1	5851960	5852240	H3K9me3_Cvi-pseudoTair10_FH-AR_common_550	AT1G17120
1	5854180	5854650	H3K9me3_Cvi-pseudoTair10_FH-AR_common_551	AT1G17130
1	5884300	5884640	H3K9me3_Cvi-pseudoTair10_FH-AR_common_552	AT1G17210
1	5911350	5911670	H3K9me3_Cvi-pseudoTair10_FH-AR_common_553	AT1G17270
1	5922790	5923170	H3K9me3_Cvi-pseudoTair10_FH-AR_common_554	AT1G17290
1	5933970	5934200	H3K9me3_Cvi-pseudoTair10_FH-AR_common_555	AT1G17340
1	5987120	5987610	H3K9me3_Cvi-pseudoTair10_FH-AR_common_556	AT1G17440
1	5996390	5996820	H3K9me3_Cvi-pseudoTair10_FH-AR_common_557	AT1G17450
1	6003000	6003220	H3K9me3_Cvi-pseudoTair10_FH-AR_common_558	AT1G17470
1	6023970	6024200	H3K9me3_Cvi-pseudoTair10_FH-AR_common_559	AT1G17510
1	6026910	6027350	H3K9me3_Cvi-pseudoTair10_FH-AR_common_560	AT1G17520
1	6027660	6028220	H3K9me3_Cvi-pseudoTair10_FH-AR_common_561	AT1G17530
1	6034670	6034940	H3K9me3_Cvi-pseudoTair10_FH-AR_common_562	AT1G17550
1	6062280	6062830	H3K9me3_Cvi-pseudoTair10_FH-AR_common_563	AT1G17620
1	6068860	6069160	H3K9me3_Cvi-pseudoTair10_FH-AR_common_564	AT1G17640
1	6073910	6074430	H3K9me3_Cvi-pseudoTair10_FH-AR_common_565	AT1G17665
1	6087850	6088240	H3K9me3_Cvi-pseudoTair10_FH-AR_common_566	AT1G17690
1	6097840	6098240	H3K9me3_Cvi-pseudoTair10_FH-AR_common_567	AT1G17720
1	6099150	6099560	H3K9me3_Cvi-pseudoTair10_FH-AR_common_568	AT1G17730
1	6126960	6127250	H3K9me3_Cvi-pseudoTair10_FH-AR_common_569	AT1G17790
1	6134810	6135210	H3K9me3_Cvi-pseudoTair10_FH-AR_common_570	AT1G05333, AT1G17820
1	6153600	6153840	H3K9me3_Cvi-pseudoTair10_FH-AR_common_571	AT1G17880
1	6155290	6155650	H3K9me3_Cvi-pseudoTair10_FH-AR_common_572	AT1G17890
1	6168380	6168630	H3K9me3_Cvi-pseudoTair10_FH-AR_common_573	AT1G17930
1	6191260	6191630	H3K9me3_Cvi-pseudoTair10_FH-AR_common_574	AT1G17980
1	6204340	6204700	H3K9me3_Cvi-pseudoTair10_FH-AR_common_575	AT1G18030
1	6217830	6218270	H3K9me3_Cvi-pseudoTair10_FH-AR_common_576	AT1G18070
1	6222300	6222920	H3K9me3_Cvi-pseudoTair10_FH-AR_common_577	AT1G18080
1	6248830	6249170	H3K9me3_Cvi-pseudoTair10_FH-AR_common_578	AT1G18160
1	6260990	6261380	H3K9me3_Cvi-pseudoTair10_FH-AR_common_579	AT1G18190
1	6268150	6268770	H3K9me3_Cvi-pseudoTair10_FH-AR_common_580	AT1G18210
1	6271810	6272300	H3K9me3_Cvi-pseudoTair10_FH-AR_common_581	AT1G05397
1	6281490	6281990	H3K9me3_Cvi-pseudoTair10_FH-AR_common_582	AT1G18260
1	6299840	6300090	H3K9me3_Cvi-pseudoTair10_FH-AR_common_583	AT1G18300
1	6313500	6313920	H3K9me3_Cvi-pseudoTair10_FH-AR_common_584	AT1G18340
1	6345990	6346410	H3K9me3_Cvi-pseudoTair10_FH-AR_common_585	AT1G18440
1	6348120	6348430	H3K9me3_Cvi-pseudoTair10_FH-AR_common_586	AT1G18450
1	6359850	6360060	H3K9me3_Cvi-pseudoTair10_FH-AR_common_587	AT1G18470
1	6361670	6361940	H3K9me3_Cvi-pseudoTair10_FH-AR_common_588	AT1G18480
1	6369360	6369840	H3K9me3_Cvi-pseudoTair10_FH-AR_common_589	AT1G18500
1	6378130	6378530	H3K9me3_Cvi-pseudoTair10_FH-AR_common_590	AT1G18540
1	6396010	6396250	H3K9me3_Cvi-pseudoTair10_FH-AR_common_591	AT1G18580
1	6400670	6400890	H3K9me3_Cvi-pseudoTair10_FH-AR_common_592	AT1G18600
1	6405690	6405980	H3K9me3_Cvi-pseudoTair10_FH-AR_common_593	AT1G18610
1	6433100	6433400	H3K9me3_Cvi-pseudoTair10_FH-AR_common_594	AT1G18680
1	6437550	6437920	H3K9me3_Cvi-pseudoTair10_FH-AR_common_595	AT1G18700
1	6459260	6459660	H3K9me3_Cvi-pseudoTair10_FH-AR_common_596	AT1G18720
1	6464120	6464610	H3K9me3_Cvi-pseudoTair10_FH-AR_common_597	AT1G18740
1	6525340	6525730	H3K9me3_Cvi-pseudoTair10_FH-AR_common_598	AT1G18890, AT1G05453
1	6546470	6546980	H3K9me3_Cvi-pseudoTair10_FH-AR_common_599	AT1G18950
1	6562300	6562700	H3K9me3_Cvi-pseudoTair10_FH-AR_common_600	AT1G19000
1	6594940	6595210	H3K9me3_Cvi-pseudoTair10_FH-AR_common_601	AT1G19100
1	6602210	6602570	H3K9me3_Cvi-pseudoTair10_FH-AR_common_602	AT1G19110
1	6611980	6612420	H3K9me3_Cvi-pseudoTair10_FH-AR_common_603	AT1G19140
1	6616830	6617130	H3K9me3_Cvi-pseudoTair10_FH-AR_common_604	AT1G19170
1	6644140	6644380	H3K9me3_Cvi-pseudoTair10_FH-AR_common_605	AT1G19230
1	6650120	6650390	H3K9me3_Cvi-pseudoTair10_FH-AR_common_606	AT1G19240
1	6666160	6666490	H3K9me3_Cvi-pseudoTair10_FH-AR_common_607	AT1G19290
1	6677360	6677620	H3K9me3_Cvi-pseudoTair10_FH-AR_common_608	AT1G19310
1	6691990	6692260	H3K9me3_Cvi-pseudoTair10_FH-AR_common_609	AT1G19360
1	6694500	6694800	H3K9me3_Cvi-pseudoTair10_FH-AR_common_610	AT1G19370
1	6744500	6745140	H3K9me3_Cvi-pseudoTair10_FH-AR_common_611	AT1G19480
1	6753520	6753980	H3K9me3_Cvi-pseudoTair10_FH-AR_common_612	AT1G19490
1	6760040	6760530	H3K9me3_Cvi-pseudoTair10_FH-AR_common_613	AT1G19520
1	6764320	6764770	H3K9me3_Cvi-pseudoTair10_FH-AR_common_614	.
1	6765660	6766040	H3K9me3_Cvi-pseudoTair10_FH-AR_common_615	AT1G19540
1	6774880	6775130	H3K9me3_Cvi-pseudoTair10_FH-AR_common_616	AT1G19580
1	6779030	6779270	H3K9me3_Cvi-pseudoTair10_FH-AR_common_617	AT1G19600
1	6791140	6791340	H3K9me3_Cvi-pseudoTair10_FH-AR_common_618	AT1G19640
1	6802030	6802350	H3K9me3_Cvi-pseudoTair10_FH-AR_common_619	AT1G19660
1	6805480	6805960	H3K9me3_Cvi-pseudoTair10_FH-AR_common_620	AT1G19680
1	6809310	6809520	H3K9me3_Cvi-pseudoTair10_FH-AR_common_621	AT1G19690
1	6824440	6825140	H3K9me3_Cvi-pseudoTair10_FH-AR_common_622	AT1G19740
1	6832400	6833010	H3K9me3_Cvi-pseudoTair10_FH-AR_common_623	AT1G19770
1	6838410	6838790	H3K9me3_Cvi-pseudoTair10_FH-AR_common_624	.
1	6839220	6839660	H3K9me3_Cvi-pseudoTair10_FH-AR_common_625	AT1G19790
1	6898320	6898540	H3K9me3_Cvi-pseudoTair10_FH-AR_common_626	AT1G19870
1	6903590	6903940	H3K9me3_Cvi-pseudoTair10_FH-AR_common_627	AT1G19880
1	6908050	6908350	H3K9me3_Cvi-pseudoTair10_FH-AR_common_628	AT1G19900
1	6913240	6913870	H3K9me3_Cvi-pseudoTair10_FH-AR_common_629	AT1G19910
1	6941230	6941480	H3K9me3_Cvi-pseudoTair10_FH-AR_common_630	AT1G20015
1	6958280	6958480	H3K9me3_Cvi-pseudoTair10_FH-AR_common_631	AT1G05523
1	6970400	6970860	H3K9me3_Cvi-pseudoTair10_FH-AR_common_632	AT1G20100
1	6971470	6972390	H3K9me3_Cvi-pseudoTair10_FH-AR_common_633	AT1G20110
1	6986390	6986750	H3K9me3_Cvi-pseudoTair10_FH-AR_common_634	AT1G20140
1	7003760	7004250	H3K9me3_Cvi-pseudoTair10_FH-AR_common_635	AT1G20200
1	7007100	7007350	H3K9me3_Cvi-pseudoTair10_FH-AR_common_636	AT1G20220
1	7009050	7009290	H3K9me3_Cvi-pseudoTair10_FH-AR_common_637	AT1G20225
1	7022730	7023020	H3K9me3_Cvi-pseudoTair10_FH-AR_common_638	AT1G20270
1	7029690	7030100	H3K9me3_Cvi-pseudoTair10_FH-AR_common_639	AT1G20300
1	7036460	7036690	H3K9me3_Cvi-pseudoTair10_FH-AR_common_640	.
1	7039420	7040010	H3K9me3_Cvi-pseudoTair10_FH-AR_common_641	AT1G20330
1	7053110	7053620	H3K9me3_Cvi-pseudoTair10_FH-AR_common_642	AT1G20370
1	7091330	7091710	H3K9me3_Cvi-pseudoTair10_FH-AR_common_643	AT1G20460
1	7117810	7118010	H3K9me3_Cvi-pseudoTair10_FH-AR_common_644	AT1G20550
1	7128930	7129190	H3K9me3_Cvi-pseudoTair10_FH-AR_common_645	AT1G20580
1	7143940	7144670	H3K9me3_Cvi-pseudoTair10_FH-AR_common_646	AT1G20620
1	7167320	7167870	H3K9me3_Cvi-pseudoTair10_FH-AR_common_647	AT1G20670
1	7209430	7209730	H3K9me3_Cvi-pseudoTair10_FH-AR_common_648	AT1G20760
1	7216410	7216640	H3K9me3_Cvi-pseudoTair10_FH-AR_common_649	AT1G20770
1	7232080	7232430	H3K9me3_Cvi-pseudoTair10_FH-AR_common_650	AT1G20810
1	7243020	7243220	H3K9me3_Cvi-pseudoTair10_FH-AR_common_651	AT1G20830
1	7264670	7265340	H3K9me3_Cvi-pseudoTair10_FH-AR_common_652	AT1G20880
1	7272920	7273810	H3K9me3_Cvi-pseudoTair10_FH-AR_common_653	AT1G20900
1	7280860	7281110	H3K9me3_Cvi-pseudoTair10_FH-AR_common_654	AT1G20910
1	7285100	7285520	H3K9me3_Cvi-pseudoTair10_FH-AR_common_655	AT1G20920
1	7309760	7310190	H3K9me3_Cvi-pseudoTair10_FH-AR_common_656	AT1G20960
1	7314050	7314570	H3K9me3_Cvi-pseudoTair10_FH-AR_common_657	AT1G20970, AT1TE23620
1	7324690	7325380	H3K9me3_Cvi-pseudoTair10_FH-AR_common_658	AT1G20980
1	7338040	7339120	H3K9me3_Cvi-pseudoTair10_FH-AR_common_659	AT1G21000
1	7374360	7374660	H3K9me3_Cvi-pseudoTair10_FH-AR_common_660	AT1G21065
1	7381930	7382310	H3K9me3_Cvi-pseudoTair10_FH-AR_common_661	AT1G21080
1	7404640	7404890	H3K9me3_Cvi-pseudoTair10_FH-AR_common_662	AT1G21140
1	7412310	7412670	H3K9me3_Cvi-pseudoTair10_FH-AR_common_663	AT1G21160
1	7420540	7420880	H3K9me3_Cvi-pseudoTair10_FH-AR_common_664	AT1G21190
1	7442630	7442890	H3K9me3_Cvi-pseudoTair10_FH-AR_common_665	AT1G21260
1	7451300	7451700	H3K9me3_Cvi-pseudoTair10_FH-AR_common_666	AT1G21300
1	7478700	7478990	H3K9me3_Cvi-pseudoTair10_FH-AR_common_667	AT1G21350
1	7497460	7497710	H3K9me3_Cvi-pseudoTair10_FH-AR_common_668	AT1G21410
1	7565200	7565650	H3K9me3_Cvi-pseudoTair10_FH-AR_common_669	AT1G21580
1	7569440	7569820	H3K9me3_Cvi-pseudoTair10_FH-AR_common_670	AT1G21590
1	7573040	7573680	H3K9me3_Cvi-pseudoTair10_FH-AR_common_671	AT1G21600
1	7573980	7574370	H3K9me3_Cvi-pseudoTair10_FH-AR_common_672	AT1G21610
1	7581150	7581660	H3K9me3_Cvi-pseudoTair10_FH-AR_common_673	AT1G21630
1	7588690	7589070	H3K9me3_Cvi-pseudoTair10_FH-AR_common_674	AT1G21640
1	7603760	7604190	H3K9me3_Cvi-pseudoTair10_FH-AR_common_675	AT1G21650, AT1G21651
1	7605700	7606260	H3K9me3_Cvi-pseudoTair10_FH-AR_common_676	AT1G21660
1	7613050	7613430	H3K9me3_Cvi-pseudoTair10_FH-AR_common_677	AT1G21680
1	7623530	7624020	H3K9me3_Cvi-pseudoTair10_FH-AR_common_678	AT1G21700
1	7624420	7624830	H3K9me3_Cvi-pseudoTair10_FH-AR_common_679	AT1G21710
1	7626440	7626740	H3K9me3_Cvi-pseudoTair10_FH-AR_common_680	AT1G21720
1	7652600	7652880	H3K9me3_Cvi-pseudoTair10_FH-AR_common_681	AT1G21780
1	7692090	7692300	H3K9me3_Cvi-pseudoTair10_FH-AR_common_682	AT1G21900
1	7705660	7706100	H3K9me3_Cvi-pseudoTair10_FH-AR_common_683	AT1G21920
1	7754440	7754920	H3K9me3_Cvi-pseudoTair10_FH-AR_common_684	AT1G22020
1	7836240	7837110	H3K9me3_Cvi-pseudoTair10_FH-AR_common_685	AT1G22190
1	7840360	7840680	H3K9me3_Cvi-pseudoTair10_FH-AR_common_686	AT1G22200
1	7865520	7865850	H3K9me3_Cvi-pseudoTair10_FH-AR_common_687	AT1G22270
1	7880840	7881110	H3K9me3_Cvi-pseudoTair10_FH-AR_common_688	AT1G22300
1	7883100	7883660	H3K9me3_Cvi-pseudoTair10_FH-AR_common_689	AT1G22310
1	7894030	7894270	H3K9me3_Cvi-pseudoTair10_FH-AR_common_690	AT1G22350
1	7898440	7899050	H3K9me3_Cvi-pseudoTair10_FH-AR_common_691	.
1	7899300	7899770	H3K9me3_Cvi-pseudoTair10_FH-AR_common_692	AT1G22370
1	7900780	7901080	H3K9me3_Cvi-pseudoTair10_FH-AR_common_693	.
1	7901250	7902240	H3K9me3_Cvi-pseudoTair10_FH-AR_common_694	AT1G22380
1	7904230	7904720	H3K9me3_Cvi-pseudoTair10_FH-AR_common_695	.
1	7906100	7906500	H3K9me3_Cvi-pseudoTair10_FH-AR_common_696	AT1G22400
1	7912120	7912600	H3K9me3_Cvi-pseudoTair10_FH-AR_common_697	AT1G22410
1	7925340	7925740	H3K9me3_Cvi-pseudoTair10_FH-AR_common_698	AT1G22450
1	7953890	7954320	H3K9me3_Cvi-pseudoTair10_FH-AR_common_699	AT1G22520
1	7957960	7958240	H3K9me3_Cvi-pseudoTair10_FH-AR_common_700	AT1G22530
1	7988150	7989090	H3K9me3_Cvi-pseudoTair10_FH-AR_common_701	AT1G22600
1	7994400	7995520	H3K9me3_Cvi-pseudoTair10_FH-AR_common_702	AT1G22610
[truncated: 7,135 more rows]

## Sheet: H3K9me3 AR>GS
Supplementary Dataset S4. Genomic coordinates and associated genes of differential histone methylation peaks during seed-state transitions in Cvi.
[truncated: 141 more rows]

[truncated: 6 more sheets: H3K9me3 AR<GS, H3K9me3 AR≒GS, H3K27me3 FH>AR, H3K27me3 FH<AR, H3K27me3 AR>GS, H3K27me3 AR<GS]
