# Supplementary material for: Plant-specific function of H3K9me3 as a permissive chromatin mark during Arabidopsis seed germination
Source: Front Plant Sci. 2026 Mar 12;17:1785818. doi: 10.3389/fpls.2026.1785818 (PMC13017857; doi:10.3389/fpls.2026.1785818)
Supplement: Supplementary file 6 [file Table5.xlsx]

## Sheet: Final DEG list
Supplementary Dataset S5. Differential gene expression analysis of Col seed RNA-seq data.
Genes commonly identified as DEGs by all analyses.
FH-to-AR	GeneID		AR-to-GS	GeneID
Upregulated (FH < AR)	AT2G43120		Upregulated (AR < GS)	AT4G30670
Upregulated (FH < AR)	AT5G54165		Upregulated (AR < GS)	AT2G40435
Upregulated (FH < AR)	AT4G30110		Upregulated (AR < GS)	AT3G57470
Upregulated (FH < AR)	AT4G01026		Upregulated (AR < GS)	AT4G34580
Upregulated (FH < AR)	AT5G45630		Upregulated (AR < GS)	AT5G18940
Upregulated (FH < AR)	AT4G27410		Upregulated (AR < GS)	AT1G33040
Upregulated (FH < AR)	AT3G57520		Upregulated (AR < GS)	AT3G07950
Upregulated (FH < AR)	AT3G14050		Upregulated (AR < GS)	AT5G53660
Upregulated (FH < AR)	AT1G19770		Upregulated (AR < GS)	AT1G58983
Upregulated (FH < AR)	AT2G29450		Upregulated (AR < GS)	AT3G04080
Upregulated (FH < AR)	AT4G29950		Upregulated (AR < GS)	AT1G50430
Upregulated (FH < AR)	AT1G34260		Upregulated (AR < GS)	AT1G16500
Upregulated (FH < AR)	AT5G18450		Upregulated (AR < GS)	AT1G20560
Upregulated (FH < AR)	AT1G50010		Upregulated (AR < GS)	AT2G29730
Upregulated (FH < AR)	AT5G56980		Upregulated (AR < GS)	AT1G68910
Upregulated (FH < AR)	AT1G03590		Upregulated (AR < GS)	AT2G27960
Upregulated (FH < AR)	AT1G54170		Upregulated (AR < GS)	AT3G50700
Upregulated (FH < AR)	AT1G02380		Upregulated (AR < GS)	AT3G48330
Upregulated (FH < AR)	AT2G01275		Upregulated (AR < GS)	AT1G45120
Upregulated (FH < AR)	AT4G38940		Upregulated (AR < GS)	AT1G71528
Upregulated (FH < AR)	AT3G10420		Upregulated (AR < GS)	AT3G08580
Upregulated (FH < AR)	AT4G11660		Upregulated (AR < GS)	AT4G34980
Upregulated (FH < AR)	AT3G22510		Upregulated (AR < GS)	AT1G21310
Upregulated (FH < AR)	AT4G32020		Upregulated (AR < GS)	AT2G37550
Upregulated (FH < AR)	AT5G01600		Upregulated (AR < GS)	AT4G13720
Upregulated (FH < AR)	AT1G61340		Upregulated (AR < GS)	AT2G31370
Upregulated (FH < AR)	AT1G13740		Upregulated (AR < GS)	AT4G39980
Upregulated (FH < AR)	AT1G73540		Upregulated (AR < GS)	AT1G14620
Upregulated (FH < AR)	AT5G15780		Upregulated (AR < GS)	AT2G38310
Upregulated (FH < AR)	AT5G57560		Upregulated (AR < GS)	AT2G26900
Upregulated (FH < AR)	AT1G70420		Upregulated (AR < GS)	AT2G02680
Upregulated (FH < AR)	AT5G65140		Upregulated (AR < GS)	AT1G45207
Upregulated (FH < AR)	AT4G27657		Upregulated (AR < GS)	AT3G13790
Upregulated (FH < AR)	AT1G73080		Upregulated (AR < GS)	AT1G24100
Upregulated (FH < AR)	AT5G57890		Upregulated (AR < GS)	AT1G69810
Upregulated (FH < AR)	AT1G21651		Upregulated (AR < GS)	AT1G77710
Upregulated (FH < AR)	AT5G52060		Upregulated (AR < GS)	AT2G28410
Upregulated (FH < AR)	AT4G28652		Upregulated (AR < GS)	AT3G63120
Upregulated (FH < AR)	AT5G52310		Upregulated (AR < GS)	AT1G24880
Upregulated (FH < AR)	AT3G52360		Upregulated (AR < GS)	AT5G47100
Upregulated (FH < AR)	AT1G55450		Upregulated (AR < GS)	AT4G11450
Upregulated (FH < AR)	AT3G50060		Upregulated (AR < GS)	AT1G53710
Upregulated (FH < AR)	AT1G67856		Upregulated (AR < GS)	AT3G53420
Upregulated (FH < AR)	AT5G48380		Upregulated (AR < GS)	AT1G75410
Upregulated (FH < AR)	AT2G44990		Upregulated (AR < GS)	AT3G24495
Upregulated (FH < AR)	AT5G14120		Upregulated (AR < GS)	AT5G13280
Upregulated (FH < AR)	AT2G46500		Upregulated (AR < GS)	AT1G15690
Upregulated (FH < AR)	AT3G47080		Upregulated (AR < GS)	AT4G34160
Upregulated (FH < AR)	AT1G14205		Upregulated (AR < GS)	AT4G26555
Upregulated (FH < AR)	AT2G07698		Upregulated (AR < GS)	AT5G27680
Upregulated (FH < AR)	AT1G66400		Upregulated (AR < GS)	AT2G38230
Upregulated (FH < AR)	AT1G01060		Upregulated (AR < GS)	AT1G80850
Upregulated (FH < AR)	AT4G37370		Upregulated (AR < GS)	AT3G03350
Upregulated (FH < AR)	AT1G18460		Upregulated (AR < GS)	AT1G30900
Upregulated (FH < AR)	AT5G57035		Upregulated (AR < GS)	AT3G04060
Upregulated (FH < AR)	AT5G17370		Upregulated (AR < GS)	AT1G04183
Upregulated (FH < AR)	AT2G29550		Upregulated (AR < GS)	AT1G60710
Upregulated (FH < AR)	AT4G02410		Upregulated (AR < GS)	AT5G16440
Upregulated (FH < AR)	AT5G49665		Upregulated (AR < GS)	AT1G49500
Upregulated (FH < AR)	AT4G22920		Upregulated (AR < GS)	AT5G61960
Upregulated (FH < AR)	AT2G07777		Upregulated (AR < GS)	AT4G29180
Upregulated (FH < AR)	AT2G24490		Upregulated (AR < GS)	AT5G62890
Upregulated (FH < AR)	AT3G63300		Upregulated (AR < GS)	AT4G22235
Upregulated (FH < AR)	AT2G40000		Upregulated (AR < GS)	AT2G35920
Upregulated (FH < AR)	AT2G30040		Upregulated (AR < GS)	AT1G15210
Upregulated (FH < AR)	AT2G25140		Upregulated (AR < GS)	AT5G47630
Upregulated (FH < AR)	AT2G21130		Upregulated (AR < GS)	AT3G63470
Upregulated (FH < AR)	AT5G04760		Upregulated (AR < GS)	AT4G23710
Upregulated (FH < AR)	AT1G01720		Upregulated (AR < GS)	AT1G15250
Upregulated (FH < AR)	AT5G42965		Upregulated (AR < GS)	AT1G10670
Upregulated (FH < AR)	AT3G15340		Upregulated (AR < GS)	AT3G24660
Upregulated (FH < AR)	AT3G05200		Upregulated (AR < GS)	AT2G46620
Upregulated (FH < AR)	AT1G79245		Upregulated (AR < GS)	AT2G19690
Upregulated (FH < AR)	AT5G66580		Upregulated (AR < GS)	AT4G27270
Upregulated (FH < AR)	AT4G13160		Upregulated (AR < GS)	AT3G16000
Upregulated (FH < AR)	AT1G53540		Upregulated (AR < GS)	AT1G62830
Upregulated (FH < AR)	AT4G20830		Upregulated (AR < GS)	AT3G25905
Upregulated (FH < AR)	AT2G41110		Upregulated (AR < GS)	AT3G23430
Upregulated (FH < AR)	AT2G38470		Upregulated (AR < GS)	AT3G59540
Upregulated (FH < AR)	AT1G59870		Upregulated (AR < GS)	AT1G61170
Upregulated (FH < AR)	AT1G11440		Upregulated (AR < GS)	AT1G52200
Upregulated (FH < AR)	AT5G51440		Upregulated (AR < GS)	AT1G54410
Upregulated (FH < AR)	AT1G43160		Upregulated (AR < GS)	AT1G53290
Upregulated (FH < AR)	AT5G58300		Upregulated (AR < GS)	AT2G27920
Upregulated (FH < AR)	AT1G22400		Upregulated (AR < GS)	AT4G22970
Upregulated (FH < AR)	AT5G53990		Upregulated (AR < GS)	AT2G37678
Upregulated (FH < AR)	AT4G36710		Upregulated (AR < GS)	AT3G56070
Upregulated (FH < AR)	AT3G12970		Upregulated (AR < GS)	AT1G71890
Upregulated (FH < AR)	AT1G77170		Upregulated (AR < GS)	AT3G13650
Upregulated (FH < AR)	AT3G11580		Upregulated (AR < GS)	AT2G15280
Upregulated (FH < AR)	AT1G61100		Upregulated (AR < GS)	AT1G76540
Upregulated (FH < AR)	AT1G54050		Upregulated (AR < GS)	AT1G30970
Upregulated (FH < AR)	AT5G39080		Upregulated (AR < GS)	AT1G80870
Upregulated (FH < AR)	AT3G46930		Upregulated (AR < GS)	AT4G23670
Upregulated (FH < AR)	AT5G05410		Upregulated (AR < GS)	AT1G68810
Upregulated (FH < AR)	AT3G51910		Upregulated (AR < GS)	AT4G28570
Upregulated (FH < AR)	AT3G25990		Upregulated (AR < GS)	AT2G41420
Upregulated (FH < AR)	AT4G18950		Upregulated (AR < GS)	AT1G23720
Upregulated (FH < AR)	AT5G43450		Upregulated (AR < GS)	AT1G13980
Upregulated (FH < AR)	AT5G22690		Upregulated (AR < GS)	AT4G15640
Upregulated (FH < AR)	AT1G75380		Upregulated (AR < GS)	AT5G18740
Upregulated (FH < AR)	AT1G71960		Upregulated (AR < GS)	AT1G68100
Upregulated (FH < AR)	AT4G11910		Upregulated (AR < GS)	AT1G47900
Upregulated (FH < AR)	AT3G48360		Upregulated (AR < GS)	AT1G29840
Upregulated (FH < AR)	AT2G19810		Upregulated (AR < GS)	AT3G03702
Upregulated (FH < AR)	AT1G66500		Upregulated (AR < GS)	AT5G67220
Upregulated (FH < AR)	AT1G55300		Upregulated (AR < GS)	AT5G43403
Upregulated (FH < AR)	AT5G65683		Upregulated (AR < GS)	AT5G06300
Upregulated (FH < AR)	AT4G11570		Upregulated (AR < GS)	AT2G35155
Upregulated (FH < AR)	AT5G67350		Upregulated (AR < GS)	AT5G66710
Upregulated (FH < AR)	AT5G65890		Upregulated (AR < GS)	AT1G26760
Upregulated (FH < AR)	AT1G52560		Upregulated (AR < GS)	AT1G05250
Upregulated (FH < AR)	AT3G61410		Upregulated (AR < GS)	AT3G50440
Upregulated (FH < AR)	AT1G27100		Upregulated (AR < GS)	AT1G72730
Upregulated (FH < AR)	AT2G01008		Upregulated (AR < GS)	AT5G57270
Upregulated (FH < AR)	AT4G28230		Upregulated (AR < GS)	AT2G41380
Upregulated (FH < AR)	AT1G68670		Upregulated (AR < GS)	AT1G12790
Upregulated (FH < AR)	AT5G02910		Upregulated (AR < GS)	AT5G65360
Upregulated (FH < AR)	AT4G27460		Upregulated (AR < GS)	AT4G34640
Upregulated (FH < AR)	AT1G12330		Upregulated (AR < GS)	AT4G12540
Upregulated (FH < AR)	AT4G18390		Upregulated (AR < GS)	AT3G16750
Upregulated (FH < AR)	AT2G43620		Upregulated (AR < GS)	AT3G02180
Upregulated (FH < AR)	AT5G39050		Upregulated (AR < GS)	AT1G04850
Upregulated (FH < AR)	AT4G26520		Upregulated (AR < GS)	AT2G18910
Upregulated (FH < AR)	AT3G02140		Upregulated (AR < GS)	AT2G11851
Upregulated (FH < AR)	AT1G62840		Upregulated (AR < GS)	AT4G19006
Upregulated (FH < AR)	AT3G24500		Upregulated (AR < GS)	AT1G09460
Upregulated (FH < AR)	AT1G03220		Upregulated (AR < GS)	AT5G42320
Upregulated (FH < AR)	AT1G11100		Upregulated (AR < GS)	AT4G26690
Upregulated (FH < AR)	AT4G11911		Upregulated (AR < GS)	AT1G25175
Upregulated (FH < AR)	AT4G23530		Upregulated (AR < GS)	AT3G55660
Upregulated (FH < AR)	AT3G53160		Upregulated (AR < GS)	AT3G28950
Upregulated (FH < AR)	AT3G27670		Upregulated (AR < GS)	AT1G13030
Upregulated (FH < AR)	AT1G07128		Upregulated (AR < GS)	AT2G21380
Upregulated (FH < AR)	AT5G01750		Upregulated (AR < GS)	AT1G19715
Upregulated (FH < AR)	AT3G19615		Upregulated (AR < GS)	AT3G06130
Upregulated (FH < AR)	AT5G55740		Upregulated (AR < GS)	AT5G50000
Upregulated (FH < AR)	AT3G07150		Upregulated (AR < GS)	AT2G43620
Upregulated (FH < AR)	AT2G47090		Upregulated (AR < GS)	AT3G27090
Upregulated (FH < AR)	AT2G23200		Upregulated (AR < GS)	AT5G20550
Upregulated (FH < AR)	AT1G44446		Upregulated (AR < GS)	AT3G02930
Upregulated (FH < AR)	AT1G06410		Upregulated (AR < GS)	AT1G29890
Upregulated (FH < AR)	AT1G02400		Upregulated (AR < GS)	AT1G80290
Upregulated (FH < AR)	AT1G75860		Upregulated (AR < GS)	AT4G19420
Upregulated (FH < AR)	AT3G10113		Upregulated (AR < GS)	AT4G14960
Upregulated (FH < AR)	AT1G32928		Upregulated (AR < GS)	AT2G37390
Upregulated (FH < AR)	AT3G49160		Upregulated (AR < GS)	AT1G73940
Upregulated (FH < AR)	AT4G32650		Upregulated (AR < GS)	AT3G59570
Upregulated (FH < AR)	AT1G29340		Upregulated (AR < GS)	AT3G20920
Upregulated (FH < AR)	AT5G06980		Upregulated (AR < GS)	AT3G54830
Upregulated (FH < AR)	AT4G13250		Upregulated (AR < GS)	AT3G09190
Upregulated (FH < AR)	AT2G38340		Upregulated (AR < GS)	AT2G36130
Upregulated (FH < AR)	AT2G16720		Upregulated (AR < GS)	AT3G02230
Upregulated (FH < AR)	AT4G28300		Upregulated (AR < GS)	AT1G10120
Upregulated (FH < AR)	AT2G39200		Upregulated (AR < GS)	AT1G27340
Upregulated (FH < AR)	AT2G22240		Upregulated (AR < GS)	AT3G26470
Upregulated (FH < AR)	AT5G42350		Upregulated (AR < GS)	AT1G44900
Upregulated (FH < AR)	AT4G29420		Upregulated (AR < GS)	AT1G09960
Upregulated (FH < AR)	AT1G10690		Upregulated (AR < GS)	AT4G27370
Upregulated (FH < AR)	AT5G38850		Upregulated (AR < GS)	AT3G10710
Upregulated (FH < AR)	AT3G48160		Upregulated (AR < GS)	AT5G65350
Upregulated (FH < AR)	AT2G07734		Upregulated (AR < GS)	AT2G25250
Upregulated (FH < AR)	AT5G08790		Upregulated (AR < GS)	AT5G65760
Upregulated (FH < AR)	AT1G76070		Upregulated (AR < GS)	AT4G16380
Upregulated (FH < AR)	AT1G47056		Upregulated (AR < GS)	AT5G66510
Upregulated (FH < AR)	AT5G67300		Upregulated (AR < GS)	AT1G75390
Upregulated (FH < AR)	AT3G53830		Upregulated (AR < GS)	AT5G54075
Upregulated (FH < AR)	AT1G71697		Upregulated (AR < GS)	AT5G61300
Upregulated (FH < AR)	AT4G24020		Upregulated (AR < GS)	AT5G20250
Upregulated (FH < AR)	AT2G03530		Upregulated (AR < GS)	AT2G42110
Upregulated (FH < AR)	AT3G17390		Upregulated (AR < GS)	AT5G43270
Upregulated (FH < AR)	AT2G18700		Upregulated (AR < GS)	AT3G06040
Upregulated (FH < AR)	AT1G15840		Upregulated (AR < GS)	AT2G38940
Upregulated (FH < AR)	AT4G24000		Upregulated (AR < GS)	AT1G70460
Upregulated (FH < AR)	AT4G13395		Upregulated (AR < GS)	AT1G01950
Upregulated (FH < AR)	AT1G19380		Upregulated (AR < GS)	AT4G34800
Upregulated (FH < AR)	AT5G04590		Upregulated (AR < GS)	AT3G62870
Upregulated (FH < AR)	AT3G16140		Upregulated (AR < GS)	AT3G48100
Upregulated (FH < AR)	AT5G44070		Upregulated (AR < GS)	AT1G63430
Upregulated (FH < AR)	AT2G40160		Upregulated (AR < GS)	AT5G45540
Upregulated (FH < AR)	AT2G07678		Upregulated (AR < GS)	AT1G80720
Upregulated (FH < AR)	AT4G29440		Upregulated (AR < GS)	AT1G69770
Upregulated (FH < AR)	AT3G19930		Upregulated (AR < GS)	AT5G62300
Upregulated (FH < AR)	AT5G66080		Upregulated (AR < GS)	AT3G11510
Upregulated (FH < AR)	AT1G20980		Upregulated (AR < GS)	AT5G05680
Upregulated (FH < AR)	AT1G30860		Upregulated (AR < GS)	AT2G26330
Upregulated (FH < AR)	AT2G16586		Upregulated (AR < GS)	AT2G18350
Upregulated (FH < AR)	AT2G24100		Upregulated (AR < GS)	AT2G28250
Upregulated (FH < AR)	AT5G62470		Upregulated (AR < GS)	AT5G24275
Upregulated (FH < AR)	AT5G59820		Upregulated (AR < GS)	AT5G15860
Upregulated (FH < AR)	AT5G59732		Upregulated (AR < GS)	AT1G09660
Upregulated (FH < AR)	AT4G11370		Upregulated (AR < GS)	AT4G26710
Upregulated (FH < AR)	AT5G46170		Upregulated (AR < GS)	AT2G39280
Upregulated (FH < AR)	AT5G39580		Upregulated (AR < GS)	AT5G06610
Upregulated (FH < AR)	AT1G74310		Upregulated (AR < GS)	AT1G08160
Upregulated (FH < AR)	AT5G13750		Upregulated (AR < GS)	AT5G14030
Upregulated (FH < AR)	AT1G70940		Upregulated (AR < GS)	AT3G05180
Upregulated (FH < AR)	AT3G50990		Upregulated (AR < GS)	AT2G47730
Upregulated (FH < AR)	AT5G45440		Upregulated (AR < GS)	AT2G20300
Upregulated (FH < AR)	AT5G04840		Upregulated (AR < GS)	AT5G47230
Upregulated (FH < AR)	AT1G76600		Upregulated (AR < GS)	AT3G50670
Upregulated (FH < AR)	AT5G50200		Upregulated (AR < GS)	AT3G16430
Upregulated (FH < AR)	AT3G23920		Upregulated (AR < GS)	AT2G42990
Upregulated (FH < AR)	AT5G56030		Upregulated (AR < GS)	AT1G25210
Upregulated (FH < AR)	AT4G34150		Upregulated (AR < GS)	AT5G40910
Upregulated (FH < AR)	AT3G56320		Upregulated (AR < GS)	AT5G04480
Upregulated (FH < AR)	AT3G07365		Upregulated (AR < GS)	AT1G21730
Upregulated (FH < AR)	AT5G64240		Upregulated (AR < GS)	AT2G41810
Upregulated (FH < AR)	AT1G13360		Upregulated (AR < GS)	AT1G80790
Upregulated (FH < AR)	AT1G20640		Upregulated (AR < GS)	AT1G79710
Upregulated (FH < AR)	AT1G70140		Upregulated (AR < GS)	AT2G31902
Upregulated (FH < AR)	AT5G03858		Upregulated (AR < GS)	AT5G15050
Upregulated (FH < AR)	AT2G32210		Upregulated (AR < GS)	AT1G75730
Upregulated (FH < AR)	AT5G18670		Upregulated (AR < GS)	AT5G55020
Upregulated (FH < AR)	AT3G26350		Upregulated (AR < GS)	AT5G62350
Upregulated (FH < AR)	AT2G34300		Upregulated (AR < GS)	AT1G54650
Upregulated (FH < AR)	AT5G15120		Upregulated (AR < GS)	AT1G30845
Upregulated (FH < AR)	AT3G01990		Upregulated (AR < GS)	AT5G02610
Upregulated (FH < AR)	AT2G31880		Upregulated (AR < GS)	AT5G05950
Upregulated (FH < AR)	AT1G04920		Upregulated (AR < GS)	AT3G48670
Upregulated (FH < AR)	AT5G59550		Upregulated (AR < GS)	AT5G63810
Upregulated (FH < AR)	AT4G25620		Upregulated (AR < GS)	AT4G32470
Upregulated (FH < AR)	AT2G39110		Upregulated (AR < GS)	AT2G46440
Upregulated (FH < AR)	AT3G60970		Upregulated (AR < GS)	AT2G17630
Upregulated (FH < AR)	AT3G19190		Upregulated (AR < GS)	AT5G60390
Upregulated (FH < AR)	AT2G18540		Upregulated (AR < GS)	AT4G15280
Upregulated (FH < AR)	AT5G60270		Upregulated (AR < GS)	AT5G18270
Upregulated (FH < AR)	AT5G65920		Upregulated (AR < GS)	AT5G24100
Upregulated (FH < AR)	AT4G37790		Upregulated (AR < GS)	AT5G20290
Upregulated (FH < AR)	AT3G11340		Upregulated (AR < GS)	AT5G48545
Upregulated (FH < AR)	AT1G52890		Upregulated (AR < GS)	AT4G00460
Upregulated (FH < AR)	AT5G39030		Upregulated (AR < GS)	AT1G10050
Upregulated (FH < AR)	AT3G28210		Upregulated (AR < GS)	AT3G09150
Upregulated (FH < AR)	AT3G53230		Upregulated (AR < GS)	AT2G20980
Upregulated (FH < AR)	AT2G26360		Upregulated (AR < GS)	AT4G25630
Upregulated (FH < AR)	AT1G30190		Upregulated (AR < GS)	AT5G56950
Upregulated (FH < AR)	AT5G10695		Upregulated (AR < GS)	AT4G21590
Upregulated (FH < AR)	AT4G13580		Upregulated (AR < GS)	AT5G49160
Upregulated (FH < AR)	AT5G17910		Upregulated (AR < GS)	AT2G17320
Upregulated (FH < AR)	AT5G15450		Upregulated (AR < GS)	AT5G57140
Upregulated (FH < AR)	AT4G17490		Upregulated (AR < GS)	AT4G34790
Upregulated (FH < AR)	AT3G11020		Upregulated (AR < GS)	AT5G24150
Upregulated (FH < AR)	AT5G35960		Upregulated (AR < GS)	AT4G23590
Upregulated (FH < AR)	AT5G46910		Upregulated (AR < GS)	AT4G39900
Upregulated (FH < AR)	AT3G53960		Upregulated (AR < GS)	AT4G13560
Upregulated (FH < AR)	AT4G12400		Upregulated (AR < GS)	AT4G35620
Upregulated (FH < AR)	AT1G01480		Upregulated (AR < GS)	AT3G27460
Upregulated (FH < AR)	AT1G01120		Upregulated (AR < GS)	AT2G24280
Upregulated (FH < AR)	AT4G26455		Upregulated (AR < GS)	AT2G43610
Upregulated (FH < AR)	AT4G05120		Upregulated (AR < GS)	AT3G47675
Upregulated (FH < AR)	AT1G48560		Upregulated (AR < GS)	AT4G29680
Upregulated (FH < AR)	AT3G11820		Upregulated (AR < GS)	AT1G09467
Upregulated (FH < AR)	AT3G30460		Upregulated (AR < GS)	AT4G24930
Upregulated (FH < AR)	AT3G24090		Upregulated (AR < GS)	AT3G13040
Upregulated (FH < AR)	AT1G58889		Upregulated (AR < GS)	AT1G05205
Upregulated (FH < AR)	AT1G10170		Upregulated (AR < GS)	AT5G51840
Upregulated (FH < AR)	AT1G12775		Upregulated (AR < GS)	AT5G48360
Upregulated (FH < AR)	AT5G12020		Upregulated (AR < GS)	AT1G06670
Upregulated (FH < AR)	AT5G22540		Upregulated (AR < GS)	AT4G16230
Upregulated (FH < AR)	AT2G23100		Upregulated (AR < GS)	AT5G16715
Upregulated (FH < AR)	AT5G64430		Upregulated (AR < GS)	AT4G04210
Upregulated (FH < AR)	AT4G31550		Upregulated (AR < GS)	AT4G30020
Upregulated (FH < AR)	AT4G23180		Upregulated (AR < GS)	AT5G46890
Upregulated (FH < AR)	AT5G43620		Upregulated (AR < GS)	AT3G50200
Upregulated (FH < AR)	AT5G15870		Upregulated (AR < GS)	AT3G55990
Upregulated (FH < AR)	AT2G45570		Upregulated (AR < GS)	AT1G19870
Upregulated (FH < AR)	AT5G54730		Upregulated (AR < GS)	AT1G09310
Upregulated (FH < AR)	AT4G17230		Upregulated (AR < GS)	AT3G14650
Upregulated (FH < AR)	AT5G62520		Upregulated (AR < GS)	AT1G08820
Upregulated (FH < AR)	AT3G06325		Upregulated (AR < GS)	AT2G40330
Upregulated (FH < AR)	AT1G21010		Upregulated (AR < GS)	AT3G16500
Upregulated (FH < AR)	AT1G35140		Upregulated (AR < GS)	AT2G02540
Upregulated (FH < AR)	AT2G15880		Upregulated (AR < GS)	AT3G06770
Upregulated (FH < AR)	AT5G49520		Upregulated (AR < GS)	AT1G51850
Upregulated (FH < AR)	AT1G70340		Upregulated (AR < GS)	AT3G25730
Upregulated (FH < AR)	AT5G21940		Upregulated (AR < GS)	AT4G18020
Upregulated (FH < AR)	AT2G02230		Upregulated (AR < GS)	AT3G23800
Upregulated (FH < AR)	AT2G03470		Upregulated (AR < GS)	AT2G31980
Upregulated (FH < AR)	AT5G41100		Upregulated (AR < GS)	AT5G50180
Upregulated (FH < AR)	AT1G74450		Upregulated (AR < GS)	AT2G24390
Upregulated (FH < AR)	AT5G17350		Upregulated (AR < GS)	AT3G15410
Upregulated (FH < AR)	AT1G09950		Upregulated (AR < GS)	AT2G16270
Upregulated (FH < AR)	AT2G36780		Upregulated (AR < GS)	AT1G68840
Upregulated (FH < AR)	AT2G17280		Upregulated (AR < GS)	AT3G55420
Upregulated (FH < AR)	AT4G18210		Upregulated (AR < GS)	AT1G55490
Upregulated (FH < AR)	AT5G04860		Upregulated (AR < GS)	AT3G23660
Upregulated (FH < AR)	AT4G36150		Upregulated (AR < GS)	AT1G12000
Upregulated (FH < AR)	AT3G49530		Upregulated (AR < GS)	AT1G10750
Upregulated (FH < AR)	AT1G60190		Upregulated (AR < GS)	AT5G37180
Upregulated (FH < AR)	AT1G66080		Upregulated (AR < GS)	AT3G63210
Upregulated (FH < AR)	AT5G67080		Upregulated (AR < GS)	AT3G57490
Upregulated (FH < AR)	AT2G29500		Upregulated (AR < GS)	AT5G10110
Upregulated (FH < AR)	AT4G32300		Upregulated (AR < GS)	AT4G33010
Upregulated (FH < AR)	AT1G03790		Upregulated (AR < GS)	AT5G01810
Upregulated (FH < AR)	AT1G14200		Upregulated (AR < GS)	AT3G14290
Upregulated (FH < AR)	AT1G60140		Upregulated (AR < GS)	AT2G37510
Upregulated (FH < AR)	AT2G27830		Upregulated (AR < GS)	AT3G48540
Upregulated (FH < AR)	AT5G39890		Upregulated (AR < GS)	AT2G02450
Upregulated (FH < AR)	AT3G15210		Upregulated (AR < GS)	AT3G49890
Upregulated (FH < AR)	AT4G28270		Upregulated (AR < GS)	AT1G06240
Upregulated (FH < AR)	AT4G18920		Upregulated (AR < GS)	AT4G30975
Upregulated (FH < AR)	AT3G46620		Upregulated (AR < GS)	AT2G25210
Upregulated (FH < AR)	AT3G19580		Upregulated (AR < GS)	AT1G01510
Upregulated (FH < AR)	AT4G37260		Upregulated (AR < GS)	AT5G19290
Upregulated (FH < AR)	AT1G02660		Upregulated (AR < GS)	AT2G22530
Upregulated (FH < AR)	AT1G51700		Upregulated (AR < GS)	AT2G20835
Upregulated (FH < AR)	AT5G13210		Upregulated (AR < GS)	AT1G09685
Upregulated (FH < AR)	AT5G46350		Upregulated (AR < GS)	AT1G20840
Upregulated (FH < AR)	AT4G35970		Upregulated (AR < GS)	AT4G33040
Upregulated (FH < AR)	AT4G31840		Upregulated (AR < GS)	AT3G47800
Upregulated (FH < AR)	AT3G57880		Upregulated (AR < GS)	AT5G23760
Upregulated (FH < AR)	AT3G11590		Upregulated (AR < GS)	AT5G56650
Upregulated (FH < AR)	AT3G07040		Upregulated (AR < GS)	AT5G26622
Upregulated (FH < AR)	AT3G43110		Upregulated (AR < GS)	AT3G22420
Upregulated (FH < AR)	AT1G18740		Upregulated (AR < GS)	AT5G11690
Upregulated (FH < AR)	AT2G26530		Upregulated (AR < GS)	AT1G52500
Upregulated (FH < AR)	AT5G25280		Upregulated (AR < GS)	AT2G44120
Upregulated (FH < AR)	AT2G28890		Upregulated (AR < GS)	AT3G01820
Upregulated (FH < AR)	AT1G35560		Upregulated (AR < GS)	AT2G23360
Upregulated (FH < AR)	AT1G12370		Upregulated (AR < GS)	AT1G80600
Upregulated (FH < AR)	AT5G51990		Upregulated (AR < GS)	AT1G05260
Upregulated (FH < AR)	AT5G60310		Upregulated (AR < GS)	AT2G20680
Upregulated (FH < AR)	AT5G48850		Upregulated (AR < GS)	AT4G31500
Upregulated (FH < AR)	AT3G57530		Upregulated (AR < GS)	AT4G16720
Upregulated (FH < AR)	AT5G10720		Upregulated (AR < GS)	AT2G46280
Upregulated (FH < AR)	AT2G33700		Upregulated (AR < GS)	AT2G26640
Upregulated (FH < AR)	AT5G62220		Upregulated (AR < GS)	AT2G28810
Upregulated (FH < AR)	AT4G05100		Upregulated (AR < GS)	AT4G34200
Upregulated (FH < AR)	AT3G06345		Upregulated (AR < GS)	AT3G59320
Upregulated (FH < AR)	AT1G32390		Upregulated (AR < GS)	AT1G63310
Upregulated (FH < AR)	AT3G15070		Upregulated (AR < GS)	AT5G14730
Upregulated (FH < AR)	AT1G54130		Upregulated (AR < GS)	AT4G13120
Upregulated (FH < AR)	AT3G16510		Upregulated (AR < GS)	AT3G57830
Upregulated (FH < AR)	AT1G04360		Upregulated (AR < GS)	AT2G28520
Upregulated (FH < AR)	AT4G29780		Upregulated (AR < GS)	AT4G12800
Upregulated (FH < AR)	AT1G70290		Upregulated (AR < GS)	AT1G25490
Upregulated (FH < AR)	AT5G52640		Upregulated (AR < GS)	AT4G36640
Upregulated (FH < AR)	AT3G55730		Upregulated (AR < GS)	AT5G60310
Upregulated (FH < AR)	AT4G28140		Upregulated (AR < GS)	AT1G54773
Upregulated (FH < AR)	AT1G30810		Upregulated (AR < GS)	AT3G16700
Upregulated (FH < AR)	AT1G16260		Upregulated (AR < GS)	AT5G13180
Upregulated (FH < AR)	AT1G79920		Upregulated (AR < GS)	AT2G16580
Upregulated (FH < AR)	AT5G40880		Upregulated (AR < GS)	AT3G42950
Upregulated (FH < AR)	AT4G32070		Upregulated (AR < GS)	AT1G11545
Upregulated (FH < AR)	AT3G25610		Upregulated (AR < GS)	AT4G28640
Upregulated (FH < AR)	AT1G72210		Upregulated (AR < GS)	AT3G11940
Upregulated (FH < AR)	AT2G02220		Upregulated (AR < GS)	AT3G20470
Upregulated (FH < AR)	AT2G26190		Upregulated (AR < GS)	AT5G27600
Upregulated (FH < AR)	AT2G39470		Upregulated (AR < GS)	AT5G56270
Upregulated (FH < AR)	AT3G46600		Upregulated (AR < GS)	AT5G57800
Upregulated (FH < AR)	AT1G22620		Upregulated (AR < GS)	AT5G14880
Upregulated (FH < AR)	AT5G42830		Upregulated (AR < GS)	AT2G40400
Upregulated (FH < AR)	AT1G24580		Upregulated (AR < GS)	AT1G71860
Upregulated (FH < AR)	AT4G30780		Upregulated (AR < GS)	AT5G45490
Upregulated (FH < AR)	AT3G08970		Upregulated (AR < GS)	AT1G27090
Upregulated (FH < AR)	AT5G52530		Upregulated (AR < GS)	AT5G49950
Upregulated (FH < AR)	AT5G15890		Upregulated (AR < GS)	AT4G34840
Upregulated (FH < AR)	AT3G06780		Upregulated (AR < GS)	AT1G71110
Upregulated (FH < AR)	AT5G44110		Upregulated (AR < GS)	AT3G52090
Upregulated (FH < AR)	AT5G04010		Upregulated (AR < GS)	AT1G20380
Upregulated (FH < AR)	AT5G65300		Upregulated (AR < GS)	AT4G38730
Upregulated (FH < AR)	AT1G65230		Upregulated (AR < GS)	AT1G06640
Upregulated (FH < AR)	AT5G07340		Upregulated (AR < GS)	AT2G32040
Upregulated (FH < AR)	AT5G62070		Upregulated (AR < GS)	AT1G26570
Upregulated (FH < AR)	AT1G20610		Upregulated (AR < GS)	AT3G25700
Upregulated (FH < AR)	AT3G11410		Upregulated (AR < GS)	AT3G10310
Upregulated (FH < AR)	AT1G30100		Upregulated (AR < GS)	AT5G45290
Upregulated (FH < AR)	AT5G05220		Upregulated (AR < GS)	AT3G53900
Upregulated (FH < AR)	AT5G66310		Upregulated (AR < GS)	AT1G69420
Upregulated (FH < AR)	AT4G25670		Upregulated (AR < GS)	AT1G34640
Upregulated (FH < AR)	AT1G03610		Upregulated (AR < GS)	AT5G38420
Upregulated (FH < AR)	AT3G05670		Upregulated (AR < GS)	AT3G21055
Upregulated (FH < AR)	AT5G15820		Upregulated (AR < GS)	AT3G50530
Upregulated (FH < AR)	AT3G14090		Upregulated (AR < GS)	AT1G62750
Upregulated (FH < AR)	AT3G16050		Upregulated (AR < GS)	AT3G50340
Upregulated (FH < AR)	AT2G26150		Upregulated (AR < GS)	AT1G06980
Upregulated (FH < AR)	AT4G24960		Upregulated (AR < GS)	AT4G22000
Upregulated (FH < AR)	AT2G15970		Upregulated (AR < GS)	AT5G02960
Upregulated (FH < AR)	AT5G60680		Upregulated (AR < GS)	AT3G27230
Upregulated (FH < AR)	AT1G15330		Upregulated (AR < GS)	AT5G67240
Upregulated (FH < AR)	AT1G59265		Upregulated (AR < GS)	AT5G40230
Upregulated (FH < AR)	AT3G12580		Upregulated (AR < GS)	AT3G45600
Upregulated (FH < AR)	AT3G07255		Upregulated (AR < GS)	AT4G06701
Upregulated (FH < AR)	AT1G62180		Upregulated (AR < GS)	AT1G26230
Upregulated (FH < AR)	AT4G09010		Upregulated (AR < GS)	AT5G47380
Upregulated (FH < AR)	AT5G25930		Upregulated (AR < GS)	AT2G27300
Upregulated (FH < AR)	AT4G11280		Upregulated (AR < GS)	AT1G49430
Upregulated (FH < AR)	AT3G09440		Upregulated (AR < GS)	AT3G04570
Upregulated (FH < AR)	AT5G46080		Upregulated (AR < GS)	AT2G31800
Upregulated (FH < AR)	AT5G42290		Upregulated (AR < GS)	AT2G42247
Upregulated (FH < AR)	AT4G33467		Upregulated (AR < GS)	AT1G28660
Upregulated (FH < AR)	AT4G30960		Upregulated (AR < GS)	AT1G14040
Upregulated (FH < AR)	AT1G56600		Upregulated (AR < GS)	AT5G67270
Upregulated (FH < AR)	AT1G08315		Upregulated (AR < GS)	AT3G02640
Upregulated (FH < AR)	AT1G59860		Upregulated (AR < GS)	AT3G43610
Upregulated (FH < AR)	AT3G02880		Upregulated (AR < GS)	AT1G01760
Upregulated (FH < AR)	AT5G45340		Upregulated (AR < GS)	AT5G39610
Upregulated (FH < AR)	AT1G22985		Upregulated (AR < GS)	AT3G21620
Upregulated (FH < AR)	AT1G67930		Upregulated (AR < GS)	AT2G46420
Upregulated (FH < AR)	AT2G22500		Upregulated (AR < GS)	AT4G25100
Upregulated (FH < AR)	AT3G55720		Upregulated (AR < GS)	AT5G59870
Upregulated (FH < AR)	AT1G61260		Upregulated (AR < GS)	AT4G37240
Upregulated (FH < AR)	AT1G73920		Upregulated (AR < GS)	AT4G36945
Upregulated (FH < AR)	AT3G23820		Upregulated (AR < GS)	AT4G30410
Upregulated (FH < AR)	AT3G62260		Upregulated (AR < GS)	AT3G20560
Upregulated (FH < AR)	AT1G17990		Upregulated (AR < GS)	AT2G36420
Upregulated (FH < AR)	AT1G28370		Upregulated (AR < GS)	AT2G06200
Upregulated (FH < AR)	AT5G17850		Upregulated (AR < GS)	AT4G15540
Upregulated (FH < AR)	AT5G58160		Upregulated (AR < GS)	AT3G16240
Upregulated (FH < AR)	AT5G12970		Upregulated (AR < GS)	AT1G29965
Upregulated (FH < AR)	AT1G17600		Upregulated (AR < GS)	AT3G29760
Upregulated (FH < AR)	AT1G19490		Upregulated (AR < GS)	AT1G75710
Upregulated (FH < AR)	AT3G47060		Upregulated (AR < GS)	AT1G30835
Upregulated (FH < AR)	AT1G07135		Upregulated (AR < GS)	AT1G07270
Upregulated (FH < AR)	AT4G03130		Upregulated (AR < GS)	AT1G35180
Upregulated (FH < AR)	AT1G07410		Upregulated (AR < GS)	AT1G62670
Upregulated (FH < AR)	AT1G77680		Upregulated (AR < GS)	AT2G15440
Upregulated (FH < AR)	AT2G20560		Upregulated (AR < GS)	AT4G16780
Upregulated (FH < AR)	AT4G19170		Upregulated (AR < GS)	AT3G04630
Upregulated (FH < AR)	AT4G33905		Upregulated (AR < GS)	AT1G53350
Upregulated (FH < AR)	AT1G61890		Upregulated (AR < GS)	AT3G01970
Upregulated (FH < AR)	AT5G50360		Upregulated (AR < GS)	AT2G29890
Upregulated (FH < AR)	AT5G44060		Upregulated (AR < GS)	AT4G15830
Upregulated (FH < AR)	AT4G15420		Upregulated (AR < GS)	AT3G10700
Upregulated (FH < AR)	AT4G24570		Upregulated (AR < GS)	AT2G30870
Upregulated (FH < AR)	AT1G72520		Upregulated (AR < GS)	AT3G48700
Upregulated (FH < AR)	AT4G18880		Upregulated (AR < GS)	AT5G01890
Upregulated (FH < AR)	AT1G28380		Upregulated (AR < GS)	AT1G60230
Upregulated (FH < AR)	AT3G49790		Upregulated (AR < GS)	AT1G68260
Upregulated (FH < AR)	AT5G35670		Upregulated (AR < GS)	AT1G12700
Upregulated (FH < AR)	AT5G49910		Upregulated (AR < GS)	AT4G00080
Upregulated (FH < AR)	AT2G30020		Upregulated (AR < GS)	AT4G02940
Upregulated (FH < AR)	AT2G47140		Upregulated (AR < GS)	AT2G40360
Upregulated (FH < AR)	AT2G24240		Upregulated (AR < GS)	AT2G30362
Upregulated (FH < AR)	AT5G60850		Upregulated (AR < GS)	AT5G38870
Upregulated (FH < AR)	AT4G25810		Upregulated (AR < GS)	AT2G20750
Upregulated (FH < AR)	AT1G10150		Upregulated (AR < GS)	AT5G49460
Upregulated (FH < AR)	AT4G20170		Upregulated (AR < GS)	AT1G09210
Upregulated (FH < AR)	AT2G27310		Upregulated (AR < GS)	AT5G15320
Upregulated (FH < AR)	AT3G25780		Upregulated (AR < GS)	AT2G01170
Upregulated (FH < AR)	AT5G64310		Upregulated (AR < GS)	AT3G26120
Upregulated (FH < AR)	AT2G36770		Upregulated (AR < GS)	AT3G14890
Upregulated (FH < AR)	AT3G09545		Upregulated (AR < GS)	AT5G65590
Upregulated (FH < AR)	AT5G42820		Upregulated (AR < GS)	AT4G18060
Upregulated (FH < AR)	AT1G01520		Upregulated (AR < GS)	AT1G49975
Upregulated (FH < AR)	AT5G64510		Upregulated (AR < GS)	AT4G02930
Upregulated (FH < AR)	AT4G36600		Upregulated (AR < GS)	AT1G56430
Upregulated (FH < AR)	AT1G31280		Upregulated (AR < GS)	AT1G14610
Upregulated (FH < AR)	AT3G21351		Upregulated (AR < GS)	AT4G38480
Upregulated (FH < AR)	AT5G01700		Upregulated (AR < GS)	AT3G27190
Upregulated (FH < AR)	AT1G08650		Upregulated (AR < GS)	AT1G69580
Upregulated (FH < AR)	AT2G17450		Upregulated (AR < GS)	AT1G10522
Upregulated (FH < AR)	AT2G46240		Upregulated (AR < GS)	AT3G08030
Upregulated (FH < AR)	AT3G07090		Upregulated (AR < GS)	AT4G34970
Upregulated (FH < AR)	AT4G29190		Upregulated (AR < GS)	AT4G34710
Upregulated (FH < AR)	AT2G33060		Upregulated (AR < GS)	AT1G25290
Upregulated (FH < AR)	AT2G00460		Upregulated (AR < GS)	AT5G10430
Upregulated (FH < AR)	AT5G52550		Upregulated (AR < GS)	AT1G60160
Upregulated (FH < AR)	AT3G25600		Upregulated (AR < GS)	AT5G41000
Upregulated (FH < AR)	AT2G05345		Upregulated (AR < GS)	AT4G09020
Upregulated (FH < AR)	AT5G04340		Upregulated (AR < GS)	AT4G08390
Upregulated (FH < AR)	AT5G01680		Upregulated (AR < GS)	AT1G49470
Upregulated (FH < AR)	AT3G05150		Upregulated (AR < GS)	AT1G31950
Upregulated (FH < AR)	AT5G43780		Upregulated (AR < GS)	AT5G09850
Upregulated (FH < AR)	AT3G63350		Upregulated (AR < GS)	AT2G09990
Upregulated (FH < AR)	AT5G05870		Upregulated (AR < GS)	AT1G03360
Upregulated (FH < AR)	AT2G16440		Upregulated (AR < GS)	AT1G64250
Upregulated (FH < AR)	AT1G71870		Upregulated (AR < GS)	AT5G44020
Upregulated (FH < AR)	AT5G35580		Upregulated (AR < GS)	AT2G28760
Upregulated (FH < AR)	AT1G12970		Upregulated (AR < GS)	AT5G58600
Upregulated (FH < AR)	AT4G35470		Upregulated (AR < GS)	AT3G25690
Upregulated (FH < AR)	AT1G18300		Upregulated (AR < GS)	AT2G27970
Upregulated (FH < AR)	AT1G64460		Upregulated (AR < GS)	AT1G67590
Upregulated (FH < AR)	AT5G08875		Upregulated (AR < GS)	AT5G64140
Upregulated (FH < AR)	AT1G29690		Upregulated (AR < GS)	AT2G05330
Upregulated (FH < AR)	AT1G09070		Upregulated (AR < GS)	AT3G52900
Upregulated (FH < AR)	AT3G61060		Upregulated (AR < GS)	AT2G41950
Upregulated (FH < AR)	AT3G50950		Upregulated (AR < GS)	AT2G36400
Upregulated (FH < AR)	AT5G62130		Upregulated (AR < GS)	AT3G52590
Upregulated (FH < AR)	AT4G05070		Upregulated (AR < GS)	AT5G47840
Upregulated (FH < AR)	AT4G25200		Upregulated (AR < GS)	AT4G38120
Upregulated (FH < AR)	AT5G57050		Upregulated (AR < GS)	AT1G78080
Upregulated (FH < AR)	AT4G04610		Upregulated (AR < GS)	AT3G44380
Upregulated (FH < AR)	AT5G64940		Upregulated (AR < GS)	AT5G12940
Upregulated (FH < AR)	AT5G09290		Upregulated (AR < GS)	AT2G25260
Upregulated (FH < AR)	AT1G20823		Upregulated (AR < GS)	AT2G46330
Upregulated (FH < AR)	AT4G20860		Upregulated (AR < GS)	AT1G32470
Upregulated (FH < AR)	AT5G58430		Upregulated (AR < GS)	AT4G06980
Upregulated (FH < AR)	AT1G17870		Upregulated (AR < GS)	AT1G71440
Upregulated (FH < AR)	AT4G11810		Upregulated (AR < GS)	AT5G60520
Upregulated (FH < AR)	AT3G07540		Upregulated (AR < GS)	AT3G02050
Upregulated (FH < AR)	AT2G02700		Upregulated (AR < GS)	AT1G73570
Upregulated (FH < AR)	AT5G40340		Upregulated (AR < GS)	AT1G20691
Upregulated (FH < AR)	AT3G23670		Upregulated (AR < GS)	AT4G13660
Upregulated (FH < AR)	AT1G19000		Upregulated (AR < GS)	AT1G74510
Upregulated (FH < AR)	AT5G09800		Upregulated (AR < GS)	AT1G12930
Upregulated (FH < AR)	AT3G04850		Upregulated (AR < GS)	AT5G03870
Upregulated (FH < AR)	AT1G59910		Upregulated (AR < GS)	AT3G49140
Upregulated (FH < AR)	AT3G52020		Upregulated (AR < GS)	AT4G33760
Upregulated (FH < AR)	AT1G18330		Upregulated (AR < GS)	AT5G60400
Upregulated (FH < AR)	AT4G31800		Upregulated (AR < GS)	AT3G20000
Upregulated (FH < AR)	AT2G46070		Upregulated (AR < GS)	AT5G13980
Upregulated (FH < AR)	AT2G02710		Upregulated (AR < GS)	AT5G59010
Upregulated (FH < AR)	AT3G02750		Upregulated (AR < GS)	AT4G18270
Upregulated (FH < AR)	AT4G01250		Upregulated (AR < GS)	AT1G21560
Upregulated (FH < AR)	AT2G38820		Upregulated (AR < GS)	AT3G18200
Upregulated (FH < AR)	AT1G62422		Upregulated (AR < GS)	AT5G11250
Upregulated (FH < AR)	AT5G06755		Upregulated (AR < GS)	AT3G19180
Upregulated (FH < AR)	AT1G07400		Upregulated (AR < GS)	AT1G10850
Upregulated (FH < AR)	AT3G14330		Upregulated (AR < GS)	AT2G38760
Upregulated (FH < AR)	AT3G59940		Upregulated (AR < GS)	AT2G24980
Upregulated (FH < AR)	AT5G25130		Upregulated (AR < GS)	AT3G15356
Upregulated (FH < AR)	AT5G04250		Upregulated (AR < GS)	AT2G24630
Upregulated (FH < AR)	AT1G63090		Upregulated (AR < GS)	AT1G66150
Upregulated (FH < AR)	AT4G27670		Upregulated (AR < GS)	AT3G62630
Upregulated (FH < AR)	AT1G68690		Upregulated (AR < GS)	AT2G35610
Upregulated (FH < AR)	AT1G73480		Upregulated (AR < GS)	AT5G48110
Upregulated (FH < AR)	AT3G12320		Upregulated (AR < GS)	AT5G27700
Upregulated (FH < AR)	AT2G40140		Upregulated (AR < GS)	AT3G27180
Upregulated (FH < AR)	AT5G57710		Upregulated (AR < GS)	AT1G70770
Upregulated (FH < AR)	AT2G07725		Upregulated (AR < GS)	AT2G30460
Upregulated (FH < AR)	AT4G22590		Upregulated (AR < GS)	AT3G10985
Upregulated (FH < AR)	AT3G09350		Upregulated (AR < GS)	AT2G35500
Upregulated (FH < AR)	AT1G12420		Upregulated (AR < GS)	AT3G16920
Upregulated (FH < AR)	AT4G11845		Upregulated (AR < GS)	AT1G58380
Upregulated (FH < AR)	AT1G26800		Upregulated (AR < GS)	AT4G33490
Upregulated (FH < AR)	AT2G46790		Upregulated (AR < GS)	AT5G56610
Upregulated (FH < AR)	AT5G06865		Upregulated (AR < GS)	AT1G62440
Upregulated (FH < AR)	AT5G66320		Upregulated (AR < GS)	AT3G18780
Upregulated (FH < AR)	AT1G29770		Upregulated (AR < GS)	AT4G30270
Upregulated (FH < AR)	AT3G28910		Upregulated (AR < GS)	AT1G44740
Upregulated (FH < AR)	AT3G51075		Upregulated (AR < GS)	AT3G23830
Upregulated (FH < AR)	AT3G55980		Upregulated (AR < GS)	AT1G77670
Upregulated (FH < AR)	AT4G27440		Upregulated (AR < GS)	AT4G33220
Upregulated (FH < AR)	AT1G27210		Upregulated (AR < GS)	AT4G08810
Upregulated (FH < AR)	AT5G20360		Upregulated (AR < GS)	AT1G74590
Upregulated (FH < AR)	AT1G15040		Upregulated (AR < GS)	AT3G48550
Upregulated (FH < AR)	AT5G07790		Upregulated (AR < GS)	AT3G32980
Upregulated (FH < AR)	AT2G27050		Upregulated (AR < GS)	AT1G64640
Upregulated (FH < AR)	AT3G06150		Upregulated (AR < GS)	AT5G19221
Upregulated (FH < AR)	AT1G15530		Upregulated (AR < GS)	AT2G01210
Upregulated (FH < AR)	AT3G53180		Upregulated (AR < GS)	AT1G24360
Upregulated (FH < AR)	AT4G13340		Upregulated (AR < GS)	AT4G14800
Upregulated (FH < AR)	AT5G06990		Upregulated (AR < GS)	AT5G56710
Upregulated (FH < AR)	AT5G47800		Upregulated (AR < GS)	AT5G40730
Upregulated (FH < AR)	AT3G08760		Upregulated (AR < GS)	AT4G21600
Upregulated (FH < AR)	AT1G02705		Upregulated (AR < GS)	AT2G38360
Upregulated (FH < AR)	AT1G25390		Upregulated (AR < GS)	AT2G28305
Upregulated (FH < AR)	AT3G13600		Upregulated (AR < GS)	AT4G20430
Upregulated (FH < AR)	AT1G23710		Upregulated (AR < GS)	AT3G43810
Upregulated (FH < AR)	AT5G03990		Upregulated (AR < GS)	AT5G21160
Upregulated (FH < AR)	AT1G22370		Upregulated (AR < GS)	AT3G03780
Upregulated (FH < AR)	AT3G45830		Upregulated (AR < GS)	AT1G54730
Upregulated (FH < AR)	AT5G64750		Upregulated (AR < GS)	AT1G43886
Upregulated (FH < AR)	AT3G60160		Upregulated (AR < GS)	AT1G29750
Upregulated (FH < AR)	AT1G32127		Upregulated (AR < GS)	AT3G54110
Upregulated (FH < AR)	AT5G64300		Upregulated (AR < GS)	AT2G39700
Upregulated (FH < AR)	AT1G48745		Upregulated (AR < GS)	AT5G60570
Upregulated (FH < AR)	AT3G06355		Upregulated (AR < GS)	AT3G44220
Upregulated (FH < AR)	AT3G16350		Upregulated (AR < GS)	AT1G54770
Upregulated (FH < AR)	AT5G20230		Upregulated (AR < GS)	AT1G15500
Upregulated (FH < AR)	AT3G10040		Upregulated (AR < GS)	AT4G18260
Upregulated (FH < AR)	AT4G14500		Upregulated (AR < GS)	AT1G77760
Upregulated (FH < AR)	AT5G02950		Upregulated (AR < GS)	AT4G23490
Upregulated (FH < AR)	AT3G04050		Upregulated (AR < GS)	AT1G07200
Upregulated (FH < AR)	AT4G21680		Upregulated (AR < GS)	AT3G14415
Upregulated (FH < AR)	AT4G33160		Upregulated (AR < GS)	AT4G24970
Upregulated (FH < AR)	AT1G05894		Upregulated (AR < GS)	AT1G56720
Upregulated (FH < AR)	AT4G22340		Upregulated (AR < GS)	AT1G66430
Upregulated (FH < AR)	AT1G15430		Upregulated (AR < GS)	AT2G03590
Upregulated (FH < AR)	AT4G18170		Upregulated (AR < GS)	AT5G07040
Upregulated (FH < AR)	AT4G03190		Upregulated (AR < GS)	AT3G52750
Upregulated (FH < AR)	AT5G59220		Upregulated (AR < GS)	AT2G25450
Upregulated (FH < AR)	AT1G77000		Upregulated (AR < GS)	AT4G39150
Upregulated (FH < AR)	AT4G38215		Upregulated (AR < GS)	AT3G22780
Upregulated (FH < AR)	AT5G56550		Upregulated (AR < GS)	AT1G13110
Upregulated (FH < AR)	AT2G34355		Upregulated (AR < GS)	AT4G27310
Upregulated (FH < AR)	AT1G78390		Upregulated (AR < GS)	AT2G28050
Upregulated (FH < AR)	AT2G28400		Upregulated (AR < GS)	AT4G10450
Upregulated (FH < AR)	AT1G59865		Upregulated (AR < GS)	AT5G67510
Upregulated (FH < AR)	AT1G57990		Upregulated (AR < GS)	AT2G47440
Upregulated (FH < AR)	AT1G75960		Upregulated (AR < GS)	AT4G33950
Upregulated (FH < AR)	AT5G04410		Upregulated (AR < GS)	AT4G00690
Upregulated (FH < AR)	AT3G20310		Upregulated (AR < GS)	AT3G20110
Upregulated (FH < AR)	AT5G40780		Upregulated (AR < GS)	AT3G55280
Upregulated (FH < AR)	AT5G44670		Upregulated (AR < GS)	AT1G27400
Upregulated (FH < AR)	AT4G37420		Upregulated (AR < GS)	AT5G67110
Upregulated (FH < AR)	AT5G65207		Upregulated (AR < GS)	AT4G33360
Upregulated (FH < AR)	AT5G46040		Upregulated (AR < GS)	AT4G17890
Upregulated (FH < AR)	AT3G46670		Upregulated (AR < GS)	AT5G11950
Upregulated (FH < AR)	AT5G62170		Upregulated (AR < GS)	AT3G05050
Upregulated (FH < AR)	AT1G78000		Upregulated (AR < GS)	AT4G22850
Upregulated (FH < AR)	AT1G32930		Upregulated (AR < GS)	AT1G17140
Upregulated (FH < AR)	AT2G17500		Upregulated (AR < GS)	AT4G36180
Upregulated (FH < AR)	AT5G63130		Upregulated (AR < GS)	AT2G32280
Upregulated (FH < AR)	AT1G32920		Upregulated (AR < GS)	AT1G79430
Upregulated (FH < AR)	AT4G16480		Upregulated (AR < GS)	AT2G03760
Upregulated (FH < AR)	AT1G53430		Upregulated (AR < GS)	AT2G22170
Upregulated (FH < AR)	AT5G13700		Upregulated (AR < GS)	AT4G24900
Upregulated (FH < AR)	AT5G37400		Upregulated (AR < GS)	AT3G14740
Upregulated (FH < AR)	AT1G69260		Upregulated (AR < GS)	AT1G70710
Upregulated (FH < AR)	AT2G41010		Upregulated (AR < GS)	AT1G33750
Upregulated (FH < AR)	AT2G39720		Upregulated (AR < GS)	AT4G31360
Upregulated (FH < AR)	AT1G68490		Upregulated (AR < GS)	AT1G14750
Upregulated (FH < AR)	AT5G63790		Upregulated (AR < GS)	AT5G62820
Upregulated (FH < AR)	AT1G22190		Upregulated (AR < GS)	AT3G26060
Upregulated (FH < AR)	AT4G16490		Upregulated (AR < GS)	AT1G56570
Upregulated (FH < AR)	AT1G62740		Upregulated (AR < GS)	AT1G21480
Upregulated (FH < AR)	AT1G13880		Upregulated (AR < GS)	AT5G02190
Upregulated (FH < AR)	AT5G49690		Upregulated (AR < GS)	AT3G16560
Upregulated (FH < AR)	AT5G11110		Upregulated (AR < GS)	AT1G52000
Upregulated (FH < AR)	AT4G02210		Upregulated (AR < GS)	AT4G25250
Upregulated (FH < AR)	AT1G03370		Upregulated (AR < GS)	AT1G37130
Upregulated (FH < AR)	AT3G14870		Upregulated (AR < GS)	AT3G53540
Upregulated (FH < AR)	AT5G16960		Upregulated (AR < GS)	AT4G24060
Upregulated (FH < AR)	AT1G75490		Upregulated (AR < GS)	AT5G36710
Upregulated (FH < AR)	AT5G17300		Upregulated (AR < GS)	AT3G16570
Upregulated (FH < AR)	AT4G33930		Upregulated (AR < GS)	AT4G11340
Upregulated (FH < AR)	AT3G48510		Upregulated (AR < GS)	AT1G08940
Upregulated (FH < AR)	AT5G06230		Upregulated (AR < GS)	AT5G65820
Upregulated (FH < AR)	AT1G05230		Upregulated (AR < GS)	AT1G79210
Upregulated (FH < AR)	AT5G17460		Upregulated (AR < GS)	AT4G26840
Upregulated (FH < AR)	AT2G46735		Upregulated (AR < GS)	AT4G25840
Upregulated (FH < AR)	AT1G55530		Upregulated (AR < GS)	AT4G02010
Upregulated (FH < AR)	AT2G18680		Upregulated (AR < GS)	AT1G10820
Upregulated (FH < AR)	AT2G41310		Upregulated (AR < GS)	AT2G28740
Upregulated (FH < AR)	AT3G47960		Upregulated (AR < GS)	AT5G14800
Upregulated (FH < AR)	AT3G26910		Upregulated (AR < GS)	AT2G03980
Upregulated (FH < AR)	AT5G49010		Upregulated (AR < GS)	AT4G08770
Upregulated (FH < AR)	AT2G01420		Upregulated (AR < GS)	AT4G09990
Upregulated (FH < AR)	AT2G00670		Upregulated (AR < GS)	AT3G03690
Upregulated (FH < AR)	AT3G26510		Upregulated (AR < GS)	AT1G63855
Upregulated (FH < AR)	AT5G37770		Upregulated (AR < GS)	AT5G64130
Upregulated (FH < AR)	AT3G63060		Upregulated (AR < GS)	AT3G18110
Upregulated (FH < AR)	AT1G72200		Upregulated (AR < GS)	AT1G48200
Upregulated (FH < AR)	AT1G64065		Upregulated (AR < GS)	AT1G44000
Upregulated (FH < AR)	AT1G18560		Upregulated (AR < GS)	AT3G09200
Upregulated (FH < AR)	AT5G06320		Upregulated (AR < GS)	AT1G74470
Upregulated (FH < AR)	AT3G13310		Upregulated (AR < GS)	AT3G57950
Upregulated (FH < AR)	AT2G41640		Upregulated (AR < GS)	AT5G03300
Upregulated (FH < AR)	AT3G41762		Upregulated (AR < GS)	AT4G02100
Upregulated (FH < AR)	AT2G24570		Upregulated (AR < GS)	AT2G45470
Upregulated (FH < AR)	AT3G20280		Upregulated (AR < GS)	AT2G43030
Upregulated (FH < AR)	AT3G49650		Upregulated (AR < GS)	AT5G62530
Upregulated (FH < AR)	AT3G57010		Upregulated (AR < GS)	AT4G17486
Upregulated (FH < AR)	AT1G20070		Upregulated (AR < GS)	AT5G59380
Upregulated (FH < AR)	AT1G21000		Upregulated (AR < GS)	AT2G45830
Upregulated (FH < AR)	AT4G09150		Upregulated (AR < GS)	AT4G31110
Upregulated (FH < AR)	AT1G08570		Upregulated (AR < GS)	AT1G45163
Upregulated (FH < AR)	AT1G12320		Upregulated (AR < GS)	AT4G30280
Upregulated (FH < AR)	AT4G20820		Upregulated (AR < GS)	AT4G10050
Upregulated (FH < AR)	AT1G78110		Upregulated (AR < GS)	AT3G58820
Upregulated (FH < AR)	AT1G74360		Upregulated (AR < GS)	AT5G47570
Upregulated (FH < AR)	AT2G26570		Upregulated (AR < GS)	AT3G13870
Upregulated (FH < AR)	AT1G62420		Upregulated (AR < GS)	AT1G35612
Upregulated (FH < AR)	AT3G19620		Upregulated (AR < GS)	AT4G25160
Upregulated (FH < AR)	AT4G21500		Upregulated (AR < GS)	AT1G17500
Upregulated (FH < AR)	AT1G80380		Upregulated (AR < GS)	AT2G41450
Upregulated (FH < AR)	AT5G61600		Upregulated (AR < GS)	AT5G38590
Upregulated (FH < AR)	AT1G13900		Upregulated (AR < GS)	AT1G80080
Upregulated (FH < AR)	AT4G36500		Upregulated (AR < GS)	AT2G47470
Upregulated (FH < AR)	AT1G16030		Upregulated (AR < GS)	AT1G23260
Upregulated (FH < AR)	AT5G62020		Upregulated (AR < GS)	AT4G25260
Upregulated (FH < AR)	AT2G22010		Upregulated (AR < GS)	AT1G01090
Upregulated (FH < AR)	AT2G28120		Upregulated (AR < GS)	AT5G13870
Upregulated (FH < AR)	AT5G65100		Upregulated (AR < GS)	AT2G22660
Upregulated (FH < AR)	AT1G69760		Upregulated (AR < GS)	AT5G57350
Upregulated (FH < AR)	AT5G49480		Upregulated (AR < GS)	AT3G29100
Upregulated (FH < AR)	AT1G21070		Upregulated (AR < GS)	AT2G39390
Upregulated (FH < AR)	AT3G15250		Upregulated (AR < GS)	AT5G58550
Upregulated (FH < AR)	AT2G46510		Upregulated (AR < GS)	AT4G11680
Upregulated (FH < AR)	AT3G18620		Upregulated (AR < GS)	AT3G58810
Upregulated (FH < AR)	AT5G06750		Upregulated (AR < GS)	AT5G16130
Upregulated (FH < AR)	AT4G38550		Upregulated (AR < GS)	AT1G29310
Upregulated (FH < AR)	AT1G62300		Upregulated (AR < GS)	AT1G04433
Upregulated (FH < AR)	AT3G23030		Upregulated (AR < GS)	AT2G29690
Upregulated (FH < AR)	AT1G69870		Upregulated (AR < GS)	AT5G03553
Upregulated (FH < AR)	AT2G42620		Upregulated (AR < GS)	AT4G35520
Upregulated (FH < AR)	AT3G54950		Upregulated (AR < GS)	AT3G18130
Upregulated (FH < AR)	AT3G14440		Upregulated (AR < GS)	AT2G29970
Upregulated (FH < AR)	AT1G74710		Upregulated (AR < GS)	AT1G06700
Upregulated (FH < AR)	AT5G66675		Upregulated (AR < GS)	AT1G61970
Upregulated (FH < AR)	AT5G40840		Upregulated (AR < GS)	AT1G04730
Upregulated (FH < AR)	AT4G16400		Upregulated (AR < GS)	AT5G27620
Upregulated (FH < AR)	AT1G32450		Upregulated (AR < GS)	AT5G47180
Upregulated (FH < AR)	AT5G64660		Upregulated (AR < GS)	AT3G57980
Upregulated (FH < AR)	AT1G20870		Upregulated (AR < GS)	AT3G47400
Upregulated (FH < AR)	AT3G29575		Upregulated (AR < GS)	AT2G37160
Upregulated (FH < AR)	AT3G14200		Upregulated (AR < GS)	AT4G19810
Upregulated (FH < AR)	AT5G63350		Upregulated (AR < GS)	AT4G13345
Upregulated (FH < AR)	AT4G34410		Upregulated (AR < GS)	AT3G60380
Upregulated (FH < AR)	AT5G51760		Upregulated (AR < GS)	AT4G36250
Upregulated (FH < AR)	AT2G32800		Upregulated (AR < GS)	AT1G73370
Upregulated (FH < AR)	AT3G02800		Upregulated (AR < GS)	AT5G14060
Upregulated (FH < AR)	AT4G22470		Upregulated (AR < GS)	AT1G33080
Upregulated (FH < AR)	AT2G27080		Upregulated (AR < GS)	AT5G57180
Upregulated (FH < AR)	AT1G22360		Upregulated (AR < GS)	AT3G14240
Upregulated (FH < AR)	AT1G69890		Upregulated (AR < GS)	AT3G24240
Upregulated (FH < AR)	AT3G17712		Upregulated (AR < GS)	AT1G02205
Downregulated (FH > AR)	AT1G71695		Upregulated (AR < GS)	AT1G56300
Downregulated (FH > AR)	AT5G40080		Upregulated (AR < GS)	AT3G46560
Downregulated (FH > AR)	AT3G60730		Upregulated (AR < GS)	AT1G73470
Downregulated (FH > AR)	AT1G16500		Upregulated (AR < GS)	AT5G57980
Downregulated (FH > AR)	AT3G62600		Upregulated (AR < GS)	AT1G77131
Downregulated (FH > AR)	AT4G35150		Upregulated (AR < GS)	AT5G63920
Downregulated (FH > AR)	AT3G47650		Upregulated (AR < GS)	AT1G67730
Downregulated (FH > AR)	AT1G60990		Upregulated (AR < GS)	AT4G33380
Downregulated (FH > AR)	AT5G45590		Upregulated (AR < GS)	AT2G41970
Downregulated (FH > AR)	AT5G11640		Upregulated (AR < GS)	AT5G53550
Downregulated (FH > AR)	AT1G72450		Upregulated (AR < GS)	AT5G12260
Downregulated (FH > AR)	AT3G55490		Upregulated (AR < GS)	AT1G15215
Downregulated (FH > AR)	AT3G04060		Upregulated (AR < GS)	AT5G53210
Downregulated (FH > AR)	AT1G26560		Upregulated (AR < GS)	AT5G41080
Downregulated (FH > AR)	AT1G30120		Upregulated (AR < GS)	AT4G24780
Downregulated (FH > AR)	AT1G49500		Upregulated (AR < GS)	AT4G22580
Downregulated (FH > AR)	AT5G04080		Upregulated (AR < GS)	AT1G44830
Downregulated (FH > AR)	AT1G09885		Upregulated (AR < GS)	AT5G01240
Downregulated (FH > AR)	AT4G23710		Upregulated (AR < GS)	AT2G39130
Downregulated (FH > AR)	AT5G52650		Upregulated (AR < GS)	AT5G41120
Downregulated (FH > AR)	AT3G23430		Upregulated (AR < GS)	AT4G07455
Downregulated (FH > AR)	AT5G40610		Upregulated (AR < GS)	AT3G12145
Downregulated (FH > AR)	AT5G02380		Upregulated (AR < GS)	AT1G43765
Downregulated (FH > AR)	AT3G62730		Upregulated (AR < GS)	AT2G00880
Downregulated (FH > AR)	AT1G07770		Upregulated (AR < GS)	AT2G36530
Downregulated (FH > AR)	AT3G53450		Upregulated (AR < GS)	AT1G72510
Downregulated (FH > AR)	AT3G04730		Upregulated (AR < GS)	AT2G45750
Downregulated (FH > AR)	AT3G59900		Upregulated (AR < GS)	AT5G50370
Downregulated (FH > AR)	AT1G54410		Upregulated (AR < GS)	AT3G21465
Downregulated (FH > AR)	AT1G04310		Upregulated (AR < GS)	AT1G53390
Downregulated (FH > AR)	AT1G06490		Upregulated (AR < GS)	AT4G24450
Downregulated (FH > AR)	AT3G16420		Upregulated (AR < GS)	AT2G47690
Downregulated (FH > AR)	AT3G01470		Upregulated (AR < GS)	AT5G62270
Downregulated (FH > AR)	AT1G76540		Upregulated (AR < GS)	AT3G60450
Downregulated (FH > AR)	AT1G68810		Upregulated (AR < GS)	AT3G17790
Downregulated (FH > AR)	AT1G20500		Upregulated (AR < GS)	AT2G08760
Downregulated (FH > AR)	AT5G13790		Upregulated (AR < GS)	AT2G47230
Downregulated (FH > AR)	AT1G52905		Upregulated (AR < GS)	AT3G63480
Downregulated (FH > AR)	AT2G47115		Upregulated (AR < GS)	AT2G23170
Downregulated (FH > AR)	AT1G29418		Upregulated (AR < GS)	AT5G66470
Downregulated (FH > AR)	AT4G31985		Upregulated (AR < GS)	AT3G56020
Downregulated (FH > AR)	AT5G65360		Upregulated (AR < GS)	AT3G49250
Downregulated (FH > AR)	AT1G25270		Upregulated (AR < GS)	AT2G39180
Downregulated (FH > AR)	AT3G16750		Upregulated (AR < GS)	AT2G22390
Downregulated (FH > AR)	AT1G09460		Upregulated (AR < GS)	AT2G41440
Downregulated (FH > AR)	AT1G25175		Upregulated (AR < GS)	AT5G44490
Downregulated (FH > AR)	AT3G56490		Upregulated (AR < GS)	AT2G34170
Downregulated (FH > AR)	AT5G54160		Upregulated (AR < GS)	AT2G28070
Downregulated (FH > AR)	AT3G29030		Upregulated (AR < GS)	AT2G18400
Downregulated (FH > AR)	AT2G05632		Upregulated (AR < GS)	AT1G58290
Downregulated (FH > AR)	AT4G19420		Upregulated (AR < GS)	AT4G22810
Downregulated (FH > AR)	AT2G06050		Upregulated (AR < GS)	AT4G34360
Downregulated (FH > AR)	AT2G05910		Upregulated (AR < GS)	AT4G15910
Downregulated (FH > AR)	AT1G04973		Upregulated (AR < GS)	AT2G04500
Downregulated (FH > AR)	AT3G45010		Upregulated (AR < GS)	AT1G68130
Downregulated (FH > AR)	AT2G27360		Upregulated (AR < GS)	AT1G72130
Downregulated (FH > AR)	AT4G03280		Upregulated (AR < GS)	AT5G35935
Downregulated (FH > AR)	AT1G12010		Upregulated (AR < GS)	AT1G62150
Downregulated (FH > AR)	AT1G05190		Upregulated (AR < GS)	AT1G59840
Downregulated (FH > AR)	AT1G63330		Upregulated (AR < GS)	AT1G04820
Downregulated (FH > AR)	AT1G27350		Upregulated (AR < GS)	AT1G63220
Downregulated (FH > AR)	AT4G33550		Upregulated (AR < GS)	AT2G41840
Downregulated (FH > AR)	AT5G62720		Upregulated (AR < GS)	AT4G15510
Downregulated (FH > AR)	AT1G54630		Upregulated (AR < GS)	AT1G69510
Downregulated (FH > AR)	AT1G70895		Upregulated (AR < GS)	AT5G35080
Downregulated (FH > AR)	AT2G38380		Upregulated (AR < GS)	AT1G73690
Downregulated (FH > AR)	AT3G52905		Upregulated (AR < GS)	AT3G19400
Downregulated (FH > AR)	AT3G51240		Upregulated (AR < GS)	AT1G27930
Downregulated (FH > AR)	AT1G12070		Upregulated (AR < GS)	AT1G50120
Downregulated (FH > AR)	AT5G43270		Upregulated (AR < GS)	AT3G19450
Downregulated (FH > AR)	AT1G02500		Upregulated (AR < GS)	AT2G45100
Downregulated (FH > AR)	AT3G06040		Upregulated (AR < GS)	AT1G06780
Downregulated (FH > AR)	AT1G79075		Upregulated (AR < GS)	AT2G38090
Downregulated (FH > AR)	AT4G32440		Upregulated (AR < GS)	AT1G18570
Downregulated (FH > AR)	AT4G30660		Upregulated (AR < GS)	AT2G01950
Downregulated (FH > AR)	AT2G18950		Upregulated (AR < GS)	AT1G06227
Downregulated (FH > AR)	AT5G61340		Upregulated (AR < GS)	AT4G25640
Downregulated (FH > AR)	AT4G13040		Upregulated (AR < GS)	AT5G52990
Downregulated (FH > AR)	AT2G40460		Upregulated (AR < GS)	AT5G05430
Downregulated (FH > AR)	AT1G66390		Upregulated (AR < GS)	AT4G28060
Downregulated (FH > AR)	AT1G78660		Upregulated (AR < GS)	AT3G11720
Downregulated (FH > AR)	AT5G48500		Upregulated (AR < GS)	AT1G06840
Downregulated (FH > AR)	AT5G55730		Upregulated (AR < GS)	AT1G07930
Downregulated (FH > AR)	AT3G16340		Upregulated (AR < GS)	AT5G08530
Downregulated (FH > AR)	AT1G54575		Upregulated (AR < GS)	AT1G58520
Downregulated (FH > AR)	AT4G05110		Upregulated (AR < GS)	AT1G70270
Downregulated (FH > AR)	AT1G78750		Upregulated (AR < GS)	AT5G03552
Downregulated (FH > AR)	AT2G31902		Upregulated (AR < GS)	AT4G16563
Downregulated (FH > AR)	AT2G18160		Upregulated (AR < GS)	AT4G14760
Downregulated (FH > AR)	AT1G80700		Upregulated (AR < GS)	AT3G17780
Downregulated (FH > AR)	AT3G62050		Upregulated (AR < GS)	AT5G17670
Downregulated (FH > AR)	AT2G32640		Upregulated (AR < GS)	AT1G80100
Downregulated (FH > AR)	AT1G18060		Upregulated (AR < GS)	AT5G52910
Downregulated (FH > AR)	AT3G59890		Upregulated (AR < GS)	AT4G13210
Downregulated (FH > AR)	AT5G64190		Upregulated (AR < GS)	AT5G45775
Downregulated (FH > AR)	AT1G49700		Upregulated (AR < GS)	AT3G15115
Downregulated (FH > AR)	AT1G53100		Upregulated (AR < GS)	AT4G38320
Downregulated (FH > AR)	AT5G55620		Upregulated (AR < GS)	AT5G48300
Downregulated (FH > AR)	AT3G25290		Upregulated (AR < GS)	AT3G18210
Downregulated (FH > AR)	AT1G26930		Upregulated (AR < GS)	AT1G75780
Downregulated (FH > AR)	AT4G03050		Upregulated (AR < GS)	AT5G67060
Downregulated (FH > AR)	AT1G20680		Upregulated (AR < GS)	AT2G24290
Downregulated (FH > AR)	AT1G52880		Upregulated (AR < GS)	AT3G19050
Downregulated (FH > AR)	AT5G27360		Upregulated (AR < GS)	AT3G22565
Downregulated (FH > AR)	AT2G03420		Upregulated (AR < GS)	AT4G30500
Downregulated (FH > AR)	AT5G16240		Upregulated (AR < GS)	AT3G56760
Downregulated (FH > AR)	AT5G28910		Upregulated (AR < GS)	AT3G52370
Downregulated (FH > AR)	AT5G23190		Upregulated (AR < GS)	AT1G48260
Downregulated (FH > AR)	AT3G08670		Upregulated (AR < GS)	AT1G31040
Downregulated (FH > AR)	AT5G46290		Upregulated (AR < GS)	AT4G34570
Downregulated (FH > AR)	AT5G21150		Upregulated (AR < GS)	AT5G61020
Downregulated (FH > AR)	AT1G69230		Upregulated (AR < GS)	AT1G68825
Downregulated (FH > AR)	AT3G13040		Upregulated (AR < GS)	AT1G69700
Downregulated (FH > AR)	AT1G05205		Upregulated (AR < GS)	AT2G21050
Downregulated (FH > AR)	AT1G68240		Upregulated (AR < GS)	AT5G51150
Downregulated (FH > AR)	AT5G07990		Upregulated (AR < GS)	AT1G23080
Downregulated (FH > AR)	AT4G23410		Upregulated (AR < GS)	AT3G04290
Downregulated (FH > AR)	AT4G21585		Upregulated (AR < GS)	AT5G63960
Downregulated (FH > AR)	AT2G37120		Upregulated (AR < GS)	AT2G31300
Downregulated (FH > AR)	AT5G14640		Upregulated (AR < GS)	AT5G34850
Downregulated (FH > AR)	AT1G14940		Upregulated (AR < GS)	AT3G08930
Downregulated (FH > AR)	AT5G44720		Upregulated (AR < GS)	AT2G13560
Downregulated (FH > AR)	AT4G16370		Upregulated (AR < GS)	AT1G20570
Downregulated (FH > AR)	AT4G39090		Upregulated (AR < GS)	AT4G17050
Downregulated (FH > AR)	AT3G47750		Upregulated (AR < GS)	AT3G09940
Downregulated (FH > AR)	AT5G20060		Upregulated (AR < GS)	AT5G27895
Downregulated (FH > AR)	AT3G51238		Upregulated (AR < GS)	AT3G60840
Downregulated (FH > AR)	AT5G18930		Upregulated (AR < GS)	AT2G19590
Downregulated (FH > AR)	AT2G40330		Upregulated (AR < GS)	AT2G19280
Downregulated (FH > AR)	AT3G18510		Upregulated (AR < GS)	AT4G37920
Downregulated (FH > AR)	AT1G07610		Upregulated (AR < GS)	AT4G22960
Downregulated (FH > AR)	AT1G62720		Upregulated (AR < GS)	AT5G17820
Downregulated (FH > AR)	AT2G39681		Upregulated (AR < GS)	AT5G46960
Downregulated (FH > AR)	AT5G18790		Upregulated (AR < GS)	AT4G23790
Downregulated (FH > AR)	AT1G74030		Upregulated (AR < GS)	AT2G33710
Downregulated (FH > AR)	AT3G52910		Upregulated (AR < GS)	AT1G35340
Downregulated (FH > AR)	AT5G37180		Upregulated (AR < GS)	AT3G62390
Downregulated (FH > AR)	AT4G14980		Upregulated (AR < GS)	AT3G17390
Downregulated (FH > AR)	AT5G50260		Upregulated (AR < GS)	AT2G40110
Downregulated (FH > AR)	AT1G79260		Upregulated (AR < GS)	AT5G44560
Downregulated (FH > AR)	AT1G07887		Upregulated (AR < GS)	AT4G33260
Downregulated (FH > AR)	AT1G04007		Upregulated (AR < GS)	AT4G17190
Downregulated (FH > AR)	AT2G25210		Upregulated (AR < GS)	AT5G48090
Downregulated (FH > AR)	AT1G09685		Upregulated (AR < GS)	AT5G58010
Downregulated (FH > AR)	AT2G22420		Upregulated (AR < GS)	AT3G27240
Downregulated (FH > AR)	AT3G22400		Upregulated (AR < GS)	AT2G21260
Downregulated (FH > AR)	AT1G45050		Upregulated (AR < GS)	AT5G57870
Downregulated (FH > AR)	AT3G28160		Upregulated (AR < GS)	AT2G22650
Downregulated (FH > AR)	AT4G28660		Upregulated (AR < GS)	AT1G30660
Downregulated (FH > AR)	AT1G05260		Upregulated (AR < GS)	AT1G18550
Downregulated (FH > AR)	AT1G62380		Upregulated (AR < GS)	AT1G52140
Downregulated (FH > AR)	AT3G24750		Upregulated (AR < GS)	AT1G77510
Downregulated (FH > AR)	AT3G04280		Upregulated (AR < GS)	AT3G11210
Downregulated (FH > AR)	AT4G34590		Upregulated (AR < GS)	AT2G37790
Downregulated (FH > AR)	AT5G07500		Upregulated (AR < GS)	AT3G27160
Downregulated (FH > AR)	AT2G44650		Upregulated (AR < GS)	AT3G21820
Downregulated (FH > AR)	AT1G22170		Upregulated (AR < GS)	AT1G56190
Downregulated (FH > AR)	AT1G77960		Upregulated (AR < GS)	AT4G09510
Downregulated (FH > AR)	AT5G59680		Upregulated (AR < GS)	AT3G27640
Downregulated (FH > AR)	AT5G35520		Upregulated (AR < GS)	AT1G69620
Downregulated (FH > AR)	AT2G08865		Upregulated (AR < GS)	AT5G16590
Downregulated (FH > AR)	AT3G12820		Upregulated (AR < GS)	AT5G02890
Downregulated (FH > AR)	AT3G09745		Upregulated (AR < GS)	AT3G07070
Downregulated (FH > AR)	AT1G32200		Upregulated (AR < GS)	AT4G14310
Downregulated (FH > AR)	AT5G54740		Upregulated (AR < GS)	AT4G04640
Downregulated (FH > AR)	AT4G36640		Upregulated (AR < GS)	AT1G57860
Downregulated (FH > AR)	AT2G22510		Upregulated (AR < GS)	AT5G22310
Downregulated (FH > AR)	AT1G54773		Upregulated (AR < GS)	AT1G28510
Downregulated (FH > AR)	AT4G37530		Upregulated (AR < GS)	AT4G18730
Downregulated (FH > AR)	AT1G56340		Upregulated (AR < GS)	AT5G12150
Downregulated (FH > AR)	AT5G13180		Upregulated (AR < GS)	AT3G01480
Downregulated (FH > AR)	AT5G20700		Upregulated (AR < GS)	AT1G67720
Downregulated (FH > AR)	AT2G16580		Upregulated (AR < GS)	AT3G19100
Downregulated (FH > AR)	AT1G11190		Upregulated (AR < GS)	AT4G34030
Downregulated (FH > AR)	AT2G19090		Upregulated (AR < GS)	AT3G45030
Downregulated (FH > AR)	AT3G48740		Upregulated (AR < GS)	AT4G09810
Downregulated (FH > AR)	AT5G57800		Upregulated (AR < GS)	AT3G43980
Downregulated (FH > AR)	AT5G61790		Upregulated (AR < GS)	AT3G12610
Downregulated (FH > AR)	AT2G28900		Upregulated (AR < GS)	AT1G47290
Downregulated (FH > AR)	AT5G17220		Upregulated (AR < GS)	AT1G09750
Downregulated (FH > AR)	AT1G26570		Upregulated (AR < GS)	AT3G25540
Downregulated (FH > AR)	AT1G68440		Upregulated (AR < GS)	AT5G04900
Downregulated (FH > AR)	AT1G74960		Upregulated (AR < GS)	AT4G15890
Downregulated (FH > AR)	AT4G33820		Upregulated (AR < GS)	AT3G15570
Downregulated (FH > AR)	AT5G52800		Upregulated (AR < GS)	AT5G19740
Downregulated (FH > AR)	AT1G74210		Upregulated (AR < GS)	AT1G68230
Downregulated (FH > AR)	AT3G12203		Upregulated (AR < GS)	AT5G44660
Downregulated (FH > AR)	AT2G27400		Upregulated (AR < GS)	AT1G08590
Downregulated (FH > AR)	AT4G40010		Upregulated (AR < GS)	AT5G07820
Downregulated (FH > AR)	AT2G34700		Upregulated (AR < GS)	AT1G70230
Downregulated (FH > AR)	AT5G39610		Upregulated (AR < GS)	AT4G30190
Downregulated (FH > AR)	AT4G37240		Upregulated (AR < GS)	AT5G60940
Downregulated (FH > AR)	AT4G27140		Upregulated (AR < GS)	AT4G26960
Downregulated (FH > AR)	AT1G23170		Upregulated (AR < GS)	AT1G67510
Downregulated (FH > AR)	AT4G30450		Upregulated (AR < GS)	AT2G21280
Downregulated (FH > AR)	AT3G52180		Upregulated (AR < GS)	AT5G16190
Downregulated (FH > AR)	AT5G62500		Upregulated (AR < GS)	AT4G35985
Downregulated (FH > AR)	AT3G26790		Upregulated (AR < GS)	AT5G44730
Downregulated (FH > AR)	AT1G26910		Upregulated (AR < GS)	AT4G27090
Downregulated (FH > AR)	AT1G10060		Upregulated (AR < GS)	AT1G02720
Downregulated (FH > AR)	AT1G05280		Upregulated (AR < GS)	AT1G67780
Downregulated (FH > AR)	AT2G33380		Upregulated (AR < GS)	AT2G01290
Downregulated (FH > AR)	AT5G45940		Upregulated (AR < GS)	AT3G51660
Downregulated (FH > AR)	AT5G41040		Upregulated (AR < GS)	AT3G21710
Downregulated (FH > AR)	AT1G63380		Upregulated (AR < GS)	AT3G61100
Downregulated (FH > AR)	AT1G47540		Upregulated (AR < GS)	AT3G61440
Downregulated (FH > AR)	AT2G31870		Upregulated (AR < GS)	AT4G37040
Downregulated (FH > AR)	AT1G25530		Upregulated (AR < GS)	AT2G03500
Downregulated (FH > AR)	AT1G44835		Upregulated (AR < GS)	AT1G71220
Downregulated (FH > AR)	AT4G34970		Upregulated (AR < GS)	AT4G23020
Downregulated (FH > AR)	AT1G68380		Upregulated (AR < GS)	AT4G17520
Downregulated (FH > AR)	AT1G29160		Upregulated (AR < GS)	AT3G61770
Downregulated (FH > AR)	AT1G03360		Upregulated (AR < GS)	AT1G65420
Downregulated (FH > AR)	AT1G47395		Upregulated (AR < GS)	AT2G24170
Downregulated (FH > AR)	AT2G40205		Upregulated (AR < GS)	AT4G24580
Downregulated (FH > AR)	AT1G78680		Upregulated (AR < GS)	AT5G10830
Downregulated (FH > AR)	AT3G08040		Upregulated (AR < GS)	AT5G22340
Downregulated (FH > AR)	AT5G57920		Upregulated (AR < GS)	AT1G34340
Downregulated (FH > AR)	AT1G23200		Upregulated (AR < GS)	AT5G14390
Downregulated (FH > AR)	AT1G03180		Upregulated (AR < GS)	AT3G08960
Downregulated (FH > AR)	AT2G42840		Upregulated (AR < GS)	AT4G21820
Downregulated (FH > AR)	AT4G24050		Upregulated (AR < GS)	AT4G10770
Downregulated (FH > AR)	AT5G03330		Upregulated (AR < GS)	AT1G29660
Downregulated (FH > AR)	AT4G13660		Upregulated (AR < GS)	AT4G09805
Downregulated (FH > AR)	AT4G27420		Upregulated (AR < GS)	AT3G20898
Downregulated (FH > AR)	AT1G61390		Upregulated (AR < GS)	AT1G10890
Downregulated (FH > AR)	AT1G53040		Upregulated (AR < GS)	AT1G17170
Downregulated (FH > AR)	AT3G25810		Upregulated (AR < GS)	AT5G66960
Downregulated (FH > AR)	AT1G11330		Upregulated (AR < GS)	AT4G21840
Downregulated (FH > AR)	AT3G47836		Upregulated (AR < GS)	AT1G79580
Downregulated (FH > AR)	AT3G51200		Upregulated (AR < GS)	AT3G23410
Downregulated (FH > AR)	AT3G01130		Upregulated (AR < GS)	AT1G31935
Downregulated (FH > AR)	AT1G21750		Upregulated (AR < GS)	AT4G26400
Downregulated (FH > AR)	AT4G33150		Upregulated (AR < GS)	AT5G48540
Downregulated (FH > AR)	AT5G38160		Upregulated (AR < GS)	AT5G04740
Downregulated (FH > AR)	AT4G01593		Upregulated (AR < GS)	AT4G31820
Downregulated (FH > AR)	AT4G00380		Upregulated (AR < GS)	AT1G32860
Downregulated (FH > AR)	AT3G26520		Upregulated (AR < GS)	AT5G53070
Downregulated (FH > AR)	AT3G15030		Upregulated (AR < GS)	AT1G63850
Downregulated (FH > AR)	AT1G16820		Upregulated (AR < GS)	AT5G07130
Downregulated (FH > AR)	AT4G39210		Upregulated (AR < GS)	AT4G12690
Downregulated (FH > AR)	AT2G27690		Upregulated (AR < GS)	AT5G54270
Downregulated (FH > AR)	AT5G48100		Upregulated (AR < GS)	AT5G06700
Downregulated (FH > AR)	AT4G30270		Upregulated (AR < GS)	AT2G37660
Downregulated (FH > AR)	AT2G33480		Upregulated (AR < GS)	AT4G33120
Downregulated (FH > AR)	AT1G24360		Upregulated (AR < GS)	AT2G36160
Downregulated (FH > AR)	AT3G16100		Upregulated (AR < GS)	AT1G52070
Downregulated (FH > AR)	AT1G70670		Upregulated (AR < GS)	AT4G39070
Downregulated (FH > AR)	AT1G54730		Upregulated (AR < GS)	AT2G20450
Downregulated (FH > AR)	AT3G03780		Upregulated (AR < GS)	AT4G39390
Downregulated (FH > AR)	AT1G56045		Upregulated (AR < GS)	AT5G46530
Downregulated (FH > AR)	AT3G59100		Upregulated (AR < GS)	AT3G55750
Downregulated (FH > AR)	AT4G04620		Upregulated (AR < GS)	AT2G20590
Downregulated (FH > AR)	AT1G43590		Upregulated (AR < GS)	AT2G33880
Downregulated (FH > AR)	AT2G39675		Upregulated (AR < GS)	AT2G35780
Downregulated (FH > AR)	AT5G54660		Upregulated (AR < GS)	AT2G01570
Downregulated (FH > AR)	AT5G27930		Upregulated (AR < GS)	AT2G17280
Downregulated (FH > AR)	AT4G29520		Upregulated (AR < GS)	AT4G34220
Downregulated (FH > AR)	AT4G26420		Upregulated (AR < GS)	AT2G25220
Downregulated (FH > AR)	AT3G56240		Upregulated (AR < GS)	AT5G08110
Downregulated (FH > AR)	AT5G52547		Upregulated (AR < GS)	AT1G57660
Downregulated (FH > AR)	AT5G52540		Upregulated (AR < GS)	AT1G11125
Downregulated (FH > AR)	AT2G25450		Upregulated (AR < GS)	AT2G04039
Downregulated (FH > AR)	AT1G73220		Upregulated (AR < GS)	AT2G19880
Downregulated (FH > AR)	AT4G09960		Upregulated (AR < GS)	AT1G05870
Downregulated (FH > AR)	AT3G09950		Upregulated (AR < GS)	AT5G50300
Downregulated (FH > AR)	AT5G54670		Upregulated (AR < GS)	AT5G19120
Downregulated (FH > AR)	AT4G10450		Upregulated (AR < GS)	AT3G05020
Downregulated (FH > AR)	AT5G43060		Upregulated (AR < GS)	AT1G05320
Downregulated (FH > AR)	AT1G09490		Upregulated (AR < GS)	AT5G16690
Downregulated (FH > AR)	AT1G76180		Upregulated (AR < GS)	AT4G21770
Downregulated (FH > AR)	AT2G03505		Upregulated (AR < GS)	AT5G28913
Downregulated (FH > AR)	AT4G10470		Upregulated (AR < GS)	AT2G07340
Downregulated (FH > AR)	AT1G54580		Upregulated (AR < GS)	AT4G12880
Downregulated (FH > AR)	AT5G58570		Upregulated (AR < GS)	AT5G01790
Downregulated (FH > AR)	AT4G01430		Upregulated (AR < GS)	AT3G48440
Downregulated (FH > AR)	AT5G06390		Upregulated (AR < GS)	AT1G48315
Downregulated (FH > AR)	AT5G11260		Upregulated (AR < GS)	AT2G28550
Downregulated (FH > AR)	AT1G26820		Upregulated (AR < GS)	AT5G18410
Downregulated (FH > AR)	AT3G55280		Upregulated (AR < GS)	AT1G54360
Downregulated (FH > AR)	AT3G25830		Upregulated (AR < GS)	AT5G16000
Downregulated (FH > AR)	AT5G67110		Upregulated (AR < GS)	AT3G53890
Downregulated (FH > AR)	AT4G33360		Upregulated (AR < GS)	AT3G51150
Downregulated (FH > AR)	AT2G45680		Upregulated (AR < GS)	AT3G25520
Downregulated (FH > AR)	AT4G24900		Upregulated (AR < GS)	AT5G06290
Downregulated (FH > AR)	AT3G44460		Upregulated (AR < GS)	AT1G14900
Downregulated (FH > AR)	AT3G26060		Upregulated (AR < GS)	AT1G31070
Downregulated (FH > AR)	AT3G60510		Upregulated (AR < GS)	AT3G05270
Downregulated (FH > AR)	AT2G45160		Upregulated (AR < GS)	AT2G16430
Downregulated (FH > AR)	AT5G02190		Upregulated (AR < GS)	AT1G01070
Downregulated (FH > AR)	AT1G53230		Upregulated (AR < GS)	AT1G02220
Downregulated (FH > AR)	AT3G04700		Upregulated (AR < GS)	AT4G08410
Downregulated (FH > AR)	AT4G24060		Upregulated (AR < GS)	AT2G04852
Downregulated (FH > AR)	AT1G12110		Upregulated (AR < GS)	AT5G41670
Downregulated (FH > AR)	AT3G25110		Upregulated (AR < GS)	AT5G54569
Downregulated (FH > AR)	AT3G06700		Upregulated (AR < GS)	AT4G26510
Downregulated (FH > AR)	AT5G27890		Upregulated (AR < GS)	AT3G52880
Downregulated (FH > AR)	AT2G28740		Upregulated (AR < GS)	AT1G56680
Downregulated (FH > AR)	AT4G18370		Upregulated (AR < GS)	AT2G16400
Downregulated (FH > AR)	AT2G36570		Upregulated (AR < GS)	AT1G79480
Downregulated (FH > AR)	AT1G19900		Upregulated (AR < GS)	AT2G44660
Downregulated (FH > AR)	AT2G43570		Upregulated (AR < GS)	AT5G14210
Downregulated (FH > AR)	AT5G23750		Upregulated (AR < GS)	AT2G17800
Downregulated (FH > AR)	AT4G37300		Upregulated (AR < GS)	AT5G51850
Downregulated (FH > AR)	AT3G25860		Upregulated (AR < GS)	AT2G43880
Downregulated (FH > AR)	AT5G52860		Upregulated (AR < GS)	AT2G20840
Downregulated (FH > AR)	AT4G35840		Upregulated (AR < GS)	AT1G47640
Downregulated (FH > AR)	AT5G50460		Upregulated (AR < GS)	AT1G30330
Downregulated (FH > AR)	AT1G62225		Upregulated (AR < GS)	AT3G22960
Downregulated (FH > AR)	AT1G15960		Upregulated (AR < GS)	AT1G77200
Downregulated (FH > AR)	AT3G05330		Upregulated (AR < GS)	AT1G54510
Downregulated (FH > AR)	AT3G11230		Upregulated (AR < GS)	AT5G27350
Downregulated (FH > AR)	AT4G17910		Upregulated (AR < GS)	AT1G57600
Downregulated (FH > AR)	AT2G26700		Upregulated (AR < GS)	AT5G66030
Downregulated (FH > AR)	AT4G15550		Upregulated (AR < GS)	AT1G63080
Downregulated (FH > AR)	AT5G45610		Upregulated (AR < GS)	AT3G23810
Downregulated (FH > AR)	AT1G21880		Upregulated (AR < GS)	AT5G49100
Downregulated (FH > AR)	AT4G10690		Upregulated (AR < GS)	AT3G49190
Downregulated (FH > AR)	AT5G15520		Upregulated (AR < GS)	AT3G59550
Downregulated (FH > AR)	AT5G38590		Upregulated (AR < GS)	AT3G61010
Downregulated (FH > AR)	AT4G34555		Upregulated (AR < GS)	AT2G30170
Downregulated (FH > AR)	AT1G15260		Upregulated (AR < GS)	AT1G04410
Downregulated (FH > AR)	AT1G01090		Upregulated (AR < GS)	AT2G37240
Downregulated (FH > AR)	AT1G25375		Upregulated (AR < GS)	AT2G14050
Downregulated (FH > AR)	AT1G29980		Upregulated (AR < GS)	AT2G07050
Downregulated (FH > AR)	AT1G79640		Upregulated (AR < GS)	AT5G54100
Downregulated (FH > AR)	AT2G47120		Upregulated (AR < GS)	AT2G14820
Downregulated (FH > AR)	AT1G20515		Upregulated (AR < GS)	AT3G04420
Downregulated (FH > AR)	AT5G57350		Upregulated (AR < GS)	AT5G61170
Downregulated (FH > AR)	AT2G23510		Upregulated (AR < GS)	AT4G19510
Downregulated (FH > AR)	AT1G27565		Upregulated (AR < GS)	AT3G18050
Downregulated (FH > AR)	AT1G12600		Upregulated (AR < GS)	AT2G46980
Downregulated (FH > AR)	AT1G14890		Upregulated (AR < GS)	AT1G76450
Downregulated (FH > AR)	AT1G14760		Upregulated (AR < GS)	AT4G14200
Downregulated (FH > AR)	AT1G62480		Upregulated (AR < GS)	AT2G20140
Downregulated (FH > AR)	AT2G44470		Upregulated (AR < GS)	AT2G44510
Downregulated (FH > AR)	AT3G15990		Upregulated (AR < GS)	AT1G78210
Downregulated (FH > AR)	AT3G25820		Upregulated (AR < GS)	AT4G01740
Downregulated (FH > AR)	AT3G18130		Upregulated (AR < GS)	AT2G43080
Downregulated (FH > AR)	AT5G02450		Upregulated (AR < GS)	AT1G20060
Downregulated (FH > AR)	AT2G22800		Upregulated (AR < GS)	AT3G24890
Downregulated (FH > AR)	AT2G37770		Upregulated (AR < GS)	AT4G29350
Downregulated (FH > AR)	AT3G47540		Upregulated (AR < GS)	AT1G05220
Downregulated (FH > AR)	AT4G13345		Upregulated (AR < GS)	AT1G26450
Downregulated (FH > AR)	AT5G41460		Upregulated (AR < GS)	AT1G08660
Downregulated (FH > AR)	AT1G16880		Upregulated (AR < GS)	AT5G54200
Downregulated (FH > AR)	AT2G29390		Upregulated (AR < GS)	AT4G30290
Downregulated (FH > AR)	AT4G34730		Upregulated (AR < GS)	AT5G15265
Downregulated (FH > AR)	AT3G49900		Upregulated (AR < GS)	AT3G04920
Downregulated (FH > AR)	AT1G56300		Upregulated (AR < GS)	AT2G25640
Downregulated (FH > AR)	AT5G49330		Upregulated (AR < GS)	AT1G15002
Downregulated (FH > AR)	AT3G48580		Upregulated (AR < GS)	AT5G26670
Downregulated (FH > AR)	AT2G46600		Upregulated (AR < GS)	AT3G06640
Downregulated (FH > AR)	AT3G49680		Upregulated (AR < GS)	AT3G04070
Downregulated (FH > AR)	AT3G62460		Upregulated (AR < GS)	AT5G63490
Downregulated (FH > AR)	AT1G66350		Upregulated (AR < GS)	AT5G36940
Downregulated (FH > AR)	AT3G23240		Upregulated (AR < GS)	AT5G14020
Downregulated (FH > AR)	AT1G43765		Upregulated (AR < GS)	AT1G27660
Downregulated (FH > AR)	AT2G40610		Upregulated (AR < GS)	AT1G47260
Downregulated (FH > AR)	AT1G51035		Upregulated (AR < GS)	AT2G22480
Downregulated (FH > AR)	AT3G55890		Upregulated (AR < GS)	AT2G20850
Downregulated (FH > AR)	AT1G72510		Upregulated (AR < GS)	AT1G07720
Downregulated (FH > AR)	AT2G22425		Upregulated (AR < GS)	AT2G01130
Downregulated (FH > AR)	AT1G08920		Upregulated (AR < GS)	AT1G63690
Downregulated (FH > AR)	AT5G13170		Upregulated (AR < GS)	AT2G02630
Downregulated (FH > AR)	AT5G10580		Upregulated (AR < GS)	AT2G44210
Downregulated (FH > AR)	AT4G10280		Upregulated (AR < GS)	AT1G02280
Downregulated (FH > AR)	AT3G02630		Upregulated (AR < GS)	AT4G28050
Downregulated (FH > AR)	AT5G40690		Upregulated (AR < GS)	AT2G38530
Downregulated (FH > AR)	AT3G17790		Upregulated (AR < GS)	AT4G36420
Downregulated (FH > AR)	AT2G06002		Upregulated (AR < GS)	AT1G44790
Downregulated (FH > AR)	AT3G49250		Upregulated (AR < GS)	AT5G13920
Downregulated (FH > AR)	AT5G23900		Upregulated (AR < GS)	AT3G61550
Downregulated (FH > AR)	AT3G50890		Upregulated (AR < GS)	AT4G39955
Downregulated (FH > AR)	AT5G24655		Upregulated (AR < GS)	AT1G13260
Downregulated (FH > AR)	AT1G20430		Upregulated (AR < GS)	AT1G32060
Downregulated (FH > AR)	AT1G71750		Upregulated (AR < GS)	AT1G47740
Downregulated (FH > AR)	AT5G59350		Upregulated (AR < GS)	AT1G77700
Downregulated (FH > AR)	AT3G55330		Upregulated (AR < GS)	AT1G17890
Downregulated (FH > AR)	AT2G37600		Upregulated (AR < GS)	AT3G07480
Downregulated (FH > AR)	AT5G14500		Upregulated (AR < GS)	AT1G01740
Downregulated (FH > AR)	AT1G60390		Upregulated (AR < GS)	AT5G19110
Downregulated (FH > AR)	AT3G23390		Upregulated (AR < GS)	AT5G40650
Downregulated (FH > AR)	AT5G19930		Upregulated (AR < GS)	AT2G05840
Downregulated (FH > AR)	AT3G49290		Upregulated (AR < GS)	AT1G67650
Downregulated (FH > AR)	AT1G24450		Upregulated (AR < GS)	AT2G12646
Downregulated (FH > AR)	AT2G35160		Upregulated (AR < GS)	AT1G62914
Downregulated (FH > AR)	AT3G11620		Upregulated (AR < GS)	AT3G61470
Downregulated (FH > AR)	AT5G39190		Upregulated (AR < GS)	AT1G46264
Downregulated (FH > AR)	AT2G46950		Upregulated (AR < GS)	AT5G58900
Downregulated (FH > AR)	AT5G15600		Upregulated (AR < GS)	AT1G17970
Downregulated (FH > AR)	AT5G59840		Upregulated (AR < GS)	AT3G17380
Downregulated (FH > AR)	AT5G67560		Upregulated (AR < GS)	AT5G66910
Downregulated (FH > AR)	AT1G06227		Upregulated (AR < GS)	AT5G48460
Downregulated (FH > AR)	AT3G06680		Upregulated (AR < GS)	AT2G27660
Downregulated (FH > AR)	AT1G64490		Upregulated (AR < GS)	AT2G22610
Downregulated (FH > AR)	AT3G15510		Upregulated (AR < GS)	AT2G37130
Downregulated (FH > AR)	AT3G45930		Upregulated (AR < GS)	AT1G13920
Downregulated (FH > AR)	AT5G17670		Upregulated (AR < GS)	AT1G08540
Downregulated (FH > AR)	AT3G47420		Upregulated (AR < GS)	AT3G15940
Downregulated (FH > AR)	AT5G22880		Upregulated (AR < GS)	AT1G12460
Downregulated (FH > AR)	AT2G20515		Upregulated (AR < GS)	AT5G54920
Downregulated (FH > AR)	AT3G52370		Upregulated (AR < GS)	AT3G57630
Downregulated (FH > AR)	AT1G19700		Upregulated (AR < GS)	AT3G25010
Downregulated (FH > AR)	AT3G13580		Upregulated (AR < GS)	AT1G06250
Downregulated (FH > AR)	AT1G69700		Upregulated (AR < GS)	AT1G20020
Downregulated (FH > AR)	AT2G08100		Upregulated (AR < GS)	AT1G18090
Downregulated (FH > AR)	AT3G10260		Upregulated (AR < GS)	AT5G39240
Downregulated (FH > AR)	AT3G23000		Upregulated (AR < GS)	AT3G10500
Downregulated (FH > AR)	AT4G01935		Upregulated (AR < GS)	AT3G61198
Downregulated (FH > AR)	AT5G03830		Upregulated (AR < GS)	AT1G13000
Downregulated (FH > AR)	AT4G02430		Upregulated (AR < GS)	AT1G01920
Downregulated (FH > AR)	AT2G36230		Upregulated (AR < GS)	AT2G10931
Downregulated (FH > AR)	AT5G44610		Upregulated (AR < GS)	AT5G15350
Downregulated (FH > AR)	AT3G02870		Upregulated (AR < GS)	AT1G54890
Downregulated (FH > AR)	AT3G30350		Upregulated (AR < GS)	AT5G53340
Downregulated (FH > AR)	AT5G09690		Upregulated (AR < GS)	AT1G24240
Downregulated (FH > AR)	AT1G05630		Upregulated (AR < GS)	AT3G25040
Downregulated (FH > AR)	AT4G17050		Upregulated (AR < GS)	AT5G58220
Downregulated (FH > AR)	AT5G16230		Upregulated (AR < GS)	AT5G41850
Downregulated (FH > AR)	AT1G52930		Upregulated (AR < GS)	AT3G46320
Downregulated (FH > AR)	AT2G40670		Upregulated (AR < GS)	AT2G27420
Downregulated (FH > AR)	AT2G40110		Upregulated (AR < GS)	AT5G34940
Downregulated (FH > AR)	AT5G63500		Upregulated (AR < GS)	AT1G13160
Downregulated (FH > AR)	AT2G29980		Upregulated (AR < GS)	AT5G23910
Downregulated (FH > AR)	AT2G21260		Upregulated (AR < GS)	AT5G67200
Downregulated (FH > AR)	AT2G17710		Upregulated (AR < GS)	AT1G14690
Downregulated (FH > AR)	AT1G77510		Upregulated (AR < GS)	AT4G04955
Downregulated (FH > AR)	AT3G17300		Upregulated (AR < GS)	AT1G60220
Downregulated (FH > AR)	AT5G63380		Upregulated (AR < GS)	AT2G01140
Downregulated (FH > AR)	AT3G11210		Upregulated (AR < GS)	AT1G12200
Downregulated (FH > AR)	AT2G05990		Upregulated (AR < GS)	AT1G72490
Downregulated (FH > AR)	AT3G21820		Upregulated (AR < GS)	AT1G55690
Downregulated (FH > AR)	AT3G60520		Upregulated (AR < GS)	AT5G17390
Downregulated (FH > AR)	AT2G03855		Upregulated (AR < GS)	AT3G23640
Downregulated (FH > AR)	AT5G20635		Upregulated (AR < GS)	AT2G43360
Downregulated (FH > AR)	AT3G28500		Upregulated (AR < GS)	AT2G23700
Downregulated (FH > AR)	AT5G18840		Upregulated (AR < GS)	AT1G60505
Downregulated (FH > AR)	AT2G30200		Upregulated (AR < GS)	AT1G56020
Downregulated (FH > AR)	AT5G24580		Upregulated (AR < GS)	AT2G01620
Downregulated (FH > AR)	AT5G22860		Upregulated (AR < GS)	AT3G25597
Downregulated (FH > AR)	AT5G47920		Upregulated (AR < GS)	AT1G55210
Downregulated (FH > AR)	AT4G16190		Upregulated (AR < GS)	AT3G13470
Downregulated (FH > AR)	AT1G19397		Upregulated (AR < GS)	AT3G04520
Downregulated (FH > AR)	AT4G14420		Upregulated (AR < GS)	AT3G52930
Downregulated (FH > AR)	AT3G43980		Upregulated (AR < GS)	AT3G51820
Downregulated (FH > AR)	AT5G16400		Upregulated (AR < GS)	AT5G63420
Downregulated (FH > AR)	AT3G12965		Upregulated (AR < GS)	AT3G24515
Downregulated (FH > AR)	AT4G09200		Upregulated (AR < GS)	AT5G63310
Downregulated (FH > AR)	AT5G57565		Upregulated (AR < GS)	AT5G57090
Downregulated (FH > AR)	AT1G67510		Upregulated (AR < GS)	AT4G24620
Downregulated (FH > AR)	AT1G12250		Upregulated (AR < GS)	AT2G11140
Downregulated (FH > AR)	AT3G23805		Upregulated (AR < GS)	AT5G19690
Downregulated (FH > AR)	AT1G09575		Upregulated (AR < GS)	AT1G18670
Downregulated (FH > AR)	AT3G13700		Upregulated (AR < GS)	AT1G74456
Downregulated (FH > AR)	AT3G49260		Upregulated (AR < GS)	AT1G12920
Downregulated (FH > AR)	AT5G33395		Upregulated (AR < GS)	AT3G06740
Downregulated (FH > AR)	AT1G55915		Upregulated (AR < GS)	AT4G11780
Downregulated (FH > AR)	AT3G61440		Upregulated (AR < GS)	AT2G37585
Downregulated (FH > AR)	AT2G42120		Upregulated (AR < GS)	AT3G54560
Downregulated (FH > AR)	AT5G56540		Upregulated (AR < GS)	AT5G10800
Downregulated (FH > AR)	AT1G07290		Upregulated (AR < GS)	AT3G54650
Downregulated (FH > AR)	AT1G34470		Upregulated (AR < GS)	AT5G33300
Downregulated (FH > AR)	AT1G04220		Upregulated (AR < GS)	AT1G11420
Downregulated (FH > AR)	AT2G19670		Upregulated (AR < GS)	AT5G60230
Downregulated (FH > AR)	AT5G59770		Upregulated (AR < GS)	AT4G25270
Downregulated (FH > AR)	AT1G69170		Upregulated (AR < GS)	AT3G60245
Downregulated (FH > AR)	AT5G23810		Upregulated (AR < GS)	AT2G14460
Downregulated (FH > AR)	AT5G24800		Upregulated (AR < GS)	AT1G01080
Downregulated (FH > AR)	AT2G46960		Upregulated (AR < GS)	AT1G01620
Downregulated (FH > AR)	AT3G56650		Upregulated (AR < GS)	AT5G18800
Downregulated (FH > AR)	AT1G21930		Upregulated (AR < GS)	AT1G01290
Downregulated (FH > AR)	AT5G23920		Upregulated (AR < GS)	AT4G16390
Downregulated (FH > AR)	AT3G20087		Upregulated (AR < GS)	AT1G14210
Downregulated (FH > AR)	AT3G61880		Upregulated (AR < GS)	AT3G03050
Downregulated (FH > AR)	AT3G15353		Upregulated (AR < GS)	AT2G15580
Downregulated (FH > AR)	AT4G27170		Upregulated (AR < GS)	AT1G55740
Downregulated (FH > AR)	AT4G29430		Upregulated (AR < GS)	AT5G40870
Downregulated (FH > AR)	AT4G08035		Upregulated (AR < GS)	AT4G17240
Downregulated (FH > AR)	AT5G60360		Upregulated (AR < GS)	AT1G29025
Downregulated (FH > AR)	AT3G13510		Upregulated (AR < GS)	AT2G39460
Downregulated (FH > AR)	AT1G78500		Upregulated (AR < GS)	AT5G43310
Downregulated (FH > AR)	AT5G02502		Upregulated (AR < GS)	AT1G73160
Downregulated (FH > AR)	AT2G04039		Upregulated (AR < GS)	AT1G04810
Downregulated (FH > AR)	AT3G14570		Upregulated (AR < GS)	AT2G29400
Downregulated (FH > AR)	AT2G41178		Upregulated (AR < GS)	AT1G71250
Downregulated (FH > AR)	AT3G05020		Upregulated (AR < GS)	AT4G37640
Downregulated (FH > AR)	AT1G69530		Upregulated (AR < GS)	AT2G48080
Downregulated (FH > AR)	AT4G25740		Upregulated (AR < GS)	AT2G40765
Downregulated (FH > AR)	AT4G12880		Upregulated (AR < GS)	AT4G21300
Downregulated (FH > AR)	AT1G23800		Upregulated (AR < GS)	AT1G59850
Downregulated (FH > AR)	AT1G62500		Upregulated (AR < GS)	AT2G38120
Downregulated (FH > AR)	AT5G01800		Upregulated (AR < GS)	AT4G01450
Downregulated (FH > AR)	AT3G52390		Upregulated (AR < GS)	AT1G03630
Downregulated (FH > AR)	AT3G53890		Upregulated (AR < GS)	AT5G10360
Downregulated (FH > AR)	AT3G15500		Upregulated (AR < GS)	AT5G42420
Downregulated (FH > AR)	AT4G01900		Upregulated (AR < GS)	AT1G24764
Downregulated (FH > AR)	AT5G35738		Upregulated (AR < GS)	AT3G14470
Downregulated (FH > AR)	AT2G16430		Upregulated (AR < GS)	AT4G35785
Downregulated (FH > AR)	AT3G13520		Upregulated (AR < GS)	AT5G65940
Downregulated (FH > AR)	AT1G02220		Upregulated (AR < GS)	AT1G34210
Downregulated (FH > AR)	AT4G34520		Upregulated (AR < GS)	AT3G62300
Downregulated (FH > AR)	AT4G33280		Upregulated (AR < GS)	AT5G52900
Downregulated (FH > AR)	AT5G39160		Upregulated (AR < GS)	AT3G54260
Downregulated (FH > AR)	AT3G27200		Upregulated (AR < GS)	AT3G60130
Downregulated (FH > AR)	AT1G18745		Upregulated (AR < GS)	AT1G76790
Downregulated (FH > AR)	AT1G27921		Upregulated (AR < GS)	AT1G27450
Downregulated (FH > AR)	AT1G47860		Upregulated (AR < GS)	AT5G02870
Downregulated (FH > AR)	AT4G25707		Upregulated (AR < GS)	AT1G80560
Downregulated (FH > AR)	AT2G41900		Upregulated (AR < GS)	AT4G31390
Downregulated (FH > AR)	AT1G53580		Upregulated (AR < GS)	AT1G29040
Downregulated (FH > AR)	AT4G02360		Upregulated (AR < GS)	AT4G01700
Downregulated (FH > AR)	AT2G18730		Upregulated (AR < GS)	AT1G78260
Downregulated (FH > AR)	AT4G18425		Upregulated (AR < GS)	AT5G51010
Downregulated (FH > AR)	AT2G37460		Upregulated (AR < GS)	AT4G02120
Downregulated (FH > AR)	AT1G67100		Upregulated (AR < GS)	AT1G64580
Downregulated (FH > AR)	AT5G60840		Upregulated (AR < GS)	AT5G24330
Downregulated (FH > AR)	AT5G51810		Upregulated (AR < GS)	AT5G07680
Downregulated (FH > AR)	AT2G41225		Upregulated (AR < GS)	AT5G06870
Downregulated (FH > AR)	AT1G34000		Upregulated (AR < GS)	AT3G47600
Downregulated (FH > AR)	AT5G28500		Upregulated (AR < GS)	AT3G46200
Downregulated (FH > AR)	AT1G05620		Upregulated (AR < GS)	AT5G50760
Downregulated (FH > AR)	AT4G39366		Upregulated (AR < GS)	AT2G32650
Downregulated (FH > AR)	AT5G00660		Upregulated (AR < GS)	AT2G34080
Downregulated (FH > AR)	AT3G53620		Upregulated (AR < GS)	AT4G18780
Downregulated (FH > AR)	AT2G38400		Upregulated (AR < GS)	AT5G46740
Downregulated (FH > AR)	AT2G23150		Upregulated (AR < GS)	AT2G30370
Downregulated (FH > AR)	AT2G16365		Upregulated (AR < GS)	AT2G28470
Downregulated (FH > AR)	AT4G01985		Upregulated (AR < GS)	AT1G80860
Downregulated (FH > AR)	AT2G23672		Upregulated (AR < GS)	AT1G61180
Downregulated (FH > AR)	AT5G52882		Upregulated (AR < GS)	AT4G01310
Downregulated (FH > AR)	AT5G09530		Upregulated (AR < GS)	AT1G29080
Downregulated (FH > AR)	AT1G29050		Upregulated (AR < GS)	AT5G56670
Downregulated (FH > AR)	AT1G26450		Upregulated (AR < GS)	AT2G33040
Downregulated (FH > AR)	AT2G30620		Upregulated (AR < GS)	AT4G02380
Downregulated (FH > AR)	AT1G24996		Upregulated (AR < GS)	AT4G20870
Downregulated (FH > AR)	AT4G02485		Upregulated (AR < GS)	AT3G24840
Downregulated (FH > AR)	AT4G16690		Upregulated (AR < GS)	AT2G43150
Downregulated (FH > AR)	AT4G36280		Upregulated (AR < GS)	AT3G44740
Downregulated (FH > AR)	AT1G63130		Upregulated (AR < GS)	AT1G29470
Downregulated (FH > AR)	AT2G31570		Upregulated (AR < GS)	AT2G25910
Downregulated (FH > AR)	AT4G20690		Upregulated (AR < GS)	AT1G65590
Downregulated (FH > AR)	AT1G22030		Upregulated (AR < GS)	AT3G44990
Downregulated (FH > AR)	AT2G41230		Upregulated (AR < GS)	AT1G29535
Downregulated (FH > AR)	AT1G23020		Upregulated (AR < GS)	AT2G32720
Downregulated (FH > AR)	AT1G64795		Upregulated (AR < GS)	AT2G37170
Downregulated (FH > AR)	AT5G47330		Upregulated (AR < GS)	AT1G32930
Downregulated (FH > AR)	AT1G51170		Upregulated (AR < GS)	AT1G16825
Downregulated (FH > AR)	AT1G26730		Upregulated (AR < GS)	AT3G08065
Downregulated (FH > AR)	AT4G34610		Upregulated (AR < GS)	AT2G29570
Downregulated (FH > AR)	AT4G34600		Upregulated (AR < GS)	AT1G04630
Downregulated (FH > AR)	AT4G24415		Upregulated (AR < GS)	AT4G30060
Downregulated (FH > AR)	AT2G24970		Upregulated (AR < GS)	AT3G43270
Downregulated (FH > AR)	AT5G45860		Upregulated (AR < GS)	AT3G11170
Downregulated (FH > AR)	AT3G48140		Upregulated (AR < GS)	AT1G79110
Downregulated (FH > AR)	AT5G59845		Upregulated (AR < GS)	AT3G19340
Downregulated (FH > AR)	AT5G23870		Upregulated (AR < GS)	AT3G13674
Downregulated (FH > AR)	AT4G03965		Upregulated (AR < GS)	AT1G55340
Downregulated (FH > AR)	AT1G17285		Upregulated (AR < GS)	AT3G23190
Downregulated (FH > AR)	AT3G16330		Upregulated (AR < GS)	AT1G42480
Downregulated (FH > AR)	AT1G18910		Upregulated (AR < GS)	AT5G13120
Downregulated (FH > AR)	AT5G42825		Upregulated (AR < GS)	AT4G16970
Downregulated (FH > AR)	AT3G07230		Upregulated (AR < GS)	AT5G10480
Downregulated (FH > AR)	AT4G34050		Upregulated (AR < GS)	AT4G08400
Downregulated (FH > AR)	AT1G47128		Upregulated (AR < GS)	AT4G14780
Downregulated (FH > AR)	AT1G74670		Upregulated (AR < GS)	AT2G18990
Downregulated (FH > AR)	AT3G18560		Upregulated (AR < GS)	AT3G01690
Downregulated (FH > AR)	AT4G14020		Upregulated (AR < GS)	AT4G16220
Downregulated (FH > AR)	AT5G39240		Upregulated (AR < GS)	AT2G46820
Downregulated (FH > AR)	AT1G73790		Upregulated (AR < GS)	AT5G49630
Downregulated (FH > AR)	AT3G07990		Upregulated (AR < GS)	AT1G10020
Downregulated (FH > AR)	AT1G55690		Upregulated (AR < GS)	AT2G25830
Downregulated (FH > AR)	AT2G43360		Upregulated (AR < GS)	AT3G57170
Downregulated (FH > AR)	AT3G21240		Upregulated (AR < GS)	AT5G49010
Downregulated (FH > AR)	AT1G60505		Upregulated (AR < GS)	AT5G14830
Downregulated (FH > AR)	AT3G29240		Upregulated (AR < GS)	AT3G58430
Downregulated (FH > AR)	AT3G14560		Upregulated (AR < GS)	AT3G16080
Downregulated (FH > AR)	AT3G04520		Upregulated (AR < GS)	AT1G09640
Downregulated (FH > AR)	AT3G22240		Upregulated (AR < GS)	AT5G54970
Downregulated (FH > AR)	AT2G02130		Upregulated (AR < GS)	AT2G03240
Downregulated (FH > AR)	AT1G22980		Upregulated (AR < GS)	AT1G14080
Downregulated (FH > AR)	AT2G45300		Upregulated (AR < GS)	AT4G00820
Downregulated (FH > AR)	AT5G25820		Upregulated (AR < GS)	AT5G06278
Downregulated (FH > AR)	AT5G42020		Upregulated (AR < GS)	AT2G26340
Downregulated (FH > AR)	AT3G58200		Upregulated (AR < GS)	AT2G29050
Downregulated (FH > AR)	AT2G15020		Upregulated (AR < GS)	AT3G13750
Downregulated (FH > AR)	AT5G50150		Upregulated (AR < GS)	AT2G39730
Downregulated (FH > AR)	AT5G02230		Upregulated (AR < GS)	AT2G04378
Downregulated (FH > AR)	AT1G26750		Upregulated (AR < GS)	AT5G07720
Downregulated (FH > AR)	AT2G18230		Upregulated (AR < GS)	AT4G29480
Downregulated (FH > AR)	AT5G35525		Upregulated (AR < GS)	AT4G23250
Downregulated (FH > AR)	AT1G13930		Upregulated (AR < GS)	AT5G15230
Downregulated (FH > AR)	AT3G19800		Upregulated (AR < GS)	AT3G47010
Downregulated (FH > AR)	AT4G10850		Upregulated (AR < GS)	AT5G18860
Downregulated (FH > AR)	AT4G17800		Upregulated (AR < GS)	AT1G62050
Downregulated (FH > AR)	AT1G01490		Upregulated (AR < GS)	AT5G47900
Downregulated (FH > AR)	AT1G12240		Upregulated (AR < GS)	AT4G31890
Downregulated (FH > AR)	AT1G59850		Upregulated (AR < GS)	AT3G53750
Downregulated (FH > AR)	AT1G04778		Upregulated (AR < GS)	AT5G53290
Downregulated (FH > AR)	AT5G45560		Upregulated (AR < GS)	AT2G37760
Downregulated (FH > AR)	AT1G25098		Upregulated (AR < GS)	AT1G21370
Downregulated (FH > AR)	AT3G19500		Upregulated (AR < GS)	AT5G41810
Downregulated (FH > AR)	AT4G27230		Upregulated (AR < GS)	AT4G14430
Downregulated (FH > AR)	AT1G55810		Upregulated (AR < GS)	AT4G37450
Downregulated (FH > AR)	AT1G11460		Upregulated (AR < GS)	AT1G26630
Downregulated (FH > AR)	AT3G60130		Upregulated (AR < GS)	AT1G60870
Downregulated (FH > AR)	AT2G28650		Upregulated (AR < GS)	AT5G43170
Downregulated (FH > AR)	AT1G29040		Upregulated (AR < GS)	AT5G04290
Downregulated (FH > AR)	AT2G02990		Upregulated (AR < GS)	AT2G26080
Downregulated (FH > AR)	AT4G04840		Upregulated (AR < GS)	AT1G09083
Downregulated (FH > AR)	AT3G51670		Upregulated (AR < GS)	AT1G54450
Downregulated (FH > AR)	AT5G07680		Upregulated (AR < GS)	AT5G26170
Downregulated (FH > AR)	AT3G61680		Upregulated (AR < GS)	AT5G56320
Downregulated (FH > AR)	AT1G06760		Upregulated (AR < GS)	AT4G39920
Downregulated (FH > AR)	AT1G61800		Upregulated (AR < GS)	AT1G70430
Downregulated (FH > AR)	AT1G12805		Upregulated (AR < GS)	AT1G14350
Downregulated (FH > AR)	AT4G27150		Upregulated (AR < GS)	AT1G11130
Downregulated (FH > AR)	AT5G43580		Upregulated (AR < GS)	AT1G10380
Downregulated (FH > AR)	AT2G45900		Upregulated (AR < GS)	AT2G35620
Downregulated (FH > AR)	AT1G11080		Upregulated (AR < GS)	AT4G34250
Downregulated (FH > AR)	AT1G65590		Upregulated (AR < GS)	AT3G10110
Downregulated (FH > AR)	AT3G44990		Upregulated (AR < GS)	AT5G47600
Downregulated (FH > AR)	AT2G32720		Upregulated (AR < GS)	AT3G12120
Downregulated (FH > AR)	AT1G50055		Upregulated (AR < GS)	AT3G10860
Downregulated (FH > AR)	AT4G31060		Upregulated (AR < GS)	AT5G50330
Downregulated (FH > AR)	AT5G50750		Upregulated (AR < GS)	AT5G41180
Downregulated (FH > AR)	AT2G04955		Upregulated (AR < GS)	AT4G06598
Downregulated (FH > AR)	AT5G04200		Upregulated (AR < GS)	AT3G13760
Downregulated (FH > AR)	AT4G37520		Upregulated (AR < GS)	AT5G44680
Downregulated (FH > AR)	AT5G24380		Upregulated (AR < GS)	AT3G23530
Downregulated (FH > AR)	AT3G43270		Upregulated (AR < GS)	AT1G22360
Downregulated (FH > AR)	AT1G62590		Upregulated (AR < GS)	AT5G62670
Downregulated (FH > AR)	AT2G38240		Upregulated (AR < GS)	AT3G58975
Downregulated (FH > AR)	AT4G13495		Upregulated (AR < GS)	AT4G12050
Downregulated (FH > AR)	AT3G42052		Upregulated (AR < GS)	AT1G38065
Downregulated (FH > AR)	AT3G06300		Upregulated (AR < GS)	AT1G74170
Downregulated (FH > AR)	AT2G01280		Upregulated (AR < GS)	AT2G15400
Downregulated (FH > AR)	AT4G08705		Upregulated (AR < GS)	AT5G06250
Downregulated (FH > AR)	AT1G42480		Upregulated (AR < GS)	AT3G21250
Downregulated (FH > AR)	AT4G16660		Upregulated (AR < GS)	AT5G57440
Downregulated (FH > AR)	AT4G14780		Upregulated (AR < GS)	AT1G63470
Downregulated (FH > AR)	AT5G09480		Upregulated (AR < GS)	AT1G44760
Downregulated (FH > AR)	AT3G53730		Upregulated (AR < GS)	AT3G51740
Downregulated (FH > AR)	AT2G42830		Upregulated (AR < GS)	AT5G43990
Downregulated (FH > AR)	AT5G57590		Upregulated (AR < GS)	AT5G57330
Downregulated (FH > AR)	AT5G06845		Upregulated (AR < GS)	AT4G33030
Downregulated (FH > AR)	AT5G20940		Upregulated (AR < GS)	AT5G53250
Downregulated (FH > AR)	AT3G17160		Upregulated (AR < GS)	AT5G63980
Downregulated (FH > AR)	AT1G34315		Upregulated (AR < GS)	AT4G20110
Downregulated (FH > AR)	AT3G61898		Upregulated (AR < GS)	AT5G08600
Downregulated (FH > AR)	AT5G35630		Upregulated (AR < GS)	AT3G61380
Downregulated (FH > AR)	AT1G09380		Upregulated (AR < GS)	AT5G33390
Downregulated (FH > AR)	AT2G29050		Upregulated (AR < GS)	AT3G58940
Downregulated (FH > AR)	AT5G07190		Upregulated (AR < GS)	AT5G01850
Downregulated (FH > AR)	AT5G06690		Upregulated (AR < GS)	AT3G18660
Downregulated (FH > AR)	AT3G63040		Upregulated (AR < GS)	AT1G79340
Downregulated (FH > AR)	AT1G33700		Upregulated (AR < GS)	AT3G12550
Downregulated (FH > AR)	AT3G02030		Upregulated (AR < GS)	AT3G24040
Downregulated (FH > AR)	AT2G23910		Upregulated (AR < GS)	AT5G59080
Downregulated (FH > AR)	AT1G63460		Upregulated (AR < GS)	AT3G61580
Downregulated (FH > AR)	AT1G09863		Upregulated (AR < GS)	AT2G44610
Downregulated (FH > AR)	AT5G48880		Upregulated (AR < GS)	AT5G12890
Downregulated (FH > AR)	AT2G30070		Upregulated (AR < GS)	AT3G58100
Downregulated (FH > AR)	AT5G54640		Upregulated (AR < GS)	AT4G34760
Downregulated (FH > AR)	AT4G09250		Upregulated (AR < GS)	AT1G73590
Downregulated (FH > AR)	AT2G35520		Upregulated (AR < GS)	AT3G62360
Downregulated (FH > AR)	AT3G52920		Upregulated (AR < GS)	AT3G60900
Downregulated (FH > AR)	AT4G36648		Upregulated (AR < GS)	AT5G10200
			Upregulated (AR < GS)	AT5G27830
			Upregulated (AR < GS)	AT2G30380
			Upregulated (AR < GS)	AT4G22280
			Upregulated (AR < GS)	AT1G73660
			Upregulated (AR < GS)	AT3G17350
			Upregulated (AR < GS)	AT2G14900
			Upregulated (AR < GS)	AT5G06640
			Upregulated (AR < GS)	AT3G54210
			Upregulated (AR < GS)	AT5G62630
			Upregulated (AR < GS)	AT1G65610
			Upregulated (AR < GS)	AT5G50890
			Upregulated (AR < GS)	AT1G62570
			Upregulated (AR < GS)	AT5G22440
			Upregulated (AR < GS)	AT5G04080
			Upregulated (AR < GS)	AT2G42570
			Upregulated (AR < GS)	AT2G45200
			Upregulated (AR < GS)	AT1G53860
			Upregulated (AR < GS)	AT5G57970
			Upregulated (AR < GS)	AT1G08260
			Upregulated (AR < GS)	AT2G17442
			Upregulated (AR < GS)	AT2G37640
			Upregulated (AR < GS)	AT4G28100
			Upregulated (AR < GS)	AT1G02640
			Upregulated (AR < GS)	AT5G40610
			Upregulated (AR < GS)	AT2G46570
			Upregulated (AR < GS)	AT4G26790
			Upregulated (AR < GS)	AT3G29360
			Upregulated (AR < GS)	AT5G07440
			Upregulated (AR < GS)	AT3G04770
			Upregulated (AR < GS)	AT3G59900
			Upregulated (AR < GS)	AT1G26945
			Upregulated (AR < GS)	AT2G23010
			Upregulated (AR < GS)	AT5G06270
			Upregulated (AR < GS)	AT1G06350
			Upregulated (AR < GS)	AT3G01470
			Upregulated (AR < GS)	AT1G64390
			Upregulated (AR < GS)	AT1G18730
			Upregulated (AR < GS)	AT1G61190
			Upregulated (AR < GS)	AT1G26690
			Upregulated (AR < GS)	AT5G15220
			Upregulated (AR < GS)	AT5G08160
			Upregulated (AR < GS)	AT5G11560
			Upregulated (AR < GS)	AT1G24310
			Upregulated (AR < GS)	AT3G59330
			Upregulated (AR < GS)	AT5G09350
			Upregulated (AR < GS)	AT1G09415
			Upregulated (AR < GS)	AT3G18960
			Upregulated (AR < GS)	AT5G46790
			Upregulated (AR < GS)	AT1G52905
			Upregulated (AR < GS)	AT1G07743
			Upregulated (AR < GS)	AT4G27852
			Upregulated (AR < GS)	AT1G71270
			Upregulated (AR < GS)	AT1G64090
			Upregulated (AR < GS)	AT2G42500
			Upregulated (AR < GS)	AT2G32240
			Upregulated (AR < GS)	AT5G13520
			Upregulated (AR < GS)	AT4G18480
			Upregulated (AR < GS)	AT1G78370
			Upregulated (AR < GS)	AT5G03355
			Upregulated (AR < GS)	AT3G25585
			Upregulated (AR < GS)	AT4G14750
			Upregulated (AR < GS)	AT2G47650
			Upregulated (AR < GS)	AT5G43760
			Upregulated (AR < GS)	AT5G44650
			Upregulated (AR < GS)	AT1G14140
			Upregulated (AR < GS)	AT1G29785
			Upregulated (AR < GS)	AT4G27320
			Upregulated (AR < GS)	AT4G17600
			Upregulated (AR < GS)	AT3G21770
			Upregulated (AR < GS)	AT3G17120
			Upregulated (AR < GS)	AT5G58000
			Upregulated (AR < GS)	AT5G24430
			Upregulated (AR < GS)	AT1G02300
			Upregulated (AR < GS)	AT5G54160
			Upregulated (AR < GS)	AT4G21990
			Upregulated (AR < GS)	AT3G14390
			Upregulated (AR < GS)	AT1G28130
			Upregulated (AR < GS)	AT1G77330
			Upregulated (AR < GS)	AT3G43960
			Upregulated (AR < GS)	AT2G32180
			Upregulated (AR < GS)	AT1G15970
			Upregulated (AR < GS)	AT1G27460
			Upregulated (AR < GS)	AT5G60430
			Upregulated (AR < GS)	AT4G17880
			Upregulated (AR < GS)	AT4G38800
			Upregulated (AR < GS)	AT2G42210
			Upregulated (AR < GS)	AT5G02430
			Upregulated (AR < GS)	AT4G28890
			Upregulated (AR < GS)	AT3G59700
			Upregulated (AR < GS)	AT5G40550
			Upregulated (AR < GS)	AT4G36520
			Upregulated (AR < GS)	AT4G04910
			Upregulated (AR < GS)	AT1G35580
			Upregulated (AR < GS)	AT3G06778
			Upregulated (AR < GS)	AT2G36880
			Upregulated (AR < GS)	AT1G04420
			Upregulated (AR < GS)	AT1G05190
			Upregulated (AR < GS)	AT1G63330
			Upregulated (AR < GS)	AT1G60660
			Upregulated (AR < GS)	AT1G13950
			Upregulated (AR < GS)	AT1G23330
			Upregulated (AR < GS)	AT1G75130
			Upregulated (AR < GS)	AT5G35940
			Upregulated (AR < GS)	AT2G37630
			Upregulated (AR < GS)	AT1G04430
			Upregulated (AR < GS)	AT1G32990
			Upregulated (AR < GS)	AT5G38520
			Upregulated (AR < GS)	AT4G01240
			Upregulated (AR < GS)	AT3G51330
			Upregulated (AR < GS)	AT2G36000
			Upregulated (AR < GS)	AT1G22550
			Upregulated (AR < GS)	AT2G28315
			Upregulated (AR < GS)	AT2G17420
			Upregulated (AR < GS)	AT4G02610
			Upregulated (AR < GS)	AT2G41870
			Upregulated (AR < GS)	AT5G26830
			Upregulated (AR < GS)	AT5G65440
			Upregulated (AR < GS)	AT1G04520
			Upregulated (AR < GS)	AT1G15660
			Upregulated (AR < GS)	AT2G18876
			Upregulated (AR < GS)	AT4G25870
			Upregulated (AR < GS)	AT1G17560
			Upregulated (AR < GS)	AT5G48450
			Upregulated (AR < GS)	AT2G35650
			Upregulated (AR < GS)	AT1G66390
			Upregulated (AR < GS)	AT5G19100
			Upregulated (AR < GS)	AT4G00440
			Upregulated (AR < GS)	AT5G14930
			Upregulated (AR < GS)	AT3G09630
			Upregulated (AR < GS)	AT1G34150
			Upregulated (AR < GS)	AT3G29185
			Upregulated (AR < GS)	AT1G20330
			Upregulated (AR < GS)	AT1G52220
			Upregulated (AR < GS)	AT1G65310
			Upregulated (AR < GS)	AT3G06880
			Upregulated (AR < GS)	AT5G07030
			Upregulated (AR < GS)	AT3G15770
			Upregulated (AR < GS)	AT3G49670
			Upregulated (AR < GS)	AT4G10480
			Upregulated (AR < GS)	AT5G06630
			Upregulated (AR < GS)	AT2G39930
			Upregulated (AR < GS)	AT5G03650
			Upregulated (AR < GS)	AT1G04540
			Upregulated (AR < GS)	AT2G27720
			Upregulated (AR < GS)	AT2G35140
			Upregulated (AR < GS)	AT1G22910
			Upregulated (AR < GS)	AT4G02390
			Upregulated (AR < GS)	AT2G34710
			Upregulated (AR < GS)	AT4G31470
			Upregulated (AR < GS)	AT1G20010
			Upregulated (AR < GS)	AT2G39740
			Upregulated (AR < GS)	AT5G23840
			Upregulated (AR < GS)	AT1G35510
			Upregulated (AR < GS)	AT5G00590
			Upregulated (AR < GS)	AT1G26930
			Upregulated (AR < GS)	AT4G32340
			Upregulated (AR < GS)	AT5G43810
			Upregulated (AR < GS)	AT3G26350
			Upregulated (AR < GS)	AT5G13430
			Upregulated (AR < GS)	AT1G52570
			Upregulated (AR < GS)	AT4G36920
			Upregulated (AR < GS)	AT1G30420
			Upregulated (AR < GS)	AT3G56120
			Upregulated (AR < GS)	AT4G19985
			Upregulated (AR < GS)	AT3G03130
			Upregulated (AR < GS)	AT4G02530
			Upregulated (AR < GS)	AT1G70000
			Upregulated (AR < GS)	AT1G76260
			Upregulated (AR < GS)	AT5G26800
			Upregulated (AR < GS)	AT2G36390
			Upregulated (AR < GS)	AT4G15802
			Upregulated (AR < GS)	AT2G40010
			Upregulated (AR < GS)	AT1G05805
			Upregulated (AR < GS)	AT3G08670
			Upregulated (AR < GS)	AT5G46290
			Upregulated (AR < GS)	AT1G17650
			Upregulated (AR < GS)	AT5G43730
			Upregulated (AR < GS)	AT5G55520
			Upregulated (AR < GS)	AT3G16150
			Upregulated (AR < GS)	AT5G12140
			Upregulated (AR < GS)	AT3G09810
			Upregulated (AR < GS)	AT5G37830
			Upregulated (AR < GS)	AT5G61980
			Upregulated (AR < GS)	AT3G47750
			Upregulated (AR < GS)	AT5G56220
			Upregulated (AR < GS)	AT2G35470
			Upregulated (AR < GS)	AT1G03830
			Upregulated (AR < GS)	AT1G29240
			Upregulated (AR < GS)	AT5G08391
			Upregulated (AR < GS)	AT5G57840
			Upregulated (AR < GS)	AT5G65460
			Upregulated (AR < GS)	AT5G42280
			Upregulated (AR < GS)	AT5G18930
			Upregulated (AR < GS)	AT3G15160
			Upregulated (AR < GS)	AT4G39540
			Upregulated (AR < GS)	AT2G05300
			Upregulated (AR < GS)	AT2G26690
			Upregulated (AR < GS)	AT4G01100
			Upregulated (AR < GS)	AT5G58030
			Upregulated (AR < GS)	AT1G07610
			Upregulated (AR < GS)	AT4G34630
			Upregulated (AR < GS)	AT1G77390
			Upregulated (AR < GS)	AT5G13710
			Upregulated (AR < GS)	AT2G42290
			Upregulated (AR < GS)	AT2G40800
			Upregulated (AR < GS)	AT1G48360
			Upregulated (AR < GS)	AT2G39681
			Upregulated (AR < GS)	AT4G13100
			Upregulated (AR < GS)	AT5G02260
			Upregulated (AR < GS)	AT4G24175
			Upregulated (AR < GS)	AT2G46990
			Upregulated (AR < GS)	AT5G66055
			Upregulated (AR < GS)	AT1G74180
			Upregulated (AR < GS)	AT5G18790
			Upregulated (AR < GS)	AT1G19920
			Upregulated (AR < GS)	AT1G79260
			Upregulated (AR < GS)	AT1G70340
			Upregulated (AR < GS)	AT3G62060
			Upregulated (AR < GS)	AT4G04350
			Upregulated (AR < GS)	AT3G56340
			Upregulated (AR < GS)	AT3G44590
			Upregulated (AR < GS)	AT2G40480
			Upregulated (AR < GS)	AT5G48620
			Upregulated (AR < GS)	AT2G03350
			Upregulated (AR < GS)	AT2G24020
			Upregulated (AR < GS)	AT4G34260
			Upregulated (AR < GS)	AT5G08680
			Upregulated (AR < GS)	AT1G10570
			Upregulated (AR < GS)	AT5G40010
			Upregulated (AR < GS)	AT3G22400
			Upregulated (AR < GS)	AT1G12560
			Upregulated (AR < GS)	AT1G74110
			Upregulated (AR < GS)	AT1G34010
			Upregulated (AR < GS)	AT5G65810
			Upregulated (AR < GS)	AT3G14172
			Upregulated (AR < GS)	AT3G24750
			Upregulated (AR < GS)	AT3G48930
			Upregulated (AR < GS)	AT1G29410
			Upregulated (AR < GS)	AT4G12620
			Upregulated (AR < GS)	AT1G25480
			Upregulated (AR < GS)	AT1G22170
			Upregulated (AR < GS)	AT4G26100
			Upregulated (AR < GS)	AT4G15560
			Upregulated (AR < GS)	AT5G38747
			Upregulated (AR < GS)	AT4G01490
			Upregulated (AR < GS)	AT5G48060
			Upregulated (AR < GS)	AT5G59680
			Upregulated (AR < GS)	AT3G09745
			Upregulated (AR < GS)	AT5G66460
			Upregulated (AR < GS)	AT3G43430
			Upregulated (AR < GS)	AT4G02660
			Upregulated (AR < GS)	AT4G02900
			Upregulated (AR < GS)	AT3G01330
			Upregulated (AR < GS)	AT1G32200
			Upregulated (AR < GS)	AT5G60690
			Upregulated (AR < GS)	AT2G05790
			Upregulated (AR < GS)	AT5G45420
			Upregulated (AR < GS)	AT5G27850
			Upregulated (AR < GS)	AT5G03940
			Upregulated (AR < GS)	AT3G13120
			Upregulated (AR < GS)	AT1G01430
			Upregulated (AR < GS)	AT5G16170
			Upregulated (AR < GS)	AT3G55005
			Upregulated (AR < GS)	AT5G23220
			Upregulated (AR < GS)	AT3G59750
			Upregulated (AR < GS)	AT1G06537
			Upregulated (AR < GS)	AT5G19190
			Upregulated (AR < GS)	AT5G20950
			Upregulated (AR < GS)	AT5G16140
			Upregulated (AR < GS)	AT1G21910
			Upregulated (AR < GS)	AT1G75190
			Upregulated (AR < GS)	AT3G53430
			Upregulated (AR < GS)	AT3G01720
			Upregulated (AR < GS)	AT1G24095
			Upregulated (AR < GS)	AT4G04745
			Upregulated (AR < GS)	AT3G48750
			Upregulated (AR < GS)	AT2G37080
			Upregulated (AR < GS)	AT4G30140
			Upregulated (AR < GS)	AT4G31020
			Upregulated (AR < GS)	AT5G61790
			Upregulated (AR < GS)	AT5G20520
			Upregulated (AR < GS)	AT5G01770
			Upregulated (AR < GS)	AT3G09800
			Upregulated (AR < GS)	AT2G30050
			Upregulated (AR < GS)	AT3G13030
			Upregulated (AR < GS)	AT4G40060
			Upregulated (AR < GS)	AT5G60550
			Upregulated (AR < GS)	AT3G54080
			Upregulated (AR < GS)	AT1G21170
			Upregulated (AR < GS)	AT3G14410
			Upregulated (AR < GS)	AT4G28040
			Upregulated (AR < GS)	AT3G09730
			Upregulated (AR < GS)	AT5G18370
			Upregulated (AR < GS)	AT5G15890
			Upregulated (AR < GS)	AT1G06560
			Upregulated (AR < GS)	AT2G47610
			Upregulated (AR < GS)	AT2G33210
			Upregulated (AR < GS)	AT1G76240
			Upregulated (AR < GS)	AT4G01480
			Upregulated (AR < GS)	AT3G58160
			Upregulated (AR < GS)	AT2G27840
			Upregulated (AR < GS)	AT4G17770
			Upregulated (AR < GS)	AT4G37660
			Upregulated (AR < GS)	AT4G01730
			Upregulated (AR < GS)	AT4G00490
			Upregulated (AR < GS)	AT5G22110
			Upregulated (AR < GS)	AT4G31600
			Upregulated (AR < GS)	AT2G36870
			Upregulated (AR < GS)	AT4G37830
			Upregulated (AR < GS)	AT1G09470
			Upregulated (AR < GS)	AT1G78570
			Upregulated (AR < GS)	AT1G80340
			Upregulated (AR < GS)	AT4G34090
			Upregulated (AR < GS)	AT1G05350
			Upregulated (AR < GS)	AT4G33400
			Upregulated (AR < GS)	AT4G24370
			Upregulated (AR < GS)	AT2G22250
			Upregulated (AR < GS)	AT3G58930
			Upregulated (AR < GS)	AT1G13330
			Upregulated (AR < GS)	AT1G30510
			Upregulated (AR < GS)	AT3G29250
			Upregulated (AR < GS)	AT1G23170
			Upregulated (AR < GS)	AT5G35740
			Upregulated (AR < GS)	AT2G32010
			Upregulated (AR < GS)	AT2G29490
			Upregulated (AR < GS)	AT4G37550
			Upregulated (AR < GS)	AT1G15290
			Upregulated (AR < GS)	AT3G66658
			Upregulated (AR < GS)	AT1G09580
			Upregulated (AR < GS)	AT3G52470
			Upregulated (AR < GS)	AT1G64583
			Upregulated (AR < GS)	AT5G62500
			Upregulated (AR < GS)	AT1G42970
			Upregulated (AR < GS)	AT4G13330
			Upregulated (AR < GS)	AT2G13820
			Upregulated (AR < GS)	AT1G61000
			Upregulated (AR < GS)	AT1G26910
			Upregulated (AR < GS)	AT5G58420
			Upregulated (AR < GS)	AT5G22790
			Upregulated (AR < GS)	AT4G30620
			Upregulated (AR < GS)	AT3G59760
			Upregulated (AR < GS)	AT5G17870
			Upregulated (AR < GS)	AT4G22310
			Upregulated (AR < GS)	AT4G04700
			Upregulated (AR < GS)	AT5G24170
			Upregulated (AR < GS)	AT2G23050
			Upregulated (AR < GS)	AT5G08280
			Upregulated (AR < GS)	AT2G40850
			Upregulated (AR < GS)	AT1G16560
			Upregulated (AR < GS)	AT2G33370
			Upregulated (AR < GS)	AT2G42920
			Upregulated (AR < GS)	AT5G54370
			Upregulated (AR < GS)	AT5G53580
			Upregulated (AR < GS)	AT2G36800
			Upregulated (AR < GS)	AT5G51350
			Upregulated (AR < GS)	AT5G62410
			Upregulated (AR < GS)	AT5G53890
			Upregulated (AR < GS)	AT3G29035
			Upregulated (AR < GS)	AT4G23500
			Upregulated (AR < GS)	AT1G70560
			Upregulated (AR < GS)	AT2G24270
			Upregulated (AR < GS)	AT5G36700
			Upregulated (AR < GS)	AT5G13050
			Upregulated (AR < GS)	AT1G32170
			Upregulated (AR < GS)	AT5G50420
			Upregulated (AR < GS)	AT4G38330
			Upregulated (AR < GS)	AT1G29160
			Upregulated (AR < GS)	AT1G61420
			Upregulated (AR < GS)	AT5G62390
			Upregulated (AR < GS)	AT5G47780
			Upregulated (AR < GS)	AT1G75990
			Upregulated (AR < GS)	AT5G10080
			Upregulated (AR < GS)	AT3G17465
			Upregulated (AR < GS)	AT3G13403
			Upregulated (AR < GS)	AT1G56345
			Upregulated (AR < GS)	AT2G47160
			Upregulated (AR < GS)	AT4G25570
			Upregulated (AR < GS)	AT2G42840
			Upregulated (AR < GS)	AT5G35732
			Upregulated (AR < GS)	AT1G24625
			Upregulated (AR < GS)	AT1G63400
			Upregulated (AR < GS)	AT5G49080
			Upregulated (AR < GS)	AT5G37660
			Upregulated (AR < GS)	AT1G51800
			Upregulated (AR < GS)	AT1G71830
			Upregulated (AR < GS)	AT2G45190
			Upregulated (AR < GS)	AT1G07070
			Upregulated (AR < GS)	AT2G38750
			Upregulated (AR < GS)	AT2G01630
			Upregulated (AR < GS)	AT5G57490
			Upregulated (AR < GS)	AT1G02620
			Upregulated (AR < GS)	AT4G00900
			Upregulated (AR < GS)	AT1G22260
			Upregulated (AR < GS)	AT1G03780
			Upregulated (AR < GS)	AT5G48440
			Upregulated (AR < GS)	AT1G53040
			Upregulated (AR < GS)	AT1G58070
			Upregulated (AR < GS)	AT5G67420
			Upregulated (AR < GS)	AT1G68060
			Upregulated (AR < GS)	AT5G51710
			Upregulated (AR < GS)	AT2G27470
			Upregulated (AR < GS)	AT4G05190
			Upregulated (AR < GS)	AT3G48130
			Upregulated (AR < GS)	AT3G22190
			Upregulated (AR < GS)	AT2G43460
			Upregulated (AR < GS)	AT1G30230
			Upregulated (AR < GS)	AT1G34350
			Upregulated (AR < GS)	AT2G18490
			Upregulated (AR < GS)	AT4G35950
			Upregulated (AR < GS)	AT5G47770
			Upregulated (AR < GS)	AT4G32150
			Upregulated (AR < GS)	AT1G28470
			Upregulated (AR < GS)	AT5G47030
			Upregulated (AR < GS)	AT3G06030
			Upregulated (AR < GS)	AT1G21740
			Upregulated (AR < GS)	AT5G14450
			Upregulated (AR < GS)	AT1G19990
			Upregulated (AR < GS)	AT3G26520
			Upregulated (AR < GS)	AT5G19250
			Upregulated (AR < GS)	AT1G72700
			Upregulated (AR < GS)	AT1G24320
			Upregulated (AR < GS)	AT3G10720
			Upregulated (AR < GS)	AT3G53320
			Upregulated (AR < GS)	AT3G63445
			Upregulated (AR < GS)	AT1G60989
			Upregulated (AR < GS)	AT3G49080
			Upregulated (AR < GS)	AT1G11730
			Upregulated (AR < GS)	AT4G25120
			Upregulated (AR < GS)	AT5G61320
			Upregulated (AR < GS)	AT5G39570
			Upregulated (AR < GS)	AT1G34430
			Upregulated (AR < GS)	AT3G16100
			Upregulated (AR < GS)	AT1G14460
			Upregulated (AR < GS)	AT5G45780
			Upregulated (AR < GS)	AT3G21300
			Upregulated (AR < GS)	AT1G79560
			Upregulated (AR < GS)	AT3G05060
			Upregulated (AR < GS)	AT3G49810
			Upregulated (AR < GS)	AT4G36930
			Upregulated (AR < GS)	AT3G63290
			Upregulated (AR < GS)	AT3G59100
			Upregulated (AR < GS)	AT4G33520
			Upregulated (AR < GS)	AT2G34900
			Upregulated (AR < GS)	AT1G63740
			Upregulated (AR < GS)	AT2G01750
			Upregulated (AR < GS)	AT2G13440
			Upregulated (AR < GS)	AT5G56120
			Upregulated (AR < GS)	AT4G24830
			Upregulated (AR < GS)	AT1G27200
			Upregulated (AR < GS)	AT5G27930
			Upregulated (AR < GS)	AT4G39400
			Upregulated (AR < GS)	AT4G31350
			Upregulated (AR < GS)	AT3G23780
			Upregulated (AR < GS)	AT3G20330
			Upregulated (AR < GS)	AT5G67450
			Upregulated (AR < GS)	AT3G60310
			Upregulated (AR < GS)	AT3G04380
			Upregulated (AR < GS)	AT3G62110
			Upregulated (AR < GS)	AT3G55170
			Upregulated (AR < GS)	AT3G53610
			Upregulated (AR < GS)	AT1G10540
			Upregulated (AR < GS)	AT5G13510
			Upregulated (AR < GS)	AT5G42860
			Upregulated (AR < GS)	AT1G07380
			Upregulated (AR < GS)	AT5G64640
			Upregulated (AR < GS)	AT3G47980
			Upregulated (AR < GS)	AT5G43060
			Upregulated (AR < GS)	AT1G49240
			Upregulated (AR < GS)	AT1G76180
			Upregulated (AR < GS)	AT3G09270
			Upregulated (AR < GS)	AT3G01980
			Upregulated (AR < GS)	AT2G03505
			Upregulated (AR < GS)	AT1G09240
			Upregulated (AR < GS)	AT5G10440
			Upregulated (AR < GS)	AT5G54590
			Upregulated (AR < GS)	AT5G54190
			Upregulated (AR < GS)	AT5G05010
			Upregulated (AR < GS)	AT3G07810
			Upregulated (AR < GS)	AT5G06390
			Upregulated (AR < GS)	AT2G46740
			Upregulated (AR < GS)	AT1G06283
			Upregulated (AR < GS)	AT2G45680
			Upregulated (AR < GS)	AT3G53920
			Upregulated (AR < GS)	AT1G44125
			Upregulated (AR < GS)	AT3G49210
			Upregulated (AR < GS)	AT4G21850
			Upregulated (AR < GS)	AT3G20370
			Upregulated (AR < GS)	AT2G41740
			Upregulated (AR < GS)	AT1G65920
			Upregulated (AR < GS)	AT4G14096
			Upregulated (AR < GS)	AT3G07140
			Upregulated (AR < GS)	AT1G11740
			Upregulated (AR < GS)	AT1G28440
			Upregulated (AR < GS)	AT1G18040
			Upregulated (AR < GS)	AT2G03120
			Upregulated (AR < GS)	AT1G75590
			Upregulated (AR < GS)	AT3G60510
			Upregulated (AR < GS)	AT2G38080
			Upregulated (AR < GS)	AT1G17700
			Upregulated (AR < GS)	AT5G08100
			Upregulated (AR < GS)	AT3G12290
			Upregulated (AR < GS)	AT5G59150
			Upregulated (AR < GS)	AT5G19750
			Upregulated (AR < GS)	AT1G19690
			Upregulated (AR < GS)	AT2G03680
			Upregulated (AR < GS)	AT2G16510
			Upregulated (AR < GS)	AT3G25110
			Upregulated (AR < GS)	AT5G13550
			Upregulated (AR < GS)	AT2G07690
			Upregulated (AR < GS)	AT3G52940
			Upregulated (AR < GS)	AT3G06700
			Upregulated (AR < GS)	AT4G09310
			Upregulated (AR < GS)	AT1G48770
			Upregulated (AR < GS)	AT1G75560
			Upregulated (AR < GS)	AT3G06868
			Upregulated (AR < GS)	AT2G42580
			Upregulated (AR < GS)	AT5G50375
			Upregulated (AR < GS)	AT1G23820
			Upregulated (AR < GS)	AT5G13960
			Upregulated (AR < GS)	AT3G25860
			Upregulated (AR < GS)	AT2G43110
			Upregulated (AR < GS)	AT1G56120
			Upregulated (AR < GS)	AT2G08765
			Upregulated (AR < GS)	AT4G37100
			Upregulated (AR < GS)	AT2G18390
			Upregulated (AR < GS)	AT3G53760
			Upregulated (AR < GS)	AT5G50460
			Upregulated (AR < GS)	AT1G64060
			Upregulated (AR < GS)	AT3G07320
			Upregulated (AR < GS)	AT5G08120
			Upregulated (AR < GS)	AT3G05330
			Upregulated (AR < GS)	AT5G59090
			Upregulated (AR < GS)	AT1G15470
			Upregulated (AR < GS)	AT2G25870
			Upregulated (AR < GS)	AT5G04960
			Upregulated (AR < GS)	AT4G12600
			Upregulated (AR < GS)	AT3G53680
			Upregulated (AR < GS)	AT3G49910
			Upregulated (AR < GS)	AT1G41830
			Upregulated (AR < GS)	AT1G02390
			Upregulated (AR < GS)	AT5G13820
			Upregulated (AR < GS)	AT2G47500
			Upregulated (AR < GS)	AT5G64550
			Upregulated (AR < GS)	AT4G15550
			Upregulated (AR < GS)	AT3G58650
			Upregulated (AR < GS)	AT1G26810
			Upregulated (AR < GS)	AT1G80110
			Upregulated (AR < GS)	AT2G20650
			Upregulated (AR < GS)	AT5G58250
			Upregulated (AR < GS)	AT3G55360
			Upregulated (AR < GS)	AT1G66520
			Upregulated (AR < GS)	AT1G77690
			Upregulated (AR < GS)	AT5G52970
			Upregulated (AR < GS)	AT5G51890
			Upregulated (AR < GS)	AT4G27640
			Upregulated (AR < GS)	AT5G23780
			Upregulated (AR < GS)	AT3G62000
			Upregulated (AR < GS)	AT5G11710
			Upregulated (AR < GS)	AT4G36808
			Upregulated (AR < GS)	AT3G24560
			Upregulated (AR < GS)	AT2G35190
			Upregulated (AR < GS)	AT3G27060
			Upregulated (AR < GS)	AT5G64040
			Upregulated (AR < GS)	AT1G54370
			Upregulated (AR < GS)	AT5G37000
			Upregulated (AR < GS)	AT2G41850
			Upregulated (AR < GS)	AT1G12730
			Upregulated (AR < GS)	AT5G06000
			Upregulated (AR < GS)	AT3G24760
			Upregulated (AR < GS)	AT3G45850
			Upregulated (AR < GS)	AT2G32380
			Upregulated (AR < GS)	AT1G29640
			Upregulated (AR < GS)	AT5G16390
			Upregulated (AR < GS)	AT2G31750
			Upregulated (AR < GS)	AT3G23740
			Upregulated (AR < GS)	AT4G01850
			Upregulated (AR < GS)	AT1G74920
			Upregulated (AR < GS)	AT5G01075
			Upregulated (AR < GS)	AT1G22300
			Upregulated (AR < GS)	AT3G02820
			Upregulated (AR < GS)	AT4G36660
			Upregulated (AR < GS)	AT1G61760
			Upregulated (AR < GS)	AT3G54770
			Upregulated (AR < GS)	AT3G48170
			Upregulated (AR < GS)	AT2G40660
			Upregulated (AR < GS)	AT5G43830
			Upregulated (AR < GS)	AT3G03360
			Upregulated (AR < GS)	AT1G64530
			Upregulated (AR < GS)	AT5G41460
			Upregulated (AR < GS)	AT5G02370
			Upregulated (AR < GS)	AT1G16880
			Upregulated (AR < GS)	AT5G67260
			Upregulated (AR < GS)	AT3G20210
			Upregulated (AR < GS)	AT5G02820
			Upregulated (AR < GS)	AT5G26260
			Upregulated (AR < GS)	AT3G26760
			Upregulated (AR < GS)	AT1G50010
			Upregulated (AR < GS)	AT2G42960
			Upregulated (AR < GS)	AT5G40150
			Upregulated (AR < GS)	AT1G75350
			Upregulated (AR < GS)	AT2G33180
			Upregulated (AR < GS)	AT3G56080
			Upregulated (AR < GS)	AT3G45230
			Upregulated (AR < GS)	AT5G07660
			Upregulated (AR < GS)	AT4G03110
			Upregulated (AR < GS)	AT5G47435
			Upregulated (AR < GS)	AT5G49555
			Upregulated (AR < GS)	AT5G01660
			Upregulated (AR < GS)	AT2G42660
			Upregulated (AR < GS)	AT1G53070
			Upregulated (AR < GS)	AT2G02500
			Upregulated (AR < GS)	AT3G49680
			Upregulated (AR < GS)	AT3G17940
			Upregulated (AR < GS)	AT3G28900
			Upregulated (AR < GS)	AT5G45760
			Upregulated (AR < GS)	AT4G28990
			Upregulated (AR < GS)	AT3G56960
			Upregulated (AR < GS)	AT1G65985
			Upregulated (AR < GS)	AT3G14610
			Upregulated (AR < GS)	AT2G40610
			Upregulated (AR < GS)	AT1G18080
			Upregulated (AR < GS)	AT1G17840
			Upregulated (AR < GS)	AT5G14090
			Upregulated (AR < GS)	AT2G20050
			Upregulated (AR < GS)	AT2G21830
			Upregulated (AR < GS)	AT5G27390
			Upregulated (AR < GS)	AT4G32915
			Upregulated (AR < GS)	AT3G51850
			Upregulated (AR < GS)	AT3G18280
			Upregulated (AR < GS)	AT1G68890
[truncated: 7,352 more rows]

## Sheet: limma-voom with TMM
Supplementary Dataset S5. Differential gene expression analysis of Col seed RNA-seq data.
Differential expression analysis result of limma-voom normalized with TMM-method.
	FH-AR						AR-GS
GeneID	logFC	AveExpr	t	P.Value	adj.P.Val	B	logFC	AveExpr	t	P.Value	adj.P.Val	B
AT1G01010	0.115471	1.47545	0.329947	0.748901	0.874656	-6.10586	0.244369	1.47545	0.777924	0.456341	0.492154	-6.71634
AT1G01020	0.552689	3.04179	2.51784	0.0325949	0.101737	-3.98414	-0.594258	3.04179	-3.06329	0.0133122	0.0187301	-3.92788
AT1G01030	-0.774964	0.326377	-1.66659	0.12954	0.265842	-4.59157	0.69222	0.326377	1.83868	0.09872	0.11914	-5.18644
AT1G01040	0.383998	4.38357	2.64076	0.0266146	0.0881519	-4.17844	-0.461904	4.38357	-3.50816	0.00651441	0.00973375	-3.59183
AT1G01050	0.272486	4.93965	2.1926	0.0556602	0.146703	-4.96121	-1.37465	4.93965	-12.6272	4.44652e-07	3.30681e-06	6.65263
AT1G01060	-2.19241	2.47971	-5.8441	0.000234306	0.00342361	0.981097	0.482279	2.47971	2.28243	0.0480342	0.0610974	-5.33771
AT1G01070	3.26591	-0.746725	2.28416	0.047898	0.132305	-3.68193	-3.82498	-0.746725	-2.85086	0.0188373	0.0256706	-3.0394
AT1G01080	-0.0975667	2.52961	-0.240599	0.815193	0.922393	-6.15522	-2.55649	2.52961	-8.68737	1.05286e-05	4.06573e-05	3.7967
AT1G01090	1.12744	3.91801	5.42588	0.000401467	0.00486829	0.36803	-2.49046	3.91801	-13.5022	2.4843e-07	2.07879e-06	7.56351
AT1G01100	0.640795	7.53354	5.71668	0.000275381	0.00379743	0.178602	-1.54118	7.53354	-14.218	1.58217e-07	1.47545e-06	7.53971
AT1G01110	1.24659	0.174253	1.55656	0.153594	0.299476	-4.48899	-4.03513	0.174253	-6.09631	0.000171279	0.000396329	1.28089
AT1G01120	-1.9908	1.82644	-5.27018	0.000493641	0.0055991	0.191946	-0.756642	1.82644	-3.85046	0.00381603	0.00599953	-2.51651
AT1G01140	-0.158775	1.8182	-0.384084	0.709728	0.846107	-5.90651	-2.4012	1.8182	-8.13441	1.80082e-05	6.25881e-05	3.34808
AT1G01160	0.0680459	6.34224	0.664941	0.522564	0.687732	-7.1688	0.214638	6.34224	2.17002	0.0577562	0.0724833	-6.12165
AT1G01170	0.709453	7.01154	8.36031	1.44135e-05	0.00058325	3.3074	1.70704	7.01154	19.3951	1.01639e-08	1.92219e-07	10.5449
AT1G01180	-0.600712	3.00543	-4.28762	0.0019714	0.0144077	-1.51857	4.28781	3.00543	16.325	4.69241e-08	5.8415e-07	9.27766
AT1G01200	0.294703	0.93715	0.526659	0.611012	0.766917	-5.82689	-0.146642	0.93715	-0.294938	0.774653	0.796743	-6.7978
AT1G01210	0.642693	3.89754	3.16721	0.0112465	0.0489618	-3.18852	-0.468498	3.89754	-2.51152	0.0329365	0.043018	-5.09754
AT1G01220	0.0613363	2.43734	0.19584	0.849034	0.946367	-6.22926	-1.7617	2.43734	-7.34358	4.08542e-05	0.000121096	2.35629
AT1G01225	1.07671	0.159948	2.90416	0.0172615	0.0654953	-2.94648	2.02953	0.159948	4.02875	0.00290566	0.00468987	-1.48061
AT1G01230	0.0728717	5.44775	0.635698	0.540612	0.70327	-7.12213	1.15683	5.44775	10.0496	3.13211e-06	1.53238e-05	4.42804
AT1G01240	-0.592864	6.97203	-6.56108	9.82341e-05	0.00199418	1.24546	3.0413	6.97203	31.9145	1.15799e-10	1.01116e-08	15.2772
AT1G01250	0.185038	2.36676	1.37632	0.201604	0.361282	-6.0214	5.07042	2.36676	13.7245	2.15456e-07	1.86178e-06	7.55457
AT1G01260	-0.379556	4.36264	-2.88535	0.0178015	0.0669713	-3.7308	-0.507161	4.36264	-4.72471	0.00104656	0.0018905	-1.71246
AT1G01290	0.841387	3.31687	3.52974	0.00629578	0.0328535	-2.3893	-1.11899	3.31687	-5.25813	0.000501677	0.000993807	-0.51377
AT1G01300	-0.0353641	6.42153	-0.260327	0.8004	0.9125	-7.35916	-0.291376	6.42153	-2.26111	0.0497459	0.0631055	-5.98392
AT1G01320	0.0195497	5.80105	0.173012	0.866425	0.958509	-7.26524	-1.0326	5.80105	-10.0822	3.04783e-06	1.50218e-05	4.41848
AT1G01340	1.22287	0.0445305	2.31384	0.0456168	0.127861	-3.71644	0.569493	0.0445305	0.997515	0.344271	0.37952	-5.94779
AT1G01350	-0.380036	5.217	-3.29278	0.00918509	0.0426969	-3.39139	1.89788	5.217	15.9119	5.88391e-08	6.88031e-07	8.77438
AT1G01355	0.151705	0.7058	0.549526	0.595857	0.75396	-6.2219	4.69543	0.7058	7.53603	3.3272e-05	0.000102104	2.79141
AT1G01360	-0.320864	3.37993	-2.18405	0.0564451	0.148304	-4.80453	1.73589	3.37993	11.2852	1.17e-06	7.16527e-06	5.88217
AT1G01370	-1.77898	-2.48914	-1.24432	0.244444	0.409689	-4.59529	-4.37738	-2.48914	-4.22861	0.00215186	0.0035855	-1.07948
AT1G01380	0.0712436	-2.95777	0.0630059	0.951123	0.978511	-5.0603	-6.67233	-2.95777	-8.19832	1.69005e-05	5.94285e-05	2.79923
AT1G01420	0.119309	0.0592718	0.320721	0.755657	0.879175	-6.17375	5.14182	0.0592718	5.75176	0.000263345	0.000571129	0.836004
AT1G01430	0.490841	1.48321	1.11243	0.294446	0.462304	-5.35807	-1.95558	1.48321	-5.50583	0.000361523	0.000748303	0.3197
AT1G01440	-0.532769	3.0399	-2.71968	0.0233702	0.0804426	-3.71175	0.527539	3.0399	3.27904	0.00939013	0.0136105	-3.69906
AT1G01448	0.134786	4.23038	0.984497	0.350295	0.519263	-6.58	0.839339	4.23038	6.26775	0.000139079	0.000333665	0.519367
AT1G01450	0.4655	-0.0698369	0.619096	0.551019	0.713502	-5.42728	-0.907531	-0.0698369	-1.42538	0.187396	0.215935	-5.50757
AT1G01470	-0.0468208	8.0192	-0.642539	0.536357	0.69973	-7.32336	3.37203	8.0192	44.0319	6.27948e-12	1.73637e-09	18.2047
AT1G01480	-1.05324	4.21154	-10.7961	1.70757e-06	0.000148742	5.65811	6.11581	4.21154	25.7243	8.09448e-10	3.44346e-08	12.931
AT1G01490	1.08174	3.57424	5.26524	0.000496922	0.00561538	0.121088	-0.96531	3.57424	-5.06779	0.000649125	0.00124364	-0.84808
AT1G01500	-0.148654	4.38264	-0.824162	0.430896	0.601852	-6.82343	1.79209	4.38264	9.30775	5.95209e-06	2.56556e-05	3.92345
AT1G01510	-0.0837365	3.64525	-0.331819	0.747533	0.873901	-6.52127	-2.24173	3.64525	-11.6985	8.59482e-07	5.56817e-06	6.2173
AT1G01520	-1.4681	4.78473	-11.1271	1.31999e-06	0.000125468	6.01785	-0.0158062	4.78473	-0.162172	0.87471	0.888191	-8.0954
AT1G01540	0.169329	3.89884	0.70272	0.499792	0.666608	-6.50734	-1.40211	3.89884	-7.09765	5.34205e-05	0.000150777	1.68464
AT1G01550	-0.472683	5.75226	-4.14462	0.00243968	0.0167311	-2.07873	2.14525	5.75226	18.1345	1.84851e-08	2.9749e-07	9.97023
AT1G01570	-0.412141	0.0483156	-0.824107	0.430926	0.601852	-5.3664	0.097695	0.0483156	0.242338	0.813886	0.832031	-6.60612
AT1G01580	-0.457999	4.10229	-2.77116	0.0214721	0.0761791	-4.107	2.70866	4.10229	13.4835	2.51452e-07	2.09926e-06	7.44148
AT1G01600	-0.972108	2.90175	-3.16264	0.01133	0.0492198	-2.8531	-0.344186	2.90175	-1.62087	0.13909	0.163651	-6.33736
AT1G01610	2.24406	-1.5181	1.13666	0.284697	0.451762	-4.67089	-8.94395	-1.5181	-6.26282	0.000139907	0.000335079	1.23927
AT1G01620	0.679691	2.52555	1.20243	0.259518	0.426262	-5.35517	-4.13536	2.52555	-9.17922	6.68117e-06	2.81322e-05	4.38166
AT1G01630	0.941222	1.43097	1.83997	0.098518	0.219691	-4.42874	-2.55723	1.43097	-5.99944	0.000192993	0.000438184	1.03723
AT1G01640	0.399631	2.37541	1.38043	0.20038	0.359686	-5.37412	-1.22721	2.37541	-5.15871	0.000573577	0.00111621	-0.430228
AT1G01650	0.108695	5.85292	1.02092	0.333636	0.502423	-6.89148	2.64587	5.85292	22.1887	3.05324e-09	8.2673e-08	11.9154
AT1G01690	0.847255	0.0687289	1.18569	0.265749	0.432951	-4.9233	-2.41121	0.0687289	-4.08093	0.0026851	0.00437013	-1.40779
AT1G01700	1.6145	0.764766	3.02553	0.0141563	0.0575907	-2.7127	-2.51486	0.764766	-5.28025	0.000487036	0.000968447	0.231289
AT1G01710	0.471813	4.84949	4.26627	0.00203475	0.0147159	-1.75397	1.17656	4.84949	10.1896	2.78725e-06	1.40092e-05	4.66625
AT1G01715	0.357876	2.39252	1.40437	0.193372	0.351114	-5.5129	0.406792	2.39252	1.68421	0.12602	0.149264	-5.94505
AT1G01720	-1.31278	9.3921	-11.3298	1.13112e-06	0.000115852	5.96696	3.91302	9.3921	33.1083	8.30877e-11	7.98079e-09	15.5886
AT1G01725	0.554814	3.77063	4.52713	0.00138865	0.0112886	-1.1747	1.63733	3.77063	11.4961	9.98432e-07	6.26598e-06	6.02453
AT1G01730	0.105323	4.63054	0.715745	0.492086	0.659415	-6.97386	1.87718	4.63054	11.5719	9.43685e-07	5.99543e-06	5.89124
AT1G01740	-0.0598018	1.39248	-0.134556	0.895889	0.978511	-5.95188	-1.40051	1.39248	-4.18669	0.00229071	0.0037905	-1.65633
AT1G01750	0.0712436	-2.78534	0.0544357	0.957763	0.978511	-5.06064	-7.20311	-2.78534	-7.68686	2.84051e-05	8.99207e-05	2.44252
AT1G01760	-0.877413	0.392288	-1.38241	0.199792	0.358963	-4.76626	-1.81432	0.392288	-4.37613	0.00173028	0.00295036	-1.15298
AT1G01770	-0.130852	4.02356	-0.840983	0.421883	0.592668	-6.51757	-0.47901	4.02356	-3.69904	0.00482585	0.00741656	-3.23216
AT1G01780	0.232116	2.76415	0.739269	0.478359	0.646287	-6.16665	-0.878706	2.76415	-3.39167	0.00783978	0.0115386	-3.31607
AT1G01790	3.32212	-1.76813	1.76538	0.110911	0.239286	-4.2035	-7.21845	-1.76813	-4.79345	0.000949742	0.00173832	-0.363111
AT1G01800	0.402459	5.08606	3.47363	0.00688092	0.0348341	-3.00973	0.25078	5.08606	2.24303	0.0512445	0.0648687	-5.83954
AT1G01810	-0.00909203	1.40415	-0.0267659	0.979224	0.98723	-6.31672	2.019	1.40415	5.06377	0.000652703	0.00124927	-0.294795
AT1G01820	0.0155859	6.119	0.172288	0.866978	0.958814	-7.41065	1.54211	6.119	16.7156	3.80707e-08	5.04202e-07	9.15958
AT1G01830	-0.881179	2.92339	-3.8952	0.00356235	0.0218898	-1.79481	0.700989	2.92339	3.93057	0.00337441	0.00537326	-2.62335
AT1G01840	-0.101126	0.0702404	-0.224615	0.827236	0.931457	-5.85231	1.72845	0.0702404	3.48785	0.00672747	0.0100324	-2.38766
AT1G01860	0.337212	2.58843	1.25268	0.241523	0.406361	-5.68934	-0.209401	2.58843	-0.889067	0.396836	0.432839	-6.96309
AT1G01880	-0.434748	1.34592	-1.16305	0.274369	0.441398	-5.49988	1.02606	1.34592	3.02551	0.0141569	0.0198116	-3.55531
AT1G01900	-3.36138	-2.22452	-2.64317	0.0265092	0.0879085	-3.40777	-1.98683	-2.22452	-2.51332	0.0328388	0.0429027	-3.70375
AT1G01910	0.0955208	4.839	0.58681	0.571585	0.732234	-7.01103	0.473865	4.839	3.06807	0.013209	0.0185949	-4.45198
AT1G01920	0.180498	4.15867	1.24911	0.242767	0.40774	-6.10024	-1.05693	4.15867	-8.65195	1.08878e-05	4.17969e-05	3.32434
AT1G01930	-0.374278	4.38049	-2.66216	0.0256927	0.0861236	-4.23878	1.13649	4.38049	8.51566	1.2401e-05	4.63483e-05	3.07818
AT1G01940	0.345189	3.73942	2.27148	0.0489061	0.134479	-4.68717	0.515501	3.73942	3.5217	0.00637634	0.00954699	-3.41752
AT1G01950	0.358075	2.95972	1.31382	0.221028	0.383912	-5.57309	-1.76915	2.95972	-8.08027	1.9009e-05	6.53568e-05	3.07044
AT1G01960	-0.432016	5.92959	-4.45152	0.00154969	0.0121226	-1.52865	-0.347708	5.92959	-3.94642	0.0032936	0.00525697	-3.17066
AT1G01970	-0.430287	4.65805	-4.36758	0.00175215	0.0132244	-1.62401	2.74965	4.65805	23.5851	1.7663e-09	5.76654e-08	12.5675
AT1G01990	0.11509	4.74831	0.968428	0.357837	0.527081	-6.70313	0.699711	4.74831	6.08142	0.000174436	0.000401902	0.161804
AT1G02000	0.707929	0.876268	1.41683	0.189811	0.346787	-4.99569	-0.482846	0.876268	-1.07429	0.310321	0.344692	-6.19195
AT1G02010	0.729239	2.02525	2.20803	0.0542712	0.144233	-4.19623	-0.556594	2.02525	-1.88082	0.0922888	0.111904	-5.503
AT1G02020	-0.263035	3.4731	-1.38358	0.199446	0.358733	-5.90438	0.941268	3.4731	5.37377	0.00043006	0.000869169	-0.533394
AT1G02050	0.24433	3.54059	1.11599	0.292997	0.461035	-6.09038	-0.760358	3.54059	-4.08553	0.0026665	0.00434341	-2.42805
AT1G02060	-0.287054	3.09449	-1.24951	0.242627	0.4077	-5.7539	-0.859605	3.09449	-4.91089	0.000805893	0.00150461	-1.07717
AT1G02080	-0.433048	6.39554	-3.98839	0.00308939	0.0197069	-2.31105	-0.282011	6.39554	-2.79372	0.0206904	0.02796	-5.11648
AT1G02090	-0.47783	5.30849	-3.96469	0.00320303	0.0201988	-2.26653	1.03692	5.30849	9.04521	7.5474e-06	3.10086e-05	3.46146
AT1G02100	0.366175	5.18461	3.44715	0.00717658	0.0358737	-3.0291	-0.432398	5.18461	-4.37904	0.00172291	0.00293944	-2.35396
AT1G02110	-0.152599	4.74768	-0.906639	0.38795	0.557443	-6.62387	-0.910096	4.74768	-6.39741	0.000119109	0.000293391	0.57763
AT1G02120	-0.0551684	5.72856	-0.539583	0.602422	0.759898	-7.20958	1.03205	5.72856	10.2136	2.73228e-06	1.37975e-05	4.53757
AT1G02130	0.497745	4.32808	2.27481	0.0486389	0.133885	-4.79377	-0.0475756	4.32808	-0.231836	0.821789	0.839358	-7.86376
AT1G02140	0.17331	6.66898	2.00264	0.0758459	0.18231	-5.59137	-0.160052	6.66898	-1.91475	0.0874002	0.106337	-6.53879
AT1G02145	0.617565	3.86769	3.04727	0.0136638	0.0562264	-3.34018	-0.850003	3.86769	-4.69811	0.00108682	0.00195471	-1.53233
AT1G02150	0.163904	6.59342	1.7486	0.113891	0.243242	-5.962	-0.220778	6.59342	-2.44717	0.036624	0.0475112	-5.69012
AT1G02160	0.794188	4.31136	6.84584	7.08008e-05	0.00159915	1.89655	0.777404	4.31136	6.44142	0.000113057	0.000280644	0.774392
AT1G02170	-0.489507	3.19824	-1.5962	0.144502	0.286492	-5.34248	-0.795329	3.19824	-3.5055	0.00654193	0.00977086	-3.3388
AT1G02180	1.59509	0.368986	2.47742	0.0348416	0.106189	-3.42834	-3.02475	0.368986	-5.39624	0.000417471	0.0008468	0.426143
AT1G02205	0.0712436	-1.56794	0.0526305	0.959162	0.978511	-5.0607	-10.8445	-1.56794	-11.3001	1.15687e-06	7.08959e-06	4.50674
AT1G02220	4.58264	-1.6075	4.20446	0.00223074	0.0157185	-2.04334	-6.23874	-1.6075	-6.35862	0.000124734	0.000304945	1.30854
AT1G02260	-0.0410611	3.90639	-0.251151	0.807271	0.916681	-6.80412	-0.685329	3.90639	-5.07171	0.000645657	0.00123761	-1.05371
AT1G02270	-0.12377	2.87835	-0.497103	0.630892	0.783303	-6.43428	-0.00874398	2.87835	-0.0423627	0.967124	0.970963	-7.5311
AT1G02280	0.23778	6.404	2.41466	0.0386397	0.113885	-4.86178	-1.58401	6.404	-17.3487	2.73907e-08	3.94851e-07	9.50203
AT1G02290	0.112359	2.33489	0.414696	0.68796	0.830869	-6.22445	-0.813361	2.33489	-3.72985	0.00459964	0.00710662	-2.65277
AT1G02300	0.424925	-0.311887	0.555553	0.591896	0.750459	-5.26847	-2.84916	-0.311887	-4.83967	0.000890078	0.00164263	-0.291563
AT1G02305	0.261587	6.36862	2.94798	0.0160669	0.062361	-4.03391	-0.100188	6.36862	-1.17001	0.271697	0.305268	-7.51552
AT1G02310	-0.819467	1.89558	-5.10132	0.000620089	0.00654959	-0.439889	9.8282	1.89558	8.22012	1.654e-05	5.84309e-05	2.87926
AT1G02330	-0.00319535	4.53197	-0.0279926	0.978272	0.986488	-7.12666	0.489367	4.53197	4.58604	0.00127558	0.00225117	-1.9429
AT1G02340	0.0712436	-3.3332	0.0635267	0.950719	0.978511	-5.06027	-5.55416	-3.3332	-6.75525	7.84924e-05	0.000207554	1.64994
AT1G02360	0.0712436	-3.21599	0.0636896	0.950593	0.978511	-5.06027	-5.89814	-3.21599	-7.24264	4.55713e-05	0.000132619	2.06812
AT1G02370	0.376042	3.88245	2.62922	0.027126	0.0894956	-4.12922	0.27413	3.88245	2.02586	0.073046	0.0900129	-5.91053
AT1G02380	-1.38304	3.39824	-8.70942	1.03115e-05	0.000471899	3.90922	5.03947	3.39824	16.6004	4.04735e-08	5.26849e-07	9.44357
AT1G02390	4.63177	-0.740916	3.14737	0.0116136	0.0501417	-2.81408	-3.67872	-0.740916	-2.52049	0.0324531	0.0424444	-3.49947
AT1G02400	-2.42473	1.92579	-9.19116	6.60951e-06	0.000365526	4.24823	3.85681	1.92579	13.6469	2.26376e-07	1.93235e-06	7.75128
AT1G02405	-0.26751	1.47674	-1.17951	0.268081	0.434901	-5.80265	3.68712	1.47674	9.56201	4.75409e-06	2.14971e-05	4.74943
AT1G02410	-0.344182	4.02105	-2.53649	0.0316078	0.0994953	-4.34251	0.940183	4.02105	7.50243	3.44765e-05	0.000105147	2.04248
AT1G02420	-1.42454	1.00069	-2.46258	0.0357052	0.108	-3.61658	1.49091	1.00069	3.34086	0.00850324	0.0124296	-3.01911
AT1G02460	0.0712436	-3.43033	0.063716	0.950573	0.978511	-5.06027	-5.25443	-3.43033	-6.36496	0.000123795	0.000303094	1.29008
AT1G02470	1.47492	-3.05261	1.18429	0.266278	0.433363	-4.635	-4.98824	-3.05261	-5.38325	0.000424696	0.000859947	0.294278
AT1G02475	0.196236	2.12147	0.716624	0.491569	0.658915	-6.09966	0.27395	2.12147	1.10122	0.299044	0.333449	-6.61028
AT1G02500	1.21795	4.90311	4.54497	0.00135331	0.0111002	-0.989067	-3.80759	4.90311	-15.852	6.08307e-08	7.03524e-07	8.9558
AT1G02520	0.582015	1.24647	0.870287	0.406491	0.576242	-5.35199	-3.70543	1.24647	-7.11958	5.21442e-05	0.000147907	2.41052
AT1G02560	0.255067	6.24147	2.74615	0.0223738	0.078088	-4.36333	0.112396	6.24147	1.24858	0.242953	0.274919	-7.41464
AT1G02610	-0.562308	3.2588	-4.30008	0.00193539	0.0142194	-1.55585	4.25476	3.2588	17.5975	2.41401e-08	3.59045e-07	9.94032
AT1G02620	-1.77898	-2.58408	-1.12954	0.287534	0.454723	-4.67014	-4.08338	-2.58408	-3.56419	0.00596252	0.00898045	-1.9849
AT1G02640	0.720855	3.37308	1.87671	0.0928991	0.210584	-4.48573	-6.97707	3.37308	-22.9396	2.26568e-09	6.72337e-08	11.6893
AT1G02650	-1.561	0.0783946	-2.57141	0.0298388	0.0956667	-3.32442	0.975133	0.0783946	2.2667	0.0492917	0.062579	-4.53499
AT1G02660	-1.67684	4.82972	-16.1832	5.06817e-08	1.69136e-05	9.2407	4.21819	4.82972	31.6626	1.24391e-10	1.07124e-08	15.1903
AT1G02670	-0.508712	0.104539	-0.873765	0.404691	0.574622	-5.23008	-1.27418	0.104539	-3.04722	0.013665	0.0191835	-3.16338
AT1G02680	0.0626457	4.4915	0.57873	0.576798	0.737283	-7.01075	1.44514	4.4915	12.816	3.90972e-07	2.98545e-06	6.84343
AT1G02690	-0.101874	3.99057	-0.625086	0.547251	0.709932	-6.64224	-0.785514	3.99057	-5.88346	0.000223	0.000495756	0.0665939
AT1G02700	-0.186585	8.8468	-2.13814	0.0608447	0.156468	-5.51399	3.21093	8.8468	35.7795	4.11814e-11	5.35651e-09	16.3172
AT1G02705	-2.81495	0.547407	-7.47675	3.54291e-05	0.00102959	2.25171	4.18357	0.547407	10.4663	2.22206e-06	1.1762e-05	5.41435
AT1G02720	0.670164	1.44293	1.37093	0.203221	0.363251	-5.0481	-2.20111	1.44293	-5.50233	0.000363175	0.000751213	0.350189
AT1G02730	1.47492	-2.11821	1.18088	0.267562	0.434432	-4.63722	-7.79224	-2.11821	-8.74879	9.93616e-06	3.87965e-05	3.1815
AT1G02740	-0.321659	3.00641	-1.59321	0.14517	0.287505	-5.45248	0.657262	3.00641	3.72522	0.00463293	0.007152	-2.92772
AT1G02750	-0.172518	3.68448	-1.31595	0.220341	0.38312	-6.10215	1.38623	3.68448	10.4958	2.16979e-06	1.1528e-05	5.14242
AT1G02770	0.306466	2.97074	1.60551	0.142437	0.284121	-5.56456	1.66949	2.97074	7.60101	3.10715e-05	9.65035e-05	2.52383
AT1G02780	0.517271	8.59339	5.81435	0.000243264	0.00347113	0.269093	-1.97684	8.59339	-22.8338	2.36153e-09	6.95129e-08	12.058
AT1G02790	0.48891	-1.20178	1.24351	0.244729	0.410045	-5.33921	7.40468	-1.20178	7.28975	4.32994e-05	0.000127208	2.07884
AT1G02810	-0.767971	2.98064	-3.68684	0.00491859	0.0273672	-2.07514	-0.0945239	2.98064	-0.621755	0.549345	0.582643	-7.4207
AT1G02816	-0.292369	6.26602	-2.98637	0.0150902	0.0599163	-4.02651	2.56229	6.26602	24.5795	1.21893e-09	4.48298e-08	12.8452
AT1G02840	0.0571175	6.60273	0.575269	0.579039	0.739345	-7.22629	-0.605386	6.60273	-6.42416	0.00011539	0.000285502	0.38678
AT1G02850	0.402372	7.92841	5.31441	0.000465331	0.0053613	-0.4338	0.964369	7.92841	12.6958	4.24248e-07	3.18099e-06	6.44474
AT1G02860	-0.26485	2.80944	-1.1881	0.264844	0.432086	-5.81237	-0.104514	2.80944	-0.584621	0.572995	0.605861	-7.33591
AT1G02870	0.138534	4.88486	1.06239	0.315408	0.484725	-6.63983	0.7457	4.88486	5.86102	0.000229373	0.000508018	-0.156706
AT1G02880	-0.472942	4.46292	-2.79601	0.0206127	0.0741538	-4.08953	1.97494	4.46292	11.1329	1.3141e-06	7.83601e-06	5.53428
AT1G02890	-0.511275	7.23847	-6.062	0.000178649	0.00287256	0.606018	2.09965	7.23847	24.5846	1.21664e-09	4.48298e-08	12.796
AT1G02900	2.40308	-1.35812	1.91625	0.0871886	0.201111	-4.06339	-3.98289	-1.35812	-3.5932	0.00569624	0.00861208	-1.94347
AT1G02910	0.156257	4.07929	0.894209	0.394221	0.564011	-6.6118	0.677474	4.07929	4.04267	0.002845	0.00460009	-2.67793
AT1G02920	-0.155125	3.32159	-0.105871	0.921647	0.978511	-6.81949	1.11785	3.32159	0.808918	0.471492	0.507265	-7.28
AT1G02930	0.136338	3.40843	0.109964	0.918633	0.978511	-6.99743	2.42715	3.40843	1.51835	0.215949	0.246316	-6.39981
AT1G02960	0.445726	3.96878	2.27282	0.0487984	0.134223	-4.66219	-0.450289	3.96878	-2.54945	0.0309395	0.0405899	-5.07504
AT1G02970	0.0712436	-3.30657	0.0640796	0.950291	0.978511	-5.06025	-5.62716	-3.30657	-6.91554	6.54425e-05	0.000178098	1.79002
AT1G02990	-0.194916	3.9186	-1.0481	0.321603	0.491548	-6.39479	0.623925	3.9186	3.71409	0.0047139	0.00726409	-3.19997
AT1G03000	0.337478	3.80723	1.78304	0.107853	0.23449	-5.30699	-0.930877	3.80723	-5.75837	0.000261144	0.000567164	-0.0137664
AT1G03030	0.0335622	6.07861	0.382055	0.711181	0.846965	-7.3723	2.57488	6.07861	26.7922	5.61288e-10	2.70982e-08	13.6735
AT1G03040	0.0918899	4.69944	0.671039	0.518846	0.684271	-6.8879	-0.0173884	4.69944	-0.139118	0.892384	0.904326	-7.9942
AT1G03060	-0.708186	4.78021	-3.75303	0.00443683	0.0254034	-2.35461	-0.994495	4.78021	-6.75016	7.89506e-05	0.000208486	0.985543
AT1G03070	-0.892673	1.10493	-3.0685	0.0131999	0.0547245	-2.9279	4.08115	1.10493	8.49568	1.26417e-05	4.70072e-05	3.79456
AT1G03080	-0.614935	4.57237	-3.03628	0.0139106	0.056883	-3.45904	-1.21049	4.57237	-7.78318	2.57077e-05	8.30822e-05	2.25463
AT1G03090	-0.188043	5.04849	-1.6627	0.130328	0.267025	-5.95617	1.47421	5.04849	12.8885	3.72309e-07	2.86331e-06	6.79502
AT1G03100	-0.211391	1.9781	-0.725788	0.486195	0.653633	-6.08152	0.815723	1.9781	3.07633	0.0130328	0.0183624	-3.65077
AT1G03103	0.595008	-1.05645	1.18801	0.264878	0.432086	-5.20442	4.78773	-1.05645	4.55689	0.00133025	0.00233703	-0.673972
AT1G03106	-0.233966	9.0556	-1.92969	0.0853242	0.198063	-5.82707	1.23083	9.0556	10.173	2.82587e-06	1.41526e-05	4.3376
AT1G03110	0.163858	1.52149	0.355149	0.730562	0.861627	-5.88147	-2.04703	1.52149	-5.84261	0.000234748	0.000517909	0.73706
AT1G03120	-0.342866	5.64894	-4.03061	0.00289748	0.0189077	-2.25399	2.18915	5.64894	24.4192	1.29274e-09	4.59118e-08	12.8105
AT1G03130	-0.831245	2.99741	-4.54056	0.00136196	0.0111411	-1.04101	3.38126	2.99741	13.2336	2.95922e-07	2.38436e-06	7.46842
AT1G03140	-0.207078	5.72084	-1.68137	0.126582	0.261727	-5.99479	0.826866	5.72084	6.93797	6.38139e-05	0.000174212	1.09805
AT1G03150	0.132507	2.78615	0.556045	0.591573	0.750289	-6.39549	0.0488099	2.78615	0.233197	0.820764	0.838433	-7.43831
AT1G03160	0.339562	4.04517	2.02104	0.0736182	0.178637	-5.02237	-0.970065	4.04517	-6.68227	8.53527e-05	0.000222304	1.13413
AT1G03180	1.72162	0.949055	3.82619	0.00396157	0.0234355	-1.62687	-1.3926	0.949055	-3.27074	0.00951624	0.0137766	-2.82643
AT1G03190	0.0953402	3.78343	0.525391	0.611858	0.767552	-6.76567	0.352191	3.78343	2.1246	0.0622049	0.077549	-5.75739
AT1G03200	0.226389	1.58137	0.810051	0.438558	0.609386	-5.89741	0.596289	1.58137	2.23533	0.0518961	0.0656435	-4.86231
AT1G03210	0.921049	3.27031	5.60112	0.000319438	0.00417235	0.570524	-0.042844	3.27031	-0.268221	0.794504	0.814452	-7.50195
AT1G03220	-1.37331	6.35784	-7.58402	3.31385e-05	0.000996338	2.51542	0.7875	6.35784	4.76446	0.00101277	0.0018371	-1.9645
AT1G03230	-0.425801	5.45247	-2.59713	0.0285996	0.0928106	-4.43586	-0.743864	5.45247	-5.23691	0.000516165	0.00101783	-1.13613
AT1G03250	0.0747612	3.61981	0.484349	0.63957	0.789872	-6.77172	0.693487	3.61981	4.75503	0.00100261	0.00182162	-1.45445
AT1G03260	0.328179	2.28894	1.16344	0.27422	0.441324	-5.63071	-0.878755	2.28894	-3.7407	0.00452262	0.00700007	-2.59465
AT1G03270	-0.0035152	4.64502	-0.030975	0.975957	0.984916	-7.25048	1.92397	4.64502	15.4771	7.5112e-08	8.29779e-07	8.60962
AT1G03280	0.251927	4.43819	1.87625	0.0929681	0.210714	-5.43575	0.0091778	4.43819	0.0742201	0.94244	0.949096	-7.93605
AT1G03290	3.26036	0.587914	2.48405	0.034463	0.105387	-3.42315	-5.22738	0.587914	-4.25744	0.0020616	0.00345081	-1.05269
AT1G03310	1.07567	2.15755	2.7946	0.0206605	0.0742038	-3.1889	-2.49654	2.15755	-7.61681	3.05611e-05	9.5275e-05	2.81835
AT1G03330	0.487123	4.30618	3.35018	0.00837733	0.0399242	-3.02656	-0.071811	4.30618	-0.527383	0.610529	0.641977	-7.73522
AT1G03340	-0.160946	1.56961	-0.37101	0.719111	0.852562	-6.08417	0.0965417	1.56961	0.267028	0.795394	0.81509	-7.06651
AT1G03350	-0.617178	4.82331	-5.13008	0.000596291	0.00638258	-0.410186	1.00225	4.82331	9.06792	7.39232e-06	3.05522e-05	3.54439
AT1G03360	1.14934	3.29637	4.94046	0.000773483	0.0075487	-0.229121	-1.77989	3.29637	-8.56145	1.18683e-05	4.48163e-05	3.55714
AT1G03365	-0.247027	4.40734	-1.34897	0.209919	0.371151	-6.14605	0.185744	4.40734	1.1505	0.279244	0.312919	-7.28337
AT1G03370	-2.12466	2.15783	-6.21928	0.000147458	0.00258667	1.3738	0.583544	2.15783	2.95688	0.0158349	0.0219461	-4.11881
AT1G03380	-0.535885	5.43422	-5.65439	0.000298247	0.00401106	0.205642	1.49377	5.43422	16.0425	5.47437e-08	6.49592e-07	8.80983
AT1G03400	1.07747	0.286388	2.0172	0.074078	0.179538	-4.16861	0.597447	0.286388	1.05287	0.319526	0.354209	-5.98332
AT1G03410	1.65621	-1.99456	1.03483	0.327435	0.497267	-4.72832	-7.97318	-1.99456	-6.99269	6.00223e-05	0.000165619	1.89597
AT1G03430	0.402591	2.8214	1.62543	0.138109	0.277924	-5.32612	0.0819988	2.8214	0.362133	0.725511	0.751068	-7.38207
AT1G03440	-0.0972885	3.24721	-0.673719	0.517217	0.682962	-6.64618	1.80086	3.24721	11.2615	1.1912e-06	7.26342e-06	5.91247
AT1G03457	-0.575958	-1.16536	-0.272717	0.791576	0.905949	-5.14623	-3.512	-1.16536	-2.50285	0.0351277	0.0456692	-3.71758
AT1G03470	-0.14815	6.43703	-1.27854	0.23267	0.39703	-6.67007	4.1256	6.43703	29.3252	2.48607e-10	1.57759e-08	14.5286
AT1G03475	0.0106887	5.72379	0.109028	0.915544	0.978511	-7.29113	-0.504437	5.72379	-5.58547	0.000325969	0.000684297	-0.660111
AT1G03495	-0.689005	1.54802	-1.71767	0.119578	0.251701	-4.73251	-0.416428	1.54802	-1.42869	0.18647	0.214908	-6.13098
AT1G03510	0.00776147	1.38614	0.022846	0.982266	0.989531	-6.20187	0.95537	1.38614	2.89186	0.0176127	0.0241606	-3.74523
AT1G03520	-0.102319	2.63591	-0.462044	0.654886	0.803842	-6.37431	-0.0044665	2.63591	-0.0241933	0.98122	0.983646	-7.44653
AT1G03530	-0.434626	4.46934	-3.11181	0.0123028	0.0521306	-3.478	0.672146	4.46934	5.35444	0.000441217	0.00088898	-0.820491
AT1G03540	-1.43741	0.435974	-3.16193	0.011343	0.0492645	-2.52883	0.706334	0.435974	2.21719	0.0534625	0.0675219	-4.71125
AT1G03545	1.46128	0.242154	2.06956	0.0680405	0.168875	-3.98163	-1.59359	0.242154	-2.4726	0.0351199	0.0456639	-3.95595
AT1G03550	0.631055	3.83371	4.47461	0.00149848	0.0118592	-1.14182	-0.0125087	3.83371	-0.0936362	0.927425	0.935576	-7.74243
AT1G03560	-0.431792	2.82906	-1.73409	0.116527	0.247224	-5.18784	0.640587	2.82906	3.04191	0.0137837	0.0193309	-4.01595
AT1G03580	0.0116425	1.38304	0.0440971	0.965778	0.979682	-6.35162	2.41991	1.38304	7.14534	5.0687e-05	0.000144537	2.37717
AT1G03590	-1.20605	3.64767	-6.73542	8.02951e-05	0.00173418	1.96737	0.172061	3.64767	1.36194	0.20594	0.23577	-6.93048
AT1G03600	-0.598552	6.08221	-5.7408	0.000267046	0.00371746	0.243428	2.07037	6.08221	19.5025	9.6758e-09	1.84325e-07	10.6339
AT1G03610	-1.21722	6.00111	-12.3784	5.28202e-07	6.93503e-05	6.84744	2.82008	6.00111	27.7471	4.09404e-10	2.13475e-08	13.9909
AT1G03620	0.726444	1.87011	1.85226	0.0966033	0.216586	-4.71261	-0.162434	1.87011	-0.447286	0.665115	0.694334	-6.99963
AT1G03630	-0.145594	2.08829	-0.313247	0.761146	0.883309	-6.09201	-1.60239	2.08829	-4.69428	0.00109274	0.0019642	-1.0678
AT1G03650	-0.245627	1.87121	-0.819258	0.433549	0.604014	-6.03054	1.36118	1.87121	4.57572	0.00129465	0.00228108	-1.19735
AT1G03680	0.527083	4.68272	3.79556	0.00415369	0.0242343	-2.40732	0.180915	4.68272	1.35149	0.20914	0.239118	-7.05108
AT1G03687	0.396174	2.6444	1.39809	0.19519	0.353455	-5.37353	-1.80274	2.6444	-7.95112	2.16515e-05	7.25159e-05	3.00672
AT1G03730	-0.231491	2.29944	-0.979986	0.3524	0.521598	-5.96964	0.845666	2.29944	3.93078	0.00337332	0.00537247	-2.35543
AT1G03740	-0.436971	3.1441	-2.08633	0.0662087	0.165693	-4.77032	0.66786	3.1441	3.72334	0.00464648	0.0071711	-2.98594
AT1G03750	-0.454494	3.35688	-2.65957	0.0258024	0.0863156	-3.87556	0.179129	3.35688	1.29217	0.228114	0.259285	-6.86528
AT1G03760	-0.168838	5.20935	-1.42558	0.187341	0.343616	-6.28828	1.20713	5.20935	10.3057	2.53283e-06	1.29898e-05	4.68123
AT1G03770	0.0912151	5.78611	0.99879	0.343686	0.512608	-6.87729	1.66592	5.78611	17.5898	2.42345e-08	3.59578e-07	9.67918
AT1G03780	-3.69595	-0.623554	-3.1596	0.0113859	0.0494037	-2.84275	-1.9183	-0.623554	-3.79364	0.00416599	0.00650046	-2.02715
AT1G03790	-1.18716	9.43271	-11.453	1.0311e-06	0.000108147	6.06946	2.37751	9.43271	22.9331	2.2714e-09	6.7294e-08	12.0824
AT1G03830	0.194638	3.19897	0.773943	0.458578	0.628776	-6.25411	-1.12686	3.19897	-5.51214	0.000358556	0.000742752	-0.185081
AT1G03840	-1.15297	-0.22174	-2.02583	0.073049	0.177658	-4.01788	0.498481	-0.22174	1.18405	0.266366	0.299685	-5.91802
AT1G03850	-0.074611	1.29954	-0.146249	0.88691	0.972256	-5.71477	-3.44424	1.29954	-9.50697	4.98896e-06	2.23377e-05	4.7096
AT1G03860	-0.624142	5.43118	-4.24898	0.00208766	0.0149823	-1.75582	-0.343964	5.43118	-2.70934	0.0237715	0.0318244	-5.1724
AT1G03870	-0.557011	1.04576	-0.700297	0.501234	0.668141	-5.2067	-6.18402	1.04576	-11.8102	7.9206e-07	5.23546e-06	6.17789
AT1G03880	-0.0564218	11.4245	-0.380283	0.712685	0.847947	-7.52176	8.24633	11.4245	51.5987	2.66611e-12	9.5405e-10	19.0428
AT1G03890	0.882555	6.5077	8.17311	1.73283e-05	0.000656456	3.05557	10.1862	6.5077	22.6939	2.49531e-09	7.22848e-08	11.4044
AT1G03900	-0.29555	5.83164	-2.99631	0.0148474	0.0592791	-3.85778	-0.539933	5.83164	-6.05	0.000181308	0.00041563	-0.0487023
AT1G03905	-0.749007	3.95157	-5.49096	0.000368612	0.00461081	0.147007	2.90414	3.95157	17.4315	2.62577e-08	3.82481e-07	9.84307
AT1G03910	-0.324407	6.73198	-3.57998	0.00581604	0.0309815	-3.02746	0.493961	6.73198	5.63878	0.000304297	0.000646122	-0.681483
AT1G03930	0.130064	3.45432	0.72995	0.483767	0.651328	-6.53525	0.386156	3.45432	2.35628	0.0425401	0.0546384	-5.28472
AT1G03940	-0.0398694	2.29477	-0.155186	0.880059	0.967887	-6.36512	-0.0486943	2.29477	-0.224962	0.826974	0.843898	-7.29538
AT1G03950	-0.168223	2.8536	-1.02589	0.331413	0.500479	-6.28764	2.48841	2.8536	11.8257	7.83211e-07	5.19344e-06	6.46333
AT1G03960	0.270459	2.9893	1.35473	0.208144	0.369158	-5.65985	-0.542746	2.9893	-3.19496	0.0107529	0.0153938	-3.72429
AT1G03970	-0.731743	4.88084	-5.83037	0.000238394	0.00344746	0.501762	2.00352	4.88084	15.7509	6.436e-08	7.35025e-07	8.71069
AT1G03990	-0.337199	6.01235	-3.71548	0.00470375	0.0265212	-2.81714	3.10262	6.01235	30.4034	1.79465e-10	1.32066e-08	14.855
AT1G04000	-0.439787	3.1465	-2.12928	0.0617311	0.15793	-4.811	1.71218	3.1465	8.10287	1.85839e-05	6.41976e-05	2.96648
AT1G04007	1.93709	0.373048	3.46077	0.00702295	0.0353374	-2.15763	-1.98664	0.373048	-3.8061	0.00408647	0.00638456	-1.8302
AT1G04010	0.534228	2.73846	2.87614	0.0180722	0.0677064	-3.43815	0.63741	2.73846	3.42296	0.00745825	0.0110267	-3.24606
AT1G04013	0.475222	-0.442957	1.08978	0.303796	0.47192	-5.2737	2.64765	-0.442957	4.32322	0.00187037	0.00315766	-0.978571
AT1G04020	0.0712436	-2.71603	0.0550257	0.957306	0.978511	-5.06061	-7.39309	-2.71603	-7.98806	2.08566e-05	7.03964e-05	2.66632
AT1G04030	0.297801	2.69231	1.24182	0.245324	0.410629	-5.73683	-0.196695	2.69231	-0.934096	0.374351	0.410103	-6.95495
AT1G04040	0.911853	2.69595	2.30683	0.0461459	0.128859	-3.80937	-5.86351	2.69595	-18.3112	1.69588e-08	2.81875e-07	9.88961
AT1G04050	-0.00603256	1.12782	-0.0134133	0.989587	0.99378	-5.92561	-1.0201	1.12782	-2.89487	0.0175261	0.0240508	-3.67093
AT1G04070	0.411221	2.95072	2.30445	0.0463271	0.129217	-4.47969	1.27181	2.95072	6.53847	0.000100865	0.00025538	1.25704
AT1G04080	0.0361992	6.43483	0.396155	0.70111	0.84013	-7.3073	-0.46072	6.43483	-5.32234	0.000460447	0.000922005	-1.09869
AT1G04100	-0.0516242	1.65693	-0.222259	0.829015	0.932377	-6.36228	1.97999	1.65693	7.3867	3.90041e-05	0.000116635	2.5763
AT1G04107	0.0181916	2.62922	0.0775514	0.939862	0.978511	-6.68147	1.67323	2.62922	6.41237	0.000117012	0.000288773	1.18136
AT1G04110	1.47492	-3.083	1.06372	0.314838	0.48406	-4.71095	-4.8802	-3.083	-4.71673	0.00105846	0.00191049	-0.473245
AT1G04117	-0.307266	1.74774	-1.01773	0.335074	0.503839	-5.78932	1.17804	1.74774	4.10972	0.00257103	0.00420442	-1.89615
AT1G04120	0.0614065	7.22363	0.760212	0.466347	0.635136	-7.17762	0.771614	7.22363	9.63065	4.47804e-06	2.04823e-05	3.89097
AT1G04130	-0.213778	3.72814	-1.39896	0.194937	0.353088	-5.9448	0.72965	3.72814	5.25419	0.000504334	0.000997843	-0.775291
AT1G04140	-0.548074	6.05368	-4.43012	0.00159881	0.0124163	-1.58098	-0.159878	6.05368	-1.41518	0.190277	0.219048	-7.21498
AT1G04160	-0.217318	1.32247	-0.509396	0.622584	0.776369	-5.83319	-1.08711	1.32247	-3.3713	0.00809913	0.0118827	-2.9596
AT1G04170	-0.124339	6.57784	-1.46809	0.175741	0.328513	-6.34608	-0.141909	6.57784	-1.75772	0.112261	0.133991	-6.77269
AT1G04183	0.112319	0.0740443	0.163461	0.873724	0.96377	-5.56698	-1.49952	0.0740443	-2.81054	0.0201267	0.0272668	-3.48389
AT1G04190	0.214671	4.70281	1.78337	0.107796	0.234422	-5.57105	-0.787746	4.70281	-7.40975	3.80529e-05	0.000114307	1.84133
AT1G04200	-0.080106	3.39835	-0.41476	0.687915	0.830869	-6.63708	-0.144499	3.39835	-0.892162	0.395261	0.431275	-7.26385
AT1G04210	-0.486897	5.14694	-4.66988	0.00113136	0.00983999	-1.10531	0.254986	5.14694	2.73736	0.0227001	0.0304772	-5.0851
AT1G04220	5.66515	-0.800256	5.2807	0.000486748	0.00553468	-1.21294	-7.49625	-0.800256	-7.39432	3.86866e-05	0.000115781	2.22109
AT1G04230	0.168842	3.76818	1.27325	0.234457	0.398849	-6.14447	0.858606	3.76818	6.60283	9.35715e-05	0.000240079	1.0644
AT1G04240	-1.47988	-1.94094	-1.12505	0.289335	0.4567	-4.71177	-1.8908	-1.94094	-2.18622	0.0562452	0.0707572	-4.14175
AT1G04247	2.16352	-1.41818	1.49036	0.169916	0.321108	-4.44037	-4.96753	-1.41818	-4.06275	0.00275983	0.00447785	-1.29894
AT1G04250	-1.98836	-1.8644	-1.00924	0.338912	0.507479	-4.74963	-5.86636	-1.8644	-4.25232	0.00207731	0.00347329	-1.04265
AT1G04260	0.0975469	3.91561	0.526056	0.611414	0.767188	-6.90406	1.41594	3.91561	7.26527	4.44642e-05	0.000130002	1.84875
AT1G04267	-0.4037	-1.44814	-0.469985	0.649413	0.798746	-5.17049	-1.33783	-1.44814	-2.08339	0.0665262	0.0825584	-4.32886
AT1G04270	0.480888	7.59128	4.91493	0.000801378	0.00773931	-0.956056	-1.83464	7.59128	-19.5276	9.5655e-09	1.82796e-07	10.5805
AT1G04277	0.644994	-1.55345	0.580019	0.575965	0.73645	-5.10374	-1.96091	-1.55345	-2.12871	0.0617894	0.0770572	-4.1618
AT1G04280	0.277792	1.95864	0.721021	0.488986	0.656224	-5.93506	-0.840114	1.95864	-2.65373	0.0260518	0.0346232	-4.29668
AT1G04290	0.693767	2.25981	2.53646	0.0316095	0.0994953	-3.7657	-0.355094	2.25981	-1.42887	0.18642	0.214864	-6.2169
AT1G04300	-0.675378	6.73687	-6.61579	9.21744e-05	0.00191592	1.37523	0.338549	6.73687	3.49709	0.00662966	0.00989615	-3.97106
AT1G04310	1.35859	3.79309	7.61044	3.07658e-05	0.000946841	2.88012	-0.00678926	3.79309	-0.0374294	0.97095	0.974581	-7.6605
AT1G04330	3.66214	-2.49629	3.02827	0.0140933	0.0574115	-2.89244	2.11555	-2.49629	1.27928	0.232419	0.26385	-4.95538
AT1G04340	0.255377	3.30645	1.48576	0.171105	0.322656	-5.61221	-0.400478	3.30645	-2.69456	0.0243572	0.0325345	-4.66226
AT1G04350	0.478806	2.95671	2.97242	0.0154379	0.0607988	-3.49162	2.20998	2.95671	10.3115	2.52071e-06	1.29367e-05	5.24538
AT1G04360	-2.29692	2.05357	-10.0435	3.14803e-06	0.000227081	4.98489	4.24363	2.05357	15.0526	9.59356e-08	9.95353e-07	8.55473
AT1G04390	-0.411682	4.05202	-3.09254	0.0126939	0.0532215	-3.42629	0.879815	4.05202	7.29302	4.31464e-05	0.00012686	1.78465
AT1G04400	-0.928701	6.34482	-9.95635	3.38771e-06	0.000237195	4.90297	1.25436	6.34482	14.0294	1.77829e-07	1.61301e-06	7.44509
AT1G04410	0.128079	7.39729	1.45133	0.180236	0.334686	-6.36991	-2.6695	7.39729	-32.41	1.00747e-10	9.14744e-09	15.4106
AT1G04420	0.432269	3.17031	1.2009	0.260084	0.426923	-5.70075	-2.45137	3.17031	-8.51015	1.24669e-05	4.65373e-05	3.51876
AT1G04430	-0.25182	2.85132	-0.515355	0.618577	0.77342	-6.03797	-3.52112	2.85132	-10.2647	2.61968e-06	1.33732e-05	5.24021
AT1G04433	0.0712436	-3.52996	0.0560441	0.956517	0.978511	-5.06058	-4.94284	-3.52996	-5.22139	0.000527048	0.00103671	0.114983
AT1G04440	-0.32336	4.68059	-2.54154	0.0313456	0.0990062	-4.43699	0.206721	4.68059	1.8382	0.0987951	0.119207	-6.43735
AT1G04480	0.587918	5.74133	5.41208	0.000408833	0.00492814	-0.0434435	-1.85828	5.74133	-18.6964	1.40922e-08	2.42397e-07	10.2904
AT1G04490	-1.30869	0.427729	-2.2621	0.0496655	0.135826	-3.78397	0.716267	0.427729	1.72072	0.119004	0.141496	-5.44403
AT1G04510	0.0755783	5.63924	0.681078	0.512761	0.678958	-7.05134	-0.216339	5.63924	-2.08785	0.0660457	0.0820178	-6.17929
AT1G04513	-1.33716	-2.42388	-1.14024	0.283278	0.45042	-4.67287	-3.08171	-2.42388	-3.66766	0.0050683	0.00774937	-1.84553
AT1G04520	-1.33243	-1.87492	-0.950726	0.366284	0.535417	-4.77697	-7.12133	-1.87492	-7.14641	5.06272e-05	0.000144389	2.0279
AT1G04530	-0.408224	5.99902	-3.33266	0.00861574	0.0407435	-3.40684	1.76322	5.99902	14.2447	1.55647e-07	1.4552e-06	7.63638
AT1G04533	0.505381	-0.28656	0.881632	0.400639	0.570734	-5.26912	-0.00680365	-0.28656	-0.0129288	0.989963	0.991104	-6.44505
AT1G04540	-0.618012	-2.15605	-0.419655	0.684461	0.828563	-5.00314	-4.22042	-2.15605	-3.94792	0.00328609	0.0052459	-1.45386
AT1G04550	-0.304149	3.08403	-1.4796	0.17271	0.324717	-5.58422	0.239153	3.08403	1.39958	0.194759	0.22391	-6.63496
AT1G04555	-0.158871	2.87983	-0.923233	0.379689	0.549345	-6.27051	1.31973	2.87983	7.66819	2.89628e-05	9.12429e-05	2.56087
AT1G04560	-0.0545253	11.8441	-0.700757	0.50096	0.667922	-7.33165	4.24835	11.8441	53.8172	1.01569e-12	6.25594e-10	19.988
AT1G04570	-1.08049	1.52069	-3.51576	0.0064365	0.0333426	-2.21423	2.71969	1.52069	7.86727	2.35813e-05	7.75562e-05	3.10632
AT1G04580	3.726	-0.465008	3.09529	0.0126375	0.0530803	-2.71655	-1.86893	-0.465008	-1.50731	0.165598	0.19247	-5.03331
AT1G04590	0.320937	5.01749	3.06069	0.0133686	0.0552361	-3.6913	0.482317	5.01749	4.72764	0.00104222	0.00188377	-1.79884
AT1G04600	-0.363131	0.396065	-0.835593	0.424756	0.595552	-5.48927	0.463068	0.396065	1.25562	0.240504	0.272316	-5.94776
AT1G04610	1.65621	-2.71563	1.20441	0.258789	0.425635	-4.62182	-5.81906	-2.71563	-5.80365	0.000246577	0.000539846	0.756091
AT1G04620	0.696332	4.28189	5.19274	0.000547788	0.00598989	-0.12748	-0.954736	4.28189	-7.85871	2.37889e-05	7.8084e-05	2.48484
AT1G04630	0.517871	3.20642	1.70312	0.122341	0.255695	-5.20257	-1.25937	3.20642	-4.88742	0.000832647	0.00154996	-1.04489
AT1G04635	-0.355629	1.53072	-1.29427	0.227418	0.390845	-5.43497	1.25877	1.53072	4.78103	0.0009665	0.00176466	-0.812056
AT1G04640	-0.0923478	2.4531	-0.374518	0.716588	0.850591	-6.49305	1.2393	2.4531	5.03303	0.000680785	0.00129671	-0.682712
AT1G04647	4.1884	-1.80793	1.50534	0.178501	0.332215	-4.44173	-6.31464	-1.80793	-2.63666	0.0354245	0.0460304	-3.47634
AT1G04650	-0.0296937	0.993515	-0.0838411	0.934996	0.978511	-6.00829	0.2763	0.993515	0.887968	0.397397	0.433388	-6.48685
AT1G04660	0.959399	4.97838	5.49923	0.000364651	0.0045801	-0.0607619	3.71723	4.97838	13.5217	2.45316e-07	2.05935e-06	7.49089
AT1G04680	-2.0939	-0.0799312	-1.62225	0.138793	0.278778	-4.33579	-5.15675	-0.0799312	-7.41849	3.76989e-05	0.000113364	2.71751
AT1G04690	0.301717	5.31405	2.75999	0.0218704	0.0770233	-4.18854	-0.414879	5.31405	-4.08175	0.00268175	0.00436591	-2.84773
AT1G04700	1.96119	-1.19641	1.414	0.190613	0.347732	-4.5326	-3.15836	-1.19641	-2.56551	0.0301308	0.0396	-3.47317
AT1G04710	0.159241	3.7282	0.705684	0.498032	0.664747	-6.4979	-0.976566	3.7282	-5.18439	0.000554002	0.00108274	-0.808257
AT1G04730	0.0712436	-2.61462	0.0608023	0.95283	0.978511	-5.06039	-7.70995	-2.61462	-9.22293	6.42277e-06	2.72088e-05	3.4665
AT1G04750	0.0412561	5.45457	0.40802	0.692682	0.833891	-7.19245	0.0271422	5.45457	0.286576	0.780848	0.801946	-8.08776
AT1G04770	-0.365709	3.92186	-1.60412	0.142744	0.284411	-5.56879	-0.807381	3.92186	-4.53127	0.00138036	0.00241506	-1.88999
AT1G04778	1.90524	-1.34849	3.24959	0.00984587	0.0447651	-2.43136	6.44666	-1.34849	4.822	0.000912401	0.00167755	-0.361009
AT1G04780	-0.0545268	4.51804	-0.391168	0.704665	0.842086	-6.96043	-0.428729	4.51804	-3.54903	0.00610682	0.00918413	-3.58947
AT1G04790	-0.404128	4.55089	-3.63447	0.00533871	0.0290493	-2.65939	0.9302	4.55089	9.01145	7.78456e-06	3.17755e-05	3.54415
AT1G04810	-0.0264397	5.92912	-0.254524	0.804743	0.915019	-7.25718	-1.18966	5.92912	-12.6605	4.34604e-07	3.25062e-06	6.52939
AT1G04820	0.10822	3.26367	0.131927	0.898198	0.978511	-5.98405	-6.80821	3.26367	-11.3261	2.56459e-06	1.31213e-05	5.4367
AT1G04830	-0.241939	5.58207	-2.31701	0.0453801	0.127315	-5.04546	1.79601	5.58207	16.7181	3.80201e-08	5.03897e-07	9.20653
AT1G04833	4.55877	-2.98652	0.93585	0.400191	0.570471	-4.85753	-2.33832	-2.98652	-0.459042	0.669061	0.698134	-5.68189
AT1G04837	0.0302141	1.10161	0.058135	0.954896	0.978511	-6.00673	-0.0930055	1.10161	-0.21176	0.836956	0.853178	-6.91239
AT1G04840	-1.29091	0.955735	-3.29363	0.00917246	0.0426708	-2.37113	0.902674	0.955735	3.11629	0.0122138	0.0172954	-3.38312
AT1G04850	-0.0284156	6.46954	-0.307898	0.765084	0.886357	-7.30521	-1.46746	6.46954	-17.2868	2.82721e-08	4.04045e-07	9.45559
AT1G04860	-0.544258	4.90894	-4.86786	0.000855683	0.00810811	-0.766027	0.268249	4.90894	2.73987	0.0226065	0.0303627	-5.04834
AT1G04870	-0.0302448	4.50357	-0.164636	0.872826	0.963328	-6.93689	-1.37347	4.50357	-9.08563	7.27379e-06	3.01836e-05	3.68356
AT1G04900	-0.136105	2.78908	-0.361808	0.725746	0.857994	-6.22708	-2.25615	2.78908	-8.15213	1.76933e-05	6.16698e-05	3.17966
AT1G04910	0.0966899	4.68745	0.678435	0.514359	0.680503	-6.8792	-0.0271237	4.68745	-0.208759	0.839229	0.855261	-7.97854
AT1G04920	-1.05934	5.55457	-9.91356	3.51265e-06	0.000244679	4.93401	0.932612	5.55457	9.66055	4.36339e-06	2.00584e-05	4.00952
AT1G04930	-0.324693	2.08986	-0.996917	0.344547	0.513593	-5.84377	0.48322	2.08986	1.74324	0.114858	0.136888	-5.83777
AT1G04940	0.00612896	4.29142	0.0447371	0.965282	0.979451	-6.93915	-0.88434	4.29142	-7.68922	2.83353e-05	8.97622e-05	2.23697
AT1G04945	0.461301	3.28555	2.37601	0.0411802	0.11882	-4.40678	0.657692	3.28555	3.40128	0.00772051	0.0113748	-3.46461
AT1G04950	0.0158908	4.83115	0.120691	0.906556	0.978511	-7.15179	0.00727385	4.83115	0.0605624	0.953016	0.958636	-8.03325
AT1G04960	-0.446636	3.83565	-3.37928	0.0079965	0.0386483	-2.93709	1.32692	3.83565	10.5078	2.14891e-06	1.1447e-05	5.09596
AT1G04970	0.132337	5.01371	1.27566	0.233641	0.397946	-6.37611	-0.00845515	5.01371	-0.0878887	0.931867	0.939434	-8.05692
AT1G04973	2.00483	0.723503	3.60653	0.0055781	0.0300172	-1.93845	-1.82518	0.723503	-3.46008	0.00703056	0.0104417	-2.4314
AT1G04980	0.862397	3.70612	4.12445	0.00251472	0.0170799	-1.44424	-2.54037	3.70612	-14.1459	1.65414e-07	1.52392e-06	8.00742
AT1G04985	-0.207402	5.05284	-1.58525	0.146964	0.289518	-6.03134	0.902403	5.05284	7.18694	4.84269e-05	0.000139158	1.48426
AT1G04990	0.431689	3.12071	2.05358	0.069832	0.171873	-4.76771	-0.244413	3.12071	-1.29491	0.227207	0.258351	-6.68817
AT1G05000	1.30411	0.608524	2.07953	0.0669465	0.167	-4.00415	-1.80843	0.608524	-3.2555	0.00975262	0.0140956	-2.79142
AT1G05010	-0.0170985	0.528574	-0.0320794	0.975101	0.984596	-5.79983	-0.408965	0.528574	-0.939111	0.371905	0.407668	-6.2877
AT1G05030	0.266716	2.89435	1.39074	0.197336	0.356222	-5.72615	0.758187	2.89435	4.026	0.00291782	0.00470617	-2.34186
AT1G05055	-0.367999	2.90549	-1.96094	0.0811347	0.190628	-4.92892	1.02086	2.90549	5.94785	0.000205762	0.000462787	0.418099
AT1G05060	0.0012944	4.45202	0.00852367	0.993383	0.996167	-7.26049	2.64571	4.45202	13.9439	1.87585e-07	1.67815e-06	7.71392
AT1G05061	-0.85531	0.390769	-1.66887	0.129078	0.26516	-4.62389	1.03129	0.390769	2.38832	0.0403537	0.0520095	-4.35199
AT1G05070	0.687039	3.58674	4.30461	0.00192247	0.0141472	-1.29205	-0.60904	3.58674	-4.20452	0.00223054	0.00370033	-2.21914
AT1G05087	-0.461427	1.39052	-1.3553	0.207969	0.368954	-5.19062	-0.0958443	1.39052	-0.361549	0.725933	0.751419	-7.00666
AT1G05090	-0.433537	2.5844	-1.61013	0.141424	0.282723	-5.1856	-0.330641	2.5844	-1.60867	0.141744	0.166505	-6.19894
AT1G05120	-0.100246	5.11946	-0.819289	0.433532	0.604014	-6.95357	1.63577	5.11946	12.9305	3.61932e-07	2.79765e-06	6.82522
AT1G05135	-1.89723	-1.66292	-1.32346	0.217933	0.380237	-4.54272	-6.63795	-1.66292	-6.56871	9.73629e-05	0.000248375	1.54604
AT1G05140	-0.409606	4.08064	-2.78102	0.021127	0.0752474	-3.94914	0.894045	4.08064	6.66744	8.68257e-05	0.000225433	1.02238
AT1G05150	-0.201437	5.95189	-2.07788	0.0671257	0.167264	-5.46144	1.74319	5.95189	17.5948	2.4174e-08	3.59045e-07	9.66129
AT1G05160	-0.00746254	3.59197	-0.0348387	0.97296	0.983313	-6.82769	0.139643	3.59197	0.742688	0.476384	0.511985	-7.44329
AT1G05163	1.97233	-1.37712	0.386549	0.718049	0.851709	-5.11179	-4.49157	-1.37712	-1.01868	0.36388	0.399472	-5.41937
AT1G05170	-0.564446	3.85334	-3.53789	0.00621519	0.0325193	-2.65977	1.14986	3.85334	7.90573	2.26737e-05	7.53038e-05	2.52549
AT1G05180	-0.12318	4.37559	-0.873207	0.404979	0.574807	-6.62218	-0.169067	4.37559	-1.38112	0.200175	0.229645	-6.99006
AT1G05183	-0.0884865	1.70168	-0.113344	0.91481	0.978511	-6.77789	5.60378	1.70168	2.48774	0.0627728	0.0782036	-4.23065
AT1G05190	1.1011	4.44132	4.71722	0.00105773	0.00936441	-0.646566	-3.62048	4.44132	-17.6514	2.34947e-08	3.52324e-07	9.98551
AT1G05200	0.0712436	-3.38097	0.0628898	0.951213	0.978511	-5.0603	-5.40095	-3.38097	-6.48165	0.000107818	0.000269761	1.40201
AT1G05205	1.05951	2.88246	4.22329	0.00216898	0.0154083	-1.15625	-2.3934	2.88246	-11.0897	1.35849e-06	8.03644e-06	5.93138
AT1G05210	-1.33243	-2.64718	-1.03284	0.32832	0.497993	-4.72951	-4.80088	-2.64718	-5.13743	0.000590373	0.00114499	0.0374468
AT1G05213	0.64654	1.86089	2.23143	0.052229	0.140525	-4.26676	1.17113	1.86089	3.66721	0.00507188	0.00775354	-2.54318
AT1G05220	0.0712436	-3.5857	0.0611354	0.952572	0.978511	-5.06037	-4.78177	-3.5857	-5.47925	0.000374301	0.000770819	0.39265
AT1G05230	-1.32543	2.41354	-3.77116	0.00431368	0.024921	-1.75619	-0.975598	2.41354	-4.612	0.00122894	0.00218088	-1.42625
AT1G05240	1.23221	-2.06766	0.495467	0.632696	0.784529	-4.98012	-8.20308	-2.06766	-4.63382	0.00139117	0.00243026	-0.674006
AT1G05250	1.23221	-2.03105	0.449402	0.665211	0.812917	-4.99383	-8.31345	-2.03105	-4.26125	0.00283508	0.00458486	-1.26861
AT1G05260	3.59443	-1.3334	3.16563	0.0112752	0.0490636	-2.94169	-7.95282	-1.3334	-8.39546	1.39286e-05	5.09412e-05	2.95444
AT1G05270	-0.241763	5.63677	-2.3419	0.0435591	0.123671	-4.96028	0.549034	5.63677	5.60605	0.000317409	0.000669988	-0.63413
AT1G05277	0.711176	-0.37086	0.987656	0.348826	0.517777	-5.11804	-0.721339	-0.37086	-1.1389	0.283809	0.317664	-5.74808
AT1G05280	4.86703	-1.71212	5.25729	0.00050224	0.00564749	-1.33752	-5.59846	-1.71212	-6.51323	0.000103891	0.000261807	1.43667
AT1G05300	-0.839621	0.783307	-1.76417	0.111124	0.239576	-4.56678	0.71987	0.783307	1.87471	0.0931971	0.112893	-5.27542
AT1G05320	1.52941	0.325293	1.85303	0.0964852	0.216361	-4.15684	-4.76531	0.325293	-6.94187	6.3535e-05	0.000173606	2.18199
AT1G05330	-0.885502	-0.660605	-2.20192	0.0548172	0.145282	-3.93166	4.69337	-0.660605	6.70707	8.2951e-05	0.000217196	1.81213
AT1G05333	-1.92848	0.817938	-1.17296	0.285621	0.452796	-5.0568	-0.444152	0.817938	-0.516736	0.623978	0.654685	-6.9185
AT1G05340	-0.925715	5.63067	-7.44219	3.67567e-05	0.00105639	2.31779	5.98387	5.63067	27.0382	5.16927e-10	2.56356e-08	13.7693
AT1G05347	-0.380013	3.1073	-1.30456	0.224034	0.386871	-5.66931	-0.994889	3.1073	-4.62064	0.00121381	0.00215612	-1.52124
AT1G05350	0.747677	2.5917	2.32447	0.0448263	0.126286	-3.98182	-2.73322	2.5917	-10.3596	2.42344e-06	1.25504e-05	5.3688
AT1G05360	0.414787	3.29029	1.67385	0.128079	0.26373	-5.22364	-1.66915	3.29029	-8.21077	1.66936e-05	5.88619e-05	3.12906
AT1G05380	-0.612337	5.85992	-6.85396	7.01527e-05	0.0015924	1.72049	0.999319	5.85992	11.7284	8.40871e-07	5.47693e-06	5.79251
AT1G05385	-0.169734	3.35554	-1.05629	0.318041	0.487917	-6.21466	0.591577	3.35554	4.1159	0.00254727	0.00417117	-2.3918
AT1G05400	0.14077	1.53864	0.379041	0.713341	0.848441	-6.17226	0.865895	1.53864	2.36548	0.0419008	0.0538817	-4.63709
AT1G05410	-0.0228635	4.20706	-0.135363	0.895269	0.97807	-6.97439	-0.1707	4.20706	-1.15517	0.277421	0.311067	-7.21061
AT1G05420	-0.365452	-1.35113	-0.754354	0.469687	0.638441	-5.56566	5.85276	-1.35113	5.98998	0.000195268	0.000442688	0.916853
AT1G05430	0.207394	3.32868	1.02817	0.330395	0.499561	-6.19341	-0.00423403	3.32868	-0.02357	0.981704	0.983968	-7.63622
AT1G05460	-0.258936	3.53395	-1.05307	0.319438	0.489318	-6.11304	-0.836677	3.53395	-4.40518	0.00165815	0.00284197	-1.97433
AT1G05467	2.29461	-1.43685	1.92132	0.0864814	0.199863	-4.05843	-3.44255	-1.43685	-3.22269	0.0102821	0.0147988	-2.47028
AT1G05470	-2.29902	-0.789899	-1.67852	0.127147	0.262451	-4.29512	-1.81029	-0.789899	-2.41623	0.0385399	0.0498584	-4.07254
AT1G05490	1.47492	-2.62986	1.18175	0.267232	0.434351	-4.63665	-6.25775	-2.62986	-6.92718	6.45919e-05	0.000176151	1.81668
AT1G05500	-0.425213	5.12397	-3.86136	0.00375253	0.0226448	-2.40805	1.08296	5.12397	10.2972	2.55056e-06	1.30605e-05	4.67063
AT1G05510	-0.230756	10.6407	-2.82938	0.0195134	0.0710817	-4.41413	5.5776	10.6407	65.8017	1.6338e-13	2.40192e-10	21.635
AT1G05520	-0.446369	4.76861	-3.47147	0.00690463	0.034896	-2.85748	-0.600466	4.76861	-5.63496	0.000305795	0.000648327	-0.472646
AT1G05523	5.09159	0.360648	1.22625	0.287208	0.454403	-4.76996	-4.02832	0.360648	-0.968716	0.387421	0.423202	-5.577
AT1G05560	-0.429904	5.24153	-2.18872	0.0560152	0.147472	-5.11049	0.125201	5.24153	0.710696	0.495064	0.530187	-7.85308
AT1G05562	-0.426924	4.24464	-1.97788	0.0789451	0.18731	-5.20827	0.123999	4.24464	0.679029	0.514	0.548278	-7.69694
AT1G05570	0.199046	2.00172	0.328403	0.75003	0.875139	-5.81801	-4.22717	2.00172	-9.45663	5.21499e-06	2.31341e-05	4.66149
AT1G05590	0.518334	1.38621	1.11882	0.291848	0.459843	-5.27307	-2.53491	1.38621	-6.86099	6.95968e-05	0.000187364	2.06801
AT1G05600	0.14914	2.98546	0.722423	0.488164	0.655556	-6.39721	0.45061	2.98546	2.35941	0.0423212	0.0543801	-5.12965
AT1G05620	1.14724	3.00085	4.52263	0.00139771	0.0113235	-0.713418	-3.17573	3.00085	-14.641	1.22379e-07	1.19626e-06	8.36811
AT1G05630	4.30503	-1.54363	4.69286	0.00109495	0.00959762	-1.7497	-6.67366	-1.54363	-8.24476	1.61424e-05	5.72817e-05	2.8308
AT1G05640	2.99333	-0.159686	2.47793	0.0348129	0.106119	-3.45342	-4.51918	-0.159686	-4.03974	0.00285764	0.00461685	-1.33705
AT1G05650	0.0712436	-3.59532	0.0629056	0.9512	0.978511	-5.0603	-4.77095	-3.59532	-5.61934	0.000312011	0.000659891	0.539718
AT1G05660	0.0712436	-3.12295	0.0637655	0.950534	0.978511	-5.06026	-6.18375	-3.12295	-7.6379	2.98937e-05	9.35942e-05	2.38338
AT1G05670	0.0813051	2.71028	0.390675	0.705017	0.842438	-6.46064	0.150102	2.71028	0.821329	0.432427	0.468578	-7.0904
AT1G05680	-1.31434	5.89396	-3.49866	0.0177842	0.0669591	-3.67128	1.04408	5.89396	3.06707	0.0284853	0.0375755	-5.0619
AT1G05690	-0.734391	1.33943	-3.116	0.0122196	0.0519348	-2.95552	4.4665	1.33943	9.79674	3.88033e-06	1.82046e-05	4.89506
AT1G05710	-0.702339	2.61441	-3.62076	0.00545484	0.0295228	-2.24357	1.7396	2.61441	9.2082	6.5086e-06	2.74958e-05	4.20094
AT1G05720	0.71139	3.80418	3.15687	0.0114362	0.0495986	-3.17081	-0.577788	3.80418	-2.79021	0.0208102	0.0281011	-4.59789
AT1G05730	-0.419964	2.06847	-1.39977	0.194703	0.352829	-5.50946	1.73305	2.06847	5.63495	0.000305797	0.000648327	0.274608
AT1G05750	-0.499651	2.87522	-2.22325	0.0529337	0.141794	-4.43377	0.285907	2.87522	1.58416	0.147211	0.17235	-6.34323
AT1G05767	-0.181696	3.33103	-0.462959	0.654546	0.803596	-6.52101	-0.669821	3.33103	-2.19437	0.0562882	0.0708064	-5.53254
AT1G05773	2.02864	-1.66971	1.75013	0.113615	0.242796	-4.2163	-3.38053	-1.66971	-3.33458	0.0085893	0.0125394	-2.30819
AT1G05780	0.31023	2.86992	1.403	0.193769	0.351625	-5.64269	0.183422	2.86992	0.904247	0.389151	0.425015	-7.04413
AT1G05785	0.629897	3.61966	4.97214	0.000740315	0.00733881	-0.469765	1.43022	3.61966	9.92868	3.46794e-06	1.6629e-05	4.71987
AT1G05790	0.114736	4.48311	0.922652	0.379976	0.549521	-6.6647	0.406293	4.48311	3.48173	0.00679306	0.0101211	-3.69088
AT1G05805	2.60617	-2.26002	1.72022	0.119098	0.251055	-4.244	-6.39256	-2.26002	-5.54961	0.000341485	0.000711914	0.497206
AT1G05810	0.55226	2.4512	2.06624	0.0684092	0.169487	-4.50707	-0.69526	2.4512	-2.99154	0.0149634	0.0208427	-3.86125
AT1G05820	-0.854373	-0.1479	-1.36668	0.204504	0.364762	-4.78294	-0.131212	-0.1479	-0.290392	0.778018	0.799574	-6.58352
AT1G05830	0.134506	4.18896	0.707309	0.497069	0.663801	-6.63461	-1.01854	4.18896	-6.34693	0.000126486	0.000308276	0.658569
AT1G05835	-2.45285	-1.08739	-2.35725	0.0424721	0.121435	-3.65754	-3.76087	-1.08739	-6.37468	0.000122371	0.000300255	1.59699
AT1G05840	0.192872	5.16129	1.9227	0.0862891	0.199642	-5.53772	0.248622	5.16129	2.60522	0.0282205	0.0372504	-5.27226
AT1G05850	0.36532	5.95464	3.98464	0.00310712	0.0197785	-2.27893	-0.41843	5.95464	-4.79889	0.000942505	0.00172646	-1.81496
AT1G05860	-0.293908	3.37433	-1.64131	0.134744	0.273113	-5.50608	0.684845	3.37433	4.32043	0.00187808	0.00316773	-2.08566
AT1G05870	0.364731	2.23766	1.07981	0.307985	0.476373	-5.57839	-2.17244	2.23766	-8.20327	1.68178e-05	5.91834e-05	3.36877
AT1G05890	0.00439136	6.90502	0.0484744	0.962384	0.978511	-7.45244	0.166716	6.90502	1.8922	0.090622	0.109993	-6.59193
AT1G05894	-2.22895	-0.142736	-3.86547	0.00372887	0.0225721	-1.62033	2.82459	-0.142736	5.52333	0.000353362	0.000733409	0.541864
AT1G05900	0.593058	2.38079	2.55715	0.0305488	0.097135	-3.78627	-0.0798426	2.38079	-0.372361	0.71814	0.744323	-7.20735
AT1G05910	-0.290299	3.95376	-2.02227	0.0734715	0.178347	-5.04822	-0.0810857	3.95376	-0.677379	0.514998	0.549183	-7.61552
AT1G05927	3.29883	1.60072	1.0656	0.352435	0.521607	-5.26225	-2.76179	1.60072	-0.906266	0.421013	0.457214	-6.13633
AT1G05937	-0.0180342	0.141644	-0.0403002	0.968723	0.980815	-6.04214	3.13483	0.141644	4.6988	0.00108575	0.00195316	-0.505635
AT1G05940	0.129907	4.49128	0.811677	0.437671	0.608528	-6.73735	0.0688514	4.49128	0.470098	0.649335	0.679377	-7.83869
AT1G05950	0.0712436	-2.9538	0.037467	0.970921	0.982073	-5.06116	-6.66326	-2.9538	-4.86926	0.000854012	0.00158472	-0.27379
AT1G05960	-0.0597914	5.38736	-0.540198	0.602015	0.759542	-7.10938	0.0114043	5.38736	0.111213	0.913859	0.923627	-8.12158
AT1G05970	0.622606	2.56823	2.40854	0.0390316	0.114614	-4.03344	-0.501165	2.56823	-2.17545	0.0572451	0.0718962	-5.23206
AT1G06000	-1.95391	1.2014	-0.794322	0.469717	0.638441	-5.42853	-0.571415	1.2014	-0.47806	0.656565	0.686351	-7.07598
AT1G06002	-2.83676	-0.31721	-0.802276	0.472256	0.640508	-5.40322	4.05398	-0.31721	1.06205	0.354547	0.390023	-5.80199
AT1G06010	0.345384	5.1334	2.60039	0.0284462	0.0925058	-4.47371	0.48526	5.1334	3.74029	0.00452554	0.007004	-3.3737
AT1G06040	0.447163	3.88568	3.03036	0.0140455	0.057306	-3.46285	0.165045	3.88568	1.1876	0.265033	0.298276	-7.05627
AT1G06050	-0.0255603	1.68183	-0.100259	0.922311	0.978511	-6.29739	1.08221	1.68183	4.31996	0.00187938	0.00316935	-1.52805
AT1G06060	0.0293768	4.10223	0.221636	0.829486	0.932609	-7.05999	1.27432	4.10223	9.44191	5.28323e-06	2.34026e-05	4.09684
AT1G06070	-0.3322	5.0316	-2.97427	0.0153914	0.0607064	-3.81156	0.420944	5.0316	4.12717	0.00250443	0.00410729	-2.77003
AT1G06080	-2.47161	-1.97933	-1.51204	0.164412	0.313503	-4.41062	-4.54754	-1.97933	-4.16196	0.00237707	0.00391884	-1.16725
AT1G06083	0.895947	0.682555	2.3741	0.0413101	0.119082	-3.75242	0.82705	0.682555	2.03007	0.0725488	0.0894484	-4.8376
AT1G06090	0.0712436	-2.96548	0.0625076	0.951509	0.978511	-5.06032	-6.65768	-2.96548	-8.11338	1.83898e-05	6.36597e-05	2.74001
AT1G06110	0.118096	7.4408	1.37702	0.201397	0.361085	-6.55483	1.39475	7.4408	16.1417	5.18458e-08	6.23722e-07	8.75079
AT1G06130	0.0230244	5.34654	0.20346	0.843248	0.942162	-7.28474	0.808024	5.34654	7.31449	4.2156e-05	0.000124309	1.60201
AT1G06140	-0.83611	0.602765	-2.11852	0.0628246	0.159909	-4.0949	1.57884	0.602765	4.3892	0.00169742	0.00290191	-1.19323
AT1G06143	-0.230892	1.12917	-0.658678	0.526399	0.691083	-5.77933	-0.125764	1.12917	-0.442648	0.668344	0.697426	-6.86281
AT1G06150	-0.0836682	3.04107	-0.411033	0.690549	0.832674	-6.48357	-0.470177	3.04107	-2.85521	0.0187033	0.025509	-4.34538
AT1G06173	0.126427	-1.19435	0.16514	0.87244	0.963162	-5.32952	-1.02276	-1.19435	-1.64866	0.133211	0.1572	-4.96679
AT1G06180	3.32901	-0.547165	3.04558	0.0137014	0.0563052	-2.95227	-5.11663	-0.547165	-5.0655	0.000651164	0.00124646	-0.0404211
AT1G06190	-0.00664739	5.58684	-0.0678961	0.947335	0.978511	-7.30175	0.0420449	5.58684	0.457805	0.657816	0.687541	-8.03756
AT1G06200	0.0651322	6.39501	0.671886	0.518331	0.683931	-7.18348	0.688211	6.39501	7.21788	4.68172e-05	0.000135535	1.38074
AT1G06210	-0.260608	5.46373	-2.3981	0.0397087	0.116024	-4.88108	1.33829	5.46373	12.406	5.18124e-07	3.74041e-06	6.37589
AT1G06220	-0.138204	5.76942	-1.15945	0.27576	0.442584	-6.6133	-0.405364	5.76942	-3.70648	0.00477014	0.0073396	-3.53396
AT1G06227	1.22346	2.51109	3.54966	0.00610075	0.0320655	-2.1137	-2.18505	2.51109	-7.25705	4.48627e-05	0.000130978	2.34293
AT1G06230	-0.367625	6.26424	-3.76229	0.0043735	0.0251311	-2.7218	1.59805	6.26424	16.3068	4.73876e-08	5.88716e-07	8.90389
AT1G06240	-0.711984	2.32773	-2.57243	0.0297885	0.0955598	-3.60734	-1.10388	2.32773	-5.80363	0.000246584	0.000539846	0.374823
AT1G06250	-0.643251	1.35977	-1.31935	0.219247	0.381825	-5.11143	-1.26285	1.35977	-3.74814	0.00447065	0.00692492	-2.39263
AT1G06265	-0.0253171	2.99497	-0.120402	0.906779	0.978511	-6.55834	-0.435614	2.99497	-2.53173	0.0318566	0.0417031	-4.86115
AT1G06270	-0.242072	3.30906	-1.47976	0.172668	0.324717	-5.69613	0.572213	3.30906	3.97099	0.00317238	0.00508038	-2.61669
AT1G06283	0.709975	0.437844	1.40065	0.194448	0.35254	-4.80907	-1.79428	0.437844	-4.24214	0.002109	0.00352011	-1.25588
AT1G06290	-0.74391	7.68457	-7.12645	5.17512e-05	0.00131908	1.93305	0.965546	7.68457	9.43596	5.31107e-06	2.34813e-05	3.67857
AT1G06310	-0.489101	-0.361719	-0.797091	0.445675	0.61646	-5.28947	0.152688	-0.361719	0.307712	0.765221	0.788106	-6.4647
AT1G06350	0.0712436	-2.05269	0.0555524	0.956898	0.978511	-5.06059	-9.38892	-2.05269	-10.3146	2.5143e-06	1.29256e-05	4.06077
AT1G06360	-2.06937	-2.2822	-1.36548	0.204866	0.365269	-4.51582	-4.4327	-2.2822	-4.16128	0.00237948	0.00392245	-1.16415
AT1G06370	0.448154	2.40602	1.5905	0.145779	0.288116	-5.21119	-0.253611	2.40602	-1.01205	0.33764	0.372908	-6.7691
AT1G06380	0.0777339	3.11557	0.419869	0.684311	0.828442	-6.62168	0.499489	3.11557	2.94236	0.0162151	0.0224136	-4.2194
AT1G06390	0.375195	4.99619	2.9834	0.0151635	0.0600682	-3.69412	-1.31201	4.99619	-11.7307	8.39413e-07	5.47508e-06	5.95849
AT1G06400	-0.365065	6.53353	-4.56665	0.00131166	0.0108993	-1.48062	1.85757	6.53353	22.9061	2.29553e-09	6.78987e-08	12.1466
AT1G06410	-1.2229	5.99496	-12.7539	4.07793e-07	6.0018e-05	7.12988	1.76963	5.99496	19.2421	1.09074e-08	2.01886e-07	10.4913
AT1G06430	0.400448	5.14462	3.83921	0.0038828	0.0231876	-2.48636	1.42005	5.14462	12.9043	3.68361e-07	2.83893e-06	6.81895
AT1G06440	0.432216	1.4066	1.30059	0.225334	0.388214	-5.327	0.17277	1.4066	0.560043	0.588955	0.621189	-6.81786
AT1G06450	-0.355916	2.1064	-1.3669	0.204438	0.36471	-5.53517	1.43103	2.1064	5.61287	0.000314629	0.00066489	0.21995
AT1G06460	0.457286	2.20143	1.91195	0.0877931	0.202173	-4.80708	0.833487	2.20143	3.42519	0.00743179	0.010992	-3.07416
AT1G06470	-0.0931118	3.00734	-0.319229	0.756752	0.880112	-6.44098	-1.04921	3.00734	-4.65425	0.00115687	0.00206584	-1.4105
AT1G06473	-0.882422	4.77442	-9.03138	7.6436e-06	0.000399864	4.10551	3.48236	4.77442	28.2871	3.44106e-10	1.92047e-08	14.2123
AT1G06490	3.64988	-1.45606	3.60786	0.00556649	0.0299759	-2.58291	-7.55166	-1.45606	-8.90839	8.56086e-06	3.42923e-05	3.27699
AT1G06500	0.422108	3.44352	2.56927	0.0299441	0.0958975	-4.07134	-0.0479962	3.44352	-0.319433	0.756602	0.780404	-7.59407
AT1G06510	0.50803	2.89399	2.39468	0.0399333	0.116438	-4.12059	-0.748579	2.89399	-4.07541	0.00270757	0.00440432	-2.22729
AT1G06515	0.884706	2.9126	3.17363	0.0111303	0.0486418	-2.87201	-0.91726	2.9126	-3.64233	0.00527337	0.00802995	-2.88098
AT1G06520	-0.349665	3.77543	-2.46033	0.035838	0.108267	-4.477	1.80646	3.77543	12.0786	6.52737e-07	4.46829e-06	6.4247
AT1G06530	-0.0363322	5.95616	-0.373042	0.717649	0.851511	-7.30256	0.615764	5.95616	6.51021	0.000104259	0.000262555	0.54526
AT1G06537	2.18601	-2.00405	1.94796	0.0828512	0.193555	-4.04143	-3.95358	-2.00405	-4.17407	0.00233436	0.0038561	-1.15451
AT1G06550	2.88384	0.0832253	2.17211	0.0575589	0.15063	-3.79508	-6.07691	0.0832253	-5.0387	0.000675505	0.00128738	-0.0346902
AT1G06560	0.433128	3.00989	1.77282	0.109612	0.23741	-5.00122	-1.65644	3.00989	-8.28532	1.5511e-05	5.5636e-05	3.27646
AT1G06570	-0.599512	6.02792	-6.85761	6.98635e-05	0.00159031	1.66166	2.82326	6.02792	29.9804	2.03662e-10	1.42407e-08	14.7189
AT1G06573	0.656646	1.29298	1.557	0.153492	0.299373	-4.8983	-0.867263	1.29298	-2.35822	0.0424047	0.0544759	-4.5315
AT1G06580	1.54946	1.00812	2.82333	0.019708	0.0716478	-3.01425	-1.78001	1.00812	-3.55844	0.00601689	0.0090549	-2.37952
AT1G06590	-0.418428	2.41358	-1.42928	0.186306	0.342267	-5.33064	-0.734297	2.41358	-3.37862	0.00800495	0.0117549	-3.30462
AT1G06620	2.86634	-1.59218	2.82976	0.0195011	0.0710655	-3.28894	-7.96656	-1.59218	-10.0744	3.0676e-06	1.50752e-05	3.93041
AT1G06630	-0.246065	4.97879	-2.53049	0.0319222	0.100203	-4.60488	1.55502	4.97879	15.7745	6.35162e-08	7.27666e-07	8.71472
AT1G06640	-0.0601007	2.60557	-0.201906	0.844427	0.94275	-6.23682	-2.08422	2.60557	-9.47768	5.11915e-06	2.27976e-05	4.52015
AT1G06645	-0.208602	4.05007	-1.68967	0.124947	0.259448	-5.90591	4.2794	4.05007	19.0614	1.18637e-08	2.1322e-07	10.6823
AT1G06650	-0.3313	3.84041	-2.27754	0.0484214	0.133387	-4.78165	1.73708	3.84041	11.4933	1.00051e-06	6.27255e-06	5.94852
AT1G06660	-3.09852	-2.27028	-3.15253	0.0115168	0.0498706	-2.99218	-2.40157	-2.27028	-3.82273	0.00398279	0.00623378	-1.6749
AT1G06670	0.0524411	5.30673	0.462452	0.654604	0.803614	-7.06789	-1.09978	5.30673	-10.9795	1.47928e-06	8.58408e-06	5.27037
AT1G06680	-0.426413	4.00106	-2.87652	0.0180611	0.0676828	-3.656	-0.377983	4.00106	-3.18618	0.0109065	0.0155942	-4.10193
AT1G06690	0.803312	3.07416	4.52532	0.00139227	0.0113029	-1.0729	2.33881	3.07416	9.28104	6.09609e-06	2.61527e-05	4.32271
AT1G06700	0.0524122	5.42305	0.426719	0.679491	0.82457	-7.07852	-1.54085	5.42305	-14.3483	1.46072e-07	1.38556e-06	7.78075
AT1G06710	0.49908	3.03205	2.20947	0.0541431	0.143998	-4.44872	-0.766638	3.03205	-3.92887	0.00338316	0.00538532	-2.5053
AT1G06720	0.257197	5.34245	1.96754	0.0802748	0.189229	-5.44241	-0.761939	5.34245	-6.378	0.000121888	0.000299267	0.469688
AT1G06730	-0.721719	2.9582	-2.8932	0.0175741	0.0663755	-3.36072	0.167753	2.9582	0.887841	0.397461	0.433417	-7.20247
AT1G06740	-0.048766	2.20945	-0.204191	0.842693	0.941886	-6.40802	0.718723	2.20945	3.26487	0.00960655	0.0138966	-3.39807
AT1G06760	1.56334	6.57797	17.0334	3.22249e-08	1.50937e-05	9.69321	-1.07714	6.57797	-11.9106	7.36417e-07	4.94103e-06	5.94184
AT1G06770	-0.0790281	3.18533	-0.399948	0.698411	0.838167	-6.55686	-0.284571	3.18533	-1.75246	0.113199	0.13506	-6.15394
AT1G06780	0.37648	2.35208	1.31279	0.22136	0.384159	-5.46201	-1.06999	2.35208	-4.5272	0.00138851	0.002427	-1.36779
AT1G06790	0.346671	2.6985	1.22437	0.251532	0.41755	-5.70271	-0.749979	2.6985	-3.12911	0.0119624	0.0169643	-3.7254
AT1G06800	-0.398124	2.77274	-1.72085	0.11898	0.250941	-5.10948	-0.150058	2.77274	-0.834707	0.42523	0.461438	-7.15264
AT1G06820	0.343903	3.48901	1.79358	0.106064	0.231595	-5.21605	-0.714497	3.48901	-4.34104	0.00182188	0.00308549	-2.00733
AT1G06833	0.933915	0.260439	1.42172	0.188428	0.34502	-4.82393	-0.760953	0.260439	-1.26819	0.23618	0.26782	-5.74694
AT1G06840	0.507705	3.14352	2.09116	0.0656898	0.164721	-4.61456	-1.25766	3.14352	-6.13963	0.000162441	0.000379342	0.715023
AT1G06850	0.0712436	-2.58888	0.0595094	0.953831	0.978511	-5.06044	-7.77812	-2.58888	-9.11052	7.11073e-06	2.96213e-05	3.40182
AT1G06870	0.218515	1.95032	0.487457	0.63745	0.788267	-6.00291	-1.55901	1.95032	-4.4412	0.00157318	0.00271238	-1.37978
AT1G06890	-0.187526	5.35253	-1.75488	0.112766	0.241546	-5.82398	0.552406	5.35253	5.47117	0.000378287	0.000777498	-0.786729
AT1G06900	-0.0151033	5.02309	-0.102082	0.920903	0.978511	-7.05667	-1.75497	5.02309	-14.1152	1.68592e-07	1.54925e-06	7.68586
AT1G06910	-0.318187	2.65788	-1.49932	0.167621	0.317892	-5.44347	0.455408	2.65788	2.53404	0.0317357	0.0415686	-4.79028
AT1G06930	0.0712436	-3.54173	0.0643223	0.950103	0.978511	-5.06024	-4.92212	-3.54173	-5.96081	0.000202469	0.000456461	0.891984
AT1G06950	-0.128478	6.60703	-1.20973	0.256837	0.423842	-6.6691	-0.0934312	6.60703	-0.921268	0.380661	0.41635	-7.80005
AT1G06960	0.694842	2.74523	2.64871	0.0262684	0.0873538	-3.72424	-0.268182	2.74523	-1.11423	0.293714	0.327946	-6.75049
AT1G06970	-1.86689	-2.855	-1.29406	0.227485	0.390887	-4.56317	-3.09004	-2.855	-2.90266	0.0173039	0.0237799	-2.93959
AT1G06977	2.78587	-1.62824	2.55498	0.0306586	0.0973568	-3.4494	-3.17153	-1.62824	-3.15007	0.011563	0.0164426	-2.57098
AT1G06980	0.0712436	-3.43613	0.0546122	0.957626	0.978511	-5.06063	-5.25776	-3.43613	-5.45648	0.000385641	0.000790425	0.379382
AT1G07000	-3.74652	-0.585033	-3.11745	0.0121908	0.0518604	-2.84987	-0.737653	-0.585033	-1.47922	0.172809	0.200328	-5.70227
AT1G07010	1.34555	0.795385	3.35389	0.00832782	0.0397713	-2.27264	-0.622533	0.795385	-1.61056	0.141329	0.16605	-5.43448
AT1G07020	0.0928913	2.88963	0.384879	0.709158	0.845615	-6.36798	-1.25299	2.88963	-6.55788	9.86017e-05	0.000250958	1.28251
AT1G07030	-0.308314	5.10963	-1.5358	0.158556	0.306303	-6.09289	0.721449	5.10963	3.8349	0.00390867	0.00613144	-3.2488
AT1G07040	-0.414245	5.47993	-3.31302	0.0088913	0.041703	-3.41253	2.50626	5.47993	18.4307	1.60056e-08	2.68477e-07	10.1671
AT1G07070	0.979834	2.2798	3.26191	0.00965248	0.0441719	-2.4957	-2.51684	2.2798	-9.95224	3.3995e-06	1.63567e-05	5.0562
AT1G07080	-0.253668	8.29708	-2.14613	0.0600564	0.155195	-5.46233	0.335164	8.29708	2.88253	0.0178841	0.0245107	-5.05079
AT1G07090	0.0400696	1.27308	0.0853312	0.933844	0.978511	-6.1214	0.515658	1.27308	1.19087	0.263808	0.296989	-6.24806
AT1G07110	-0.259785	5.19543	-1.90301	0.0890627	0.204324	-5.57795	0.588248	5.19543	4.60636	0.00123891	0.00219642	-2.04159
AT1G07119	-0.1531	2.18398	-0.713944	0.493147	0.659973	-6.23044	1.46485	2.18398	6.63086	9.05772e-05	0.00023371	1.54198
AT1G07128	-7.79853	-0.753824	-7.57194	3.20356e-05	0.000971179	-0.0330409	2.47145	-0.753824	7.18432	4.85657e-05	0.000139491	2.34503
AT1G07130	0.408258	2.80798	2.10434	0.0642949	0.162669	-4.78405	1.60813	2.80798	7.11404	5.24634e-05	0.000148627	2.01705
AT1G07135	-2.3469	0.590214	-6.57326	9.68487e-05	0.00197044	1.62305	4.33428	0.590214	9.74164	4.06828e-06	1.89149e-05	4.83227
AT1G07140	0.0126288	6.48602	0.137467	0.893652	0.977064	-7.38234	-0.619463	6.48602	-7.14482	5.07156e-05	0.000144551	1.28713
AT1G07150	-0.98857	4.84346	-6.4431	0.000112833	0.00216302	1.15716	6.39275	4.84346	17.9174	2.0573e-08	3.22487e-07	10.1302
AT1G07160	-5.0819	-1.85709	-3.86263	0.00374519	0.0226323	-2.10644	6.02597	-1.85709	4.69507	0.00109152	0.00196239	-0.473403
AT1G07170	-0.152233	4.25541	-0.968476	0.357815	0.527081	-6.57195	0.635214	4.25541	4.37244	0.00173967	0.00296331	-2.2221
AT1G07180	0.0327968	3.69302	0.246372	0.810856	0.919252	-7.21316	4.68526	3.69302	16.1693	5.10682e-08	6.17624e-07	9.22241
AT1G07187	-0.462607	3.00355	-1.97618	0.0791622	0.187454	-4.7182	-1.04552	3.00355	-6.13224	0.000163914	0.000382345	0.644991
AT1G07200	0.117598	2.27782	0.333448	0.746343	0.873009	-6.15241	-1.68825	2.27782	-6.19486	0.000151886	0.000359243	1.00175
AT1G07203	0.684448	2.07126	1.69543	0.123826	0.257882	-4.84778	-1.7038	2.07126	-5.08616	0.000633042	0.00121752	-0.409781
AT1G07210	0.160665	4.48564	0.970716	0.356756	0.525911	-6.47885	-1.2232	4.48564	-8.67418	1.06609e-05	4.10466e-05	3.2816
AT1G07220	0.596931	2.69427	2.29138	0.0473325	0.131259	-4.30473	0.0507904	2.69427	0.20742	0.840244	0.856052	-7.36277
AT1G07230	-0.0256179	4.9049	-0.218152	0.832119	0.934419	-7.19006	0.605686	4.9049	5.42571	0.000401559	0.00081928	-0.775044
AT1G07240	0.0389047	3.86769	0.235866	0.818754	0.924897	-7.03415	1.70589	3.86769	9.43655	5.30828e-06	2.34813e-05	4.17234
AT1G07250	-0.104781	4.85324	-0.662732	0.523914	0.689262	-6.97937	0.80279	4.85324	5.3008	0.000473855	0.000945224	-0.945601
AT1G07260	0.636201	1.86614	1.55439	0.154108	0.300188	-5.01497	-1.27924	1.86614	-3.70122	0.00480948	0.00739328	-2.49263
AT1G07270	0.0712436	-3.56894	0.0612453	0.952487	0.978511	-5.06037	-4.85289	-3.56894	-5.58059	0.000328035	0.000688041	0.501626
AT1G07280	0.312082	2.40737	0.825341	0.43026	0.601152	-5.91965	-1.56049	2.40737	-5.15895	0.000573396	0.00111597	-0.42768
AT1G07290	4.9107	-1.71341	5.41111	0.000409358	0.00492954	-1.25149	-5.58952	-1.71341	-6.62268	9.14406e-05	0.000235605	1.53433
AT1G07300	-0.451631	1.65993	-0.955013	0.364225	0.533476	-5.69908	-0.0194802	1.65993	-0.051956	0.959685	0.964441	-7.15656
AT1G07310	-0.451467	5.73091	-3.52164	0.006377	0.0331379	-3.08625	2.30506	5.73091	17.0692	3.163e-08	4.36978e-07	9.40082
AT1G07320	0.294616	5.49286	1.96243	0.080939	0.190377	-5.35006	-2.6282	5.49286	-20.2212	7.00571e-09	1.48323e-07	11.0715
AT1G07323	-0.181552	2.64112	-0.843778	0.420397	0.591173	-6.16416	0.436659	2.64112	2.33347	0.0441678	0.0565538	-5.09463
AT1G07350	-0.667659	5.96778	-4.41782	0.0016278	0.0125879	-1.58791	-0.0835657	5.96778	-0.611209	0.556004	0.589192	-8.01181
AT1G07360	-0.495018	4.94488	-2.49701	0.0337341	0.103884	-4.60913	0.995224	4.94488	5.36805	0.000433329	0.000874904	-0.883303
AT1G07370	0.0712436	-2.32759	0.0559961	0.956554	0.978511	-5.06058	-8.56256	-2.32759	-9.46647	5.16994e-06	2.29733e-05	3.61436
AT1G07380	0.250409	3.45947	0.909429	0.386552	0.556223	-6.1852	-1.5207	3.45947	-6.78114	7.62053e-05	0.000202615	1.4349
AT1G07390	-0.403545	2.00276	-1.48028	0.172531	0.324541	-5.30166	0.850155	2.00276	3.52811	0.00631202	0.00945922	-2.93199
AT1G07400	-3.44081	5.41756	-32.1279	1.09031e-10	1.63271e-06	14.7792	6.96696	5.41756	39.8629	1.5474e-11	2.91135e-09	16.8758
AT1G07410	-2.01936	1.27234	-4.91018	0.000806681	0.00775509	-0.233102	0.845884	1.27234	3.36781	0.00814437	0.0119405	-3.13813
AT1G07420	0.681739	4.90073	6.58872	9.51199e-05	0.00195269	1.48114	1.05554	4.90073	9.73492	4.09187e-06	1.89969e-05	4.24884
AT1G07430	-0.986583	6.0809	-11.6324	9.02342e-07	9.92032e-05	6.27376	3.44669	6.0809	36.7237	3.25309e-11	4.53198e-09	16.5673
AT1G07440	1.7945	2.68776	3.68096	0.00496401	0.0275564	-1.87929	-3.41776	2.68776	-7.8169	2.48309e-05	8.08066e-05	3.02666
AT1G07470	-0.127679	4.5593	-0.843906	0.420329	0.591169	-6.83982	1.74604	4.5593	10.9238	1.5449e-06	8.88571e-06	5.34796
AT1G07473	0.651355	1.6845	5.12116	0.000603567	0.00643405	-0.433481	9.91479	1.6845	10.0185	3.21486e-06	1.56373e-05	3.91088
AT1G07480	-0.237112	4.87207	-1.69936	0.123065	0.256776	-5.87325	1.49048	4.87207	10.5907	2.01024e-06	1.08541e-05	4.98886
AT1G07510	-0.906418	7.88449	-7.1049	5.29947e-05	0.00133769	1.87616	3.69521	7.88449	27.7292	4.11793e-10	2.14109e-08	13.9382
AT1G07530	-0.889818	7.09505	-8.80795	9.39987e-06	0.000448065	3.75966	2.7739	7.09505	26.7189	5.75311e-10	2.74854e-08	13.5974
AT1G07540	-0.409296	-0.670484	-0.940858	0.371055	0.540573	-5.60711	5.87083	-0.670484	5.51148	0.000358866	0.000743311	0.447278
AT1G07570	0.370465	3.55115	1.82086	0.101564	0.224727	-5.24703	-0.234605	3.55115	-1.28472	0.230595	0.261959	-6.84254
AT1G07590	0.974825	5.29636	5.8168	0.000242513	0.00346311	0.490997	-0.1864	5.29636	-1.13446	0.28557	0.319518	-7.39265
AT1G07607	1.18898	0.973124	3.46146	0.00701523	0.0353278	-2.19508	1.41378	0.973124	3.37281	0.00807956	0.0118578	-2.71499
AT1G07610	1.60569	1.7711	3.40826	0.00763502	0.0375193	-2.25108	-1.52325	1.7711	-3.49251	0.00667794	0.00996259	-2.70469
AT1G07615	0.0498503	4.58696	0.320312	0.755957	0.879412	-7.05731	0.122821	4.58696	0.862442	0.410573	0.446647	-7.58939
AT1G07620	0.0712436	-3.33721	0.0432524	0.966434	0.979945	-5.061	-5.51131	-3.33721	-4.56264	0.00131926	0.00231907	-0.655664
AT1G07630	-0.59279	3.08161	-2.33137	0.0443205	0.125364	-4.18905	-1.03692	3.08161	-5.7359	0.000268717	0.000581245	0.079538
AT1G07640	2.31084	0.0400936	2.86113	0.0185228	0.0687775	-2.98714	-4.00481	0.0400936	-5.5167	0.000356429	0.000739101	0.58477
AT1G07645	0.141499	7.97923	1.9194	0.0867481	0.200323	-5.84113	4.05927	7.97923	50.7292	1.73716e-12	8.30743e-10	19.4242
AT1G07650	-0.394645	3.05665	-1.17119	0.271245	0.438267	-5.85444	-0.520875	3.05665	-2.04359	0.070974	0.0876133	-5.70248
AT1G07660	0.17818	4.50596	1.42649	0.187086	0.343251	-6.16167	1.10196	4.50596	8.71759	1.02324e-05	3.97491e-05	3.29774
AT1G07670	-0.971239	5.27742	-7.72043	2.74312e-05	0.000883751	2.85716	-0.387787	5.27742	-3.76388	0.00436271	0.00677843	-3.4153
AT1G07690	0.0712436	-3.03297	0.063795	0.950511	0.978511	-5.06026	-6.45347	-3.03297	-8.00587	2.04851e-05	6.93348e-05	2.65928
AT1G07700	0.312526	2.89136	1.61468	0.140429	0.281105	-5.49159	1.30887	2.89136	6.24498	0.000142948	0.000341109	0.894682
AT1G07705	0.0163934	3.41913	0.0893817	0.930713	0.978511	-6.74724	-0.0639678	3.41913	-0.40623	0.693951	0.721959	-7.59388
AT1G07710	-0.378326	0.246796	-0.93297	0.374902	0.544742	-5.44371	1.31509	0.246796	3.39224	0.00783271	0.0115298	-2.63725
AT1G07720	2.86634	-1.89181	2.78442	0.021009	0.0750029	-3.32667	-7.06357	-1.89181	-8.7365	1.00516e-05	3.91469e-05	3.16148
AT1G07728	-0.465718	4.28643	-3.37334	0.00807275	0.0388534	-3.02692	0.981842	4.28643	7.74686	2.66905e-05	8.56217e-05	2.25426
AT1G07740	-0.778478	2.6172	-3.82649	0.00395972	0.0234322	-1.87933	1.2802	2.6172	7.19542	4.79794e-05	0.000138133	2.03268
AT1G07743	-1.08972	-3.06742	-0.873654	0.404748	0.574658	-4.81883	-4.02111	-3.06742	-4.35807	0.00177679	0.0030197	-0.9162
AT1G07745	0.0478977	2.75328	0.210658	0.83779	0.93842	-6.52775	0.12709	2.75328	0.644081	0.535401	0.568978	-7.24674
AT1G07750	0.28387	3.94708	1.68133	0.12659	0.261727	-5.54781	-0.384965	3.94708	-2.5771	0.02956	0.0388919	-5.04071
AT1G07770	1.13059	6.45858	6.93425	6.40811e-05	0.00149933	1.86136	-2.70297	6.45858	-17.5809	2.43439e-08	3.60907e-07	9.67195
AT1G07780	0.687355	3.64556	3.47368	0.00688042	0.0348341	-2.46669	-2.21549	3.64556	-13.2382	2.95027e-07	2.37925e-06	7.3907
AT1G07783	0.719874	-0.208696	1.62382	0.138454	0.278403	-4.71372	2.42301	-0.208696	3.91934	0.00343288	0.0054578	-1.58908
AT1G07790	0.66063	3.49965	3.46109	0.00701939	0.0353374	-2.5593	-0.943985	3.49965	-5.59519	0.000321896	0.000677812	-0.119501
AT1G07810	-0.126076	4.55164	-0.916176	0.383187	0.552644	-6.56253	-0.916046	4.55164	-7.9658	2.13318e-05	7.15842e-05	2.48175
AT1G07820	0.652569	5.23896	5.54799	0.000342206	0.00435269	0.15017	-0.46273	5.23896	-4.14281	0.00244629	0.00402142	-2.718
AT1G07830	0.454392	5.42824	3.57351	0.00587562	0.0312078	-2.81069	-1.37445	5.42824	-11.888	7.48553e-07	5.00847e-06	6.02144
AT1G07840	-0.383055	4.49719	-2.8921	0.0176057	0.0664675	-3.83425	0.455492	4.49719	3.87143	0.0036948	0.00582953	-3.08931
AT1G07870	-0.885152	2.76579	-4.6171	0.00121998	0.0103653	-0.708499	1.11869	2.76579	7.00158	5.94304e-05	0.00016426	1.74449
AT1G07887	1.05911	0.593691	6.05772	0.000179593	0.00288011	1.18185	7.44291	0.593691	9.29342	6.02886e-06	2.5913e-05	3.48832
AT1G07890	0.144191	4.25035	0.383256	0.710321	0.846393	-6.37087	-5.31544	4.25035	-18.7939	1.34546e-08	2.33632e-07	10.5626
AT1G07901	0.976317	-0.519707	1.57157	0.150093	0.29422	-4.57349	0.327123	-0.519707	0.519086	0.616075	0.647175	-6.18325
AT1G07902	0.650717	0.583455	1.40011	0.194605	0.352755	-4.97173	-0.124351	0.583455	-0.286198	0.781129	0.802183	-6.64919
AT1G07910	-0.226819	4.81925	-1.70931	0.121157	0.25383	-5.79922	0.710444	4.81925	5.72361	0.000272957	0.000588895	-0.355466
AT1G07920	0.128495	8.17811	1.03478	0.32746	0.497267	-6.94534	-0.985523	8.17811	-8.16126	1.75334e-05	6.12764e-05	2.36483
AT1G07930	0.000765255	7.62641	0.00610325	0.995262	0.997271	-7.47191	-1.20764	7.62641	-10.0469	3.13907e-06	1.53464e-05	4.26198
AT1G07940	0.119405	7.77733	1.02256	0.332902	0.501773	-6.94047	-0.89617	7.77733	-7.92356	2.22659e-05	7.41587e-05	2.11703
AT1G07950	0.351468	3.89537	2.482	0.03458	0.105656	-4.36292	0.189408	3.89537	1.43305	0.185255	0.21359	-6.76838
AT1G07960	0.468351	4.86403	3.32082	0.00878085	0.0412698	-3.15423	-0.709864	4.86403	-5.50146	0.000363591	0.000751903	-0.616864
AT1G07970	-0.184707	3.98988	-1.15193	0.278684	0.445396	-6.234	-0.115627	3.98988	-0.853144	0.415447	0.451627	-7.47631
AT1G07980	-0.589908	4.99135	-4.99227	0.000720041	0.00721623	-0.670802	1.58379	4.99135	13.6574	2.24868e-07	1.92217e-06	7.33432
AT1G07985	-0.900624	10.0258	-9.6441	4.42607e-06	0.000280472	4.50742	3.76901	10.0258	39.7004	1.60576e-11	2.96011e-09	17.2716
AT1G07990	-0.404689	5.62412	-3.3905	0.00785443	0.0381842	-3.25026	1.16143	5.62412	10.0114	3.23412e-06	1.56975e-05	4.35465
AT1G08000	-0.0177027	2.7985	-0.0871304	0.932453	0.978511	-6.58925	0.39529	2.7985	2.19464	0.0554747	0.0698746	-5.35483
AT1G08010	0.329602	3.00267	1.32281	0.218141	0.380491	-5.67206	-0.847696	3.00267	-4.04556	0.00283259	0.00458166	-2.32006
AT1G08030	-0.487356	3.61768	-2.66936	0.0253897	0.0853493	-3.94942	0.354112	3.61768	2.34126	0.043605	0.0558802	-5.41787
AT1G08037	-6.08536	2.9156	-1.98512	0.128109	0.263733	-4.4201	2.13961	2.9156	2.42352	0.0815905	0.0996938	-5.74197
AT1G08040	0.103033	4.73403	0.955083	0.364192	0.53347	-6.72728	0.913658	4.73403	8.59171	1.15302e-05	4.37475e-05	3.11464
AT1G08043	-1.54368	0.0319588	-1.5061	0.165903	0.315619	-4.5159	-2.89739	0.0319588	-4.81017	0.000927679	0.00170255	-0.438454
AT1G08050	-0.647873	3.67124	-6.14304	0.000161767	0.00273356	0.946935	4.8659	3.67124	22.3238	2.8916e-09	7.93561e-08	11.8965
AT1G08060	-0.475655	4.48805	-3.8323	0.0039244	0.0233277	-2.32857	1.0114	4.48805	8.80547	9.42174e-06	3.71295e-05	3.34579
AT1G08070	-0.910655	1.72325	-2.85416	0.0187357	0.0693022	-3.21389	1.53654	1.72325	5.3791	0.000427034	0.000863819	-0.0421448
AT1G08110	0.396041	5.83296	3.01326	0.0144424	0.0582614	-3.86789	-0.0824097	5.83296	-0.65145	0.530845	0.564663	-7.93529
AT1G08125	0.235671	4.12487	1.20399	0.258944	0.425665	-6.21379	-0.360146	4.12487	-2.07302	0.0676593	0.0838391	-5.90468
AT1G08130	0.130384	4.20587	1.03112	0.329083	0.498652	-6.47875	0.280147	4.20587	2.39748	0.0397491	0.0512918	-5.4257
AT1G08160	0.0712436	-3.34491	0.0632156	0.95096	0.978511	-5.06029	-5.50989	-3.34491	-6.66339	8.72324e-05	0.000226443	1.56833
AT1G08165	-0.483161	1.18478	-2.19975	0.0550126	0.145568	-4.39004	4.53476	1.18478	10.1289	2.9314e-06	1.45375e-05	5.09515
AT1G08170	-0.988372	6.79532	-8.54108	1.21022e-05	0.00052462	3.4594	7.07801	6.79532	37.0408	3.00943e-11	4.31153e-09	16.4874
AT1G08180	-0.371112	2.31738	-1.313	0.221294	0.384142	-5.6548	1.2787	2.31738	4.70809	0.00107152	0.00193061	-1.14385
AT1G08190	-0.31983	5.41853	-3.35487	0.00831473	0.0397235	-3.23232	0.111783	5.41853	1.28443	0.230691	0.262051	-7.30377
AT1G08200	0.148932	6.14141	1.59621	0.144499	0.286492	-6.12608	-0.334476	6.14141	-3.78156	0.00424468	0.00661024	-3.43995
AT1G08210	0.241614	5.06917	1.95664	0.0816988	0.191646	-5.50067	0.751101	5.06917	6.16678	0.000157156	0.000369458	0.226693
AT1G08220	0.704221	2.71731	2.95115	0.0159839	0.0621443	-3.20322	-0.59013	2.71731	-2.76433	0.0217146	0.0292294	-4.3107
AT1G08230	-0.28763	4.36125	-2.39389	0.0399854	0.116534	-4.74999	2.15922	4.36125	16.1737	5.09463e-08	6.16967e-07	9.0661
AT1G08250	0.464656	0.132202	1.14358	0.28196	0.449138	-5.52393	4.21589	0.132202	5.09735	0.000623451	0.00120084	0.0665929
AT1G08260	0.779052	2.98857	2.89494	0.017524	0.0662411	-3.18507	-2.75034	2.98857	-12.3642	5.33454e-07	3.82236e-06	6.88089
AT1G08270	0.335	1.71091	0.96835	0.357874	0.527092	-5.76171	0.205714	1.71091	0.649477	0.532063	0.565826	-6.8688
AT1G08280	0.391873	0.536923	0.465884	0.652237	0.801517	-5.44589	-3.42129	0.536923	-5.32577	0.000458348	0.000918593	0.300021
AT1G08300	0.294805	2.76868	1.30949	0.22243	0.385182	-5.67443	-0.264016	2.76868	-1.3445	0.211306	0.241353	-6.52844
AT1G08315	-1.35725	2.57106	-6.12889	0.000164585	0.00275368	1.27256	2.86008	2.57106	11.7435	8.31583e-07	5.44087e-06	6.40858
AT1G08320	-0.119762	3.68083	-0.830762	0.427344	0.598314	-6.49511	0.233818	3.68083	1.85762	0.0957801	0.115822	-6.15689
AT1G08340	0.340982	2.16847	1.41039	0.191644	0.349032	-5.57444	1.72128	2.16847	6.04071	0.000183396	0.000419685	0.858731
AT1G08350	0.449063	1.12338	0.920937	0.380825	0.550325	-5.31649	-3.25616	1.12338	-8.61461	1.12811e-05	4.30083e-05	3.91175
AT1G08360	0.477713	7.16674	5.32864	0.000456604	0.00529416	-0.335915	-1.49229	7.16674	-17.3823	2.69245e-08	3.90288e-07	9.47856
AT1G08370	-0.3937	4.96934	-1.93171	0.0850471	0.197545	-5.48933	0.631421	4.96934	3.37218	0.00808774	0.0118679	-3.99296
AT1G08390	0.662668	1.22817	1.7971	0.105473	0.230774	-4.75834	1.4138	1.22817	3.35623	0.0082966	0.012151	-2.86025
AT1G08400	-0.0855296	1.97641	-0.221989	0.829219	0.932479	-6.29925	0.461708	1.97641	1.35723	0.207378	0.237208	-6.29728
AT1G08410	-0.186665	5.01055	-1.35746	0.207309	0.367998	-6.33012	1.03071	5.01055	7.72795	2.72182e-05	8.68718e-05	2.11999
AT1G08420	-0.365375	5.82096	-3.41583	0.00754351	0.0371978	-3.22173	0.864925	5.82096	8.40504	1.37995e-05	5.053e-05	2.75013
AT1G08430	0.0712436	-3.48474	0.0631118	0.951041	0.978511	-5.06029	-5.10123	-3.48474	-6.0933	0.000171913	0.000397292	1.02735
AT1G08450	0.222036	4.08562	1.37396	0.202313	0.362266	-5.9435	-0.91193	4.08562	-6.6123	9.25479e-05	0.000237921	1.02266
AT1G08460	-0.0469095	5.00131	-0.387604	0.70721	0.84412	-7.13071	0.279616	5.00131	2.48646	0.0343262	0.0446987	-5.45508
AT1G08465	-0.0950892	2.1059	-0.353913	0.731458	0.862054	-6.39078	1.30898	2.1059	4.84337	0.000885477	0.00163629	-0.855535
AT1G08470	0.813946	1.4225	1.80683	0.103856	0.228224	-4.47991	-2.4389	1.4225	-6.5573	9.86688e-05	0.000251074	1.71459
AT1G08480	0.535532	5.59091	4.4482	0.00155719	0.0121655	-1.48498	-0.833828	5.59091	-7.39117	3.88175e-05	0.000116096	1.69048
AT1G08490	0.135749	4.36787	1.15241	0.278495	0.445211	-6.44526	0.935663	4.36787	8.03302	1.99323e-05	6.78539e-05	2.59474
AT1G08500	0.221095	0.942157	0.341984	0.74012	0.868574	-5.54838	-3.87757	0.942157	-8.05156	1.95642e-05	6.67688e-05	3.37361
AT1G08507	0.310992	0.365871	0.784521	0.452652	0.623471	-5.67444	1.71446	0.365871	3.71761	0.00468815	0.00722808	-2.06772
AT1G08510	-0.101877	5.00866	-0.93856	0.372173	0.541768	-6.69014	-0.538005	5.00866	-5.6321	0.000306925	0.000650416	-0.499375
AT1G08520	0.122093	4.58679	0.897152	0.39273	0.562495	-6.52778	-1.70997	4.58679	-15.0863	9.40651e-08	9.82087e-07	8.38752
AT1G08530	0.970427	2.87269	4.96667	0.00074593	0.00736248	-0.207314	-0.243529	2.87269	-1.30352	0.224374	0.255432	-6.54103
AT1G08540	0.177153	3.09561	0.852049	0.416024	0.58647	-6.15549	-1.11576	3.09561	-6.63112	9.05502e-05	0.000233674	1.31643
AT1G08550	-0.0974014	4.24221	-0.859873	0.411916	0.582138	-6.71144	1.12095	4.24221	10.08	3.05333e-06	1.50272e-05	4.64559
AT1G08560	-0.531859	-0.0367327	-0.686261	0.509636	0.67618	-5.15851	-3.88721	-0.0367327	-7.50216	3.44863e-05	0.000105159	2.79628
AT1G08570	-1.02541	7.47658	-7.6284	3.01922e-05	0.000937087	2.47995	4.99816	7.47658	32.8353	8.95459e-11	8.42378e-09	15.5486
AT1G08580	0.707155	3.58497	3.78729	0.00420721	0.0244605	-2.13042	-0.172761	3.58497	-0.984614	0.350241	0.385611	-7.15156
AT1G08590	-0.0864638	3.24091	-0.353236	0.731948	0.862372	-6.44859	-1.60036	3.24091	-8.54874	1.20136e-05	4.52338e-05	3.45211
AT1G08600	-0.18842	4.94694	-1.49893	0.167722	0.317978	-6.08741	0.271658	4.94694	2.36745	0.0417648	0.053722	-5.649
AT1G08610	-0.212046	3.47217	-1.08122	0.307391	0.475696	-6.1891	0.263182	3.47217	1.56366	0.151929	0.177624	-6.52582
AT1G08620	-0.703316	4.26809	-5.3207	0.000461448	0.0053334	0.0208066	0.279741	4.26809	2.57985	0.0294264	0.0387273	-5.2051
AT1G08630	0.33688	3.88812	2.37389	0.0413246	0.11909	-4.617	1.0965	3.88812	7.45215	3.63688e-05	0.000109999	2.07819
AT1G08640	0.649135	5.28264	4.48125	0.00148411	0.0117721	-1.38886	-0.745767	5.28264	-5.48199	0.000372964	0.000769019	-0.707878
AT1G08650	-1.04294	4.68757	-7.52971	3.34953e-05	0.00100376	2.66663	1.0676	4.68757	8.88417	8.75532e-06	3.49715e-05	3.36105
AT1G08660	0.447657	3.69781	1.95475	0.0819485	0.192059	-4.86364	-2.48125	3.69781	-13.2895	2.85263e-07	2.31174e-06	7.41675
AT1G08680	-0.0799489	4.58459	-0.503231	0.626744	0.780002	-6.97295	0.172561	4.58459	1.20161	0.259821	0.29279	-7.25214
AT1G08700	0.182425	4.97882	1.40846	0.192198	0.349614	-6.19054	-0.239742	4.97882	-2.01439	0.0744164	0.0915408	-6.18844
AT1G08710	0.0799149	3.52246	0.39328	0.703158	0.84129	-6.73372	0.208618	3.52246	1.1513	0.27893	0.312587	-7.02827
AT1G08720	-0.756079	3.6358	-4.18569	0.00229414	0.0160537	-1.50115	0.406226	3.6358	2.84799	0.0189265	0.0257786	-4.61377
AT1G08750	0.302113	3.00013	1.33147	0.215388	0.377348	-5.72566	-0.230899	3.00013	-1.1644	0.273849	0.307439	-6.82094
AT1G08760	-0.311894	4.02859	-1.94937	0.0826629	0.193286	-5.20579	0.21142	4.02859	1.54657	0.155965	0.181992	-6.71198
AT1G08765	0.233448	-0.0447926	0.565886	0.585139	0.744945	-5.75395	2.31606	-0.0447926	4.35295	0.00179022	0.00303894	-1.0016
AT1G08770	-0.510321	2.86764	-2.65724	0.0259018	0.0865133	-3.82386	1.12928	2.86764	6.51187	0.000104057	0.000262117	1.14978
AT1G08780	0.581849	4.06973	4.16299	0.00237341	0.0164382	-1.72022	0.565997	4.06973	4.05343	0.00279903	0.0045358	-2.62098
AT1G08800	-0.459676	3.57373	-2.83057	0.0194751	0.070999	-3.6646	0.227192	3.57373	1.70393	0.122186	0.145043	-6.38286
AT1G08820	-0.0302807	4.74856	-0.24595	0.811173	0.91944	-7.00778	-1.16445	4.74856	-11.1882	1.25963e-06	7.5769e-06	5.53173
AT1G08825	0.396422	2.40935	1.90655	0.0885578	0.203421	-4.85881	0.659105	2.40935	3.22158	0.0103005	0.014823	-3.48749
AT1G08830	0.887841	4.74763	6.27192	0.000138383	0.00249063	1.29444	-2.212	4.74763	-17.4639	2.58285e-08	3.78202e-07	9.79528
AT1G08840	-0.0315248	2.82785	-0.136335	0.894522	0.977663	-6.55345	0.0590642	2.82785	0.300893	0.77025	0.792617	-7.45516
AT1G08845	-0.0574717	2.37168	-0.20678	0.84073	0.940538	-6.46644	0.779258	2.37168	3.02571	0.0141522	0.0198066	-3.84695
AT1G08857	-0.0735098	-2.50859	-0.0483494	0.962481	0.978511	-5.06085	-2.9761	-2.50859	-2.60588	0.0281902	0.0372185	-3.36419
AT1G08880	0.452123	4.61783	2.81889	0.0198523	0.0719999	-3.97612	-0.0623756	4.61783	-0.413024	0.689141	0.717528	-7.86789
AT1G08890	-2.69771	-1.78682	-1.50826	0.165359	0.314837	-4.41584	-4.6796	-1.78682	-4.03786	0.0028658	0.00462962	-1.34978
AT1G08910	-0.144652	5.79692	-1.16097	0.27517	0.441986	-6.67953	1.03429	5.79692	8.43682	1.33809e-05	4.9264e-05	2.79548
AT1G08920	1.52416	1.81346	3.72519	0.00463312	0.026251	-1.80836	-0.987768	1.81346	-2.55123	0.0308485	0.0404792	-4.29107
AT1G08930	-2.00332	2.29229	-2.66329	0.0256448	0.0859851	-3.30294	-2.05948	2.29229	-5.57112	0.000332083	0.000695093	0.00725787
AT1G08940	0.373559	0.243923	0.704308	0.498848	0.665593	-5.42078	-1.22535	0.243923	-2.82885	0.0195303	0.0265411	-3.48466
AT1G08960	-0.53731	0.387251	-0.73162	0.482795	0.650596	-5.30821	-2.39086	0.387251	-4.77926	0.000968913	0.00176844	-0.511835
AT1G08970	0.195596	5.3221	1.75792	0.112226	0.240899	-5.86035	1.24309	5.3221	10.9513	1.51213e-06	8.73025e-06	5.24491
AT1G08980	0.00446494	2.33984	0.014896	0.988436	0.993554	-6.22092	-1.70498	2.33984	-7.50893	3.424e-05	0.000104513	2.5567
AT1G09000	-0.268768	-0.211926	-0.444031	0.66738	0.81476	-5.43905	-1.03274	-0.211926	-2.26706	0.0492623	0.062546	-4.32573
AT1G09010	-0.296418	5.5213	-2.77805	0.0212305	0.0755423	-4.1459	-0.928243	5.5213	-9.95246	3.39888e-06	1.63567e-05	4.31788
AT1G09020	-0.300503	4.15631	-2.20069	0.0549274	0.145422	-4.80422	-0.343203	4.15631	-3.04569	0.0136991	0.019224	-4.36555
AT1G09023	0.54641	1.28481	1.00835	0.339316	0.507917	-5.44858	-1.50925	1.28481	-3.33661	0.00856138	0.0125046	-2.91
AT1G09040	0.418367	0.751051	0.753137	0.470382	0.638978	-5.46987	-1.85061	0.751051	-4.16043	0.00238253	0.00392713	-1.46309
AT1G09045	2.51491	-0.762196	1.91733	0.087038	0.200789	-4.06773	-2.57466	-0.762196	-2.09518	0.0652615	0.0811102	-4.2294
AT1G09050	0.756091	-1.74496	0.568411	0.583494	0.743559	-4.99275	-4.05037	-1.74496	-3.90352	0.00351717	0.00557723	-1.51423
AT1G09060	-0.434622	3.9351	-3.04568	0.0136993	0.0563052	-3.42667	0.35318	3.9351	2.91403	0.0169847	0.0233817	-4.55093
AT1G09070	-1.42221	6.63264	-8.61981	1.18507e-05	0.000518645	3.54313	3.26013	6.63264	19.0401	1.33542e-08	2.32727e-07	10.2828
AT1G09083	1.82035	-0.988341	1.90287	0.0890829	0.204344	-4.07328	-3.70395	-0.988341	-4.50017	0.0014439	0.00251275	-0.71233
AT1G09087	1.27751	-1.80442	1.23101	0.249154	0.414877	-4.63911	-3.11382	-1.80442	-3.60812	0.00556417	0.00843267	-1.92251
AT1G09100	0.0499295	5.2948	0.447298	0.665106	0.812843	-7.08146	-0.978737	5.2948	-9.87775	3.6211e-06	1.71858e-05	4.29468
AT1G09105	0.744914	0.177538	1.53864	0.15787	0.305365	-4.71743	-0.0468741	0.177538	-0.102545	0.920546	0.929562	-6.55488
AT1G09130	0.266264	5.68149	2.29769	0.0468442	0.130361	-5.05824	0.754246	5.68149	6.56422	9.7875e-05	0.000249353	0.654658
AT1G09140	0.00404888	7.35296	0.0364603	0.971702	0.982632	-7.50342	1.47114	7.35296	13.1529	3.12094e-07	2.48179e-06	6.79897
AT1G09150	0.489546	4.57743	3.47538	0.00686184	0.0347857	-2.85639	-0.447404	4.57743	-3.44894	0.00715625	0.010612	-3.7273
AT1G09155	0.648953	-0.641189	2.65686	0.0259181	0.0865358	-3.56093	8.1746	-0.641189	10.1006	3.00138e-06	1.48201e-05	3.88177
AT1G09160	0.496641	1.42971	0.897643	0.392481	0.562318	-5.40681	-3.3907	1.42971	-7.87826	2.33181e-05	7.69261e-05	3.19171
AT1G09185	0.602406	0.562934	0.999063	0.34356	0.51255	-5.30948	-0.945392	0.562934	-1.8027	0.10454	0.1255	-5.15506
AT1G09190	-0.328487	1.59704	-1.02622	0.331266	0.500382	-5.7048	0.858561	1.59704	2.96912	0.0155212	0.021549	-3.71819
AT1G09193	-2.53752	-0.950936	-2.95615	0.0158536	0.0618752	-2.94353	0.234239	-0.950936	0.478139	0.643817	0.674183	-6.42492
AT1G09195	0.442249	2.26964	1.54403	0.156573	0.303437	-5.19663	-0.633715	2.26964	-2.57008	0.0299042	0.0393165	-4.51493
AT1G09200	0.730889	1.63688	1.42695	0.186958	0.343084	-4.82297	-4.76829	1.63688	-11.7982	7.9903e-07	5.27411e-06	6.37079
AT1G09210	0.40811	4.1232	0.973492	0.355447	0.524746	-5.98153	-4.88405	4.1232	-14.752	1.1453e-07	1.1372e-06	8.40477
AT1G09220	-0.421335	0.768226	-1.07432	0.310311	0.478835	-5.40727	0.753913	0.768226	2.18772	0.0561067	0.0706024	-4.75146
AT1G09230	-0.138594	3.24787	-0.660487	0.525289	0.690455	-6.44464	-0.130127	3.24787	-0.750701	0.471778	0.507542	-7.34499
AT1G09235	-0.265589	2.40801	-1.54582	0.156144	0.302895	-5.66526	3.83188	2.40801	12.5725	4.61671e-07	3.40562e-06	7.04781
AT1G09240	-1.33243	-2.80685	-1.00295	0.341782	0.510727	-4.74712	-4.32888	-2.80685	-4.46084	0.00152879	0.00264559	-0.782261
AT1G09250	0.0376636	4.06371	0.214444	0.834924	0.936416	-6.92797	-0.0732915	4.06371	-0.475175	0.645848	0.676036	-7.74175
AT1G09270	-0.204428	5.25602	-1.70418	0.122137	0.255413	-5.85686	0.162059	5.25602	1.47246	0.174583	0.202282	-7.03959
AT1G09280	0.213703	4.87773	1.84647	0.097501	0.218009	-5.51783	-0.828677	4.87773	-8.0547	1.95026e-05	6.66255e-05	2.53565
AT1G09287	-0.254431	-0.196698	-0.459374	0.656731	0.805358	-5.79172	2.91446	-0.196698	3.95937	0.00322913	0.00516491	-1.55772
AT1G09290	0.0401319	4.56508	0.331677	0.747636	0.873931	-7.0501	0.161303	4.56508	1.45739	0.178599	0.206502	-6.92478
AT1G09297	-0.346161	0.335443	-0.575486	0.578899	0.73927	-5.51364	-0.97718	0.335443	-2.17475	0.057311	0.0719641	-4.62191
AT1G09300	0.146694	3.42242	0.681055	0.512775	0.678958	-6.48416	-0.327866	3.42242	-1.77717	0.108861	0.130361	-6.16572
AT1G09310	-1.57152	1.67304	-1.94795	0.0828523	0.193555	-4.11775	-4.71091	1.67304	-11.0633	1.38643e-06	8.17788e-06	5.96881
AT1G09320	-0.554205	3.63407	-2.74751	0.0223238	0.077988	-3.89506	1.14058	3.63407	6.24191	0.00014348	0.000342244	0.585785
AT1G09330	0.196269	4.16186	1.22699	0.250591	0.41651	-6.14817	-0.859052	4.16186	-6.26393	0.00013972	0.000334719	0.555487
AT1G09340	0.926574	2.01042	2.50772	0.0331436	0.102817	-3.62311	-2.09024	2.01042	-6.68361	8.52209e-05	0.000222088	1.75041
AT1G09380	3.05501	2.67759	10.5016	2.15955e-06	0.000170614	4.82501	-2.48693	2.67759	-8.70484	1.03562e-05	4.01446e-05	3.95027
AT1G09390	-2.04133	0.580445	-1.44501	0.18196	0.337033	-4.58442	-3.47262	0.580445	-5.05106	0.000664163	0.00126842	-0.222271
AT1G09410	-0.0447315	0.292915	-0.0819638	0.936448	0.978511	-5.70638	-0.610797	0.292915	-1.39841	0.195096	0.224282	-5.70356
AT1G09415	0.609026	0.440638	1.07954	0.308101	0.476431	-5.11252	-2.06698	0.440638	-4.52315	0.00139666	0.00243914	-0.839854
AT1G09420	0.455227	4.82022	3.35524	0.00830982	0.0397105	-3.12253	-0.230364	4.82022	-1.81371	0.102725	0.123557	-6.44538
AT1G09430	-0.370417	6.10039	-4.36486	0.00175915	0.0132608	-1.73257	0.962783	6.10039	11.6833	8.69147e-07	5.61882e-06	5.74289
AT1G09450	0.0712436	-3.29035	0.0620243	0.951883	0.978511	-5.06034	-5.67191	-3.29035	-6.75377	7.86251e-05	0.000207747	1.6526
AT1G09455	-1.29749	-0.552373	-2.08344	0.0665211	0.166303	-3.93415	1.2876	-0.552373	2.53777	0.0315408	0.0413312	-3.87774
AT1G09460	3.96453	-0.849845	4.13107	0.00248983	0.0169556	-2.16569	-9.09456	-0.849845	-11.1425	1.30447e-06	7.79268e-06	4.43508
AT1G09467	0.810222	-0.547061	1.09524	0.30152	0.469607	-4.88202	-2.81428	-0.547061	-4.73645	0.0010293	0.00186412	-0.410701
AT1G09470	-1.33243	-2.57109	-1.02242	0.332963	0.501823	-4.73569	-5.02482	-2.57109	-5.3404	0.000449515	0.000903984	0.268815
AT1G09480	2.30232	0.225369	2.83184	0.0194346	0.0708848	-2.9714	-1.21565	0.225369	-1.50558	0.166035	0.192941	-5.31752
AT1G09486	-0.212248	0.0984856	-0.346852	0.73658	0.866134	-5.6967	0.532872	0.0984856	0.991077	0.347241	0.382516	-6.12066
AT1G09487	1.16999	-2.24843	0.72067	0.489192	0.656452	-4.90606	-4.34585	-2.24843	-3.55415	0.00605769	0.00911325	-1.99796
AT1G09490	1.02776	3.17387	5.1891	0.00055049	0.00601223	0.107758	-1.35921	3.17387	-7.65263	2.94369e-05	9.24653e-05	2.58587
AT1G09500	0.71821	3.92864	6.30708	0.000132661	0.00241865	1.15598	3.41466	3.92864	17.6775	2.31885e-08	3.49456e-07	10.0214
AT1G09520	0.0102863	4.53622	0.0818709	0.93652	0.978511	-7.14323	0.72656	4.53622	6.048	0.000181757	0.000416455	0.152185
AT1G09530	0.536745	4.54523	4.24134	0.00211148	0.0151116	-1.61932	-0.578919	4.54523	-4.99073	0.000721565	0.00136349	-1.28566
AT1G09533	0.153701	0.303985	0.337588	0.743322	0.871044	-5.83083	1.02568	0.303985	2.25154	0.0505336	0.0640357	-4.45379
AT1G09543	-0.144926	-1.81522	-0.104048	0.919386	0.978511	-5.15977	-2.06509	-1.81522	-2.02042	0.0736928	0.0907241	-4.33247
AT1G09560	0.363879	4.50801	1.7718	0.109789	0.237681	-5.57972	-0.35911	4.50801	-1.91407	0.0874957	0.106432	-6.23137
AT1G09570	-0.0791857	7.26056	-0.894842	0.3939	0.563773	-6.9816	-2.50399	7.26056	-30.6111	1.68762e-10	1.26745e-08	14.8769
AT1G09575	4.61988	-1.51437	4.66965	0.00113173	0.00983999	-1.72925	-6.51498	-1.51437	-7.33443	4.12589e-05	0.00012205	2.15728
AT1G09580	0.743294	1.93248	1.68853	0.125171	0.259705	-4.73395	-2.73722	1.93248	-7.65936	2.92309e-05	9.19288e-05	2.89153
AT1G09590	0.969689	5.65441	6.93504	6.40241e-05	0.00149933	1.95484	-2.34754	5.65441	-18.1885	1.80035e-08	2.91539e-07	10.0671
AT1G09620	-0.371514	6.63137	-3.55033	0.00609439	0.0320635	-3.05126	-0.0676492	6.63137	-0.682955	0.511628	0.546004	-8.00468
AT1G09630	0.124617	1.36928	0.167417	0.8707	0.961881	-5.74864	-3.32725	1.36928	-6.17915	0.000154809	0.00036488	1.25981
AT1G09640	0.179493	7.75081	1.85888	0.0955864	0.214913	-5.85978	-1.30381	7.75081	-14.0125	1.79706e-07	1.62599e-06	7.38401
AT1G09645	0.356701	3.66624	2.01006	0.0749407	0.181076	-5.10829	0.868455	3.66624	4.84668	0.000881395	0.0016294	-1.29664
AT1G09650	-0.0661063	0.0844262	-0.12392	0.90407	0.978511	-5.82251	1.17349	0.0844262	2.18998	0.0558994	0.0703805	-4.48954
AT1G09660	0.4994	3.67208	2.12482	0.0621828	0.158818	-4.61065	-2.37882	3.67208	-12.2813	5.65404e-07	4.0009e-06	6.69993
AT1G09665	0.00397968	-1.01292	0.0135499	0.989481	0.99378	-6.17885	7.93716	-1.01292	9.63482	4.46188e-06	2.04339e-05	3.63078
AT1G09680	-0.0721448	2.13327	-0.296824	0.773258	0.89254	-6.45502	1.5987	2.13327	6.13483	0.000163395	0.000381422	0.945679
AT1G09685	5.33171	-2.11337	3.80509	0.00409287	0.0239868	-2.26742	-3.90869	-2.11337	-2.73338	0.0228492	0.0306707	-3.16156
AT1G09690	0.614057	7.35824	6.11825	0.00016674	0.00277102	0.752412	-2.64683	7.35824	-27.8355	3.97839e-10	2.08039e-08	13.9859
AT1G09700	0.481311	3.11208	2.03217	0.0723016	0.176357	-4.6537	-1.66205	3.11208	-8.49813	1.26119e-05	4.6925e-05	3.47744
AT1G09710	-0.43616	2.49882	-1.44454	0.182087	0.337164	-5.30502	-1.01859	2.49882	-4.67555	0.00112225	0.00201091	-1.26591
AT1G09715	-1.67031	-0.285866	-2.20311	0.0547107	0.145126	-3.80336	1.63377	-0.285866	2.7322	0.0228933	0.030723	-3.6535
AT1G09730	-0.265344	5.19623	-2.38081	0.0408563	0.118185	-4.81664	0.361091	5.19623	3.51521	0.00644215	0.00963445	-3.78531
AT1G09740	-0.0537128	2.8984	-0.292176	0.776697	0.895038	-6.56727	0.287361	2.8984	1.79114	0.106475	0.12768	-6.00821
AT1G09750	0.799555	0.735499	0.723445	0.487566	0.655041	-5.19978	-5.74097	0.735499	-6.73199	8.06116e-05	0.000212075	1.99362
AT1G09760	0.244861	4.96531	1.81757	0.102097	0.225395	-5.62025	-0.311363	4.96531	-2.51431	0.0327853	0.0428389	-5.38098
AT1G09765	-0.125027	8.57535	-0.921629	0.380482	0.550048	-7.09246	1.19578	8.57535	8.82766	9.22837e-06	3.65173e-05	3.05598
AT1G09770	-0.140113	7.33026	-1.45209	0.180031	0.334408	-6.41341	-0.682181	7.33026	-7.37869	3.93406e-05	0.000117408	1.51124
AT1G09780	3.25569	0.791585	2.7575	0.02196	0.0772495	-3.20196	-8.5424	0.791585	-7.8893	2.30567e-05	7.62706e-05	2.67712
AT1G09783	-0.0933013	3.01127	-0.3791	0.713299	0.848441	-6.60731	0.617211	3.01127	2.78049	0.0211454	0.0285094	-4.47322
AT1G09794	0.490474	2.03962	1.75125	0.113415	0.242454	-5.01516	1.05178	2.03962	3.52003	0.00639318	0.00956985	-2.85173
AT1G09795	0.365279	5.79369	4.10219	0.00260038	0.0175347	-2.14239	1.43575	5.79369	15.5538	7.19132e-08	8.0221e-07	8.50787
AT1G09797	1.0264	-1.40014	0.678826	0.514122	0.680302	-4.99228	-3.96688	-1.40014	-3.26152	0.00965852	0.0139685	-2.43246
AT1G09800	0.433724	2.08919	1.35294	0.208693	0.369844	-5.39301	-0.523463	2.08919	-1.89028	0.0909002	0.110308	-5.53985
AT1G09810	-0.336026	4.48273	-3.23172	0.0101335	0.0456385	-3.40645	2.4255	4.48273	20.3616	6.58585e-09	1.41402e-07	11.214
AT1G09815	0.37206	4.58961	3.28785	0.00925803	0.0428721	-3.27925	1.1626	4.58961	9.89566	3.5664e-06	1.70028e-05	4.4403
AT1G09820	-0.00813758	1.49125	-0.0223832	0.982625	0.989784	-6.07151	-0.637978	1.49125	-2.18817	0.0560653	0.0705552	-4.93959
AT1G09830	0.378232	3.12575	1.51354	0.164035	0.313208	-5.38724	-1.67731	3.12575	-8.21806	1.65736e-05	5.85047e-05	3.17725
AT1G09840	0.574407	3.58517	3.18788	0.0108767	0.047935	-3.02192	-0.957761	3.58517	-6.05731	0.000179685	0.000412224	0.475259
AT1G09850	0.0712436	-2.76416	0.0540641	0.958051	0.978511	-5.06065	-7.24762	-2.76416	-7.6856	2.84422e-05	8.996e-05	2.44256
AT1G09855	2.06752	-1.70645	1.75443	0.112847	0.241635	-4.21262	-4.94755	-1.70645	-5.11605	0.000607778	0.00117549	0.0119335
AT1G09863	1.0604	2.93049	4.55878	0.00132663	0.010968	-0.721829	-1.54332	2.93049	-7.46593	3.58392e-05	0.000108667	2.44662
AT1G09870	0.0940775	4.77606	0.658992	0.526206	0.690944	-6.8774	-0.483669	4.77606	-3.81172	0.00405111	0.00633311	-3.20093
AT1G09885	2.6057	-1.96874	4.78296	0.000963874	0.0088351	-0.654227	5.20587	-1.96874	5.39345	0.000419012	0.000849286	0.213418
AT1G09900	0.054411	3.641	0.325608	0.752075	0.876853	-6.76292	-0.111394	3.641	-0.77021	0.460681	0.496336	-7.42796
AT1G09910	-0.0482484	4.9074	-0.431106	0.676413	0.822092	-7.10276	0.431713	4.9074	4.11986	0.00253214	0.00414844	-2.74581
AT1G09915	-0.0797833	3.09161	-0.426983	0.679306	0.8244	-6.54167	-0.0394041	3.09161	-0.250801	0.807533	0.826231	-7.55763
AT1G09920	-0.204196	4.27717	-1.3072	0.223175	0.385973	-6.23513	1.01448	4.27717	6.79344	7.51438e-05	0.000200201	1.15378
AT1G09925	0.138451	1.58562	0.40406	0.69549	0.835981	-6.13455	0.481481	1.58562	1.51751	0.163046	0.189721	-5.93746
AT1G09927	0.814486	3.7649	2.22557	0.0527333	0.141444	-4.38569	-3.41824	3.7649	-11.1408	1.30614e-06	7.80008e-06	5.87281
AT1G09940	-0.573851	4.41546	-4.59409	0.00126092	0.0106045	-1.12488	1.03194	4.41546	9.03966	7.5858e-06	3.11173e-05	3.58972
AT1G09950	-2.81973	1.92605	-8.99063	7.93496e-06	0.000402258	3.83703	2.48556	1.92605	11.5598	9.52204e-07	6.03826e-06	6.26738
AT1G09960	0.637847	3.88308	3.11386	0.0122621	0.0520065	-3.18097	-1.44091	3.88308	-8.08515	1.89162e-05	6.50993e-05	2.8517
AT1G09970	-0.701349	8.0765	-8.71482	1.02592e-05	0.000471612	3.63742	2.85385	8.0765	34.7563	5.35464e-11	6.14605e-09	16.0517
AT1G09980	0.14313	3.76849	0.940277	0.371337	0.540768	-6.37582	-0.373867	3.76849	-2.84166	0.019124	0.0260224	-4.56525
AT1G09995	2.23005	-0.81651	1.48383	0.171605	0.323195	-4.46721	-4.4791	-0.81651	-3.38486	0.00792556	0.0116477	-2.25463
AT1G10000	0.221175	1.23646	0.52791	0.610178	0.766291	-5.98698	0.643691	1.23646	1.61135	0.141157	0.165858	-5.69212
AT1G10020	0.52333	1.46761	0.844112	0.42022	0.591136	-5.48142	-3.16834	1.46761	-6.50403	0.000105019	0.000264285	1.66185
AT1G10030	0.513673	2.55751	1.74084	0.115293	0.245175	-4.96154	-1.19939	2.55751	-4.83518	0.000895698	0.00165116	-0.940508
AT1G10040	0.561309	2.25592	1.98653	0.0778492	0.185476	-4.5717	-0.692516	2.25592	-2.8276	0.0195704	0.0265902	-4.07541
AT1G10050	-0.30791	2.39681	-0.901377	0.390596	0.560363	-5.84931	-1.24944	2.39681	-4.99188	0.000720422	0.00136161	-0.740697
AT1G10060	5.6023	-1.44396	4.69426	0.00109278	0.0095896	-1.59908	-5.77426	-1.44396	-5.06008	0.000656012	0.00125482	-0.0557995
AT1G10070	0.0590164	4.50658	0.591192	0.568769	0.729728	-7.17499	4.54696	4.50658	24.3767	1.3131e-09	4.62628e-08	12.8083
AT1G10090	-0.188305	3.26928	-1.07702	0.309164	0.477671	-6.1795	0.720263	3.26928	4.5341	0.00137473	0.0024073	-1.71046
AT1G10095	0.076723	2.95019	0.403633	0.695793	0.83618	-6.60071	0.732453	2.95019	4.07072	0.0027268	0.00443135	-2.31102
AT1G10120	-0.209986	2.75025	-0.643589	0.535706	0.69908	-6.09506	-1.92176	2.75025	-8.07585	1.90933e-05	6.5548e-05	3.08055
AT1G10130	0.344791	3.65462	1.04504	0.322941	0.492661	-5.99988	-2.65083	3.65462	-9.97975	3.32148e-06	1.60447e-05	4.83154
AT1G10140	-0.235463	2.33678	-1.24006	0.245943	0.411294	-5.88024	2.43597	2.33678	10.255	2.64051e-06	1.34457e-05	5.27139
AT1G10150	-2.11594	2.11942	-7.91714	2.24117e-05	0.000771725	3.08077	1.57052	2.11942	8.67713	1.06311e-05	4.09578e-05	3.67482
AT1G10160	-0.868688	1.84178	-2.55823	0.0304944	0.0970059	-3.55954	-0.470251	1.84178	-1.9955	0.0767274	0.0941931	-5.43816
AT1G10170	-1.4637	6.32125	-5.97748	0.000700035	0.00708577	-0.439904	2.09289	6.32125	8.82705	6.95831e-05	0.000187364	1.40559
AT1G10180	-0.00308695	4.18104	-0.0212074	0.983537	0.99032	-6.96453	-0.304106	4.18104	-2.4115	0.0388413	0.0502039	-5.39939
AT1G10200	3.74255	1.03045	3.04114	0.013801	0.0566249	-2.86426	-8.10301	1.03045	-6.98536	6.05161e-05	0.00016668	2.0052
AT1G10210	0.210974	2.65418	0.885715	0.398548	0.568864	-6.08942	-0.141059	2.65418	-0.68214	0.51212	0.546497	-7.16434
AT1G10230	0.688803	1.85468	1.93688	0.0843434	0.19626	-4.52405	-0.903028	1.85468	-2.91445	0.016973	0.0233674	-3.78882
AT1G10240	-0.48141	3.22392	-2.6279	0.0271849	0.0895855	-3.88174	0.144161	3.22392	0.984908	0.350104	0.385507	-7.16747
AT1G10270	0.0871139	3.74314	0.436507	0.672632	0.818969	-6.81636	0.517387	3.74314	2.78315	0.0210529	0.0283973	-4.67001
AT1G10280	0.048224	0.974057	0.114013	0.911701	0.978511	-5.93212	-0.433079	0.974057	-1.24273	0.245002	0.277049	-6.10555
AT1G10290	-0.122794	4.09384	-0.661044	0.524948	0.690223	-6.57116	-1.5109	4.09384	-10.329	2.48487e-06	1.27996e-05	4.93545
AT1G10300	0.960238	1.12935	1.9212	0.0864982	0.199872	-4.33584	-1.42725	1.12935	-3.27961	0.00938148	0.0136001	-2.93342
AT1G10310	0.277238	5.70866	3.24194	0.00996797	0.0451627	-3.57626	2.90841	5.70866	28.8813	2.85283e-10	1.6959e-08	14.3951
AT1G10320	0.499639	3.85096	2.7175	0.0234542	0.0806251	-3.93207	-0.229033	3.85096	-1.35788	0.20718	0.236996	-6.82995
AT1G10330	-0.529147	-0.364837	-0.65479	0.528787	0.692968	-5.34023	-0.367303	-0.364837	-0.591294	0.568703	0.601741	-6.32792
AT1G10350	0.0376605	1.41892	0.0714573	0.944578	0.978511	-5.96001	-1.57829	1.41892	-3.87906	0.00365172	0.00577074	-2.11912
AT1G10370	-0.305155	0.235663	-1.20439	0.258798	0.425635	-5.81785	7.86597	0.235663	7.70426	2.78956e-05	8.86462e-05	2.45361
AT1G10380	0.0712436	-3.29836	0.0626123	0.951428	0.978511	-5.06031	-5.66022	-3.29836	-6.80039	7.45518e-05	0.000198943	1.69232
AT1G10390	-0.243714	6.12958	-1.9432	0.0834893	0.194782	-5.6314	0.15985	6.12958	1.34829	0.210131	0.240146	-7.29799
AT1G10400	-3.18644	-2.25112	-3.10081	0.0125245	0.0527392	-3.0267	-2.27869	-2.25112	-3.50171	0.00658134	0.00982651	-2.15922
AT1G10410	-0.238685	4.31402	-1.97329	0.0795333	0.188034	-5.27155	0.421905	4.31402	3.89588	0.00355863	0.00563857	-3.00165
AT1G10430	-0.0772092	3.73557	-0.456326	0.65884	0.807589	-6.71603	-0.240558	3.73557	-1.69033	0.124819	0.147967	-6.40679
AT1G10450	0.0788517	4.44864	0.513026	0.620142	0.774594	-6.8669	-0.666579	4.44864	-5.02003	0.000693045	0.00131655	-1.25271
AT1G10470	0.903778	1.36789	2.37131	0.0415006	0.119443	-3.71019	-1.96607	1.36789	-6.07956	0.000174835	0.000402719	1.12387
AT1G10490	-0.00909582	4.64062	-0.0799497	0.938006	0.978511	-7.09152	-0.225055	4.64062	-2.22797	0.0525256	0.0664122	-5.80156
AT1G10500	0.0865321	5.52627	0.786878	0.451338	0.622357	-7.06073	2.1934	5.52627	18.2541	1.74365e-08	2.85908e-07	10.075
AT1G10510	0.0338097	4.56805	0.282287	0.784032	0.900988	-7.05911	0.0650369	4.56805	0.59858	0.564038	0.597394	-7.78876
AT1G10520	-0.109954	1.79182	-0.286135	0.781175	0.89861	-6.14629	-0.313005	1.79182	-1.00416	0.341228	0.376438	-6.63944
AT1G10522	0.401987	3.76806	2.25707	0.0500774	0.136425	-4.57184	-1.00268	3.76806	-6.54224	0.000100421	0.000254526	1.0376
AT1G10530	0.226785	-0.33527	0.321135	0.755353	0.878971	-5.46387	-1.21065	-0.33527	-2.12388	0.062278	0.0776242	-4.46663
AT1G10540	1.80847	-2.50096	1.14923	0.27974	0.446537	-4.65796	-6.332	-2.50096	-5.5575	0.000338003	0.000705633	0.504848
AT1G10550	0.0712436	-3.19545	0.0641417	0.950243	0.978511	-5.06025	-5.96543	-3.19545	-7.38533	3.90614e-05	0.000116768	2.18312
AT1G10560	0.0712436	-3.28442	0.0629937	0.951132	0.978511	-5.0603	-5.70134	-3.28442	-6.89739	6.67937e-05	0.000180993	1.77671
AT1G10570	0.716482	3.14686	2.59105	0.028888	0.0936083	-3.82138	-1.43813	3.14686	-6.02057	0.000188013	0.000428101	0.589488
AT1G10580	-0.352415	5.26542	-2.78742	0.0209058	0.074766	-4.19377	0.999872	5.26542	8.2559	1.59662e-05	5.68331e-05	2.65537
AT1G10590	-4.10548e-05	6.23985	-0.00045715	0.999645	0.999724	-7.38826	-0.000501044	6.23985	-0.00584591	0.995462	0.995898	-8.21944
AT1G10600	0.174104	4.17309	1.36879	0.203867	0.364083	-6.09618	0.380872	4.17309	3.20105	0.0106476	0.0152598	-4.08147
AT1G10610	-0.0637014	3.56008	-0.323727	0.753453	0.877562	-6.72755	-0.128151	3.56008	-0.771872	0.459744	0.495443	-7.41559
AT1G10630	0.67366	2.66429	1.25195	0.241778	0.40664	-5.31435	-4.39913	2.66429	-10.3034	2.53769e-06	1.30056e-05	5.35884
AT1G10650	-0.0731779	2.09796	-0.240475	0.815286	0.922441	-6.21451	-0.683551	2.09796	-2.85505	0.0187083	0.0255139	-4.04631
AT1G10660	0.0930579	5.30482	0.866528	0.408444	0.578375	-6.82768	-0.512175	5.30482	-5.23524	0.00051732	0.00101989	-1.09818
AT1G10670	0.575985	4.14053	2.81332	0.0200347	0.0725031	-3.51951	-3.7869	4.14053	-22.6186	2.57083e-09	7.38861e-08	12.1938
AT1G10690	-1.77066	1.59064	-6.0703	0.000176837	0.0028599	1.25559	4.04614	1.59064	10.4711	2.21352e-06	1.17296e-05	5.50809
AT1G10700	-0.16562	3.06349	-0.644919	0.534881	0.698454	-6.35631	-0.467084	3.06349	-2.28005	0.048222	0.0613106	-5.30641
AT1G10720	-0.11255	3.11983	-0.543496	0.599834	0.757366	-6.44703	-0.419401	3.11983	-2.49772	0.0336951	0.0439365	-4.96496
AT1G10730	-0.363238	2.50079	-1.28576	0.230247	0.394111	-5.58828	-0.195943	2.50079	-0.884848	0.398991	0.434955	-7.00933
AT1G10740	0.157044	2.82551	0.417411	0.686043	0.829543	-6.14689	-3.03855	2.82551	-10.7908	1.7147e-06	9.6139e-06	5.68066
AT1G10750	-2.60076	-0.840886	-2.03631	0.0718179	0.175506	-3.945	-2.26262	-0.840886	-3.45733	0.00706136	0.010484	-2.41173
AT1G10760	0.503014	4.05577	1.87765	0.0927591	0.210345	-4.87799	-4.54313	4.05577	-21.2096	4.57313e-09	1.07829e-07	11.6112
AT1G10770	-0.539693	-0.429128	-0.997959	0.344068	0.513051	-5.31098	2.63544	-0.429128	4.0813	0.00268361	0.00436855	-1.36787
AT1G10780	1.9194	-0.410326	1.30987	0.222306	0.385106	-4.6763	-3.86135	-0.410326	-3.04318	0.0137552	0.0192953	-2.83489
AT1G10810	-2.95717	-0.264482	-2.60528	0.0282178	0.0919269	-3.31312	-0.930816	-0.264482	-1.85259	0.0965531	0.116695	-5.21765
AT1G10820	-0.0687966	3.07037	-0.243338	0.813135	0.920738	-6.47875	-1.149	3.07037	-5.20659	0.000537656	0.00105451	-0.60002
AT1G10830	-0.157919	3.57492	-1.12764	0.288295	0.455452	-6.23704	0.867939	3.57492	6.63825	8.98051e-05	0.000232244	1.13218
AT1G10840	-0.0496496	6.84974	-0.542183	0.600702	0.758409	-7.26481	-0.690167	6.84974	-7.93568	2.19933e-05	7.34717e-05	2.17225
AT1G10850	0.111748	1.54039	0.226208	0.826034	0.930563	-5.84501	-2.85944	1.54039	-7.75183	2.65535e-05	8.53022e-05	3.02294
AT1G10865	0.398639	4.57687	3.21611	0.0103919	0.0464492	-3.41049	1.39283	4.57687	10.5053	2.15323e-06	1.14634e-05	5.00129
AT1G10870	-0.0179052	4.562	-0.134928	0.895603	0.978318	-7.10247	0.223627	4.562	1.84379	0.097918	0.118227	-6.38486
AT1G10890	0.134389	5.36061	0.942838	0.370095	0.539604	-6.7106	-1.38432	5.36061	-11.0024	1.45323e-06	8.46252e-06	5.29446
AT1G10900	0.577602	3.79327	3.22627	0.0102229	0.0459416	-3.05217	-0.577351	3.79327	-3.57187	0.00589083	0.00887946	-3.31028
AT1G10910	0.61275	5.01321	4.79152	0.00095233	0.00876893	-0.840149	-1.24327	5.01321	-10.6846	1.86503e-06	1.02151e-05	5.09987
AT1G10920	0.121305	-2.21975	0.0695284	0.946071	0.978511	-5.06455	-3.35631	-2.21975	-2.58145	0.029349	0.0386338	-3.40725
AT1G10930	-0.127883	2.82044	-0.446283	0.665813	0.813243	-6.37643	-0.568749	2.82044	-2.5239	0.0322708	0.042218	-4.82998
AT1G10940	0.237963	5.39367	1.89604	0.0900653	0.205976	-5.55285	-0.864643	5.39367	-7.57027	3.2092e-05	9.91666e-05	1.91171
AT1G10950	0.192999	5.70513	1.53162	0.159574	0.307327	-6.09792	-1.37615	5.70513	-12.0934	6.45857e-07	4.43783e-06	6.13426
AT1G10960	0.613436	2.87417	1.3137	0.221067	0.383934	-5.29599	-4.46032	2.87417	-12.0586	6.62094e-07	4.52216e-06	6.69735
AT1G10970	0.111196	4.33069	0.900225	0.391177	0.560932	-6.72799	1.41814	4.33069	10.986	1.47183e-06	8.54897e-06	5.44325
AT1G10990	-1.33227	-1.97102	-1.09677	0.300885	0.469138	-4.72069	-2.61552	-1.97102	-3.21285	0.0104468	0.0150014	-2.55157
AT1G11000	-0.537583	1.10054	-0.967373	0.358336	0.527646	-5.26	-2.88193	1.10054	-7.79956	2.52776e-05	8.19244e-05	3.09862
AT1G11020	-0.338529	4.65831	-3.10263	0.0124875	0.0526687	-3.60988	1.72647	4.65831	15.405	7.82651e-08	8.53758e-07	8.53732
AT1G11050	-1.1453	3.1533	-3.34722	0.0103025	0.0461854	-3.03427	3.07906	3.1533	7.29981	8.92789e-05	0.000231145	1.54198
AT1G11060	-0.252076	3.94821	-1.36433	0.205214	0.365544	-6.02689	0.49809	3.94821	3.04858	0.0136347	0.0191455	-4.31569
AT1G11080	2.87834	-1.32341	6.51643	0.000103502	0.00205764	1.31661	6.04296	-1.32341	6.34368	0.000126978	0.000309146	1.19103
AT1G11090	-0.209838	-2.71633	-0.0687376	0.94745	0.978511	-5.1894	1.07324	-2.71633	0.358162	0.732586	0.757747	-5.78875
AT1G11100	-1.35834	2.14507	-5.16588	0.000568035	0.0061743	0.144925	1.15456	2.14507	5.82818	0.000239054	0.000525568	0.389072
AT1G11120	2.03013	-0.830511	1.4841	0.171537	0.323103	-4.47524	-4.01581	-0.830511	-3.35278	0.00834262	0.0122115	-2.31281
AT1G11125	0.299845	-1.15917	0.304465	0.767614	0.888104	-5.13958	-4.1276	-1.15917	-5.63561	0.000305538	0.000648004	0.682932
AT1G11130	0.0712436	-2.31524	0.060504	0.953061	0.978511	-5.0604	-8.6011	-2.31524	-10.2757	2.5961e-06	1.32602e-05	4.03707
AT1G11150	0.446016	1.91161	1.32347	0.21793	0.380237	-5.44267	0.171322	1.91161	0.55031	0.595341	0.62738	-6.9868
AT1G11160	0.0712436	-3.4736	0.0644805	0.94998	0.978511	-5.06023	-5.12944	-3.4736	-6.26586	0.000139396	0.000334119	1.19317
AT1G11170	0.812254	4.33827	6.9195	6.51515e-05	0.00151467	1.89444	2.45833	4.33827	15.7179	6.55623e-08	7.4549e-07	8.87754
AT1G11175	-0.883842	6.47406	-7.64336	2.97234e-05	0.000930449	2.57532	1.72254	6.47406	15.1346	9.14603e-08	9.62602e-07	8.16825
AT1G11180	-0.432385	3.46308	-2.37979	0.0409244	0.118307	-4.41637	0.773058	3.46308	4.86221	0.000862464	0.00159878	-1.29473
AT1G11190	3.13546	-0.985956	4.39327	0.00168733	0.0128857	-0.858168	6.44666	-0.985956	3.72254	0.00465229	0.00717825	-1.76175
AT1G11200	-0.0100167	2.96926	-0.0477162	0.962972	0.978511	-6.65562	0.441913	2.96926	2.35327	0.0427514	0.0548866	-5.15516
AT1G11210	1.72167	-1.12552	1.35182	0.209038	0.37024	-4.58305	-3.50812	-1.12552	-3.20507	0.0105788	0.0151708	-2.52765
AT1G11220	0.0712436	-3.47705	0.0553805	0.957031	0.978511	-5.0606	-5.10178	-3.47705	-5.35098	0.000443248	0.000892659	0.26194
AT1G11240	0.0400061	5.67477	0.423985	0.681413	0.826243	-7.22356	0.0966662	5.67477	1.08252	0.306842	0.341268	-7.55013
AT1G11260	-0.766112	5.60819	-6.11138	0.000168148	0.0027771	0.777651	2.24611	5.60819	17.4629	2.58421e-08	3.78202e-07	9.61774
AT1G11270	0.216595	2.38678	0.75154	0.471296	0.639634	-6.12946	-0.00850597	2.38678	-0.0334883	0.974007	0.977381	-7.32632
AT1G11280	0.615319	3.07305	2.40227	0.0394369	0.115488	-4.05507	-1.88546	3.07305	-8.84347	9.09329e-06	3.60218e-05	3.85582
AT1G11290	-0.0989146	1.5943	-0.27274	0.791135	0.905558	-6.11697	-0.0573113	1.5943	-0.189217	0.854071	0.869023	-7.08352
AT1G11300	-0.639057	4.43714	-4.15397	0.00240569	0.0165863	-1.8674	2.02697	4.43714	12.7425	4.1097e-07	3.10439e-06	6.78897
AT1G11310	-0.0573342	4.64339	-0.449962	0.663255	0.811483	-6.92003	-0.960053	4.64339	-8.89317	8.68246e-06	3.47108e-05	3.44676
AT1G11320	-0.506061	1.50054	-1.38656	0.198566	0.357875	-5.31004	1.31261	1.50054	3.83667	0.003898	0.00611786	-2.2698
AT1G11330	1.32898	1.13032	4.93272	0.000781833	0.0076139	-0.151168	2.19398	1.13032	5.58555	0.000325934	0.000684297	0.575661
AT1G11350	-0.0910225	1.74346	-0.27627	0.788506	0.904115	-6.25114	0.818523	1.74346	2.65883	0.0258337	0.0343483	-4.25292
AT1G11360	0.0949086	5.88731	1.02939	0.329849	0.499072	-6.86608	1.97161	5.88731	20.2313	6.97441e-09	1.47832e-07	11.0138
AT1G11370	-0.194904	-1.00205	-0.423086	0.682045	0.826681	-5.87939	5.92422	-1.00205	5.62577	0.000309439	0.000655134	0.5571
AT1G11380	-0.861186	2.16122	-2.41853	0.0383943	0.113308	-3.91528	0.409366	2.16122	1.51734	0.163088	0.189759	-6.23572
AT1G11390	-0.44325	3.57928	-2.53269	0.0318066	0.0999605	-4.08361	-0.45753	3.57928	-3.37965	0.00799174	0.0117374	-3.66853
AT1G11400	0.0285556	4.96709	0.269181	0.793788	0.907662	-7.19819	0.726705	4.96709	7.09243	5.37296e-05	0.000151485	1.39456
AT1G11410	-0.00777287	1.69341	-0.028487	0.977888	0.986319	-6.41181	2.08787	1.69341	6.47801	0.000108281	0.000270777	1.51372
AT1G11420	3.4878	-0.272471	2.9574	0.0158215	0.0618292	-2.95957	-4.52781	-0.272471	-4.05982	0.00277211	0.00449578	-1.30277
AT1G11430	0.134171	6.01435	1.49308	0.169216	0.320106	-6.24173	-0.51396	6.01435	-6.0968	0.000171176	0.00039614	0.00918715
AT1G11440	-1.38538	2.47896	-6.02109	0.000187893	0.00295494	1.14225	3.14729	2.47896	11.7483	8.28673e-07	5.43049e-06	6.43632
AT1G11460	1.12248	-0.656585	4.4169	0.00162998	0.0125994	-0.865966	7.91312	-0.656585	9.59015	4.63872e-06	2.10746e-05	3.60582
AT1G11475	0.827805	4.77147	6.34776	0.00012636	0.0023487	1.21938	0.636448	4.77147	4.76835	0.000983937	0.00179192	-1.65685
AT1G11480	-0.373029	6.07611	-2.97928	0.0152657	0.0603683	-3.95615	0.404176	6.07611	3.41202	0.00758938	0.0112033	-4.05872
AT1G11530	0.219019	3.03264	1.50822	0.165368	0.314837	-6.14198	6.84639	3.03264	11.1265	1.32056e-06	7.86303e-06	5.84607
AT1G11540	0.404791	-2.14381	0.266237	0.795985	0.909284	-5.03861	-4.57448	-2.14381	-4.13383	0.00247952	0.00407119	-1.20483
AT1G11545	1.91387	-0.122876	1.50779	0.165477	0.315005	-4.43919	-6.93997	-0.122876	-6.49207	0.000106505	0.00026725	1.51541
AT1G11580	1.95011	2.59647	2.33679	0.0439268	0.124501	-3.66527	-7.43508	2.59647	-10.0497	3.13173e-06	1.53238e-05	5.07491
AT1G11592	0.134171	3.42644	0.767037	0.462475	0.63208	-6.50611	0.474477	3.42644	2.92573	0.0166624	0.0229779	-4.33664
AT1G11600	0.0712436	-2.48957	0.0534159	0.958554	0.978511	-5.06067	-8.07408	-2.48957	-8.50091	1.25782e-05	4.68475e-05	3.02554
AT1G11630	-0.439362	2.8038	-1.73821	0.115772	0.24588	-5.20771	0.977965	2.8038	4.36488	0.0017591	0.00299166	-1.85112
AT1G11650	0.131439	7.70548	1.33869	0.213118	0.374961	-6.60219	0.557018	7.70548	5.72234	0.0002734	0.000589782	-0.603482
AT1G11660	0.358147	3.06466	1.60042	0.143562	0.285373	-5.2189	-1.99765	3.06466	-11.1353	1.31164e-06	7.82782e-06	5.89337
AT1G11670	0.576304	2.08029	1.129	0.287751	0.454821	-5.45698	-2.50143	2.08029	-6.1499	0.00016042	0.000375486	1.0676
AT1G11680	0.182087	4.93344	1.22853	0.250038	0.416046	-6.26702	-1.88887	4.93344	-14.982	9.99796e-08	1.02407e-06	8.27766
AT1G11700	-0.73608	2.7828	-4.07462	0.00271081	0.0180227	-1.82569	4.83071	2.7828	12.6765	4.29884e-07	3.21928e-06	7.11619
AT1G11710	-0.887856	2.74638	-4.24486	0.00210048	0.0150578	-1.27455	1.4659	2.74638	7.95399	2.15885e-05	7.23847e-05	2.85288
AT1G11720	0.0334732	5.2322	0.327595	0.750621	0.875549	-7.16385	-0.309339	5.2322	-3.31843	0.00881448	0.0128394	-4.09813
AT1G11730	0.0712436	-3.62239	0.0639598	0.950384	0.978511	-5.06026	-4.67807	-3.62239	-5.5853	0.000326042	0.000684297	0.501354
AT1G11740	1.86161	-2.74292	1.18782	0.264952	0.432086	-4.63462	-5.45712	-2.74292	-4.70555	0.00107539	0.00193625	-0.480169
AT1G11750	0.208917	5.26921	2.07397	0.0675539	0.167896	-5.3506	0.712382	5.26921	7.19995	4.77425e-05	0.000137687	1.48483
AT1G11755	-0.0963481	2.38493	-0.352218	0.732686	0.862874	-6.3295	-0.0888905	2.38493	-0.394359	0.702389	0.729698	-7.27851
AT1G11760	-0.360299	3.60864	-1.9467	0.0830197	0.193872	-5.2139	1.55424	3.60864	8.38633	1.40528e-05	5.1344e-05	3.13999
AT1G11780	0.167112	3.3046	0.986554	0.349338	0.518411	-6.2713	0.43457	3.3046	2.76988	0.0215174	0.0289788	-4.55637
AT1G11785	1.40856	-1.49746	3.51068	0.00648845	0.0335401	-2.05528	6.50206	-1.49746	7.32932	4.14869e-05	0.000122574	2.04825
AT1G11790	0.0913222	2.01354	0.271045	0.792398	0.90657	-6.2004	-0.591685	2.01354	-2.14643	0.0600265	0.0750228	-5.15467
AT1G11800	0.0842158	2.87715	0.456297	0.65886	0.807589	-6.57482	0.943271	2.87715	5.23238	0.000519314	0.00102293	-0.522574
AT1G11820	0.493423	4.13661	3.43232	0.0073479	0.0364448	-2.77229	-0.970699	4.13661	-7.65157	2.94694e-05	9.25516e-05	2.27317
AT1G11840	0.0664262	8.18133	0.764634	0.463835	0.632942	-7.21288	0.774115	8.18133	8.9573	8.18229e-06	3.31395e-05	3.19851
AT1G11860	0.290175	6.66687	3.58142	0.00580289	0.0309205	-3.02471	0.341342	6.66687	4.28523	0.00197837	0.00332246	-2.67178
AT1G11870	0.199389	3.23069	0.967788	0.35814	0.527399	-6.12143	-0.891762	3.23069	-5.23466	0.000517728	0.00102047	-0.596702
AT1G11880	0.147738	1.5703	0.409332	0.691753	0.833249	-5.97155	-1.07519	1.5703	-3.73755	0.00454488	0.00703094	-2.40595
AT1G11890	0.0549658	3.31067	0.303924	0.768013	0.888397	-6.64908	-0.240949	3.31067	-1.5693	0.150618	0.176158	-6.43624
AT1G11900	0.231061	0.970304	0.587971	0.570838	0.731576	-5.86003	0.45714	0.970304	1.23601	0.247376	0.279577	-6.08638
AT1G11905	0.692681	2.3545	2.49119	0.0340598	0.104568	-3.79216	-1.17772	2.3545	-4.92446	0.000790841	0.00147999	-0.737627
AT1G11910	-0.12689	9.4661	-1.30312	0.224507	0.38719	-6.6964	0.493003	9.4661	5.09816	0.000622765	0.00119965	-1.53924
AT1G11930	0.37259	5.73578	2.93732	0.0163496	0.0630025	-4.01555	0.743123	5.73578	5.87739	0.000224705	0.000498828	-0.247615
AT1G11940	1.23624	2.03727	3.09624	0.0126179	0.053059	-2.80931	-0.776105	2.03727	-2.07221	0.0677481	0.0839435	-5.1539
AT1G11950	-0.529393	3.65569	-3.14973	0.0115693	0.0499975	-3.25557	1.28637	3.65569	8.22438	1.64704e-05	5.82417e-05	2.92739
AT1G11960	-0.477168	2.89938	-1.63418	0.136245	0.275266	-5.25641	-0.23521	2.89938	-1.04963	0.320934	0.355683	-6.99067
AT1G12000	1.20327	2.3309	2.00039	0.0761224	0.182674	-4.20931	-5.26061	2.3309	-10.4504	2.25101e-06	1.18697e-05	5.47714
AT1G12010	3.81474	0.715349	9.77717	3.94595e-06	0.000259042	4.75688	6.52691	0.715349	4.41821	0.00162686	0.0027949	-0.836357
AT1G12020	0.813674	2.81479	4.29591	0.00194735	0.0142842	-1.204	0.387342	2.81479	2.03376	0.0721152	0.088968	-5.51788
AT1G12040	-0.998727	-1.12931	-0.82612	0.42984	0.600895	-4.88533	-4.81797	-1.12931	-6.20091	0.000150774	0.000356937	1.33471
AT1G12050	0.531805	3.73214	3.14492	0.0116597	0.0502572	-3.16917	-0.552327	3.73214	-3.64291	0.00526853	0.00802459	-3.1827
AT1G12060	-0.714665	3.67446	-5.2329	0.000518949	0.00578548	-0.249696	4.30812	3.67446	17.8583	2.11857e-08	3.27938e-07	10.105
AT1G12064	0.196714	5.50489	1.37302	0.202594	0.362533	-6.4216	1.58166	5.50489	10.5698	2.04421e-06	1.10017e-05	4.90317
AT1G12070	4.85102	-1.55561	5.23149	0.000519938	0.00578942	-1.35856	-6.12845	-1.55561	-7.20483	4.74889e-05	0.000137132	2.04386
AT1G12080	-1.33243	-1.47589	-0.944568	0.369256	0.53882	-4.78041	-8.31638	-1.47589	-8.30944	1.51482e-05	5.45061e-05	2.90578
AT1G12090	2.25962	0.756579	1.44598	0.181692	0.336759	-4.48619	-10.0109	0.756579	-7.4428	3.6733e-05	0.000110898	2.2727
AT1G12110	1.11053	4.52859	8.41756	1.3633e-05	0.000566739	3.66815	-1.13541	4.52859	-9.17838	6.68628e-06	2.81416e-05	3.8428
AT1G12120	-0.0181928	4.06595	-0.132296	0.897626	0.978511	-6.93615	-0.142001	4.06595	-1.18657	0.265421	0.298676	-7.14158
AT1G12130	-0.00763126	6.13648	-0.0882316	0.931602	0.978511	-7.41454	1.23239	6.13648	14.2135	1.58662e-07	1.47885e-06	7.60519
AT1G12140	0.142621	3.33791	0.848725	0.417778	0.588442	-6.49529	1.27824	3.33791	7.30178	4.27394e-05	0.000125745	2.04222
AT1G12160	-0.12336	1.30497	-0.279173	0.786347	0.902454	-5.88678	-1.46685	1.30497	-4.43451	0.00158859	0.00273688	-1.2502
AT1G12200	0.43414	1.07168	0.938203	0.372347	0.541935	-5.45979	-1.36396	1.07168	-3.59879	0.00564635	0.00854231	-2.45056
AT1G12210	-0.625069	2.69774	-2.61297	0.0278623	0.0910942	-3.77825	0.493339	2.69774	2.56516	0.0301479	0.0396169	-4.78395
AT1G12220	-0.220011	2.03329	-0.522045	0.614094	0.769621	-6.12067	-0.206026	2.03329	-0.614049	0.554206	0.58739	-7.05867
AT1G12230	0.617302	3.70148	2.56076	0.0303673	0.0967754	-3.95865	-2.14521	3.70148	-10.5574	2.06463e-06	1.10953e-05	5.31463
AT1G12240	2.61685	0.990835	4.0911	0.0026442	0.0177089	-1.55813	-5.57953	0.990835	-9.57261	4.71026e-06	2.13357e-05	4.40609
AT1G12244	0.628227	1.11059	1.54931	0.155312	0.301825	-4.84118	-1.11658	1.11059	-3.21889	0.0103454	0.0148735	-3.0684
AT1G12250	1.19755	2.12247	4.3932	0.0016875	0.0128857	-0.918043	0.026986	2.12247	0.0981315	0.923953	0.932435	-7.1274
AT1G12270	-0.333226	4.42822	-2.17722	0.0570791	0.14969	-4.92076	-0.260763	4.42822	-2.02723	0.072883	0.089824	-6.09481
AT1G12280	-0.200998	1.97398	-0.682804	0.511719	0.677958	-5.95473	-0.734325	1.97398	-3.23789	0.0100333	0.0144611	-3.384
AT1G12290	0.705675	1.56662	1.65643	0.13161	0.268576	-4.87432	-0.501709	1.56662	-1.30186	0.22492	0.255974	-6.14774
AT1G12300	1.04553	1.6301	2.41108	0.0388688	0.114302	-3.75347	-1.18569	1.6301	-3.078	0.0129974	0.0183183	-3.41224
AT1G12310	0.643677	4.52425	4.69778	0.00108733	0.00955406	-0.908144	-0.7833	4.52425	-6.24063	0.000143702	0.000342729	0.471533
AT1G12320	-1.08841	3.84035	-6.5451	0.000100085	0.00201383	1.58198	2.56159	3.84035	14.5223	1.3143e-07	1.26709e-06	8.1273
AT1G12330	-1.19471	5.8018	-12.3421	5.41782e-07	7.01242e-05	6.82999	2.75134	5.8018	27.4985	4.44005e-10	2.27269e-08	13.9143
AT1G12350	-0.315379	3.97914	-2.03352	0.0721434	0.176089	-5.10683	0.676098	3.97914	4.87357	0.000848888	0.00157682	-1.40676
AT1G12360	-0.332335	5.08616	-2.73345	0.0228464	0.0792373	-4.19903	0.0907783	5.08616	0.833949	0.425636	0.46185	-7.727
AT1G12370	-1.43654	1.01797	-5.17223	0.000563183	0.00613251	0.153935	4.57672	1.01797	9.78493	3.91978e-06	1.83426e-05	4.86415
AT1G12390	0.442882	3.53254	1.95563	0.0818326	0.19191	-5.02471	-0.428558	3.53254	-2.12083	0.0625885	0.0779846	-5.64074
AT1G12400	0.950836	1.74123	2.87352	0.0181503	0.0678637	-3.13792	-0.147428	1.74123	-0.462442	0.654611	0.684426	-6.91843
AT1G12410	-0.0518976	5.75136	-0.586116	0.572032	0.732397	-7.16488	0.555185	5.75136	6.50423	0.000104995	0.000264261	0.557286
AT1G12420	-1.29306	2.2064	-5.63605	0.000305367	0.00406691	0.725868	1.82699	2.2064	9.11199	7.10126e-06	2.95886e-05	4.16273
AT1G12430	0.572117	3.26169	3.08944	0.012758	0.0534039	-3.12863	-0.549042	3.26169	-3.32732	0.00868981	0.0126719	-3.55893
AT1G12440	-0.118904	6.82283	-1.06518	0.314211	0.48334	-6.89305	1.90037	6.82283	16.6422	3.95829e-08	5.19704e-07	9.07465
AT1G12450	-0.0287687	1.30573	-0.0769321	0.940341	0.978511	-6.1386	0.645858	1.30573	1.8782	0.0926778	0.112327	-5.35419
AT1G12460	-1.94618	-0.31507	-1.37813	0.201067	0.3606	-4.56875	-3.80228	-0.31507	-4.83969	0.000890053	0.00164263	-0.334547
AT1G12470	-0.382721	4.83991	-3.43171	0.00735504	0.0364655	-3.02336	0.533317	4.83991	5.26922	0.000494276	0.000981124	-1.00877
AT1G12500	-1.95951	-0.559102	-1.3317	0.215316	0.37733	-4.59049	-3.74493	-0.559102	-4.57008	0.00130521	0.00229769	-0.689205
AT1G12520	0.0294125	5.30876	0.21267	0.836267	0.937174	-7.21079	-0.329928	5.30876	-2.61086	0.0279595	0.0369407	-5.28939
AT1G12530	0.527874	2.59767	1.8292	0.100223	0.222462	-4.92709	-0.381483	2.59767	-1.48991	0.170034	0.197299	-6.26263
AT1G12550	0.551458	0.262442	1.52098	0.162187	0.310931	-5.00851	2.97632	0.262442	5.22741	0.000522795	0.00102924	0.210072
AT1G12560	0.0712436	-3.09813	0.0585159	0.954601	0.978511	-5.06048	-6.26432	-3.09813	-7.10844	5.27884e-05	0.000149339	1.96845
AT1G12580	-0.241771	4.0214	-1.52316	0.161648	0.310437	-5.81373	0.152778	4.0214	1.11418	0.293733	0.327947	-7.23268
AT1G12600	1.78043	0.368174	5.33376	0.000453502	0.00527395	0.31703	2.33105	0.368174	4.53358	0.00137576	0.00240864	-0.728565
AT1G12620	0.36934	1.6719	1.04388	0.323449	0.49315	-5.53613	-1.30297	1.6719	-4.5241	0.00139473	0.00243601	-1.17603
AT1G12640	-0.624563	4.88229	-5.93506	0.000209068	0.00317164	0.666097	1.40579	4.88229	13.9519	1.8665e-07	1.67142e-06	7.54293
AT1G12650	-0.112519	4.77807	-1.06555	0.314055	0.48323	-6.58142	0.396352	4.77807	4.06537	0.00274893	0.00446352	-2.81417
AT1G12680	-0.505376	4.03756	-4.01509	0.00296652	0.0191982	-1.94306	1.11461	4.03756	9.61784	4.52822e-06	2.06548e-05	4.2324
AT1G12700	1.30028	0.36652	2.06666	0.0683628	0.169422	-3.96682	-2.46178	0.36652	-4.49726	0.00145002	0.00252244	-0.816757
AT1G12710	-0.471009	3.44063	-2.79882	0.0205177	0.0739286	-3.83287	1.87714	3.44063	10.631	1.94652e-06	1.05726e-05	5.32403
AT1G12730	0.604627	1.82114	1.45969	0.177981	0.331479	-5.10031	-1.53052	1.82114	-4.4305	0.00159791	0.00275102	-1.32343
AT1G12740	0.0712436	-2.81509	0.0561448	0.956439	0.978511	-5.06057	-7.11318	-2.81509	-7.82312	2.46728e-05	8.04105e-05	2.54221
AT1G12750	0.0535577	3.1027	0.266143	0.796055	0.909307	-6.70639	0.807874	3.1027	4.21988	0.00218003	0.00362609	-2.12424
AT1G12760	-0.392147	5.27016	-3.98523	0.0031043	0.0197743	-2.2593	1.61862	5.27016	16.3606	4.60302e-08	5.77751e-07	9.02279
AT1G12770	0.0147599	5.4178	0.163311	0.873839	0.963774	-7.31687	1.08621	5.4178	12.0809	6.51624e-07	4.46402e-06	6.13713
AT1G12775	-1.27977	1.63855	-3.77116	0.00431371	0.024921	-1.75528	1.20356	1.63855	4.49134	0.00146253	0.00254129	-1.36294
AT1G12780	0.572155	6.18737	5.15672	0.000575128	0.00621438	-0.475541	-1.73605	6.18737	-16.7899	3.66068e-08	4.90433e-07	9.21808
AT1G12790	0.522578	2.18053	1.60814	0.141859	0.283377	-5.02334	-1.33917	2.18053	-4.95067	0.000762621	0.00143306	-0.66102
AT1G12800	0.0104391	3.25623	0.0428227	0.966767	0.980006	-6.43436	-2.41987	3.25623	-13.1559	3.11472e-07	2.4794e-06	7.36657
AT1G12805	1.40575	2.74556	3.53974	0.00619714	0.0324621	-2.24801	-0.989336	2.74556	-2.62478	0.027325	0.0361625	-4.45491
AT1G12810	0.302789	5.3077	2.82129	0.0197743	0.0717884	-4.18028	1.38578	5.3077	12.4181	5.13792e-07	3.71663e-06	6.42915
AT1G12820	-0.216728	3.89148	-1.3041	0.224185	0.386927	-5.90456	-1.29515	3.89148	-10.0396	3.15838e-06	1.54202e-05	4.70431
AT1G12830	-0.287335	2.19673	-1.3001	0.225497	0.388385	-5.73753	2.22173	2.19673	8.52822	1.22524e-05	4.58892e-05	3.68469
AT1G12840	-0.108995	5.93388	-1.06482	0.314365	0.483496	-6.73916	-0.442366	5.93388	-4.67472	0.00112359	0.00201272	-2.01704
AT1G12845	1.75397	0.53487	2.38019	0.0408976	0.118267	-3.6005	-1.4574	0.53487	-2.07975	0.0669216	0.0830152	-4.60956
AT1G12850	0.390821	3.40933	1.91844	0.0868824	0.200578	-4.99707	-0.832863	3.40933	-4.77234	0.000978415	0.00178365	-1.31239
AT1G12860	0.0431433	3.89925	0.266284	0.79595	0.909284	-6.85189	-0.225977	3.89925	-1.60783	0.141928	0.166711	-6.55415
AT1G12880	0.0712436	-3.28943	0.0591975	0.954073	0.978511	-5.06045	-5.67128	-3.28943	-6.4456	0.0001125	0.000279527	1.37694
AT1G12890	-0.308258	-2.11651	-0.172096	0.867124	0.958918	-5.08054	-2.7928	-2.11651	-2.15815	0.0588874	0.0737457	-4.06662
AT1G12900	-1.41788	0.733652	-2.88577	0.0177894	0.0669591	-2.90126	-0.932164	0.733652	-3.19544	0.0107446	0.0153855	-3.20449
AT1G12910	-0.279279	4.8157	-2.25269	0.0504384	0.137164	-4.91698	-0.0573558	4.8157	-0.525917	0.611507	0.642932	-7.89845
AT1G12920	0.0962123	7.18702	1.11706	0.292562	0.460519	-6.79172	-1.31207	7.18702	-16.0357	5.49494e-08	6.50763e-07	8.69642
AT1G12930	0.465783	3.66139	2.33046	0.0443865	0.125524	-4.40153	-1.24174	3.66139	-7.27713	4.38954e-05	0.000128669	1.97539
AT1G12940	-0.389372	0.149592	-2.39197	0.0401121	0.116705	-4.31813	9.87554	0.149592	12.4682	4.96187e-07	3.61783e-06	4.92268
AT1G12950	0.252529	-2.28185	0.15955	0.876717	0.965261	-5.05308	-4.32085	-2.28185	-3.73662	0.00455142	0.00703927	-1.74336
AT1G12970	-1.12035	4.22587	-8.52498	1.22906e-05	0.000530267	3.71723	2.45242	4.22587	18.1557	1.82943e-08	2.94679e-07	10.1449
AT1G12990	-1.05558	1.36026	-2.10837	0.0638733	0.161874	-4.09393	-0.747732	1.36026	-2.29034	0.0474142	0.060376	-4.83836
AT1G13000	-0.0903811	2.1909	-0.254944	0.804428	0.914807	-6.18627	-1.18997	2.1909	-4.42941	0.00160046	0.00275369	-1.51266
AT1G13020	-0.450629	4.19189	-2.38956	0.0402717	0.116941	-4.48611	-0.511001	4.19189	-3.40493	0.00767566	0.0113142	-3.78403
AT1G13030	0.601307	2.82698	2.5294	0.0319794	0.100331	-3.82283	-1.50188	2.82698	-7.51937	3.38633e-05	0.000103536	2.49322
AT1G13040	0.123462	1.9931	0.427229	0.679133	0.824245	-6.14137	-0.572105	1.9931	-2.39979	0.0395985	0.0511156	-4.74094
AT1G13050	0.273679	2.03827	0.924121	0.379251	0.54892	-5.77329	-1.05954	2.03827	-4.39822	0.00167514	0.00286894	-1.48561
AT1G13060	0.239725	6.29356	2.71594	0.0235144	0.0807863	-4.40628	-0.241848	6.29356	-2.85869	0.0185971	0.0253773	-4.98287
AT1G13080	0.91379	1.43124	1.41521	0.190269	0.347359	-4.72552	-5.89528	1.43124	-11.5419	9.64947e-07	6.09352e-06	6.02074
AT1G13090	-0.231071	5.36014	-2.07185	0.0677881	0.168386	-5.41785	2.04581	5.36014	17.3141	2.788e-08	3.99898e-07	9.57286
AT1G13100	0.0712436	-3.66877	0.0644688	0.949989	0.978511	-5.06023	-4.54437	-3.66877	-5.43792	0.000395158	0.000807574	0.340263
AT1G13110	0.0712436	-2.91662	0.0573254	0.955524	0.978511	-5.06053	-6.79077	-2.91662	-7.60229	3.10298e-05	9.64233e-05	2.37154
AT1G13120	0.0877762	4.11411	0.630005	0.544168	0.706787	-6.80833	0.467054	4.11411	3.59544	0.00567623	0.00858396	-3.41984
AT1G13140	0.236741	0.709082	0.511805	0.620963	0.775141	-5.77875	-0.00987387	0.709082	-0.0240428	0.981337	0.983709	-6.78529
AT1G13145	1.31269	0.547583	2.20181	0.054827	0.145287	-3.80983	-2.45421	0.547583	-4.73546	0.00103074	0.00186616	-0.503218
AT1G13150	0.56359	-0.09232	0.753328	0.470273	0.638959	-5.26977	-1.88431	-0.09232	-3.08362	0.0128793	0.0181615	-2.95923
AT1G13160	0.174699	4.58024	1.26553	0.23709	0.401727	-6.18366	-1.26027	4.58024	-10.6934	1.85216e-06	1.0166e-05	5.16121
AT1G13170	2.15447	-0.185302	1.65885	0.131113	0.268093	-4.2992	-7.29953	-0.185302	-6.5698	9.72397e-05	0.000248095	1.52782
AT1G13180	-0.0327192	2.33348	-0.120367	0.906806	0.978511	-6.29159	-0.895762	2.33348	-4.21245	0.0022043	0.00366079	-1.89395
AT1G13190	-0.558887	5.72585	-5.48107	0.000373414	0.00465175	-0.0494833	1.05797	5.72585	10.8394	1.65029e-06	9.31283e-06	5.07167
AT1G13195	-0.342754	3.04893	-1.81614	0.102329	0.225747	-5.3038	2.11593	3.04893	9.81197	3.83009e-06	1.79967e-05	4.72209
AT1G13210	-1.13433	1.46727	-1.8485	0.0971854	0.217517	-4.3631	-2.24311	1.46727	-6.19267	0.00015229	0.000359965	1.11836
AT1G13220	0.0841625	4.18839	0.489388	0.636135	0.787454	-6.83457	-0.365803	4.18839	-2.43997	0.0370608	0.0480471	-5.34659
AT1G13245	-0.424646	2.12073	-1.97294	0.0795772	0.188071	-4.77019	2.03859	2.12073	8.60125	1.14257e-05	4.34326e-05	3.75213
AT1G13250	1.23221	-2.60991	0.874107	0.404514	0.574439	-4.81859	-6.54643	-2.60991	-6.44278	0.000112876	0.000280233	1.39215
AT1G13260	1.79187	-2.13709	1.22469	0.251414	0.417461	-4.60868	-7.40394	-2.13709	-7.07101	5.50178e-05	0.000154378	1.95697
AT1G13270	0.320938	3.29365	1.19273	0.263113	0.430154	-5.80055	-1.94233	3.29365	-8.9524	8.21938e-06	3.32455e-05	3.89765
AT1G13280	0.28713	2.91552	0.64171	0.536872	0.700204	-6.05523	-3.07982	2.91552	-8.9277	8.40912e-06	3.38106e-05	4.01617
AT1G13320	-0.0174797	5.07724	-0.107785	0.916503	0.978511	-7.15998	-0.632399	5.07724	-4.39209	0.00169025	0.00289047	-2.33152
AT1G13330	0.982148	0.651443	1.89964	0.0895464	0.20515	-4.27253	-1.36864	0.651443	-2.99402	0.0149029	0.0207744	-3.25998
AT1G13340	-0.754012	5.36901	-6.66324	8.72469e-05	0.00185362	1.51155	1.94123	5.36901	17.1325	3.06098e-08	4.27086e-07	9.44893
AT1G13350	0.00431655	4.72494	0.0392004	0.969576	0.981298	-7.16262	0.380782	4.72494	3.70999	0.00474411	0.00730325	-3.37178
AT1G13360	-1.05519	6.36441	-11.61	9.17448e-07	0.00010026	6.24234	3.85249	6.36441	37.7483	2.53554e-11	3.88258e-09	16.8141
AT1G13380	0.839185	2.56276	2.19693	0.0552672	0.146072	-4.18624	-2.51609	2.56276	-7.90525	2.26847e-05	7.5323e-05	3.04387
AT1G13390	-0.662128	5.31017	-5.93806	0.000208288	0.00316771	0.56252	2.64736	5.31017	21.7721	3.61813e-09	9.27399e-08	11.7607
AT1G13410	-0.345145	2.01936	-1.16712	0.272803	0.439889	-5.69938	1.00632	2.01936	3.70784	0.00476009	0.00732599	-2.63069
AT1G13420	0.0712436	-3.50851	0.055607	0.956855	0.978511	-5.06059	-5.0408	-3.50851	-5.2939	0.000478239	0.000952753	0.197021
AT1G13440	0.183569	8.40434	2.01695	0.0741079	0.179587	-5.65374	-1.07509	8.40434	-12.1186	6.34367e-07	4.38033e-06	5.98688
AT1G13450	-0.290901	5.19048	-2.7905	0.0208003	0.0745636	-4.18316	1.0709	5.19048	10.621	1.96209e-06	1.06445e-05	4.95291
AT1G13460	-0.175374	4.00095	-1.17936	0.268137	0.434901	-6.35913	1.50555	4.00095	9.85381	3.69568e-06	1.74821e-05	4.50384
AT1G13530	-1.12078	0.201852	-1.54461	0.156435	0.3032	-4.66369	0.342627	0.201852	0.664949	0.522559	0.55653	-6.53452
AT1G13560	0.358234	5.19229	3.47857	0.00682722	0.0346445	-3.02405	0.340342	5.19229	3.41126	0.00759859	0.011216	-3.92547
AT1G13570	0.703535	4.26541	5.41214	0.000408804	0.00492814	0.113024	0.0176806	4.26541	0.141239	0.890755	0.902826	-7.84806
AT1G13580	0.277849	1.53357	0.764157	0.464106	0.633124	-5.71897	-1.46255	1.53357	-5.07478	0.00064295	0.00123332	-0.335996
AT1G13590	0.835593	4.22274	5.28118	0.000486431	0.00553468	-0.0137441	-0.644523	4.22274	-4.36551	0.00175747	0.00298941	-2.12755
AT1G13630	-0.255484	2.2748	-0.914244	0.384148	0.553681	-6.02838	0.886234	2.2748	3.45126	0.00712981	0.0105745	-3.12311
AT1G13640	-0.960472	8.17254	-12.1223	6.32687e-07	7.61067e-05	6.61365	0.512576	8.17254	6.65053	8.85385e-05	0.000229456	0.592226
AT1G13690	0.0272495	4.97476	0.290694	0.777795	0.895801	-7.23568	1.44829	4.97476	15.008	9.84697e-08	1.0113e-06	8.25195
AT1G13710	1.96718	-1.27537	1.5424	0.156965	0.303937	-4.40275	-3.89769	-1.27537	-3.52008	0.00639269	0.00956985	-2.04964
AT1G13730	0.358874	3.57109	1.5961	0.144524	0.286505	-5.49288	-0.97193	3.57109	-5.07934	0.000638958	0.00122708	-0.900646
AT1G13740	-1.19798	6.07996	-12.8356	3.85823e-07	5.77154e-05	7.17524	2.39191	6.07996	25.5926	8.47719e-10	3.56472e-08	13.2181
AT1G13750	-2.49408	-1.05669	-1.81198	0.103009	0.226961	-4.16026	-2.08013	-1.05669	-2.85695	0.0186501	0.0254421	-3.3296
AT1G13770	0.179255	3.33008	0.965164	0.359384	0.528615	-6.17644	-0.710378	3.33008	-4.5713	0.00130291	0.00229428	-1.61927
AT1G13780	-0.908613	3.46946	-4.75406	0.00100399	0.00907968	-0.740878	2.1912	3.46946	11.1092	1.33826e-06	7.93993e-06	5.71248
AT1G13790	0.0712436	-3.3535	0.0610471	0.95264	0.978511	-5.06038	-5.49744	-3.3535	-6.41654	0.000116436	0.000287584	1.3449
AT1G13800	0.00603641	0.203132	0.00820429	0.993631	0.996361	-5.65169	-0.935127	0.203132	-1.62713	0.137745	0.162194	-5.36445
AT1G13810	0.307958	3.39086	1.95736	0.0816037	0.191546	-5.14521	1.27313	3.39086	7.57846	3.18165e-05	9.84788e-05	2.36111
AT1G13820	0.301535	4.31388	2.48084	0.0346459	0.105751	-4.67561	3.07668	4.31388	17.7396	2.2478e-08	3.41379e-07	10.0114
AT1G13860	0.286714	0.978545	0.490747	0.63521	0.78647	-5.57877	-2.94463	0.978545	-6.69465	8.41448e-05	0.000219723	1.92806
AT1G13870	-0.114444	3.68237	-0.915582	0.383482	0.552896	-6.55476	1.59061	3.68237	12.0813	6.51456e-07	4.46402e-06	6.44938
AT1G13880	-1.16107	4.62157	-8.19212	1.70045e-05	0.000654711	3.33547	2.31284	4.62157	16.3337	4.67039e-08	5.83e-07	9.08683
AT1G13900	-1.06036	3.09231	-4.77762	0.000971153	0.00887953	-0.487649	0.467323	3.09231	2.87226	0.0181875	0.0248762	-4.44493
AT1G13910	1.09421	0.430795	2.30577	0.0462263	0.129035	-3.70903	-1.01291	0.430795	-2.34247	0.043518	0.0557728	-4.25522
AT1G13920	0.0712436	-3.3168	0.0626446	0.951403	0.978511	-5.06031	-5.5934	-3.3168	-6.71574	8.2129e-05	0.000215482	1.617
AT1G13930	2.20721	2.01317	5.89243	0.000220508	0.00329859	0.920967	-2.69083	2.01317	-7.71168	2.76814e-05	8.81068e-05	2.99956
AT1G13940	-1.00057	3.00212	-4.58208	0.00128288	0.0107397	-0.735122	0.150834	3.00212	0.967797	0.358136	0.393654	-7.16916
AT1G13950	0.0712436	-2.83849	0.0607749	0.952851	0.978511	-5.06039	-7.02837	-2.83849	-8.36183	1.43921e-05	5.23531e-05	2.91818
AT1G13960	-0.543991	5.93072	-4.46726	0.0015146	0.0119556	-1.61301	2.95908	5.93072	22.0994	3.16558e-09	8.48338e-08	11.8652
AT1G13970	0.574037	-0.0321752	0.713933	0.493154	0.659973	-5.34899	-1.28755	-0.0321752	-1.92302	0.0862454	0.105037	-4.81532
AT1G13980	0.399186	3.81563	1.69711	0.123499	0.257407	-5.23524	-2.83312	3.81563	-14.9247	1.03405e-07	1.04895e-06	8.4723
AT1G13990	-0.153418	5.95412	-1.39791	0.195243	0.353468	-6.44262	1.94128	5.95412	17.0431	3.20618e-08	4.40608e-07	9.36291
AT1G14000	-0.380047	4.57457	-3.08443	0.0128623	0.053722	-3.58037	1.10103	4.57457	9.41908	5.39093e-06	2.373e-05	3.9453
AT1G14010	-0.102817	3.31507	-0.485957	0.638473	0.789119	-6.46898	-1.09191	3.31507	-6.61079	9.27109e-05	0.000238306	1.20522
AT1G14020	0.458913	2.78314	2.00093	0.0760566	0.182612	-4.67915	-0.891847	2.78314	-4.56822	0.00130871	0.00230317	-1.42618
AT1G14030	0.544977	1.91129	1.4639	0.176856	0.330057	-4.98168	-3.08515	1.91129	-10.511	2.14331e-06	1.14306e-05	5.54048
AT1G14040	0.279779	1.45085	0.66966	0.519685	0.684932	-5.79571	-1.11083	1.45085	-3.2941	0.00916563	0.0133147	-3.08293
AT1G14060	0.102506	4.56175	0.808442	0.439438	0.610284	-6.7832	0.396335	4.56175	3.32795	0.00868097	0.0126621	-3.96273
AT1G14080	0.0712436	-2.94507	0.06215	0.951786	0.978511	-5.06033	-6.70944	-2.94507	-8.13557	1.79873e-05	6.25273e-05	2.75693
AT1G14090	-0.573447	3.18348	-2.43383	0.0374383	0.111315	-4.1955	0.35571	3.18348	1.8772	0.0928263	0.112481	-6.02493
AT1G14120	-2.00626	-0.802253	-1.44742	0.181302	0.336188	-4.4934	-2.93976	-0.802253	-3.78177	0.00424333	0.0066087	-1.84966
AT1G14130	0.587429	3.38458	3.12893	0.011966	0.0512386	-3.27729	1.36734	3.38458	6.47497	0.00010867	0.000271563	1.07226
AT1G14140	0.00209419	2.12929	0.00727043	0.994356	0.996704	-6.22574	-1.03038	2.12929	-4.57189	0.00130181	0.00229258	-1.27157
AT1G14170	0.144738	4.5694	1.22847	0.250061	0.416046	-6.48383	2.13415	4.5694	15.7199	6.54861e-08	7.45088e-07	8.78717
AT1G14180	1.83	-1.73371	1.51303	0.164162	0.313351	-4.4162	-4.4214	-1.73371	-4.45485	0.00154218	0.00266548	-0.789303
AT1G14200	-1.55554	6.32884	-10.2548	2.64102e-06	0.000200828	5.11545	5.42397	6.32884	27.365	4.63911e-10	2.35177e-08	13.908
AT1G14205	-1.53282	1.22275	-4.23851	0.00212039	0.0151515	-1.06105	1.60335	1.22275	5.60376	0.000318351	0.000671744	0.347451
AT1G14210	-0.546033	2.54644	-1.7344	0.116469	0.24713	-4.85924	-1.79113	2.54644	-8.25203	1.60273e-05	5.69949e-05	3.28055
AT1G14230	-0.140262	2.72358	-0.523297	0.613257	0.768724	-6.28571	-0.758258	2.72358	-3.64659	0.00523825	0.00798581	-2.93451
AT1G14270	1.09996	2.02816	2.24986	0.0506731	0.137678	-3.9235	-3.37268	2.02816	-8.22707	1.64268e-05	5.81099e-05	3.5085
AT1G14290	-1.07195	0.232956	-1.32249	0.218242	0.380561	-4.73531	-2.96037	0.232956	-5.83764	0.000236221	0.000520658	0.929143
AT1G14300	0.184758	4.83835	1.52718	0.16066	0.308962	-6.04389	0.302596	4.83835	2.64276	0.0265272	0.0352012	-5.15504
AT1G14310	0.902284	1.14931	2.15367	0.0593206	0.153888	-4.00399	-1.61042	1.14931	-4.46235	0.00152545	0.00264082	-1.07579
AT1G14320	0.456298	8.53176	5.75787	0.00026131	0.00366839	0.187148	-1.287	8.53176	-16.6105	4.02566e-08	5.24774e-07	8.99326
AT1G14330	0.691252	2.09633	1.94041	0.0838643	0.195394	-4.53501	-1.43375	2.09633	-4.76971	0.000982047	0.00178941	-0.887097
AT1G14340	0.710026	1.90191	1.47595	0.173665	0.325856	-5.20267	-0.446508	1.90191	-1.03115	0.329069	0.364125	-6.56314
AT1G14345	-2.91567	-2.55445	-2.85547	0.0186953	0.0691928	-3.25354	-1.90414	-2.55445	-2.77635	0.0212898	0.028692	-3.22353
AT1G14350	0.0712436	-2.70185	0.0644948	0.949969	0.978511	-5.06023	-7.44383	-2.70185	-9.42982	5.33996e-06	2.35682e-05	3.57987
AT1G14360	0.402527	3.67015	1.65492	0.131919	0.268997	-5.40656	-1.33179	3.67015	-6.50362	0.000105069	0.000264375	1.03155
AT1G14370	-3.55331	-0.0152596	-3.01405	0.0144239	0.0582123	-2.8901	-1.63801	-0.0152596	-3.46899	0.00693178	0.0103051	-2.69825
AT1G14380	0.0213245	3.43238	0.109086	0.9155	0.978511	-6.70698	-0.469064	3.43238	-2.88096	0.0179301	0.0245646	-4.41189
AT1G14390	-1.73265	0.422148	-2.74816	0.0223	0.0779198	-3.08058	-0.646303	0.422148	-1.78974	0.106713	0.127949	-5.39255
AT1G14400	0.0552408	6.53097	0.652752	0.530042	0.694171	-7.20321	0.509117	6.53097	6.14967	0.000160465	0.000375543	0.0319439
AT1G14410	0.0865317	4.26803	0.637132	0.539719	0.702804	-6.79961	-0.0432015	4.26803	-0.354647	0.730926	0.756201	-7.84051
AT1G14430	-0.890987	0.882599	-2.1215	0.06252	0.159401	-4.02574	-0.225362	0.882599	-0.761153	0.465811	0.501614	-6.64986
AT1G14440	-2.42604	-1.52673	-1.46613	0.176261	0.329316	-4.44577	-5.99225	-1.52673	-5.44345	0.000392295	0.000802262	0.461724
AT1G14450	0.609753	3.87397	3.96307	0.00321092	0.0202206	-1.89131	-0.583774	3.87397	-4.18419	0.00229928	0.00380434	-2.34207
AT1G14460	2.22461	-0.617775	1.81637	0.102291	0.225731	-4.15616	-5.94635	-0.617775	-5.62972	0.000307866	0.000652258	0.59322
AT1G14470	-0.143129	1.02136	-0.419119	0.684839	0.828721	-5.99795	1.01649	1.02136	3.11114	0.0123163	0.017431	-3.29296
AT1G14480	-0.413943	1.2502	-1.20885	0.25716	0.424184	-5.3569	0.299244	1.2502	1.06226	0.315464	0.350068	-6.43896
AT1G14490	-0.744907	2.14369	-3.60554	0.00558676	0.0300231	-2.24163	2.86107	2.14369	11.0947	1.35325e-06	8.01585e-06	5.9752
AT1G14510	-0.104923	5.82268	-1.08921	0.304035	0.472106	-6.74825	0.691635	5.82268	7.41162	3.79768e-05	0.000114143	1.65394
AT1G14520	0.590551	5.8204	4.78438	0.000961948	0.00882632	-1.07825	0.842477	5.8204	6.73699	8.01504e-05	0.000211166	0.86915
AT1G14530	-0.416223	6.33243	-4.549	0.00134546	0.0110706	-1.50905	2.5706	6.33243	26.6057	5.97736e-10	2.81878e-08	13.5885
AT1G14540	1.47492	-2.23778	1.1028	0.298394	0.466081	-4.68692	-7.43479	-2.23778	-7.77838	2.58353e-05	8.34061e-05	2.51426
AT1G14560	-0.256349	3.30874	-1.51959	0.16253	0.311213	-5.59426	0.11513	3.30874	0.819296	0.433528	0.469688	-7.32194
AT1G14570	-0.13248	5.8442	-1.16168	0.274898	0.44182	-6.66934	0.652019	5.8442	5.92267	0.000212325	0.000475569	-0.217042
AT1G14580	0.00300777	3.59745	0.0212924	0.983471	0.990309	-6.98537	1.67347	3.59745	10.8778	1.60136e-06	9.10146e-06	5.51838
AT1G14590	-0.0629776	3.22646	-0.357279	0.72902	0.860424	-6.74298	1.12188	3.22646	6.48944	0.000106835	0.000267894	1.06023
AT1G14600	-0.0885954	0.641439	-0.201616	0.844647	0.942917	-5.84381	-0.123268	0.641439	-0.33531	0.744984	0.769524	-6.73279
AT1G14610	0.0460013	5.98334	0.465337	0.652614	0.801872	-7.17527	-1.38067	5.98334	-15.4208	7.75633e-08	8.4727e-07	8.40166
AT1G14620	0.467269	4.16937	2.76945	0.0215327	0.076305	-3.7292	-2.41433	4.16937	-17.154	3.02715e-08	4.24313e-07	9.69346
AT1G14640	0.424051	1.65213	1.35332	0.208577	0.369674	-5.25032	-0.736445	1.65213	-2.75985	0.0218755	0.0294372	-4.01493
AT1G14650	0.107943	5.67144	1.11155	0.294803	0.462599	-6.67682	-0.030243	5.67144	-0.329578	0.74917	0.77341	-8.09781
AT1G14660	-0.0773669	3.77742	-0.48616	0.638335	0.789017	-6.8661	1.25931	3.77742	7.87687	2.33511e-05	7.69931e-05	2.55827
AT1G14670	0.0413611	4.94814	0.256048	0.803602	0.91431	-6.94481	-2.44859	4.94814	-18.4931	1.55318e-08	2.61731e-07	10.2762
AT1G14685	0.301638	4.40795	2.43283	0.0375	0.111374	-4.53804	-0.260336	4.40795	-2.31013	0.0458964	0.0585782	-5.59546
AT1G14687	1.18997	-0.568409	1.32333	0.217976	0.380267	-4.72207	-1.868	-0.568409	-2.38967	0.0402643	0.0519053	-3.92138
AT1G14690	-0.23414	2.14509	-0.377357	0.714549	0.849269	-5.95904	-2.81351	2.14509	-6.48885	0.000106909	0.000268044	1.43806
AT1G14710	0.573675	4.02307	1.87511	0.093138	0.21102	-5.01293	-3.19072	4.02307	-12.5872	4.57036e-07	3.37722e-06	6.91029
AT1G14720	0.0386207	4.39631	0.263167	0.798277	0.910743	-7.14592	1.61826	4.39631	10.3369	2.46897e-06	1.27428e-05	4.8772
AT1G14740	-0.523419	7.44631	-6.6386	8.97691e-05	0.00188309	1.36264	0.109592	7.44631	1.43988	0.183366	0.211608	-7.26448
AT1G14750	1.47492	-2.49459	1.09709	0.300756	0.469007	-4.69047	-6.66584	-2.49459	-6.88756	6.75385e-05	0.000182865	1.79085
AT1G14760	1.3983	2.25066	7.41589	3.78038e-05	0.00107322	2.73152	2.62478	2.25066	8.62129	1.12097e-05	4.27894e-05	3.87447
AT1G14770	0.816761	2.93142	3.9354	0.00334957	0.0209123	-1.73652	-0.165978	2.93142	-0.844715	0.419901	0.456115	-7.05917
AT1G14790	2.54008	-1.29415	2.32471	0.0448089	0.126276	-3.68238	-5.00411	-1.29415	-5.31475	0.000465121	0.000930548	0.240015
AT1G14810	0.260649	4.74058	1.96825	0.0801829	0.189037	-5.28142	-1.09559	4.74058	-9.43655	5.30828e-06	2.34813e-05	3.98775
AT1G14820	2.26891	-0.199108	1.6198	0.139321	0.279705	-4.37392	-4.58299	-0.199108	-3.68292	0.00494882	0.0075832	-1.85675
AT1G14830	-0.105448	4.34322	-0.708411	0.496416	0.663269	-6.57598	-1.91628	4.34322	-16.296	4.76653e-08	5.90919e-07	9.14703
AT1G14840	0.415762	1.71932	1.02842	0.330281	0.499473	-5.48224	-2.19657	1.71932	-6.90914	6.59157e-05	0.000179151	2.04299
AT1G14850	-0.251961	5.65219	-2.05156	0.0700611	0.17232	-5.3809	-0.271741	5.65219	-2.43013	0.0376671	0.0487915	-5.64464
AT1G14860	1.1536	2.65485	2.61262	0.0278783	0.0910984	-3.49704	-3.54115	2.65485	-9.49672	5.0341e-06	2.25067e-05	4.65265
AT1G14870	-0.849574	2.41648	-2.46013	0.0358493	0.108282	-3.84501	-0.42609	2.41648	-1.77257	0.109656	0.131254	-5.95482
AT1G14890	1.45108	1.86959	3.39787	0.00776257	0.0378789	-2.21653	-3.44729	1.86959	-9.31042	5.93794e-06	2.56006e-05	4.54065
AT1G14900	0.483746	3.33644	1.66799	0.129256	0.265494	-5.11346	-2.99012	3.33644	-12.87	3.76975e-07	2.89067e-06	7.19975
AT1G14910	-0.368533	4.76031	-2.96958	0.0155096	0.060989	-3.67832	-0.692231	4.76031	-6.70237	8.34001e-05	0.00021809	0.940746
AT1G14920	0.348397	5.12863	1.99049	0.0773525	0.184848	-5.30724	-1.55871	5.12863	-10.0695	3.08027e-06	1.51237e-05	4.53215
AT1G14930	0.834646	8.53345	10.1336	2.91981e-06	0.000214002	4.96739	2.7875	8.53345	32.5677	9.64221e-11	8.93251e-09	15.4455
AT1G14940	1.03477	6.14216	9.00057	7.86278e-06	0.000401006	3.90415	10.9438	6.14216	17.2309	2.90957e-08	4.13536e-07	8.94114
AT1G14950	0.0780333	9.30634	1.00228	0.342086	0.51091	-7.05727	7.22997	9.30634	79.0905	3.06623e-14	1.11918e-10	22.7717
AT1G14960	-0.870526	1.30608	-2.79038	0.0208043	0.0745636	-3.55814	5.59268	1.30608	7.04685	5.65109e-05	0.000157864	2.34192
AT1G14970	3.12194	0.363631	2.50148	0.0334865	0.103458	-3.40606	-4.87831	0.363631	-4.1911	0.00227568	0.00376748	-1.14134
AT1G14980	0.214516	6.44977	1.42359	0.187899	0.344314	-6.38368	-0.548969	6.44977	-3.82335	0.003979	0.00622892	-3.39434
AT1G14990	0.647426	2.6609	2.88572	0.0177909	0.0669591	-3.36562	0.234975	2.6609	1.08572	0.305495	0.339936	-6.75842
AT1G15002	0.981605	0.250476	0.829409	0.428071	0.598964	-5.2283	-2.84345	0.250476	-2.89837	0.0174258	0.0239294	-3.25426
AT1G15010	-2.07406	-0.613559	-2.14097	0.0605646	0.156028	-3.86272	2.38025	-0.613559	2.92302	0.0167366	0.023068	-3.24113
AT1G15020	-0.213905	3.66108	-1.22285	0.252077	0.418142	-6.0238	-0.396956	3.66108	-2.78462	0.0210023	0.0283353	-4.66145
AT1G15030	-0.432702	4.92914	-4.18472	0.00229745	0.0160646	-1.89498	1.67173	4.92914	16.0429	5.47323e-08	6.49592e-07	8.87737
AT1G15040	-2.64563	-0.141309	-4.47554	0.00149647	0.0118536	-0.838539	4.31035	-0.141309	6.44504	0.000112575	0.000279655	1.68572
AT1G15050	0.0962117	0.693071	0.26807	0.794617	0.908225	-6.25262	3.84884	0.693071	5.82334	0.000240518	0.000527981	0.954145
AT1G15060	-0.19144	4.98333	-2.00213	0.0759088	0.182329	-5.48477	2.24098	4.98333	21.2347	4.5251e-09	1.0739e-07	11.5542
AT1G15080	-1.33243	-3.05219	-1.03923	0.325495	0.495354	-4.7257	-3.58421	-3.05219	-3.75737	0.00440699	0.00683675	-1.71408
AT1G15100	-0.148589	4.21436	-1.09665	0.300935	0.469138	-6.58055	2.57066	4.21436	15.4365	7.68702e-08	8.43585e-07	8.68701
AT1G15110	-0.222572	4.45809	-1.58378	0.147298	0.29005	-5.89669	0.721566	4.45809	5.53071	0.000349983	0.000727304	-0.553879
AT1G15120	0.53022	5.19971	3.74325	0.00450473	0.025683	-2.45096	-1.94262	5.19971	-15.4205	7.75774e-08	8.4727e-07	8.5294
AT1G15125	0.3989	0.775282	1.14442	0.281628	0.448804	-5.97467	6.78561	0.775282	4.97263	0.000739814	0.0013935	-0.105975
AT1G15130	-0.52939	5.82961	-3.97707	0.00314314	0.019966	-2.3138	1.06948	5.82961	8.35037	1.45538e-05	5.28467e-05	2.6888
AT1G15140	-0.381158	3.79414	-1.74418	0.114688	0.244345	-5.47407	0.607348	3.79414	3.17935	0.0110278	0.015749	-4.06591
AT1G15160	0.575501	2.32071	2.92948	0.0165606	0.0636537	-3.31072	1.44379	2.32071	6.38854	0.000120371	0.000296179	1.26539
AT1G15165	-0.694168	0.919437	-1.7036	0.12225	0.255591	-4.7691	1.70829	0.919437	4.32302	0.00187091	0.00315828	-1.34849
AT1G15170	0.234309	5.07578	2.17986	0.0568337	0.149132	-5.16676	0.943792	5.07578	8.77318	9.71111e-06	3.81284e-05	3.25156
AT1G15175	-0.474658	2.75149	-2.61558	0.0277429	0.0908039	-4.04052	2.95455	2.75149	11.9358	7.23179e-07	4.86627e-06	6.57089
AT1G15180	-0.272217	7.46777	-3.14293	0.0116975	0.0503845	-3.80483	1.07809	7.46777	12.5497	4.68999e-07	3.45269e-06	6.34364
AT1G15190	-0.765979	3.51279	-3.74678	0.00448013	0.0255587	-2.30586	2.1576	3.51279	10.0735	3.06996e-06	1.50812e-05	4.81805
AT1G15200	0.323993	6.48034	2.30096	0.046593	0.1298	-5.09199	-0.614735	6.48034	-4.56726	0.00131052	0.00230592	-2.21539
AT1G15210	-2.66455	-0.484594	-1.53138	0.159632	0.307372	-4.39708	-8.64711	-0.484594	-7.72766	2.72264e-05	8.68826e-05	2.76823
AT1G15215	0.860745	2.12442	2.40046	0.0395544	0.115758	-3.84084	-1.66616	2.12442	-5.46531	0.000381201	0.00078282	0.124433
AT1G15220	-0.131101	2.689	-0.603136	0.561132	0.722955	-6.39164	0.697742	2.689	3.52308	0.00636243	0.00952851	-3.13375
AT1G15230	0.223153	7.33854	1.87122	0.0937191	0.211916	-5.85617	0.751079	7.33854	6.32483	0.000129871	0.000314885	0.219125
AT1G15240	-0.152908	5.58377	-1.58201	0.147701	0.290625	-6.1134	0.745432	5.58377	7.99668	2.06758e-05	6.98896e-05	2.33996
AT1G15250	0.871688	4.32156	5.83615	0.000236664	0.00344153	0.751908	-1.17615	4.32156	-8.62474	1.1173e-05	4.26744e-05	3.31759
AT1G15260	2.23784	0.199933	3.68068	0.00496619	0.0275564	-1.99197	-3.24043	0.199933	-5.84226	0.000234851	0.000518075	0.983673
AT1G15270	0.626716	5.57635	6.4462	0.000112421	0.00215739	1.29248	-0.716726	5.57635	-7.79561	2.53805e-05	8.21704e-05	2.15621
AT1G15280	-0.25816	5.58112	-2.36764	0.0417518	0.119976	-4.92047	0.767353	5.58112	7.34747	4.06832e-05	0.000120648	1.5998
AT1G15290	0.0924354	1.95818	0.177555	0.862958	0.955816	-5.83865	-4.22921	1.95818	-11.2057	1.24289e-06	7.50589e-06	6.07048
AT1G15300	-0.746347	3.09165	-3.18399	0.0109453	0.0481363	-3.02778	1.28278	3.09165	6.16965	0.000156608	0.000368454	0.633114
AT1G15310	0.49749	3.32139	3.0297	0.0140604	0.0573517	-3.32853	0.371782	3.32139	2.34787	0.0431329	0.0553258	-5.22128
AT1G15330	-1.10143	8.62866	-13.9597	1.85734e-07	3.6457e-05	7.88237	1.79742	8.62866	22.9538	2.25308e-09	6.70129e-08	12.1003
AT1G15340	-0.188359	7.54991	-1.80838	0.1036	0.2279	-5.97141	1.95672	7.54991	18.5286	1.52694e-08	2.59203e-07	10.0734
AT1G15350	0.143643	4.15753	1.10908	0.295813	0.463716	-6.34788	-0.116988	4.15753	-1.01053	0.33833	0.373579	-7.34078
AT1G15370	-0.0259845	3.60493	-0.142586	0.889721	0.974284	-6.83486	0.268488	3.60493	1.6566	0.131574	0.155419	-6.41636
AT1G15380	1.62099	0.566975	3.82762	0.00395284	0.0234119	-1.62477	1.45056	0.566975	2.65283	0.0260904	0.0346694	-3.72456
AT1G15390	0.149509	4.3088	1.2185	0.253648	0.4201	-6.26056	-0.200164	4.3088	-1.8255	0.100816	0.121405	-6.33906
AT1G15400	0.0017255	4.67793	0.0106963	0.991696	0.995077	-7.25578	1.88918	4.67793	10.7297	1.79957e-06	9.96327e-06	5.17818
AT1G15405	-0.813296	3.14469	-2.21926	0.0532941	0.142361	-4.52906	0.652475	3.14469	2.24621	0.0509901	0.0645735	-5.46041
AT1G15410	-0.717332	2.86464	-1.97803	0.0789255	0.18731	-4.69613	-0.584789	2.86464	-2.28854	0.047554	0.0605329	-5.28596
AT1G15420	0.259072	5.3003	2.50874	0.0330882	0.102705	-4.60672	-0.27536	5.3003	-2.85813	0.0186141	0.0253986	-4.8661
AT1G15430	-1.40444	5.13821	-8.1046	1.85519e-05	0.000683983	3.14405	3.76777	5.13821	18.2477	1.74904e-08	2.86534e-07	10.1494
AT1G15440	-0.270296	5.45079	-2.70369	0.0239937	0.0819397	-4.30619	-0.0975074	5.45079	-1.07446	0.31025	0.344659	-7.54298
AT1G15470	0.62561	2.41443	1.84293	0.0980532	0.218896	-4.75593	-1.44098	2.41443	-5.0859	0.000633262	0.00121781	-0.517862
AT1G15480	0.131153	3.93065	0.795587	0.446506	0.617516	-6.5469	-0.435321	3.93065	-3.05334	0.0135294	0.0190093	-4.25545
AT1G15490	0.718291	1.68761	1.85126	0.0967584	0.216827	-4.51214	-2.03023	1.68761	-6.36184	0.000124256	0.000304059	1.40219
AT1G15500	-0.00833715	7.72994	-0.067406	0.947715	0.978511	-7.4203	-3.41833	7.72994	-29.7746	2.16726e-10	1.47972e-08	14.6112
AT1G15510	0.271303	3.1214	1.50669	0.165756	0.315404	-5.57803	0.0833143	3.1214	0.512778	0.620308	0.651135	-7.42237
AT1G15520	2.76575	-0.835201	2.14485	0.060182	0.155394	-3.82755	-3.77353	-0.835201	-3.19882	0.0106862	0.0153079	-2.52888
AT1G15530	-1.3511	3.64343	-8.40382	1.3816e-05	0.000570051	3.66197	2.80803	3.64343	16.3265	4.68846e-08	5.84057e-07	9.24738
AT1G15550	0.0712436	-2.87477	0.0622063	0.951742	0.978511	-5.06033	-6.92983	-2.87477	-8.42975	1.34728e-05	4.95621e-05	2.96092
AT1G15570	0.0712436	-2.67779	0.0622185	0.951733	0.978511	-5.06033	-7.51978	-2.67779	-9.1943	6.59078e-06	2.78044e-05	3.44685
AT1G15660	0.114692	1.94177	0.281625	0.784524	0.901269	-6.08554	-1.46684	1.94177	-4.68438	0.00110825	0.00198834	-1.02837
AT1G15670	0.177282	5.51518	1.6811	0.126635	0.261791	-6.00743	1.53166	5.51518	13.9855	1.82766e-07	1.64634e-06	7.52363
AT1G15690	-0.142396	8.97956	-1.29241	0.228032	0.391605	-6.68322	-1.02196	8.97956	-9.49626	5.03615e-06	2.25092e-05	3.70662
AT1G15710	0.12581	3.19748	0.550849	0.594986	0.753226	-6.59348	0.593477	3.19748	2.77548	0.0213201	0.0287301	-4.51607
AT1G15720	-0.3419	2.23017	-1.46502	0.176556	0.329645	-5.3798	0.715725	2.23017	3.50519	0.00654517	0.0097749	-3.0394
AT1G15730	0.0391649	3.42676	0.24999	0.808141	0.917257	-6.77291	0.411662	3.42676	2.90161	0.0173337	0.023819	-4.38838
AT1G15740	-0.757878	7.19629	-8.26451	1.58316e-05	0.000622685	3.20259	2.33953	7.19629	25.1689	9.85056e-10	3.93376e-08	13.0216
AT1G15750	-0.577978	6.72719	-5.26826	0.000494913	0.00560656	-0.411369	0.0244019	6.72719	0.23579	0.818811	0.836691	-8.23636
AT1G15760	1.93269	-1.509	1.6845	0.125964	0.260758	-4.27376	-4.39261	-1.509	-4.54705	0.00134926	0.00236741	-0.672413
AT1G15780	-0.537934	4.81908	-4.54957	0.00134436	0.0110706	-1.23487	0.442512	4.81908	4.23831	0.00212102	0.00353809	-2.57136
AT1G15790	0.60846	1.5571	2.02464	0.07319	0.177929	-4.37581	-0.249419	1.5571	-0.910693	0.38592	0.421714	-6.57776
AT1G15800	-0.279541	3.57647	-1.66451	0.129961	0.266523	-5.51833	0.485183	3.57647	3.3087	0.00895323	0.0130259	-3.78171
AT1G15810	0.220383	4.13037	1.32456	0.217583	0.379808	-6.03263	-0.760589	4.13037	-5.30755	0.000469605	0.000938284	-0.74533
AT1G15820	0.36194	-0.913894	0.50753	0.623842	0.777407	-5.26657	-1.40558	-0.913894	-2.42698	0.0378632	0.0490247	-3.86439
AT1G15825	1.38806	1.43828	2.87482	0.0181115	0.0677882	-3.04797	-0.636704	1.43828	-1.3677	0.204194	0.233918	-5.95105
AT1G15830	0.605888	2.9353	2.12915	0.0617441	0.15793	-4.60163	-0.213089	2.9353	-0.814764	0.435989	0.47213	-7.10607
AT1G15840	-1.2383	5.62035	-7.65373	2.94033e-05	0.000926822	2.7009	0.828306	5.62035	5.78029	0.000253978	0.000553444	-0.422651
AT1G15860	-0.171632	3.92261	-1.1563	0.276982	0.443415	-6.2592	0.366011	3.92261	2.7815	0.0211103	0.0284664	-4.74606
AT1G15870	0.48501	1.10353	1.19317	0.262952	0.430006	-5.26011	-0.972111	1.10353	-2.82592	0.0196244	0.0266596	-3.72932
AT1G15880	-0.112749	4.3802	-0.841256	0.421737	0.59251	-6.70695	0.458671	4.3802	3.73674	0.00455062	0.00703863	-3.26528
AT1G15885	0.847277	1.47273	2.10663	0.0640548	0.162158	-4.21747	-0.530524	1.47273	-1.43983	0.183381	0.211608	-5.93152
AT1G15900	0.705839	-0.717427	1.03224	0.328586	0.498278	-5.01652	-0.72072	-0.717427	-1.18745	0.265089	0.298321	-5.60063
AT1G15910	0.206645	2.6189	0.393231	0.703193	0.84129	-5.99306	-4.09784	2.6189	-10.4426	2.26529e-06	1.19275e-05	5.4579
AT1G15920	0.324904	4.83766	2.35469	0.0426513	0.121794	-4.76217	-0.318715	4.83766	-2.50716	0.0331742	0.0432975	-5.3633
AT1G15930	0.684275	6.75937	4.82984	0.000902425	0.00841987	-0.952491	-3.47051	6.75937	-26.5846	6.02012e-10	2.83163e-08	13.5861
AT1G15940	-0.103758	5.96042	-0.84838	0.41796	0.588653	-6.99841	0.709472	5.96042	5.97122	0.000199867	0.000451769	-0.161636
AT1G15950	0.181119	5.62069	1.34654	0.21067	0.372061	-6.41381	0.303046	5.62069	2.33937	0.0437411	0.056039	-5.77335
AT1G15960	1.23354	4.12299	11.179	1.26853e-06	0.000121845	5.98303	4.562	4.12299	18.2088	1.78254e-08	2.90199e-07	10.2388
AT1G15970	0.434593	0.37628	0.720409	0.489345	0.656561	-5.35531	-2.32695	0.37628	-4.93834	0.000775764	0.00145461	-0.240649
AT1G16000	0.647618	3.97003	3.11127	0.0123136	0.0521522	-3.10513	-2.56948	3.97003	-14.6156	1.24255e-07	1.21329e-06	8.26105
AT1G16010	-0.00342095	5.03998	-0.0326997	0.974619	0.98423	-7.25449	0.799427	5.03998	7.88063	2.32617e-05	7.68096e-05	2.29171
AT1G16020	0.601481	2.60091	2.08318	0.0665493	0.166303	-4.50791	-0.876328	2.60091	-3.50276	0.00657041	0.009811	-3.04872
AT1G16022	-0.332145	-2.17586	-0.201881	0.844446	0.94275	-5.06412	-3.02409	-2.17586	-2.53595	0.031636	0.0414441	-3.49828
AT1G16030	-1.16382	8.75892	-13.2275	2.97113e-07	5.02151e-05	7.37278	8.21091	8.75892	72.1356	7.08335e-14	1.43635e-10	21.9126
AT1G16040	-0.24182	4.46065	-1.8878	0.0912625	0.208031	-5.48817	1.08603	4.46065	8.81786	9.31317e-06	3.6789e-05	3.38037
AT1G16070	-2.5145	-2.49475	-1.52155	0.162046	0.310931	-4.40354	-2.91496	-2.49475	-2.56979	0.0299185	0.0393324	-3.50203
AT1G16080	0.709353	3.83473	4.73877	0.00102593	0.00920356	-0.718324	-0.426076	3.83473	-3.0762	0.0130356	0.018365	-4.13859
AT1G16090	0.0729897	2.12591	0.299679	0.771147	0.890762	-6.37683	0.847944	2.12591	3.615	0.00550439	0.008349	-2.77726
AT1G16170	0.153547	1.67145	0.372002	0.718398	0.851956	-5.99006	-1.37842	1.67145	-4.22471	0.00216439	0.00360245	-1.64656
AT1G16180	-0.100586	6.67787	-1.22779	0.250303	0.416334	-6.67759	0.714243	6.67787	8.88894	8.71664e-06	3.48322e-05	3.18948
AT1G16190	0.259938	4.14339	1.41874	0.189268	0.346037	-5.96829	-0.269661	4.14339	-1.6445	0.134077	0.158141	-6.5492
AT1G16210	-0.111582	6.29838	-0.988759	0.348314	0.517474	-6.94146	2.10634	6.29838	17.8985	2.07664e-08	3.24197e-07	9.8095
AT1G16220	1.03951	0.619784	2.21921	0.0532855	0.14236	-3.87511	-0.62821	0.619784	-1.44229	0.182703	0.210953	-5.6387
AT1G16240	-0.110847	5.97209	-1.20001	0.260411	0.427147	-6.66166	1.21744	5.97209	13.2248	2.97635e-07	2.39496e-06	6.93164
AT1G16250	-0.112328	3.21545	-0.610059	0.556732	0.718911	-6.54306	0.527829	3.21545	3.20926	0.0105074	0.0150766	-3.82539
AT1G16260	-3.98458	-0.332885	-3.47452	0.00687128	0.0348046	-2.43076	0.419478	-0.332885	0.937449	0.372714	0.408482	-6.45051
AT1G16270	-0.485461	5.54617	-4.14937	0.00242233	0.0166444	-2.01051	1.13103	5.54617	10.0431	3.14913e-06	1.539e-05	4.38856
AT1G16280	-0.0720554	4.07626	-0.576221	0.578422	0.738816	-6.82176	0.441215	4.07626	3.88017	0.00364552	0.00576285	-2.95921
AT1G16300	0.014791	3.8662	0.0844386	0.934534	0.978511	-6.84001	-0.55291	3.8662	-3.75741	0.00440671	0.00683675	-3.08093
AT1G16320	-0.0417392	3.99069	-0.197453	0.847809	0.945694	-7.07474	1.75686	3.99069	7.6396	2.98404e-05	9.34755e-05	2.27293
AT1G16330	2.21721	-2.6715	1.34536	0.211039	0.372554	-4.53403	-5.22165	-2.6715	-4.09446	0.00263084	0.00429146	-1.25891
AT1G16340	0.624245	2.30953	2.08565	0.0662827	0.16582	-4.30754	-2.2543	2.30953	-9.26841	6.16549e-06	2.63822e-05	4.41966
AT1G16350	0.0645474	6.0096	0.601671	0.562066	0.723647	-7.10286	-1.36713	6.0096	-14.0261	1.78187e-07	1.61546e-06	7.49748
AT1G16390	0.0712436	-2.6769	0.0604697	0.953087	0.978511	-5.0604	-7.51399	-2.6769	-8.92915	8.39787e-06	3.3788e-05	3.28912
AT1G16430	0.313973	2.2447	1.0434	0.32366	0.493425	-5.91325	0.786074	2.2447	2.62406	0.0273577	0.0361953	-4.42391
AT1G16445	-2.18638	-0.962279	-1.85565	0.0960815	0.215734	-4.12517	-0.388555	-0.962279	-0.583049	0.574008	0.606792	-6.34177
AT1G16460	0.138134	4.44792	0.912621	0.384957	0.554584	-6.63706	0.0619003	4.44792	0.447992	0.664624	0.69394	-7.84031
AT1G16470	0.371046	5.8859	4.09338	0.00263512	0.017674	-2.0987	-0.392518	5.8859	-4.55512	0.00133364	0.00234231	-2.17832
AT1G16480	-1.25513	1.18742	-2.59094	0.0288929	0.0936083	-3.39705	-0.000267235	1.18742	-0.000819703	0.999364	0.999418	-7.09252
AT1G16489	0.571777	0.214392	1.06929	0.312452	0.481284	-5.13734	-1.17838	0.214392	-2.60082	0.028426	0.0375054	-3.82485
AT1G16500	3.72033	-0.666957	3.57262	0.00588388	0.0312335	-2.47109	-5.15187	-0.666957	-5.30387	0.000471917	0.00094177	0.230562
AT1G16510	0.741288	2.41152	4.87311	0.000849425	0.00805556	-0.657852	5.65189	2.41152	10.7936	1.71085e-06	9.59866e-06	5.60925
AT1G16515	0.776676	1.47826	2.66708	0.0254849	0.0855688	-3.64281	2.96624	1.47826	6.25544	0.000141157	0.00033763	1.38729
AT1G16520	1.01063	1.18894	1.26611	0.23689	0.401528	-4.87281	-5.3328	1.18894	-8.27264	1.57054e-05	5.61128e-05	3.54691
AT1G16540	-0.357504	4.27376	-3.05106	0.0135797	0.0559561	-3.60582	1.56361	4.27376	13.2706	2.88818e-07	2.3333e-06	7.18862
AT1G16550	0.17338	1.773	0.572008	0.581155	0.741321	-6.02441	-0.343951	1.773	-1.3382	0.213272	0.24343	-6.22776
AT1G16560	0.300185	4.76465	1.61273	0.140854	0.281739	-5.78063	-1.38817	4.76465	-8.55856	1.19012e-05	4.49076e-05	3.12137
AT1G16570	0.242506	2.90479	0.789115	0.450094	0.621065	-6.08216	-1.71587	2.90479	-7.07851	5.45628e-05	0.000153361	1.94605
AT1G16590	0.426645	2.76061	1.51341	0.164068	0.313238	-5.47764	0.254964	2.76061	0.958342	0.362632	0.398245	-6.94034
AT1G16610	-0.00840562	5.29488	-0.0546041	0.957633	0.978511	-7.27831	0.467544	5.29488	3.19018	0.0108363	0.0155011	-4.32659
AT1G16630	0.0712436	-2.35925	0.0517311	0.95986	0.978511	-5.06073	-4.98706	-2.35925	-4.99487	0.000717468	0.00135659	-0.128357
AT1G16650	-0.0244993	3.69976	-0.164115	0.873224	0.963387	-7.03573	2.08182	3.69976	11.9082	7.37715e-07	4.94429e-06	6.35171
AT1G16670	-0.250397	2.91846	-1.40359	0.193597	0.351416	-5.73663	1.20384	2.91846	6.98692	6.04107e-05	0.00016644	1.74878
AT1G16680	-0.265577	4.98295	-2.09909	0.0648467	0.163402	-5.26127	0.954731	4.98295	7.89509	2.29209e-05	7.58764e-05	2.30536
AT1G16690	0.301517	1.60814	0.911091	0.385721	0.555424	-5.6482	-1.19364	1.60814	-4.46144	0.00152747	0.00264356	-1.26661
AT1G16700	0.398732	4.15471	2.92259	0.0167482	0.0641188	-3.63245	-0.714156	4.15471	-5.91532	0.000214283	0.000479428	0.106233
AT1G16710	-0.715007	5.02682	-6.3616	0.000124292	0.0023265	1.22723	0.839783	5.02682	8.25889	1.59194e-05	5.67108e-05	2.67204
AT1G16720	-0.0228152	3.28186	-0.114955	0.910975	0.978511	-6.80923	0.954421	3.28186	4.97379	0.000738632	0.00139199	-1.02823
AT1G16730	-0.669284	8.56585	-5.37044	0.000431958	0.00511744	-0.382218	2.81481	8.56585	22.2224	3.01203e-09	8.18001e-08	11.7982
AT1G16740	0.212851	5.39711	1.76718	0.110595	0.238774	-5.85273	1.13279	5.39711	9.28743	6.06129e-06	2.60279e-05	3.72105
AT1G16750	-0.610636	1.95825	-2.36308	0.0420662	0.120535	-4.09246	1.85517	1.95825	7.07798	5.45951e-05	0.000153404	2.11679
AT1G16770	-0.432229	6.46509	-4.16235	0.00237567	0.0164438	-2.14486	4.21715	6.46509	33.8166	6.86136e-11	7.04712e-09	15.8255
AT1G16780	0.911414	1.27342	1.2274	0.250444	0.416455	-4.96698	-4.69955	1.27342	-7.93658	2.19734e-05	7.34189e-05	3.25886
AT1G16790	4.51412	0.485467	2.0119	0.101846	0.224996	-4.14718	-1.16874	0.485467	-0.477172	0.653857	0.683873	-6.14941
AT1G16800	-0.54544	3.74321	-2.44086	0.037007	0.11041	-4.24332	-0.72627	3.74321	-4.34202	0.00181924	0.00308196	-2.15916
AT1G16810	0.590808	5.68636	5.03221	0.000681553	0.00695268	-0.678573	0.313017	5.68636	2.7009	0.0241043	0.0322249	-5.16983
AT1G16820	1.06968	1.73403	3.85001	0.00381866	0.022917	-1.6443	-0.273099	1.73403	-1.02153	0.333362	0.36854	-6.47818
AT1G16825	0.183244	0.452254	0.272596	0.791242	0.905624	-5.63564	-1.64086	0.452254	-3.08847	0.0127781	0.0180328	-3.10644
AT1G16830	-0.650247	1.82211	-2.3773	0.0410932	0.118607	-3.9656	1.10105	1.82211	4.59724	0.00125524	0.00222236	-1.20532
AT1G16840	-0.312951	5.86871	-2.68947	0.0245621	0.083304	-4.47376	2.06578	5.86871	17.0824	3.14154e-08	4.35662e-07	9.39141
AT1G16850	-0.021064	8.1216	-0.25295	0.805922	0.915878	-7.50212	2.04783	8.1216	24.2241	1.38932e-09	4.77849e-08	12.6354
AT1G16860	-0.922009	4.70695	-7.33126	4.14e-05	0.00113959	2.47122	0.339256	4.70695	3.26678	0.00957715	0.0138585	-4.15614
AT1G16870	0.215582	3.76755	1.24554	0.244015	0.40927	-5.94211	-1.45744	3.76755	-10.2598	2.63016e-06	1.34117e-05	4.97164
AT1G16880	4.42461	-0.870352	4.85149	0.000875477	0.0082358	-1.6413	-8.60798	-0.870352	-10.7739	1.73771e-06	9.69902e-06	4.2705
AT1G16890	0.377843	6.22336	4.03283	0.00288775	0.0188759	-2.23453	-0.387404	6.22336	-4.3143	0.00189515	0.0031921	-2.58698
AT1G16900	0.194175	3.6933	1.10566	0.297216	0.464878	-6.12405	-0.977714	3.6933	-6.67543	8.60283e-05	0.000223809	1.20355
AT1G16916	0.969319	1.96214	2.95534	0.0158748	0.0619316	-3.03838	-0.413574	1.96214	-1.3388	0.213084	0.243231	-6.19941
AT1G16920	0.0319723	3.30139	0.0751912	0.941688	0.978511	-6.34624	-3.37974	3.30139	-10.6377	1.93604e-06	1.05251e-05	5.49462
AT1G16930	-0.291404	3.31814	-1.51284	0.164211	0.313412	-5.71672	1.19464	3.31814	6.48469	0.000107433	0.000269062	1.01117
AT1G16970	0.446891	3.67596	2.83804	0.0192379	0.0704378	-3.68855	-0.185775	3.67596	-1.29536	0.227058	0.258229	-6.86295
AT1G17010	0.0220672	6.2484	0.162007	0.874837	0.964406	-7.49964	5.53887	6.2484	26.0955	7.1155e-10	3.14949e-08	13.4915
AT1G17020	-0.324943	4.89958	-2.49327	0.0339428	0.104303	-4.46107	-1.13313	4.89958	-10.5449	2.08564e-06	1.11851e-05	4.94081
AT1G17040	-0.357689	2.83389	-1.62448	0.138314	0.278182	-5.45899	1.6512	2.83389	7.263	4.45735e-05	0.00013028	2.11827
AT1G17050	0.0266352	2.32211	0.111402	0.913713	0.978511	-6.55302	1.48487	2.32211	5.80446	0.000246325	0.000539408	0.462523
AT1G17060	-0.736715	3.51982	-4.51837	0.00140634	0.0113716	-0.999115	0.735686	3.51982	5.48254	0.000372695	0.000768715	-0.441166
AT1G17070	-0.506357	3.62614	-3.07698	0.013019	0.0541783	-3.32225	0.771776	3.62614	5.40873	0.000410645	0.000835526	-0.552432
AT1G17080	0.019078	5.93219	0.204057	0.842795	0.941886	-7.41061	2.32829	5.93219	23.0743	2.14974e-09	6.53878e-08	12.268
AT1G17090	-0.248482	3.8768	-2.06491	0.0685575	0.169743	-5.29853	3.99535	3.8768	19.164	1.13099e-08	2.06735e-07	10.7288
AT1G17100	0.460618	6.16191	3.8317	0.003928	0.0233277	-2.65597	3.58194	6.16191	24.2932	1.35422e-09	4.70754e-08	12.7894
AT1G17110	-0.870382	5.63978	-7.65537	2.93529e-05	0.000926822	2.68497	0.807825	5.63978	7.74827	2.66515e-05	8.55266e-05	2.03353
AT1G17120	-0.127388	2.46401	-0.406766	0.693571	0.83459	-6.21855	-1.16474	2.46401	-4.89529	0.000823575	0.00153511	-0.888302
AT1G17130	0.0580667	5.60038	0.606972	0.558692	0.720728	-7.18493	1.78439	5.60038	17.7799	2.20289e-08	3.36485e-07	9.80147
AT1G17140	-2.52365	-0.162208	-2.00831	0.075153	0.181296	-3.96618	-2.26557	-0.162208	-3.8353	0.00390624	0.00612869	-1.97243
AT1G17145	-0.360356	6.21537	-4.25441	0.00207088	0.0149124	-1.95002	2.24016	6.21537	25.426	8.99025e-10	3.70088e-08	13.1605
AT1G17147	-0.608462	-0.359092	-1.55122	0.154859	0.301233	-5.07098	6.64698	-0.359092	5.94098	0.00020753	0.000466201	0.901599
AT1G17160	0.393893	3.78677	2.35076	0.0429285	0.122336	-4.48211	-0.457234	3.78677	-3.07404	0.0130815	0.018424	-4.15767
AT1G17170	0.125136	2.25905	0.365625	0.722991	0.855846	-6.15728	-1.46893	2.25905	-5.49843	0.000365032	0.000754625	0.0671221
AT1G17180	0.0712436	-2.26552	0.060783	0.952845	0.978511	-5.06039	-8.75536	-2.26552	-10.5121	2.14137e-06	1.14269e-05	4.1514
AT1G17190	0.557589	2.69905	2.48174	0.0345948	0.105666	-3.9094	-0.976868	2.69905	-5.07326	0.000644289	0.00123547	-0.638029
AT1G17200	0.783632	2.30004	1.54543	0.156237	0.302946	-4.87855	-4.31968	2.30004	-10.5636	2.05441e-06	1.10468e-05	5.58256
AT1G17210	-0.297837	6.09364	-3.38546	0.0079179	0.0383641	-3.26021	-0.287903	6.09364	-3.53759	0.00621816	0.00933389	-3.84948
AT1G17220	-0.233219	4.60621	-1.76725	0.110583	0.238774	-5.57208	-0.518814	4.60621	-4.64052	0.00117977	0.00210284	-1.87926
AT1G17230	0.282235	1.49946	0.577635	0.577506	0.737956	-5.81274	-1.70903	1.49946	-4.39732	0.00167735	0.0028717	-1.30628
AT1G17240	0.192605	0.359574	0.391305	0.704567	0.842086	-5.66099	-0.631455	0.359574	-1.54978	0.155201	0.181194	-5.50411
AT1G17255	-0.0242084	1.91563	-0.0860553	0.933284	0.978511	-6.24713	-0.127803	1.91563	-0.542823	0.600278	0.632182	-7.03928
AT1G17260	2.3238	-1.09269	1.84089	0.0983733	0.219395	-4.14131	-2.35237	-1.09269	-2.00029	0.0761358	0.0935234	-4.32833
AT1G17270	-0.199563	2.4182	-0.600381	0.562888	0.724298	-6.211	-0.096433	2.4182	-0.355882	0.730031	0.755362	-7.31081
AT1G17280	0.226372	5.03858	2.15927	0.0587802	0.152768	-5.17843	0.696908	5.03858	6.77622	7.66338e-05	0.000203606	1.00791
AT1G17285	3.51765	-2.10268	3.67532	0.00500792	0.0276785	-2.55166	-5.78309	-2.10268	-7.15073	5.03876e-05	0.000143796	1.99014
AT1G17290	0.0485607	5.93091	0.530561	0.608412	0.764736	-7.19772	-0.0451439	5.93091	-0.520471	0.615148	0.646275	-8.04105
AT1G17330	0.597869	2.72128	3.10879	0.0123634	0.05229	-3.03889	0.4265	2.72128	2.25897	0.0499208	0.0633072	-5.15669
AT1G17340	0.107375	2.31448	0.359385	0.727497	0.859397	-6.25192	-0.694857	2.31448	-2.87844	0.0180044	0.0246589	-4.05671
AT1G17350	0.357048	2.8151	1.22086	0.252795	0.41912	-5.72584	-0.914188	2.8151	-3.72036	0.00466812	0.00720023	-2.77859
AT1G17360	-1.36459	1.26926	-2.21655	0.0535191	0.142761	-3.81115	-2.62711	1.26926	-7.56061	3.24203e-05	9.99782e-05	2.77577
AT1G17370	0.198842	5.49147	1.58239	0.147615	0.290548	-6.07787	0.129569	5.49147	1.08188	0.307111	0.341547	-7.52098
AT1G17410	-0.300128	2.59292	-1.26371	0.237713	0.402323	-5.68486	0.174924	2.59292	0.898381	0.392108	0.428015	-7.02803
AT1G17420	0.269856	-1.40155	0.34982	0.734425	0.864391	-5.72796	5.17564	-1.40155	3.47617	0.00685331	0.0102009	-2.10326
AT1G17430	0.628208	4.80121	5.0001	0.000712309	0.00716234	-0.663923	1.5899	4.80121	11.416	1.06006e-06	6.59148e-06	5.75044
AT1G17440	-0.122675	4.59987	-1.08539	0.305635	0.473742	-6.57816	1.19188	4.59987	10.6724	1.88328e-06	1.02781e-05	5.10113
AT1G17450	0.176557	4.62474	1.27821	0.23278	0.397093	-6.3068	0.231133	4.62474	1.79137	0.106437	0.127643	-6.46324
AT1G17455	-0.400535	1.58026	-0.988823	0.348285	0.517474	-5.61029	-0.416142	1.58026	-1.33679	0.213713	0.243904	-6.22691
AT1G17460	0.478101	3.66126	2.12794	0.0618665	0.158177	-4.74483	-0.984102	3.66126	-5.04893	0.000666105	0.00127146	-0.957266
AT1G17470	0.236584	6.42272	2.40959	0.0389641	0.114471	-4.8815	-1.36227	6.42272	-14.8718	1.06682e-07	1.07448e-06	8.02471
AT1G17490	0.810182	4.03905	6.52118	0.000102928	0.00205069	1.56888	0.47454	4.03905	3.77458	0.0042909	0.00667425	-3.0436
AT1G17500	-0.419174	2.74039	-1.44334	0.182416	0.337465	-5.23709	-2.51303	2.74039	-12.4889	4.89117e-07	3.57198e-06	6.94857
AT1G17510	0.457842	4.19923	3.14688	0.0116228	0.0501692	-3.41371	0.923452	4.19923	6.20366	0.000150274	0.000355938	0.469818
AT1G17520	-0.0589496	5.10721	-0.544898	0.598908	0.756615	-7.12506	1.17644	5.10721	10.925	1.54335e-06	8.87962e-06	5.23914
AT1G17530	0.223091	6.85122	2.50641	0.0332153	0.102908	-4.8166	0.335708	6.85122	3.83742	0.00389351	0.00611239	-3.40188
AT1G17550	-0.652615	5.50565	-6.71843	8.18755e-05	0.00175791	1.57479	1.55254	5.50565	16.3414	4.65097e-08	5.82568e-07	8.97654
AT1G17560	-0.0735098	-1.98263	-0.0462222	0.964131	0.97895	-5.06091	-4.56523	-1.98263	-3.96775	0.00318809	0.00510284	-1.42689
AT1G17580	-0.0601345	5.47969	-0.472033	0.648005	0.797498	-7.21409	1.0321	5.47969	8.21912	1.65563e-05	5.84547e-05	2.60135
AT1G17590	0.37744	2.72439	1.89314	0.0904853	0.206756	-5.07281	1.59963	2.72439	6.97766	6.10384e-05	0.000167941	1.87113
AT1G17600	-3.56149	-2.16002	-3.6142	0.00551126	0.0297311	-2.57892	-1.80475	-2.16002	-3.02071	0.0142679	0.0199517	-2.94008
AT1G17620	-0.557528	4.82827	-4.90645	0.000810877	0.0077805	-0.81181	2.35535	4.82827	19.1151	1.15698e-08	2.09682e-07	10.573
AT1G17630	-0.0917707	0.910779	-0.186875	0.855854	0.951222	-5.85519	-0.812512	0.910779	-2.12171	0.0624988	0.0778834	-4.86897
AT1G17640	-0.36157	4.72007	-3.1728	0.0111452	0.0486835	-3.51897	1.98001	4.72007	16.4175	4.46387e-08	5.66521e-07	9.14075
AT1G17650	0.469969	3.20627	1.5689	0.150711	0.295211	-5.18555	-3.22023	3.20627	-13.5464	2.41448e-07	2.03155e-06	7.67603
AT1G17665	-0.421594	3.04014	-1.78747	0.107098	0.233265	-5.16642	0.521829	3.04014	2.64629	0.0263732	0.0350096	-4.74234
AT1G17680	-0.345143	5.51144	-2.83977	0.0191834	0.0703221	-4.14201	0.973133	5.51144	8.32435	1.49287e-05	5.3879e-05	2.6982
AT1G17690	-0.586196	4.83444	-4.95386	0.000759266	0.00744979	-0.657548	0.816528	4.83444	7.61061	3.07602e-05	9.57159e-05	1.98926
AT1G17700	0.0712436	-3.42783	0.0512472	0.960235	0.978511	-5.06075	-5.24597	-3.42783	-5.11214	0.00061102	0.00118064	-0.00275468
AT1G17720	-0.0719838	5.42214	-0.675718	0.516004	0.681952	-6.96195	-1.04322	5.42214	-11.1073	1.34023e-06	7.94643e-06	5.35557
AT1G17730	0.340241	3.0771	1.6006	0.143522	0.285324	-5.38657	-0.424069	3.0771	-2.29204	0.0472817	0.0602199	-5.23823
AT1G17745	-2.06937	-1.47793	-1.3794	0.200686	0.36013	-4.50574	-6.85255	-1.47793	-6.6039	9.34559e-05	0.00023985	1.62075
AT1G17760	0.0838792	5.08583	0.806979	0.440238	0.610986	-6.91245	0.693782	5.08583	6.88206	6.7959e-05	0.000183659	1.12288
AT1G17780	-0.151085	3.22311	-0.864946	0.409267	0.579271	-6.39728	0.98123	3.22311	5.93788	0.000208333	0.000467776	0.329991
AT1G17790	-0.6159	3.05076	-3.67968	0.00497399	0.0275829	-2.2534	1.55979	3.05076	9.75387	4.0257e-06	1.87661e-05	4.60372
AT1G17810	0.18425	10.215	1.72855	0.117548	0.248724	-6.15332	3.91036	10.215	35.76	4.13845e-11	5.35651e-09	16.3065
AT1G17820	-0.0179289	2.48677	-0.0564234	0.956223	0.978511	-6.51851	0.660541	2.48677	2.2516	0.0505284	0.0640357	-5.15153
AT1G17830	0.198091	3.59672	1.1215	0.290765	0.458521	-6.09496	-0.811856	3.59672	-5.46188	0.000382922	0.000786088	-0.382153
AT1G17840	0.573171	3.38085	1.3635	0.205468	0.365762	-5.51591	-3.07929	3.38085	-9.01983	7.72495e-06	3.15745e-05	4.03378
AT1G17850	0.933403	1.70015	1.78208	0.108017	0.234764	-4.53543	-2.97602	1.70015	-6.88861	6.74582e-05	0.000182685	2.0878
AT1G17860	-0.412354	0.0954114	-0.223635	0.827992	0.931964	-5.20301	-6.73911	0.0954114	-5.2899	0.000486105	0.000966807	0.300538
AT1G17870	-1.99991	3.92486	-18.1478	1.83655e-08	1.25121e-05	10.142	5.11074	3.92486	27.9502	3.83364e-10	2.06967e-08	13.8455
AT1G17880	0.424649	6.53264	4.49759	0.00144932	0.0116162	-1.54003	-0.361902	6.53264	-3.9641	0.00320592	0.00512958	-3.16891
AT1G17890	0.177737	3.68327	1.0696	0.312319	0.481159	-6.14945	-1.05714	3.68327	-7.68634	2.84203e-05	8.99221e-05	2.40281
AT1G17920	0.257445	0.358147	0.362554	0.725207	0.857648	-5.4691	-3.02768	0.358147	-5.69191	0.000284239	0.000609204	0.773474
AT1G17930	-0.446512	3.91095	-2.98649	0.0150871	0.0599163	-3.57467	1.0122	3.91095	7.40266	3.83429e-05	0.000114959	1.94729
AT1G17940	0.266568	2.02775	0.843604	0.42049	0.591258	-5.92333	-0.198731	2.02775	-0.727461	0.485219	0.520743	-6.92355
AT1G17970	0.14869	-0.581595	0.21495	0.834541	0.936237	-5.39691	-1.71897	-0.581595	-3.19792	0.0107016	0.0153264	-2.72137
AT1G17980	-0.541818	4.54338	-4.25347	0.00207379	0.0149124	-1.62299	0.318756	4.54338	2.91002	0.0170964	0.0235159	-4.70046
AT1G17990	-1.16257	3.29888	-9.24236	6.31143e-06	0.000356605	4.40585	5.32487	3.29888	19.4444	9.93656e-09	1.88505e-07	10.6635
AT1G18000	-0.560264	1.38217	-1.62487	0.138229	0.278074	-4.86506	0.0932611	1.38217	0.344627	0.738197	0.762989	-7.0166
AT1G18010	-0.456357	1.39896	-1.27781	0.232916	0.397153	-5.2778	-0.170567	1.39896	-0.613617	0.554479	0.587645	-6.87296
AT1G18020	-0.703968	3.45425	-6.55183	9.93013e-05	0.00200248	1.49373	4.98813	3.45425	21.5797	3.91735e-09	9.77997e-08	11.5416
AT1G18030	-0.254085	3.28996	-1.21296	0.255659	0.422586	-6.03834	0.798727	3.28996	4.22395	0.00216685	0.00360615	-2.20624
AT1G18040	-0.886313	-1.17091	-0.685299	0.510215	0.676752	-4.9835	-3.7237	-1.17091	-4.53116	0.00138058	0.00241522	-0.67863
AT1G18060	1.2906	1.9903	4.53036	0.00138218	0.011251	-0.688591	-0.638921	1.9903	-2.35137	0.0428856	0.0550318	-4.69849
AT1G18070	-0.13245	6.58877	-1.61103	0.141226	0.282389	-6.17296	0.499047	6.58877	6.24765	0.000142489	0.000340282	0.15229
AT1G18080	0.359403	8.08768	3.15118	0.0115421	0.0499156	-3.77708	-2.00553	8.08768	-18.2405	1.75526e-08	2.86781e-07	9.90701
AT1G18090	0.0436974	-0.250383	0.0598545	0.953564	0.978511	-5.386	-3.11596	-0.250383	-5.82372	0.000240403	0.000527833	0.963256
AT1G18100	0.445933	5.09604	4.37935	0.00172212	0.0130844	-1.5757	0.388962	5.09604	3.90954	0.00348483	0.00552979	-3.08771
AT1G18150	-0.341062	3.56724	-1.57331	0.149691	0.293802	-5.6515	0.65961	3.56724	3.46885	0.00693342	0.0103067	-3.51981
AT1G18160	-0.303061	4.6039	-2.35297	0.0427724	0.122025	-4.68077	-0.349286	4.6039	-3.1998	0.0106693	0.0152861	-4.20569
AT1G18170	-0.206357	2.79763	-0.812762	0.437079	0.607933	-6.17036	-0.191857	2.79763	-0.936532	0.373161	0.408933	-7.04442
AT1G18190	0.200772	3.74999	1.09381	0.302117	0.470246	-6.24953	-0.0875837	3.74999	-0.534853	0.605558	0.637081	-7.60592
AT1G18210	0.17423	5.74652	1.51261	0.164268	0.313423	-6.26748	1.59509	5.74652	13.3428	2.75494e-07	2.24755e-06	7.05441
AT1G18250	-1.51372	-1.9968	-1.0591	0.316827	0.486391	-4.71375	-6.38441	-1.9968	-6.26983	0.000138732	0.000332963	1.24264
AT1G18260	-0.354056	6.17639	-3.35363	0.00833127	0.0397713	-3.33594	0.107963	6.17639	1.08939	0.30396	0.338414	-7.60559
AT1G18265	1.40513	-0.107392	1.7961	0.105641	0.231008	-4.32762	-0.586814	-0.107392	-0.774674	0.458167	0.493889	-6.09839
AT1G18270	-0.214638	4.72359	-1.71111	0.120816	0.25329	-5.73209	0.0958964	4.72359	0.859435	0.412145	0.448277	-7.63746
AT1G18300	-1.28267	2.51488	-4.71683	0.00105832	0.00936441	-0.567121	2.35712	2.51488	8.87988	8.79028e-06	3.50804e-05	3.90685
AT1G18320	0.255924	0.248899	0.454871	0.659848	0.808366	-5.56519	-1.07936	0.248899	-2.36299	0.0420727	0.0540876	-4.24482
AT1G18330	-1.11797	5.0469	-8.02903	2.00126e-05	0.000729001	3.12461	1.96269	5.0469	14.6433	1.22211e-07	1.1959e-06	7.97924
AT1G18335	0.383918	3.48664	2.39193	0.0401146	0.116705	-4.45052	0.795318	3.48664	4.94238	0.000771434	0.00144748	-1.10217
AT1G18340	0.649096	2.0036	2.01889	0.0738752	0.179134	-4.32394	-2.35888	2.0036	-9.04942	7.51834e-06	3.0924e-05	4.25917
AT1G18360	0.127214	2.97373	0.714096	0.493058	0.659941	-6.40466	0.52403	2.97373	3.17565	0.0110938	0.015831	-3.78014
AT1G18370	0.0712436	-2.97644	0.060888	0.952763	0.978511	-5.06038	-6.62658	-2.97644	-7.86311	2.3682e-05	7.78311e-05	2.56137
AT1G18390	-0.943465	0.667248	-2.11096	0.0636044	0.161354	-4.03765	0.429806	0.667248	1.28178	0.231581	0.262987	-6.06322
AT1G18415	0.0712436	-2.9108	0.0570341	0.955749	0.978511	-5.06054	-6.80807	-2.9108	-7.58438	3.16192e-05	9.79713e-05	2.35825
AT1G18440	0.126268	2.4777	0.465089	0.652785	0.801974	-6.38996	0.493963	2.4777	1.97569	0.0792251	0.0969854	-5.57114
AT1G18450	0.321945	5.46291	2.44142	0.0369723	0.110397	-4.70756	-0.926242	5.46291	-7.66852	2.89527e-05	9.12313e-05	2.01894
AT1G18460	-1.08458	5.08795	-9.73409	4.09482e-06	0.000267058	4.82153	0.80471	5.08795	8.34794	1.45885e-05	5.29134e-05	2.74205
AT1G18470	-0.160904	4.57313	-1.29684	0.22657	0.389828	-6.33368	1.22882	4.57313	10.0201	3.21052e-06	1.56203e-05	4.52619
AT1G18480	-1.09999	2.51794	-2.93888	0.0163078	0.0629346	-3.15489	0.312906	2.51794	1.18565	0.265766	0.299028	-6.79689
AT1G18485	-1.09377	0.752738	-1.97875	0.0788349	0.187141	-4.11926	-1.52482	0.752738	-4.41005	0.0016464	0.00282581	-1.22187
AT1G18490	0.28622	3.19507	1.52299	0.16169	0.310452	-5.6707	0.946447	3.19507	4.98557	0.000726722	0.00137238	-0.956242
AT1G18500	-0.135812	7.0597	-1.3135	0.22113	0.38398	-6.62029	1.76417	7.0597	16.8226	3.59811e-08	4.83973e-07	9.16351
AT1G18540	0.576606	7.04796	7.0806	5.44371e-05	0.00135536	1.93661	-1.24357	7.04796	-15.8628	6.04641e-08	7.00616e-07	8.60747
AT1G18550	-1.95976	-0.929662	-1.50249	0.166816	0.316827	-4.44425	-2.65121	-0.929662	-3.56035	0.00599879	0.00903059	-2.17716
AT1G18560	-1.42848	1.88907	-5.04743	0.00066747	0.00686698	-0.00235781	1.55978	1.88907	6.86072	6.96177e-05	0.000187393	1.79167
AT1G18570	1.47492	-2.75961	1.16958	0.27186	0.438884	-4.64454	-5.86312	-2.75961	-6.38229	0.000121268	0.000298054	1.3229
AT1G18580	-0.496065	3.04442	-2.10831	0.0638804	0.161874	-4.5955	-0.384781	3.04442	-2.15824	0.0588787	0.0737398	-5.52887
AT1G18590	1.79283	-0.945365	1.403	0.193767	0.351625	-4.51202	-5.48088	-0.945365	-5.15084	0.000579733	0.00112674	0.0601321
AT1G18600	-0.16268	2.02699	-0.566405	0.5848	0.744774	-6.07059	-0.507524	2.02699	-2.23568	0.0518656	0.0656095	-5.0465
AT1G18610	-0.196011	2.95214	-1.0823	0.306933	0.47527	-6.11018	1.0957	2.95214	6.33686	0.000128016	0.00031109	0.931928
AT1G18620	-0.163644	1.72218	-0.440747	0.66967	0.816725	-5.94834	-1.47657	1.72218	-5.3543	0.000441301	0.000889033	-0.0212018
AT1G18630	0.327479	2.48541	1.34722	0.210462	0.371787	-5.49194	-0.744725	2.48541	-3.64556	0.00524674	0.00799552	-2.81302
AT1G18640	0.33407	2.54408	1.02007	0.334018	0.502749	-5.75981	-1.83671	2.54408	-7.02928	5.76252e-05	0.000160412	1.99327
AT1G18650	3.42401	0.516079	2.71003	0.0237444	0.0813624	-3.18426	-5.9369	0.516079	-5.02728	0.000686175	0.0013054	-0.0305247
AT1G18660	0.229363	3.52837	1.47584	0.173695	0.325856	-5.73907	0.0249297	3.52837	0.178553	0.862196	0.876557	-7.67885
AT1G18670	-1.04177	1.37216	-2.36397	0.0420052	0.120422	-3.67676	-1.653	1.37216	-6.10268	0.000169948	0.000394097	1.00134
AT1G18680	1.0528	1.09756	2.23934	0.0515552	0.139411	-3.86631	-1.70221	1.09756	-4.14958	0.00242158	0.00398466	-1.51878
AT1G18690	0.415273	2.3785	1.1724	0.270781	0.437671	-5.62838	-1.08959	2.3785	-3.70252	0.00479975	0.00737957	-2.6661
AT1G18700	-0.146761	5.57449	-1.43442	0.184875	0.340531	-6.26419	-0.134171	5.57449	-1.42529	0.187422	0.215952	-7.13914
AT1G18720	0.434538	6.10926	4.70307	0.00107918	0.00949156	-1.25564	1.92583	6.10926	19.5878	9.30627e-09	1.79345e-07	10.6955
AT1G18730	0.815851	-0.42794	1.12054	0.291154	0.458975	-4.91926	-1.99144	-0.42794	-3.31229	0.00890181	0.0129593	-2.5263
AT1G18740	-2.24888	3.3418	-7.50002	3.45649e-05	0.00101743	2.821	1.96326	3.3418	9.28569	6.07073e-06	2.60623e-05	3.9897
AT1G18745	1.24134	2.47565	4.2541	0.00207184	0.0149124	-1.10768	-1.26492	2.47565	-4.75192	0.00100702	0.00182903	-0.972617
AT1G18750	-0.0497388	2.83334	-0.28168	0.784483	0.901269	-6.72874	1.91061	2.83334	9.43591	5.31128e-06	2.34813e-05	4.42749
AT1G18800	0.324153	5.48878	2.9319	0.0164952	0.0634563	-3.97558	0.378407	5.48878	3.51656	0.00642838	0.00961702	-3.7963
AT1G18840	0.49424	5.27222	3.0984	0.0125737	0.0529098	-3.62861	-0.333583	5.27222	-2.21079	0.0540265	0.0681869	-5.91076
AT1G18850	0.325569	3.88869	2.205	0.0545414	0.14477	-4.81143	0.278107	3.88869	2.00613	0.0754186	0.0927048	-5.94867
AT1G18890	-0.0536179	3.25196	-0.269013	0.793913	0.907662	-6.62891	-0.278497	3.25196	-1.68758	0.125357	0.148527	-6.26476
AT1G18900	0.0415064	4.03823	0.221395	0.829668	0.9327	-7.0149	0.945372	4.03823	5.17135	0.000563851	0.00109962	-0.946534
AT1G18910	3.72305	-1.137	3.52105	0.00638289	0.0331591	-2.64451	-8.45912	-1.137	-9.54735	4.81544e-06	2.17153e-05	3.65829
AT1G18940	-0.640682	1.77694	-3.44872	0.00715865	0.035803	-2.72183	6.48012	1.77694	9.98344	3.31116e-06	1.60203e-05	4.84922
AT1G18950	-0.167934	4.52311	-1.28503	0.230492	0.394456	-6.20778	-0.37693	4.52311	-3.3681	0.00814065	0.011936	-3.89963
AT1G19000	-1.03989	6.89726	-10.2104	2.73963e-06	0.00020641	5.08932	2.08644	6.89726	20.5925	5.95466e-09	1.31724e-07	11.1041
AT1G19010	0.17507	1.84906	0.496592	0.631239	0.783491	-6.24183	1.15069	1.84906	3.18383	0.0109482	0.0156499	-3.37757
AT1G19020	-2.01195	-0.587084	-3.16762	0.011239	0.0489408	-2.52341	3.5531	-0.587084	5.10351	0.00061824	0.00119257	0.0625836
AT1G19025	-0.595479	0.821457	-1.21772	0.253932	0.420417	-5.15277	-0.431288	0.821457	-1.19963	0.260553	0.293561	-6.17098
AT1G19080	0.490106	2.54415	2.12098	0.0625732	0.159514	-4.47354	-0.436293	2.54415	-2.14227	0.0604362	0.075478	-5.29021
AT1G19100	0.279001	2.93758	1.25445	0.240909	0.405739	-5.81469	-0.0577434	2.93758	-0.293012	0.776078	0.797804	-7.45663
AT1G19110	-0.280224	4.68952	-1.83092	0.0999486	0.221969	-5.58056	0.540718	4.68952	3.87267	0.00368778	0.00581895	-3.11806
AT1G19120	0.758695	3.45247	3.70939	0.00474854	0.0266529	-2.17355	-0.712897	3.45247	-3.84332	0.00385824	0.00605963	-2.74463
AT1G19130	0.365234	4.09033	1.60299	0.142994	0.28471	-5.65429	-0.870305	4.09033	-4.372	0.00174079	0.00296495	-2.11359
AT1G19140	-0.000379648	5.59775	-0.00421719	0.996726	0.997929	-7.38753	1.90675	5.59775	20.0705	7.48935e-09	1.54967e-07	10.9576
AT1G19170	0.027669	3.06149	0.128571	0.900491	0.978511	-6.56152	-0.620428	3.06149	-3.5463	0.00613321	0.00921927	-3.18973
AT1G19180	0.35727	3.5927	1.94761	0.0828973	0.193636	-5.26642	1.79822	3.5927	8.37936	1.41485e-05	5.16315e-05	3.21591
AT1G19220	-0.496837	2.61008	-1.91791	0.0869566	0.200677	-4.79773	0.115007	2.61008	0.566337	0.584845	0.61721	-7.30846
AT1G19230	-0.298124	2.86291	-1.36547	0.204871	0.365269	-5.92249	2.75071	2.86291	9.49503	5.04161e-06	2.25237e-05	4.52354
AT1G19240	0.925901	2.68221	3.78102	0.00424828	0.0246365	-1.91172	-0.26524	2.68221	-1.142	0.282581	0.316425	-6.67021
AT1G19270	-0.0151305	1.9475	-0.0421756	0.967269	0.98013	-6.23218	-0.379388	1.9475	-1.3027	0.224645	0.255708	-6.3526
AT1G19290	-0.247387	3.35685	-1.1951	0.262233	0.429062	-5.99224	-0.0454206	3.35685	-0.266413	0.795853	0.815469	-7.65181
AT1G19300	-0.618985	0.805067	-1.54658	0.155962	0.302734	-4.80274	-0.0442324	0.805067	-0.145343	0.887605	0.900083	-6.89438
AT1G19310	-0.554752	3.59136	-3.21796	0.010361	0.0463564	-3.19761	2.11876	3.59136	11.3789	1.09004e-06	6.74348e-06	5.92243
AT1G19340	1.24586	0.352278	2.43712	0.0372356	0.110911	-3.51222	-1.27062	0.352278	-2.72925	0.0230049	0.0308592	-3.59772
AT1G19350	2.8961	0.665857	2.22248	0.053001	0.14187	-3.73037	-6.13333	0.665857	-5.16291	0.000570326	0.00111071	0.147104
AT1G19360	0.732413	3.1472	3.23875	0.0100194	0.0452925	-2.75223	-1.78622	3.1472	-9.28397	6.08013e-06	2.60965e-05	4.2717
AT1G19370	-0.260901	3.78006	-1.49167	0.169579	0.32054	-5.73645	-0.271924	3.78006	-1.90603	0.0886331	0.107693	-6.11845
AT1G19380	-1.38384	2.56357	-8.78804	9.57668e-06	0.000453672	4.07301	4.05141	2.56357	17.3023	2.80491e-08	4.01588e-07	9.75092
AT1G19394	0.668564	0.805205	1.71026	0.120978	0.253513	-4.6168	-0.44207	0.805205	-1.24707	0.243479	0.275463	-5.97575
AT1G19396	0.498039	2.61972	2.02607	0.0730202	0.177612	-4.66513	-0.171195	2.61972	-0.770306	0.460627	0.496307	-7.05448
AT1G19397	1.03918	2.94963	5.03812	0.000676049	0.00690679	-0.0905269	-0.824903	2.94963	-4.33559	0.00183657	0.00310807	-1.77825
AT1G19400	-0.209859	4.51418	-1.755	0.112745	0.241546	-5.65637	0.548205	4.51418	5.00209	0.000710359	0.00134524	-1.32705
AT1G19430	0.100738	3.66453	0.606222	0.559168	0.720985	-6.60603	-0.376109	3.66453	-2.64245	0.0265407	0.0352165	-4.87022
AT1G19440	-0.472898	4.1513	-2.89795	0.0174379	0.0660114	-3.85092	1.91969	4.1513	11.2579	1.1945e-06	7.2811e-06	5.69509
AT1G19450	-0.295147	2.15569	-0.705797	0.497965	0.664747	-5.84652	-2.13293	2.15569	-7.23454	4.59748e-05	0.000133563	2.28228
AT1G19480	-0.0453743	2.6765	-0.230939	0.822465	0.927918	-6.56932	0.809747	2.6765	4.39507	0.00168289	0.00287924	-1.72483
AT1G19485	0.239011	4.55125	1.59086	0.145698	0.288071	-5.86093	-0.125887	4.55125	-0.915925	0.383312	0.419114	-7.51809
AT1G19490	-1.63221	6.43037	-16.8549	3.53753e-08	1.53901e-05	9.60169	2.31232	6.43037	24.5653	1.22527e-09	4.48298e-08	12.8066
AT1G19520	-0.305302	4.14635	-1.90074	0.0893887	0.204917	-5.28044	-0.130353	4.14635	-0.971223	0.356517	0.392072	-7.41535
AT1G19530	-0.224934	7.78643	-2.66158	0.0257172	0.0861489	-4.64621	3.79169	7.78643	41.8884	9.87397e-12	2.22469e-09	17.757
AT1G19540	-0.0111038	7.38531	-0.0993404	0.92302	0.978511	-7.53142	4.20057	7.38531	33.396	7.68357e-11	7.49867e-09	15.704
AT1G19570	0.615931	7.29947	7.00523	5.91886e-05	0.00142882	1.79382	0.97251	7.29947	10.9625	1.49901e-06	8.66549e-06	5.09285
AT1G19580	0.026068	4.27246	0.202718	0.843811	0.942387	-7.00573	0.092746	4.27246	0.802622	0.442628	0.478694	-7.5731
AT1G19600	0.208689	5.99552	2.04107	0.0712652	0.174505	-5.3783	-1.89704	5.99552	-20.5685	6.01716e-09	1.3254e-07	11.1659
AT1G19610	-1.66122	1.97694	-0.744049	0.505625	0.67252	-6.18373	3.61034	1.97694	1.32697	0.267744	0.301105	-6.17835
AT1G19630	0.412538	-1.2426	0.71549	0.492236	0.659489	-5.5405	4.60665	-1.2426	4.12427	0.0025154	0.00412304	-1.22486
AT1G19650	-0.119671	3.7929	-0.672609	0.517892	0.683457	-6.75157	1.24326	3.7929	7.03168	5.74714e-05	0.000160008	1.57522
AT1G19660	-0.481316	7.37307	-5.26844	0.000494796	0.00560656	-0.505934	3.75011	7.37307	38.0364	2.3668e-11	3.78895e-09	16.8885
AT1G19680	0.0210697	5.24908	0.205883	0.84141	0.940973	-7.26203	0.687479	5.24908	6.95017	6.29461e-05	0.000172306	1.17827
AT1G19690	0.0955925	2.44996	0.357986	0.728508	0.860087	-6.24378	-1.20206	2.44996	-5.71051	0.000277558	0.000597198	0.293013
AT1G19700	1.4904	1.16467	3.58798	0.00574322	0.0306563	-1.95047	-1.17075	1.16467	-3.01224	0.0144663	0.0202105	-3.33856
AT1G19710	1.24498	-0.599893	0.9424	0.370307	0.539827	-4.8604	-5.98132	-0.599893	-5.66747	0.000293281	0.000625717	0.682906
AT1G19715	-0.436439	2.47503	-1.44417	0.182189	0.337305	-5.26233	-1.40895	2.47503	-6.56633	9.76345e-05	0.000248894	1.36017
AT1G19720	-0.480689	2.14969	-1.08545	0.30561	0.473742	-5.52547	-1.96639	2.14969	-6.38835	0.000120397	0.000296206	1.24885
AT1G19730	0.215269	4.74127	2.22084	0.053144	0.142107	-5.11578	2.21503	4.74127	19.6623	8.99644e-09	1.75599e-07	10.8713
AT1G19740	-0.0119814	5.07644	-0.124332	0.903753	0.978511	-7.33543	2.39123	5.07644	21.7918	3.58894e-09	9.21649e-08	11.7997
AT1G19750	0.228868	0.839736	0.505013	0.625541	0.779097	-5.91378	0.942217	0.839736	2.07152	0.0678243	0.0840264	-4.8832
AT1G19770	-1.2464	5.38261	-10.6386	1.93466e-06	0.000162586	5.52776	2.82577	5.38261	23.0456	2.17388e-09	6.5571e-08	12.2813
AT1G19800	0.537662	3.32211	2.43141	0.0375878	0.111523	-4.18497	-0.801704	3.32211	-4.15056	0.00241804	0.00397955	-2.23337
AT1G19835	0.969802	3.47862	4.83246	0.000899114	0.00839327	-0.416234	-1.70847	3.47862	-9.624	4.50403e-06	2.05805e-05	4.53212
AT1G19850	3.1926	0.567087	2.65705	0.0259098	0.086524	-3.24003	-6.04034	0.567087	-5.4189	0.000405177	0.000825553	0.448422
AT1G19860	-0.446943	3.80971	-3.04687	0.0136728	0.0562381	-3.38632	0.333736	3.80971	2.71422	0.023581	0.0315949	-4.85425
AT1G19870	-0.00849233	4.8773	-0.0624611	0.951545	0.978511	-7.06448	-1.2682	4.8773	-10.9752	1.48429e-06	8.59944e-06	5.33618
AT1G19880	-0.0244736	4.06327	-0.150599	0.883574	0.97004	-6.76589	-1.73904	4.06327	-13.4939	2.49768e-07	2.08903e-06	7.42954
AT1G19900	4.49308	0.968434	4.35612	0.00249696	0.0169909	-1.2046	-0.172855	0.968434	-0.14355	0.889449	0.901652	-6.41801
AT1G19910	0.166819	7.42276	1.9063	0.0885933	0.203477	-5.79822	0.203849	7.42276	2.36672	0.0418151	0.0537829	-5.86893
AT1G19920	0.396688	3.75206	2.32416	0.0448494	0.126331	-4.43869	-1.22118	3.75206	-8.43687	1.33802e-05	4.9264e-05	3.22441
AT1G19950	1.08551	0.286039	1.61573	0.140202	0.280805	-4.51846	-2.17844	0.286039	-3.82342	0.00397854	0.00622873	-1.83308
AT1G19970	-0.10399	-1.74746	-0.0574794	0.955404	0.978511	-5.09346	-3.92363	-1.74746	-2.9764	0.0153379	0.0213151	-2.8534
AT1G19980	-0.986706	2.28261	-3.55481	0.00605141	0.0319093	-2.21675	1.32762	2.28261	5.65607	0.000297605	0.000633926	0.162559
AT1G19990	-0.514309	0.8335	-0.949141	0.367047	0.536275	-5.34316	-1.29705	0.8335	-3.42678	0.00741307	0.0109688	-2.75479
AT1G20010	-1.22615	-0.131456	-0.683472	0.511316	0.677567	-4.94977	-8.37147	-0.131456	-7.22271	4.65714e-05	0.000135016	2.32087
AT1G20020	0.0712436	-2.92214	0.056112	0.956464	0.978511	-5.06057	-6.79301	-2.92214	-7.44247	3.6746e-05	0.000110919	2.24801
AT1G20030	-0.246105	1.81013	-1.16517	0.273554	0.440651	-5.99207	4.25766	1.81013	9.94203	3.42897e-06	1.64637e-05	5.0625
AT1G20050	0.408124	4.90761	1.74093	0.115277	0.245171	-5.60602	-1.77719	4.90761	-8.68274	1.05748e-05	4.07916e-05	3.24602
AT1G20060	0.0712436	-3.30708	0.063233	0.950947	0.978511	-5.06029	-5.6236	-3.30708	-6.81964	7.29371e-05	0.000195148	1.70812
AT1G20070	-1.32765	4.07241	-4.33857	0.00434585	0.0250264	-2.24994	4.87462	4.07241	9.13598	7.24241e-05	0.000194031	2.07731
AT1G20090	-0.02298	3.76112	-0.111683	0.913497	0.978511	-6.83383	-0.253003	3.76112	-1.44311	0.182478	0.210707	-6.74328
AT1G20100	-0.596589	6.05903	-4.22101	0.00217636	0.0154487	-1.95568	1.23098	6.05903	8.97051	8.08328e-06	3.28041e-05	3.31039
AT1G20110	-0.470221	5.83992	-4.76531	0.000988156	0.00897546	-1.0959	1.01804	5.83992	10.707	1.83224e-06	1.00809e-05	4.94938
AT1G20140	0.111592	4.0842	0.681094	0.512752	0.678958	-6.87967	1.79839	4.0842	9.83523	3.7547e-06	1.772e-05	4.50755
AT1G20190	0.0712436	-2.90823	0.0481189	0.96266	0.978511	-5.06085	-6.84019	-2.90823	-6.42958	0.000114652	0.000284024	1.38372
AT1G20200	-0.262317	6.10981	-2.93961	0.0162882	0.0628856	-4.01898	0.138739	6.10981	1.64921	0.133098	0.157087	-6.89643
AT1G20220	0.081948	4.65372	0.503439	0.626603	0.779889	-6.9016	-0.951507	4.65372	-6.79572	7.49489e-05	0.000199769	1.11289
AT1G20225	0.455644	4.56747	4.14528	0.00243727	0.0167311	-1.86252	0.697988	4.56747	6.36045	0.000124462	0.000304399	0.585154
AT1G20230	-0.657252	1.43583	-1.72397	0.118397	0.249976	-4.76738	0.468474	1.43583	1.546	0.156103	0.182118	-5.94202
AT1G20260	0.602679	3.90412	3.0745	0.0130716	0.0543534	-3.12539	-2.78579	3.90412	-17.0578	3.18192e-08	4.38734e-07	9.68458
AT1G20270	0.143093	3.2159	0.695439	0.504132	0.671073	-6.40242	-0.366917	3.2159	-2.09094	0.0657135	0.081622	-5.6224
AT1G20300	0.245282	3.02983	1.29631	0.226744	0.390017	-5.80312	0.021607	3.02983	0.128257	0.900732	0.912127	-7.52947
AT1G20330	0.0355125	4.51644	0.196269	0.848708	0.946213	-6.96275	-1.12617	4.51644	-7.37669	3.94251e-05	0.000117567	1.84315
AT1G20340	-1.15049	1.14322	-1.76175	0.111549	0.240124	-4.39396	-2.7109	1.14322	-6.94793	6.31049e-05	0.000172637	2.12762
AT1G20370	-0.356172	3.43346	-1.48556	0.171158	0.32269	-5.56948	-0.819317	3.43346	-4.50933	0.00142487	0.00248389	-1.79424
AT1G20380	0.50054	2.15957	1.37554	0.201838	0.361592	-5.30112	-1.42438	2.15957	-4.7841	0.000962326	0.00175871	-0.904226
AT1G20390	-0.204305	4.14568	-0.779522	0.455446	0.625942	-6.49831	-1.4942	4.14568	-7.25157	4.51306e-05	0.000131592	1.78309
AT1G20400	2.11638	-2.92968	1.52233	0.161853	0.310675	-4.39871	-4.80204	-2.92968	-4.55524	0.0013334	0.00234212	-0.671929
AT1G20410	0.527386	1.15497	1.1868	0.265331	0.432541	-5.15584	-2.38153	1.15497	-6.71472	8.22244e-05	0.000215665	1.92437
AT1G20430	1.01999	3.36571	3.43612	0.0073036	0.0363289	-2.46582	-2.14214	3.36571	-8.22315	1.64905e-05	5.82786e-05	3.20541
AT1G20440	1.94014	0.807721	1.36476	0.205085	0.365443	-4.62441	-7.52194	0.807721	-6.22917	0.000145705	0.000346826	1.37696
AT1G20450	1.3409	0.400198	2.0637	0.0686926	0.169952	-3.95192	-3.15273	0.400198	-5.70592	0.000279193	0.000600049	0.813321
AT1G20460	-0.303554	3.22804	-1.48883	0.170311	0.321625	-5.64607	0.482251	3.22804	2.74259	0.0225054	0.0302381	-4.62417
AT1G20480	0.0756009	-1.1415	0.0829086	0.935717	0.978511	-5.34582	-1.01673	-1.1415	-1.39636	0.195694	0.2249	-5.31183
AT1G20490	0.0692566	2.0221	0.302745	0.768883	0.889214	-6.47679	2.07181	2.0221	7.51287	3.40973e-05	0.000104129	2.66016
AT1G20500	2.23941	-0.786404	3.86564	0.0037279	0.0225721	-1.68769	1.15478	-0.786404	1.57323	0.149711	0.175165	-4.96515
AT1G20510	-0.882129	1.32998	-2.15965	0.0587438	0.152717	-4.03912	-0.510055	1.32998	-1.83066	0.0999906	0.120522	-5.53153
AT1G20515	3.94128	-1.0141	3.95088	0.00327123	0.0205225	-2.15445	-4.41243	-1.0141	-4.66331	0.001142	0.00204229	-0.529089
AT1G20530	-1.33243	-2.85474	-1.00454	0.341055	0.509893	-4.74619	-4.17062	-2.85474	-4.29176	0.00195934	0.00329262	-0.999295
AT1G20540	0.859193	3.11618	3.65587	0.00516265	0.028362	-2.05031	-2.33672	3.11618	-11.7438	8.31453e-07	5.44087e-06	6.3994
AT1G20550	-0.376774	3.40634	-1.96629	0.0804372	0.189515	-5.06317	0.91045	3.40634	5.26587	0.000496502	0.000984695	-0.678147
AT1G20560	0.144632	3.59029	0.702079	0.500173	0.667046	-6.41975	-1.27317	3.59029	-7.61789	3.05263e-05	9.52113e-05	2.35838
AT1G20570	-1.33243	-2.88297	-1.01287	0.337266	0.505885	-4.74131	-4.08667	-2.88297	-4.23231	0.00214006	0.00356677	-1.07684
AT1G20575	0.209022	4.15147	1.74	0.115446	0.245358	-5.60185	0.493395	4.15147	4.32194	0.00187391	0.00316188	-2.25062
AT1G20580	0.0245497	5.42627	0.213386	0.835725	0.937026	-7.22313	-0.482254	5.42627	-4.59974	0.00125073	0.00221567	-2.0656
AT1G20590	-1.33243	-3.0331	-1.03022	0.32948	0.498948	-4.73107	-3.64525	-3.0331	-3.79493	0.00415771	0.0064892	-1.66258
AT1G20610	-4.93071	-0.690026	-4.31222	0.00190097	0.0140059	-1.90921	-3.47566	-0.690026	-7.00307	5.93317e-05	0.000164061	2.28454
AT1G20620	-0.251258	10.6589	-3.03502	0.0139391	0.0569611	-4.06591	3.42804	10.6589	40.8684	1.23466e-11	2.53174e-09	17.5361
AT1G20630	-0.418456	6.66665	-4.37096	0.00174347	0.0131995	-1.79416	2.12241	6.66665	21.6665	3.77913e-09	9.52613e-08	11.6115
AT1G20640	-1.22678	4.64691	-5.03219	0.000682468	0.00695524	-0.45374	0.657632	4.64691	3.34442	0.00846009	0.0123705	-4.03185
AT1G20650	-0.447947	4.21886	-2.84454	0.0190336	0.0699765	-3.97732	2.2113	4.21886	12.7305	4.14351e-07	3.12475e-06	6.84567
AT1G20670	-0.674996	3.54794	-2.50497	0.0332942	0.103057	-4.202	0.58685	3.54794	2.66133	0.0257278	0.0342224	-4.88989
AT1G20680	3.45685	-1.42769	4.91329	0.000803202	0.00774149	-0.35963	5.61424	-1.42769	3.98937	0.00308482	0.00495144	-1.41083
AT1G20691	0.0135988	1.76001	0.0212922	0.983472	0.990309	-5.9792	-2.34096	1.76001	-4.99966	0.000712749	0.00134892	-0.475904
AT1G20693	0.532548	7.28937	6.78656	7.57359e-05	0.00167369	1.53098	0.927189	7.28937	11.7427	8.32071e-07	5.44087e-06	5.73468
AT1G20696	0.472693	6.69612	5.82402	0.000240313	0.00345464	0.337057	0.403289	6.69612	5.0139	0.000698909	0.00132562	-1.55758
AT1G20720	0.0712436	-2.89203	0.0600354	0.953424	0.978511	-5.06042	-6.8801	-2.89203	-8.07285	1.91508e-05	6.56836e-05	2.71685
AT1G20730	6.91834	-3.29039	5.78322	0.000253037	0.00357432	-0.844234	1.09801	-3.29039	0.670978	0.518883	0.552874	-5.44661
AT1G20760	-0.399483	4.88122	-3.49948	0.0066046	0.0338959	-2.87716	-0.099404	4.88122	-1.0032	0.341665	0.376897	-7.53823
AT1G20770	0.393858	4.11705	2.1339	0.061268	0.157175	-4.86895	-0.991412	4.11705	-6.1797	0.000154706	0.000364773	0.477822
AT1G20780	-0.628133	3.88801	-4.41011	0.00164625	0.0126876	-1.30592	1.35177	3.88801	10.2196	2.71893e-06	1.37415e-05	4.8174
AT1G20810	0.0878201	2.99842	0.392874	0.703448	0.84139	-6.58236	0.38666	2.99842	1.91612	0.0872073	0.106116	-5.84141
AT1G20816	0.59662	2.80883	2.94029	0.0162703	0.0628564	-3.26695	-0.324136	2.80883	-1.76254	0.11141	0.133086	-5.94249
AT1G20823	-1.62368	2.2696	-6.0284	0.000186204	0.00293963	1.10902	4.95654	2.2696	10.0248	3.19803e-06	1.5572e-05	5.14678
AT1G20830	0.229203	3.53275	1.43285	0.185311	0.341058	-5.9257	1.32303	3.53275	7.80886	2.50369e-05	8.13466e-05	2.57432
AT1G20840	0.18723	3.61784	0.723898	0.487301	0.654878	-6.34423	-1.90775	3.61784	-9.26381	6.19104e-06	2.64667e-05	4.11001
AT1G20850	0.0712436	-2.52095	0.0624587	0.951547	0.978511	-5.06032	-7.98404	-2.52095	-9.82513	3.78724e-06	1.78446e-05	3.8026
AT1G20870	-1.03552	2.94414	-6.09864	0.000170792	0.00279609	1.12411	3.51327	2.94414	14.7952	1.11626e-07	1.11687e-06	8.45911
AT1G20880	-0.47576	4.20924	-2.69832	0.0242068	0.0824822	-4.1477	1.31793	4.20924	7.81824	2.47968e-05	8.07101e-05	2.36318
AT1G20890	0.305188	3.47485	1.79663	0.105553	0.23091	-5.34385	0.619211	3.47485	3.76174	0.00437718	0.00679744	-2.94897
AT1G20900	-0.308167	4.449	-2.15125	0.0595552	0.154339	-4.92482	-0.739347	4.449	-6.32107	0.000130457	0.000316056	0.520662
AT1G20910	-0.0404083	3.80537	-0.191007	0.852709	0.94942	-6.85273	-0.05502	3.80537	-0.301903	0.769505	0.791939	-7.75317
AT1G20920	0.0237999	5.87839	0.221925	0.829268	0.932479	-7.29598	-0.479473	5.87839	-4.81388	0.000922858	0.00169455	-1.79571
AT1G20930	0.0712436	-2.85575	0.063116	0.951037	0.978511	-5.06029	-6.98577	-2.85575	-8.627	1.1149e-05	4.26025e-05	3.09027
AT1G20950	0.275969	2.8862	0.91048	0.386027	0.555642	-5.76784	-3.78475	2.8862	-16.459	4.36534e-08	5.58286e-07	9.36675
AT1G20960	-0.639005	7.41084	-5.85246	0.000231855	0.00339596	0.342173	0.639204	7.41084	6.0187	0.000188447	0.000428967	-0.199274
AT1G20970	-0.759496	6.45199	-8.33925	1.47129e-05	0.000594048	3.32922	1.5025	6.45199	16.8352	3.57432e-08	4.8177e-07	9.18777
AT1G20980	-1.19663	6.01363	-9.95478	3.39222e-06	0.000237195	4.92113	1.62522	6.01363	14.1951	1.60463e-07	1.49079e-06	7.57864
AT1G21000	-1.03454	8.36672	-7.93264	2.20615e-05	0.000765441	2.80684	3.751	8.36672	27.8553	3.95294e-10	2.08039e-08	13.9697
AT1G21010	-2.25181	1.16222	-4.59877	0.00125247	0.010569	-0.606092	1.50231	1.16222	4.67976	0.00111555	0.00200027	-1.01669
AT1G21050	0.550562	0.283958	0.544813	0.598964	0.756634	-5.31453	-4.03294	0.283958	-5.23871	0.000514918	0.00101581	0.222958
AT1G21060	-0.482692	2.71214	-1.52971	0.160039	0.307994	-5.36474	0.0222201	2.71214	0.0898325	0.930364	0.938126	-7.50634
AT1G21065	0.362618	5.61248	3.83474	0.00390966	0.0232945	-2.55474	1.53474	5.61248	15.4816	7.49232e-08	8.28194e-07	8.48471
AT1G21070	-3.97454	-1.18567	-3.92917	0.00338161	0.0210558	-2.29309	-3.89288	-1.18567	-7.26937	4.42667e-05	0.000129591	2.56542
AT1G21080	-0.175801	5.13177	-1.78821	0.106972	0.233089	-5.81504	1.98758	5.13177	18.9767	1.23439e-08	2.18916e-07	10.4683
AT1G21090	1.96706	1.3095	2.84343	0.0190684	0.0700481	-2.95828	-4.12211	1.3095	-6.6705	8.6519e-05	0.000224733	1.93685
AT1G21130	-1.0346	0.0665821	-1.27509	0.234207	0.398632	-5.15516	3.07627	0.0665821	3.16543	0.0114488	0.016293	-2.88246
AT1G21150	-0.612463	0.211881	-0.942489	0.370264	0.539808	-5.19503	-1.29209	0.211881	-2.80997	0.0201454	0.0272901	-3.58126
AT1G21160	-0.623705	4.93625	-5.13316	0.000593807	0.00636419	-0.400738	0.581812	4.93625	5.38111	0.000425901	0.000861973	-0.876384
AT1G21170	0.257593	3.23092	1.26755	0.236399	0.400934	-5.75988	-1.30324	3.23092	-7.86217	2.37048e-05	7.78639e-05	2.73588
AT1G21190	0.336609	4.85523	2.89849	0.0174223	0.0659663	-3.95774	0.919892	4.85523	7.8595	2.37696e-05	7.80487e-05	2.32061
AT1G21200	-0.0235695	2.18519	-0.0915713	0.929021	0.978511	-6.32297	-0.20214	2.18519	-0.944628	0.369227	0.404854	-6.81451
AT1G21260	0.101776	1.74242	0.310535	0.763141	0.884837	-6.26033	0.917489	1.74242	2.86199	0.0184965	0.0252552	-3.89445
AT1G21280	4.37222	1.00184	2.69205	0.0335649	0.103613	-3.31886	-3.05338	1.00184	-1.8725	0.106963	0.128222	-4.79106
AT1G21310	2.2634	1.95536	1.17191	0.280246	0.447148	-4.84966	-9.67144	1.95536	-5.67204	0.000807225	0.00150663	-0.0344945
AT1G21313	0.0712436	-3.31308	0.0534841	0.958501	0.978511	-5.06067	-5.59452	-3.31308	-5.73622	0.000268607	0.000581091	0.682741
AT1G21326	0.0175836	-0.344633	0.029979	0.97673	0.985533	-5.79697	2.13352	-0.344633	3.03308	0.0139832	0.019588	-2.98523
AT1G21350	0.727764	2.45722	2.31992	0.0451627	0.126959	-4.04761	-1.59678	2.45722	-6.02188	0.000187708	0.000427501	0.779165
AT1G21370	0.64559	3.07605	2.84046	0.0191617	0.07028	-3.43152	-1.08935	3.07605	-5.52564	0.000352302	0.000731624	-0.088598
AT1G21380	-0.236202	4.35284	-1.60917	0.141633	0.28308	-5.81249	0.455001	4.35284	3.45318	0.00710817	0.0105475	-3.73585
AT1G21390	-0.263736	0.842862	-0.608498	0.557723	0.719935	-5.76228	0.211955	0.842862	0.57779	0.577406	0.609995	-6.69368
AT1G21400	0.361681	4.88004	3.37042	0.00811047	0.0389927	-3.31971	3.93029	4.88004	23.2677	1.99468e-09	6.23634e-08	12.4634
AT1G21410	-0.877432	5.48541	-8.80757	9.40323e-06	0.000448065	3.83588	3.15882	5.48541	28.175	3.56654e-10	1.9784e-08	14.1665
AT1G21440	1.04302	1.42357	2.50974	0.0330337	0.102633	-3.46561	-2.98614	1.42357	-8.56815	1.17926e-05	4.46132e-05	3.86947
AT1G21450	-0.674244	4.98657	-5.61482	0.000313836	0.00413239	0.211368	1.61498	4.98657	13.785	2.07329e-07	1.81231e-06	7.42036
AT1G21460	0.407571	5.77946	2.98899	0.0150256	0.0597685	-3.9359	0.762461	5.77946	5.59273	0.000322923	0.000679504	-0.642469
AT1G21480	0.36683	1.93419	0.984914	0.350101	0.519079	-5.64913	-1.48149	1.93419	-4.94216	0.000771663	0.00144766	-0.617492
AT1G21560	1.1926	1.54234	1.81972	0.101747	0.224887	-4.40791	-3.55489	1.54234	-6.41788	0.000116251	0.000287244	1.5952
AT1G21580	-0.281643	5.66942	-2.53994	0.0314285	0.0991993	-4.58373	-0.5949	5.66942	-5.9914	0.000194924	0.000441962	-0.108536
AT1G21590	0.0413612	4.54766	0.269299	0.7937	0.907662	-6.99371	-0.687151	4.54766	-5.17436	0.000561558	0.00109562	-1.04942
AT1G21600	-0.312868	5.81421	-3.32316	0.00874795	0.0411575	-3.37534	0.867725	5.81421	9.55155	4.79779e-06	2.16429e-05	3.90436
AT1G21610	-0.0519914	4.56714	-0.400351	0.698124	0.837984	-7.03034	0.297855	4.56714	2.50546	0.0332672	0.0434096	-5.34389
AT1G21630	-0.709012	5.29652	-5.46269	0.000382515	0.00472118	0.0362184	0.0523683	5.29652	0.463432	0.653928	0.683907	-8.02721
AT1G21640	-0.390597	4.56134	-3.26161	0.00965704	0.0441818	-3.28905	1.16846	4.56134	10.2273	2.70164e-06	1.36844e-05	4.69959
AT1G21650	0.373993	4.40253	2.78593	0.0209571	0.0748799	-4.03631	0.681193	4.40253	5.13289	0.000594018	0.00115132	-1.06863
AT1G21651	-2.98404	2.39232	-8.9477	8.25513e-06	0.000415031	3.54876	0.101715	2.39232	0.712153	0.494204	0.529453	-7.40529
AT1G21660	-0.317308	5.43058	-3.2201	0.0103252	0.0462531	-3.51917	1.37715	5.43058	14.104	1.69765e-07	1.55924e-06	7.59009
AT1G21670	-0.613312	3.60332	-4.634	0.00119082	0.0102032	-1.07878	3.71815	3.60332	18.0101	1.96512e-08	3.12128e-07	10.1858
AT1G21680	-0.848908	7.06724	-7.91096	2.25534e-05	0.000773163	2.83736	1.79946	7.06724	16.9002	3.45439e-08	4.70116e-07	9.1975
AT1G21690	0.322749	3.96855	1.98727	0.0777557	0.185363	-5.11785	-0.277332	3.96855	-1.90554	0.0887016	0.107769	-6.11642
AT1G21695	-0.250215	0.0726114	-0.578989	0.576631	0.737163	-5.67626	1.52605	0.0726114	3.47565	0.00685891	0.0102067	-2.43803
AT1G21700	-0.356311	4.76361	-3.23156	0.0101361	0.0456385	-3.32867	0.389171	4.76361	3.93472	0.00335307	0.00534254	-3.03589
AT1G21710	0.533986	2.49803	2.00816	0.0751714	0.181296	-4.54388	-1.3738	2.49803	-6.20921	0.000149266	0.000354055	0.983801
AT1G21720	0.0973544	5.41113	0.907136	0.387701	0.55726	-6.82562	-0.270147	5.41113	-2.72104	0.0233181	0.0312632	-5.1191
AT1G21730	2.96746	0.338519	2.41501	0.0386174	0.113838	-3.52805	-6.30791	0.338519	-5.62479	0.000309828	0.000655806	0.664624
AT1G21740	-0.187446	2.55805	-0.322429	0.754404	0.878446	-6.12201	-2.72649	2.55805	-6.47235	0.000109005	0.000272253	1.33106
AT1G21750	1.12333	5.77109	7.11377	5.24792e-05	0.0013296	2.1812	-3.01624	5.77109	-20.7165	5.64366e-09	1.26222e-07	11.3117
AT1G21760	-0.165952	4.77933	-1.60893	0.141686	0.283123	-5.98727	1.50261	4.77933	14.2967	1.50752e-07	1.42109e-06	7.81389
AT1G21770	0.710219	5.15143	5.65613	0.000297582	0.00400699	0.306016	-0.35398	5.15143	-2.9482	0.0160611	0.0222275	-4.6644
AT1G21780	-0.442058	6.50074	-5.20113	0.000541627	0.0059439	-0.525547	1.30765	6.50074	15.5906	7.04334e-08	7.89564e-07	8.45304
AT1G21790	-0.76225	4.06276	-5.32997	0.000455791	0.00528811	-0.0690161	2.46079	4.06276	15.564	7.14993e-08	7.98569e-07	8.74825
AT1G21830	0.321347	1.06055	0.796394	0.44606	0.616946	-5.64181	-0.619866	1.06055	-1.80773	0.103707	0.124631	-5.3485
AT1G21840	0.996947	1.01794	1.7464	0.114287	0.243719	-4.54989	-1.35881	1.01794	-2.70836	0.0238098	0.0318663	-3.83143
AT1G21880	1.04122	2.42977	3.52698	0.00632335	0.0329623	-2.13565	-2.1542	2.42977	-8.5152	1.24066e-05	4.63595e-05	3.69216
AT1G21900	0.324165	4.6871	2.85954	0.0185712	0.0689009	-3.93968	0.185941	4.6871	1.73161	0.116982	0.139274	-6.55184
AT1G21910	-2.66339	-1.21946	-2.5021	0.0334525	0.103371	-3.51526	-2.94163	-1.21946	-4.97915	0.000733184	0.00138299	-0.110489
AT1G21920	-0.0198714	4.9666	-0.111854	0.913365	0.978511	-7.13129	-0.671101	4.9666	-4.28985	0.0019649	0.00330106	-2.47183
AT1G21930	1.03017	1.95596	3.4557	0.00707977	0.0355645	-2.21048	-1.39797	1.95596	-5.32458	0.000459071	0.000919654	-0.0257161
AT1G21980	0.819876	2.4145	1.6341	0.136263	0.275271	-4.81119	-4.11911	2.4145	-10.1866	2.79421e-06	1.40248e-05	5.27369
AT1G22020	-0.595725	4.20852	-4.16882	0.00235277	0.0163449	-1.72871	1.01304	4.20852	7.85379	2.39088e-05	7.8379e-05	2.38256
AT1G22030	3.64764	-2.13056	3.67886	0.00498029	0.0275927	-2.53448	-5.58563	-2.13056	-6.57688	9.64409e-05	0.000246328	1.49326
AT1G22040	-0.678651	3.30946	-3.24276	0.00995473	0.045114	-2.95477	0.803603	3.30946	4.58339	0.00128045	0.00225911	-1.69326
AT1G22050	-0.513541	2.19401	-2.45152	0.0363622	0.109254	-4.03085	1.89953	2.19401	8.68297	1.05725e-05	4.07916e-05	3.80319
AT1G22060	0.262971	3.84106	1.38121	0.20015	0.359416	-5.79402	-1.55244	3.84106	-9.88506	3.59866e-06	1.70986e-05	4.62601
AT1G22070	0.207513	4.22203	1.58097	0.147936	0.291025	-5.86552	0.768121	4.22203	5.98645	0.000196125	0.000444411	0.153489
AT1G22110	-1.48727	2.91133	-1.60655	0.178522	0.332215	-5.41705	1.79112	2.91133	2.35748	0.073404	0.0904112	-5.42246
AT1G22140	0.987222	2.77096	4.11649	0.00254499	0.0172662	-1.42541	-0.164939	2.77096	-0.714982	0.492535	0.527851	-7.09562
AT1G22170	6.62397	-0.572064	7.709	2.77587e-05	0.000891896	-0.0715123	-7.25978	-0.572064	-8.6701	1.07021e-05	4.11791e-05	3.12361
AT1G22180	0.147775	4.08475	1.09838	0.30022	0.468451	-6.49404	1.64194	4.08475	11.151	1.29602e-06	7.75485e-06	5.64796
AT1G22190	-1.96346	6.17863	-22.3086	2.90931e-09	4.02164e-06	12.026	4.42228	6.17863	44.5477	5.65e-12	1.63671e-09	18.2422
AT1G22200	0.0961374	5.1561	0.712137	0.494213	0.661149	-6.98522	0.445194	5.1561	3.45254	0.00711537	0.0105565	-3.86485
AT1G22230	0.0712436	-3.4736	0.0644805	0.94998	0.978511	-5.06023	-5.12944	-3.4736	-6.26586	0.000139396	0.000334119	1.19317
AT1G22250	0.151382	1.3819	0.415345	0.687501	0.830535	-6.12401	1.04877	1.3819	2.87113	0.0182215	0.024917	-3.76407
AT1G22260	1.80847	-2.4125	1.29182	0.22823	0.391848	-4.5633	-6.5747	-2.4125	-6.5097	0.000104323	0.000262677	1.45418
AT1G22270	0.680642	3.77913	3.27752	0.00941307	0.04337	-3.04065	0.249357	3.77913	1.23137	0.249027	0.281356	-6.95238
AT1G22275	-3.26761	-0.921379	-2.8724	0.0181834	0.0679196	-3.11678	-0.944494	-0.921379	-1.76159	0.111578	0.13325	-5.16005
AT1G22280	-0.807063	5.01574	-7.9333	2.20466e-05	0.000765441	2.99144	2.53079	5.01574	23.2145	2.03607e-09	6.29802e-08	12.3796
AT1G22300	0.249648	6.31267	2.64303	0.0265153	0.0879085	-4.48937	-1.28181	6.31267	-14.5617	1.28347e-07	1.2446e-06	7.83159
AT1G22310	-0.537055	3.28181	-2.8341	0.0193626	0.0706736	-3.58529	0.405527	3.28181	2.62222	0.0274409	0.0363028	-4.86539
AT1G22330	0.0712436	-2.82262	0.0630685	0.951074	0.978511	-5.06029	-7.0783	-2.82262	-8.74296	9.99079e-06	3.89598e-05	3.16585
AT1G22350	-0.840395	2.59497	-6.16265	0.000157947	0.00269751	1.18996	4.60709	2.59497	17.1762	2.99265e-08	4.21418e-07	9.57276
AT1G22360	-1.04895	4.35025	-3.51328	0.00646183	0.0334548	-2.55225	-1.54591	4.35025	-7.57559	3.19128e-05	9.86967e-05	2.05031
AT1G22370	-1.04129	5.62658	-11.9865	6.97225e-07	8.20926e-05	6.55437	4.03915	5.62658	37.7198	2.55293e-11	3.88258e-09	16.7651
AT1G22380	-0.643063	2.51537	-3.46081	0.00702248	0.0353374	-2.60042	3.15943	2.51537	12.3693	5.31585e-07	3.81195e-06	6.90571
AT1G22400	-1.64638	5.3034	-15.8982	5.9288e-08	1.83391e-05	9.08301	2.15779	5.3034	22.449	2.75026e-09	7.67465e-08	12.0083
AT1G22403	0.232115	1.55505	0.631039	0.543521	0.706249	-5.92029	-0.385102	1.55505	-1.23501	0.247731	0.279962	-6.28077
AT1G22410	-0.605619	4.65066	-3.80218	0.00411131	0.0240412	-2.3983	0.943663	4.65066	6.51664	0.000103477	0.000260944	0.705589
AT1G22430	0.455007	3.78767	2.7121	0.0236637	0.0811599	-4.04343	1.09325	3.78767	6.17952	0.00015474	0.000364773	0.553802
AT1G22440	2.40924	-1.94807	1.63787	0.135467	0.274118	-4.31034	-7.50618	-1.94807	-6.90898	6.59277e-05	0.000179151	1.82059
AT1G22450	-0.00365879	5.58231	-0.0344571	0.973256	0.983386	-7.24153	-1.03437	5.58231	-10.8815	1.59676e-06	9.08666e-06	5.14773
AT1G22500	-0.476535	3.75829	-2.5185	0.0325594	0.101644	-4.33552	1.41264	3.75829	7.74319	2.67919e-05	8.58715e-05	2.38915
AT1G22510	-0.459773	2.19588	-1.71848	0.119424	0.251615	-5.00171	0.506095	2.19588	2.28581	0.0477684	0.0607846	-5.05806
AT1G22520	0.284817	3.44304	1.34383	0.211513	0.372993	-5.85998	-0.184791	3.44304	-0.980813	0.352014	0.387353	-7.15293
AT1G22530	-0.947209	4.72247	-6.37744	0.00012197	0.00229243	1.35823	0.0214799	4.72247	0.180619	0.860621	0.875151	-8.05577
AT1G22540	0.46532	1.93932	1.22649	0.250772	0.416694	-5.45278	-1.00135	1.93932	-3.13252	0.0118964	0.0168779	-3.46956
AT1G22550	0.0712436	-2.84586	0.0597188	0.953669	0.978511	-5.06043	-7.00535	-2.84586	-8.18788	1.70762e-05	5.9977e-05	2.79972
AT1G22570	-0.51752	2.9329	-1.42048	0.188777	0.345382	-5.67491	1.01119	2.9329	3.14518	0.0116549	0.0165629	-3.87087
AT1G22590	0.865674	0.278828	1.94645	0.083052	0.193923	-4.2533	0.450061	0.278828	0.993263	0.34623	0.381472	-6.06409
AT1G22600	-0.520534	6.96032	-4.55345	0.00133686	0.0110297	-1.52287	1.86126	6.96032	16.1861	5.06033e-08	6.15674e-07	8.79369
AT1G22620	-1.04826	6.32032	-7.58182	3.17043e-05	0.000963715	2.51446	1.991	6.32032	14.5876	1.2636e-07	1.22991e-06	7.82796
AT1G22640	-0.628658	3.28721	-2.95358	0.0159205	0.0620116	-3.59016	2.588	3.28721	10.1446	2.89332e-06	1.43917e-05	4.98667
AT1G22660	-0.0028478	3.72368	-0.0160385	0.987549	0.992881	-6.82102	-0.332699	3.72368	-2.21017	0.0540813	0.068242	-5.60191
AT1G22700	0.252071	4.85097	2.26939	0.0490743	0.134779	-4.89263	-0.415258	4.85097	-4.10599	0.00258553	0.00422396	-2.73208
AT1G22710	-0.0239503	4.46478	-0.101774	0.921141	0.978511	-6.93759	-1.3575	4.46478	-7.00091	5.94748e-05	0.000164357	1.41362
AT1G22730	0.022035	5.06166	0.204564	0.84241	0.941687	-7.20523	0.291975	5.06166	2.89045	0.0176535	0.0242111	-4.791
AT1G22740	-0.188893	1.42392	-0.684191	0.510883	0.677243	-6.05563	1.94056	1.42392	6.32902	0.000129222	0.000313562	1.36366
AT1G22750	0.817603	2.55689	3.72213	0.00465523	0.0263436	-2.12185	1.59435	2.55689	5.90371	0.000217416	0.000485304	0.610475
AT1G22770	0.0487867	5.1739	0.452969	0.661167	0.809709	-7.17978	1.01624	5.1739	9.51778	4.94184e-06	2.21703e-05	3.964
AT1G22780	0.524216	6.60584	5.64747	0.000300912	0.00403863	0.178731	-2.14767	6.60584	-24.7868	1.13029e-09	4.31544e-08	12.9117
AT1G22790	0.466713	4.09758	2.6608	0.0257502	0.0862118	-4.06384	-0.543031	4.09758	-3.43489	0.00731789	0.0108358	-3.63092
AT1G22800	0.581972	3.68725	1.79411	0.105989	0.231485	-5.28619	-0.703567	3.68725	-2.4137	0.0387121	0.0500635	-5.18917
AT1G22830	-0.4053	2.76763	-1.92747	0.0856305	0.19842	-4.97745	1.45635	2.76763	7.07621	5.47021e-05	0.000153658	1.89687
AT1G22840	0.293807	5.63095	2.94829	0.0160586	0.0623421	-3.89098	-1.12041	5.63095	-12.2993	5.58288e-07	3.95988e-06	6.29951
AT1G22850	-0.127755	3.33291	-0.714577	0.492774	0.659785	-6.41711	-0.304432	3.33291	-2.0768	0.0672438	0.0833809	-5.71229
AT1G22860	-0.545473	4.32437	-4.50047	0.00144327	0.0115932	-1.21737	0.59964	4.32437	5.67063	0.000292094	0.000623548	-0.355631
AT1G22870	-0.239508	3.40638	-1.01717	0.335325	0.50405	-6.19723	-0.0286947	3.40638	-0.148396	0.885263	0.897758	-7.69784
AT1G22880	-0.231554	4.16852	-1.84339	0.0979815	0.218789	-5.47033	0.89945	4.16852	7.62646	3.02535e-05	9.45363e-05	2.1587
AT1G22882	-0.192354	3.85216	-1.16161	0.274923	0.44182	-6.13882	-0.527448	3.85216	-3.91508	0.00345538	0.00549022	-2.8413
AT1G22890	-1.26609	0.525811	-1.09597	0.310732	0.479242	-5.30315	1.43185	0.525811	1.50239	0.178359	0.206264	-5.72779
AT1G22910	0.143178	0.893864	0.309011	0.764264	0.885628	-5.7099	-2.00853	0.893864	-5.71464	0.0002761	0.000594692	0.696041
AT1G22920	-0.131136	4.29295	-1.03417	0.327729	0.497509	-6.51061	0.565969	4.29295	4.85559	0.000870477	0.00161118	-1.49302
AT1G22930	-0.779589	7.18163	-7.94243	2.18432e-05	0.000765441	2.86377	1.95565	7.18163	19.9255	7.99005e-09	1.6202e-07	10.7785
AT1G22940	0.093888	3.86937	0.567078	0.584362	0.744527	-6.76117	0.289316	3.86937	1.91958	0.0867242	0.105599	-6.09728
AT1G22950	0.590746	3.04451	3.00888	0.0145459	0.0585673	-3.20162	-0.528635	3.04451	-3.01849	0.0143199	0.0200213	-4.00314
AT1G22960	-0.685135	2.96974	-2.86713	0.0183413	0.0683076	-3.42655	0.339726	2.96974	1.8179	0.102042	0.122777	-6.05792
AT1G22970	0.637597	4.32141	5.48498	0.000371507	0.00463115	0.181936	0.324433	4.32141	2.84452	0.0190345	0.0259155	-4.67488
AT1G22980	1.97723	0.997803	3.43886	0.00727187	0.0362105	-2.17959	-3.68299	0.997803	-7.16737	4.94762e-05	0.000141562	2.47434
AT1G22985	-1.27742	4.05056	-7.65259	2.94381e-05	0.000926822	2.74913	4.40058	4.05056	16.708	3.82247e-08	5.05874e-07	9.50902
AT1G23000	0.563814	2.68872	2.07877	0.067029	0.167069	-4.52737	-1.0026	2.68872	-4.32287	0.00187134	0.00315842	-1.7623
AT1G23010	0.496404	2.39793	2.00046	0.0761138	0.182674	-4.7946	1.3804	2.39793	4.92256	0.000792934	0.0014827	-0.759092
AT1G23020	1.33244	3.67924	5.55426	0.000339429	0.00433498	0.546583	-1.90719	3.67924	-8.69329	1.04699e-05	4.05077e-05	3.62575
AT1G23030	-0.45161	-0.822874	-0.25635	0.803376	0.914242	-5.06389	-6.84654	-0.822874	-5.69913	0.000281628	0.000604671	0.727905
AT1G23040	-0.377214	2.99833	-1.73057	0.117174	0.248176	-5.19572	0.103756	2.99833	0.590057	0.569497	0.602407	-7.40647
AT1G23050	0.200213	3.6352	1.75336	0.113037	0.241929	-5.63831	2.71263	3.6352	17.0835	3.13964e-08	4.35662e-07	9.70863
AT1G23052	0.200213	3.6352	1.75336	0.113037	0.241929	-5.63831	2.71263	3.6352	17.0835	3.13964e-08	4.35662e-07	9.70863
AT1G23060	1.80847	-2.57384	1.36453	0.205155	0.365526	-4.51264	-6.09981	-2.57384	-6.3355	0.000128224	0.000311431	1.28398
AT1G23070	-0.715171	7.33599	-8.15272	1.7683e-05	0.000660864	3.0791	2.33775	7.33599	26.2921	6.65069e-10	3.03292e-08	13.4338
AT1G23080	0.480729	-0.869197	0.274306	0.789969	0.904903	-5.05204	-7.12074	-0.869197	-5.57222	0.000331614	0.00069427	0.534521
AT1G23090	-0.134005	2.54397	-0.760597	0.466128	0.63498	-6.38358	2.08366	2.54397	10.0818	3.04865e-06	1.50218e-05	5.07502
AT1G23100	0.783727	2.20786	2.43563	0.0373272	0.111136	-3.87349	-0.819283	2.20786	-2.86341	0.0184536	0.0252023	-3.97129
AT1G23120	0.168615	2.03511	0.846322	0.419049	0.589947	-6.3715	3.9799	2.03511	10.0372	3.16479e-06	1.54432e-05	5.15492
AT1G23150	-1.23333	-1.30105	-0.969102	0.357519	0.526737	-4.88239	-1.42129	-1.30105	-1.74654	0.114262	0.13623	-4.91553
AT1G23170	3.85792	-1.25321	3.5789	0.00582596	0.0310111	-2.59467	-8.06752	-1.25321	-8.89053	8.7038e-06	3.47885e-05	3.27269
AT1G23180	-0.759269	4.69967	-6.23372	0.000144905	0.002565	1.08792	1.44192	4.69967	12.5871	4.57082e-07	3.37722e-06	6.59408
AT1G23190	0.548229	4.23947	2.76295	0.0217641	0.0768113	-3.75121	-2.52016	4.23947	-15.1042	9.30923e-08	9.75278e-07	8.51478
AT1G23200	6.28412	-2.5548	5.81916	0.00024179	0.00346311	-0.786887	2.50169	-2.5548	1.67126	0.128598	0.152121	-4.48968
AT1G23201	-0.544251	0.761479	-1.76235	0.111442	0.240036	-4.8783	4.22141	0.761479	7.5586	3.2489e-05	0.000100156	2.86957
AT1G23220	0.497009	3.49942	3.23243	0.010122	0.0456339	-3.07859	0.726212	3.49942	4.69449	0.00109243	0.00196383	-1.4693
AT1G23230	-0.458942	4.5463	-3.47879	0.00682488	0.0346445	-2.8684	0.383928	4.5463	3.32839	0.00867489	0.0126562	-3.99754
AT1G23260	0.658026	2.99793	2.48456	0.0344342	0.105339	-3.98296	-1.05521	2.99793	-4.57452	0.00129689	0.00228458	-1.45031
AT1G23280	0.144847	5.10472	1.24405	0.244537	0.409807	-6.40826	-0.364252	5.10472	-3.42648	0.00741655	0.010973	-3.89206
AT1G23290	5.89843	4.8022	1.92276	0.139595	0.279987	-4.60036	-7.31953	4.8022	-2.39715	0.0862139	0.105013	-4.73851
AT1G23310	0.350826	5.2643	3.3371	0.00855462	0.0405406	-3.29339	0.827174	5.2643	7.8674	2.35783e-05	7.75562e-05	2.26102
AT1G23330	2.93762	-0.826544	2.4736	0.0350621	0.106654	-3.49745	-4.02366	-0.826544	-3.66933	0.00505509	0.00773177	-1.84141
AT1G23340	1.47492	-2.81239	0.966604	0.358701	0.527897	-4.76802	-5.69049	-2.81239	-5.10381	0.000617985	0.0011922	-0.00620891
AT1G23360	0.77738	1.54266	1.79291	0.106177	0.231717	-4.63654	-1.05629	1.54266	-2.80312	0.0203734	0.0275766	-3.86929
AT1G23380	-0.00138037	2.74159	-0.00546234	0.995759	0.997478	-6.50595	-0.240375	2.74159	-1.14074	0.283079	0.316886	-6.79163
AT1G23390	0.00292453	1.08996	0.00902329	0.992995	0.995943	-6.09939	0.838915	1.08996	2.71993	0.0233606	0.0313156	-3.94906
AT1G23400	-0.342853	4.37465	-2.49525	0.0338326	0.104017	-4.44153	0.240601	4.37465	2.00816	0.0751717	0.0924201	-6.11883
AT1G23440	0.0495766	5.82816	0.599852	0.563226	0.72463	-7.22568	2.19071	5.82816	24.674	1.17758e-09	4.43447e-08	12.9053
AT1G23450	-0.956453	1.1292	-2.11777	0.0629023	0.16004	-4.09158	0.0533523	1.1292	0.16623	0.871607	0.885434	-7.0352
AT1G23460	-0.966715	2.55591	-3.19122	0.0108182	0.0477465	-2.82155	0.886795	2.55591	3.71093	0.00473719	0.00729567	-2.86904
AT1G23470	1.59663	-0.50998	2.39347	0.0400128	0.116553	-3.52839	-1.42276	-0.50998	-2.30853	0.0460174	0.0587162	-4.04652
AT1G23480	0.0712436	-2.82866	0.050298	0.96097	0.978511	-5.06078	-7.0763	-2.82866	-6.9695	6.15982e-05	0.000169277	1.86715
AT1G23490	0.390968	5.70557	3.38171	0.00796545	0.0385391	-3.20056	-0.888444	5.70557	-8.26631	1.58035e-05	5.63859e-05	2.64733
AT1G23530	0.0712436	-3.62334	0.0644053	0.950039	0.978511	-5.06024	-4.68133	-3.62334	-5.62749	0.000308751	0.000653754	0.545315
AT1G23550	-0.485581	4.08464	-3.82708	0.00395613	0.0234185	-2.35716	2.52228	4.08464	17.0325	3.22396e-08	4.42719e-07	9.60084
AT1G23710	-2.55302	5.29894	-28.0322	3.73374e-10	1.98559e-06	13.7141	4.71916	5.29894	43.7841	6.60943e-12	1.80033e-09	17.9685
AT1G23720	-1.33243	-0.908443	-0.639406	0.538303	0.701316	-4.92818	-10.0152	-0.908443	-6.78046	7.62644e-05	0.000202742	1.71938
AT1G23740	0.0147083	3.14547	0.068526	0.946848	0.978511	-6.681	0.140419	3.14547	0.751315	0.471425	0.507231	-7.29834
AT1G23750	2.00422	-0.243302	1.66099	0.130675	0.267447	-4.30229	-6.46756	-0.243302	-6.30382	0.000133181	0.00032163	1.33216
AT1G23760	0.0712436	-3.57527	0.0588395	0.954351	0.978511	-5.06047	-4.80977	-3.57527	-5.31021	0.000467944	0.000935478	0.210237
AT1G23780	-0.41218	5.89209	-2.36386	0.0420237	0.120454	-5.00173	1.89665	5.89209	10.6609	1.90728e-06	1.03935e-05	4.92236
AT1G23800	1.11281	1.54624	4.84835	0.000879336	0.00826358	-0.365161	3.61774	1.54624	7.78696	2.56077e-05	8.27884e-05	3.11527
AT1G23820	0.381319	6.70595	4.2735	0.00201305	0.0146193	-1.85625	-1.81258	6.70595	-21.6711	3.7719e-09	9.52613e-08	11.6195
AT1G23850	-3.27977	-1.05379	-2.90937	0.0171147	0.0651665	-3.0963	-1.46549	-1.05379	-2.65068	0.026183	0.0347849	-3.74121
AT1G23860	0.223417	5.61351	1.75901	0.112033	0.240711	-5.83991	-0.0317293	5.61351	-0.262795	0.798556	0.818054	-8.10724
AT1G23870	-0.987265	4.99224	-9.20384	6.53424e-06	0.000362818	4.34409	0.752337	4.99224	8.09295	1.87691e-05	6.47517e-05	2.48381
AT1G23880	0.575875	0.696397	1.08819	0.304461	0.472525	-5.28713	-0.672012	0.696397	-1.43649	0.184303	0.212599	-5.71017
AT1G23890	0.565785	3.00315	2.51669	0.032657	0.101861	-3.97288	-0.622733	3.00315	-3.13965	0.0117598	0.0167004	-3.78769
AT1G23900	-0.0929862	4.8775	-0.688142	0.508505	0.675024	-6.9106	0.00721778	4.8775	0.0591919	0.954077	0.959493	-8.04956
AT1G23935	-0.0463916	3.77056	-0.377998	0.71409	0.848917	-6.9523	1.65749	3.77056	12.5597	4.65783e-07	3.43317e-06	6.79807
AT1G23950	-0.157385	6.0746	-1.66424	0.130016	0.266546	-6.08963	1.74646	6.0746	18.0524	1.92457e-08	3.07023e-07	9.8986
AT1G23960	0.0672083	5.25356	0.590087	0.569478	0.730466	-7.08965	0.526771	5.25356	4.81848	0.000916923	0.00168518	-1.71263
AT1G23970	0.216329	4.04943	1.61981	0.139318	0.279705	-5.79664	1.10014	4.04943	8.09223	1.87826e-05	6.47725e-05	2.74203
AT1G23980	-0.928003	1.86971	-2.98732	0.0150667	0.0598795	-2.9673	0.571125	1.86971	2.41425	0.0386661	0.0500086	-4.79369
AT1G24030	-0.445262	0.516943	-0.86614	0.408646	0.578571	-5.40659	-0.430487	0.516943	-1.11572	0.293106	0.327327	-6.15651
AT1G24040	-0.386745	3.4495	-1.78352	0.107771	0.234422	-5.32803	0.728853	3.4495	3.81506	0.00403024	0.00630319	-2.91895
AT1G24050	0.142115	5.80799	1.57263	0.149848	0.293988	-6.12422	-0.127031	5.80799	-1.48529	0.171229	0.198597	-7.07673
AT1G24090	0.0137429	3.32485	0.0961482	0.925485	0.978511	-7.003	2.72072	3.32485	13.8037	2.04897e-07	1.79777e-06	7.80961
AT1G24095	0.402975	1.51922	1.10947	0.295656	0.46351	-5.3604	-2.05203	1.51922	-7.14293	5.08211e-05	0.000144784	2.34202
AT1G24100	-0.167768	3.90575	-0.898477	0.39206	0.561801	-6.36617	-1.0652	3.90575	-7.20084	4.7696e-05	0.000137577	1.75873
AT1G24120	-0.149711	3.72507	-0.722446	0.48815	0.655556	-6.59159	0.195262	3.72507	1.08156	0.307248	0.341657	-7.18
AT1G24150	-0.914223	0.714758	-1.75708	0.112375	0.24098	-4.44797	-0.754404	0.714758	-2.15702	0.0589971	0.0738678	-4.83602
AT1G24160	-0.121421	5.25836	-0.931126	0.375805	0.545454	-6.78601	0.0180485	5.25836	0.150853	0.883379	0.896047	-8.10061
AT1G24170	-0.938209	0.622893	-0.97537	0.354564	0.523824	-5.06645	-3.79317	0.622893	-6.30675	0.000132714	0.00032063	1.49312
AT1G24180	-0.297173	6.24985	-3.07207	0.0131234	0.0545315	-3.78867	-0.524989	6.24985	-5.8755	0.00022524	0.000499711	-0.321036
AT1G24190	-0.513836	5.08106	-3.48419	0.00676667	0.0344904	-2.97936	0.585799	5.08106	4.3762	0.0017301	0.00295033	-2.39332
AT1G24210	0.867767	0.86968	2.45579	0.0361069	0.108776	-3.66117	0.728878	0.86968	1.94446	0.0833196	0.101664	-5.02877
AT1G24240	0.827562	1.92667	2.46103	0.0357965	0.108214	-3.69122	-1.8705	1.92667	-6.59972	9.39107e-05	0.000240814	1.64889
AT1G24265	0.0194985	3.21198	0.100118	0.922419	0.978511	-6.7275	0.371285	3.21198	2.12382	0.062284	0.0776264	-5.59387
AT1G24267	-0.128152	5.17881	-1.28214	0.231457	0.3957	-6.42943	0.604373	5.17881	6.37862	0.000121798	0.000299086	0.46478
AT1G24280	-0.348703	1.96031	-0.937606	0.372638	0.542308	-5.80215	-0.0640935	1.96031	-0.216793	0.833147	0.849757	-7.22356
AT1G24290	-0.316438	2.41686	-1.00282	0.34184	0.510731	-6.03902	1.41282	2.41686	4.5465	0.00135034	0.0023689	-1.40933
AT1G24300	-0.654963	4.94755	-5.62017	0.000311679	0.00412164	0.293745	0.320072	4.94755	3.15421	0.0114856	0.0163377	-4.36769
AT1G24310	0.180993	2.85016	0.78147	0.454356	0.624868	-6.14044	-1.0565	2.85016	-5.63792	0.000304631	0.000646755	0.0847791
AT1G24320	0.0712436	-3.46617	0.0628704	0.951228	0.978511	-5.0603	-5.15732	-3.46617	-6.14645	0.000161096	0.000376779	1.08041
AT1G24330	-0.611247	2.15159	-2.55525	0.0306445	0.0973477	-3.88195	2.27794	2.15159	8.58072	1.16517e-05	4.41444e-05	3.72605
AT1G24340	-0.169311	4.30487	-1.06294	0.315172	0.484451	-6.41352	-0.204571	4.30487	-1.49823	0.167899	0.19497	-6.82418
AT1G24350	0.523727	2.99802	2.17491	0.057296	0.150108	-4.513	-0.559214	2.99802	-2.6383	0.0267227	0.0354426	-4.6257
AT1G24360	1.09586	3.85799	5.06079	0.000655376	0.0067893	-0.113802	-2.56294	3.85799	-13.4279	2.60665e-07	2.15353e-06	7.52331
AT1G24440	-0.652083	4.28209	-5.38898	0.000421491	0.00503088	0.0598679	0.997346	4.28209	9.22684	6.40019e-06	2.71257e-05	3.79324
AT1G24450	1.08141	3.58195	5.54483	0.000343612	0.00436694	0.445182	-0.158947	3.58195	-0.831538	0.426927	0.463169	-7.2523
AT1G24460	-0.282589	5.93723	-2.42869	0.0377567	0.111897	-4.88123	1.21337	5.93723	10.5727	2.03943e-06	1.09889e-05	4.83217
AT1G24490	-0.126046	6.11052	-1.16214	0.274718	0.441611	-6.7474	2.24064	6.11052	19.5615	9.41855e-09	1.80935e-07	10.6764
AT1G24510	0.119574	6.22807	1.16982	0.271769	0.438875	-6.64934	-0.906917	6.22807	-9.51157	4.96886e-06	2.22696e-05	3.84526
AT1G24530	-0.705777	2.58389	-5.01741	0.000695544	0.00706338	-0.349158	4.52852	2.58389	16.2862	4.79201e-08	5.92874e-07	9.1534
AT1G24560	-0.651849	4.59123	-5.19575	0.000545573	0.00597283	-0.248591	0.624882	4.59123	5.70036	0.000281183	0.000603859	-0.372525
AT1G24575	-0.769273	-2.01693	-0.599157	0.56367	0.725099	-5.00587	-1.76984	-2.01693	-1.97366	0.0794859	0.0972851	-4.40296
AT1G24580	-2.23276	4.51195	-11.1644	1.28279e-06	0.00012257	6.04623	1.91088	4.51195	12.4227	5.12124e-07	3.71233e-06	6.44598
AT1G24600	-0.877957	2.42631	-3.2043	0.0105919	0.0470095	-2.88342	2.17365	2.42631	7.68644	2.84176e-05	8.99221e-05	2.69982
AT1G24610	0.266696	3.96664	1.5861	0.146772	0.289284	-5.71396	-0.0940633	3.96664	-0.618873	0.55116	0.5845	-7.60894
AT1G24625	0.0712436	-2.97139	0.0594692	0.953863	0.978511	-5.06044	-6.64298	-2.97139	-7.70031	2.80103e-05	8.88714e-05	2.44188
AT1G24706	-0.569786	5.87989	-6.23108	0.000145369	0.00256823	0.956688	0.544751	5.87989	6.37602	0.000122176	0.000299893	0.363274
AT1G24735	0.321137	5.89535	3.76118	0.00438102	0.0251426	-2.75948	3.85166	5.89535	34.6057	5.56917e-11	6.22877e-09	16.0129
AT1G24764	-0.349533	2.9351	-1.29286	0.227883	0.391422	-5.51754	-2.12223	2.9351	-11.0423	1.409e-06	8.27573e-06	5.80538
AT1G24793	1.00634	2.46051	1.85711	0.0979655	0.21878	-4.79298	-1.09786	2.46051	-2.23719	0.0535659	0.0676477	-5.04102
AT1G24800	0.0123137	4.49068	0.110732	0.91423	0.978511	-7.17369	1.31223	4.49068	11.5879	9.32572e-07	5.9384e-06	5.89556
AT1G24822	3.98144	0.588756	1.14074	0.321518	0.491548	-5.03738	-1.50916	0.588756	-0.41259	0.702384	0.729698	-6.2337
AT1G24880	0.994245	4.12415	4.18542	0.00229505	0.0160539	-1.47904	-2.17297	4.12415	-10.3315	2.47993e-06	1.27814e-05	5.05068
AT1G24881	0.0126701	4.48038	0.11436	0.911433	0.978511	-7.17267	1.33441	4.48038	11.7941	8.01452e-07	5.28605e-06	6.06227
AT1G24996	1.47795	4.22964	8.38655	1.40497e-05	0.000576196	3.69378	-2.20077	4.22964	-13.4883	2.50668e-07	2.09451e-06	7.5084
AT1G25054	0.411143	2.25734	1.1561	0.277059	0.443499	-5.6334	-0.83754	2.25734	-2.81233	0.0200673	0.0271945	-4.11262
AT1G25055	0.0281199	4.45692	0.257695	0.802369	0.913831	-7.13581	1.29419	4.45692	11.649	8.91408e-07	5.73515e-06	5.95093
AT1G25097	1.31598	-0.620555	1.05767	0.317445	0.487165	-4.85224	-4.03706	-0.620555	-3.98434	0.00310852	0.00498554	-1.42903
AT1G25098	1.13813	5.78548	9.05422	7.48544e-06	0.00039712	4.17545	-1.92225	5.78548	-16.2203	4.96676e-08	6.07529e-07	8.95637
AT1G25145	0.7265	2.42544	2.12434	0.0622314	0.158882	-4.37588	-1.13428	2.42544	-3.8582	0.00377082	0.00593714	-2.40132
AT1G25150	0.00527624	4.46538	0.0502627	0.960998	0.978511	-7.17623	1.35172	4.46538	12.5913	4.55755e-07	3.37152e-06	6.67511
AT1G25175	1.26522	5.16611	8.42414	1.35462e-05	0.000566739	3.64454	-2.25322	5.16611	-16.1529	5.15276e-08	6.21943e-07	9.02159
AT1G25210	0.481845	2.30185	1.51577	0.163479	0.312536	-5.19757	-1.09161	2.30185	-4.11733	0.00254177	0.00416291	-1.97813
AT1G25211	0.227226	3.89203	0.3915	0.713762	0.84872	-6.97475	1.59238	3.89203	2.50316	0.0612615	0.0764383	-5.37659
AT1G25220	0.587017	3.10257	2.41999	0.0383022	0.113219	-4.20271	-0.144608	3.10257	-0.649578	0.532	0.565793	-7.29714
AT1G25230	0.531416	-1.64369	0.316148	0.759014	0.881844	-5.03582	-5.50397	-1.64369	-4.50971	0.00142408	0.00248275	-0.715397
AT1G25260	0.445874	5.52745	2.77344	0.021392	0.0759392	-4.1733	-0.986814	5.52745	-6.63645	8.99922e-05	0.000232662	0.785858
AT1G25270	7.46908	-3.08007	9.23169	6.37233e-06	0.000356923	0.394213	1.09801	-3.08007	0.9814	0.351739	0.387145	-5.21588
AT1G25275	0.00374208	3.69991	0.0196428	0.984752	0.990857	-6.68946	-1.46312	3.69991	-9.72058	4.14275e-06	1.91989e-05	4.4814
AT1G25280	-0.870313	4.74871	-6.01233	0.000189938	0.00297542	0.823296	1.03197	4.74871	8.02304	2.01336e-05	6.83772e-05	2.45341
AT1G25290	0.184534	1.52561	0.434984	0.673697	0.819719	-5.88461	-1.74706	1.52561	-5.29132	0.000479888	0.000955691	-0.0184963
AT1G25310	0.836792	4.60244	4.0833	0.0026755	0.0178791	-1.71361	-2.67908	4.60244	-14.9238	1.03458e-07	1.04895e-06	8.36699
AT1G25320	-0.39073	1.75116	-0.880294	0.401326	0.571489	-5.62719	-1.72751	1.75116	-5.53512	0.00034798	0.000723636	0.214232
AT1G25350	0.362363	5.04268	3.03254	0.0139956	0.0571536	-3.65945	-0.808108	5.04268	-7.44596	3.66095e-05	0.000110616	1.83002
AT1G25360	-0.507154	1.50458	-1.54977	0.155202	0.301709	-4.99611	0.105447	1.50458	0.409164	0.691872	0.720084	-7.02786
AT1G25370	-0.564045	3.46203	-3.82748	0.00395372	0.0234119	-2.21001	2.5304	3.46203	14.5364	1.30321e-07	1.26032e-06	8.22358
AT1G25375	1.59381	1.79423	4.45663	0.0015382	0.0120585	-0.768453	-1.90571	1.79423	-5.84793	0.000233181	0.000515163	0.783929
AT1G25380	0.315974	4.53108	1.65766	0.131356	0.268302	-5.76048	-0.187697	4.53108	-1.07218	0.311218	0.345567	-7.35087
AT1G25390	-1.42087	1.49056	-3.22377	0.0102643	0.0460821	-2.55288	1.34655	1.49056	3.93068	0.00337383	0.00537281	-2.20392
AT1G25420	0.00713022	4.15702	0.0483855	0.962453	0.978511	-7.01326	0.295959	4.15702	2.2106	0.0540431	0.0682032	-5.72604
AT1G25422	-0.019883	3.06498	-0.147776	0.885739	0.97173	-7.17087	5.65918	3.06498	14.1547	1.64521e-07	1.51949e-06	7.93245
AT1G25425	-1.33243	-3.08911	-1.0336	0.327982	0.497769	-4.72906	-3.47091	-3.08911	-3.60604	0.00558239	0.00845676	-1.92344
AT1G25450	0.533442	2.94165	2.0045	0.0756176	0.182044	-4.57893	-2.38325	2.94165	-11.0492	1.40159e-06	8.24597e-06	5.86874
AT1G25470	-0.170735	3.53735	-0.993696	0.346031	0.515305	-6.29476	0.211923	3.53735	1.4357	0.18452	0.212823	-6.71227
AT1G25480	0.061589	2.19123	0.201495	0.844739	0.942962	-6.10233	-2.25202	2.19123	-9.8422	3.73242e-06	1.76286e-05	4.92821
AT1G25490	0.173641	5.38801	1.60873	0.141729	0.283147	-5.9329	-1.33962	5.38801	-13.9693	1.84623e-07	1.65734e-06	7.53129
AT1G25500	0.446359	2.51561	2.1839	0.0564591	0.14832	-4.45415	0.452509	2.51561	2.29991	0.0466737	0.0594995	-5.04053
AT1G25510	-0.240987	1.74345	-0.847999	0.418161	0.588846	-5.98117	1.51898	1.74345	5.25432	0.000504245	0.000997773	-0.163541
AT1G25520	0.175117	2.75392	0.711033	0.494865	0.661706	-6.07998	-1.84228	2.75392	-9.59895	4.6033e-06	2.09471e-05	4.61053
AT1G25530	1.01557	2.7806	6.29832	0.000134063	0.00243448	1.27188	4.62077	2.7806	11.0431	1.40819e-06	8.27412e-06	5.9423
AT1G25540	-0.744389	5.251	-6.63335	9.03162e-05	0.00189239	1.54049	0.708271	5.251	6.98891	6.02764e-05	0.00016617	1.19172
AT1G25550	-0.970309	2.60195	-3.73407	0.00456951	0.0259712	-1.91185	-0.0520538	2.60195	-0.286568	0.780854	0.801946	-7.48643
AT1G25560	-0.389916	-0.487868	-0.440797	0.669635	0.816725	-5.20648	-3.74496	-0.487868	-6.19172	0.000152464	0.000360283	1.38865
AT1G25570	0.217281	2.60112	0.604698	0.560138	0.722029	-6.00377	-2.86472	2.60112	-10.4423	2.26578e-06	1.19275e-05	5.42083
AT1G25580	-0.388564	3.36382	-2.32548	0.0447518	0.126247	-4.50502	1.03737	3.36382	6.76012	7.80562e-05	0.000206603	1.32704
AT1G25682	-0.25357	5.26614	-2.53648	0.0316081	0.0994953	-4.62781	1.32352	5.26614	13.3485	2.74481e-07	2.24074e-06	7.08945
AT1G26090	0.132925	3.24326	0.778204	0.456184	0.626485	-6.42017	0.301515	3.24326	1.94991	0.0825906	0.100815	-5.86255
AT1G26100	-3.10049	-0.771222	-2.92918	0.0165687	0.0636588	-3.07746	-2.13266	-0.771222	-4.23735	0.00212407	0.00354238	-1.26355
AT1G26110	-0.282126	7.12098	-2.84297	0.0190829	0.0700872	-4.26638	0.0539083	7.12098	0.56294	0.587061	0.61937	-8.10993
AT1G26120	-0.360868	2.9245	-1.51165	0.164509	0.313586	-5.47253	0.127317	2.9245	0.661359	0.524755	0.558761	-7.33654
AT1G26130	0.369766	2.13631	1.11785	0.292243	0.460207	-5.63478	-0.875192	2.13631	-3.1818	0.0109842	0.0156905	-3.46683
AT1G26150	-0.2754	3.58765	-1.40369	0.193569	0.351401	-5.6636	-1.45161	3.58765	-9.85149	3.703e-06	1.75121e-05	4.606
AT1G26160	0.0243336	5.01795	0.243028	0.813368	0.920834	-7.21678	0.758129	5.01795	7.81955	2.47633e-05	8.06153e-05	2.22783
AT1G26170	0.140099	4.16208	0.979272	0.352734	0.521923	-6.42413	-0.707989	4.16208	-5.77673	0.000255127	0.000555683	-0.105596
AT1G26180	0.0263245	2.83096	0.115607	0.910472	0.978511	-6.4472	-0.9817	2.83096	-5.43389	0.000397261	0.000811327	-0.210414
AT1G26190	0.382943	3.38262	2.22351	0.0529117	0.141776	-4.58197	-0.259793	3.38262	-1.69354	0.124192	0.147281	-6.25173
AT1G26208	-0.472239	2.12405	-1.88855	0.0911536	0.207866	-4.74623	0.559092	2.12405	2.67258	0.0252552	0.0336354	-4.40126
AT1G26218	0.334118	3.82568	2.62794	0.0271833	0.0895855	-4.34069	3.02879	3.82568	15.8575	6.06425e-08	7.02237e-07	9.03725
AT1G26230	2.65862	-0.827334	2.21634	0.0535372	0.142761	-3.77223	-4.91628	-0.827334	-4.58822	0.00127161	0.00224502	-0.617589
AT1G26260	0.573722	2.85699	1.92329	0.0862077	0.199529	-4.73365	-1.74951	2.85699	-7.12079	5.20747e-05	0.000147778	2.03504
AT1G26270	-0.393632	6.27389	-3.80181	0.00411368	0.024047	-2.60549	-0.0975016	6.27389	-1.00905	0.338998	0.374295	-7.69722
AT1G26300	-0.193974	3.15903	-1.02992	0.329615	0.49899	-6.10187	-0.102386	3.15903	-0.661173	0.524869	0.558827	-7.38727
AT1G26330	-1.08972	-2.61223	-0.86129	0.411175	0.58134	-4.82529	-5.38635	-2.61223	-5.90579	0.000216852	0.000484164	0.871116
AT1G26340	0.327408	2.41405	1.20507	0.258548	0.425512	-5.64572	-0.637118	2.41405	-2.77177	0.0214508	0.0288955	-4.23829
AT1G26370	-0.181036	3.91648	-1.22675	0.250675	0.416612	-6.18501	0.466	3.91648	3.54477	0.00614803	0.0092385	-3.47693
AT1G26400	0.793347	2.03147	5.0832	0.0006356	0.00665502	-0.636444	12.1098	2.03147	8.41557	1.36592e-05	5.00765e-05	2.97767
AT1G26410	-0.529805	-0.634942	-0.460506	0.656617	0.805327	-5.54696	1.90278	-0.634942	1.62546	0.140211	0.164842	-5.12469
AT1G26440	0.651799	4.16864	3.97658	0.00314548	0.0199669	-2.00576	0.170614	4.16864	1.07426	0.310336	0.344692	-7.23822
AT1G26450	5.75945	-1.77594	6.80253	7.43702e-05	0.00165317	-0.489005	-4.53739	-1.77594	-5.34928	0.00044425	0.000894479	0.244611
AT1G26460	-0.183893	4.50578	-1.10374	0.298009	0.465572	-6.4043	-0.417275	4.50578	-2.94327	0.0161911	0.0223857	-4.60511
AT1G26470	0.215442	4.86796	1.69405	0.124093	0.258145	-5.77057	-0.389057	4.86796	-3.363	0.00820726	0.0120278	-3.94992
AT1G26500	0.162583	-0.0488623	0.300348	0.770653	0.890592	-5.7171	0.812173	-0.0488623	1.52955	0.160078	0.18653	-5.39871
AT1G26520	0.394537	2.55328	1.48514	0.171267	0.322762	-5.41054	-0.0761678	2.55328	-0.319622	0.756463	0.780322	-7.30709
AT1G26530	-1.9079	-1.12204	-1.51203	0.164413	0.313503	-4.46186	-0.445339	-1.12204	-0.590474	0.56923	0.602194	-6.2652
AT1G26550	0.484093	5.33063	4.48666	0.0014725	0.0117043	-1.38915	-0.716941	5.33063	-7.14176	5.08867e-05	0.000144926	1.42911
AT1G26560	6.39718	-0.905646	7.73552	2.70056e-05	0.000873852	-0.0858635	-6.49325	-0.905646	-8.0377	1.98386e-05	6.75727e-05	2.6829
AT1G26570	3.87903	-1.47665	3.69894	0.00482662	0.0269819	-2.48786	-7.26028	-1.47665	-8.10885	1.84733e-05	6.39001e-05	2.74958
AT1G26580	-0.140192	6.57099	-1.46348	0.176967	0.330231	-6.33938	-0.503179	6.57099	-5.57137	0.000331978	0.000694953	-0.75968
AT1G26620	0.566401	1.56179	1.47387	0.174213	0.326413	-4.93883	-2.40055	1.56179	-7.80593	2.51126e-05	8.15343e-05	3.0785
AT1G26630	0.696524	7.70825	7.766	2.61676e-05	0.00084975	2.68123	-1.22341	7.70825	-13.9978	1.81359e-07	1.63528e-06	7.38207
AT1G26640	0.761243	2.65546	2.72182	0.0232878	0.0802305	-3.42506	-2.17386	2.65546	-9.31976	5.8886e-06	2.54179e-05	4.41863
AT1G26650	0.211438	3.5797	0.918518	0.382024	0.551533	-6.35781	-0.208193	3.5797	-1.02608	0.331325	0.36651	-7.15525
AT1G26660	0.124811	4.22725	1.03668	0.326618	0.4964	-6.5907	1.64844	4.22725	12.6237	4.45706e-07	3.31194e-06	6.76471
AT1G26665	0.725784	6.80743	6.76971	7.72054e-05	0.00169148	1.54819	0.124411	6.80743	1.17013	0.271648	0.305232	-7.53722
AT1G26670	-0.131127	4.86072	-1.16862	0.272229	0.439234	-6.5697	1.70579	4.86072	14.557	1.28707e-07	1.24663e-06	7.98168
AT1G26680	0.0712436	-2.58205	0.058448	0.954654	0.978511	-5.06048	-7.79811	-2.58205	-8.97201	8.07211e-06	3.27733e-05	3.31928
AT1G26690	0.827186	2.29977	1.89369	0.0904054	0.206599	-4.62988	-1.76404	2.29977	-4.73301	0.00103432	0.00187173	-0.961249
AT1G26730	3.87903	-2.20208	3.87867	0.0036539	0.022309	-2.35285	-5.08448	-2.20208	-5.74446	0.000265804	0.00057563	0.679148
AT1G26740	0.69777	3.39186	4.25132	0.00208041	0.0149419	-1.34506	-0.372061	3.39186	-2.46313	0.0356728	0.0463366	-5.02567
AT1G26750	1.03157	2.76341	4.15826	0.00239027	0.0165112	-1.243	-2.20507	2.76341	-10.3385	2.46568e-06	1.27331e-05	5.32234
AT1G26760	0.0712436	-3.50052	0.0622668	0.951695	0.978511	-5.06033	-5.05563	-3.50052	-5.9497	0.000205289	0.000461792	0.885097
AT1G26762	0.70854	0.439471	1.74115	0.115237	0.245143	-4.62782	1.31277	0.439471	2.84048	0.019161	0.0260689	-3.48224
AT1G26770	0.512421	-0.987126	0.28001	0.785724	0.902194	-5.04305	-7.82356	-0.987126	-5.94419	0.000206702	0.00046457	0.924555
AT1G26800	-1.84089	6.65272	-17.3483	2.73964e-08	1.45396e-05	9.85391	4.74382	6.65272	39.3809	1.72777e-11	3.0319e-09	17.1901
AT1G26810	-0.413256	0.442984	-0.765667	0.46325	0.632547	-5.36738	-1.54632	0.442984	-4.05742	0.00278218	0.00451131	-1.62996
AT1G26820	5.42391	-0.721342	4.10395	0.00259349	0.0175106	-1.94132	-2.91779	-0.721342	-2.13235	0.0614232	0.0766216	-4.04714
AT1G26830	-0.501652	6.07656	-5.46481	0.000381452	0.00471966	-0.103326	0.86133	6.07656	9.78639	3.91488e-06	1.83384e-05	4.0979
AT1G26840	-3.2067	-0.701762	-2.86115	0.018522	0.0687775	-3.12989	-1.71281	-0.701762	-3.33922	0.00852566	0.0124604	-2.69998
AT1G26850	-0.130226	6.55381	-1.37165	0.203005	0.363007	-6.45084	-0.648019	6.55381	-7.26851	4.43081e-05	0.00012967	1.42613
AT1G26880	0.666257	5.41066	4.77394	0.00097621	0.00890791	-0.929718	-1.4469	5.41066	-11.2646	1.18842e-06	7.2489e-06	5.53452
AT1G26900	-0.00526508	1.57102	-0.0136082	0.989436	0.99378	-6.04017	-1.17092	1.57102	-3.93671	0.00334284	0.00532764	-2.10247
AT1G26910	1.92291	1.91518	3.96619	0.00319571	0.0201735	-1.43671	-3.90686	1.91518	-8.99514	7.90208e-06	3.21742e-05	4.25891
AT1G26920	1.53686	1.80678	2.5131	0.0328508	0.102291	-3.53598	-2.68487	1.80678	-4.99877	0.000713618	0.00135029	-0.345964
AT1G26930	2.75715	1.36352	5.5561	0.000338618	0.0043306	0.322437	-2.90227	1.36352	-6.13223	0.000163916	0.000382345	1.3019
AT1G26940	0.796664	3.09072	3.5312	0.00628127	0.032818	-2.3428	-0.955877	3.09072	-4.76062	0.000994727	0.00180977	-1.19046
AT1G26945	0.0712436	-2.96607	0.0601536	0.953332	0.978511	-5.06041	-6.65829	-2.96607	-7.80839	2.50491e-05	8.13717e-05	2.5222
AT1G26960	0.0712436	-3.04215	0.0628189	0.951267	0.978511	-5.0603	-6.42753	-3.04215	-7.84876	2.40323e-05	7.86848e-05	2.54594
AT1G27000	0.136753	6.12802	1.49965	0.167538	0.317789	-6.29009	0.626837	6.12802	6.99955	5.95649e-05	0.000164581	1.14268
AT1G27020	-0.921689	-1.48769	-0.549465	0.595897	0.75396	-4.98958	-4.91167	-1.48769	-4.31791	0.00188506	0.00317776	-0.953076
AT1G27030	-0.237126	3.1067	-1.53542	0.158649	0.306386	-5.8781	3.77874	3.1067	14.047	1.75886e-07	1.60016e-06	8.0098
AT1G27050	0.398835	2.62867	2.099	0.0648562	0.163402	-4.65521	0.830122	2.62867	4.32848	0.0018559	0.00313729	-1.7672
AT1G27060	-0.198137	0.332467	-0.509861	0.622271	0.77612	-5.77484	1.31165	0.332467	3.40776	0.00764116	0.0112688	-2.61807
AT1G27070	-0.135387	3.64916	-0.725867	0.48615	0.653619	-6.5562	0.11351	3.64916	0.707102	0.497191	0.532278	-7.49878
AT1G27090	-0.308986	7.18132	-2.95209	0.0159592	0.0620881	-4.06129	-1.06963	7.18132	-10.858	1.62644e-06	9.20961e-06	4.99511
AT1G27100	-1.81678	2.66712	-7.09318	5.36852e-05	0.00134952	2.39886	2.15369	2.66712	10.2292	2.69738e-06	1.36666e-05	5.0725
AT1G27120	0.714559	1.14644	1.73308	0.116711	0.247499	-4.57145	-1.67796	1.14644	-4.84398	0.000884733	0.00163508	-0.525417
AT1G27130	0.191983	5.20991	1.18791	0.264917	0.432086	-6.50444	-0.230352	5.20991	-1.5367	0.158339	0.184609	-6.92361
AT1G27140	0.0712436	-2.59574	0.0519214	0.959712	0.978511	-5.06073	-7.75376	-2.59574	-7.92306	2.22774e-05	7.41707e-05	2.62409
AT1G27150	-0.219365	6.25484	-2.48031	0.0346761	0.105826	-4.83906	1.57518	6.25484	17.6514	2.34938e-08	3.52324e-07	9.66613
[truncated: 16,254 more rows]

## Sheet: limma-voom with RLE
Supplementary Dataset S5. Differential gene expression analysis of Col seed RNA-seq data.
Differential expression analysis result of limma-voom normalized with RLE-method.
	FH-AR						AR-GS
GeneID	logFC	AveExpr	t	P.Value	adj.P.Val	B	logFC	AveExpr	t	P.Value	adj.P.Val	B
AT1G01010	0.123435	1.47545	0.354226	0.731272	0.861458	-6.09978	0.173875	1.47545	0.555874	0.591753	0.625152	-6.86594
AT1G01020	0.561324	3.04179	2.54538	0.0312681	0.0986418	-3.94429	-0.664505	3.04179	-3.41075	0.00766224	0.0112744	-3.35107
AT1G01030	-0.766652	0.326377	-1.65162	0.132772	0.270193	-4.61306	0.621797	0.326377	1.65343	0.132398	0.156271	-5.4457
AT1G01040	0.392192	4.38357	2.68602	0.0248108	0.0836412	-4.11037	-0.531981	4.38357	-4.02688	0.0029448	0.00474841	-2.75138
AT1G01050	0.280592	4.93965	2.25553	0.0503483	0.136857	-4.86719	-1.44464	4.93965	-13.2677	3.0444e-07	2.5095e-06	7.07333
AT1G01060	-2.18398	2.47971	-5.8087	0.00024991	0.00357154	0.924175	0.411728	2.47971	1.94468	0.0834546	0.101597	-5.86219
AT1G01070	3.27723	-0.746725	2.29605	0.047112	0.130648	-3.66946	-3.89832	-0.746725	-2.9111	0.0171571	0.023555	-2.95174
AT1G01080	-0.0888927	2.52961	-0.220546	0.830334	0.933046	-6.16274	-2.62707	2.52961	-8.98483	8.26038e-06	3.37782e-05	4.06095
AT1G01090	1.13565	3.91801	5.39879	0.000423486	0.00505632	0.316395	-2.5604	3.91801	-13.7189	2.27797e-07	2.01127e-06	7.66385
AT1G01100	0.649033	7.53354	5.75976	0.000265832	0.0037026	0.214465	-1.61119	7.53354	-14.8013	1.17569e-07	1.20137e-06	7.87223
AT1G01110	1.25574	0.174253	1.56522	0.151738	0.295884	-4.48215	-4.10581	0.174253	-6.19371	0.000155447	0.000367191	1.37323
AT1G01120	-1.98295	1.82644	-5.27799	0.000496916	0.00561531	0.189697	-0.826265	1.82644	-4.22452	0.00219016	0.00363798	-1.92549
AT1G01140	-0.15054	1.8182	-0.362039	0.725621	0.857347	-5.91781	-2.47074	1.8182	-8.32159	1.54553e-05	5.55015e-05	3.51433
AT1G01160	0.0762112	6.34224	0.756954	0.468299	0.637129	-7.10792	0.144709	6.34224	1.48724	0.170893	0.198283	-7.1277
AT1G01170	0.717703	7.01154	8.40147	1.43023e-05	0.000586556	3.31584	1.63712	7.01154	18.4696	1.67668e-08	2.84647e-07	10.0157
AT1G01180	-0.592713	3.00543	-4.26453	0.00206414	0.0148896	-1.56619	4.21764	3.00543	16.1684	5.42163e-08	6.74011e-07	9.14045
AT1G01200	0.3043	0.93715	0.541846	0.600991	0.757922	-5.82158	-0.217699	0.93715	-0.436234	0.672875	0.701993	-6.73669
AT1G01210	0.650705	3.89754	3.22144	0.0103718	0.0463819	-3.10683	-0.538768	3.89754	-2.90302	0.017385	0.0238416	-4.44701
AT1G01220	0.0694976	2.43734	0.222897	0.828559	0.931624	-6.22581	-1.83193	2.43734	-7.67311	2.96625e-05	9.35119e-05	2.70508
AT1G01225	1.08439	0.159948	2.93241	0.0165704	0.0637322	-2.90912	1.96032	0.159948	3.90483	0.0035451	0.0056108	-1.67171
AT1G01230	0.0809259	5.44775	0.707254	0.49719	0.664072	-7.07874	1.08712	5.44775	9.4611	5.38955e-06	2.40135e-05	3.84548
AT1G01240	-0.584591	6.97203	-6.57923	9.84853e-05	0.00200822	1.24117	2.97129	6.97203	31.6973	1.34742e-10	1.18223e-08	15.1287
AT1G01250	0.19303	2.36676	1.44201	0.18295	0.337018	-5.94169	5.00022	2.36676	13.5967	2.462e-07	2.13148e-06	7.43303
AT1G01260	-0.371366	4.36264	-2.83937	0.0192921	0.0706426	-3.81269	-0.577055	4.36264	-5.41504	0.000414544	0.000839391	-0.711889
AT1G01290	0.849167	3.31687	3.58687	0.00580156	0.0309368	-2.30627	-1.18894	3.31687	-5.62768	0.000314556	0.000662739	-0.00551251
AT1G01300	-0.027174	6.42153	-0.198188	0.847273	0.945097	-7.3825	-0.361188	6.42153	-2.77788	0.0213375	0.028873	-5.13717
AT1G01320	0.0276583	5.80105	0.246957	0.810445	0.919299	-7.25487	-1.10241	5.80105	-10.8669	1.68513e-06	9.62255e-06	5.07394
AT1G01340	1.23199	0.0445305	2.33505	0.044191	0.124737	-3.68991	0.497582	0.0445305	0.87318	0.405106	0.441965	-6.05812
AT1G01350	-0.371901	5.217	-3.24424	0.00999842	0.0452782	-3.48259	1.82822	5.217	15.4265	8.18684e-08	9.08819e-07	8.42881
AT1G01355	0.159515	0.7058	0.578279	0.577161	0.736792	-6.20748	4.62738	0.7058	7.45069	3.74579e-05	0.00011346	2.68461
AT1G01360	-0.312757	3.37993	-2.12553	0.0622649	0.158639	-4.90002	1.6665	3.37993	10.8151	1.75462e-06	9.91718e-06	5.4605
AT1G01370	-1.7707	-2.48914	-1.24078	0.245845	0.410642	-4.59916	-4.44691	-2.48914	-4.3028	0.00195081	0.00328374	-0.991867
AT1G01380	0.0795219	-2.95777	0.0705516	0.945287	0.97563	-5.06393	-6.74187	-2.95777	-8.3091	1.56446e-05	5.60053e-05	2.84346
AT1G01420	0.127217	0.0592718	0.341248	0.740695	0.868858	-6.16916	5.07298	0.0592718	5.67953	0.000294362	0.000627876	0.737608
AT1G01430	0.499784	1.48321	1.1271	0.288654	0.45602	-5.34587	-2.0259	1.48321	-5.67644	0.000295525	0.000629916	0.53705
AT1G01440	-0.524294	3.0399	-2.6737	0.0253183	0.0848439	-3.79065	0.457482	3.0399	2.84191	0.0192122	0.0261659	-4.42468
AT1G01448	0.142657	4.23038	1.04928	0.321225	0.489468	-6.51936	0.769745	4.23038	5.7893	0.000256094	0.00055919	-0.130355
AT1G01450	0.472814	-0.0698369	0.631597	0.543251	0.7064	-5.42363	-0.977989	-0.0698369	-1.54246	0.157121	0.183222	-5.35276
AT1G01470	-0.0385666	8.0192	-0.531145	0.608088	0.764035	-7.40304	3.3021	8.0192	43.2212	8.2485e-12	2.17773e-09	17.9403
AT1G01480	-1.04514	4.21154	-10.7651	1.82495e-06	0.000155632	5.59139	6.04636	4.21154	25.4511	9.65017e-10	4.09373e-08	12.7699
AT1G01490	1.09028	3.57424	5.3064	0.00047849	0.0054852	0.161979	-1.03582	3.57424	-5.43955	0.000401435	0.000817291	-0.325175
AT1G01500	-0.140944	4.38264	-0.782436	0.453916	0.623281	-6.86345	1.72293	4.38264	8.95436	8.49455e-06	3.44885e-05	3.54816
AT1G01510	-0.0760023	3.64525	-0.298441	0.772096	0.891285	-6.53525	-2.31138	3.64525	-11.9624	7.43079e-07	5.09468e-06	6.38276
AT1G01520	-1.45983	4.78473	-11.146	1.35875e-06	0.000131434	5.99315	-0.0857695	4.78473	-0.888851	0.397061	0.433784	-7.68843
AT1G01540	0.178287	3.89884	0.733988	0.481512	0.649346	-6.48694	-1.47266	3.89884	-7.40221	3.94396e-05	0.000118189	2.02268
AT1G01550	-0.4645	5.75226	-4.08939	0.00267998	0.0179234	-2.18082	2.07558	5.75226	17.6113	2.55347e-08	3.89965e-07	9.63315
AT1G01570	-0.403825	0.0483156	-0.809805	0.438797	0.609162	-5.38031	0.0274359	0.0483156	0.0682125	0.947098	0.95317	-6.63075
AT1G01580	-0.449758	4.10229	-2.74396	0.0225586	0.0785286	-4.15951	2.6388	4.10229	13.2259	3.1287e-07	2.55475e-06	7.21947
AT1G01600	-0.964178	2.90175	-3.11023	0.0124107	0.0525265	-2.94226	-0.413648	2.90175	-1.93274	0.0850719	0.103401	-5.87828
AT1G01610	2.25283	-1.5181	1.13369	0.286023	0.453079	-4.67471	-9.01321	-1.5181	-6.27051	0.000141726	0.000339569	1.22661
AT1G01620	0.689758	2.52555	1.21704	0.25433	0.419744	-5.34182	-4.20733	2.52555	-9.31789	6.1163e-06	2.652e-05	4.47855
AT1G01630	0.949007	1.43097	1.84551	0.0978191	0.217946	-4.42409	-2.62601	1.43097	-6.13031	0.000167864	0.000390506	1.18719
AT1G01640	0.407159	2.37541	1.40646	0.192938	0.349733	-5.34465	-1.29631	2.37541	-5.45055	0.000395698	0.000806974	-0.0277012
AT1G01650	0.116893	5.85292	1.1027	0.298578	0.465783	-6.81374	2.57626	5.85292	21.677	4.04541e-09	1.04722e-07	11.6277
AT1G01690	0.854348	0.0687289	1.1987	0.261049	0.427009	-4.914	-2.48039	0.0687289	-4.20902	0.00224119	0.00371394	-1.22423
AT1G01700	1.62328	0.764766	3.056	0.013551	0.0557372	-2.67527	-2.58557	0.764766	-5.45503	0.000393386	0.000803323	0.449085
AT1G01710	0.479827	4.84949	4.37447	0.00175602	0.013342	-1.60104	1.1068	4.84949	9.65992	4.5334e-06	2.08767e-05	4.14775
AT1G01715	0.366111	2.39252	1.43012	0.186239	0.34129	-5.4831	0.337039	2.39252	1.38909	0.197987	0.227092	-6.33631
AT1G01720	-1.30451	9.3921	-11.413	1.11068e-06	0.000115828	5.98617	3.84305	9.3921	32.9303	9.56049e-11	9.2662e-09	15.4505
AT1G01725	0.562943	3.77063	4.62529	0.00122231	0.0104239	-1.04097	1.56736	3.77063	11.0711	1.43885e-06	8.48161e-06	5.64492
AT1G01730	0.113215	4.63054	0.773151	0.459122	0.628124	-6.93561	1.80778	4.63054	11.187	1.31694e-06	7.91119e-06	5.54133
AT1G01740	-0.051367	1.39248	-0.116169	0.910052	0.97563	-5.95724	-1.47096	1.39248	-4.41937	0.00164464	0.00282226	-1.30367
AT1G01750	0.0795219	-2.78534	0.061309	0.952444	0.97563	-5.06434	-7.27359	-2.78534	-7.83135	2.52036e-05	8.2166e-05	2.52123
AT1G01760	-0.869755	0.392288	-1.37817	0.201219	0.360166	-4.77359	-1.88424	0.392288	-4.56745	0.00132774	0.00233262	-0.875578
AT1G01770	-0.122588	4.02356	-0.78096	0.454741	0.623893	-6.57068	-0.548867	4.02356	-4.20619	0.00225063	0.00372892	-2.42089
AT1G01780	0.240805	2.76415	0.760332	0.466375	0.635175	-6.153	-0.948855	2.76415	-3.63214	0.00540444	0.00821104	-2.92179
AT1G01790	3.33123	-1.76813	1.7729	0.109769	0.236968	-4.19718	-7.28871	-1.76813	-4.84821	0.000892622	0.00164002	-0.30895
AT1G01800	0.410591	5.08606	3.59618	0.0057175	0.030595	-2.82072	0.180882	5.08606	1.64224	0.134722	0.15887	-6.74852
AT1G01810	-0.00169722	1.40415	-0.00501388	0.996108	0.997529	-6.31967	1.94877	1.40415	4.90582	0.000823938	0.00153063	-0.528639
AT1G01820	0.0237943	6.119	0.266935	0.795494	0.907619	-7.39558	1.47221	6.119	16.1937	5.34767e-08	6.68002e-07	8.80224
AT1G01830	-0.873305	2.92339	-3.86412	0.00377311	0.0227446	-1.85153	0.631028	2.92339	3.5432	0.00621378	0.00929826	-3.25388
AT1G01840	-0.0925214	0.0702404	-0.205466	0.841749	0.941814	-5.85967	1.6579	0.0702404	3.34606	0.00849393	0.0123932	-2.61371
AT1G01860	0.345222	2.58843	1.28108	0.231973	0.395766	-5.65872	-0.278545	2.58843	-1.18159	0.267443	0.300519	-6.65857
AT1G01880	-0.425739	1.34592	-1.13773	0.284415	0.451458	-5.52913	0.955037	1.34592	2.8128	0.0201505	0.0273703	-3.90338
AT1G01900	-3.35355	-2.22452	-2.63795	0.0268512	0.088513	-3.4102	-2.05478	-2.22452	-2.59758	0.0286949	0.0380114	-3.5731
AT1G01910	0.103709	4.839	0.639373	0.538403	0.701647	-6.98254	0.404307	4.839	2.62846	0.0272737	0.0362629	-5.18481
AT1G01920	0.188819	4.15867	1.30761	0.223203	0.385597	-6.03398	-1.12698	4.15867	-9.24132	6.54858e-06	2.79887e-05	3.88553
AT1G01930	-0.366113	4.38049	-2.63565	0.0269528	0.0888045	-4.28911	1.06641	4.38049	8.09153	1.93863e-05	6.65664e-05	2.60269
AT1G01940	0.353064	3.73942	2.32612	0.044844	0.126138	-4.6049	0.446127	3.73942	3.0521	0.0136371	0.0190857	-4.19635
AT1G01950	0.365671	2.95972	1.34111	0.212523	0.37344	-5.54282	-1.83828	2.95972	-8.39655	1.43706e-05	5.24095e-05	3.37863
AT1G01960	-0.423848	5.92959	-4.40483	0.00167986	0.0128976	-1.61601	-0.417688	5.92959	-4.78449	0.00097582	0.00177413	-1.87162
AT1G01970	-0.422108	4.65805	-4.33362	0.00186435	0.0138367	-1.69137	2.67965	4.65805	23.2068	2.20233e-09	7.00218e-08	12.3491
AT1G01990	0.123093	4.74831	1.03514	0.327433	0.49533	-6.64232	0.630063	4.74831	5.47457	0.000383476	0.000785106	-0.680346
AT1G02000	0.716874	0.876268	1.43344	0.185316	0.340073	-4.97868	-0.552781	0.876268	-1.22877	0.25011	0.2823	-6.0172
AT1G02010	0.738306	2.02525	2.23081	0.0524288	0.140772	-4.16496	-0.62712	2.02525	-2.11487	0.0633555	0.0787842	-5.14095
AT1G02020	-0.254876	3.4731	-1.3372	0.213749	0.374908	-5.96498	0.872072	3.4731	4.96746	0.000756705	0.00141843	-1.12875
AT1G02050	0.252455	3.54059	1.14536	0.281405	0.448606	-6.0613	-0.830353	3.54059	-4.43483	0.00160805	0.00276623	-1.88444
AT1G02060	-0.279404	3.09449	-1.21416	0.255376	0.420936	-5.79679	-0.92896	3.09449	-5.3018	0.000481422	0.000955098	-0.518015
AT1G02080	-0.424865	6.39554	-3.9436	0.00334149	0.0209849	-2.3967	-0.351871	6.39554	-3.51482	0.00649799	0.00969493	-3.91908
AT1G02090	-0.469744	5.30849	-3.91453	0.00349298	0.0216385	-2.35982	0.967224	5.30849	8.47831	1.32819e-05	4.92348e-05	2.854
AT1G02100	0.374486	5.18461	3.53714	0.00627341	0.0326234	-2.8926	-0.502386	5.18461	-5.1074	0.000624989	0.00119698	-1.26347
AT1G02110	-0.144721	4.74768	-0.851127	0.41662	0.586379	-6.67767	-0.979787	4.74768	-6.82622	7.42229e-05	0.000198065	1.09862
AT1G02120	-0.0469708	5.72856	-0.466325	0.651988	0.801326	-7.25665	0.962154	5.72856	9.66615	4.50909e-06	2.08226e-05	3.99996
AT1G02130	0.505647	4.32808	2.30995	0.0460498	0.128542	-4.74312	-0.116674	4.32808	-0.568608	0.583435	0.617437	-7.71385
AT1G02140	0.181557	6.66898	2.10059	0.0648447	0.163027	-5.44809	-0.230032	6.66898	-2.75626	0.0221081	0.0298074	-5.18649
AT1G02145	0.626212	3.86769	3.05742	0.0135197	0.0556496	-3.32982	-0.92015	3.86769	-5.03558	0.000689197	0.00130516	-1.03735
AT1G02150	0.172132	6.59342	1.82437	0.101168	0.223335	-5.85932	-0.290677	6.59342	-3.20187	0.0107036	0.0152885	-4.43817
AT1G02160	0.802406	4.31136	6.92328	6.65458e-05	0.00154432	1.96366	0.707423	4.31136	5.86516	0.000232815	0.000515453	0.004235
AT1G02170	-0.481315	3.19824	-1.55048	0.155206	0.300965	-5.40631	-0.864933	3.19824	-3.76923	0.00436686	0.00677681	-2.90874
AT1G02180	1.60238	0.368986	2.49536	0.0339511	0.104346	-3.40754	-3.09349	0.368986	-5.53485	0.000354567	0.000733655	0.588498
AT1G02205	0.0795219	-1.56794	0.0582145	0.954841	0.97563	-5.06447	-10.9144	-1.56794	-11.2701	1.23661e-06	7.50576e-06	4.45129
AT1G02220	4.59095	-1.6075	4.21341	0.0022266	0.0157624	-2.03239	-6.30769	-1.6075	-6.43237	0.000116931	0.000289826	1.35603
AT1G02260	-0.0326239	3.90639	-0.198543	0.847003	0.944969	-6.82022	-0.755367	3.90639	-5.5679	0.000339723	0.000707675	-0.355916
AT1G02270	-0.115766	2.87835	-0.466986	0.651533	0.800921	-6.45229	-0.0782943	2.87835	-0.381106	0.711905	0.738407	-7.44702
AT1G02280	0.246063	6.404	2.50705	0.0333044	0.103088	-4.72011	-1.65404	6.404	-18.1888	1.9201e-08	3.13714e-07	9.89544
AT1G02290	0.120688	2.33489	0.443923	0.667508	0.812836	-6.21376	-0.883027	2.33489	-4.03629	0.00290322	0.0046893	-2.16364
AT1G02300	0.432915	-0.311887	0.565856	0.585228	0.74402	-5.26736	-2.91813	-0.311887	-4.95511	0.000769683	0.00143995	-0.147121
AT1G02305	0.269849	6.36862	3.0441	0.0138153	0.0564161	-3.88487	-0.170177	6.36862	-1.98966	0.0776185	0.0949995	-6.40021
AT1G02310	-0.811479	1.89558	-5.07285	0.000655032	0.00680771	-0.497855	9.76171	1.89558	8.20629	1.73033e-05	6.07279e-05	2.83946
AT1G02330	0.0049295	4.53197	0.043333	0.966376	0.978517	-7.1311	0.41941	4.53197	3.94655	0.00332654	0.00529703	-2.95332
AT1G02340	0.0795219	-3.3332	0.0713506	0.944668	0.97563	-5.06389	-5.62426	-3.3332	-6.8814	6.97462e-05	0.000188238	1.73453
AT1G02360	0.0795219	-3.21599	0.0713805	0.944645	0.97563	-5.06389	-5.96773	-3.21599	-7.35642	4.14172e-05	0.000123025	2.13216
AT1G02370	0.38407	3.88245	2.68863	0.0247049	0.083398	-4.03773	0.204201	3.88245	1.51148	0.164722	0.19155	-6.65349
AT1G02380	-1.37464	3.39824	-8.69669	1.07931e-05	0.000489984	3.86518	4.97013	3.39824	16.4192	4.73557e-08	6.08193e-07	9.29375
AT1G02390	4.64039	-0.740916	3.15839	0.0114811	0.0496517	-2.80141	-3.74848	-0.740916	-2.57258	0.0298998	0.039487	-3.42393
AT1G02400	-2.41625	1.92579	-9.12719	7.25664e-06	0.000392805	4.17046	3.78666	1.92579	13.3532	2.87962e-07	2.39968e-06	7.52003
AT1G02405	-0.2594	1.47674	-1.14336	0.282192	0.449231	-5.84464	3.61666	1.47674	9.38606	5.75772e-06	2.52835e-05	4.56788
AT1G02410	-0.335867	4.02105	-2.46683	0.035583	0.107693	-4.46113	0.870174	4.02105	6.92433	6.64677e-05	0.000180807	1.34144
AT1G02420	-1.41567	1.00069	-2.44444	0.036918	0.110271	-3.647	1.42105	1.00069	3.17846	0.0111152	0.0158244	-3.28439
AT1G02460	0.0795219	-3.43033	0.0714257	0.94461	0.97563	-5.06389	-5.32398	-3.43033	-6.47506	0.000111208	0.00027783	1.3694
AT1G02470	1.4832	-3.05261	1.19553	0.262225	0.428285	-4.6293	-5.05807	-3.05261	-5.47789	0.000381816	0.000782322	0.380534
AT1G02475	0.204687	2.12147	0.744817	0.475253	0.643472	-6.08114	0.203908	2.12147	0.816781	0.434997	0.472008	-6.87746
AT1G02500	1.22675	4.90311	4.52941	0.00140236	0.0113875	-1.02451	-3.87838	4.90311	-15.9828	6.00042e-08	7.22823e-07	8.98013
AT1G02520	0.59208	1.24647	0.886774	0.398121	0.5687	-5.34205	-3.77718	1.24647	-7.27078	4.54131e-05	0.000132204	2.55243
AT1G02560	0.263331	6.24147	2.8505	0.0189438	0.0697717	-4.20041	0.0424625	6.24147	0.474315	0.646495	0.67722	-8.08869
AT1G02610	-0.553945	3.2588	-4.23622	0.00215248	0.0153329	-1.66707	4.18442	3.2588	17.2788	3.02124e-08	4.37947e-07	9.72706
AT1G02620	-1.7707	-2.58408	-1.12467	0.289632	0.456889	-4.6751	-4.15228	-2.58408	-3.62482	0.00546665	0.00829313	-1.90509
AT1G02640	0.729282	3.37308	1.87644	0.0931079	0.21043	-4.48884	-7.04729	3.37308	-22.9083	2.47201e-09	7.59498e-08	11.6002
AT1G02650	-1.5536	0.0783946	-2.57031	0.0300114	0.095904	-3.32878	0.905671	0.0783946	2.1117	0.0636823	0.0791476	-4.77266
AT1G02660	-1.66856	4.82972	-16.0321	5.84006e-08	1.86984e-05	9.10596	4.14862	4.82972	30.9304	1.6792e-10	1.38615e-08	14.9034
AT1G02670	-0.500739	0.104539	-0.862504	0.410652	0.580961	-5.24195	-1.344	0.104539	-3.22139	0.0103726	0.0148563	-2.88264
AT1G02680	0.0706919	4.4915	0.656952	0.52754	0.691851	-6.96518	1.37533	4.4915	12.2642	6.00006e-07	4.2624e-06	6.39207
AT1G02690	-0.0940345	3.99057	-0.575344	0.579061	0.73834	-6.67692	-0.855123	3.99057	-6.39399	0.00012235	0.000300767	0.723388
AT1G02700	-0.178313	8.8468	-2.05579	0.0697405	0.171531	-5.65428	3.14102	8.8468	35.1705	5.28772e-11	6.77253e-09	16.0677
AT1G02705	-2.80666	0.547407	-7.45948	3.71107e-05	0.00106941	2.22217	4.1136	0.547407	10.3001	2.64891e-06	1.36176e-05	5.25316
AT1G02720	0.679758	1.44293	1.38696	0.198613	0.357182	-5.03215	-2.27235	1.44293	-5.66688	0.000299158	0.000636433	0.558317
AT1G02730	1.4832	-2.11821	1.19302	0.263157	0.429226	-4.63095	-7.86213	-2.11821	-8.86776	9.20071e-06	3.67183e-05	3.22208
AT1G02740	-0.31399	3.00641	-1.56358	0.15212	0.296474	-5.49519	0.587754	3.00641	3.3501	0.00843938	0.012323	-3.54361
AT1G02750	-0.164275	3.68448	-1.25713	0.240138	0.404255	-6.17619	1.31627	3.68448	9.99794	3.40118e-06	1.66475e-05	4.66966
AT1G02770	0.314493	2.97074	1.64651	0.133831	0.271862	-5.51124	1.60062	2.97074	7.28074	4.49272e-05	0.000131146	2.14029
AT1G02780	0.525532	8.59339	5.84336	0.000239261	0.00350312	0.284422	-2.04681	8.59339	-23.4202	2.02949e-09	6.57872e-08	12.2294
AT1G02790	0.497914	-1.20178	1.26373	0.237864	0.401798	-5.31908	7.33376	-1.20178	7.22867	4.75314e-05	0.00013732	2.00456
AT1G02810	-0.759878	2.98064	-3.66509	0.00513343	0.0282269	-2.11683	-0.164296	2.98064	-1.08646	0.305328	0.339977	-7.0108
AT1G02816	-0.28416	6.26602	-2.9448	0.0162388	0.0629077	-4.10637	2.49226	6.26602	24.2474	1.48843e-09	5.41391e-08	12.644
AT1G02840	0.0654111	6.60273	0.653387	0.529733	0.693765	-7.18298	-0.675388	6.60273	-7.1115	5.40142e-05	0.000152429	1.21796
AT1G02850	0.410624	7.92841	5.45985	0.000390914	0.00480221	-0.250907	0.894399	7.92841	11.8524	8.04301e-07	5.40644e-06	5.75451
AT1G02860	-0.256936	2.80944	-1.15751	0.276659	0.443092	-5.84857	-0.174038	2.80944	-0.978032	0.353442	0.389348	-7.01294
AT1G02870	0.146489	4.88486	1.13535	0.285363	0.45253	-6.56768	0.675981	4.88486	5.37095	0.000439306	0.000882577	-0.849917
AT1G02880	-0.465017	4.46292	-2.77033	0.0216035	0.0762452	-4.13994	1.90532	4.46292	10.8175	1.75134e-06	9.91375e-06	5.23394
AT1G02890	-0.50299	7.23847	-5.98573	0.000200411	0.00310971	0.480911	2.02973	7.23847	23.8496	1.72548e-09	5.96869e-08	12.434
AT1G02900	2.41132	-1.35812	1.9296	0.0855026	0.197747	-4.051	-4.05361	-1.35812	-3.67039	0.00509112	0.00777565	-1.84114
AT1G02910	0.164391	4.07929	0.941359	0.370934	0.540397	-6.57229	0.608149	4.07929	3.63246	0.00540176	0.00820765	-3.34476
AT1G02920	-0.143014	3.32159	-0.0976426	0.927697	0.97563	-6.82374	1.04542	3.32159	0.756937	0.498152	0.534718	-7.31968
AT1G02930	0.147875	3.40843	0.119269	0.911772	0.97563	-7.00014	2.35548	3.40843	1.47215	0.227024	0.258079	-6.44833
AT1G02960	0.453418	3.96878	2.33214	0.0444026	0.125111	-4.5724	-0.520099	3.96878	-2.97235	0.0155257	0.0214948	-4.37148
AT1G02970	0.0795219	-3.30657	0.0718473	0.944284	0.97563	-5.06387	-5.6968	-3.30657	-7.03088	5.90343e-05	0.000163859	1.862
AT1G02990	-0.186721	3.9186	-1.00982	0.338782	0.506648	-6.43722	0.554274	3.9186	3.32082	0.00884341	0.0128528	-3.84903
AT1G03000	0.345914	3.80723	1.82866	0.100479	0.222245	-5.24407	-1.00078	3.80723	-6.19945	0.000154373	0.000365126	0.561526
AT1G03030	0.0417996	6.07861	0.482984	0.640561	0.791556	-7.33283	2.50486	6.07861	26.4383	6.86383e-10	3.2452e-08	13.4727
AT1G03040	0.100043	4.69944	0.722883	0.487986	0.655193	-6.85504	-0.0871184	4.69944	-0.69024	0.507333	0.543517	-7.74498
AT1G03060	-0.699994	4.78021	-3.73752	0.00458663	0.0260929	-2.38927	-1.06463	4.78021	-7.29406	4.42868e-05	0.000129671	1.6216
AT1G03070	-0.884599	1.10493	-3.04854	0.0137161	0.0561881	-2.96472	4.01167	1.10493	8.38424	1.45428e-05	5.28783e-05	3.66296
AT1G03080	-0.606547	4.57237	-3.00199	0.0147943	0.0591836	-3.52208	-1.28081	4.57237	-8.26932	1.62647e-05	5.78619e-05	2.76166
AT1G03090	-0.180035	5.04849	-1.60278	0.143212	0.2841	-6.04647	1.40447	5.04849	12.3612	5.60739e-07	4.04326e-06	6.36101
AT1G03100	-0.203012	1.9781	-0.699603	0.501736	0.66842	-6.10296	0.745078	1.9781	2.82033	0.0199034	0.0270628	-4.0721
AT1G03103	0.603233	-1.05645	1.20442	0.258939	0.424815	-5.19004	4.71629	-1.05645	4.50235	0.00145817	0.00253637	-0.751694
AT1G03106	-0.225719	9.0556	-1.85454	0.0964215	0.216192	-5.95064	1.16082	9.0556	9.55864	4.94916e-06	2.23587e-05	3.73079
AT1G03110	0.173131	1.52149	0.3752	0.716142	0.850716	-5.87695	-2.11787	1.52149	-6.04435	0.000186453	0.000427055	0.985167
AT1G03120	-0.334649	5.64894	-3.9395	0.00336245	0.0210948	-2.41353	2.11933	5.64894	23.6616	1.85191e-09	6.1227e-08	12.4423
AT1G03130	-0.822798	2.99741	-4.48422	0.0014969	0.0118828	-1.13784	3.31211	2.99741	12.9259	3.81538e-07	2.99358e-06	7.21577
AT1G03140	-0.198998	5.72084	-1.63069	0.137159	0.275951	-6.07344	0.757081	5.72084	6.41256	0.000119694	0.000295512	0.422237
AT1G03150	0.140103	2.78615	0.591045	0.568936	0.729914	-6.37699	-0.0209411	2.78615	-0.100603	0.922056	0.931293	-7.45725
AT1G03160	0.347916	4.04517	2.06858	0.0683069	0.169122	-4.95345	-1.04032	4.04517	-7.16493	5.09455e-05	0.000145502	1.70177
AT1G03180	1.73004	0.949055	3.86287	0.00378039	0.0227642	-1.58453	-1.46324	0.949055	-3.45306	0.00716465	0.0106029	-2.53511
AT1G03190	0.103241	3.78343	0.571449	0.581588	0.740631	-6.74224	0.282821	3.78343	1.71462	0.120323	0.142897	-6.37247
AT1G03200	0.234359	1.58137	0.839403	0.422832	0.592634	-5.87584	0.526564	1.58137	1.97587	0.0793649	0.0969354	-5.26049
AT1G03210	0.929128	3.27031	5.66032	0.000301675	0.00401866	0.63138	-0.112684	3.27031	-0.706781	0.497471	0.534018	-7.26716
AT1G03220	-1.36498	6.35784	-7.51274	3.79427e-05	0.00108196	2.37863	0.717723	6.35784	4.33035	0.00193758	0.00326452	-2.64809
AT1G03230	-0.417851	5.45247	-2.53866	0.0316163	0.0993794	-4.53918	-0.813521	5.45247	-5.71146	0.000282628	0.000607176	-0.480605
AT1G03250	0.0829081	3.61981	0.536794	0.604336	0.760988	-6.74652	0.624001	3.61981	4.27708	0.00202623	0.00339629	-2.19355
AT1G03260	0.336496	2.28894	1.19274	0.263261	0.42932	-5.60106	-0.948982	2.28894	-4.03975	0.00288809	0.00466687	-2.11816
AT1G03270	0.0045854	4.64502	0.0405937	0.9685	0.979666	-7.25649	1.85445	4.64502	14.9725	1.06324e-07	1.11071e-06	8.24828
AT1G03280	0.260216	4.43819	1.94204	0.0838105	0.195232	-5.34213	-0.0605896	4.43819	-0.491364	0.634849	0.66659	-7.80393
AT1G03290	3.27293	0.587914	2.49059	0.0342185	0.105027	-3.41651	-5.30143	0.587914	-4.31402	0.00191886	0.00323622	-0.981911
AT1G03310	1.08475	2.15755	2.80849	0.0202933	0.0732648	-3.17202	-2.56735	2.15755	-7.8081	2.581e-05	8.36649e-05	3.00136
AT1G03330	0.494962	4.30618	3.42153	0.00753206	0.0370585	-2.91851	-0.14131	4.30618	-1.04366	0.323682	0.358751	-7.3133
AT1G03340	-0.151646	1.56961	-0.348284	0.73558	0.864813	-6.09535	0.0263027	1.56961	0.0724779	0.943796	0.950515	-7.09713
AT1G03350	-0.608961	4.82331	-5.08021	0.000648502	0.00676295	-0.499029	0.932541	4.82331	8.47596	1.33119e-05	4.92882e-05	2.91312
AT1G03360	1.158	3.29637	4.94569	0.000779753	0.00762211	-0.234946	-1.85004	3.29637	-8.84549	9.3925e-06	3.72799e-05	3.81652
AT1G03365	-0.239395	4.40734	-1.31494	0.220828	0.382981	-6.19212	0.115937	4.40734	0.723126	0.487844	0.524517	-7.68363
AT1G03370	-2.1163	2.15783	-6.20865	0.000152668	0.00265631	1.34596	0.513017	2.15783	2.60488	0.0283522	0.0375819	-4.69938
AT1G03380	-0.52768	5.43422	-5.63905	0.000310003	0.00410265	0.163449	1.42387	5.43422	15.4903	7.89584e-08	8.85673e-07	8.42428
AT1G03400	1.08411	0.286388	2.02984	0.0727359	0.176684	-4.15411	0.53015	0.286388	0.93447	0.374289	0.410539	-6.09387
AT1G03410	1.66448	-1.99456	1.03676	0.326717	0.494821	-4.72934	-8.04242	-1.99456	-7.03109	5.90209e-05	0.000163847	1.90421
AT1G03430	0.411434	2.8214	1.66167	0.13071	0.267518	-5.27907	0.0114325	2.8214	0.0505144	0.960808	0.965464	-7.44721
AT1G03440	-0.0892625	3.24721	-0.6214	0.549645	0.712836	-6.68505	1.73091	3.24721	10.878	1.67061e-06	9.56056e-06	5.56389
AT1G03457	-0.562645	-1.16536	-0.265958	0.796636	0.908451	-5.1517	-3.58606	-1.16536	-2.55006	0.032694	0.0428392	-3.64656
AT1G03470	-0.139917	6.43703	-1.22428	0.251719	0.416716	-6.74244	4.05563	6.43703	29.1722	2.84029e-10	1.8763e-08	14.3997
AT1G03475	0.0188991	5.72379	0.193242	0.851031	0.947494	-7.28399	-0.574313	5.72379	-6.37758	0.00012475	0.000305473	0.385389
AT1G03495	-0.68097	1.54802	-1.6897	0.125114	0.25941	-4.77246	-0.485606	1.54802	-1.65787	0.131487	0.155266	-5.81716
AT1G03510	0.0150703	1.38614	0.0444245	0.96553	0.97814	-6.20373	0.886394	1.38614	2.68694	0.0247736	0.0331596	-4.07909
AT1G03520	-0.093958	2.63591	-0.425485	0.680408	0.822511	-6.39407	-0.0745684	2.63591	-0.405136	0.694774	0.722527	-7.35137
AT1G03530	-0.426727	4.46934	-3.07454	0.0131495	0.0546275	-3.54753	0.602526	4.46934	4.83514	0.000909039	0.00166549	-1.58868
AT1G03540	-1.42923	0.435974	-3.15507	0.0115428	0.0498359	-2.54226	0.636189	0.435974	2.00182	0.0761085	0.0932827	-5.03988
AT1G03545	1.46774	0.242154	2.0864	0.0663587	0.165556	-3.96233	-1.66249	0.242154	-2.58924	0.0290914	0.0385058	-3.76993
AT1G03550	0.639386	3.83371	4.53638	0.00138836	0.0113115	-1.06162	-0.0824762	3.83371	-0.617961	0.551812	0.587	-7.53554
AT1G03560	-0.423957	2.82906	-1.70993	0.121213	0.253526	-5.22462	0.57124	2.82906	2.72493	0.0232745	0.0312668	-4.54028
AT1G03580	0.0198777	1.38304	0.0752056	0.941685	0.97563	-6.35219	2.3498	1.38304	6.93336	6.57991e-05	0.000179309	2.11741
AT1G03590	-1.19813	3.64767	-6.68459	8.72142e-05	0.00186072	1.88726	0.102509	3.64767	0.811894	0.437657	0.474527	-7.5094
AT1G03600	-0.59039	6.08221	-5.67396	0.000296465	0.00398122	0.13028	2.00058	6.08221	18.881	1.37957e-08	2.46835e-07	10.2632
AT1G03610	-1.20897	6.00111	-12.4641	5.22111e-07	7.00626e-05	6.86259	2.75001	6.00111	27.4229	4.94621e-10	2.57608e-08	13.8027
AT1G03620	0.735632	1.87011	1.87351	0.0935446	0.21126	-4.68505	-0.23292	1.87011	-0.640656	0.537607	0.572757	-6.88177
AT1G03630	-0.136326	2.08829	-0.29383	0.775506	0.893666	-6.10086	-1.67339	2.08829	-4.91182	0.000817125	0.00151967	-0.752482
AT1G03650	-0.238094	1.87121	-0.797944	0.445307	0.615204	-6.05026	1.29144	1.87121	4.36212	0.00178805	0.00303893	-1.52694
AT1G03680	0.535047	4.68272	3.86654	0.00375917	0.0226943	-2.30499	0.111406	4.68272	0.835462	0.424935	0.462078	-7.59808
AT1G03687	0.404624	2.6444	1.42433	0.187861	0.343534	-5.3435	-1.87261	2.6444	-8.24175	1.67104e-05	5.91935e-05	3.29079
AT1G03730	-0.22326	2.29944	-0.94906	0.36721	0.536498	-6.0013	0.77531	2.29944	3.61886	0.0055179	0.00836392	-2.85976
AT1G03740	-0.429188	3.1441	-2.06562	0.0686369	0.169695	-4.80545	0.598098	3.1441	3.36254	0.00827349	0.0120977	-3.57877
AT1G03750	-0.446457	3.35688	-2.60602	0.028299	0.0918695	-3.96682	0.109423	3.35688	0.78796	0.450837	0.487832	-7.3768
AT1G03760	-0.160612	5.20935	-1.37359	0.202589	0.361731	-6.3612	1.13701	5.20935	9.83337	3.90784e-06	1.85145e-05	4.21815
AT1G03770	0.0994293	5.78611	1.10185	0.298927	0.466156	-6.77815	1.59592	5.78611	17.0495	3.39879e-08	4.76039e-07	9.32519
AT1G03780	-3.68837	-0.623554	-3.1502	0.0116338	0.0500807	-2.84901	-1.98663	-0.623554	-3.91643	0.00348288	0.00552285	-1.83873
AT1G03790	-1.1789	9.43271	-11.3472	1.16685e-06	0.000117652	5.93852	2.30759	9.43271	22.2073	3.26155e-09	9.08751e-08	11.702
AT1G03830	0.202312	3.19897	0.811226	0.438021	0.608501	-6.22657	-1.19644	3.19897	-5.90537	0.000221416	0.000494474	0.340716
AT1G03840	-1.14437	-0.22174	-2.01705	0.0742571	0.179092	-4.03144	0.427739	-0.22174	1.01818	0.335003	0.370556	-6.08852
AT1G03850	-0.0661555	1.29954	-0.129052	0.900135	0.97563	-5.72067	-3.51419	1.29954	-9.65314	4.56e-06	2.09791e-05	4.79953
AT1G03860	-0.615625	5.43118	-4.21111	0.00223422	0.0157913	-1.82854	-0.413975	5.43118	-3.28057	0.00943211	0.0136389	-4.22192
AT1G03870	-0.549498	1.04576	-0.686068	0.509839	0.675504	-5.21869	-6.25335	1.04576	-11.8571	8.01594e-07	5.39819e-06	6.15959
AT1G03880	-0.0482684	11.4245	-0.32368	0.753838	0.877298	-7.5599	8.17642	11.4245	50.6565	4.84682e-12	1.49923e-09	18.4748
AT1G03890	0.890762	6.5077	8.2763	1.61541e-05	0.000638122	3.12856	10.1154	6.5077	22.4437	2.96774e-09	8.47593e-08	11.2534
AT1G03900	-0.287393	5.83164	-2.90036	0.0174606	0.066125	-4.02652	-0.609841	5.83164	-6.80694	7.58593e-05	0.000201539	0.902911
AT1G03905	-0.741082	3.95157	-5.46504	0.000388276	0.00477928	0.0929349	2.83468	3.95157	17.0938	3.32194e-08	4.6815e-07	9.60775
AT1G03910	-0.316186	6.73198	-3.54008	0.00624434	0.0325133	-3.1056	0.42398	6.73198	4.9116	0.000817371	0.00151997	-1.73988
AT1G03930	0.137839	3.45432	0.771996	0.459773	0.628717	-6.50566	0.316653	3.45432	1.92888	0.085602	0.104017	-5.95278
AT1G03940	-0.0316127	2.29477	-0.123141	0.904683	0.97563	-6.37248	-0.118916	2.29477	-0.549848	0.595712	0.628933	-7.15326
AT1G03950	-0.160301	2.8536	-0.983761	0.350765	0.519642	-6.33242	2.41834	2.8536	11.5612	9.94947e-07	6.34888e-06	6.22374
AT1G03960	0.278818	2.9893	1.39662	0.195785	0.353457	-5.61066	-0.612837	2.9893	-3.60902	0.00560358	0.00848252	-3.04123
AT1G03970	-0.72376	4.88084	-5.83266	0.000242495	0.00351872	0.483482	1.93355	4.88084	15.3717	8.44596e-08	9.3079e-07	8.429
AT1G03990	-0.328991	6.01235	-3.65688	0.0051996	0.0285306	-2.92583	3.03286	6.01235	29.9492	2.24318e-10	1.61173e-08	14.6344
AT1G04000	-0.432233	3.1465	-2.09765	0.065156	0.163625	-4.86372	1.64314	3.1465	7.79398	2.61861e-05	8.45983e-05	2.609
AT1G04007	1.94462	0.373048	3.47789	0.00688844	0.0348335	-2.13966	-2.05537	0.373048	-3.94248	0.00334719	0.00532528	-1.62751
AT1G04010	0.542311	2.73846	2.92033	0.0169003	0.0646553	-3.37187	0.567591	2.73846	3.0487	0.0137126	0.0191796	-3.86414
AT1G04013	0.483517	-0.442957	1.11089	0.295218	0.462228	-5.2559	2.57682	-0.442957	4.22065	0.00220278	0.00365661	-1.13141
AT1G04020	0.0795219	-2.71603	0.0613575	0.952406	0.97563	-5.06434	-7.4623	-2.71603	-8.05408	2.01245e-05	6.84944e-05	2.68361
AT1G04030	0.305448	2.69231	1.27093	0.235404	0.399713	-5.70555	-0.265901	2.69231	-1.26025	0.239059	0.270697	-6.60078
AT1G04040	0.919273	2.69595	2.33446	0.0442342	0.124772	-3.77256	-5.93278	2.69595	-18.6055	1.57141e-08	2.72144e-07	9.93469
AT1G04050	0.00188503	1.12782	0.00421489	0.996728	0.998041	-5.92876	-1.09042	1.12782	-3.11136	0.0123879	0.0174713	-3.31415
AT1G04070	0.419079	2.95072	2.34567	0.0434272	0.123219	-4.41838	1.20231	2.95072	6.17262	0.000159464	0.000375124	0.777556
AT1G04080	0.044483	6.43483	0.485797	0.63864	0.789943	-7.27213	-0.530697	6.43483	-6.1203	0.00016992	0.000394435	-0.0160404
AT1G04100	-0.0435679	1.65693	-0.187806	0.855166	0.950416	-6.37242	1.91023	1.65693	7.13611	5.25766e-05	0.000148971	2.27481
AT1G04107	0.0264419	2.62922	0.112365	0.912984	0.97563	-6.68067	1.60284	2.62922	6.12249	0.000169468	0.000393586	0.796923
AT1G04110	1.4832	-3.083	1.07124	0.311757	0.479484	-4.70842	-4.94893	-3.083	-4.78853	0.000970303	0.00176515	-0.398954
AT1G04117	-0.298414	1.74774	-0.985645	0.349888	0.518734	-5.82268	1.10767	1.74774	3.85333	0.00383611	0.00602539	-2.30411
AT1G04120	0.06968	7.22363	0.859977	0.411972	0.582422	-7.10227	0.701664	7.22363	8.73188	1.04422e-05	4.04308e-05	2.9739
AT1G04130	-0.205404	3.72814	-1.34147	0.212412	0.373377	-6.01987	0.659874	3.72814	4.74472	0.00103194	0.00186317	-1.53224
AT1G04140	-0.539964	6.05368	-4.34164	0.00184254	0.0137756	-1.7331	-0.229687	6.05368	-2.02363	0.0734708	0.090341	-6.34392
AT1G04160	-0.209643	1.32247	-0.49043	0.635484	0.787238	-5.84562	-1.15629	1.32247	-3.57814	0.00588165	0.00885645	-2.62374
AT1G04170	-0.116122	6.57784	-1.374	0.202464	0.361609	-6.47465	-0.211827	6.57784	-2.6303	0.0271912	0.0361612	-5.39608
AT1G04183	0.120649	0.0740443	0.176548	0.863745	0.955934	-5.5687	-1.57045	0.0740443	-2.95878	0.0158728	0.021937	-3.24495
AT1G04190	0.222899	4.70281	1.8657	0.0947189	0.213331	-5.45499	-0.857675	4.70281	-8.13601	1.85479e-05	6.41376e-05	2.63116
AT1G04200	-0.0721793	3.39835	-0.372284	0.718238	0.852154	-6.65792	-0.213816	3.39835	-1.31598	0.220494	0.251109	-6.80378
AT1G04210	-0.478726	5.14694	-4.62696	0.00121941	0.010404	-1.18525	0.185134	5.14694	2.00504	0.0757142	0.0928618	-6.26906
AT1G04220	5.6731	-0.800256	5.27845	0.000496608	0.0056153	-1.20907	-7.56548	-0.800256	-7.45116	3.74393e-05	0.00011346	2.23932
AT1G04230	0.177103	3.76818	1.33525	0.21436	0.37558	-6.07332	0.788813	3.76818	6.06535	0.000181715	0.000417303	0.358772
AT1G04240	-1.47118	-1.94094	-1.12314	0.29025	0.45751	-4.71535	-1.96227	-1.94094	-2.27638	0.0486565	0.061704	-4.00597
AT1G04247	2.17153	-1.41818	1.50313	0.166825	0.315792	-4.43091	-5.03859	-1.41818	-4.14149	0.00247859	0.00406308	-1.20226
AT1G04250	-1.97747	-1.8644	-1.00965	0.338857	0.506648	-4.75168	-5.93977	-1.8644	-4.33058	0.0018727	0.00316833	-0.948294
AT1G04260	0.10529	3.91561	0.570758	0.582037	0.741099	-6.88226	1.34671	3.91561	6.94322	6.50788e-05	0.000177638	1.44734
AT1G04267	-0.395275	-1.44814	-0.461474	0.655335	0.803517	-5.17757	-1.4076	-1.44814	-2.19688	0.0554204	0.0696428	-4.15869
AT1G04270	0.489194	7.59128	4.97857	0.000745225	0.00740357	-0.881487	-1.90467	7.59128	-20.212	7.53875e-09	1.61292e-07	10.8468
AT1G04277	0.653322	-1.55345	0.587789	0.571028	0.731433	-5.10402	-2.03061	-1.55345	-2.20493	0.0546963	0.068766	-4.04929
AT1G04280	0.287062	1.95864	0.742937	0.476336	0.644317	-5.92142	-0.910721	1.95864	-2.86875	0.0183867	0.0251223	-3.93945
AT1G04290	0.70181	2.25981	2.57953	0.0295596	0.0948922	-3.702	-0.425001	2.25981	-1.71944	0.119417	0.141894	-5.81566
AT1G04300	-0.667141	6.73687	-6.63818	9.19956e-05	0.00190786	1.37654	0.268608	6.73687	2.81952	0.0199297	0.0270937	-5.10353
AT1G04310	1.36701	3.79309	7.6489	3.0418e-05	0.000957119	2.89507	-0.0772096	3.79309	-0.425132	0.680657	0.709301	-7.55726
AT1G04330	3.66721	-2.49629	3.03367	0.0140513	0.057062	-2.88572	2.04853	-2.49629	1.23983	0.24618	0.278225	-4.99485
AT1G04340	0.263532	3.30645	1.53684	0.158477	0.305245	-5.54779	-0.47043	3.30645	-3.17437	0.0111887	0.0159166	-3.86261
AT1G04350	0.487151	2.95671	3.02655	0.0142151	0.0575604	-3.40914	2.13948	2.95671	9.9849	3.43857e-06	1.67791e-05	4.929
AT1G04360	-2.28852	2.05357	-9.9837	3.44203e-06	0.00023976	4.90973	4.17354	2.05357	14.7727	1.19573e-07	1.21436e-06	8.34725
AT1G04390	-0.403415	4.05202	-3.04411	0.0138152	0.0564161	-3.51326	0.809978	4.05202	6.74938	8.09862e-05	0.000212509	1.11244
AT1G04400	-0.920433	6.34482	-9.97824	3.45784e-06	0.000239945	4.8832	1.18442	6.34482	13.3979	2.79742e-07	2.35028e-06	6.96141
AT1G04410	0.136321	7.39729	1.55587	0.15393	0.29898	-6.23856	-2.73945	7.39729	-33.5507	8.08276e-11	8.21843e-09	15.6447
AT1G04420	0.441415	3.17031	1.22925	0.249936	0.414667	-5.67121	-2.52241	3.17031	-8.78254	9.95902e-06	3.89358e-05	3.76783
AT1G04430	-0.242121	2.85132	-0.492899	0.633806	0.786012	-6.05224	-3.59256	2.85132	-10.4213	2.40052e-06	1.26544e-05	5.33995
AT1G04433	0.0795219	-3.52996	0.0626788	0.951383	0.97563	-5.06428	-5.01157	-3.52996	-5.30262	0.000480893	0.000954257	0.190188
AT1G04440	-0.315275	4.68059	-2.51046	0.0331181	0.102773	-4.49418	0.136837	4.68059	1.23422	0.248167	0.280298	-7.24719
AT1G04480	0.596265	5.74133	5.47223	0.000384648	0.00475757	0.0207814	-1.92831	5.74133	-19.3519	1.10899e-08	2.11484e-07	10.5569
AT1G04490	-1.29941	0.427729	-2.2463	0.0511156	0.138304	-3.80877	0.644891	0.427729	1.5478	0.155844	0.181839	-5.67781
AT1G04510	0.0836776	5.63924	0.760914	0.466044	0.634819	-6.99799	-0.286133	5.63924	-2.78762	0.0209994	0.0284365	-5.041
AT1G04513	-1.32811	-2.42388	-1.13554	0.285288	0.452464	-4.67788	-3.15185	-2.42388	-3.75958	0.00443256	0.00687117	-1.72195
AT1G04520	-1.32416	-1.87492	-0.951735	0.365922	0.535307	-4.77882	-7.19149	-1.87492	-7.26947	4.54772e-05	0.000132307	2.10327
AT1G04530	-0.400005	5.99902	-3.30167	0.00911866	0.0425506	-3.46983	1.69335	5.99902	13.8306	2.12306e-07	1.89838e-06	7.30894
AT1G04533	0.512889	-0.28656	0.898485	0.392172	0.562315	-5.25915	-0.0764954	-0.28656	-0.145943	0.887161	0.900083	-6.42948
AT1G04540	-0.609734	-2.15605	-0.414639	0.688049	0.828893	-5.00817	-4.29027	-2.15605	-4.01832	0.00298316	0.00480386	-1.36638
AT1G04550	-0.296345	3.08403	-1.45253	0.180082	0.333519	-5.62182	0.16946	3.08403	0.999679	0.343407	0.379163	-7.08685
AT1G04555	-0.150974	2.87983	-0.880086	0.401547	0.572107	-6.31224	1.25017	2.87983	7.28682	4.46336e-05	0.000130476	2.10839
AT1G04560	-0.0462364	11.8441	-0.605897	0.55945	0.721705	-7.41218	4.17838	11.8441	53.8662	1.12947e-12	7.59395e-10	19.8885
AT1G04570	-1.07226	1.52069	-3.48524	0.00680882	0.0344978	-2.26807	2.64891	1.52069	7.65575	3.02023e-05	9.49348e-05	2.85902
AT1G04580	3.73821	-0.465008	3.10155	0.0125864	0.0530611	-2.70994	-1.94292	-0.465008	-1.56491	0.15181	0.177485	-4.95791
AT1G04590	0.329173	5.01749	3.12531	0.0121116	0.0515317	-3.59377	0.412401	5.01749	4.02545	0.00295119	0.00475789	-2.89975
AT1G04600	-0.354728	0.396065	-0.81692	0.434922	0.605303	-5.50678	0.392972	0.396065	1.06593	0.314026	0.348939	-6.15198
AT1G04610	1.66448	-2.71563	1.2135	0.255617	0.421143	-4.61741	-5.88897	-2.71563	-5.88694	0.000226563	0.000503995	0.822739
AT1G04620	0.704504	4.28189	5.25029	0.000515619	0.00575538	-0.0628223	-1.02455	4.28189	-8.43335	1.38689e-05	5.09682e-05	3.07955
AT1G04630	0.526393	3.20642	1.7101	0.121181	0.253526	-5.19553	-1.32911	3.20642	-5.09802	0.000633	0.00121093	-0.743694
AT1G04635	-0.347701	1.53072	-1.26929	0.235963	0.400178	-5.46616	1.18886	1.53072	4.52919	0.00140281	0.00245026	-1.19296
AT1G04640	-0.0846599	2.4531	-0.345427	0.737655	0.866294	-6.50693	1.16929	2.4531	4.77761	0.000985284	0.00179027	-1.06479
AT1G04647	4.19774	-1.80793	1.5116	0.17694	0.329069	-4.43782	-6.38494	-1.80793	-2.67164	0.0337233	0.0440678	-3.43027
AT1G04650	-0.0217422	0.993515	-0.0614187	0.952359	0.97563	-6.01286	0.207022	0.993515	0.665531	0.522287	0.55777	-6.65906
AT1G04660	0.967484	4.97838	5.53285	0.000355486	0.0044835	-0.0353125	3.64787	4.97838	13.1899	3.20331e-07	2.60868e-06	7.21804
AT1G04680	-2.08548	-0.0799312	-1.61444	0.140656	0.280813	-4.34401	-5.22748	-0.0799312	-7.50716	3.52861e-05	0.000108031	2.77989
AT1G04690	0.310031	5.31405	2.83516	0.0194256	0.0709603	-4.07279	-0.484791	5.31405	-4.77035	0.000995381	0.0018052	-1.7868
AT1G04700	1.97204	-1.19641	1.42005	0.189066	0.34488	-4.52918	-3.23059	-1.19641	-2.62112	0.0276048	0.0366685	-3.39095
AT1G04710	0.166761	3.7282	0.741596	0.477109	0.645161	-6.47386	-1.04624	3.7282	-5.57859	0.000335068	0.000699416	-0.259948
AT1G04730	0.0795219	-2.61462	0.0684647	0.946902	0.97563	-5.06403	-7.78007	-2.61462	-9.38817	5.74699e-06	2.52668e-05	3.52519
AT1G04750	0.0495378	5.45457	0.488587	0.636739	0.78835	-7.16009	-0.0428466	5.45457	-0.451363	0.662335	0.692382	-8.02018
AT1G04770	-0.357069	3.92186	-1.56254	0.152362	0.296725	-5.62831	-0.87796	3.92186	-4.92221	0.000805454	0.00150056	-1.30697
AT1G04778	1.91258	-1.34849	3.2593	0.00975954	0.0445279	-2.42249	6.37705	-1.34849	4.77783	0.000984984	0.0017899	-0.425251
AT1G04780	-0.0466431	4.51804	-0.335852	0.744627	0.871494	-6.98655	-0.49837	4.51804	-4.14567	0.00246315	0.00404228	-2.62767
AT1G04790	-0.395973	4.55089	-3.5705	0.00595264	0.0314794	-2.77349	0.860453	4.55089	8.36405	1.48303e-05	5.3651e-05	2.85298
AT1G04810	-0.0181366	5.92912	-0.173497	0.866074	0.957682	-7.28306	-1.25965	5.92912	-13.3307	2.92189e-07	2.42715e-06	6.97126
AT1G04820	0.118474	3.26367	0.142412	0.890206	0.973238	-5.98543	-6.88039	3.26367	-11.2894	2.89015e-06	1.45786e-05	5.32793
AT1G04830	-0.233759	5.58207	-2.2593	0.0500387	0.13634	-5.14644	1.72624	5.58207	16.2127	5.29285e-08	6.62514e-07	8.86005
AT1G04833	4.56822	-2.98652	0.939728	0.398281	0.568777	-4.85812	-2.40151	-2.98652	-0.472454	0.660153	0.690339	-5.67336
AT1G04837	0.039768	1.10161	0.0764775	0.940701	0.97563	-6.00832	-0.164381	1.10161	-0.374017	0.716992	0.743007	-6.85521
AT1G04840	-1.28262	0.955735	-3.28296	0.00939598	0.0433409	-2.39173	0.832549	0.955735	2.88121	0.0180159	0.0246451	-3.7681
AT1G04850	-0.0201636	6.46954	-0.220476	0.830387	0.933048	-7.33796	-1.53741	6.46954	-18.2913	1.82699e-08	3.02839e-07	9.93711
AT1G04860	-0.536009	4.90894	-4.82168	0.000926292	0.00859859	-0.849751	0.19838	4.90894	2.0406	0.0714787	0.0880577	-6.18108
AT1G04870	-0.0221907	4.50357	-0.121958	0.905594	0.97563	-6.94731	-1.44313	4.50357	-9.65006	4.57212e-06	2.09862e-05	4.19802
AT1G04900	-0.127488	2.78908	-0.339835	0.741724	0.869673	-6.23778	-2.32692	2.78908	-8.43496	1.38474e-05	5.08994e-05	3.44997
AT1G04910	0.105088	4.68745	0.742387	0.476653	0.644602	-6.83667	-0.0972961	4.68745	-0.754599	0.469643	0.50638	-7.69394
AT1G04920	-1.05099	5.55457	-9.89005	3.7245e-06	0.000253628	4.87544	0.862692	5.55457	8.99485	8.18501e-06	3.35301e-05	3.33166
AT1G04930	-0.316737	2.08986	-0.977844	0.35353	0.522296	-5.8644	0.412712	2.08986	1.49712	0.168353	0.195572	-6.17337
AT1G04940	0.0141159	4.29142	0.103169	0.920076	0.97563	-6.93806	-0.954079	4.29142	-8.31596	1.55404e-05	5.57413e-05	2.89844
AT1G04945	0.468893	3.28555	2.42997	0.0378074	0.112256	-4.32479	0.587981	3.28555	3.05948	0.0134748	0.0188744	-4.03076
AT1G04950	0.0239136	4.83115	0.180291	0.860891	0.954085	-7.14728	-0.0624225	4.83115	-0.516364	0.617963	0.650506	-7.88742
AT1G04960	-0.438655	3.83565	-3.33881	0.00859285	0.0406795	-3.01129	1.2572	3.83565	10.0181	3.34438e-06	1.64249e-05	4.62939
AT1G04970	0.140582	5.01371	1.35446	0.208392	0.368808	-6.28579	-0.0783777	5.01371	-0.814843	0.436051	0.47301	-7.70395
AT1G04973	2.01246	0.723503	3.62332	0.00547948	0.029665	-1.92136	-1.89469	0.723503	-3.59535	0.00572492	0.00864655	-2.22087
AT1G04980	0.870207	3.70612	4.17413	0.00236067	0.0163624	-1.37897	-2.61014	3.70612	-14.5855	1.33656e-07	1.32207e-06	8.2369
AT1G04985	-0.199461	5.05284	-1.53037	0.160049	0.307172	-6.11218	0.832763	5.05284	6.66058	8.96532e-05	0.000231687	0.823545
AT1G04990	0.439789	3.12071	2.08834	0.0661493	0.165321	-4.71802	-0.314449	3.12071	-1.66348	0.130343	0.154065	-6.19804
AT1G05000	1.31276	0.608524	2.09307	0.0656431	0.164407	-3.98881	-1.87809	0.608524	-3.38092	0.00803469	0.0117787	-2.5923
AT1G05010	-0.00937754	0.528574	-0.0175639	0.986367	0.990928	-5.80359	-0.477347	0.528574	-1.09393	0.302208	0.336853	-6.12832
AT1G05030	0.274476	2.89435	1.43274	0.185509	0.340392	-5.67587	0.688619	2.89435	3.66059	0.00516954	0.00788303	-2.93192
AT1G05055	-0.359802	2.90549	-1.90946	0.0883127	0.202323	-5.00867	0.951112	2.90549	5.5197	0.0003616	0.000746346	-0.175241
AT1G05060	0.00930015	4.45202	0.0619414	0.951954	0.97563	-7.26489	2.57547	4.45202	13.7001	2.30533e-07	2.02953e-06	7.5047
AT1G05061	-0.847171	0.390769	-1.65037	0.13303	0.270507	-4.65008	0.961742	0.390769	2.22244	0.0531514	0.0669528	-4.61064
AT1G05070	0.695242	3.58674	4.35421	0.00180887	0.0136076	-1.22822	-0.678994	3.58674	-4.68777	0.00111841	0.00200382	-1.47821
AT1G05087	-0.453089	1.39052	-1.33508	0.214414	0.37558	-5.21671	-0.166071	1.39052	-0.628332	0.545293	0.580472	-6.85958
AT1G05090	-0.424875	2.5844	-1.57653	0.149125	0.292543	-5.23301	-0.401159	2.5844	-1.95058	0.0826668	0.100759	-5.69605
AT1G05120	-0.0920655	5.11946	-0.758905	0.467187	0.635854	-7.00973	1.56608	5.11946	12.4811	5.16023e-07	3.78666e-06	6.4508
AT1G05135	-1.88647	-1.66292	-1.316	0.220486	0.382606	-4.5492	-6.7102	-1.66292	-6.64015	9.17874e-05	0.000236132	1.58944
AT1G05140	-0.401339	4.08064	-2.7444	0.0225425	0.0785266	-4.01566	0.82382	4.08064	6.19222	0.000155726	0.000367706	0.40008
AT1G05150	-0.193264	5.95189	-1.99385	0.0770947	0.183849	-5.59946	1.6734	5.95189	16.8907	3.69108e-08	5.06102e-07	9.21498
AT1G05160	0.000466633	3.59197	0.00215967	0.998324	0.998794	-6.83154	0.0705092	3.59197	0.372001	0.718442	0.744341	-7.65925
AT1G05163	1.97924	-1.37712	0.389684	0.715856	0.850434	-5.11483	-4.56506	-1.37712	-1.04026	0.354723	0.390594	-5.39758
AT1G05170	-0.556331	3.85334	-3.52245	0.00642026	0.0330801	-2.69341	1.07973	3.85334	7.50328	3.54307e-05	0.000108382	2.05237
[truncated: 17,893 more rows]

## Sheet: edgeR with TMM
Supplementary Dataset S5. Differential gene expression analysis of Col seed RNA-seq data.
[truncated: 18,253 more rows]

## Sheet: edgeR with RLE
Supplementary Dataset S5. Differential gene expression analysis of Col seed RNA-seq data.
[truncated: 18,253 more rows]

[truncated: 1 more sheets: DESeq2]
