# Supplementary material for: Plant-specific function of H3K9me3 as a permissive chromatin mark during Arabidopsis seed germination
Source: Front Plant Sci. 2026 Mar 12;17:1785818. doi: 10.3389/fpls.2026.1785818 (PMC13017857; doi:10.3389/fpls.2026.1785818)
Supplement: Supplementary file 7 [file Table6.xlsx]

## Sheet: Final DEG list
Supplementary Dataset S6. Differential gene expression analysis of Cvi seed RNA-seq data.
Genes commonly identified as DEGs by all analyses.
FH-to-AR	GeneID		AR-to-GS	GeneID
Upregulated (FH < AR)	AT5G03150		Upregulated (AR < GS)	AT2G40435
Upregulated (FH < AR)	AT1G66680		Upregulated (AR < GS)	AT1G33040
Upregulated (FH < AR)	AT1G27170		Upregulated (AR < GS)	AT3G07950
Upregulated (FH < AR)	AT1G78930		Upregulated (AR < GS)	AT5G53660
Upregulated (FH < AR)	AT5G56140		Upregulated (AR < GS)	AT1G13970
Upregulated (FH < AR)	AT5G12120		Upregulated (AR < GS)	AT3G04080
Upregulated (FH < AR)	AT5G35370		Upregulated (AR < GS)	AT1G50430
Upregulated (FH < AR)	AT4G22390		Upregulated (AR < GS)	AT1G16500
Upregulated (FH < AR)	AT1G13640		Upregulated (AR < GS)	AT1G20560
Upregulated (FH < AR)	AT3G51870		Upregulated (AR < GS)	AT3G54820
Upregulated (FH < AR)	AT2G19160		Upregulated (AR < GS)	AT2G35480
Upregulated (FH < AR)	AT1G62390		Upregulated (AR < GS)	AT2G29730
Upregulated (FH < AR)	AT5G52450		Upregulated (AR < GS)	AT2G27960
Upregulated (FH < AR)	AT3G26560		Upregulated (AR < GS)	AT4G31250
Upregulated (FH < AR)	AT5G13220		Upregulated (AR < GS)	AT3G48330
Upregulated (FH < AR)	AT5G07360		Upregulated (AR < GS)	AT1G45120
Upregulated (FH < AR)	AT3G18370		Upregulated (AR < GS)	AT1G71528
Upregulated (FH < AR)	AT5G35200		Upregulated (AR < GS)	AT3G08580
Upregulated (FH < AR)	AT2G21390		Upregulated (AR < GS)	AT3G28750
Upregulated (FH < AR)	AT3G50700		Upregulated (AR < GS)	AT4G34980
Upregulated (FH < AR)	AT3G58940		Upregulated (AR < GS)	AT1G21310
Upregulated (FH < AR)	AT4G11660		Upregulated (AR < GS)	AT2G37550
Upregulated (FH < AR)	AT1G61340		Upregulated (AR < GS)	AT2G31370
Upregulated (FH < AR)	AT5G67480		Upregulated (AR < GS)	AT1G14620
Upregulated (FH < AR)	AT5G05750		Upregulated (AR < GS)	AT2G38310
Upregulated (FH < AR)	AT1G61040		Upregulated (AR < GS)	AT2G26900
Upregulated (FH < AR)	AT4G02740		Upregulated (AR < GS)	AT1G45207
Upregulated (FH < AR)	AT5G57890		Upregulated (AR < GS)	AT1G24100
Upregulated (FH < AR)	AT3G13790		Upregulated (AR < GS)	AT2G28410
Upregulated (FH < AR)	AT5G59080		Upregulated (AR < GS)	AT3G63120
Upregulated (FH < AR)	AT5G05660		Upregulated (AR < GS)	AT5G47100
Upregulated (FH < AR)	AT5G03560		Upregulated (AR < GS)	AT1G53710
Upregulated (FH < AR)	AT1G65320		Upregulated (AR < GS)	AT2G22960
Upregulated (FH < AR)	AT3G50060		Upregulated (AR < GS)	AT5G13280
Upregulated (FH < AR)	AT3G62980		Upregulated (AR < GS)	AT1G15690
Upregulated (FH < AR)	AT1G64550		Upregulated (AR < GS)	AT4G34160
Upregulated (FH < AR)	AT3G27850		Upregulated (AR < GS)	AT4G26555
Upregulated (FH < AR)	AT1G16350		Upregulated (AR < GS)	AT5G27680
Upregulated (FH < AR)	AT2G38230		Upregulated (AR < GS)	AT2G38230
Upregulated (FH < AR)	AT3G48530		Upregulated (AR < GS)	AT1G80850
Upregulated (FH < AR)	AT1G31740		Upregulated (AR < GS)	AT1G04183
Upregulated (FH < AR)	AT1G79270		Upregulated (AR < GS)	AT5G16440
Upregulated (FH < AR)	AT4G37370		Upregulated (AR < GS)	AT1G49500
Upregulated (FH < AR)	AT1G74260		Upregulated (AR < GS)	AT5G62890
Upregulated (FH < AR)	AT1G58030		Upregulated (AR < GS)	AT4G22235
Upregulated (FH < AR)	AT1G55040		Upregulated (AR < GS)	AT1G15210
Upregulated (FH < AR)	AT3G14420		Upregulated (AR < GS)	AT5G47630
Upregulated (FH < AR)	AT1G05090		Upregulated (AR < GS)	AT4G23710
Upregulated (FH < AR)	AT4G36770		Upregulated (AR < GS)	AT1G10670
Upregulated (FH < AR)	AT1G68580		Upregulated (AR < GS)	AT3G24660
Upregulated (FH < AR)	AT2G37640		Upregulated (AR < GS)	AT4G27270
Upregulated (FH < AR)	AT4G20362		Upregulated (AR < GS)	AT3G16000
Upregulated (FH < AR)	AT5G02900		Upregulated (AR < GS)	AT2G20790
Upregulated (FH < AR)	AT2G40000		Upregulated (AR < GS)	AT1G23840
Upregulated (FH < AR)	AT3G54160		Upregulated (AR < GS)	AT3G59540
Upregulated (FH < AR)	AT5G07440		Upregulated (AR < GS)	AT1G61170
Upregulated (FH < AR)	AT2G14878		Upregulated (AR < GS)	AT1G54410
Upregulated (FH < AR)	AT3G51500		Upregulated (AR < GS)	AT1G57800
Upregulated (FH < AR)	AT3G05200		Upregulated (AR < GS)	AT1G53290
Upregulated (FH < AR)	AT2G07726		Upregulated (AR < GS)	AT2G27920
Upregulated (FH < AR)	AT1G59870		Upregulated (AR < GS)	AT1G69460
Upregulated (FH < AR)	AT1G05680		Upregulated (AR < GS)	AT4G22970
Upregulated (FH < AR)	AT5G44790		Upregulated (AR < GS)	AT2G37678
Upregulated (FH < AR)	AT3G54850		Upregulated (AR < GS)	AT3G56070
Upregulated (FH < AR)	AT3G09750		Upregulated (AR < GS)	AT1G71890
Upregulated (FH < AR)	AT3G02650		Upregulated (AR < GS)	AT1G44800
Upregulated (FH < AR)	AT5G67570		Upregulated (AR < GS)	AT1G68810
Upregulated (FH < AR)	AT1G20370		Upregulated (AR < GS)	AT4G28570
Upregulated (FH < AR)	AT4G36710		Upregulated (AR < GS)	AT2G46225
Upregulated (FH < AR)	AT1G01960		Upregulated (AR < GS)	AT2G41420
Upregulated (FH < AR)	AT1G77170		Upregulated (AR < GS)	AT5G18730
Upregulated (FH < AR)	AT3G11580		Upregulated (AR < GS)	AT1G13980
Upregulated (FH < AR)	AT1G59640		Upregulated (AR < GS)	AT4G15640
Upregulated (FH < AR)	AT5G64930		Upregulated (AR < GS)	AT1G47900
Upregulated (FH < AR)	AT4G37320		Upregulated (AR < GS)	AT1G29840
Upregulated (FH < AR)	AT5G05410		Upregulated (AR < GS)	AT4G35440
Upregulated (FH < AR)	AT3G46668		Upregulated (AR < GS)	AT5G06300
Upregulated (FH < AR)	AT2G07696		Upregulated (AR < GS)	AT5G66710
Upregulated (FH < AR)	AT2G42500		Upregulated (AR < GS)	AT1G72730
Upregulated (FH < AR)	AT2G17130		Upregulated (AR < GS)	AT5G57270
Upregulated (FH < AR)	AT3G62860		Upregulated (AR < GS)	AT5G65360
Upregulated (FH < AR)	AT5G49400		Upregulated (AR < GS)	AT4G34640
Upregulated (FH < AR)	AT3G48360		Upregulated (AR < GS)	AT4G03340
Upregulated (FH < AR)	AT2G20960		Upregulated (AR < GS)	AT2G37260
Upregulated (FH < AR)	AT3G48050		Upregulated (AR < GS)	AT3G02180
Upregulated (FH < AR)	AT4G12540		Upregulated (AR < GS)	AT2G18910
Upregulated (FH < AR)	AT3G51940		Upregulated (AR < GS)	AT3G13620
Upregulated (FH < AR)	AT5G58370		Upregulated (AR < GS)	AT1G31760
Upregulated (FH < AR)	AT5G66730		Upregulated (AR < GS)	AT1G09460
Upregulated (FH < AR)	AT2G47990		Upregulated (AR < GS)	AT5G42320
Upregulated (FH < AR)	AT2G38860		Upregulated (AR < GS)	AT4G26690
Upregulated (FH < AR)	AT1G12330		Upregulated (AR < GS)	AT3G54390
Upregulated (FH < AR)	AT3G61990		Upregulated (AR < GS)	AT3G48480
Upregulated (FH < AR)	AT4G13940		Upregulated (AR < GS)	AT1G13030
Upregulated (FH < AR)	AT4G36840		Upregulated (AR < GS)	AT3G63530
Upregulated (FH < AR)	AT3G24110		Upregulated (AR < GS)	AT1G19715
Upregulated (FH < AR)	AT4G34340		Upregulated (AR < GS)	AT3G06130
Upregulated (FH < AR)	AT1G03220		Upregulated (AR < GS)	AT5G50000
Upregulated (FH < AR)	AT3G11750		Upregulated (AR < GS)	AT3G02930
Upregulated (FH < AR)	AT5G58040		Upregulated (AR < GS)	AT1G29890
Upregulated (FH < AR)	AT2G47510		Upregulated (AR < GS)	AT4G19420
Upregulated (FH < AR)	AT3G53160		Upregulated (AR < GS)	AT4G14960
Upregulated (FH < AR)	AT1G07128		Upregulated (AR < GS)	AT1G73940
Upregulated (FH < AR)	AT2G21430		Upregulated (AR < GS)	AT3G20920
Upregulated (FH < AR)	AT4G22990		Upregulated (AR < GS)	AT3G09190
Upregulated (FH < AR)	AT1G48650		Upregulated (AR < GS)	AT5G59910
Upregulated (FH < AR)	AT5G28640		Upregulated (AR < GS)	AT3G02230
Upregulated (FH < AR)	AT5G23380		Upregulated (AR < GS)	AT4G27260
Upregulated (FH < AR)	AT5G01410		Upregulated (AR < GS)	AT1G10120
Upregulated (FH < AR)	AT3G45650		Upregulated (AR < GS)	AT1G27340
Upregulated (FH < AR)	AT2G26870		Upregulated (AR < GS)	AT1G44900
Upregulated (FH < AR)	AT5G46070		Upregulated (AR < GS)	AT2G25250
Upregulated (FH < AR)	AT3G24430		Upregulated (AR < GS)	AT4G33355
Upregulated (FH < AR)	AT5G56100		Upregulated (AR < GS)	AT4G16380
Upregulated (FH < AR)	AT3G10113		Upregulated (AR < GS)	AT5G42110
Upregulated (FH < AR)	AT4G22690		Upregulated (AR < GS)	AT1G02000
Upregulated (FH < AR)	AT5G06980		Upregulated (AR < GS)	AT5G66510
Upregulated (FH < AR)	AT4G28300		Upregulated (AR < GS)	AT1G75390
Upregulated (FH < AR)	AT1G05562		Upregulated (AR < GS)	AT1G42550
Upregulated (FH < AR)	AT1G62510		Upregulated (AR < GS)	AT5G61300
Upregulated (FH < AR)	AT1G08410		Upregulated (AR < GS)	AT1G33330
Upregulated (FH < AR)	AT1G64740		Upregulated (AR < GS)	AT1G01950
Upregulated (FH < AR)	AT1G27190		Upregulated (AR < GS)	AT5G64650
Upregulated (FH < AR)	AT1G27180		Upregulated (AR < GS)	AT4G34800
Upregulated (FH < AR)	AT5G18650		Upregulated (AR < GS)	AT3G62870
Upregulated (FH < AR)	AT3G14690		Upregulated (AR < GS)	AT1G63430
Upregulated (FH < AR)	AT5G38850		Upregulated (AR < GS)	AT3G14510
Upregulated (FH < AR)	AT5G08790		Upregulated (AR < GS)	AT1G80720
Upregulated (FH < AR)	AT3G21650		Upregulated (AR < GS)	AT1G69770
Upregulated (FH < AR)	AT2G07786		Upregulated (AR < GS)	AT5G62300
Upregulated (FH < AR)	AT1G22380		Upregulated (AR < GS)	AT3G11510
Upregulated (FH < AR)	AT2G41800		Upregulated (AR < GS)	AT2G26330
Upregulated (FH < AR)	AT5G45540		Upregulated (AR < GS)	AT2G18350
Upregulated (FH < AR)	AT1G15840		Upregulated (AR < GS)	AT3G53580
Upregulated (FH < AR)	AT1G15440		Upregulated (AR < GS)	AT2G28250
Upregulated (FH < AR)	AT5G22060		Upregulated (AR < GS)	AT5G15860
Upregulated (FH < AR)	AT5G26340		Upregulated (AR < GS)	AT1G09660
Upregulated (FH < AR)	AT5G05680		Upregulated (AR < GS)	AT4G26710
Upregulated (FH < AR)	AT2G24260		Upregulated (AR < GS)	AT1G22882
Upregulated (FH < AR)	AT5G17000		Upregulated (AR < GS)	AT2G39280
Upregulated (FH < AR)	AT2G37480		Upregulated (AR < GS)	AT2G40160
Upregulated (FH < AR)	AT2G01940		Upregulated (AR < GS)	AT5G06610
Upregulated (FH < AR)	AT5G62470		Upregulated (AR < GS)	AT5G14030
Upregulated (FH < AR)	AT5G47230		Upregulated (AR < GS)	AT2G47730
Upregulated (FH < AR)	AT2G32460		Upregulated (AR < GS)	AT2G20300
Upregulated (FH < AR)	AT2G07719		Upregulated (AR < GS)	AT3G50670
Upregulated (FH < AR)	AT5G13750		Upregulated (AR < GS)	AT3G16430
Upregulated (FH < AR)	AT4G35600		Upregulated (AR < GS)	AT5G40910
Upregulated (FH < AR)	AT1G68250		Upregulated (AR < GS)	AT5G04480
Upregulated (FH < AR)	AT5G65490		Upregulated (AR < GS)	AT1G21730
Upregulated (FH < AR)	AT3G53720		Upregulated (AR < GS)	AT1G79710
Upregulated (FH < AR)	AT3G48990		Upregulated (AR < GS)	AT2G31902
Upregulated (FH < AR)	AT2G15620		Upregulated (AR < GS)	AT5G15050
Upregulated (FH < AR)	AT2G07712		Upregulated (AR < GS)	AT1G75730
Upregulated (FH < AR)	AT3G12360		Upregulated (AR < GS)	AT2G24590
Upregulated (FH < AR)	AT1G14850		Upregulated (AR < GS)	AT2G16140
Upregulated (FH < AR)	AT3G50370		Upregulated (AR < GS)	AT5G62350
Upregulated (FH < AR)	AT5G44320		Upregulated (AR < GS)	AT3G20015
Upregulated (FH < AR)	AT4G25390		Upregulated (AR < GS)	AT2G33540
Upregulated (FH < AR)	AT4G36010		Upregulated (AR < GS)	AT1G54650
Upregulated (FH < AR)	AT4G37432		Upregulated (AR < GS)	AT3G07568
Upregulated (FH < AR)	AT5G64240		Upregulated (AR < GS)	AT5G02610
Upregulated (FH < AR)	AT3G56150		Upregulated (AR < GS)	AT5G05950
Upregulated (FH < AR)	AT3G50080		Upregulated (AR < GS)	AT3G48670
Upregulated (FH < AR)	AT2G39140		Upregulated (AR < GS)	AT5G63810
Upregulated (FH < AR)	AT3G09840		Upregulated (AR < GS)	AT4G32470
Upregulated (FH < AR)	AT1G03687		Upregulated (AR < GS)	AT2G17630
Upregulated (FH < AR)	AT4G20060		Upregulated (AR < GS)	AT5G60390
Upregulated (FH < AR)	AT4G25630		Upregulated (AR < GS)	AT5G51490
Upregulated (FH < AR)	AT5G06660		Upregulated (AR < GS)	AT5G18270
Upregulated (FH < AR)	AT2G39980		Upregulated (AR < GS)	AT5G20290
Upregulated (FH < AR)	AT5G46180		Upregulated (AR < GS)	AT5G48545
Upregulated (FH < AR)	AT3G55210		Upregulated (AR < GS)	AT1G10050
Upregulated (FH < AR)	AT2G17440		Upregulated (AR < GS)	AT2G20980
Upregulated (FH < AR)	AT2G31880		Upregulated (AR < GS)	AT1G49490
Upregulated (FH < AR)	AT4G25020		Upregulated (AR < GS)	AT4G25630
Upregulated (FH < AR)	AT1G76140		Upregulated (AR < GS)	AT5G56950
Upregulated (FH < AR)	AT1G33520		Upregulated (AR < GS)	AT5G49160
Upregulated (FH < AR)	AT3G57330		Upregulated (AR < GS)	AT4G34790
Upregulated (FH < AR)	AT3G63540		Upregulated (AR < GS)	AT5G24150
Upregulated (FH < AR)	AT2G43900		Upregulated (AR < GS)	AT4G39900
Upregulated (FH < AR)	AT3G60970		Upregulated (AR < GS)	AT5G45920
Upregulated (FH < AR)	AT3G12270		Upregulated (AR < GS)	AT3G27460
Upregulated (FH < AR)	AT2G34390		Upregulated (AR < GS)	AT2G24280
Upregulated (FH < AR)	AT3G58660		Upregulated (AR < GS)	AT4G16265
Upregulated (FH < AR)	AT3G11340		Upregulated (AR < GS)	AT3G47675
Upregulated (FH < AR)	AT4G11110		Upregulated (AR < GS)	AT4G29680
Upregulated (FH < AR)	AT3G07270		Upregulated (AR < GS)	AT1G69370
Upregulated (FH < AR)	AT3G21700		Upregulated (AR < GS)	AT4G24930
Upregulated (FH < AR)	AT1G68240		Upregulated (AR < GS)	AT3G13040
Upregulated (FH < AR)	AT4G17490		Upregulated (AR < GS)	AT1G05205
Upregulated (FH < AR)	AT1G78310		Upregulated (AR < GS)	AT5G51840
Upregulated (FH < AR)	AT2G07733		Upregulated (AR < GS)	AT5G48360
Upregulated (FH < AR)	AT4G12400		Upregulated (AR < GS)	AT1G59970
Upregulated (FH < AR)	AT1G48560		Upregulated (AR < GS)	AT3G04860
Upregulated (FH < AR)	AT4G34440		Upregulated (AR < GS)	AT1G57700
Upregulated (FH < AR)	AT2G46520		Upregulated (AR < GS)	AT4G04210
Upregulated (FH < AR)	AT1G29240		Upregulated (AR < GS)	AT4G30020
Upregulated (FH < AR)	AT3G51238		Upregulated (AR < GS)	AT4G21585
Upregulated (FH < AR)	AT3G02575		Upregulated (AR < GS)	AT5G21930
Upregulated (FH < AR)	AT5G65660		Upregulated (AR < GS)	AT5G03615
Upregulated (FH < AR)	AT5G12020		Upregulated (AR < GS)	AT5G10050
Upregulated (FH < AR)	AT4G19880		Upregulated (AR < GS)	AT1G68290
Upregulated (FH < AR)	AT2G22680		Upregulated (AR < GS)	AT5G27607
Upregulated (FH < AR)	AT5G42950		Upregulated (AR < GS)	AT3G14650
Upregulated (FH < AR)	AT4G01100		Upregulated (AR < GS)	AT2G39920
Upregulated (FH < AR)	AT1G11175		Upregulated (AR < GS)	AT3G16500
Upregulated (FH < AR)	AT1G70320		Upregulated (AR < GS)	AT2G02540
Upregulated (FH < AR)	AT3G23800		Upregulated (AR < GS)	AT5G25480
Upregulated (FH < AR)	AT2G34340		Upregulated (AR < GS)	AT1G78180
Upregulated (FH < AR)	AT5G25460		Upregulated (AR < GS)	AT4G18020
Upregulated (FH < AR)	AT5G15870		Upregulated (AR < GS)	AT3G23800
Upregulated (FH < AR)	AT3G05580		Upregulated (AR < GS)	AT2G31980
Upregulated (FH < AR)	AT5G20350		Upregulated (AR < GS)	AT5G50180
Upregulated (FH < AR)	AT2G42290		Upregulated (AR < GS)	AT2G24390
Upregulated (FH < AR)	AT5G62520		Upregulated (AR < GS)	AT5G14510
Upregulated (FH < AR)	AT3G06325		Upregulated (AR < GS)	AT3G56480
Upregulated (FH < AR)	AT2G07677		Upregulated (AR < GS)	AT4G10030
Upregulated (FH < AR)	AT1G78990		Upregulated (AR < GS)	AT3G55420
Upregulated (FH < AR)	AT1G20970		Upregulated (AR < GS)	AT4G34020
Upregulated (FH < AR)	AT5G44480		Upregulated (AR < GS)	AT4G09380
Upregulated (FH < AR)	AT5G13060		Upregulated (AR < GS)	AT1G55490
Upregulated (FH < AR)	AT5G23590		Upregulated (AR < GS)	AT4G21865
Upregulated (FH < AR)	AT2G15880		Upregulated (AR < GS)	AT3G23660
Upregulated (FH < AR)	AT1G55490		Upregulated (AR < GS)	AT1G12000
Upregulated (FH < AR)	AT2G17020		Upregulated (AR < GS)	AT1G10750
Upregulated (FH < AR)	AT5G52630		Upregulated (AR < GS)	AT3G63210
Upregulated (FH < AR)	AT4G03230		Upregulated (AR < GS)	AT3G56408
Upregulated (FH < AR)	AT1G70340		Upregulated (AR < GS)	AT3G57490
Upregulated (FH < AR)	AT4G02510		Upregulated (AR < GS)	AT1G26940
Upregulated (FH < AR)	AT2G03470		Upregulated (AR < GS)	AT4G33010
Upregulated (FH < AR)	AT5G05100		Upregulated (AR < GS)	AT2G37510
Upregulated (FH < AR)	AT1G09950		Upregulated (AR < GS)	AT3G49890
Upregulated (FH < AR)	AT2G36780		Upregulated (AR < GS)	AT1G06240
Upregulated (FH < AR)	AT4G11330		Upregulated (AR < GS)	AT4G30975
Upregulated (FH < AR)	AT1G54560		Upregulated (AR < GS)	AT3G31990
Upregulated (FH < AR)	AT1G60190		Upregulated (AR < GS)	AT2G25210
Upregulated (FH < AR)	AT1G21160		Upregulated (AR < GS)	AT1G01510
Upregulated (FH < AR)	AT4G38440		Upregulated (AR < GS)	AT2G20835
Upregulated (FH < AR)	AT5G51380		Upregulated (AR < GS)	AT1G20840
Upregulated (FH < AR)	AT2G22430		Upregulated (AR < GS)	AT3G47800
Upregulated (FH < AR)	AT3G47800		Upregulated (AR < GS)	AT1G47813
Upregulated (FH < AR)	AT5G24318		Upregulated (AR < GS)	AT5G49610
Upregulated (FH < AR)	AT4G15020		Upregulated (AR < GS)	AT5G23760
Upregulated (FH < AR)	AT1G01350		Upregulated (AR < GS)	AT5G56650
Upregulated (FH < AR)	AT4G01000		Upregulated (AR < GS)	AT3G21060
Upregulated (FH < AR)	AT2G44730		Upregulated (AR < GS)	AT1G66880
Upregulated (FH < AR)	AT5G15390		Upregulated (AR < GS)	AT5G26622
Upregulated (FH < AR)	AT3G62130		Upregulated (AR < GS)	AT3G22420
Upregulated (FH < AR)	AT4G13780		Upregulated (AR < GS)	AT5G11690
Upregulated (FH < AR)	AT4G08867		Upregulated (AR < GS)	AT1G52500
Upregulated (FH < AR)	AT3G57750		Upregulated (AR < GS)	AT2G44120
Upregulated (FH < AR)	AT4G32300		Upregulated (AR < GS)	AT3G01820
Upregulated (FH < AR)	AT4G18380		Upregulated (AR < GS)	AT2G23360
Upregulated (FH < AR)	AT3G14172		Upregulated (AR < GS)	AT4G28660
Upregulated (FH < AR)	AT1G13190		Upregulated (AR < GS)	AT2G20680
Upregulated (FH < AR)	AT3G23700		Upregulated (AR < GS)	AT4G31500
Upregulated (FH < AR)	AT4G31500		Upregulated (AR < GS)	AT4G16720
Upregulated (FH < AR)	AT5G60710		Upregulated (AR < GS)	AT5G45095
Upregulated (FH < AR)	AT4G09000		Upregulated (AR < GS)	AT2G46280
Upregulated (FH < AR)	AT2G07731		Upregulated (AR < GS)	AT2G26640
Upregulated (FH < AR)	AT1G28190		Upregulated (AR < GS)	AT2G28810
Upregulated (FH < AR)	AT1G67480		Upregulated (AR < GS)	AT4G34200
Upregulated (FH < AR)	AT1G20950		Upregulated (AR < GS)	AT1G63310
Upregulated (FH < AR)	AT3G58670		Upregulated (AR < GS)	AT4G13120
Upregulated (FH < AR)	AT4G34200		Upregulated (AR < GS)	AT3G57830
Upregulated (FH < AR)	AT2G07689		Upregulated (AR < GS)	AT3G04230
Upregulated (FH < AR)	AT5G46350		Upregulated (AR < GS)	AT5G45276
Upregulated (FH < AR)	AT4G31840		Upregulated (AR < GS)	AT1G66050
Upregulated (FH < AR)	AT1G71800		Upregulated (AR < GS)	AT3G16700
Upregulated (FH < AR)	AT5G17990		Upregulated (AR < GS)	AT5G13180
Upregulated (FH < AR)	AT2G26530		Upregulated (AR < GS)	AT2G44440
Upregulated (FH < AR)	AT5G25280		Upregulated (AR < GS)	AT2G16580
Upregulated (FH < AR)	AT5G03340		Upregulated (AR < GS)	AT3G42950
Upregulated (FH < AR)	AT2G07717		Upregulated (AR < GS)	AT5G58620
Upregulated (FH < AR)	AT2G17220		Upregulated (AR < GS)	AT3G11940
Upregulated (FH < AR)	AT1G77230		Upregulated (AR < GS)	AT5G59310
Upregulated (FH < AR)	AT1G20960		Upregulated (AR < GS)	AT1G67550
Upregulated (FH < AR)	AT1G78270		Upregulated (AR < GS)	AT5G57800
Upregulated (FH < AR)	AT3G57530		Upregulated (AR < GS)	AT5G14880
Upregulated (FH < AR)	AT1G67580		Upregulated (AR < GS)	AT2G40400
Upregulated (FH < AR)	AT5G13570		Upregulated (AR < GS)	AT1G71860
Upregulated (FH < AR)	AT1G12780		Upregulated (AR < GS)	AT5G45490
Upregulated (FH < AR)	AT5G14570		Upregulated (AR < GS)	AT5G49950
Upregulated (FH < AR)	AT5G03940		Upregulated (AR < GS)	AT4G34840
Upregulated (FH < AR)	AT5G02600		Upregulated (AR < GS)	AT4G22320
Upregulated (FH < AR)	AT1G27752		Upregulated (AR < GS)	AT1G28685
Upregulated (FH < AR)	AT1G69252		Upregulated (AR < GS)	AT1G26570
Upregulated (FH < AR)	AT5G20950		Upregulated (AR < GS)	AT3G25700
Upregulated (FH < AR)	AT1G11340		Upregulated (AR < GS)	AT5G45290
Upregulated (FH < AR)	AT2G43160		Upregulated (AR < GS)	AT3G53900
Upregulated (FH < AR)	AT3G20670		Upregulated (AR < GS)	AT2G17480
Upregulated (FH < AR)	AT3G07010		Upregulated (AR < GS)	AT1G69420
Upregulated (FH < AR)	AT2G07718		Upregulated (AR < GS)	AT1G34640
Upregulated (FH < AR)	AT3G55160		Upregulated (AR < GS)	AT3G21055
Upregulated (FH < AR)	AT2G26190		Upregulated (AR < GS)	AT3G50530
Upregulated (FH < AR)	AT3G46600		Upregulated (AR < GS)	AT1G62750
Upregulated (FH < AR)	AT3G16857		Upregulated (AR < GS)	AT3G50340
Upregulated (FH < AR)	AT2G07783		Upregulated (AR < GS)	AT5G11320
Upregulated (FH < AR)	AT3G22310		Upregulated (AR < GS)	AT4G22000
Upregulated (FH < AR)	AT2G30440		Upregulated (AR < GS)	AT2G13800
Upregulated (FH < AR)	AT2G02090		Upregulated (AR < GS)	AT5G02960
Upregulated (FH < AR)	AT4G22530		Upregulated (AR < GS)	AT3G27230
Upregulated (FH < AR)	AT1G04780		Upregulated (AR < GS)	AT3G43740
Upregulated (FH < AR)	AT1G27090		Upregulated (AR < GS)	AT5G40230
Upregulated (FH < AR)	AT1G22620		Upregulated (AR < GS)	AT3G45600
Upregulated (FH < AR)	AT3G24420		Upregulated (AR < GS)	AT4G06701
Upregulated (FH < AR)	AT2G02930		Upregulated (AR < GS)	AT1G26230
Upregulated (FH < AR)	AT3G09000		Upregulated (AR < GS)	AT1G20900
Upregulated (FH < AR)	AT4G24150		Upregulated (AR < GS)	AT5G47380
Upregulated (FH < AR)	AT2G01020		Upregulated (AR < GS)	AT5G48530
Upregulated (FH < AR)	AT5G09840		Upregulated (AR < GS)	AT1G49430
Upregulated (FH < AR)	AT2G07811		Upregulated (AR < GS)	AT3G59110
Upregulated (FH < AR)	AT4G18690		Upregulated (AR < GS)	AT5G37790
Upregulated (FH < AR)	AT3G04470		Upregulated (AR < GS)	AT2G42247
Upregulated (FH < AR)	AT1G61740		Upregulated (AR < GS)	AT1G28660
Upregulated (FH < AR)	AT2G36990		Upregulated (AR < GS)	AT5G67270
Upregulated (FH < AR)	AT5G22110		Upregulated (AR < GS)	AT1G67960
Upregulated (FH < AR)	AT3G06955		Upregulated (AR < GS)	AT2G46420
Upregulated (FH < AR)	AT2G36350		Upregulated (AR < GS)	AT5G59870
Upregulated (FH < AR)	AT1G78570		Upregulated (AR < GS)	AT4G37240
Upregulated (FH < AR)	AT3G63420		Upregulated (AR < GS)	AT1G68010
Upregulated (FH < AR)	AT4G25670		Upregulated (AR < GS)	AT2G36420
Upregulated (FH < AR)	AT4G29060		Upregulated (AR < GS)	AT2G06200
Upregulated (FH < AR)	AT4G33400		Upregulated (AR < GS)	AT4G15540
Upregulated (FH < AR)	AT3G20680		Upregulated (AR < GS)	AT2G37100
Upregulated (FH < AR)	AT1G01030		Upregulated (AR < GS)	AT4G37580
Upregulated (FH < AR)	AT4G15490		Upregulated (AR < GS)	AT3G29760
Upregulated (FH < AR)	AT3G14640		Upregulated (AR < GS)	AT1G75710
Upregulated (FH < AR)	AT1G23380		Upregulated (AR < GS)	AT1G36920
Upregulated (FH < AR)	AT3G45630		Upregulated (AR < GS)	AT3G01680
Upregulated (FH < AR)	AT1G30510		Upregulated (AR < GS)	AT1G30835
Upregulated (FH < AR)	AT4G11280		Upregulated (AR < GS)	AT3G05750
Upregulated (FH < AR)	AT4G17500		Upregulated (AR < GS)	AT1G62670
Upregulated (FH < AR)	AT1G56600		Upregulated (AR < GS)	AT4G30720
Upregulated (FH < AR)	AT1G75140		Upregulated (AR < GS)	AT3G18240
Upregulated (FH < AR)	AT2G07826		Upregulated (AR < GS)	AT2G15440
Upregulated (FH < AR)	AT5G63940		Upregulated (AR < GS)	AT4G16780
Upregulated (FH < AR)	AT5G54810		Upregulated (AR < GS)	AT3G04630
Upregulated (FH < AR)	AT3G55720		Upregulated (AR < GS)	AT1G53350
Upregulated (FH < AR)	AT2G04890		Upregulated (AR < GS)	AT2G29890
Upregulated (FH < AR)	AT2G07641		Upregulated (AR < GS)	AT4G15830
Upregulated (FH < AR)	AT5G22790		Upregulated (AR < GS)	AT3G10700
Upregulated (FH < AR)	AT4G16780		Upregulated (AR < GS)	AT2G30870
Upregulated (FH < AR)	AT1G17410		Upregulated (AR < GS)	AT3G48700
Upregulated (FH < AR)	AT1G64040		Upregulated (AR < GS)	AT5G01890
Upregulated (FH < AR)	AT2G08340		Upregulated (AR < GS)	AT1G60230
Upregulated (FH < AR)	AT2G30140		Upregulated (AR < GS)	AT1G56080
Upregulated (FH < AR)	AT3G54540		Upregulated (AR < GS)	AT2G30362
Upregulated (FH < AR)	AT1G29260		Upregulated (AR < GS)	AT1G17745
Upregulated (FH < AR)	AT1G10810		Upregulated (AR < GS)	AT4G09890
Upregulated (FH < AR)	AT4G32910		Upregulated (AR < GS)	AT5G49460
Upregulated (FH < AR)	AT1G28380		Upregulated (AR < GS)	AT1G09210
Upregulated (FH < AR)	AT5G35670		Upregulated (AR < GS)	AT5G15320
Upregulated (FH < AR)	AT2G43820		Upregulated (AR < GS)	AT2G01170
Upregulated (FH < AR)	AT5G65590		Upregulated (AR < GS)	AT4G35880
Upregulated (FH < AR)	AT3G08030		Upregulated (AR < GS)	AT1G06827
Upregulated (FH < AR)	AT5G26200		Upregulated (AR < GS)	AT4G18060
Upregulated (FH < AR)	AT2G07699		Upregulated (AR < GS)	AT1G49975
Upregulated (FH < AR)	AT4G34710		Upregulated (AR < GS)	AT1G14610
Upregulated (FH < AR)	AT2G43510		Upregulated (AR < GS)	AT1G69580
Upregulated (FH < AR)	AT1G36730		Upregulated (AR < GS)	AT1G10522
Upregulated (FH < AR)	AT1G08070		Upregulated (AR < GS)	AT3G08030
Upregulated (FH < AR)	AT2G43010		Upregulated (AR < GS)	AT4G34970
Upregulated (FH < AR)	AT3G06010		Upregulated (AR < GS)	AT3G48810
Upregulated (FH < AR)	AT1G03360		Upregulated (AR < GS)	AT1G60160
Upregulated (FH < AR)	AT2G36770		Upregulated (AR < GS)	AT5G41000
Upregulated (FH < AR)	AT1G01520		Upregulated (AR < GS)	AT4G09020
Upregulated (FH < AR)	AT4G32520		Upregulated (AR < GS)	AT4G08390
Upregulated (FH < AR)	AT4G33690		Upregulated (AR < GS)	AT1G31950
Upregulated (FH < AR)	AT3G17465		Upregulated (AR < GS)	AT5G09850
Upregulated (FH < AR)	AT3G06180		Upregulated (AR < GS)	AT1G01830
Upregulated (FH < AR)	AT5G01700		Upregulated (AR < GS)	AT5G58600
Upregulated (FH < AR)	AT3G09850		Upregulated (AR < GS)	AT5G64980
Upregulated (FH < AR)	AT1G19610		Upregulated (AR < GS)	AT2G27970
Upregulated (FH < AR)	AT5G52550		Upregulated (AR < GS)	AT1G67590
Upregulated (FH < AR)	AT3G54740		Upregulated (AR < GS)	AT5G64140
Upregulated (FH < AR)	AT2G05345		Upregulated (AR < GS)	AT2G05330
Upregulated (FH < AR)	AT5G56860		Upregulated (AR < GS)	AT2G41950
Upregulated (FH < AR)	AT3G21295		Upregulated (AR < GS)	AT2G36400
Upregulated (FH < AR)	AT2G46330		Upregulated (AR < GS)	AT3G52590
Upregulated (FH < AR)	AT3G63350		Upregulated (AR < GS)	AT2G41760
Upregulated (FH < AR)	AT2G30800		Upregulated (AR < GS)	AT3G53690
Upregulated (FH < AR)	AT4G11230		Upregulated (AR < GS)	AT1G78080
Upregulated (FH < AR)	AT1G09610		Upregulated (AR < GS)	AT5G12940
Upregulated (FH < AR)	AT1G02930		Upregulated (AR < GS)	AT2G46330
Upregulated (FH < AR)	AT1G60740		Upregulated (AR < GS)	AT1G32470
Upregulated (FH < AR)	AT1G75800		Upregulated (AR < GS)	AT4G06980
Upregulated (FH < AR)	AT4G37870		Upregulated (AR < GS)	AT1G71440
Upregulated (FH < AR)	AT1G32810		Upregulated (AR < GS)	AT5G60520
Upregulated (FH < AR)	AT2G02060		Upregulated (AR < GS)	AT3G02050
Upregulated (FH < AR)	AT2G07682		Upregulated (AR < GS)	AT1G28280
Upregulated (FH < AR)	AT5G53440		Upregulated (AR < GS)	AT1G73570
Upregulated (FH < AR)	AT1G31350		Upregulated (AR < GS)	AT1G20691
Upregulated (FH < AR)	AT3G53280		Upregulated (AR < GS)	AT1G74510
Upregulated (FH < AR)	AT1G09070		Upregulated (AR < GS)	AT3G20000
Upregulated (FH < AR)	AT4G38230		Upregulated (AR < GS)	AT5G13980
Upregulated (FH < AR)	AT3G50950		Upregulated (AR < GS)	AT4G21430
Upregulated (FH < AR)	AT4G25200		Upregulated (AR < GS)	AT4G18270
Upregulated (FH < AR)	AT4G38545		Upregulated (AR < GS)	AT3G54920
Upregulated (FH < AR)	AT3G12510		Upregulated (AR < GS)	AT1G21560
Upregulated (FH < AR)	AT5G11250		Upregulated (AR < GS)	AT5G56700
Upregulated (FH < AR)	AT5G10190		Upregulated (AR < GS)	AT5G64940
Upregulated (FH < AR)	AT1G53200		Upregulated (AR < GS)	AT3G19180
Upregulated (FH < AR)	AT2G45560		Upregulated (AR < GS)	AT1G10850
Upregulated (FH < AR)	AT5G58430		Upregulated (AR < GS)	AT3G15356
Upregulated (FH < AR)	AT3G26220		Upregulated (AR < GS)	AT2G24630
Upregulated (FH < AR)	AT5G23350		Upregulated (AR < GS)	AT1G66150
Upregulated (FH < AR)	AT1G21130		Upregulated (AR < GS)	AT3G62630
Upregulated (FH < AR)	AT3G60910		Upregulated (AR < GS)	AT5G27700
Upregulated (FH < AR)	AT3G10985		Upregulated (AR < GS)	AT3G27180
Upregulated (FH < AR)	AT5G22480		Upregulated (AR < GS)	AT1G70770
Upregulated (FH < AR)	AT1G18330		Upregulated (AR < GS)	AT2G35500
Upregulated (FH < AR)	AT5G10120		Upregulated (AR < GS)	AT1G25500
Upregulated (FH < AR)	AT3G48115		Upregulated (AR < GS)	AT5G56610
Upregulated (FH < AR)	AT1G76520		Upregulated (AR < GS)	AT5G10290
Upregulated (FH < AR)	AT5G26865		Upregulated (AR < GS)	AT1G62440
Upregulated (FH < AR)	AT1G04870		Upregulated (AR < GS)	AT3G18780
Upregulated (FH < AR)	AT4G33980		Upregulated (AR < GS)	AT4G30270
Upregulated (FH < AR)	AT1G62422		Upregulated (AR < GS)	AT1G44740
Upregulated (FH < AR)	AT2G36270		Upregulated (AR < GS)	AT3G23830
Upregulated (FH < AR)	AT5G58020		Upregulated (AR < GS)	AT4G33220
Upregulated (FH < AR)	AT5G25130		Upregulated (AR < GS)	AT4G08810
Upregulated (FH < AR)	AT3G18780		Upregulated (AR < GS)	AT1G57610
Upregulated (FH < AR)	AT1G17147		Upregulated (AR < GS)	AT3G48550
Upregulated (FH < AR)	AT1G33590		Upregulated (AR < GS)	AT3G32980
Upregulated (FH < AR)	AT3G60350		Upregulated (AR < GS)	AT3G15750
Upregulated (FH < AR)	AT1G73480		Upregulated (AR < GS)	AT2G01210
Upregulated (FH < AR)	AT2G40140		Upregulated (AR < GS)	AT1G24360
Upregulated (FH < AR)	AT3G25900		Upregulated (AR < GS)	AT4G14800
Upregulated (FH < AR)	AT2G31585		Upregulated (AR < GS)	AT5G56710
Upregulated (FH < AR)	AT5G57710		Upregulated (AR < GS)	AT2G25520
Upregulated (FH < AR)	AT2G07725		Upregulated (AR < GS)	AT2G38360
Upregulated (FH < AR)	AT1G02920		Upregulated (AR < GS)	AT4G20430
Upregulated (FH < AR)	AT1G13530		Upregulated (AR < GS)	AT3G43810
Upregulated (FH < AR)	AT5G22640		Upregulated (AR < GS)	AT2G04660
Upregulated (FH < AR)	AT1G77210		Upregulated (AR < GS)	AT1G08890
Upregulated (FH < AR)	AT4G28650		Upregulated (AR < GS)	AT3G03780
Upregulated (FH < AR)	AT3G21300		Upregulated (AR < GS)	AT1G54730
Upregulated (FH < AR)	AT3G05060		Upregulated (AR < GS)	AT1G29750
Upregulated (FH < AR)	AT4G35940		Upregulated (AR < GS)	AT3G54110
Upregulated (FH < AR)	AT1G68500		Upregulated (AR < GS)	AT1G68238
Upregulated (FH < AR)	AT1G42440		Upregulated (AR < GS)	AT2G39700
Upregulated (FH < AR)	AT1G06590		Upregulated (AR < GS)	AT5G66320
Upregulated (FH < AR)	AT4G09750		Upregulated (AR < GS)	AT5G60570
Upregulated (FH < AR)	AT2G34900		Upregulated (AR < GS)	AT3G44220
Upregulated (FH < AR)	AT1G70360		Upregulated (AR < GS)	AT1G15500
Upregulated (FH < AR)	AT5G20960		Upregulated (AR < GS)	AT1G77760
Upregulated (FH < AR)	AT1G55820		Upregulated (AR < GS)	AT4G23490
Upregulated (FH < AR)	AT4G00231		Upregulated (AR < GS)	AT1G07200
Upregulated (FH < AR)	AT4G32760		Upregulated (AR < GS)	AT3G14415
Upregulated (FH < AR)	AT3G48870		Upregulated (AR < GS)	AT4G24970
Upregulated (FH < AR)	AT2G07724		Upregulated (AR < GS)	AT1G56720
Upregulated (FH < AR)	AT2G40090		Upregulated (AR < GS)	AT1G66430
Upregulated (FH < AR)	AT2G27050		Upregulated (AR < GS)	AT5G19770
Upregulated (FH < AR)	AT1G07440		Upregulated (AR < GS)	AT2G03590
Upregulated (FH < AR)	AT1G60010		Upregulated (AR < GS)	AT5G07040
Upregulated (FH < AR)	AT3G52140		Upregulated (AR < GS)	AT3G52750
Upregulated (FH < AR)	AT4G32050		Upregulated (AR < GS)	AT4G39150
Upregulated (FH < AR)	AT5G64270		Upregulated (AR < GS)	AT3G22780
Upregulated (FH < AR)	AT2G02880		Upregulated (AR < GS)	AT4G27310
Upregulated (FH < AR)	AT2G18850		Upregulated (AR < GS)	AT2G28050
Upregulated (FH < AR)	AT3G45830		Upregulated (AR < GS)	AT4G10450
Upregulated (FH < AR)	AT3G60160		Upregulated (AR < GS)	AT2G47440
Upregulated (FH < AR)	AT1G32127		Upregulated (AR < GS)	AT4G33950
Upregulated (FH < AR)	AT3G06355		Upregulated (AR < GS)	AT4G00690
Upregulated (FH < AR)	AT3G13222		Upregulated (AR < GS)	AT3G45390
Upregulated (FH < AR)	AT3G27550		Upregulated (AR < GS)	AT4G35640
Upregulated (FH < AR)	AT5G11260		Upregulated (AR < GS)	AT3G32230
Upregulated (FH < AR)	AT1G64400		Upregulated (AR < GS)	AT1G17270
Upregulated (FH < AR)	AT5G20230		Upregulated (AR < GS)	AT3G55280
Upregulated (FH < AR)	AT1G74350		Upregulated (AR < GS)	AT1G27400
Upregulated (FH < AR)	AT5G02950		Upregulated (AR < GS)	AT5G67110
Upregulated (FH < AR)	AT5G46050		Upregulated (AR < GS)	AT4G33360
Upregulated (FH < AR)	AT1G49600		Upregulated (AR < GS)	AT4G17890
Upregulated (FH < AR)	AT5G15580		Upregulated (AR < GS)	AT5G11950
Upregulated (FH < AR)	AT1G05894		Upregulated (AR < GS)	AT2G05940
Upregulated (FH < AR)	AT1G15430		Upregulated (AR < GS)	AT4G22850
Upregulated (FH < AR)	AT4G03190		Upregulated (AR < GS)	AT2G45400
Upregulated (FH < AR)	AT1G77000		Upregulated (AR < GS)	AT4G36180
Upregulated (FH < AR)	AT4G05885		Upregulated (AR < GS)	AT2G32280
Upregulated (FH < AR)	AT2G00500		Upregulated (AR < GS)	AT1G79430
Upregulated (FH < AR)	AT5G56550		Upregulated (AR < GS)	AT2G03760
Upregulated (FH < AR)	AT5G20670		Upregulated (AR < GS)	AT3G10760
Upregulated (FH < AR)	AT2G28840		Upregulated (AR < GS)	AT2G22170
Upregulated (FH < AR)	AT3G06940		Upregulated (AR < GS)	AT4G24900
Upregulated (FH < AR)	AT2G07785		Upregulated (AR < GS)	AT3G14740
Upregulated (FH < AR)	AT5G28740		Upregulated (AR < GS)	AT4G31360
Upregulated (FH < AR)	AT4G27970		Upregulated (AR < GS)	AT1G14750
Upregulated (FH < AR)	AT3G46670		Upregulated (AR < GS)	AT3G26060
Upregulated (FH < AR)	AT4G16480		Upregulated (AR < GS)	AT1G56570
Upregulated (FH < AR)	AT1G14470		Upregulated (AR < GS)	AT1G21480
Upregulated (FH < AR)	AT1G05560		Upregulated (AR < GS)	AT5G02190
Upregulated (FH < AR)	AT2G17990		Upregulated (AR < GS)	AT3G16560
Upregulated (FH < AR)	AT1G04400		Upregulated (AR < GS)	AT1G23740
Upregulated (FH < AR)	AT4G34419		Upregulated (AR < GS)	AT1G52000
Upregulated (FH < AR)	AT5G63190		Upregulated (AR < GS)	AT5G40240
Upregulated (FH < AR)	AT5G03470		Upregulated (AR < GS)	AT1G37130
Upregulated (FH < AR)	AT4G35110		Upregulated (AR < GS)	AT3G53540
Upregulated (FH < AR)	AT4G23840		Upregulated (AR < GS)	AT4G24060
Upregulated (FH < AR)	AT5G59790		Upregulated (AR < GS)	AT1G49400
Upregulated (FH < AR)	AT5G42940		Upregulated (AR < GS)	AT3G16570
Upregulated (FH < AR)	AT5G10300		Upregulated (AR < GS)	AT4G11340
Upregulated (FH < AR)	AT1G22190		Upregulated (AR < GS)	AT4G26840
Upregulated (FH < AR)	AT1G03370		Upregulated (AR < GS)	AT4G25840
Upregulated (FH < AR)	AT3G08947		Upregulated (AR < GS)	AT4G02010
Upregulated (FH < AR)	AT5G16960		Upregulated (AR < GS)	AT1G10820
Upregulated (FH < AR)	AT5G47220		Upregulated (AR < GS)	AT2G28740
Upregulated (FH < AR)	AT4G38540		Upregulated (AR < GS)	AT4G34419
Upregulated (FH < AR)	AT4G20320		Upregulated (AR < GS)	AT1G48175
Upregulated (FH < AR)	AT1G55530		Upregulated (AR < GS)	AT2G03980
Upregulated (FH < AR)	AT2G36320		Upregulated (AR < GS)	AT4G08770
Upregulated (FH < AR)	AT3G45060		Upregulated (AR < GS)	AT5G40490
Upregulated (FH < AR)	AT3G63060		Upregulated (AR < GS)	AT1G63855
Upregulated (FH < AR)	AT2G37362		Upregulated (AR < GS)	AT5G64130
Upregulated (FH < AR)	AT1G79160		Upregulated (AR < GS)	AT1G44000
Upregulated (FH < AR)	AT5G47910		Upregulated (AR < GS)	AT3G09200
Upregulated (FH < AR)	AT5G02840		Upregulated (AR < GS)	AT2G14750
Upregulated (FH < AR)	AT5G55700		Upregulated (AR < GS)	AT1G74470
Upregulated (FH < AR)	AT5G10960		Upregulated (AR < GS)	AT5G03300
Upregulated (FH < AR)	AT5G40390		Upregulated (AR < GS)	AT4G02100
Upregulated (FH < AR)	AT2G01450		Upregulated (AR < GS)	AT2G45470
Upregulated (FH < AR)	AT1G03106		Upregulated (AR < GS)	AT2G43030
Upregulated (FH < AR)	AT3G22520		Upregulated (AR < GS)	AT2G24645
Upregulated (FH < AR)	AT4G26620		Upregulated (AR < GS)	AT1G32310
Upregulated (FH < AR)	AT1G57820		Upregulated (AR < GS)	AT4G17486
Upregulated (FH < AR)	AT2G07671		Upregulated (AR < GS)	AT5G59380
Upregulated (FH < AR)	AT1G61370		Upregulated (AR < GS)	AT2G45830
Upregulated (FH < AR)	AT4G21500		Upregulated (AR < GS)	AT3G25670
Upregulated (FH < AR)	AT4G36500		Upregulated (AR < GS)	AT3G58820
Upregulated (FH < AR)	AT1G09940		Upregulated (AR < GS)	AT5G47570
Upregulated (FH < AR)	AT5G08610		Upregulated (AR < GS)	AT3G13870
Upregulated (FH < AR)	AT1G69760		Upregulated (AR < GS)	AT4G25160
Upregulated (FH < AR)	AT3G46730		Upregulated (AR < GS)	AT1G17500
Upregulated (FH < AR)	AT3G14180		Upregulated (AR < GS)	AT2G41450
Upregulated (FH < AR)	AT2G22890		Upregulated (AR < GS)	AT5G38590
Upregulated (FH < AR)	AT5G17050		Upregulated (AR < GS)	AT1G22850
Upregulated (FH < AR)	AT3G29000		Upregulated (AR < GS)	AT1G80080
Upregulated (FH < AR)	AT1G23450		Upregulated (AR < GS)	AT2G47470
Upregulated (FH < AR)	AT5G62700		Upregulated (AR < GS)	AT4G02790
Upregulated (FH < AR)	AT5G02565		Upregulated (AR < GS)	AT1G51080
Upregulated (FH < AR)	AT4G29840		Upregulated (AR < GS)	AT1G06080
Upregulated (FH < AR)	AT1G62300		Upregulated (AR < GS)	AT1G23260
Upregulated (FH < AR)	AT3G54950		Upregulated (AR < GS)	AT4G25260
Upregulated (FH < AR)	AT5G14960		Upregulated (AR < GS)	AT1G32583
Upregulated (FH < AR)	AT3G20830		Upregulated (AR < GS)	AT1G01090
Upregulated (FH < AR)	AT4G20980		Upregulated (AR < GS)	AT5G13870
Upregulated (FH < AR)	AT3G20770		Upregulated (AR < GS)	AT3G23255
Upregulated (FH < AR)	AT2G24180		Upregulated (AR < GS)	AT5G57350
Upregulated (FH < AR)	AT1G48405		Upregulated (AR < GS)	AT3G29100
Upregulated (FH < AR)	AT3G04650		Upregulated (AR < GS)	AT2G39390
Upregulated (FH < AR)	AT5G02010		Upregulated (AR < GS)	AT5G58550
Upregulated (FH < AR)	AT5G59050		Upregulated (AR < GS)	AT3G58810
Upregulated (FH < AR)	AT2G40080		Upregulated (AR < GS)	AT5G16130
Upregulated (FH < AR)	AT5G45870		Upregulated (AR < GS)	AT3G26932
Upregulated (FH < AR)	AT1G30820		Upregulated (AR < GS)	AT1G29310
Upregulated (FH < AR)	AT2G40340		Upregulated (AR < GS)	AT1G35215
Upregulated (FH < AR)	AT1G73890		Upregulated (AR < GS)	AT2G13100
Upregulated (FH < AR)	AT2G44490		Upregulated (AR < GS)	AT3G18130
Upregulated (FH < AR)	AT5G04810		Upregulated (AR < GS)	AT1G06700
Upregulated (FH < AR)	AT1G69890		Upregulated (AR < GS)	AT1G61970
Upregulated (FH < AR)	AT1G21460		Upregulated (AR < GS)	AT5G16640
Upregulated (FH < AR)	AT5G47430		Upregulated (AR < GS)	AT4G14100
Upregulated (FH < AR)	AT1G70070		Upregulated (AR < GS)	AT5G57130
Upregulated (FH < AR)	AT1G11950		Upregulated (AR < GS)	AT5G47180
Upregulated (FH < AR)	AT1G21680		Upregulated (AR < GS)	AT3G47620
Upregulated (FH < AR)	AT3G57520		Upregulated (AR < GS)	AT3G57980
Upregulated (FH < AR)	AT2G07695		Upregulated (AR < GS)	AT3G47400
Upregulated (FH < AR)	AT1G17530		Upregulated (AR < GS)	AT2G37160
Upregulated (FH < AR)	AT3G06190		Upregulated (AR < GS)	AT5G08020
Upregulated (FH < AR)	AT4G10070		Upregulated (AR < GS)	AT3G60380
Upregulated (FH < AR)	AT5G56980		Upregulated (AR < GS)	AT5G14060
Upregulated (FH < AR)	AT2G42960		Upregulated (AR < GS)	AT5G06940
Upregulated (FH < AR)	AT3G49900		Upregulated (AR < GS)	AT1G33080
Upregulated (FH < AR)	AT1G29350		Upregulated (AR < GS)	AT5G57180
Upregulated (FH < AR)	AT2G07707		Upregulated (AR < GS)	AT3G14240
Upregulated (FH < AR)	AT2G33500		Upregulated (AR < GS)	AT3G24240
Upregulated (FH < AR)	AT4G24972		Upregulated (AR < GS)	AT1G02205
Upregulated (FH < AR)	AT5G06330		Upregulated (AR < GS)	AT1G56300
Upregulated (FH < AR)	AT1G69930		Upregulated (AR < GS)	AT3G46560
Upregulated (FH < AR)	AT5G48412		Upregulated (AR < GS)	AT1G73470
Upregulated (FH < AR)	AT4G35100		Upregulated (AR < GS)	AT4G35100
Upregulated (FH < AR)	AT5G17380		Upregulated (AR < GS)	AT5G57980
Upregulated (FH < AR)	AT4G32020		Upregulated (AR < GS)	AT1G67730
Upregulated (FH < AR)	AT1G26360		Upregulated (AR < GS)	AT4G36440
Upregulated (FH < AR)	AT2G34750		Upregulated (AR < GS)	AT4G33380
Upregulated (FH < AR)	AT4G35090		Upregulated (AR < GS)	AT5G63700
Upregulated (FH < AR)	AT5G15780		Upregulated (AR < GS)	AT3G05905
Upregulated (FH < AR)	AT3G63380		Upregulated (AR < GS)	AT5G53550
Upregulated (FH < AR)	AT4G27950		Upregulated (AR < GS)	AT5G53210
Upregulated (FH < AR)	AT5G58350		Upregulated (AR < GS)	AT4G24780
Upregulated (FH < AR)	AT1G19600		Upregulated (AR < GS)	AT4G22580
Upregulated (FH < AR)	AT3G58530		Upregulated (AR < GS)	AT1G44830
Upregulated (FH < AR)	AT5G06560		Upregulated (AR < GS)	AT5G01240
Upregulated (FH < AR)	AT1G55450		Upregulated (AR < GS)	AT2G16880
Upregulated (FH < AR)	AT4G19210		Upregulated (AR < GS)	AT5G41120
Upregulated (FH < AR)	AT1G25280		Upregulated (AR < GS)	AT1G77630
Upregulated (FH < AR)	AT5G48380		Upregulated (AR < GS)	AT3G12145
Upregulated (FH < AR)	AT4G05460		Upregulated (AR < GS)	AT2G00880
Upregulated (FH < AR)	AT5G26600		Upregulated (AR < GS)	AT1G33480
Upregulated (FH < AR)	AT1G78265		Upregulated (AR < GS)	AT2G46850
Upregulated (FH < AR)	AT1G70590		Upregulated (AR < GS)	AT1G72510
Upregulated (FH < AR)	AT5G14120		Upregulated (AR < GS)	AT2G43040
Upregulated (FH < AR)	AT4G24680		Upregulated (AR < GS)	AT5G18260
Upregulated (FH < AR)	AT1G05380		Upregulated (AR < GS)	AT5G50370
Upregulated (FH < AR)	AT4G21710		Upregulated (AR < GS)	AT3G21465
Upregulated (FH < AR)	AT5G17860		Upregulated (AR < GS)	AT1G53390
Upregulated (FH < AR)	AT1G31820		Upregulated (AR < GS)	AT2G47690
Upregulated (FH < AR)	AT2G25430		Upregulated (AR < GS)	AT3G60450
Upregulated (FH < AR)	AT5G57035		Upregulated (AR < GS)	AT2G43560
Upregulated (FH < AR)	AT3G46658		Upregulated (AR < GS)	AT4G30490
Upregulated (FH < AR)	AT3G04930		Upregulated (AR < GS)	AT5G62230
Upregulated (FH < AR)	AT4G02410		Upregulated (AR < GS)	AT3G17790
Upregulated (FH < AR)	AT5G05550		Upregulated (AR < GS)	AT2G08760
Upregulated (FH < AR)	AT5G49665		Upregulated (AR < GS)	AT2G47230
Upregulated (FH < AR)	AT2G07777		Upregulated (AR < GS)	AT3G63480
Upregulated (FH < AR)	AT3G28180		Upregulated (AR < GS)	AT5G66470
Upregulated (FH < AR)	AT4G26970		Upregulated (AR < GS)	AT3G56020
Upregulated (FH < AR)	AT5G03670		Upregulated (AR < GS)	AT3G49250
Upregulated (FH < AR)	AT4G26150		Upregulated (AR < GS)	AT3G58865
Upregulated (FH < AR)	AT1G80530		Upregulated (AR < GS)	AT2G39180
Upregulated (FH < AR)	AT3G52250		Upregulated (AR < GS)	AT2G22390
Upregulated (FH < AR)	AT5G04760		Upregulated (AR < GS)	AT5G44490
Upregulated (FH < AR)	AT5G53160		Upregulated (AR < GS)	AT2G34170
Upregulated (FH < AR)	AT4G31530		Upregulated (AR < GS)	AT2G28070
Upregulated (FH < AR)	AT5G65850		Upregulated (AR < GS)	AT3G63300
Upregulated (FH < AR)	AT5G01950		Upregulated (AR < GS)	AT3G57560
Upregulated (FH < AR)	AT5G19930		Upregulated (AR < GS)	AT1G58290
Upregulated (FH < AR)	AT2G38470		Upregulated (AR < GS)	AT4G22810
Upregulated (FH < AR)	AT4G20830		Upregulated (AR < GS)	AT4G15910
Upregulated (FH < AR)	AT5G43100		Upregulated (AR < GS)	AT1G68130
Upregulated (FH < AR)	AT3G05220		Upregulated (AR < GS)	AT1G72130
Upregulated (FH < AR)	AT2G16640		Upregulated (AR < GS)	AT1G62150
Upregulated (FH < AR)	AT1G80300		Upregulated (AR < GS)	AT1G59840
Upregulated (FH < AR)	AT2G19640		Upregulated (AR < GS)	AT1G04820
Upregulated (FH < AR)	AT1G43160		Upregulated (AR < GS)	AT1G63220
Upregulated (FH < AR)	AT3G17970		Upregulated (AR < GS)	AT2G41840
Upregulated (FH < AR)	AT5G01340		Upregulated (AR < GS)	AT4G15510
Upregulated (FH < AR)	AT5G58130		Upregulated (AR < GS)	AT1G69510
Upregulated (FH < AR)	AT1G22400		Upregulated (AR < GS)	AT5G35080
Upregulated (FH < AR)	AT5G12210		Upregulated (AR < GS)	AT3G19400
Upregulated (FH < AR)	AT1G29120		Upregulated (AR < GS)	AT1G76720
Upregulated (FH < AR)	AT2G07741		Upregulated (AR < GS)	AT1G27930
Upregulated (FH < AR)	AT3G61150		Upregulated (AR < GS)	AT4G16890
Upregulated (FH < AR)	AT5G16900		Upregulated (AR < GS)	AT1G50120
Upregulated (FH < AR)	AT1G50420		Upregulated (AR < GS)	AT2G28630
Upregulated (FH < AR)	AT4G25640		Upregulated (AR < GS)	AT2G01950
Upregulated (FH < AR)	AT3G18100		Upregulated (AR < GS)	AT1G06227
Upregulated (FH < AR)	AT5G21280		Upregulated (AR < GS)	AT5G52990
Upregulated (FH < AR)	AT2G04865		Upregulated (AR < GS)	AT5G05430
Upregulated (FH < AR)	AT1G71960		Upregulated (AR < GS)	AT4G28060
Upregulated (FH < AR)	AT4G33565		Upregulated (AR < GS)	AT1G07930
Upregulated (FH < AR)	AT1G02050		Upregulated (AR < GS)	AT3G26550
Upregulated (FH < AR)	AT2G17787		Upregulated (AR < GS)	AT1G30210
Upregulated (FH < AR)	AT5G13970		Upregulated (AR < GS)	AT4G16563
Upregulated (FH < AR)	AT2G01100		Upregulated (AR < GS)	AT3G17780
Upregulated (FH < AR)	AT5G65683		Upregulated (AR < GS)	AT5G17670
Upregulated (FH < AR)	AT1G74100		Upregulated (AR < GS)	AT1G80100
Upregulated (FH < AR)	AT3G17710		Upregulated (AR < GS)	AT5G52910
Upregulated (FH < AR)	AT1G51140		Upregulated (AR < GS)	AT2G17525
Upregulated (FH < AR)	AT4G25700		Upregulated (AR < GS)	AT5G24830
Upregulated (FH < AR)	AT2G45980		Upregulated (AR < GS)	AT4G13210
Upregulated (FH < AR)	AT5G08380		Upregulated (AR < GS)	AT5G45775
Upregulated (FH < AR)	AT5G67350		Upregulated (AR < GS)	AT3G15115
Upregulated (FH < AR)	AT1G75830		Upregulated (AR < GS)	AT5G48300
Upregulated (FH < AR)	AT2G01008		Upregulated (AR < GS)	AT3G23100
Upregulated (FH < AR)	AT1G21450		Upregulated (AR < GS)	AT4G03070
Upregulated (FH < AR)	AT1G09900		Upregulated (AR < GS)	AT5G67060
Upregulated (FH < AR)	AT3G59020		Upregulated (AR < GS)	AT2G24290
Upregulated (FH < AR)	AT5G53570		Upregulated (AR < GS)	AT3G19050
Upregulated (FH < AR)	AT1G29370		Upregulated (AR < GS)	AT4G18390
Upregulated (FH < AR)	AT2G38770		Upregulated (AR < GS)	AT3G56760
Upregulated (FH < AR)	AT4G02350		Upregulated (AR < GS)	AT1G31040
Upregulated (FH < AR)	AT1G77500		Upregulated (AR < GS)	AT4G34570
Upregulated (FH < AR)	AT5G39050		Upregulated (AR < GS)	AT5G61020
Upregulated (FH < AR)	AT1G18890		Upregulated (AR < GS)	AT1G68825
Upregulated (FH < AR)	AT5G64420		Upregulated (AR < GS)	AT1G69700
Upregulated (FH < AR)	AT4G11360		Upregulated (AR < GS)	AT1G15410
Upregulated (FH < AR)	AT2G07711		Upregulated (AR < GS)	AT2G21050
Upregulated (FH < AR)	AT3G02160		Upregulated (AR < GS)	AT5G51150
Upregulated (FH < AR)	AT5G16880		Upregulated (AR < GS)	AT4G34950
Upregulated (FH < AR)	AT2G21050		Upregulated (AR < GS)	AT4G21060
Upregulated (FH < AR)	AT1G51355		Upregulated (AR < GS)	AT1G23080
Upregulated (FH < AR)	AT1G43710		Upregulated (AR < GS)	AT3G59190
Upregulated (FH < AR)	AT1G78380		Upregulated (AR < GS)	AT2G31300
Upregulated (FH < AR)	AT1G31860		Upregulated (AR < GS)	AT5G34850
Upregulated (FH < AR)	AT1G14830		Upregulated (AR < GS)	AT3G08930
Upregulated (FH < AR)	AT1G71000		Upregulated (AR < GS)	AT1G68400
Upregulated (FH < AR)	AT4G34880		Upregulated (AR < GS)	AT4G17050
Upregulated (FH < AR)	AT1G04300		Upregulated (AR < GS)	AT2G19590
Upregulated (FH < AR)	AT2G21330		Upregulated (AR < GS)	AT1G28710
Upregulated (FH < AR)	AT2G30350		Upregulated (AR < GS)	AT5G63780
Upregulated (FH < AR)	AT2G28800		Upregulated (AR < GS)	AT4G23790
Upregulated (FH < AR)	AT1G29340		Upregulated (AR < GS)	AT3G62390
Upregulated (FH < AR)	AT2G34030		Upregulated (AR < GS)	AT3G17390
Upregulated (FH < AR)	AT4G32650		Upregulated (AR < GS)	AT5G44560
Upregulated (FH < AR)	AT5G34853		Upregulated (AR < GS)	AT4G33260
Upregulated (FH < AR)	AT1G27750		Upregulated (AR < GS)	AT4G17190
Upregulated (FH < AR)	AT1G07530		Upregulated (AR < GS)	AT3G27240
Upregulated (FH < AR)	AT3G21720		Upregulated (AR < GS)	AT2G21260
Upregulated (FH < AR)	AT3G45638		Upregulated (AR < GS)	AT2G22650
Upregulated (FH < AR)	AT3G51350		Upregulated (AR < GS)	AT1G30660
Upregulated (FH < AR)	AT1G74740		Upregulated (AR < GS)	AT3G45400
Upregulated (FH < AR)	AT3G48160		Upregulated (AR < GS)	AT1G18550
Upregulated (FH < AR)	AT4G29900		Upregulated (AR < GS)	AT1G61660
Upregulated (FH < AR)	AT5G49890		Upregulated (AR < GS)	AT1G77510
Upregulated (FH < AR)	AT1G76070		Upregulated (AR < GS)	AT2G37790
Upregulated (FH < AR)	AT2G07727		Upregulated (AR < GS)	AT5G54140
Upregulated (FH < AR)	AT2G24760		Upregulated (AR < GS)	AT3G27160
Upregulated (FH < AR)	AT3G48560		Upregulated (AR < GS)	AT3G21820
Upregulated (FH < AR)	AT1G63680		Upregulated (AR < GS)	AT1G56190
Upregulated (FH < AR)	AT4G32040		Upregulated (AR < GS)	AT3G27640
Upregulated (FH < AR)	AT2G18700		Upregulated (AR < GS)	AT1G69620
Upregulated (FH < AR)	AT5G02100		Upregulated (AR < GS)	AT5G16590
Upregulated (FH < AR)	AT4G31040		Upregulated (AR < GS)	AT4G14310
Upregulated (FH < AR)	AT2G38560		Upregulated (AR < GS)	AT2G17820
Upregulated (FH < AR)	AT3G51790		Upregulated (AR < GS)	AT4G04640
Upregulated (FH < AR)	AT4G34100		Upregulated (AR < GS)	AT1G57860
Upregulated (FH < AR)	AT5G05130		Upregulated (AR < GS)	AT1G63160
Upregulated (FH < AR)	AT1G61140		Upregulated (AR < GS)	AT1G28510
Upregulated (FH < AR)	AT1G30400		Upregulated (AR < GS)	AT4G18730
Upregulated (FH < AR)	AT5G57870		Upregulated (AR < GS)	AT5G12150
Upregulated (FH < AR)	AT1G67570		Upregulated (AR < GS)	AT3G01480
Upregulated (FH < AR)	AT3G27700		Upregulated (AR < GS)	AT1G09185
Upregulated (FH < AR)	AT5G60700		Upregulated (AR < GS)	AT3G45030
Upregulated (FH < AR)	AT4G08460		Upregulated (AR < GS)	AT4G09810
Upregulated (FH < AR)	AT1G58110		Upregulated (AR < GS)	AT3G61160
Upregulated (FH < AR)	AT2G07678		Upregulated (AR < GS)	AT3G43980
Upregulated (FH < AR)	AT3G11210		Upregulated (AR < GS)	AT3G12610
Upregulated (FH < AR)	AT1G69270		Upregulated (AR < GS)	AT1G47290
Upregulated (FH < AR)	AT1G20980		Upregulated (AR < GS)	AT1G09750
Upregulated (FH < AR)	AT2G16586		Upregulated (AR < GS)	AT3G25540
Upregulated (FH < AR)	AT1G07728		Upregulated (AR < GS)	AT3G15570
Upregulated (FH < AR)	AT5G10550		Upregulated (AR < GS)	AT5G19740
Upregulated (FH < AR)	AT1G55850		Upregulated (AR < GS)	AT5G57100
Upregulated (FH < AR)	AT3G29787		Upregulated (AR < GS)	AT5G44660
Upregulated (FH < AR)	AT1G12820		Upregulated (AR < GS)	AT3G25120
Upregulated (FH < AR)	AT5G10520		Upregulated (AR < GS)	AT1G08590
Upregulated (FH < AR)	AT3G23920		Upregulated (AR < GS)	AT1G54250
Upregulated (FH < AR)	AT5G56030		Upregulated (AR < GS)	AT3G45610
Upregulated (FH < AR)	AT1G59590		Upregulated (AR < GS)	AT4G30190
Upregulated (FH < AR)	AT3G25910		Upregulated (AR < GS)	AT1G67510
Upregulated (FH < AR)	AT4G19870		Upregulated (AR < GS)	AT2G21280
Upregulated (FH < AR)	AT1G80410		Upregulated (AR < GS)	AT5G59750
Upregulated (FH < AR)	AT1G71140		Upregulated (AR < GS)	AT4G27090
Upregulated (FH < AR)	AT1G67820		Upregulated (AR < GS)	AT1G02720
Upregulated (FH < AR)	AT3G48195		Upregulated (AR < GS)	AT2G01290
Upregulated (FH < AR)	AT3G06455		Upregulated (AR < GS)	AT3G61100
Upregulated (FH < AR)	AT4G16141		Upregulated (AR < GS)	AT3G61440
Upregulated (FH < AR)	AT3G04640		Upregulated (AR < GS)	AT4G37040
Upregulated (FH < AR)	AT3G49800		Upregulated (AR < GS)	AT5G17240
Upregulated (FH < AR)	AT1G33110		Upregulated (AR < GS)	AT1G71220
Upregulated (FH < AR)	AT5G03858		Upregulated (AR < GS)	AT4G23020
Upregulated (FH < AR)	AT3G45660		Upregulated (AR < GS)	AT4G17520
Upregulated (FH < AR)	AT5G01930		Upregulated (AR < GS)	AT3G61770
Upregulated (FH < AR)	AT5G62570		Upregulated (AR < GS)	AT2G24170
Upregulated (FH < AR)	AT2G05235		Upregulated (AR < GS)	AT4G24580
Upregulated (FH < AR)	AT4G26000		Upregulated (AR < GS)	AT5G10830
Upregulated (FH < AR)	AT4G15890		Upregulated (AR < GS)	AT5G22340
Upregulated (FH < AR)	AT1G23460		Upregulated (AR < GS)	AT1G34340
Upregulated (FH < AR)	AT3G09260		Upregulated (AR < GS)	AT5G14390
Upregulated (FH < AR)	AT5G23080		Upregulated (AR < GS)	AT3G50240
Upregulated (FH < AR)	AT1G07250		Upregulated (AR < GS)	AT4G21820
Upregulated (FH < AR)	AT3G61790		Upregulated (AR < GS)	AT5G59770
Upregulated (FH < AR)	AT1G06800		Upregulated (AR < GS)	AT4G10770
Upregulated (FH < AR)	AT1G17210		Upregulated (AR < GS)	AT1G29660
Upregulated (FH < AR)	AT3G04350		Upregulated (AR < GS)	AT4G09805
Upregulated (FH < AR)	AT4G30190		Upregulated (AR < GS)	AT3G20898
Upregulated (FH < AR)	AT3G08943		Upregulated (AR < GS)	AT2G35060
Upregulated (FH < AR)	AT1G30010		Upregulated (AR < GS)	AT1G10890
Upregulated (FH < AR)	AT5G20070		Upregulated (AR < GS)	AT3G24516
Upregulated (FH < AR)	AT3G14750		Upregulated (AR < GS)	AT1G79580
Upregulated (FH < AR)	AT1G08230		Upregulated (AR < GS)	AT1G31935
Upregulated (FH < AR)	AT5G54170		Upregulated (AR < GS)	AT3G46210
Upregulated (FH < AR)	AT3G09880		Upregulated (AR < GS)	AT4G26400
Upregulated (FH < AR)	AT4G31420		Upregulated (AR < GS)	AT5G04740
Upregulated (FH < AR)	AT3G22170		Upregulated (AR < GS)	AT4G31820
Upregulated (FH < AR)	AT2G47780		Upregulated (AR < GS)	AT1G63850
Upregulated (FH < AR)	AT2G41410		Upregulated (AR < GS)	AT4G12690
Upregulated (FH < AR)	AT1G04280		Upregulated (AR < GS)	AT5G06700
Upregulated (FH < AR)	AT1G20620		Upregulated (AR < GS)	AT2G37660
Upregulated (FH < AR)	AT5G03240		Upregulated (AR < GS)	AT4G33120
Upregulated (FH < AR)	AT5G48160		Upregulated (AR < GS)	AT2G36160
Upregulated (FH < AR)	AT5G64840		Upregulated (AR < GS)	AT4G19590
Upregulated (FH < AR)	AT1G16620		Upregulated (AR < GS)	AT2G20450
Upregulated (FH < AR)	AT2G07787		Upregulated (AR < GS)	AT4G39390
Upregulated (FH < AR)	AT1G10170		Upregulated (AR < GS)	AT3G15530
Upregulated (FH < AR)	AT3G55270		Upregulated (AR < GS)	AT3G55750
Upregulated (FH < AR)	AT5G05880		Upregulated (AR < GS)	AT2G33880
Upregulated (FH < AR)	AT2G07681		Upregulated (AR < GS)	AT2G35780
Upregulated (FH < AR)	AT1G03740		Upregulated (AR < GS)	AT2G01570
Upregulated (FH < AR)	AT5G19440		Upregulated (AR < GS)	AT2G17280
Upregulated (FH < AR)	AT5G23070		Upregulated (AR < GS)	AT4G34220
Upregulated (FH < AR)	AT2G30160		Upregulated (AR < GS)	AT2G25220
Upregulated (FH < AR)	AT4G31750		Upregulated (AR < GS)	AT5G08110
Upregulated (FH < AR)	AT1G71730		Upregulated (AR < GS)	AT1G11125
Upregulated (FH < AR)	AT1G80440		Upregulated (AR < GS)	AT1G57660
Upregulated (FH < AR)	AT4G23180		Upregulated (AR < GS)	AT2G19880
Upregulated (FH < AR)	AT4G29130		Upregulated (AR < GS)	AT5G50300
Upregulated (FH < AR)	AT4G26400		Upregulated (AR < GS)	AT5G19120
Upregulated (FH < AR)	AT3G09790		Upregulated (AR < GS)	AT1G05320
Upregulated (FH < AR)	AT3G06200		Upregulated (AR < GS)	AT3G30843
Upregulated (FH < AR)	AT3G04480		Upregulated (AR < GS)	AT5G16690
Upregulated (FH < AR)	AT1G34370		Upregulated (AR < GS)	AT4G02970
Upregulated (FH < AR)	AT3G03880		Upregulated (AR < GS)	AT4G21770
Upregulated (FH < AR)	AT4G39070		Upregulated (AR < GS)	AT2G28330
Upregulated (FH < AR)	AT2G02160		Upregulated (AR < GS)	AT2G07340
Upregulated (FH < AR)	AT2G44410		Upregulated (AR < GS)	AT2G34650
Upregulated (FH < AR)	AT5G60790		Upregulated (AR < GS)	AT4G12880
Upregulated (FH < AR)	AT4G14090		Upregulated (AR < GS)	AT3G22370
Upregulated (FH < AR)	AT3G15850		Upregulated (AR < GS)	AT1G72150
Upregulated (FH < AR)	AT5G62710		Upregulated (AR < GS)	AT3G48440
Upregulated (FH < AR)	AT1G50480		Upregulated (AR < GS)	AT1G48315
Upregulated (FH < AR)	AT3G44330		Upregulated (AR < GS)	AT3G53890
Upregulated (FH < AR)	AT1G58100		Upregulated (AR < GS)	AT3G25520
Upregulated (FH < AR)	AT2G15630		Upregulated (AR < GS)	AT5G06290
Upregulated (FH < AR)	AT5G38640		Upregulated (AR < GS)	AT3G46020
Upregulated (FH < AR)	AT5G09970		Upregulated (AR < GS)	AT1G14900
Upregulated (FH < AR)	AT4G18160		Upregulated (AR < GS)	AT1G31070
Upregulated (FH < AR)	AT3G02260		Upregulated (AR < GS)	AT5G66631
Upregulated (FH < AR)	AT1G14200		Upregulated (AR < GS)	AT5G42445
Upregulated (FH < AR)	AT1G15125		Upregulated (AR < GS)	AT2G16430
Upregulated (FH < AR)	AT5G41020		Upregulated (AR < GS)	AT5G25590
Upregulated (FH < AR)	AT2G27830		Upregulated (AR < GS)	AT5G54569
Upregulated (FH < AR)	AT1G03230		Upregulated (AR < GS)	AT3G52880
Upregulated (FH < AR)	AT5G60800		Upregulated (AR < GS)	AT2G16400
Upregulated (FH < AR)	AT5G16750		Upregulated (AR < GS)	AT2G44660
Upregulated (FH < AR)	AT1G49032		Upregulated (AR < GS)	AT5G14210
Upregulated (FH < AR)	AT2G07835		Upregulated (AR < GS)	AT3G28153
Upregulated (FH < AR)	AT4G17410		Upregulated (AR < GS)	AT2G17800
Upregulated (FH < AR)	AT4G19700		Upregulated (AR < GS)	AT5G51850
Upregulated (FH < AR)	AT5G05860		Upregulated (AR < GS)	AT2G20840
Upregulated (FH < AR)	AT2G07662		Upregulated (AR < GS)	AT1G47640
Upregulated (FH < AR)	AT5G41670		Upregulated (AR < GS)	AT3G54320
Upregulated (FH < AR)	AT2G05195		Upregulated (AR < GS)	AT1G77200
Upregulated (FH < AR)	AT2G29340		Upregulated (AR < GS)	AT1G54510
Upregulated (FH < AR)	AT3G01405		Upregulated (AR < GS)	AT1G57600
Upregulated (FH < AR)	AT5G53480		Upregulated (AR < GS)	AT5G49100
Upregulated (FH < AR)	AT4G28760		Upregulated (AR < GS)	AT5G55760
Upregulated (FH < AR)	AT1G56290		Upregulated (AR < GS)	AT5G17650
Upregulated (FH < AR)	AT5G10720		Upregulated (AR < GS)	AT3G61010
Upregulated (FH < AR)	AT2G27505		Upregulated (AR < GS)	AT2G30170
Upregulated (FH < AR)	AT3G06345		Upregulated (AR < GS)	AT1G04410
Upregulated (FH < AR)	AT3G44310		Upregulated (AR < GS)	AT2G14050
Upregulated (FH < AR)	AT4G11300		Upregulated (AR < GS)	AT2G07050
Upregulated (FH < AR)	AT2G07723		Upregulated (AR < GS)	AT2G14820
Upregulated (FH < AR)	AT2G24120		Upregulated (AR < GS)	AT1G53250
Upregulated (FH < AR)	AT1G15100		Upregulated (AR < GS)	AT5G61170
Upregulated (FH < AR)	AT2G00870		Upregulated (AR < GS)	AT5G13090
Upregulated (FH < AR)	AT1G70290		Upregulated (AR < GS)	AT1G08510
Upregulated (FH < AR)	AT3G57120		Upregulated (AR < GS)	AT2G46980
Upregulated (FH < AR)	AT3G44300		Upregulated (AR < GS)	AT1G76450
Upregulated (FH < AR)	AT1G28360		Upregulated (AR < GS)	AT4G09160
Upregulated (FH < AR)	AT5G41270		Upregulated (AR < GS)	AT4G04972
Upregulated (FH < AR)	AT2G47890		Upregulated (AR < GS)	AT1G48880
Upregulated (FH < AR)	AT3G27750		Upregulated (AR < GS)	AT4G14200
Upregulated (FH < AR)	AT5G19820		Upregulated (AR < GS)	AT2G24300
Upregulated (FH < AR)	AT5G40880		Upregulated (AR < GS)	AT4G29350
Upregulated (FH < AR)	AT3G26200		Upregulated (AR < GS)	AT1G05220
Upregulated (FH < AR)	AT1G72210		Upregulated (AR < GS)	AT5G60300
Upregulated (FH < AR)	AT4G28070		Upregulated (AR < GS)	AT1G08660
Upregulated (FH < AR)	AT2G41530		Upregulated (AR < GS)	AT5G54200
Upregulated (FH < AR)	AT4G16143		Upregulated (AR < GS)	AT4G30290
Upregulated (FH < AR)	AT5G24165		Upregulated (AR < GS)	AT3G04920
Upregulated (FH < AR)	AT2G41260		Upregulated (AR < GS)	AT2G25640
Upregulated (FH < AR)	AT3G16010		Upregulated (AR < GS)	AT1G66180
Upregulated (FH < AR)	AT5G42830		Upregulated (AR < GS)	AT1G18840
Upregulated (FH < AR)	AT2G01710		Upregulated (AR < GS)	AT1G15002
Upregulated (FH < AR)	AT3G16520		Upregulated (AR < GS)	AT1G07790
Upregulated (FH < AR)	AT3G17090		Upregulated (AR < GS)	AT3G04070
Upregulated (FH < AR)	AT3G63052		Upregulated (AR < GS)	AT5G63490
Upregulated (FH < AR)	AT5G15810		Upregulated (AR < GS)	AT5G36940
Upregulated (FH < AR)	AT2G16365		Upregulated (AR < GS)	AT1G23000
Upregulated (FH < AR)	AT5G67630		Upregulated (AR < GS)	AT5G19530
Upregulated (FH < AR)	AT1G68585		Upregulated (AR < GS)	AT4G21550
Upregulated (FH < AR)	AT5G67330		Upregulated (AR < GS)	AT3G30720
Upregulated (FH < AR)	AT3G51840		Upregulated (AR < GS)	AT2G22480
Upregulated (FH < AR)	AT1G13340		Upregulated (AR < GS)	AT2G20850
Upregulated (FH < AR)	AT5G11890		Upregulated (AR < GS)	AT2G01130
Upregulated (FH < AR)	AT5G43930		Upregulated (AR < GS)	AT1G63690
Upregulated (FH < AR)	AT1G02170		Upregulated (AR < GS)	AT1G02280
Upregulated (FH < AR)	AT5G65300		Upregulated (AR < GS)	AT3G07870
Upregulated (FH < AR)	AT4G30210		Upregulated (AR < GS)	AT4G28050
Upregulated (FH < AR)	AT5G07340		Upregulated (AR < GS)	AT2G38530
Upregulated (FH < AR)	AT3G26230		Upregulated (AR < GS)	AT5G44600
Upregulated (FH < AR)	AT3G10650		Upregulated (AR < GS)	AT1G44790
Upregulated (FH < AR)	AT5G26742		Upregulated (AR < GS)	AT3G61550
Upregulated (FH < AR)	AT1G72060		Upregulated (AR < GS)	AT4G39955
Upregulated (FH < AR)	AT1G26770		Upregulated (AR < GS)	AT2G28620
Upregulated (FH < AR)	AT3G10030		Upregulated (AR < GS)	AT1G47740
Upregulated (FH < AR)	AT3G12400		Upregulated (AR < GS)	AT3G07480
Upregulated (FH < AR)	AT2G37710		Upregulated (AR < GS)	AT3G27210
Upregulated (FH < AR)	AT4G24800		Upregulated (AR < GS)	AT5G40650
Upregulated (FH < AR)	AT5G09330		Upregulated (AR < GS)	AT2G12646
Upregulated (FH < AR)	AT5G22290		Upregulated (AR < GS)	AT1G62914
Upregulated (FH < AR)	AT4G30350		Upregulated (AR < GS)	AT4G25290
Upregulated (FH < AR)	AT2G45000		Upregulated (AR < GS)	AT1G46264
Upregulated (FH < AR)	AT4G09630		Upregulated (AR < GS)	AT1G35500
Upregulated (FH < AR)	AT4G26050		Upregulated (AR < GS)	AT5G66910
Upregulated (FH < AR)	AT2G38830		Upregulated (AR < GS)	AT2G22610
Upregulated (FH < AR)	AT5G25930		Upregulated (AR < GS)	AT3G15940
Upregulated (FH < AR)	AT2G41560		Upregulated (AR < GS)	AT1G12460
Upregulated (FH < AR)	AT3G09440		Upregulated (AR < GS)	AT3G57630
Upregulated (FH < AR)	AT4G17060		Upregulated (AR < GS)	AT1G18090
Upregulated (FH < AR)	AT2G23070		Upregulated (AR < GS)	AT5G39240
Upregulated (FH < AR)	AT3G11600		Upregulated (AR < GS)	AT3G10500
Upregulated (FH < AR)	AT4G33467		Upregulated (AR < GS)	AT4G07960
Upregulated (FH < AR)	AT1G35660		Upregulated (AR < GS)	AT2G04655
Upregulated (FH < AR)	AT5G47880		Upregulated (AR < GS)	AT3G10080
Upregulated (FH < AR)	AT1G64795		Upregulated (AR < GS)	AT1G11150
Upregulated (FH < AR)	AT1G61260		Upregulated (AR < GS)	AT5G15350
Upregulated (FH < AR)	AT2G07599		Upregulated (AR < GS)	AT1G52600
Upregulated (FH < AR)	AT5G03450		Upregulated (AR < GS)	AT3G24360
Upregulated (FH < AR)	AT3G13920		Upregulated (AR < GS)	AT1G24240
Upregulated (FH < AR)	AT1G27130		Upregulated (AR < GS)	AT3G25040
Upregulated (FH < AR)	AT1G19490		Upregulated (AR < GS)	AT1G78050
Upregulated (FH < AR)	AT1G12220		Upregulated (AR < GS)	AT1G42960
Upregulated (FH < AR)	AT1G77680		Upregulated (AR < GS)	AT3G08620
Upregulated (FH < AR)	AT5G45860		Upregulated (AR < GS)	AT3G46320
Upregulated (FH < AR)	AT5G64070		Upregulated (AR < GS)	AT5G34940
Upregulated (FH < AR)	AT4G18880		Upregulated (AR < GS)	AT5G67200
Upregulated (FH < AR)	AT3G46510		Upregulated (AR < GS)	AT1G14690
Upregulated (FH < AR)	AT2G07715		Upregulated (AR < GS)	AT2G01140
Upregulated (FH < AR)	AT4G28830		Upregulated (AR < GS)	AT1G12200
Upregulated (FH < AR)	AT2G24240		Upregulated (AR < GS)	AT3G07540
Upregulated (FH < AR)	AT4G23060		Upregulated (AR < GS)	AT2G43360
Upregulated (FH < AR)	AT1G25275		Upregulated (AR < GS)	AT1G56020
Upregulated (FH < AR)	AT2G07706		Upregulated (AR < GS)	AT5G53740
Upregulated (FH < AR)	AT2G21950		Upregulated (AR < GS)	AT3G25597
Upregulated (FH < AR)	AT1G70520		Upregulated (AR < GS)	AT1G55210
Upregulated (FH < AR)	AT5G09610		Upregulated (AR < GS)	AT3G13470
Upregulated (FH < AR)	AT5G18360		Upregulated (AR < GS)	AT1G29590
Upregulated (FH < AR)	AT5G64310		Upregulated (AR < GS)	AT3G52930
Upregulated (FH < AR)	AT5G11460		Upregulated (AR < GS)	AT3G51820
Upregulated (FH < AR)	AT5G42820		Upregulated (AR < GS)	AT5G63420
Upregulated (FH < AR)	AT3G22860		Upregulated (AR < GS)	AT5G63310
Upregulated (FH < AR)	AT1G65970		Upregulated (AR < GS)	AT1G50440
Upregulated (FH < AR)	AT1G51600		Upregulated (AR < GS)	AT5G57090
Upregulated (FH < AR)	AT5G06839		Upregulated (AR < GS)	AT4G24620
Upregulated (FH < AR)	AT2G32440		Upregulated (AR < GS)	AT2G11140
Upregulated (FH < AR)	AT1G28070		Upregulated (AR < GS)	AT5G19690
Upregulated (FH < AR)	AT1G27650		Upregulated (AR < GS)	AT1G18670
Upregulated (FH < AR)	AT1G66160		Upregulated (AR < GS)	AT1G74456
Upregulated (FH < AR)	AT5G01680		Upregulated (AR < GS)	AT1G12920
Upregulated (FH < AR)	AT2G07747		Upregulated (AR < GS)	AT3G06740
Upregulated (FH < AR)	AT1G02690		Upregulated (AR < GS)	AT2G37585
Upregulated (FH < AR)	AT2G07798		Upregulated (AR < GS)	AT3G54560
Upregulated (FH < AR)	AT5G22740		Upregulated (AR < GS)	AT5G10800
Upregulated (FH < AR)	AT1G12970		Upregulated (AR < GS)	AT3G54650
Upregulated (FH < AR)	AT2G24830		Upregulated (AR < GS)	AT1G11420
Upregulated (FH < AR)	AT4G15096		Upregulated (AR < GS)	AT4G25270
Upregulated (FH < AR)	AT5G13950		Upregulated (AR < GS)	AT3G60245
Upregulated (FH < AR)	AT2G20780		Upregulated (AR < GS)	AT4G24090
Upregulated (FH < AR)	AT1G13160		Upregulated (AR < GS)	AT2G14460
Upregulated (FH < AR)	AT3G14800		Upregulated (AR < GS)	AT1G01080
Upregulated (FH < AR)	AT3G54625		Upregulated (AR < GS)	AT1G01290
Upregulated (FH < AR)	AT4G37120		Upregulated (AR < GS)	AT4G16390
Upregulated (FH < AR)	AT1G52320		Upregulated (AR < GS)	AT1G14210
Upregulated (FH < AR)	AT2G31160		Upregulated (AR < GS)	AT3G03050
Upregulated (FH < AR)	AT4G30840		Upregulated (AR < GS)	AT1G55740
Upregulated (FH < AR)	AT3G46660		Upregulated (AR < GS)	AT5G15970
Upregulated (FH < AR)	AT3G44720		Upregulated (AR < GS)	AT5G40870
Upregulated (FH < AR)	AT2G30990		Upregulated (AR < GS)	AT2G39460
Upregulated (FH < AR)	AT5G15570		Upregulated (AR < GS)	AT3G12587
Upregulated (FH < AR)	AT5G46840		Upregulated (AR < GS)	AT5G43310
Upregulated (FH < AR)	AT3G61600		Upregulated (AR < GS)	AT2G29400
Upregulated (FH < AR)	AT1G09320		Upregulated (AR < GS)	AT1G71250
Upregulated (FH < AR)	AT2G16900		Upregulated (AR < GS)	AT1G06883
Upregulated (FH < AR)	AT4G31800		Upregulated (AR < GS)	AT2G40765
Upregulated (FH < AR)	AT3G18830		Upregulated (AR < GS)	AT5G22630
Upregulated (FH < AR)	AT5G23680		Upregulated (AR < GS)	AT2G38120
Upregulated (FH < AR)	AT2G38820		Upregulated (AR < GS)	AT4G01450
Upregulated (FH < AR)	AT5G16320		Upregulated (AR < GS)	AT1G03630
Upregulated (FH < AR)	AT1G49540		Upregulated (AR < GS)	AT5G10360
Upregulated (FH < AR)	AT3G26750		Upregulated (AR < GS)	AT4G14713
Upregulated (FH < AR)	AT1G07740		Upregulated (AR < GS)	AT5G42420
Upregulated (FH < AR)	AT3G25890		Upregulated (AR < GS)	AT1G76670
Upregulated (FH < AR)	AT1G11480		Upregulated (AR < GS)	AT1G24764
Upregulated (FH < AR)	AT1G09010		Upregulated (AR < GS)	AT3G11700
Upregulated (FH < AR)	AT2G02100		Upregulated (AR < GS)	AT4G27230
Upregulated (FH < AR)	AT1G09570		Upregulated (AR < GS)	AT1G34210
Upregulated (FH < AR)	AT1G22890		Upregulated (AR < GS)	AT3G62300
Upregulated (FH < AR)	AT3G54650		Upregulated (AR < GS)	AT5G52900
Upregulated (FH < AR)	AT1G22500		Upregulated (AR < GS)	AT3G54260
Upregulated (FH < AR)	AT4G23050		Upregulated (AR < GS)	AT1G76790
Upregulated (FH < AR)	AT1G13930		Upregulated (AR < GS)	AT1G27450
Upregulated (FH < AR)	AT3G17450		Upregulated (AR < GS)	AT1G29040
Upregulated (FH < AR)	AT5G06860		Upregulated (AR < GS)	AT2G25590
Upregulated (FH < AR)	AT5G63200		Upregulated (AR < GS)	AT5G51010
Upregulated (FH < AR)	AT2G31810		Upregulated (AR < GS)	AT4G30000
Upregulated (FH < AR)	AT1G09970		Upregulated (AR < GS)	AT4G02120
Upregulated (FH < AR)	AT3G53460		Upregulated (AR < GS)	AT1G64580
Upregulated (FH < AR)	AT3G24870		Upregulated (AR < GS)	AT5G24330
Upregulated (FH < AR)	AT1G05200		Upregulated (AR < GS)	AT3G47600
Upregulated (FH < AR)	AT3G53180		Upregulated (AR < GS)	AT3G46200
Upregulated (FH < AR)	AT5G47800		Upregulated (AR < GS)	AT5G50760
Upregulated (FH < AR)	AT1G75220		Upregulated (AR < GS)	AT4G17300
Upregulated (FH < AR)	AT1G71250		Upregulated (AR < GS)	AT2G32650
Upregulated (FH < AR)	AT2G37410		Upregulated (AR < GS)	AT4G18780
Upregulated (FH < AR)	AT2G35550		Upregulated (AR < GS)	AT2G30370
Upregulated (FH < AR)	AT3G24518		Upregulated (AR < GS)	AT1G09390
Upregulated (FH < AR)	AT1G23710		Upregulated (AR < GS)	AT2G28470
Upregulated (FH < AR)	AT5G64750		Upregulated (AR < GS)	AT5G14710
Upregulated (FH < AR)	AT5G08139		Upregulated (AR < GS)	AT2G14110
Upregulated (FH < AR)	AT5G24160		Upregulated (AR < GS)	AT1G80860
Upregulated (FH < AR)	AT4G19960		Upregulated (AR < GS)	AT1G61180
Upregulated (FH < AR)	AT3G49601		Upregulated (AR < GS)	AT4G01310
Upregulated (FH < AR)	AT5G44500		Upregulated (AR < GS)	AT5G56670
Upregulated (FH < AR)	AT1G01370		Upregulated (AR < GS)	AT2G33040
Upregulated (FH < AR)	AT5G44190		Upregulated (AR < GS)	AT4G02380
Upregulated (FH < AR)	AT4G21680		Upregulated (AR < GS)	AT4G20870
Upregulated (FH < AR)	AT5G06570		Upregulated (AR < GS)	AT1G31150
Upregulated (FH < AR)	AT4G08220		Upregulated (AR < GS)	AT1G29470
Upregulated (FH < AR)	AT1G59900		Upregulated (AR < GS)	AT2G25910
Upregulated (FH < AR)	AT4G02440		Upregulated (AR < GS)	AT1G65590
Upregulated (FH < AR)	AT4G38780		Upregulated (AR < GS)	AT3G44990
Upregulated (FH < AR)	AT3G00660		Upregulated (AR < GS)	AT2G40070
Upregulated (FH < AR)	AT3G53210		Upregulated (AR < GS)	AT1G29535
Upregulated (FH < AR)	AT2G36900		Upregulated (AR < GS)	AT2G32720
Upregulated (FH < AR)	AT1G74790		Upregulated (AR < GS)	AT1G32930
Upregulated (FH < AR)	AT5G14180		Upregulated (AR < GS)	AT1G16825
Upregulated (FH < AR)	AT2G41620		Upregulated (AR < GS)	AT2G39950
Upregulated (FH < AR)	AT5G02575		Upregulated (AR < GS)	AT3G08065
Upregulated (FH < AR)	AT4G38215		Upregulated (AR < GS)	AT2G29570
Upregulated (FH < AR)	AT2G23320		Upregulated (AR < GS)	AT1G04630
Upregulated (FH < AR)	AT2G34355		Upregulated (AR < GS)	AT2G46710
Upregulated (FH < AR)	AT4G02380		Upregulated (AR < GS)	AT2G46290
Upregulated (FH < AR)	AT5G57630		Upregulated (AR < GS)	AT3G11170
Upregulated (FH < AR)	AT3G10572		Upregulated (AR < GS)	AT1G79110
Upregulated (FH < AR)	AT1G75960		Upregulated (AR < GS)	AT3G13674
Upregulated (FH < AR)	AT5G40780		Upregulated (AR < GS)	AT1G55340
Upregulated (FH < AR)	AT5G57660		Upregulated (AR < GS)	AT1G06040
Upregulated (FH < AR)	AT2G07674		Upregulated (AR < GS)	AT3G63450
Upregulated (FH < AR)	AT5G11510		Upregulated (AR < GS)	AT1G42480
Upregulated (FH < AR)	AT1G09680		Upregulated (AR < GS)	AT5G13120
Upregulated (FH < AR)	AT1G32920		Upregulated (AR < GS)	AT5G52830
Upregulated (FH < AR)	AT2G35820		Upregulated (AR < GS)	AT4G31460
Upregulated (FH < AR)	AT2G41370		Upregulated (AR < GS)	AT4G16970
Upregulated (FH < AR)	AT5G66850		Upregulated (AR < GS)	AT3G48420
Upregulated (FH < AR)	AT1G68490		Upregulated (AR < GS)	AT3G01690
Upregulated (FH < AR)	AT5G13400		Upregulated (AR < GS)	AT2G46820
Upregulated (FH < AR)	AT1G09487		Upregulated (AR < GS)	AT5G49630
Upregulated (FH < AR)	AT5G54520		Upregulated (AR < GS)	AT3G53730
Upregulated (FH < AR)	AT2G05225		Upregulated (AR < GS)	AT1G10020
Upregulated (FH < AR)	AT4G16970		Upregulated (AR < GS)	AT4G19890
Upregulated (FH < AR)	AT4G31140		Upregulated (AR < GS)	AT5G49010
Upregulated (FH < AR)	AT5G02020		Upregulated (AR < GS)	AT5G35770
Upregulated (FH < AR)	AT4G33930		Upregulated (AR < GS)	AT3G19300
Upregulated (FH < AR)	AT5G57030		Upregulated (AR < GS)	AT3G16080
Upregulated (FH < AR)	AT3G11070		Upregulated (AR < GS)	AT5G54970
Upregulated (FH < AR)	AT2G44020		Upregulated (AR < GS)	AT2G03240
Upregulated (FH < AR)	AT2G23340		Upregulated (AR < GS)	AT4G00820
Upregulated (FH < AR)	AT2G18680		Upregulated (AR < GS)	AT5G18310
Upregulated (FH < AR)	AT2G41150		Upregulated (AR < GS)	AT2G29050
Upregulated (FH < AR)	AT3G01205		Upregulated (AR < GS)	AT3G48410
Upregulated (FH < AR)	AT2G00670		Upregulated (AR < GS)	AT3G13750
Upregulated (FH < AR)	AT3G18145		Upregulated (AR < GS)	AT5G06690
Upregulated (FH < AR)	AT5G55220		Upregulated (AR < GS)	AT4G29480
Upregulated (FH < AR)	AT2G23420		Upregulated (AR < GS)	AT3G20120
Upregulated (FH < AR)	AT1G64610		Upregulated (AR < GS)	AT4G23070
Upregulated (FH < AR)	AT2G20635		Upregulated (AR < GS)	AT5G15230
Upregulated (FH < AR)	AT5G51690		Upregulated (AR < GS)	AT3G47010
Upregulated (FH < AR)	AT1G16320		Upregulated (AR < GS)	AT5G18860
Upregulated (FH < AR)	AT1G68560		Upregulated (AR < GS)	AT2G38140
Upregulated (FH < AR)	AT3G59880		Upregulated (AR < GS)	AT3G53750
Upregulated (FH < AR)	AT5G58960		Upregulated (AR < GS)	AT5G53290
Upregulated (FH < AR)	AT2G39400		Upregulated (AR < GS)	AT5G37480
Upregulated (FH < AR)	AT2G41500		Upregulated (AR < GS)	AT1G60870
Upregulated (FH < AR)	AT3G41762		Upregulated (AR < GS)	AT5G04290
Upregulated (FH < AR)	AT2G26430		Upregulated (AR < GS)	AT2G26080
Upregulated (FH < AR)	AT2G02955		Upregulated (AR < GS)	AT1G54450
Upregulated (FH < AR)	AT3G57380		Upregulated (AR < GS)	AT5G56320
Upregulated (FH < AR)	AT1G21770		Upregulated (AR < GS)	AT1G19270
Upregulated (FH < AR)	AT5G27610		Upregulated (AR < GS)	AT4G39920
Upregulated (FH < AR)	AT3G57010		Upregulated (AR < GS)	AT1G70430
Upregulated (FH < AR)	AT1G21000		Upregulated (AR < GS)	AT3G52920
Upregulated (FH < AR)	AT3G50410		Upregulated (AR < GS)	AT1G14350
Upregulated (FH < AR)	AT3G28850		Upregulated (AR < GS)	AT1G11130
Upregulated (FH < AR)	AT4G23250		Upregulated (AR < GS)	AT2G35620
Upregulated (FH < AR)	AT2G07629		Upregulated (AR < GS)	AT4G34250
Upregulated (FH < AR)	AT5G41610		Upregulated (AR < GS)	AT3G10110
Upregulated (FH < AR)	AT2G20950		Upregulated (AR < GS)	AT5G47600
Upregulated (FH < AR)	AT2G45620		Upregulated (AR < GS)	AT3G12120
Upregulated (FH < AR)	AT4G16760		Upregulated (AR < GS)	AT3G10860
Upregulated (FH < AR)	AT2G28120		Upregulated (AR < GS)	AT2G21120
Upregulated (FH < AR)	AT4G14430		Upregulated (AR < GS)	AT5G50330
Upregulated (FH < AR)	AT1G64190		Upregulated (AR < GS)	AT5G41180
Upregulated (FH < AR)	AT5G08550		Upregulated (AR < GS)	AT4G39560
Upregulated (FH < AR)	AT5G06750		Upregulated (AR < GS)	AT4G06598
Upregulated (FH < AR)	AT2G17840		Upregulated (AR < GS)	AT3G58220
Upregulated (FH < AR)	AT1G14740		Upregulated (AR < GS)	AT5G44680
Upregulated (FH < AR)	AT1G69870		Upregulated (AR < GS)	AT5G62670
Upregulated (FH < AR)	AT1G01320		Upregulated (AR < GS)	AT3G58975
Upregulated (FH < AR)	AT5G20610		Upregulated (AR < GS)	AT4G12050
Upregulated (FH < AR)	AT5G16420		Upregulated (AR < GS)	AT1G38065
Upregulated (FH < AR)	AT2G40240		Upregulated (AR < GS)	AT1G74170
Upregulated (FH < AR)	AT4G32030		Upregulated (AR < GS)	AT2G15400
Upregulated (FH < AR)	AT1G21100		Upregulated (AR < GS)	AT5G06250
Upregulated (FH < AR)	AT2G07751		Upregulated (AR < GS)	AT3G21250
Upregulated (FH < AR)	AT3G07100		Upregulated (AR < GS)	AT5G57440
Upregulated (FH < AR)	AT1G76890		Upregulated (AR < GS)	AT1G63470
Upregulated (FH < AR)	AT4G02070		Upregulated (AR < GS)	AT1G44760
Upregulated (FH < AR)	AT1G06290		Upregulated (AR < GS)	AT3G51740
Upregulated (FH < AR)	AT2G16670		Upregulated (AR < GS)	AT2G43330
Upregulated (FH < AR)	AT3G52570		Upregulated (AR < GS)	AT3G52610
Upregulated (FH < AR)	AT2G47450		Upregulated (AR < GS)	AT5G43990
Upregulated (FH < AR)	AT1G45976		Upregulated (AR < GS)	AT5G57330
Downregulated (FH > AR)	AT1G57770		Upregulated (AR < GS)	AT4G33030
Downregulated (FH > AR)	AT5G45630		Upregulated (AR < GS)	AT5G63980
Downregulated (FH > AR)	AT5G53660		Upregulated (AR < GS)	AT3G58940
Downregulated (FH > AR)	AT4G29950		Upregulated (AR < GS)	AT5G42650
Downregulated (FH > AR)	AT1G78040		Upregulated (AR < GS)	AT5G56940
Downregulated (FH > AR)	AT1G50430		Upregulated (AR < GS)	AT3G02170
Downregulated (FH > AR)	AT3G62600		Upregulated (AR < GS)	AT1G26530
Downregulated (FH > AR)	AT2G28200		Upregulated (AR < GS)	AT1G35430
Downregulated (FH > AR)	AT2G35480		Upregulated (AR < GS)	AT4G03275
Downregulated (FH > AR)	AT3G48330		Upregulated (AR < GS)	AT5G57560
Downregulated (FH > AR)	AT1G45120		Upregulated (AR < GS)	AT1G79340
Downregulated (FH > AR)	AT1G71528		Upregulated (AR < GS)	AT3G12550
Downregulated (FH > AR)	AT1G62790		Upregulated (AR < GS)	AT3G24040
Downregulated (FH > AR)	AT1G21310		Upregulated (AR < GS)	AT1G57680
Downregulated (FH > AR)	AT5G50770		Upregulated (AR < GS)	AT4G08685
Downregulated (FH > AR)	AT5G45590		Upregulated (AR < GS)	AT3G61580
Downregulated (FH > AR)	AT4G25980		Upregulated (AR < GS)	AT2G44610
Downregulated (FH > AR)	AT1G47820		Upregulated (AR < GS)	AT3G58100
Downregulated (FH > AR)	AT4G16680		Upregulated (AR < GS)	AT4G34760
Downregulated (FH > AR)	AT5G25550		Upregulated (AR < GS)	AT3G62360
Downregulated (FH > AR)	AT3G05030		Upregulated (AR < GS)	AT3G60900
Downregulated (FH > AR)	AT2G26900		Upregulated (AR < GS)	AT1G64550
Downregulated (FH > AR)	AT3G63120		Upregulated (AR < GS)	AT1G73660
Downregulated (FH > AR)	AT4G27250		Upregulated (AR < GS)	AT3G17350
Downregulated (FH > AR)	AT4G21210		Upregulated (AR < GS)	AT1G68710
Downregulated (FH > AR)	AT2G22960		Upregulated (AR < GS)	AT2G14900
Downregulated (FH > AR)	AT2G07680		Upregulated (AR < GS)	AT3G54210
Downregulated (FH > AR)	AT5G03220		Upregulated (AR < GS)	AT5G61400
Downregulated (FH > AR)	AT4G28330		Upregulated (AR < GS)	AT5G62630
Downregulated (FH > AR)	AT4G19380		Upregulated (AR < GS)	AT1G65610
Downregulated (FH > AR)	AT2G45070		Upregulated (AR < GS)	AT5G17170
Downregulated (FH > AR)	AT3G11660		Upregulated (AR < GS)	AT1G62570
Downregulated (FH > AR)	AT1G09885		Upregulated (AR < GS)	AT5G22440
Downregulated (FH > AR)	AT4G14910		Upregulated (AR < GS)	AT5G01560
Downregulated (FH > AR)	AT1G27730		Upregulated (AR < GS)	AT2G42570
Downregulated (FH > AR)	AT5G50790		Upregulated (AR < GS)	AT2G45200
Downregulated (FH > AR)	AT5G14610		Upregulated (AR < GS)	AT1G53860
Downregulated (FH > AR)	AT3G51490		Upregulated (AR < GS)	AT5G57970
Downregulated (FH > AR)	AT2G20790		Upregulated (AR < GS)	AT1G08260
Downregulated (FH > AR)	AT4G24110		Upregulated (AR < GS)	AT2G37640
Downregulated (FH > AR)	AT3G23430		Upregulated (AR < GS)	AT4G28100
Downregulated (FH > AR)	AT5G01870		Upregulated (AR < GS)	AT5G40610
Downregulated (FH > AR)	AT3G62730		Upregulated (AR < GS)	AT4G26790
Downregulated (FH > AR)	AT3G04730		Upregulated (AR < GS)	AT3G18670
Downregulated (FH > AR)	AT1G69460		Upregulated (AR < GS)	AT3G59900
Downregulated (FH > AR)	AT1G04310		Upregulated (AR < GS)	AT4G17570
Downregulated (FH > AR)	AT2G44450		Upregulated (AR < GS)	AT1G28120
Downregulated (FH > AR)	AT1G19970		Upregulated (AR < GS)	AT1G44920
Downregulated (FH > AR)	AT1G50110		Upregulated (AR < GS)	AT3G18070
Downregulated (FH > AR)	AT1G13590		Upregulated (AR < GS)	AT1G06573
Downregulated (FH > AR)	AT2G24440		Upregulated (AR < GS)	AT2G23010
Downregulated (FH > AR)	AT1G80090		Upregulated (AR < GS)	AT1G06350
Downregulated (FH > AR)	AT1G68810		Upregulated (AR < GS)	AT2G33330
Downregulated (FH > AR)	AT4G28520		Upregulated (AR < GS)	AT3G01470
Downregulated (FH > AR)	AT2G46225		Upregulated (AR < GS)	AT5G22130
Downregulated (FH > AR)	AT1G11440		Upregulated (AR < GS)	AT1G64390
Downregulated (FH > AR)	AT1G47900		Upregulated (AR < GS)	AT1G26690
Downregulated (FH > AR)	AT5G13790		Upregulated (AR < GS)	AT5G15220
Downregulated (FH > AR)	AT5G51210		Upregulated (AR < GS)	AT5G08160
Downregulated (FH > AR)	AT1G29840		Upregulated (AR < GS)	AT3G08005
Downregulated (FH > AR)	AT1G25510		Upregulated (AR < GS)	AT2G30230
Downregulated (FH > AR)	AT3G53510		Upregulated (AR < GS)	AT5G09350
Downregulated (FH > AR)	AT5G24950		Upregulated (AR < GS)	AT5G17660
Downregulated (FH > AR)	AT4G03340		Upregulated (AR < GS)	AT3G18960
Downregulated (FH > AR)	AT2G37260		Upregulated (AR < GS)	AT1G52905
Downregulated (FH > AR)	AT1G25270		Upregulated (AR < GS)	AT1G71270
Downregulated (FH > AR)	AT2G38180		Upregulated (AR < GS)	AT1G64090
Downregulated (FH > AR)	AT3G17420		Upregulated (AR < GS)	AT2G32240
Downregulated (FH > AR)	AT4G26795		Upregulated (AR < GS)	AT1G10720
Downregulated (FH > AR)	AT2G25050		Upregulated (AR < GS)	AT5G13520
Downregulated (FH > AR)	AT1G74680		Upregulated (AR < GS)	AT4G18480
Downregulated (FH > AR)	AT5G57700		Upregulated (AR < GS)	AT1G78370
Downregulated (FH > AR)	AT3G28950		Upregulated (AR < GS)	AT2G19810
Downregulated (FH > AR)	AT3G48480		Upregulated (AR < GS)	AT5G44220
Downregulated (FH > AR)	AT1G69430		Upregulated (AR < GS)	AT4G36050
Downregulated (FH > AR)	AT3G60286		Upregulated (AR < GS)	AT4G14750
Downregulated (FH > AR)	AT1G75450		Upregulated (AR < GS)	AT2G47650
Downregulated (FH > AR)	AT1G62290		Upregulated (AR < GS)	AT5G43760
Downregulated (FH > AR)	AT4G14960		Upregulated (AR < GS)	AT5G44650
Downregulated (FH > AR)	AT3G59570		Upregulated (AR < GS)	AT1G14140
Downregulated (FH > AR)	AT2G05910		Upregulated (AR < GS)	AT1G29785
Downregulated (FH > AR)	AT1G02750		Upregulated (AR < GS)	AT4G39230
Downregulated (FH > AR)	AT5G59910		Upregulated (AR < GS)	AT5G56250
Downregulated (FH > AR)	AT1G04973		Upregulated (AR < GS)	AT4G27320
Downregulated (FH > AR)	AT5G56970		Upregulated (AR < GS)	AT4G17600
Downregulated (FH > AR)	AT1G01250		Upregulated (AR < GS)	AT3G17120
Downregulated (FH > AR)	AT5G66610		Upregulated (AR < GS)	AT3G24050
Downregulated (FH > AR)	AT4G33740		Upregulated (AR < GS)	AT5G58000
Downregulated (FH > AR)	AT4G03280		Upregulated (AR < GS)	AT5G51630
Downregulated (FH > AR)	AT4G12760		Upregulated (AR < GS)	AT1G19025
Downregulated (FH > AR)	AT1G27350		Upregulated (AR < GS)	AT5G24430
Downregulated (FH > AR)	AT4G27180		Upregulated (AR < GS)	AT3G21420
Downregulated (FH > AR)	AT3G02480		Upregulated (AR < GS)	AT3G14390
Downregulated (FH > AR)	AT1G67880		Upregulated (AR < GS)	AT1G28130
Downregulated (FH > AR)	AT5G55410		Upregulated (AR < GS)	AT1G15970
Downregulated (FH > AR)	AT3G46590		Upregulated (AR < GS)	AT1G27460
Downregulated (FH > AR)	AT1G54630		Upregulated (AR < GS)	AT4G17880
Downregulated (FH > AR)	AT1G75390		Upregulated (AR < GS)	AT4G38800
Downregulated (FH > AR)	AT1G64270		Upregulated (AR < GS)	AT1G65910
Downregulated (FH > AR)	AT1G22060		Upregulated (AR < GS)	AT2G42210
Downregulated (FH > AR)	AT4G22780		Upregulated (AR < GS)	AT5G02430
Downregulated (FH > AR)	AT2G38380		Upregulated (AR < GS)	AT5G40550
Downregulated (FH > AR)	AT3G00770		Upregulated (AR < GS)	AT4G36520
Downregulated (FH > AR)	AT1G33330		Upregulated (AR < GS)	AT5G24480
Downregulated (FH > AR)	AT1G02500		Upregulated (AR < GS)	AT1G35580
Downregulated (FH > AR)	AT3G49050		Upregulated (AR < GS)	AT2G36880
Downregulated (FH > AR)	AT5G46230		Upregulated (AR < GS)	AT1G04420
Downregulated (FH > AR)	AT4G30660		Upregulated (AR < GS)	AT1G05190
Downregulated (FH > AR)	AT4G03820		Upregulated (AR < GS)	AT1G63330
Downregulated (FH > AR)	AT1G43910		Upregulated (AR < GS)	AT1G13950
Downregulated (FH > AR)	AT2G26330		Upregulated (AR < GS)	AT5G26160
Downregulated (FH > AR)	AT2G18950		Upregulated (AR < GS)	AT1G17460
Downregulated (FH > AR)	AT5G53590		Upregulated (AR < GS)	AT1G23330
Downregulated (FH > AR)	AT5G61340		Upregulated (AR < GS)	AT1G75130
Downregulated (FH > AR)	AT1G19380		Upregulated (AR < GS)	AT2G37630
Downregulated (FH > AR)	AT2G40460		Upregulated (AR < GS)	AT1G04430
Downregulated (FH > AR)	AT1G22882		Upregulated (AR < GS)	AT1G32990
Downregulated (FH > AR)	AT2G40160		Upregulated (AR < GS)	AT5G38520
Downregulated (FH > AR)	AT5G57230		Upregulated (AR < GS)	AT4G01240
Downregulated (FH > AR)	AT5G48500		Upregulated (AR < GS)	AT2G17420
Downregulated (FH > AR)	AT1G72570		Upregulated (AR < GS)	AT5G26830
Downregulated (FH > AR)	AT5G14030		Upregulated (AR < GS)	AT1G07940
Downregulated (FH > AR)	AT3G50670		Upregulated (AR < GS)	AT1G04520
Downregulated (FH > AR)	AT3G61820		Upregulated (AR < GS)	AT2G18876
Downregulated (FH > AR)	AT5G57240		Upregulated (AR < GS)	AT5G22850
Downregulated (FH > AR)	AT5G40910		Upregulated (AR < GS)	AT4G25870
Downregulated (FH > AR)	AT1G05785		Upregulated (AR < GS)	AT1G17560
Downregulated (FH > AR)	AT4G01610		Upregulated (AR < GS)	AT5G48450
Downregulated (FH > AR)	AT2G18370		Upregulated (AR < GS)	AT5G19100
Downregulated (FH > AR)	AT5G02875		Upregulated (AR < GS)	AT2G34050
Downregulated (FH > AR)	AT4G05110		Upregulated (AR < GS)	AT5G14930
Downregulated (FH > AR)	AT2G31902		Upregulated (AR < GS)	AT3G09630
Downregulated (FH > AR)	AT2G35940		Upregulated (AR < GS)	AT4G09845
Downregulated (FH > AR)	AT3G08990		Upregulated (AR < GS)	AT3G29185
Downregulated (FH > AR)	AT3G19290		Upregulated (AR < GS)	AT1G52220
Downregulated (FH > AR)	AT5G05435		Upregulated (AR < GS)	AT3G06880
Downregulated (FH > AR)	AT5G01620		Upregulated (AR < GS)	AT5G07030
Downregulated (FH > AR)	AT1G75730		Upregulated (AR < GS)	AT3G15770
Downregulated (FH > AR)	AT2G16140		Upregulated (AR < GS)	AT2G38840
Downregulated (FH > AR)	AT2G33540		Upregulated (AR < GS)	AT3G49670
Downregulated (FH > AR)	AT2G32640		Upregulated (AR < GS)	AT1G48430
Downregulated (FH > AR)	AT5G65610		Upregulated (AR < GS)	AT2G17140
Downregulated (FH > AR)	AT3G48670		Upregulated (AR < GS)	AT4G06566
Downregulated (FH > AR)	AT4G00150		Upregulated (AR < GS)	AT5G03650
Downregulated (FH > AR)	AT2G01175		Upregulated (AR < GS)	AT1G04540
Downregulated (FH > AR)	AT5G51490		Upregulated (AR < GS)	AT2G27720
Downregulated (FH > AR)	AT5G18270		Upregulated (AR < GS)	AT3G14980
Downregulated (FH > AR)	AT2G10045		Upregulated (AR < GS)	AT2G34710
Downregulated (FH > AR)	AT5G10980		Upregulated (AR < GS)	AT1G20010
Downregulated (FH > AR)	AT5G55620		Upregulated (AR < GS)	AT2G39740
Downregulated (FH > AR)	AT3G25290		Upregulated (AR < GS)	AT1G35510
Downregulated (FH > AR)	AT1G49490		Upregulated (AR < GS)	AT5G00590
Downregulated (FH > AR)	AT5G56950		Upregulated (AR < GS)	AT1G26930
Downregulated (FH > AR)	AT2G01910		Upregulated (AR < GS)	AT4G32340
Downregulated (FH > AR)	AT5G42200		Upregulated (AR < GS)	AT5G43810
Downregulated (FH > AR)	AT1G23750		Upregulated (AR < GS)	AT1G21840
Downregulated (FH > AR)	AT4G39900		Upregulated (AR < GS)	AT1G52570
Downregulated (FH > AR)	AT5G47870		Upregulated (AR < GS)	AT4G36920
Downregulated (FH > AR)	AT1G68470		Upregulated (AR < GS)	AT1G30420
Downregulated (FH > AR)	AT3G05910		Upregulated (AR < GS)	AT4G19985
Downregulated (FH > AR)	AT5G37930		Upregulated (AR < GS)	AT1G58160
Downregulated (FH > AR)	AT1G64660		Upregulated (AR < GS)	AT3G03130
Downregulated (FH > AR)	AT5G45920		Upregulated (AR < GS)	AT3G14230
Downregulated (FH > AR)	AT5G27360		Upregulated (AR < GS)	AT5G57210
Downregulated (FH > AR)	AT5G16240		Upregulated (AR < GS)	AT5G39900
Downregulated (FH > AR)	AT5G28910		Upregulated (AR < GS)	AT4G02530
Downregulated (FH > AR)	AT5G56170		Upregulated (AR < GS)	AT1G70000
Downregulated (FH > AR)	AT4G31115		Upregulated (AR < GS)	AT1G76260
Downregulated (FH > AR)	AT4G16265		Upregulated (AR < GS)	AT2G04110
Downregulated (FH > AR)	AT1G15270		Upregulated (AR < GS)	AT5G26800
Downregulated (FH > AR)	AT4G36610		Upregulated (AR < GS)	AT2G36390
Downregulated (FH > AR)	AT5G23190		Upregulated (AR < GS)	AT2G40010
Downregulated (FH > AR)	AT5G26230		Upregulated (AR < GS)	AT3G08670
Downregulated (FH > AR)	AT1G26400		Upregulated (AR < GS)	AT5G46290
Downregulated (FH > AR)	AT1G30610		Upregulated (AR < GS)	AT1G17650
Downregulated (FH > AR)	AT1G77090		Upregulated (AR < GS)	AT3G52380
Downregulated (FH > AR)	AT3G05190		Upregulated (AR < GS)	AT5G12140
Downregulated (FH > AR)	AT4G04210		Upregulated (AR < GS)	AT5G61200
Downregulated (FH > AR)	AT1G14940		Upregulated (AR < GS)	AT5G46910
Downregulated (FH > AR)	AT2G34460		Upregulated (AR < GS)	AT5G07960
Downregulated (FH > AR)	AT5G44720		Upregulated (AR < GS)	AT3G09810
Downregulated (FH > AR)	AT3G61420		Upregulated (AR < GS)	AT4G12700
Downregulated (FH > AR)	AT1G26440		Upregulated (AR < GS)	AT1G14820
Downregulated (FH > AR)	AT3G30460		Upregulated (AR < GS)	AT5G08295
Downregulated (FH > AR)	AT1G68290		Upregulated (AR < GS)	AT3G47750
Downregulated (FH > AR)	AT5G40382		Upregulated (AR < GS)	AT5G56220
Downregulated (FH > AR)	AT3G00800		Upregulated (AR < GS)	AT3G20130
Downregulated (FH > AR)	AT3G47690		Upregulated (AR < GS)	AT5G08391
Downregulated (FH > AR)	AT5G27607		Upregulated (AR < GS)	AT5G18930
Downregulated (FH > AR)	AT2G19720		Upregulated (AR < GS)	AT3G15160
Downregulated (FH > AR)	AT1G64180		Upregulated (AR < GS)	AT4G39540
Downregulated (FH > AR)	AT4G18020		Upregulated (AR < GS)	AT4G34630
Downregulated (FH > AR)	AT2G40820		Upregulated (AR < GS)	AT2G24530
Downregulated (FH > AR)	AT2G31980		Upregulated (AR < GS)	AT5G13710
Downregulated (FH > AR)	AT4G12000		Upregulated (AR < GS)	AT2G42290
Downregulated (FH > AR)	AT4G10030		Upregulated (AR < GS)	AT2G40800
Downregulated (FH > AR)	AT5G27280		Upregulated (AR < GS)	AT2G39681
Downregulated (FH > AR)	AT2G38480		Upregulated (AR < GS)	AT4G13100
Downregulated (FH > AR)	AT4G14980		Upregulated (AR < GS)	AT5G02260
Downregulated (FH > AR)	AT2G03090		Upregulated (AR < GS)	AT4G37510
Downregulated (FH > AR)	AT5G43700		Upregulated (AR < GS)	AT4G29080
Downregulated (FH > AR)	AT3G50230		Upregulated (AR < GS)	AT4G24175
Downregulated (FH > AR)	AT2G35360		Upregulated (AR < GS)	AT4G09480
Downregulated (FH > AR)	AT3G23090		Upregulated (AR < GS)	AT2G46990
Downregulated (FH > AR)	AT4G36530		Upregulated (AR < GS)	AT5G18790
Downregulated (FH > AR)	AT5G28540		Upregulated (AR < GS)	AT1G69480
Downregulated (FH > AR)	AT4G37690		Upregulated (AR < GS)	AT1G19920
Downregulated (FH > AR)	AT1G47813		Upregulated (AR < GS)	AT1G79260
Downregulated (FH > AR)	AT5G49610		Upregulated (AR < GS)	AT1G70340
Downregulated (FH > AR)	AT1G18660		Upregulated (AR < GS)	AT3G62060
Downregulated (FH > AR)	AT1G33612		Upregulated (AR < GS)	AT2G19750
Downregulated (FH > AR)	AT3G22420		Upregulated (AR < GS)	AT4G04350
Downregulated (FH > AR)	AT5G11690		Upregulated (AR < GS)	AT3G56340
Downregulated (FH > AR)	AT5G42030		Upregulated (AR < GS)	AT3G44590
Downregulated (FH > AR)	AT3G05880		Upregulated (AR < GS)	AT2G40480
Downregulated (FH > AR)	AT3G59420		Upregulated (AR < GS)	AT2G03350
Downregulated (FH > AR)	AT4G18220		Upregulated (AR < GS)	AT2G24020
Downregulated (FH > AR)	AT5G39720		Upregulated (AR < GS)	AT3G09070
Downregulated (FH > AR)	AT4G30330		Upregulated (AR < GS)	AT4G34260
Downregulated (FH > AR)	AT4G28660		Upregulated (AR < GS)	AT5G08680
Downregulated (FH > AR)	AT5G07020		Upregulated (AR < GS)	AT1G10570
Downregulated (FH > AR)	AT5G61310		Upregulated (AR < GS)	AT1G06360
Downregulated (FH > AR)	AT3G13320		Upregulated (AR < GS)	AT1G34010
Downregulated (FH > AR)	AT5G15410		Upregulated (AR < GS)	AT5G65810
Downregulated (FH > AR)	AT4G34590		Upregulated (AR < GS)	AT3G48930
Downregulated (FH > AR)	AT4G24190		Upregulated (AR < GS)	AT4G12620
Downregulated (FH > AR)	AT5G49780		Upregulated (AR < GS)	AT1G25480
Downregulated (FH > AR)	AT5G07500		Upregulated (AR < GS)	AT1G79060
Downregulated (FH > AR)	AT5G07370		Upregulated (AR < GS)	AT1G14090
Downregulated (FH > AR)	AT2G26640		Upregulated (AR < GS)	AT1G22170
Downregulated (FH > AR)	AT1G11170		Upregulated (AR < GS)	AT4G26100
Downregulated (FH > AR)	AT1G02816		Upregulated (AR < GS)	AT4G15560
Downregulated (FH > AR)	AT3G13190		Upregulated (AR < GS)	AT1G44350
Downregulated (FH > AR)	AT5G14410		Upregulated (AR < GS)	AT5G48060
Downregulated (FH > AR)	AT1G78620		Upregulated (AR < GS)	AT3G09745
Downregulated (FH > AR)	AT3G59320		Upregulated (AR < GS)	AT5G66460
Downregulated (FH > AR)	AT5G43210		Upregulated (AR < GS)	AT1G49630
Downregulated (FH > AR)	AT5G48230		Upregulated (AR < GS)	AT1G32200
Downregulated (FH > AR)	AT2G44798		Upregulated (AR < GS)	AT5G60690
Downregulated (FH > AR)	AT5G59800		Upregulated (AR < GS)	AT5G10460
Downregulated (FH > AR)	AT3G60640		Upregulated (AR < GS)	AT2G05790
Downregulated (FH > AR)	AT1G66050		Upregulated (AR < GS)	AT5G45420
Downregulated (FH > AR)	AT5G19850		Upregulated (AR < GS)	AT5G27850
Downregulated (FH > AR)	AT4G37530		Upregulated (AR < GS)	AT5G03940
Downregulated (FH > AR)	AT3G16700		Upregulated (AR < GS)	AT3G13120
Downregulated (FH > AR)	AT5G22820		Upregulated (AR < GS)	AT3G21100
Downregulated (FH > AR)	AT5G07000		Upregulated (AR < GS)	AT1G01430
Downregulated (FH > AR)	AT1G56340		Upregulated (AR < GS)	AT1G06537
Downregulated (FH > AR)	AT5G13180		Upregulated (AR < GS)	AT5G20950
Downregulated (FH > AR)	AT2G16580		Upregulated (AR < GS)	AT1G21910
Downregulated (FH > AR)	AT2G29900		Upregulated (AR < GS)	AT1G75190
Downregulated (FH > AR)	AT1G11190		Upregulated (AR < GS)	AT3G53430
Downregulated (FH > AR)	AT1G03890		Upregulated (AR < GS)	AT5G48760
Downregulated (FH > AR)	AT5G16950		Upregulated (AR < GS)	AT3G01720
Downregulated (FH > AR)	AT4G31730		Upregulated (AR < GS)	AT1G24095
Downregulated (FH > AR)	AT1G20160		Upregulated (AR < GS)	AT2G37080
Downregulated (FH > AR)	AT5G14880		Upregulated (AR < GS)	AT3G25725
Downregulated (FH > AR)	AT3G63170		Upregulated (AR < GS)	AT4G32880
Downregulated (FH > AR)	AT2G41390		Upregulated (AR < GS)	AT5G61790
Downregulated (FH > AR)	AT1G74150		Upregulated (AR < GS)	AT5G01770
Downregulated (FH > AR)	AT1G34640		Upregulated (AR < GS)	AT3G09800
Downregulated (FH > AR)	AT1G03103		Upregulated (AR < GS)	AT2G30050
Downregulated (FH > AR)	AT1G73980		Upregulated (AR < GS)	AT3G13030
Downregulated (FH > AR)	AT5G44563		Upregulated (AR < GS)	AT4G40060
Downregulated (FH > AR)	AT5G11320		Upregulated (AR < GS)	AT5G60550
Downregulated (FH > AR)	AT4G22000		Upregulated (AR < GS)	AT3G54080
Downregulated (FH > AR)	AT3G61660		Upregulated (AR < GS)	AT1G21170
Downregulated (FH > AR)	AT2G13800		Upregulated (AR < GS)	AT3G14410
Downregulated (FH > AR)	AT3G43740		Upregulated (AR < GS)	AT4G28040
Downregulated (FH > AR)	AT5G40230		Upregulated (AR < GS)	AT3G09730
Downregulated (FH > AR)	AT1G74960		Upregulated (AR < GS)	AT2G23300
Downregulated (FH > AR)	AT4G06701		Upregulated (AR < GS)	AT2G47610
Downregulated (FH > AR)	AT1G31600		Upregulated (AR < GS)	AT4G29760
Downregulated (FH > AR)	AT5G59170		Upregulated (AR < GS)	AT4G01480
Downregulated (FH > AR)	AT1G49430		Upregulated (AR < GS)	AT3G58160
Downregulated (FH > AR)	AT4G12910		Upregulated (AR < GS)	AT4G17770
Downregulated (FH > AR)	AT3G12203		Upregulated (AR < GS)	AT4G37660
Downregulated (FH > AR)	AT2G27400		Upregulated (AR < GS)	AT4G01730
Downregulated (FH > AR)	AT2G42247		Upregulated (AR < GS)	AT2G35350
Downregulated (FH > AR)	AT4G10120		Upregulated (AR < GS)	AT4G00490
Downregulated (FH > AR)	AT5G01520		Upregulated (AR < GS)	AT4G31600
Downregulated (FH > AR)	AT5G00480		Upregulated (AR < GS)	AT1G01660
Downregulated (FH > AR)	AT2G12400		Upregulated (AR < GS)	AT4G37830
Downregulated (FH > AR)	AT4G37240		Upregulated (AR < GS)	AT1G09470
Downregulated (FH > AR)	AT4G27140		Upregulated (AR < GS)	AT4G01030
Downregulated (FH > AR)	AT3G10520		Upregulated (AR < GS)	AT4G34090
Downregulated (FH > AR)	AT2G36420		Upregulated (AR < GS)	AT1G05350
Downregulated (FH > AR)	AT5G27950		Upregulated (AR < GS)	AT2G22250
Downregulated (FH > AR)	AT4G15540		Upregulated (AR < GS)	AT1G23170
Downregulated (FH > AR)	AT3G29760		Upregulated (AR < GS)	AT2G32010
Downregulated (FH > AR)	AT3G46820		Upregulated (AR < GS)	AT4G37550
Downregulated (FH > AR)	AT1G62620		Upregulated (AR < GS)	AT1G15290
Downregulated (FH > AR)	AT1G30835		Upregulated (AR < GS)	AT3G66658
Downregulated (FH > AR)	AT3G26790		Upregulated (AR < GS)	AT1G09580
Downregulated (FH > AR)	AT2G15440		Upregulated (AR < GS)	AT1G64583
Downregulated (FH > AR)	AT5G15537		Upregulated (AR < GS)	AT5G62500
Downregulated (FH > AR)	AT3G29270		Upregulated (AR < GS)	AT1G22650
Downregulated (FH > AR)	AT1G23205		Upregulated (AR < GS)	AT1G42970
Downregulated (FH > AR)	AT4G09580		Upregulated (AR < GS)	AT5G25610
Downregulated (FH > AR)	AT5G45940		Upregulated (AR < GS)	AT2G13820
Downregulated (FH > AR)	AT2G39890		Upregulated (AR < GS)	AT1G26910
Downregulated (FH > AR)	AT3G42850		Upregulated (AR < GS)	AT5G58420
Downregulated (FH > AR)	AT4G09890		Upregulated (AR < GS)	AT4G30440
Downregulated (FH > AR)	AT1G08810		Upregulated (AR < GS)	AT4G30620
Downregulated (FH > AR)	AT1G09210		Upregulated (AR < GS)	AT3G59760
Downregulated (FH > AR)	AT4G35880		Upregulated (AR < GS)	AT5G17870
Downregulated (FH > AR)	AT2G39445		Upregulated (AR < GS)	AT4G22310
Downregulated (FH > AR)	AT4G18060		Upregulated (AR < GS)	AT5G24170
Downregulated (FH > AR)	AT1G77290		Upregulated (AR < GS)	AT2G23050
Downregulated (FH > AR)	AT4G38480		Upregulated (AR < GS)	AT5G47440
Downregulated (FH > AR)	AT1G04570		Upregulated (AR < GS)	AT1G07410
Downregulated (FH > AR)	AT1G30440		Upregulated (AR < GS)	AT2G33370
Downregulated (FH > AR)	AT3G48810		Upregulated (AR < GS)	AT2G42920
Downregulated (FH > AR)	AT4G09020		Upregulated (AR < GS)	AT5G55840
Downregulated (FH > AR)	AT5G53895		Upregulated (AR < GS)	AT5G53580
Downregulated (FH > AR)	AT5G09850		Upregulated (AR < GS)	AT5G03010
Downregulated (FH > AR)	AT2G40205		Upregulated (AR < GS)	AT3G17185
Downregulated (FH > AR)	AT1G47395		Upregulated (AR < GS)	AT5G51350
Downregulated (FH > AR)	AT5G64980		Upregulated (AR < GS)	AT5G62410
Downregulated (FH > AR)	AT1G78680		Upregulated (AR < GS)	AT5G64180
Downregulated (FH > AR)	AT2G29525		Upregulated (AR < GS)	AT5G53890
Downregulated (FH > AR)	AT5G51080		Upregulated (AR < GS)	AT3G29035
Downregulated (FH > AR)	AT5G23390		Upregulated (AR < GS)	AT1G70560
Downregulated (FH > AR)	AT3G08040		Upregulated (AR < GS)	AT2G24270
Downregulated (FH > AR)	AT4G01330		Upregulated (AR < GS)	AT5G13050
Downregulated (FH > AR)	AT2G41760		Upregulated (AR < GS)	AT5G50420
Downregulated (FH > AR)	AT4G10265		Upregulated (AR < GS)	AT1G29160
Downregulated (FH > AR)	AT4G16745		Upregulated (AR < GS)	AT5G62390
Downregulated (FH > AR)	AT1G78080		Upregulated (AR < GS)	AT5G47780
Downregulated (FH > AR)	AT4G24050		Upregulated (AR < GS)	AT1G75990
Downregulated (FH > AR)	AT1G70640		Upregulated (AR < GS)	AT5G10080
Downregulated (FH > AR)	AT5G13930		Upregulated (AR < GS)	AT3G13403
Downregulated (FH > AR)	AT5G61610		Upregulated (AR < GS)	AT1G74088
Downregulated (FH > AR)	AT3G47640		Upregulated (AR < GS)	AT4G21460
Downregulated (FH > AR)	AT5G09670		Upregulated (AR < GS)	AT1G56345
Downregulated (FH > AR)	AT2G22570		Upregulated (AR < GS)	AT2G47160
Downregulated (FH > AR)	AT3G21530		Upregulated (AR < GS)	AT1G67690
Downregulated (FH > AR)	AT3G00720		Upregulated (AR < GS)	AT2G42840
Downregulated (FH > AR)	AT1G31190		Upregulated (AR < GS)	AT1G63400
Downregulated (FH > AR)	AT1G21560		Upregulated (AR < GS)	AT3G58800
Downregulated (FH > AR)	AT1G20696		Upregulated (AR < GS)	AT1G63320
Downregulated (FH > AR)	AT1G08630		Upregulated (AR < GS)	AT5G37660
Downregulated (FH > AR)	AT3G51200		Upregulated (AR < GS)	AT1G71830
Downregulated (FH > AR)	AT5G45830		Upregulated (AR < GS)	AT1G07070
Downregulated (FH > AR)	AT5G38160		Upregulated (AR < GS)	AT2G45190
Downregulated (FH > AR)	AT5G08275		Upregulated (AR < GS)	AT2G01630
Downregulated (FH > AR)	AT2G24630		Upregulated (AR < GS)	AT5G57490
Downregulated (FH > AR)	AT4G00380		Upregulated (AR < GS)	AT1G22260
Downregulated (FH > AR)	AT3G62630		Upregulated (AR < GS)	AT2G01580
Downregulated (FH > AR)	AT2G33051		Upregulated (AR < GS)	AT5G48440
Downregulated (FH > AR)	AT2G03110		Upregulated (AR < GS)	AT1G21060
Downregulated (FH > AR)	AT4G24040		Upregulated (AR < GS)	AT1G53040
Downregulated (FH > AR)	AT1G56500		Upregulated (AR < GS)	AT5G67420
Downregulated (FH > AR)	AT5G03285		Upregulated (AR < GS)	AT1G68060
Downregulated (FH > AR)	AT4G37890		Upregulated (AR < GS)	AT5G51710
Downregulated (FH > AR)	AT2G24230		Upregulated (AR < GS)	AT2G27470
Downregulated (FH > AR)	AT3G16490		Upregulated (AR < GS)	AT4G05190
Downregulated (FH > AR)	AT1G25500		Upregulated (AR < GS)	AT3G22190
Downregulated (FH > AR)	AT5G24670		Upregulated (AR < GS)	AT1G78700
Downregulated (FH > AR)	AT3G30214		Upregulated (AR < GS)	AT2G43460
Downregulated (FH > AR)	AT3G44735		Upregulated (AR < GS)	AT1G30230
Downregulated (FH > AR)	AT2G22970		Upregulated (AR < GS)	AT1G34350
Downregulated (FH > AR)	AT1G16850		Upregulated (AR < GS)	AT4G35950
Downregulated (FH > AR)	AT1G71910		Upregulated (AR < GS)	AT5G47770
Downregulated (FH > AR)	AT1G67250		Upregulated (AR < GS)	AT1G28470
Downregulated (FH > AR)	AT1G24360		Upregulated (AR < GS)	AT1G21740
Downregulated (FH > AR)	AT1G04010		Upregulated (AR < GS)	AT2G37540
Downregulated (FH > AR)	AT5G62850		Upregulated (AR < GS)	AT3G49840
Downregulated (FH > AR)	AT2G25520		Upregulated (AR < GS)	AT5G14450
Downregulated (FH > AR)	AT2G04660		Upregulated (AR < GS)	AT5G19250
Downregulated (FH > AR)	AT1G43886		Upregulated (AR < GS)	AT1G72700
Downregulated (FH > AR)	AT1G54730		Upregulated (AR < GS)	AT3G10720
Downregulated (FH > AR)	AT1G29750		Upregulated (AR < GS)	AT1G67360
Downregulated (FH > AR)	AT5G24300		Upregulated (AR < GS)	AT5G09570
Downregulated (FH > AR)	AT3G15420		Upregulated (AR < GS)	AT3G63445
Downregulated (FH > AR)	AT1G16720		Upregulated (AR < GS)	AT4G34420
Downregulated (FH > AR)	AT5G04380		Upregulated (AR < GS)	AT1G73480
Downregulated (FH > AR)	AT1G45249		Upregulated (AR < GS)	AT4G25120
Downregulated (FH > AR)	AT1G56720		Upregulated (AR < GS)	AT5G12850
Downregulated (FH > AR)	AT1G66430		Upregulated (AR < GS)	AT5G39570
Downregulated (FH > AR)	AT1G72610		Upregulated (AR < GS)	AT1G34430
Downregulated (FH > AR)	AT1G53510		Upregulated (AR < GS)	AT2G03800
Downregulated (FH > AR)	AT4G29520		Upregulated (AR < GS)	AT1G14460
Downregulated (FH > AR)	AT3G48270		Upregulated (AR < GS)	AT1G79560
Downregulated (FH > AR)	AT5G66170		Upregulated (AR < GS)	AT3G49810
Downregulated (FH > AR)	AT1G73220		Upregulated (AR < GS)	AT1G70670
Downregulated (FH > AR)	AT5G52280		Upregulated (AR < GS)	AT4G36930
Downregulated (FH > AR)	AT3G17626		Upregulated (AR < GS)	AT3G63290
Downregulated (FH > AR)	AT1G78020		Upregulated (AR < GS)	AT3G51980
Downregulated (FH > AR)	AT5G54670		Upregulated (AR < GS)	AT2G01750
Downregulated (FH > AR)	AT4G16500		Upregulated (AR < GS)	AT4G39400
Downregulated (FH > AR)	AT1G75290		Upregulated (AR < GS)	AT4G27730
Downregulated (FH > AR)	AT4G31355		Upregulated (AR < GS)	AT3G20330
Downregulated (FH > AR)	AT2G19900		Upregulated (AR < GS)	AT5G40320
Downregulated (FH > AR)	AT3G45390		Upregulated (AR < GS)	AT3G04380
Downregulated (FH > AR)	AT1G30935		Upregulated (AR < GS)	AT3G62110
Downregulated (FH > AR)	AT2G22230		Upregulated (AR < GS)	AT3G55170
Downregulated (FH > AR)	AT4G34215		Upregulated (AR < GS)	AT3G53610
Downregulated (FH > AR)	AT2G05940		Upregulated (AR < GS)	AT5G01881
Downregulated (FH > AR)	AT4G22850		Upregulated (AR < GS)	AT5G13510
Downregulated (FH > AR)	AT3G24530		Upregulated (AR < GS)	AT5G42860
Downregulated (FH > AR)	AT1G14010		Upregulated (AR < GS)	AT3G47980
Downregulated (FH > AR)	AT1G05937		Upregulated (AR < GS)	AT5G01815
Downregulated (FH > AR)	AT3G14680		Upregulated (AR < GS)	AT1G49240
Downregulated (FH > AR)	AT4G24900		Upregulated (AR < GS)	AT3G09270
Downregulated (FH > AR)	AT3G27540		Upregulated (AR < GS)	AT3G01980
Downregulated (FH > AR)	AT4G35335		Upregulated (AR < GS)	AT5G11520
Downregulated (FH > AR)	AT1G07700		Upregulated (AR < GS)	AT2G03505
Downregulated (FH > AR)	AT3G44460		Upregulated (AR < GS)	AT5G10440
Downregulated (FH > AR)	AT1G20270		Upregulated (AR < GS)	AT5G54590
Downregulated (FH > AR)	AT3G26060		Upregulated (AR < GS)	AT3G07810
Downregulated (FH > AR)	AT2G25737		Upregulated (AR < GS)	AT5G06390
Downregulated (FH > AR)	AT1G56570		Upregulated (AR < GS)	AT1G28260
Downregulated (FH > AR)	AT2G45160		Upregulated (AR < GS)	AT5G47420
Downregulated (FH > AR)	AT4G24920		Upregulated (AR < GS)	AT2G46740
Downregulated (FH > AR)	AT1G02260		Upregulated (AR < GS)	AT1G06283
Downregulated (FH > AR)	AT4G31590		Upregulated (AR < GS)	AT2G17260
Downregulated (FH > AR)	AT1G21350		Upregulated (AR < GS)	AT3G27400
Downregulated (FH > AR)	AT5G40240		Upregulated (AR < GS)	AT3G20370
Downregulated (FH > AR)	AT4G24060		Upregulated (AR < GS)	AT1G11915
Downregulated (FH > AR)	AT1G12110		Upregulated (AR < GS)	AT3G07140
Downregulated (FH > AR)	AT2G18570		Upregulated (AR < GS)	AT3G60490
Downregulated (FH > AR)	AT3G16570		Upregulated (AR < GS)	AT1G18040
Downregulated (FH > AR)	AT4G11340		Upregulated (AR < GS)	AT2G46530
Downregulated (FH > AR)	AT2G28740		Upregulated (AR < GS)	AT2G03120
Downregulated (FH > AR)	AT1G69260		Upregulated (AR < GS)	AT3G60510
Downregulated (FH > AR)	AT3G61028		Upregulated (AR < GS)	AT4G05155
Downregulated (FH > AR)	AT2G44280		Upregulated (AR < GS)	AT5G08100
Downregulated (FH > AR)	AT4G00530		Upregulated (AR < GS)	AT3G12290
Downregulated (FH > AR)	AT1G19900		Upregulated (AR < GS)	AT1G12860
Downregulated (FH > AR)	AT2G22620		Upregulated (AR < GS)	AT2G34680
Downregulated (FH > AR)	AT5G02670		Upregulated (AR < GS)	AT5G59150
Downregulated (FH > AR)	AT2G45720		Upregulated (AR < GS)	AT5G65830
Downregulated (FH > AR)	AT2G14750		Upregulated (AR < GS)	AT2G03680
Downregulated (FH > AR)	AT5G52860		Upregulated (AR < GS)	AT2G11780
Downregulated (FH > AR)	AT3G12920		Upregulated (AR < GS)	AT3G25110
Downregulated (FH > AR)	AT1G22950		Upregulated (AR < GS)	AT2G07690
Downregulated (FH > AR)	AT1G15310		Upregulated (AR < GS)	AT3G52940
Downregulated (FH > AR)	AT4G18280		Upregulated (AR < GS)	AT3G06700
Downregulated (FH > AR)	AT1G15960		Upregulated (AR < GS)	AT5G19730
Downregulated (FH > AR)	AT1G62225		Upregulated (AR < GS)	AT1G48770
Downregulated (FH > AR)	AT5G03210		Upregulated (AR < GS)	AT5G45480
Downregulated (FH > AR)	AT5G61440		Upregulated (AR < GS)	AT5G44980
Downregulated (FH > AR)	AT5G63650		Upregulated (AR < GS)	AT3G06868
Downregulated (FH > AR)	AT3G21520		Upregulated (AR < GS)	AT2G42580
Downregulated (FH > AR)	AT4G17910		Upregulated (AR < GS)	AT1G77122
Downregulated (FH > AR)	AT3G14450		Upregulated (AR < GS)	AT5G50375
Downregulated (FH > AR)	AT3G05230		Upregulated (AR < GS)	AT1G23820
Downregulated (FH > AR)	AT3G58820		Upregulated (AR < GS)	AT3G61110
Downregulated (FH > AR)	AT1G31480		Upregulated (AR < GS)	AT3G25860
Downregulated (FH > AR)	AT5G15800		Upregulated (AR < GS)	AT1G65295
Downregulated (FH > AR)	AT2G48020		Upregulated (AR < GS)	AT3G19010
Downregulated (FH > AR)	AT4G10690		Upregulated (AR < GS)	AT2G08765
Downregulated (FH > AR)	AT2G39250		Upregulated (AR < GS)	AT4G37100
Downregulated (FH > AR)	AT3G29810		Upregulated (AR < GS)	AT3G53760
Downregulated (FH > AR)	AT1G66130		Upregulated (AR < GS)	AT5G50460
Downregulated (FH > AR)	AT4G19550		Upregulated (AR < GS)	AT3G07320
Downregulated (FH > AR)	AT1G32460		Upregulated (AR < GS)	AT5G08120
Downregulated (FH > AR)	AT3G50780		Upregulated (AR < GS)	AT4G37590
Downregulated (FH > AR)	AT1G23260		Upregulated (AR < GS)	AT3G26510
Downregulated (FH > AR)	AT1G01090		Upregulated (AR < GS)	AT1G15470
Downregulated (FH > AR)	AT5G43300		Upregulated (AR < GS)	AT2G25870
Downregulated (FH > AR)	AT3G48346		Upregulated (AR < GS)	AT4G12600
Downregulated (FH > AR)	AT5G02060		Upregulated (AR < GS)	AT3G53680
Downregulated (FH > AR)	AT3G26932		Upregulated (AR < GS)	AT3G02520
Downregulated (FH > AR)	AT4G18570		Upregulated (AR < GS)	AT3G49910
Downregulated (FH > AR)	AT3G15990		Upregulated (AR < GS)	AT1G02390
Downregulated (FH > AR)	AT2G13100		Upregulated (AR < GS)	AT5G13820
Downregulated (FH > AR)	AT3G27220		Upregulated (AR < GS)	AT2G26580
Downregulated (FH > AR)	AT1G72280		Upregulated (AR < GS)	AT1G26810
Downregulated (FH > AR)	AT2G06985		Upregulated (AR < GS)	AT1G80110
Downregulated (FH > AR)	AT2G46210		Upregulated (AR < GS)	AT2G20650
Downregulated (FH > AR)	AT1G70550		Upregulated (AR < GS)	AT5G58250
Downregulated (FH > AR)	AT2G41650		Upregulated (AR < GS)	AT3G55360
Downregulated (FH > AR)	AT1G20870		Upregulated (AR < GS)	AT1G66520
Downregulated (FH > AR)	AT2G22800		Upregulated (AR < GS)	AT5G52970
Downregulated (FH > AR)	AT5G44260		Upregulated (AR < GS)	AT4G27640
Downregulated (FH > AR)	AT2G02120		Upregulated (AR < GS)	AT4G36808
Downregulated (FH > AR)	AT5G16640		Upregulated (AR < GS)	AT2G35190
Downregulated (FH > AR)	AT2G37770		Upregulated (AR < GS)	AT1G47580
Downregulated (FH > AR)	AT2G37160		Upregulated (AR < GS)	AT3G27060
Downregulated (FH > AR)	AT4G19810		Upregulated (AR < GS)	AT5G37000
Downregulated (FH > AR)	AT4G13345		Upregulated (AR < GS)	AT1G48610
Downregulated (FH > AR)	AT5G54165		Upregulated (AR < GS)	AT5G06000
Downregulated (FH > AR)	AT1G14990		Upregulated (AR < GS)	AT4G28970
Downregulated (FH > AR)	AT3G14067		Upregulated (AR < GS)	AT3G45850
Downregulated (FH > AR)	AT4G15563		Upregulated (AR < GS)	AT1G60950
Downregulated (FH > AR)	AT1G49450		Upregulated (AR < GS)	AT2G32380
Downregulated (FH > AR)	AT2G29390		Upregulated (AR < GS)	AT5G16390
Downregulated (FH > AR)	AT4G03390		Upregulated (AR < GS)	AT4G01850
Downregulated (FH > AR)	AT3G14240		Upregulated (AR < GS)	AT1G74920
Downregulated (FH > AR)	AT2G42640		Upregulated (AR < GS)	AT5G01075
Downregulated (FH > AR)	AT5G01510		Upregulated (AR < GS)	AT1G22300
Downregulated (FH > AR)	AT1G03457		Upregulated (AR < GS)	AT5G20450
Downregulated (FH > AR)	AT1G72275		Upregulated (AR < GS)	AT3G02820
Downregulated (FH > AR)	AT1G31180		Upregulated (AR < GS)	AT4G36660
Downregulated (FH > AR)	AT1G56300		Upregulated (AR < GS)	AT3G54770
Downregulated (FH > AR)	AT3G48580		Upregulated (AR < GS)	AT5G40920
Downregulated (FH > AR)	AT1G09925		Upregulated (AR < GS)	AT5G43830
Downregulated (FH > AR)	AT5G63700		Upregulated (AR < GS)	AT5G55780
Downregulated (FH > AR)	AT3G48610		Upregulated (AR < GS)	AT5G41460
Downregulated (FH > AR)	AT1G19650		Upregulated (AR < GS)	AT1G31420
Downregulated (FH > AR)	AT1G62820		Upregulated (AR < GS)	AT1G64630
Downregulated (FH > AR)	AT2G42330		Upregulated (AR < GS)	AT5G02370
Downregulated (FH > AR)	AT1G52590		Upregulated (AR < GS)	AT5G67260
Downregulated (FH > AR)	AT4G15396		Upregulated (AR < GS)	AT3G20210
Downregulated (FH > AR)	AT2G16880		Upregulated (AR < GS)	AT5G02820
Downregulated (FH > AR)	AT5G54855		Upregulated (AR < GS)	AT5G43870
Downregulated (FH > AR)	AT4G39130		Upregulated (AR < GS)	AT5G26260
Downregulated (FH > AR)	AT1G51035		Upregulated (AR < GS)	AT1G50010
Downregulated (FH > AR)	AT1G72510		Upregulated (AR < GS)	AT5G63570
Downregulated (FH > AR)	AT2G22425		Upregulated (AR < GS)	AT3G14460
Downregulated (FH > AR)	AT5G13170		Upregulated (AR < GS)	AT5G40150
Downregulated (FH > AR)	AT1G07473		Upregulated (AR < GS)	AT1G75350
Downregulated (FH > AR)	AT5G18260		Upregulated (AR < GS)	AT2G33180
Downregulated (FH > AR)	AT5G50370		Upregulated (AR < GS)	AT3G56080
Downregulated (FH > AR)	AT1G04980		Upregulated (AR < GS)	AT5G64290
Downregulated (FH > AR)	AT5G27430		Upregulated (AR < GS)	AT3G45230
Downregulated (FH > AR)	AT1G68170		Upregulated (AR < GS)	AT5G07660
Downregulated (FH > AR)	AT1G15160		Upregulated (AR < GS)	AT4G03110
Downregulated (FH > AR)	AT4G30490		Upregulated (AR < GS)	AT1G15460
Downregulated (FH > AR)	AT3G02630		Upregulated (AR < GS)	AT5G47435
Downregulated (FH > AR)	AT5G62230		Upregulated (AR < GS)	AT1G22530
Downregulated (FH > AR)	AT3G17790		Upregulated (AR < GS)	AT1G53070
Downregulated (FH > AR)	AT4G38080		Upregulated (AR < GS)	AT2G42660
Downregulated (FH > AR)	AT4G18810		Upregulated (AR < GS)	AT3G17940
Downregulated (FH > AR)	AT2G05620		Upregulated (AR < GS)	AT3G28900
Downregulated (FH > AR)	AT2G28350		Upregulated (AR < GS)	AT1G54850
Downregulated (FH > AR)	AT1G76610		Upregulated (AR < GS)	AT2G20720
Downregulated (FH > AR)	AT2G17230		Upregulated (AR < GS)	AT3G56960
Downregulated (FH > AR)	AT3G03180		Upregulated (AR < GS)	AT1G18080
Downregulated (FH > AR)	AT5G07070		Upregulated (AR < GS)	AT2G20050
Downregulated (FH > AR)	AT1G07420		Upregulated (AR < GS)	AT2G21830
Downregulated (FH > AR)	AT1G27120		Upregulated (AR < GS)	AT5G27390
Downregulated (FH > AR)	AT5G60890		Upregulated (AR < GS)	AT4G32915
Downregulated (FH > AR)	AT1G14720		Upregulated (AR < GS)	AT3G18280
Downregulated (FH > AR)	AT5G59350		Upregulated (AR < GS)	AT1G68890
Downregulated (FH > AR)	AT2G15030		Upregulated (AR < GS)	AT5G60030
Downregulated (FH > AR)	AT5G14500		Upregulated (AR < GS)	AT3G56950
Downregulated (FH > AR)	AT1G11700		Upregulated (AR < GS)	AT1G02780
Downregulated (FH > AR)	AT5G15460		Upregulated (AR < GS)	AT1G19340
Downregulated (FH > AR)	AT3G61630		Upregulated (AR < GS)	AT1G62700
Downregulated (FH > AR)	AT1G04820		Upregulated (AR < GS)	AT1G64650
Downregulated (FH > AR)	AT1G63220		Upregulated (AR < GS)	AT2G17975
Downregulated (FH > AR)	AT2G19110		Upregulated (AR < GS)	AT5G59590
Downregulated (FH > AR)	AT1G27930		Upregulated (AR < GS)	AT3G12600
Downregulated (FH > AR)	AT2G41340		Upregulated (AR < GS)	AT1G49320
Downregulated (FH > AR)	AT2G45100		Upregulated (AR < GS)	AT1G58280
Downregulated (FH > AR)	AT1G06227		Upregulated (AR < GS)	AT1G01060
Downregulated (FH > AR)	AT1G67060		Upregulated (AR < GS)	AT3G26740
Downregulated (FH > AR)	AT5G25630		Upregulated (AR < GS)	AT3G21270
Downregulated (FH > AR)	AT4G22100		Upregulated (AR < GS)	AT5G21070
Downregulated (FH > AR)	AT3G27290		Upregulated (AR < GS)	AT5G43380
Downregulated (FH > AR)	AT1G61100		Upregulated (AR < GS)	AT4G36940
Downregulated (FH > AR)	AT5G55460		Upregulated (AR < GS)	AT1G33800
Downregulated (FH > AR)	AT3G61980		Upregulated (AR < GS)	AT5G05620
Downregulated (FH > AR)	AT1G30210		Upregulated (AR < GS)	AT4G01040
Downregulated (FH > AR)	AT3G15510		Upregulated (AR < GS)	AT5G19090
Downregulated (FH > AR)	AT3G17780		Upregulated (AR < GS)	AT4G34700
Downregulated (FH > AR)	AT2G17780		Upregulated (AR < GS)	AT2G01610
Downregulated (FH > AR)	AT5G64780		Upregulated (AR < GS)	AT3G50890
Downregulated (FH > AR)	AT5G52100		Upregulated (AR < GS)	AT5G42400
Downregulated (FH > AR)	AT4G04850		Upregulated (AR < GS)	AT3G17340
Downregulated (FH > AR)	AT3G14020		Upregulated (AR < GS)	AT1G49140
Downregulated (FH > AR)	AT3G22121		Upregulated (AR < GS)	AT4G27280
Downregulated (FH > AR)	AT3G15115		Upregulated (AR < GS)	AT2G44060
Downregulated (FH > AR)	AT5G48300		Upregulated (AR < GS)	AT5G02120
Downregulated (FH > AR)	AT3G47420		Upregulated (AR < GS)	AT1G71696
Downregulated (FH > AR)	AT3G23100		Upregulated (AR < GS)	AT5G12960
Downregulated (FH > AR)	AT4G03070		Upregulated (AR < GS)	AT4G34135
Downregulated (FH > AR)	AT5G53220		Upregulated (AR < GS)	AT1G09690
Downregulated (FH > AR)	AT2G35345		Upregulated (AR < GS)	AT1G78150
Downregulated (FH > AR)	AT5G66558		Upregulated (AR < GS)	AT4G19100
Downregulated (FH > AR)	AT3G45420		Upregulated (AR < GS)	AT2G41110
Downregulated (FH > AR)	AT3G05320		Upregulated (AR < GS)	AT1G76400
Downregulated (FH > AR)	AT2G47010		Upregulated (AR < GS)	AT5G22700
Downregulated (FH > AR)	AT1G70985		Upregulated (AR < GS)	AT2G47930
Downregulated (FH > AR)	AT4G28630		Upregulated (AR < GS)	AT5G22500
Downregulated (FH > AR)	AT1G69700		Upregulated (AR < GS)	AT5G13140
Downregulated (FH > AR)	AT3G11430		Upregulated (AR < GS)	AT1G80300
Downregulated (FH > AR)	AT1G45474		Upregulated (AR < GS)	AT3G07800
Downregulated (FH > AR)	AT4G34950		Upregulated (AR < GS)	AT1G73760
Downregulated (FH > AR)	AT5G07630		Upregulated (AR < GS)	AT2G02170
Downregulated (FH > AR)	AT3G11500		Upregulated (AR < GS)	AT2G02810
Downregulated (FH > AR)	AT1G30545		Upregulated (AR < GS)	AT3G19820
Downregulated (FH > AR)	AT4G02430		Upregulated (AR < GS)	AT2G42190
Downregulated (FH > AR)	AT5G09740		Upregulated (AR < GS)	AT5G65020
Downregulated (FH > AR)	AT5G47710		Upregulated (AR < GS)	AT5G43745
Downregulated (FH > AR)	AT2G34930		Upregulated (AR < GS)	AT3G47590
Downregulated (FH > AR)	AT1G08530		Upregulated (AR < GS)	AT2G44640
Downregulated (FH > AR)	AT5G49900		Upregulated (AR < GS)	AT4G30980
Downregulated (FH > AR)	AT5G18500		Upregulated (AR < GS)	AT4G27040
Downregulated (FH > AR)	AT4G17050		Upregulated (AR < GS)	AT1G73600
Downregulated (FH > AR)	AT2G30600		Upregulated (AR < GS)	AT2G23940
Downregulated (FH > AR)	AT1G63260		Upregulated (AR < GS)	AT1G09927
Downregulated (FH > AR)	AT1G28710		Upregulated (AR < GS)	AT3G22230
Downregulated (FH > AR)	AT5G63780		Upregulated (AR < GS)	AT3G10090
Downregulated (FH > AR)	AT5G16230		Upregulated (AR < GS)	AT2G30520
Downregulated (FH > AR)	AT3G12670		Upregulated (AR < GS)	AT2G24040
Downregulated (FH > AR)	AT4G23885		Upregulated (AR < GS)	AT5G22880
Downregulated (FH > AR)	AT4G34480		Upregulated (AR < GS)	AT3G57040
Downregulated (FH > AR)	AT4G23790		Upregulated (AR < GS)	AT5G65890
Downregulated (FH > AR)	AT3G62390		Upregulated (AR < GS)	AT3G52670
Downregulated (FH > AR)	AT5G44560		Upregulated (AR < GS)	AT3G04485
Downregulated (FH > AR)	AT5G02480		Upregulated (AR < GS)	AT1G65900
Downregulated (FH > AR)	AT2G21260		Upregulated (AR < GS)	AT4G01570
Downregulated (FH > AR)	AT1G30660		Upregulated (AR < GS)	AT1G05590
Downregulated (FH > AR)	AT3G58550		Upregulated (AR < GS)	AT2G20515
Downregulated (FH > AR)	AT1G61660		Upregulated (AR < GS)	AT1G60060
Downregulated (FH > AR)	AT3G15395		Upregulated (AR < GS)	AT1G54780
Downregulated (FH > AR)	AT1G01020		Upregulated (AR < GS)	AT4G27860
Downregulated (FH > AR)	AT1G77510		Upregulated (AR < GS)	AT1G52710
Downregulated (FH > AR)	AT5G41240		Upregulated (AR < GS)	AT2G35310
Downregulated (FH > AR)	AT5G54140		Upregulated (AR < GS)	AT1G01630
Downregulated (FH > AR)	AT2G05990		Upregulated (AR < GS)	AT2G01250
Downregulated (FH > AR)	AT3G47830		Upregulated (AR < GS)	AT3G15950
Downregulated (FH > AR)	AT5G08855		Upregulated (AR < GS)	AT1G20440
Downregulated (FH > AR)	AT1G62305		Upregulated (AR < GS)	AT1G77460
Downregulated (FH > AR)	AT5G18840		Upregulated (AR < GS)	AT3G13580
Downregulated (FH > AR)	AT1G71050		Upregulated (AR < GS)	AT5G41790
Downregulated (FH > AR)	AT5G15530		Upregulated (AR < GS)	AT3G52300
Downregulated (FH > AR)	AT4G23300		Upregulated (AR < GS)	AT3G27906
Downregulated (FH > AR)	AT3G44100		Upregulated (AR < GS)	AT1G69850
Downregulated (FH > AR)	AT2G40860		Upregulated (AR < GS)	AT2G08100
Downregulated (FH > AR)	AT5G22600		Upregulated (AR < GS)	AT1G18640
Downregulated (FH > AR)	AT1G09794		Upregulated (AR < GS)	AT5G49390
Downregulated (FH > AR)	AT5G20270		Upregulated (AR < GS)	AT5G03830
Downregulated (FH > AR)	AT4G09810		Upregulated (AR < GS)	AT3G43670
Downregulated (FH > AR)	AT3G61160		Upregulated (AR < GS)	AT1G08830
Downregulated (FH > AR)	AT1G36370		Upregulated (AR < GS)	AT1G66270
Downregulated (FH > AR)	AT4G02980		Upregulated (AR < GS)	AT5G62340
Downregulated (FH > AR)	AT5G15120		Upregulated (AR < GS)	AT2G47630
Downregulated (FH > AR)	AT5G23280		Upregulated (AR < GS)	AT1G30410
Downregulated (FH > AR)	AT1G54160		Upregulated (AR < GS)	AT5G05290
Downregulated (FH > AR)	AT5G57100		Upregulated (AR < GS)	AT3G05710
Downregulated (FH > AR)	AT5G17760		Upregulated (AR < GS)	AT2G33280
Downregulated (FH > AR)	AT1G19010		Upregulated (AR < GS)	AT3G49920
Downregulated (FH > AR)	AT4G39363		Upregulated (AR < GS)	AT1G28410
Downregulated (FH > AR)	AT2G42560		Upregulated (AR < GS)	AT2G26680
Downregulated (FH > AR)	AT4G33530		Upregulated (AR < GS)	AT5G48630
Downregulated (FH > AR)	AT1G15910		Upregulated (AR < GS)	AT5G59070
Downregulated (FH > AR)	AT1G54860		Upregulated (AR < GS)	AT1G52620
Downregulated (FH > AR)	AT2G29380		Upregulated (AR < GS)	AT1G07830
Downregulated (FH > AR)	AT5G57565		Upregulated (AR < GS)	AT1G05630
Downregulated (FH > AR)	AT4G02690		Upregulated (AR < GS)	AT5G13450
Downregulated (FH > AR)	AT4G09600		Upregulated (AR < GS)	AT2G35110
Downregulated (FH > AR)	AT1G05213		Upregulated (AR < GS)	AT3G61310
Downregulated (FH > AR)	AT3G18000		Upregulated (AR < GS)	AT1G79500
Downregulated (FH > AR)	AT3G57540		Upregulated (AR < GS)	AT3G02535
Downregulated (FH > AR)	AT2G06925		Upregulated (AR < GS)	AT5G67380
Downregulated (FH > AR)	AT5G59750		Upregulated (AR < GS)	AT1G08500
Downregulated (FH > AR)	AT5G49280		Upregulated (AR < GS)	AT3G14310
Downregulated (FH > AR)	AT3G21710		Upregulated (AR < GS)	AT3G10850
Downregulated (FH > AR)	AT1G27461		Upregulated (AR < GS)	AT5G03230
Downregulated (FH > AR)	AT1G47610		Upregulated (AR < GS)	AT3G12710
Downregulated (FH > AR)	AT5G56540		Upregulated (AR < GS)	AT4G21910
Downregulated (FH > AR)	AT2G41700		Upregulated (AR < GS)	AT1G17730
Downregulated (FH > AR)	AT1G34340		Upregulated (AR < GS)	AT5G45500
Downregulated (FH > AR)	AT1G04220		Upregulated (AR < GS)	AT4G39510
Downregulated (FH > AR)	AT3G10940		Upregulated (AR < GS)	AT1G58270
Downregulated (FH > AR)	AT5G59770		Upregulated (AR < GS)	AT5G05890
Downregulated (FH > AR)	AT5G23810		Upregulated (AR < GS)	AT1G60000
Downregulated (FH > AR)	AT1G54680		Upregulated (AR < GS)	AT2G20180
Downregulated (FH > AR)	AT4G01130		Upregulated (AR < GS)	AT2G40590
Downregulated (FH > AR)	AT3G02460		Upregulated (AR < GS)	AT2G29980
Downregulated (FH > AR)	AT4G18330		Upregulated (AR < GS)	AT1G06273
Downregulated (FH > AR)	AT1G17200		Upregulated (AR < GS)	AT4G09520
Downregulated (FH > AR)	AT1G28400		Upregulated (AR < GS)	AT2G05995
Downregulated (FH > AR)	AT4G05005		Upregulated (AR < GS)	AT2G17710
Downregulated (FH > AR)	AT4G19020		Upregulated (AR < GS)	AT3G17300
Downregulated (FH > AR)	AT4G27170		Upregulated (AR < GS)	AT2G16370
Downregulated (FH > AR)	AT3G26680		Upregulated (AR < GS)	AT2G40570
Downregulated (FH > AR)	AT1G78580		Upregulated (AR < GS)	AT1G19835
Downregulated (FH > AR)	AT2G24800		Upregulated (AR < GS)	AT1G23100
Downregulated (FH > AR)	AT4G19590		Upregulated (AR < GS)	AT5G62680
Downregulated (FH > AR)	AT5G51550		Upregulated (AR < GS)	AT5G08390
Downregulated (FH > AR)	AT5G08430		Upregulated (AR < GS)	AT5G20635
Downregulated (FH > AR)	AT1G33490		Upregulated (AR < GS)	AT1G70940
Downregulated (FH > AR)	AT2G35780		Upregulated (AR < GS)	AT4G18670
Downregulated (FH > AR)	AT1G78500		Upregulated (AR < GS)	AT5G07152
Downregulated (FH > AR)	AT5G19140		Upregulated (AR < GS)	AT4G26210
Downregulated (FH > AR)	AT4G01980		Upregulated (AR < GS)	AT2G43290
Downregulated (FH > AR)	AT3G43720		Upregulated (AR < GS)	AT5G04840
Downregulated (FH > AR)	AT1G05320		Upregulated (AR < GS)	AT1G74940
Downregulated (FH > AR)	AT3G05020		Upregulated (AR < GS)	AT2G39970
Downregulated (FH > AR)	AT2G28330		Upregulated (AR < GS)	AT5G46690
Downregulated (FH > AR)	AT5G56790		Upregulated (AR < GS)	AT4G00480
Downregulated (FH > AR)	AT2G07340		Upregulated (AR < GS)	AT4G09970
Downregulated (FH > AR)	AT3G04500		Upregulated (AR < GS)	AT2G21170
Downregulated (FH > AR)	AT1G50970		Upregulated (AR < GS)	AT2G36026
Downregulated (FH > AR)	AT3G60540		Upregulated (AR < GS)	AT4G11830
Downregulated (FH > AR)	AT3G22370		Upregulated (AR < GS)	AT1G64880
Downregulated (FH > AR)	AT5G37530		Upregulated (AR < GS)	AT1G30570
Downregulated (FH > AR)	AT4G32770		Upregulated (AR < GS)	AT4G16141
Downregulated (FH > AR)	AT1G72150		Upregulated (AR < GS)	AT2G33735
Downregulated (FH > AR)	AT3G18750		Upregulated (AR < GS)	AT2G29440
Downregulated (FH > AR)	AT2G43060		Upregulated (AR < GS)	AT5G09175
Downregulated (FH > AR)	AT5G18410		Upregulated (AR < GS)	AT2G24650
Downregulated (FH > AR)	AT4G16442		Upregulated (AR < GS)	AT3G21750
Downregulated (FH > AR)	AT5G08360		Upregulated (AR < GS)	AT2G34655
Downregulated (FH > AR)	AT5G22460		Upregulated (AR < GS)	AT3G54270
Downregulated (FH > AR)	AT3G15500		Upregulated (AR < GS)	AT1G68550
Downregulated (FH > AR)	AT3G49570		Upregulated (AR < GS)	AT5G55230
Downregulated (FH > AR)	AT4G33280		Upregulated (AR < GS)	AT5G16400
Downregulated (FH > AR)	AT3G61040		Upregulated (AR < GS)	AT1G50900
Downregulated (FH > AR)	AT1G16489		Upregulated (AR < GS)	AT2G34300
Downregulated (FH > AR)	AT1G30600		Upregulated (AR < GS)	AT1G27410
Downregulated (FH > AR)	AT3G02832		Upregulated (AR < GS)	AT2G41820
Downregulated (FH > AR)	AT2G44660		Upregulated (AR < GS)	AT4G39950
Downregulated (FH > AR)	AT3G28153		Upregulated (AR < GS)	AT1G29280
Downregulated (FH > AR)	AT1G27921		Upregulated (AR < GS)	AT3G12965
Downregulated (FH > AR)	AT5G67280		Upregulated (AR < GS)	AT1G10200
Downregulated (FH > AR)	AT1G75210		Upregulated (AR < GS)	AT5G45020
Downregulated (FH > AR)	AT3G23175		Upregulated (AR < GS)	AT3G44150
Downregulated (FH > AR)	AT3G54320		Upregulated (AR < GS)	AT5G28840
Downregulated (FH > AR)	AT1G54510		Upregulated (AR < GS)	AT5G19097
Downregulated (FH > AR)	AT1G57600		Upregulated (AR < GS)	AT1G74560
Downregulated (FH > AR)	AT1G09155		Upregulated (AR < GS)	AT4G40042
Downregulated (FH > AR)	AT1G75280		Upregulated (AR < GS)	AT3G23750
Downregulated (FH > AR)	AT5G65070		Upregulated (AR < GS)	AT5G15380
Downregulated (FH > AR)	AT1G07780		Upregulated (AR < GS)	AT2G07732
Downregulated (FH > AR)	AT2G37460		Upregulated (AR < GS)	AT1G56220
Downregulated (FH > AR)	AT1G22710		Upregulated (AR < GS)	AT4G26860
Downregulated (FH > AR)	AT5G17650		Upregulated (AR < GS)	AT3G23805
Downregulated (FH > AR)	AT1G74020		Upregulated (AR < GS)	AT5G06265
Downregulated (FH > AR)	AT5G51810		Upregulated (AR < GS)	AT3G45310
Downregulated (FH > AR)	AT3G61010		Upregulated (AR < GS)	AT3G49260
Downregulated (FH > AR)	AT3G26290		Upregulated (AR < GS)	AT4G17390
Downregulated (FH > AR)	AT2G41225		Upregulated (AR < GS)	AT4G28180
Downregulated (FH > AR)	AT1G76705		Upregulated (AR < GS)	AT4G02005
Downregulated (FH > AR)	AT2G27590		Upregulated (AR < GS)	AT1G76010
Downregulated (FH > AR)	AT2G37240		Upregulated (AR < GS)	AT5G42620
Downregulated (FH > AR)	AT2G22670		Upregulated (AR < GS)	AT2G44580
Downregulated (FH > AR)	AT1G26218		Upregulated (AR < GS)	AT5G21050
Downregulated (FH > AR)	AT2G14095		Upregulated (AR < GS)	AT1G21830
Downregulated (FH > AR)	AT1G48880		Upregulated (AR < GS)	AT4G29590
Downregulated (FH > AR)	AT5G24600		Upregulated (AR < GS)	AT2G29580
Downregulated (FH > AR)	AT2G38400		Upregulated (AR < GS)	AT2G19670
Downregulated (FH > AR)	AT1G07660		Upregulated (AR < GS)	AT1G18690
Downregulated (FH > AR)	AT2G23180		Upregulated (AR < GS)	AT1G22700
Downregulated (FH > AR)	AT1G73850		Upregulated (AR < GS)	AT5G46570
Downregulated (FH > AR)	AT4G21410		Upregulated (AR < GS)	AT5G27770
Downregulated (FH > AR)	AT4G01985		Upregulated (AR < GS)	AT5G58520
Downregulated (FH > AR)	AT2G24300		Upregulated (AR < GS)	AT1G19880
Downregulated (FH > AR)	AT1G10760		Upregulated (AR < GS)	AT3G47360
Downregulated (FH > AR)	AT3G20340		Upregulated (AR < GS)	AT5G05590
Downregulated (FH > AR)	AT3G11410		Upregulated (AR < GS)	AT1G35050
Downregulated (FH > AR)	AT5G55630		Upregulated (AR < GS)	AT1G21930
Downregulated (FH > AR)	AT2G23130		Upregulated (AR < GS)	AT5G65420
Downregulated (FH > AR)	AT5G60300		Upregulated (AR < GS)	AT4G29870
Downregulated (FH > AR)	AT1G14310		Upregulated (AR < GS)	AT4G21890
Downregulated (FH > AR)	AT5G47960		Upregulated (AR < GS)	AT1G61580
Downregulated (FH > AR)	AT5G44360		Upregulated (AR < GS)	AT5G48940
Downregulated (FH > AR)	AT4G18620		Upregulated (AR < GS)	AT3G13960
Downregulated (FH > AR)	AT1G18840		Upregulated (AR < GS)	AT5G61130
Downregulated (FH > AR)	AT2G13750		Upregulated (AR < GS)	AT2G19680
Downregulated (FH > AR)	AT3G14630		Upregulated (AR < GS)	AT4G31650
Downregulated (FH > AR)	AT2G15970		Upregulated (AR < GS)	AT2G37300
Downregulated (FH > AR)	AT1G63130		Upregulated (AR < GS)	AT3G13682
Downregulated (FH > AR)	AT1G31170		Upregulated (AR < GS)	AT2G17340
Downregulated (FH > AR)	AT1G62180		Upregulated (AR < GS)	AT1G62930
Downregulated (FH > AR)	AT5G19530		Upregulated (AR < GS)	AT3G13510
Downregulated (FH > AR)	AT4G21550		Upregulated (AR < GS)	AT3G02080
Downregulated (FH > AR)	AT3G30720		Upregulated (AR < GS)	AT5G09995
Downregulated (FH > AR)	AT3G03650		Upregulated (AR < GS)	AT3G09820
Downregulated (FH > AR)	AT3G50960		Upregulated (AR < GS)	AT1G04900
Downregulated (FH > AR)	AT3G06435		Upregulated (AR < GS)	AT1G50480
Downregulated (FH > AR)	AT2G38530		Upregulated (AR < GS)	AT1G20540
Downregulated (FH > AR)	AT2G21770		Upregulated (AR < GS)	AT3G57860
Downregulated (FH > AR)	AT4G10430		Upregulated (AR < GS)	AT3G12520
Downregulated (FH > AR)	AT4G30800		Upregulated (AR < GS)	AT1G11960
Downregulated (FH > AR)	AT1G69380		Upregulated (AR < GS)	AT1G64760
Downregulated (FH > AR)	AT1G22430		Upregulated (AR < GS)	AT1G23060
Downregulated (FH > AR)	AT3G52110		Upregulated (AR < GS)	AT3G20940
Downregulated (FH > AR)	AT4G34610		Upregulated (AR < GS)	AT4G25740
Downregulated (FH > AR)	AT4G36220		Upregulated (AR < GS)	AT5G46470
Downregulated (FH > AR)	AT4G19170		Upregulated (AR < GS)	AT3G48820
Downregulated (FH > AR)	AT4G05775		Upregulated (AR < GS)	AT3G15210
Downregulated (FH > AR)	AT5G50360		Upregulated (AR < GS)	AT1G48510
Downregulated (FH > AR)	AT5G45030		Upregulated (AR < GS)	AT2G42230
Downregulated (FH > AR)	AT5G50900		Upregulated (AR < GS)	AT4G27240
Downregulated (FH > AR)	AT1G67950		Upregulated (AR < GS)	AT5G01800
Downregulated (FH > AR)	AT3G27210		Upregulated (AR < GS)	AT4G20930
Downregulated (FH > AR)	AT3G12730		Upregulated (AR < GS)	AT1G13230
Downregulated (FH > AR)	AT3G45980		Upregulated (AR < GS)	AT5G07200
Downregulated (FH > AR)	AT4G09640		Upregulated (AR < GS)	AT5G53090
Downregulated (FH > AR)	AT5G17700		Upregulated (AR < GS)	AT4G00200
Downregulated (FH > AR)	AT1G62914		Upregulated (AR < GS)	AT3G54640
Downregulated (FH > AR)	AT4G25140		Upregulated (AR < GS)	AT1G34245
Downregulated (FH > AR)	AT4G25290		Upregulated (AR < GS)	AT4G03415
Downregulated (FH > AR)	AT2G30100		Upregulated (AR < GS)	AT5G02410
Downregulated (FH > AR)	AT1G62610		Upregulated (AR < GS)	AT2G44920
Downregulated (FH > AR)	AT4G31540		Upregulated (AR < GS)	AT1G58350
Downregulated (FH > AR)	AT2G31751		Upregulated (AR < GS)	AT2G28890
Downregulated (FH > AR)	AT3G17380		Upregulated (AR < GS)	AT1G62110
Downregulated (FH > AR)	AT2G44460		Upregulated (AR < GS)	AT2G34470
Downregulated (FH > AR)	AT1G61490		Upregulated (AR < GS)	AT3G51600
Downregulated (FH > AR)	AT5G48250		Upregulated (AR < GS)	AT4G32060
Downregulated (FH > AR)	AT3G09910		Upregulated (AR < GS)	AT1G47860
Downregulated (FH > AR)	AT1G51630		Upregulated (AR < GS)	AT3G52630
Downregulated (FH > AR)	AT5G39240		Upregulated (AR < GS)	AT1G77420
Downregulated (FH > AR)	AT4G07960		Upregulated (AR < GS)	AT3G07180
Downregulated (FH > AR)	AT5G27860		Upregulated (AR < GS)	AT1G27310
Downregulated (FH > AR)	AT5G02970		Upregulated (AR < GS)	AT4G19540
Downregulated (FH > AR)	AT4G22730		Upregulated (AR < GS)	AT2G31320
Downregulated (FH > AR)	AT3G06035		Upregulated (AR < GS)	AT4G35300
Downregulated (FH > AR)	AT1G52600		Upregulated (AR < GS)	AT1G53580
Downregulated (FH > AR)	AT4G18195		Upregulated (AR < GS)	AT2G18730
Downregulated (FH > AR)	AT1G42960		Upregulated (AR < GS)	AT3G29034
Downregulated (FH > AR)	AT3G08620		Upregulated (AR < GS)	AT4G31050
Downregulated (FH > AR)	AT3G46320		Upregulated (AR < GS)	AT1G73100
Downregulated (FH > AR)	AT4G37050		Upregulated (AR < GS)	AT4G01150
Downregulated (FH > AR)	AT5G62130		Upregulated (AR < GS)	AT1G65180
Downregulated (FH > AR)	AT5G48580		Upregulated (AR < GS)	AT1G14840
Downregulated (FH > AR)	AT1G20823		Upregulated (AR < GS)	AT5G66750
Downregulated (FH > AR)	AT1G27330		Upregulated (AR < GS)	AT3G09455
Downregulated (FH > AR)	AT1G55690		Upregulated (AR < GS)	AT1G30040
Downregulated (FH > AR)	AT5G65640		Upregulated (AR < GS)	AT1G13630
Downregulated (FH > AR)	AT5G48480		Upregulated (AR < GS)	AT3G14350
Downregulated (FH > AR)	AT2G43360		Upregulated (AR < GS)	AT1G03545
Downregulated (FH > AR)	AT5G64250		Upregulated (AR < GS)	AT2G42870
Downregulated (FH > AR)	AT5G46700		Upregulated (AR < GS)	AT1G27950
Downregulated (FH > AR)	AT1G17940		Upregulated (AR < GS)	AT5G10690
Downregulated (FH > AR)	AT5G45010		Upregulated (AR < GS)	AT3G16710
Downregulated (FH > AR)	AT3G54340		Upregulated (AR < GS)	AT3G56870
Downregulated (FH > AR)	AT3G22240		Upregulated (AR < GS)	AT5G39820
Downregulated (FH > AR)	AT5G41140		Upregulated (AR < GS)	AT1G05620
Downregulated (FH > AR)	AT1G50440		Upregulated (AR < GS)	AT4G39366
Downregulated (FH > AR)	AT2G14560		Upregulated (AR < GS)	AT2G47570
Downregulated (FH > AR)	AT2G26040		Upregulated (AR < GS)	AT2G39470
Downregulated (FH > AR)	AT1G54120		Upregulated (AR < GS)	AT5G00660
Downregulated (FH > AR)	AT1G44170		Upregulated (AR < GS)	AT4G08520
Downregulated (FH > AR)	AT5G55550		Upregulated (AR < GS)	AT2G39870
Downregulated (FH > AR)	AT3G58200		Upregulated (AR < GS)	AT5G49470
Downregulated (FH > AR)	AT5G02230		Upregulated (AR < GS)	AT3G53380
Downregulated (FH > AR)	AT3G11780		Upregulated (AR < GS)	AT1G70300
Downregulated (FH > AR)	AT4G33000		Upregulated (AR < GS)	AT4G13640
Downregulated (FH > AR)	AT3G62740		Upregulated (AR < GS)	AT3G58090
Downregulated (FH > AR)	AT1G01290		Upregulated (AR < GS)	AT1G33470
Downregulated (FH > AR)	AT1G73210		Upregulated (AR < GS)	AT4G25150
Downregulated (FH > AR)	AT3G01420		Upregulated (AR < GS)	AT4G24490
Downregulated (FH > AR)	AT1G55740		Upregulated (AR < GS)	AT3G56370
Downregulated (FH > AR)	AT5G15970		Upregulated (AR < GS)	AT1G70090
Downregulated (FH > AR)	AT4G10850		Upregulated (AR < GS)	AT2G23150
Downregulated (FH > AR)	AT3G19800		Upregulated (AR < GS)	AT3G61460
Downregulated (FH > AR)	AT3G25260		Upregulated (AR < GS)	AT5G11740
Downregulated (FH > AR)	AT5G27200		Upregulated (AR < GS)	AT1G17120
Downregulated (FH > AR)	AT5G43310		Upregulated (AR < GS)	AT1G07280
Downregulated (FH > AR)	AT1G01490		Upregulated (AR < GS)	AT5G11890
Downregulated (FH > AR)	AT2G35860		Upregulated (AR < GS)	AT4G32420
Downregulated (FH > AR)	AT1G67070		Upregulated (AR < GS)	AT1G03310
Downregulated (FH > AR)	AT1G53270		Upregulated (AR < GS)	AT4G10420
Downregulated (FH > AR)	AT2G44750		Upregulated (AR < GS)	AT2G29960
Downregulated (FH > AR)	AT1G76670		Upregulated (AR < GS)	AT5G09530
Downregulated (FH > AR)	AT5G24660		Upregulated (AR < GS)	AT5G16940
Downregulated (FH > AR)	AT3G11700		Upregulated (AR < GS)	AT1G29050
Downregulated (FH > AR)	AT1G32150		Upregulated (AR < GS)	AT2G30620
Downregulated (FH > AR)	AT1G62640		Upregulated (AR < GS)	AT5G49305
Downregulated (FH > AR)	AT5G15790		Upregulated (AR < GS)	AT4G18100
Downregulated (FH > AR)	AT4G27230		Upregulated (AR < GS)	AT1G58440
Downregulated (FH > AR)	AT2G36840		Upregulated (AR < GS)	AT3G47460
Downregulated (FH > AR)	AT5G10946		Upregulated (AR < GS)	AT3G44265
Downregulated (FH > AR)	AT3G54400		Upregulated (AR < GS)	AT3G28130
Downregulated (FH > AR)	AT3G27360		Upregulated (AR < GS)	AT5G36120
Downregulated (FH > AR)	AT3G10040		Upregulated (AR < GS)	AT2G29740
Downregulated (FH > AR)	AT1G29040		Upregulated (AR < GS)	AT3G59690
Downregulated (FH > AR)	AT2G02990		Upregulated (AR < GS)	AT4G39170
Downregulated (FH > AR)	AT2G25590		Upregulated (AR < GS)	AT5G65450
Downregulated (FH > AR)	AT4G18680		Upregulated (AR < GS)	AT4G36280
Downregulated (FH > AR)	AT3G57680		Upregulated (AR < GS)	AT3G50825
Downregulated (FH > AR)	AT1G20480		Upregulated (AR < GS)	AT1G04620
Downregulated (FH > AR)	AT5G07680		Upregulated (AR < GS)	AT2G38700
Downregulated (FH > AR)	AT5G54380		Upregulated (AR < GS)	AT3G63200
Downregulated (FH > AR)	AT2G39830		Upregulated (AR < GS)	AT2G31570
Downregulated (FH > AR)	AT3G61680		Upregulated (AR < GS)	AT3G04690
Downregulated (FH > AR)	AT5G59220		Upregulated (AR < GS)	AT5G45113
Downregulated (FH > AR)	AT1G09390		Upregulated (AR < GS)	AT4G04402
Downregulated (FH > AR)	AT2G28470		Upregulated (AR < GS)	AT4G22540
Downregulated (FH > AR)	AT1G23050		Upregulated (AR < GS)	AT3G02530
Downregulated (FH > AR)	AT1G61180		Upregulated (AR < GS)	AT1G15550
Downregulated (FH > AR)	AT5G57550		Upregulated (AR < GS)	AT2G28430
Downregulated (FH > AR)	AT1G16750		Upregulated (AR < GS)	AT2G41560
Downregulated (FH > AR)	AT4G20870		Upregulated (AR < GS)	AT5G04320
Downregulated (FH > AR)	AT1G31150		Upregulated (AR < GS)	AT1G65340
Downregulated (FH > AR)	AT1G63420		Upregulated (AR < GS)	AT4G33865
Downregulated (FH > AR)	AT2G31150		Upregulated (AR < GS)	AT1G70370
Downregulated (FH > AR)	AT5G17310		Upregulated (AR < GS)	AT1G05385
Downregulated (FH > AR)	AT2G32720		Upregulated (AR < GS)	AT1G71970
Downregulated (FH > AR)	AT1G07640		Upregulated (AR < GS)	AT1G27370
Downregulated (FH > AR)	AT5G50315		Upregulated (AR < GS)	AT5G63410
[truncated: 5,846 more rows]

## Sheet: limma-voom with TMM
Supplementary Dataset S6. Differential gene expression analysis of Cvi seed RNA-seq data.
Differential expression analysis result of limma-voom normalized with TMM-method.
	FH-AR						AR-GS
GeneID	logFC	AveExpr	t	P.Value	adj.P.Val	B	logFC	AveExpr	t	P.Value	adj.P.Val	B
AT1G01010	-1.80425	0.123776	-2.62046	0.0242411	0.0652836	-3.1873	0.855379	0.123776	2.06368	0.0640809	0.0889998	-4.72478
AT1G01020	1.71673	2.73604	5.65582	0.000161643	0.00209993	1.23368	-1.25161	2.73604	-4.39428	0.0011372	0.00270755	-1.11608
AT1G01030	-2.55818	-0.122368	-3.11188	0.0101664	0.0341991	-2.53607	0.795064	-0.122368	1.93955	0.0791512	0.107495	-4.92692
AT1G01040	-0.11862	4.64716	-0.645303	0.53228	0.65598	-6.82644	-0.199826	4.64716	-1.19632	0.257323	0.307557	-6.95134
AT1G01050	-0.35471	4.97021	-2.23556	0.0476332	0.108056	-4.82497	-0.967891	4.97021	-6.77667	3.43911e-05	0.000159952	2.01714
AT1G01060	0.317097	1.30645	0.49395	0.631292	0.744314	-5.69382	-2.83407	1.30645	-6.06322	9.03132e-05	0.0003455	1.76009
AT1G01080	-0.984202	3.30362	-2.93613	0.0138671	0.0432639	-3.10721	-2.01037	3.30362	-9.17609	2.07513e-06	1.80522e-05	5.21679
AT1G01090	1.27287	4.56665	6.52181	4.81842e-05	0.000978707	2.23746	-1.63681	4.56665	-8.76331	3.22341e-06	2.52898e-05	4.65541
AT1G01100	0.177352	7.9018	1.09055	0.299342	0.430822	-6.57354	-1.53113	7.9018	-9.09395	2.26236e-06	1.93273e-05	4.91195
AT1G01110	0.443151	0.274932	0.466192	0.650394	0.760313	-5.35216	-3.8713	0.274932	-5.47923	0.000209542	0.000681825	1.00193
AT1G01120	-0.436739	1.75108	-0.498594	0.634361	0.747026	-6.07974	-0.199551	1.75108	-0.306284	0.768889	0.800613	-6.98415
AT1G01140	0.318108	-2.73991	0.217624	0.831803	0.899347	-5.02709	-7.03356	-2.73991	-6.72911	3.6602e-05	0.00016819	1.80015
AT1G01160	-0.583767	6.46931	-4.37772	0.00116841	0.00755809	-1.24285	0.353971	6.46931	2.63345	0.0236909	0.0368814	-4.81193
AT1G01170	0.268924	6.51136	1.83577	0.0942161	0.181359	-5.60196	1.41317	6.51136	9.66504	1.25638e-06	1.24086e-05	5.50184
AT1G01180	-0.00739983	1.73147	-0.0246014	0.980824	0.98694	-6.54221	2.84565	1.73147	7.09519	2.28246e-05	0.000115332	3.07856
AT1G01200	0.667697	0.870564	1.24492	0.23965	0.366624	-5.24523	-0.255862	0.870564	-0.533334	0.604668	0.649811	-6.46454
AT1G01210	0.371779	3.97386	1.50067	0.162265	0.273552	-5.77342	-0.692358	3.97386	-3.15641	0.00939913	0.016477	-3.70171
AT1G01220	0.167724	3.17138	0.586511	0.569659	0.690341	-6.43978	-0.818323	3.17138	-3.50619	0.0050964	0.0096841	-2.90917
AT1G01225	1.70149	0.639729	3.8255	0.0029414	0.0143326	-1.42417	1.05095	0.639729	1.9803	0.073872	0.101003	-4.6328
AT1G01230	-0.145366	6.52402	-1.08924	0.299896	0.431331	-6.58626	0.631148	6.52402	4.69536	0.000699497	0.00181719	-1.20405
AT1G01240	-0.0435045	7.00038	-0.304206	0.766786	0.85463	-7.12966	2.27711	7.00038	16.0354	7.66597e-09	3.473e-07	10.8873
AT1G01250	3.56199	2.20005	9.97799	9.21048e-07	0.00011873	5.94642	0.39567	2.20005	0.934333	0.370671	0.425789	-6.30548
AT1G01260	-0.618141	4.06139	-3.1261	0.00991462	0.0335381	-3.0745	-0.939924	4.06139	-6.14317	8.07805e-05	0.000315861	1.19183
AT1G01290	1.11626	3.4414	4.22714	0.00149723	0.00895485	-1.08502	-1.26033	3.4414	-5.2646	0.000288961	0.000883828	0.097706
AT1G01300	-0.257475	5.59152	-1.75774	0.107227	0.20048	-5.68829	-0.30442	5.59152	-2.13327	0.0568588	0.0799989	-5.66055
AT1G01320	-1.11681	5.30104	-6.36245	5.97504e-05	0.00110729	1.94796	-0.659555	5.30104	-4.23538	0.00147692	0.0033582	-1.97788
AT1G01340	-0.831348	-0.980187	-1.14209	0.278248	0.408717	-5.21283	4.87674	-0.980187	3.71469	0.00355541	0.00710516	-1.59551
AT1G01350	-1.08224	5.47764	-8.04635	7.20621e-06	0.00033712	4.06785	2.20181	5.47764	16.5816	5.42005e-09	2.70598e-07	11.2459
AT1G01355	-0.0834677	1.43025	-0.244341	0.811573	0.889316	-6.39042	2.54326	1.43025	5.98288	0.000101115	0.000376877	1.60305
AT1G01360	0.185588	3.25123	0.726421	0.483119	0.612428	-6.5663	1.20351	3.25123	4.73426	0.000657532	0.00172833	-0.818905
AT1G01370	-4.04674	-1.59796	-3.40793	0.00604718	0.0235488	-2.56319	-1.73055	-1.59796	-2.92823	0.0140622	0.023375	-2.98262
AT1G01380	0.318108	-3.16514	0.179549	0.86085	0.909514	-5.03195	-5.77763	-3.16514	-4.50312	0.000952625	0.0023377	-0.577371
AT1G01420	0.335572	1.48136	1.09973	0.295498	0.426746	-5.98225	3.92667	1.48136	6.57779	4.47121e-05	0.000197808	2.47779
AT1G01430	1.66618	0.900387	1.89829	0.0848527	0.166837	-4.20949	-3.20462	0.900387	-4.17406	0.00163512	0.00365694	-0.959202
AT1G01440	0.00556309	2.67186	0.0159234	0.987588	0.992156	-6.51595	-0.275044	2.67186	-0.971584	0.352639	0.407176	-6.76889
AT1G01448	-0.89558	3.39846	-4.28227	0.00136682	0.00838975	-1.05678	1.01541	3.39846	6.02356	9.54823e-05	0.00035972	1.08119
AT1G01470	-0.252823	8.54057	-1.48063	0.167446	0.279872	-6.05156	3.53034	8.54057	21.0917	4.39908e-10	6.34261e-08	13.8238
AT1G01480	0.689447	4.64458	4.50743	0.00094599	0.00658226	-1.02718	4.41648	4.64458	19.0725	1.26266e-09	1.10498e-07	12.728
AT1G01490	2.80261	3.01199	6.0397	9.48094e-05	0.00149269	1.75958	-2.98982	3.01199	-6.70952	3.82501e-05	0.00017417	2.5024
AT1G01500	0.0765835	4.19929	0.418014	0.684175	0.788814	-6.96007	1.07786	4.19929	6.05391	9.14993e-05	0.000348748	1.04234
AT1G01510	-0.456788	3.80822	-1.91628	0.0823208	0.16336	-4.98644	-1.66956	3.80822	-9.34162	1.74683e-06	1.58222e-05	5.33012
AT1G01520	-1.52734	4.22206	-5.49768	0.000203895	0.00243483	0.897434	-1.04708	4.22206	-5.55742	0.000186692	0.000622072	0.253515
AT1G01540	1.78242	3.52433	6.2142	7.32105e-05	0.00126005	1.97962	-2.39742	3.52433	-9.02077	2.4446e-06	2.0457e-05	5.16678
AT1G01550	0.334505	5.61248	2.39824	0.0358535	0.0873373	-4.69915	1.48766	5.61248	10.6102	5.03711e-07	6.21338e-06	6.47484
AT1G01570	0.7572	2.32195	2.06159	0.0643106	0.135557	-4.50354	-0.790455	2.32195	-2.48682	0.0306849	0.0462509	-4.42929
AT1G01580	0.130154	6.00552	0.456593	0.660925	0.769715	-7.08392	1.60408	6.00552	5.6257	0.0006285	0.00166646	-0.757403
AT1G01600	-0.670861	1.92834	-1.75584	0.107564	0.200961	-4.82646	-0.109611	1.92834	-0.4047	0.693644	0.731838	-7.02923
AT1G01610	5.43361	-0.0470687	4.21457	0.00152873	0.00906008	-1.77371	-9.95524	-0.0470687	-8.31106	5.32184e-06	3.70737e-05	3.01535
AT1G01620	-0.646317	2.78082	-0.324797	0.763706	0.852223	-6.17728	-2.78435	2.78082	-2.15666	0.106589	0.139897	-5.31382
AT1G01630	0.856342	-1.68338	0.376735	0.714099	0.812957	-5.01563	-4.64162	-1.68338	-2.74561	0.0203067	0.0322088	-3.04002
AT1G01640	-0.0105542	1.65021	-0.0295263	0.976987	0.98469	-6.22385	-0.139186	1.65021	-0.480992	0.640176	0.683543	-6.83927
AT1G01650	-0.34697	5.32323	-1.95765	0.0767645	0.154903	-5.4087	1.96852	5.32323	11.0402	3.39855e-07	4.63056e-06	6.90159
AT1G01660	0.318108	-3.34123	0.217164	0.832153	0.899347	-5.02716	-5.22419	-3.34123	-4.87701	0.000524927	0.00143868	-0.130889
AT1G01670	-3.04041	-2.21688	-2.36033	0.038316	0.0919228	-3.63353	-1.88577	-2.21688	-2.40414	0.0354842	0.0526195	-3.65978
AT1G01690	0.0396006	1.92043	0.112904	0.91219	0.941964	-6.25737	-0.62188	1.92043	-2.25054	0.0464089	0.0667265	-4.78461
AT1G01700	2.54974	-2.54276	1.39111	0.192348	0.311146	-4.49591	-5.20179	-2.54276	-3.63372	0.00408695	0.00799304	-1.73967
AT1G01710	0.140199	4.74193	0.893295	0.391284	0.523957	-6.72952	1.40625	4.74193	8.91722	2.73018e-06	2.2223e-05	4.71956
AT1G01715	0.255195	2.78329	1.09111	0.299106	0.430652	-6.04095	0.570969	2.78329	2.65778	0.0226937	0.0354955	-4.32084
AT1G01720	-0.480744	8.731	-2.498	0.0300869	0.0767219	-4.46429	3.34496	8.731	17.6567	2.82256e-09	1.78429e-07	11.9365
AT1G01725	0.746717	3.58409	2.53057	0.0294512	0.075473	-4.16466	0.102036	3.58409	0.364912	0.722637	0.758696	-7.37518
AT1G01730	-0.429454	4.31892	-2.40767	0.0352652	0.0863272	-4.55379	1.37114	4.31892	8.10274	6.75141e-06	4.42959e-05	3.77864
AT1G01740	-0.157367	1.3684	-0.285554	0.780654	0.864717	-5.94638	-1.1908	1.3684	-3.08641	0.0106334	0.0183338	-3.18981
AT1G01760	-1.63422	0.676208	-1.87166	0.0887311	0.172901	-4.22141	-1.04431	0.676208	-2.2711	0.0447772	0.0646342	-4.51099
AT1G01770	-0.579987	3.73979	-2.68865	0.0214878	0.0597771	-3.82767	-0.0906073	3.73979	-0.533911	0.604282	0.649516	-7.42542
AT1G01780	-0.417662	2.8754	-1.34489	0.206384	0.327466	-5.65899	-0.192722	2.8754	-0.815751	0.432369	0.486744	-7.00978
AT1G01790	0.976543	-1.0111	0.602279	0.559494	0.681356	-5.04786	-4.23172	-1.0111	-3.34724	0.00672359	0.0123273	-2.13275
AT1G01800	-0.111491	4.78273	-0.606958	0.556497	0.678958	-6.91318	0.505406	4.78273	2.90305	0.014703	0.0242864	-4.31328
AT1G01810	0.32445	1.87416	0.985691	0.345979	0.477802	-5.96936	1.42348	1.87416	4.12373	0.00177818	0.00392302	-1.46506
AT1G01820	-0.347179	5.69541	-2.48043	0.0310323	0.0785341	-4.55001	0.965613	5.69541	6.97754	2.65174e-05	0.000129603	2.24936
AT1G01830	0.348387	2.76884	0.978661	0.349286	0.481311	-5.99141	-1.10376	2.76884	-3.83873	0.00287585	0.00593457	-2.19991
AT1G01860	0.653178	2.76361	2.33565	0.0400067	0.094825	-4.22073	-0.264443	2.76361	-1.06003	0.312397	0.365609	-6.64432
AT1G01880	0.359511	1.01907	0.78458	0.449666	0.581167	-5.7408	0.0167832	1.01907	0.0425593	0.966834	0.971751	-6.7208
AT1G01910	-0.334218	4.89947	-2.32256	0.0409325	0.0965409	-4.76636	1.04125	4.89947	7.51779	1.35021e-05	7.65889e-05	2.99102
AT1G01920	-0.106287	4.25232	-0.492931	0.631988	0.745035	-6.80294	-0.612338	4.25232	-3.28947	0.00743939	0.013467	-3.5429
AT1G01930	-0.916218	4.54093	-5.92441	0.000109842	0.00164576	1.32127	1.207	4.54093	8.6558	3.62481e-06	2.76139e-05	4.403
AT1G01940	-0.115045	4.123	-0.594719	0.564355	0.686183	-6.78616	0.331891	4.123	1.91831	0.0820408	0.110931	-5.9013
AT1G01950	0.378962	3.44883	1.65928	0.125955	0.226584	-5.35016	-1.29791	3.44883	-6.84019	3.16592e-05	0.000149781	2.36675
AT1G01960	-1.04393	5.63931	-6.22785	7.18455e-05	0.00125001	1.69712	0.130408	5.63931	0.817495	0.431415	0.485825	-7.38291
AT1G01970	-0.378087	4.72507	-2.41309	0.0349312	0.0857777	-4.62106	1.83409	4.72507	11.7114	1.88624e-07	3.05797e-06	7.55199
AT1G01990	-0.142856	4.77338	-0.876201	0.400102	0.532664	-6.70294	0.477192	4.77338	3.10276	0.0103312	0.0178829	-3.95867
AT1G02000	1.1746	0.915809	2.09926	0.0602864	0.12895	-3.99936	-2.02868	0.915809	-4.22912	0.00149232	0.00338359	-0.942333
AT1G02010	-0.232516	2.11134	-0.63106	0.541203	0.664159	-6.14788	-0.109479	2.11134	-0.375235	0.714793	0.751537	-7.04366
AT1G02020	-0.556591	3.54828	-2.10286	0.0599142	0.128506	-4.82752	0.734955	3.54828	3.34036	0.00680494	0.0124583	-3.38187
AT1G02050	-1.5128	2.54281	-4.64612	0.000756722	0.00568835	-0.231993	0.137835	2.54281	0.678756	0.511659	0.562212	-7.12627
AT1G02060	0.0112801	3.5587	0.049463	0.961459	0.974526	-6.72511	-0.826193	3.5587	-4.44864	0.00104072	0.00251807	-1.37163
AT1G02080	-0.485476	6.35334	-3.29603	0.0073543	0.0270587	-3.12649	0.266306	6.35334	1.79726	0.100445	0.132645	-6.19102
AT1G02090	-0.310669	5.3561	-1.88891	0.0861999	0.16898	-5.50114	0.939693	5.3561	5.84715	0.000122627	0.000440995	0.626859
AT1G02100	-0.448112	5.27014	-2.82497	0.0168818	0.0500001	-3.89499	-0.146437	5.27014	-0.97667	0.350227	0.404684	-7.22755
AT1G02110	-0.417038	4.80882	-2.12354	0.0578202	0.125207	-4.97514	-0.918822	4.80882	-5.33792	0.000258726	0.000807915	-0.113523
AT1G02120	-0.319436	5.28229	-2.23574	0.0476182	0.108036	-4.95237	1.48699	5.28229	10.5155	5.50306e-07	6.6346e-06	6.38395
AT1G02130	0.139644	4.27926	0.769325	0.458293	0.589023	-6.67254	-0.18947	4.27926	-1.15594	0.272783	0.323972	-6.93994
AT1G02140	-0.0859421	6.83756	-0.637353	0.53725	0.660578	-6.98003	-0.0336525	6.83756	-0.245983	0.810335	0.837948	-7.69044
AT1G02145	0.238988	3.95981	1.27528	0.229117	0.354211	-6.09684	-0.143966	3.95981	-0.858065	0.409605	0.464476	-7.17775
AT1G02150	-0.680609	6.68664	-3.64959	0.00397668	0.0174536	-2.50045	-0.386456	6.68664	-2.04219	0.0664808	0.0918903	-5.79939
AT1G02160	0.271409	4.70097	1.58299	0.142415	0.24857	-5.9102	1.00834	4.70097	5.93371	0.000108401	0.000399326	0.808749
AT1G02170	-1.05793	3.69879	-4.8923	0.000512506	0.0043762	-0.063623	0.310155	3.69879	1.91614	0.082341	0.111251	-5.88506
AT1G02180	0.382292	2.00454	1.07984	0.303875	0.435451	-5.63852	-1.48682	2.00454	-5.32795	0.000262634	0.000816929	0.474674
AT1G02205	0.318108	-2.11322	0.0739864	0.943602	0.963038	-5.04044	-8.9232	-2.11322	-2.92155	0.0289381	0.0439304	-3.15866
AT1G02260	1.23506	2.30127	3.91501	0.00252626	0.0128616	-1.38996	-1.30682	2.30127	-4.66764	0.000731121	0.00188459	-0.592021
AT1G02270	0.324313	3.15294	1.45793	0.173484	0.287581	-5.66298	0.00830267	3.15294	0.0423788	0.966975	0.971781	-7.36943
AT1G02280	-0.475079	6.3878	-3.47081	0.00541971	0.0217446	-2.80271	-1.58167	6.3878	-11.519	2.22626e-07	3.46241e-06	7.35356
AT1G02290	0.0275606	2.32527	0.0781383	0.939155	0.960614	-6.37036	-0.731962	2.32527	-2.64382	0.0232605	0.0363013	-4.22806
AT1G02305	0.298522	6.74947	2.2855	0.0436678	0.101536	-4.88914	-0.648446	6.74947	-4.88154	0.000521211	0.00143073	-0.887986
AT1G02330	-0.281722	4.57059	-1.92468	0.0811633	0.161482	-5.37006	1.01667	4.57059	7.31347	1.73577e-05	9.31997e-05	2.74834
AT1G02350	1.77099	-0.994282	1.1809	0.263143	0.392228	-4.72853	-3.45612	-0.994282	-2.70043	0.021045	0.0332449	-3.11371
AT1G02370	-0.224726	4.17304	-1.27533	0.229099	0.354211	-6.15214	0.234224	4.17304	1.50722	0.160603	0.202119	-6.51414
AT1G02380	-0.495647	3.24589	-2.83251	0.0166582	0.0495297	-3.81691	4.59621	3.24589	14.9667	1.5611e-08	5.62406e-07	10.2064
AT1G02390	1.45915	0.383886	1.89184	0.0857765	0.168281	-4.17146	-2.54002	0.383886	-3.8465	0.00283804	0.00586548	-1.45569
AT1G02400	1.03681	-1.40388	1.1008	0.295054	0.426355	-5.11015	3.42465	-1.40388	2.21048	0.0497528	0.0711332	-3.78468
AT1G02405	0.0206349	-0.246048	0.0356702	0.9722	0.981631	-5.79362	1.78803	-0.246048	2.89055	0.0150318	0.0247645	-3.03094
AT1G02410	0.115169	4.14907	0.700612	0.498449	0.625461	-6.76378	0.750776	4.14907	4.81926	0.000574804	0.00154789	-0.8903
AT1G02420	-1.43024	1.40699	-2.75024	0.0192695	0.0551347	-3.16848	1.11905	1.40699	3.19139	0.00883796	0.0156195	-3.14065
AT1G02475	1.39757	2.01979	2.65497	0.0236472	0.0641213	-3.46838	-1.10696	2.01979	-2.30535	0.0432649	0.0626535	-4.58234
AT1G02500	1.74457	4.90849	7.71811	1.0604e-05	0.000419548	3.82393	-3.66625	4.90849	-16.7039	5.02226e-09	2.57523e-07	11.4033
AT1G02520	-0.585144	1.76053	-1.36178	0.201158	0.321525	-5.26645	-0.520704	1.76053	-1.75933	0.106947	0.140325	-5.57975
AT1G02560	0.263192	6.15038	1.73248	0.111776	0.20707	-5.75993	-0.356616	6.15038	-2.33162	0.0402898	0.0588522	-5.3333
AT1G02610	0.972304	2.40082	4.07619	0.00192534	0.0106566	-1.46252	3.57643	2.40082	8.16307	6.29893e-06	4.21126e-05	4.36448
AT1G02640	0.683296	2.2237	0.203721	0.85025	0.903285	-5.8739	-5.01007	2.2237	-1.93698	0.137871	0.176068	-5.07385
AT1G02650	-0.726076	1.15792	-1.93489	0.0797776	0.159593	-4.51486	1.67955	1.15792	5.00642	0.000429047	0.0012149	0.0853895
AT1G02660	0.329043	4.4889	1.0559	0.324843	0.457119	-6.5495	1.71274	4.4889	5.25375	0.00104844	0.00253219	-1.18476
AT1G02670	1.07585	-0.457067	1.15592	0.272791	0.402733	-4.92069	-1.37848	-0.457067	-1.74261	0.109931	0.143918	-4.74107
AT1G02680	-0.323556	4.09047	-1.87015	0.0889557	0.173281	-5.38511	1.31094	4.09047	8.00807	7.53372e-06	4.83686e-05	3.69343
AT1G02690	-1.40043	3.26244	-4.73402	0.000657783	0.00514698	-0.172659	-0.420153	3.26244	-2.22463	0.0485454	0.0695663	-5.31081
AT1G02700	0.309804	7.74911	1.61511	0.135266	0.239093	-5.89752	1.89437	7.74911	9.95462	9.42382e-07	9.94391e-06	5.82558
AT1G02720	0.500047	3.04212	1.69643	0.118569	0.216306	-5.11918	-2.06177	3.04212	-8.65196	3.64011e-06	2.76945e-05	4.74917
AT1G02730	1.72179	-2.5331	0.951141	0.362456	0.494731	-4.76636	-6.26338	-2.5331	-4.80651	0.00058648	0.00157187	-0.19742
AT1G02740	-0.303434	3.05884	-1.23352	0.243707	0.370959	-5.89778	0.264834	3.05884	1.32367	0.213108	0.259956	-6.52183
AT1G02750	1.13547	2.6869	4.55913	0.000870189	0.00624197	-0.497385	0.339578	2.6869	1.35672	0.202712	0.248741	-6.23423
AT1G02770	-0.00569266	2.45849	-0.0232559	0.981873	0.987656	-6.59767	1.1962	2.45849	5.07997	0.000382982	0.00111171	-0.0666448
AT1G02780	0.0668448	8.89377	0.442297	0.667053	0.774588	-7.06275	-1.781	8.89377	-11.2483	2.82245e-07	4.09421e-06	7.14249
AT1G02810	-0.18748	3.07897	-0.782755	0.450693	0.582146	-6.34601	0.144316	3.07897	0.731775	0.479976	0.532398	-7.11288
AT1G02816	1.34869	6.21064	10.1886	7.50685e-07	0.000107354	6.39247	1.78256	6.21064	13.5188	4.42328e-08	1.11469e-06	9.04713
AT1G02840	-0.274085	6.58799	-1.75177	0.108286	0.201925	-5.73135	-0.839013	6.58799	-5.27819	0.000283087	0.000870389	-0.243675
AT1G02850	-0.0199649	7.20846	-0.14727	0.885648	0.92463	-7.15369	3.68918	7.20846	27.5952	2.57887e-11	1.25359e-08	16.616
AT1G02860	0.157873	2.92194	0.693313	0.502837	0.629262	-6.41604	0.422766	2.92194	2.08537	0.0617419	0.0861252	-5.33673
AT1G02870	-0.295036	5.52162	-1.61215	0.135912	0.239981	-5.9104	0.456891	5.52162	2.55427	0.0272463	0.0416568	-4.95865
AT1G02880	-0.304547	4.49405	-1.85105	0.0918436	0.177648	-5.51068	1.9009	4.49405	11.4043	2.46025e-07	3.72105e-06	7.295
AT1G02890	-0.438152	6.66407	-2.55711	0.0271099	0.0710358	-4.41687	2.18626	6.66407	12.7871	7.78407e-08	1.64768e-06	8.45537
AT1G02910	-0.00980841	3.9393	-0.0575901	0.955133	0.970374	-6.97447	0.819775	3.9393	5.1637	0.000336852	0.00100339	-0.299517
AT1G02920	-4.20792	4.49938	-5.62673	0.00439649	0.0187024	-1.5295	5.07222	4.49938	7.71573	0.00130757	0.00303392	-0.618955
AT1G02930	-3.50849	4.83352	-9.27421	5.5295e-05	0.00105849	2.55994	5.21635	4.83352	13.2401	6.06905e-06	4.09046e-05	4.67819
AT1G02960	0.607457	3.71754	3.52952	0.00489418	0.0202276	-2.46955	0.538545	3.71754	3.22601	0.00831593	0.0148249	-3.53592
AT1G02990	0.00720861	3.42636	0.036203	0.971785	0.981325	-6.8142	0.484935	3.42636	2.74436	0.0194708	0.0309976	-4.36693
AT1G03000	0.00688397	3.44583	0.0248047	0.980666	0.986893	-6.65206	-1.1964	3.44583	-5.46438	0.000214206	0.000693262	0.322288
AT1G03030	0.419257	5.81138	3.22769	0.00829142	0.0295056	-3.25129	2.0399	5.81138	15.5309	1.06644e-08	4.35842e-07	10.5423
AT1G03040	-0.342436	4.74301	-1.98097	0.0737882	0.150346	-5.28957	0.706364	4.74301	4.3517	0.00121932	0.00286735	-1.76184
AT1G03060	-0.705558	4.66599	-3.08969	0.0105721	0.0352693	-3.2862	-0.698999	4.66599	-3.64534	0.00400588	0.00785545	-2.97723
AT1G03070	2.16046	1.59593	4.64474	0.000762685	0.00570635	-0.227747	0.876267	1.59593	1.58788	0.141366	0.1801	-5.4844
AT1G03080	0.0948299	2.88029	0.217337	0.832173	0.899347	-6.42237	-1.67394	2.88029	-4.98217	0.000498342	0.00138066	-0.369304
AT1G03090	0.200523	4.8265	1.2403	0.241289	0.368331	-6.3776	1.46358	4.8265	8.95808	2.61339e-06	2.15516e-05	4.76182
AT1G03100	-0.0414892	2.26076	-0.124396	0.9033	0.936468	-6.34471	-0.687469	2.26076	-2.65783	0.0226917	0.0354955	-4.19501
AT1G03103	1.72486	2.60464	7.10372	2.25793e-05	0.000638537	3.12099	1.21935	2.60464	4.19629	0.00157581	0.00353913	-1.41743
AT1G03106	-1.11184	10.3505	-7.75487	1.01491e-05	0.000413808	3.7498	0.259381	10.3505	1.74432	0.109623	0.143558	-6.16012
AT1G03110	-0.825886	2.24583	-1.88035	0.087447	0.170999	-4.63908	-0.951437	2.24583	-3.36149	0.00655801	0.0120576	-3.0176
AT1G03120	0.666183	5.30033	3.42425	0.00587742	0.0230811	-2.88722	0.924711	5.30033	4.74096	0.000650578	0.00171261	-1.11807
AT1G03130	-0.519398	1.647	-0.855414	0.416351	0.548215	-5.98017	1.56428	1.647	2.73872	0.0246624	0.0381843	-3.99888
AT1G03140	-0.902293	5.76155	-6.40275	5.65689e-05	0.00107573	1.92244	0.994487	5.76155	7.21235	1.96912e-05	0.000102845	2.56724
AT1G03150	0.412836	2.6822	1.32729	0.211949	0.333857	-5.66862	-0.288901	2.6822	-1.07642	0.305332	0.358029	-6.62513
AT1G03160	-0.384607	4.06675	-1.60733	0.136967	0.241432	-5.5998	-0.713549	4.06675	-3.70028	0.00364448	0.00725515	-2.79793
AT1G03180	-0.0935449	1.01184	-0.215173	0.833666	0.899347	-6.01727	0.220406	1.01184	0.623975	0.545674	0.594624	-6.56332
AT1G03190	-0.664858	4.29622	-3.01053	0.012158	0.0391898	-3.468	1.01862	4.29622	5.16127	0.000338104	0.00100613	-0.384514
AT1G03210	0.780603	2.10709	2.77838	0.0183331	0.0531093	-3.38033	0.467012	2.10709	1.70289	0.117325	0.152567	-5.62693
AT1G03220	-3.34513	5.1356	-12.5467	1.26474e-07	4.43853e-05	8.18874	1.91672	5.1356	9.45806	1.9308e-06	1.70582e-05	5.0826
AT1G03230	-2.64371	3.84607	-8.9277	2.69968e-06	0.000210868	5.1472	-0.0499707	3.84607	-0.306046	0.765422	0.797484	-7.64108
AT1G03250	1.02514	3.67161	5.73499	0.000144094	0.00194522	1.14011	0.495681	3.67161	2.75344	0.0191605	0.0305699	-4.32773
AT1G03260	0.423693	2.47348	1.46316	0.172078	0.285687	-5.41471	-0.552863	2.47348	-2.26646	0.0451403	0.0650941	-4.88058
AT1G03270	0.413166	4.71971	2.46181	0.0320659	0.0804187	-4.55088	1.64051	4.71971	9.43193	1.59179e-06	1.48855e-05	5.30964
AT1G03280	0.31312	4.57851	1.94937	0.0778485	0.156565	-5.30714	0.0596114	4.57851	0.391966	0.702753	0.740382	-7.58249
AT1G03290	1.0461	-1.04414	0.519271	0.614665	0.729847	-5.04454	-4.82931	-1.04414	-3.15694	0.00998795	0.0173656	-2.45515
AT1G03310	1.9985	1.54477	3.37798	0.00637174	0.0244394	-2.0861	-3.76702	1.54477	-7.06687	2.36598e-05	0.000118704	3.07604
AT1G03330	0.023846	4.97748	0.162632	0.873829	0.917541	-7.10956	0.128985	4.97748	0.921817	0.376875	0.431731	-7.2653
AT1G03340	0.556499	0.0633235	0.644342	0.532879	0.65658	-5.42007	-1.21327	0.0633235	-1.77214	0.10471	0.137657	-4.88117
AT1G03350	-0.703791	4.874	-4.70978	0.000683626	0.00528803	-0.624315	1.19375	4.874	8.46716	4.46585e-06	3.23003e-05	4.16488
AT1G03360	-1.14888	3.95684	-5.40824	0.000232871	0.00265988	0.704805	0.251098	3.95684	1.56716	0.14606	0.185415	-6.44548
AT1G03365	-0.642833	4.38221	-3.64547	0.00400502	0.0175346	-2.33654	0.483895	4.38221	3.15318	0.00945275	0.0165578	-3.84858
AT1G03370	-1.90326	1.99373	-5.19557	0.000320874	0.00324191	0.607604	0.863958	1.99373	3.96896	0.00230591	0.00490696	-1.98587
AT1G03380	-0.710136	5.13074	-3.771	0.00322833	0.0152034	-2.25462	1.52576	5.13074	8.35286	5.0765e-06	3.57183e-05	4.02068
AT1G03410	-2.05565	-0.176376	-1.38805	0.193251	0.312409	-4.57052	-2.69733	-0.176376	-3.86442	0.0027528	0.00571379	-1.52163
AT1G03430	-0.378757	2.65322	-1.23317	0.243831	0.37102	-5.78969	0.4135	2.65322	1.6665	0.124488	0.160763	-5.95558
AT1G03440	-0.301142	3.43683	-1.64665	0.128556	0.230229	-5.6479	2.28433	3.43683	11.3248	2.63812e-07	3.92262e-06	7.37589
AT1G03445	1.07351	-1.15941	1.91876	0.0819787	0.16281	-4.32076	5.11732	-1.15941	4.06956	0.00194685	0.00423773	-1.16825
AT1G03457	4.7981	-0.381191	3.22963	0.00826331	0.0294473	-2.60086	-3.68647	-0.381191	-2.49303	0.0303516	0.0458073	-3.38972
AT1G03470	0.122038	6.10318	0.751723	0.468378	0.598486	-6.88229	4.62047	6.10318	25.6177	5.66678e-11	1.88073e-08	15.818
AT1G03475	-0.241607	5.66948	-1.55275	0.149447	0.25742	-5.98251	-0.518661	5.66948	-3.4108	0.00601698	0.0111621	-3.4319
AT1G03495	0.508655	1.31255	1.24753	0.238732	0.365633	-5.35815	-0.416787	1.31255	-1.19161	0.25909	0.309395	-6.07021
AT1G03510	-0.651038	1.79457	-1.98389	0.0734236	0.149811	-4.58135	1.17758	1.79457	4.19279	0.001585	0.00355704	-1.41874
AT1G03520	0.872604	2.18288	2.62752	0.0239406	0.0647172	-3.52917	-1.13767	2.18288	-3.98609	0.00224019	0.00478332	-1.74785
AT1G03530	-0.655067	4.45117	-3.29548	0.00736143	0.0270668	-2.94349	0.155872	4.45117	0.913332	0.381122	0.436057	-7.25027
AT1G03540	-0.247198	-0.0690921	-0.239641	0.815122	0.89213	-5.5603	-0.711621	-0.0690921	-0.943999	0.365931	0.420948	-5.92971
AT1G03545	0.953445	0.263575	1.21085	0.251934	0.380009	-4.96902	-1.97379	0.263575	-3.02742	0.0118006	0.0201038	-2.83938
AT1G03560	-0.543475	2.86544	-1.87205	0.0886722	0.172812	-4.94704	0.0773751	2.86544	0.348759	0.734014	0.768713	-7.30589
AT1G03580	-0.554165	1.75508	-1.69442	0.118959	0.216706	-5.13167	2.55163	1.75508	6.87772	3.01556e-05	0.000143906	2.75177
AT1G03590	-0.514667	3.14369	-2.0709	0.0632925	0.133989	-4.66729	-0.495719	3.14369	-2.67846	0.0218786	0.0343765	-4.43757
AT1G03600	0.157861	5.57697	1.05013	0.316722	0.44896	-6.61464	0.396277	5.57697	2.66298	0.022486	0.035227	-4.76752
AT1G03610	-0.363264	5.62415	-2.69208	0.0213579	0.059538	-4.1854	1.2692	5.62415	9.50253	1.48098e-06	1.40509e-05	5.32279
AT1G03620	1.67967	1.57391	4.35208	0.00121855	0.00776043	-0.638687	-0.362886	1.57391	-0.9485	0.363738	0.418672	-6.27824
AT1G03630	0.551036	1.95224	0.752542	0.471538	0.602044	-5.84632	-2.14183	1.95224	-3.70135	0.00518133	0.00982001	-2.3832
AT1G03650	-0.53514	1.75138	-1.49199	0.164493	0.276381	-5.25544	0.996928	1.75138	3.31043	0.0071711	0.0130471	-2.94631
AT1G03680	0.647652	4.8341	4.01137	0.00214677	0.0114882	-1.78423	-0.279074	4.8341	-1.7892	0.101796	0.134268	-6.14721
AT1G03687	-1.11255	4.11432	-5.71206	0.000148958	0.00199556	1.15854	-0.239824	4.11432	-1.6428	0.129359	0.166333	-6.34797
AT1G03710	0.1114	3.70867	0.585271	0.570463	0.690821	-6.67031	-0.0215304	3.70867	-0.129607	0.899274	0.914666	-7.51831
AT1G03730	0.00680227	1.86529	0.0188544	0.985303	0.99035	-6.30495	-0.04111	1.86529	-0.137766	0.892975	0.908942	-7.01482
AT1G03740	-1.31852	2.74135	-3.95959	0.00234268	0.0121783	-1.4046	0.58828	2.74135	2.56852	0.0265695	0.0407816	-4.61092
AT1G03750	-0.164257	3.11753	-0.683277	0.50891	0.634514	-6.44762	0.291166	3.11753	1.44465	0.177104	0.220768	-6.36869
AT1G03760	-0.91967	5.06932	-5.8982	0.000114012	0.00168778	1.21658	1.61328	5.06932	10.7885	4.27215e-07	5.45369e-06	6.6549
AT1G03770	-0.448487	5.85467	-2.85152	0.0161068	0.0483549	-3.91305	2.24645	5.85467	14.211	2.65652e-08	8.13622e-07	9.58555
AT1G03790	-0.156055	8.26668	-0.957183	0.359534	0.49162	-6.68727	0.656333	8.26668	3.9823	0.00225457	0.00480992	-2.38971
AT1G03830	-0.0941441	3.89139	-0.439516	0.669004	0.776443	-6.74373	-0.476839	3.89139	-2.66143	0.0225477	0.0353047	-4.60149
AT1G03840	0.649885	0.100086	0.937012	0.369353	0.501693	-5.30049	-0.364057	0.100086	-0.607891	0.555901	0.604419	-6.16554
AT1G03850	-0.157754	0.549552	-0.228052	0.823891	0.898481	-5.5996	-2.18877	0.549552	-4.61675	0.000793179	0.00200893	-0.328896
AT1G03860	-0.613674	5.61391	-4.30861	0.00130878	0.00815206	-1.31959	-0.369849	5.61391	-2.70206	0.0209843	0.0331639	-4.69362
AT1G03870	0.800628	1.82156	0.209019	0.846848	0.902114	-6.04303	-2.43741	1.82156	-0.781827	0.487262	0.538952	-6.43667
AT1G03880	1.39497	12.2369	6.77105	3.46445e-05	0.000795861	2.57368	7.97901	12.2369	43.1033	2.2382e-13	1.9685e-09	20.623
AT1G03890	2.15687	7.47497	10.929	3.75803e-07	7.7769e-05	7.12006	7.78047	7.47497	28.7099	1.6946e-11	1.06457e-08	16.581
AT1G03900	-0.949283	6.12962	-5.76647	0.000137691	0.00189514	0.994098	0.0642254	6.12962	0.394637	0.700837	0.738585	-7.64694
AT1G03905	0.114829	4.0865	0.61055	0.554203	0.676787	-6.90697	2.32217	4.0865	10.8854	3.90996e-07	5.1092e-06	6.89485
AT1G03910	-0.502706	6.60085	-3.66311	0.00388511	0.0172329	-2.47678	1.10787	6.60085	8.02492	7.38766e-06	4.76352e-05	3.62115
AT1G03930	0.487151	2.82668	1.60416	0.137667	0.242471	-5.39508	0.193668	2.82668	0.702717	0.497187	0.548343	-7.00316
AT1G03940	0.379706	2.3847	1.15017	0.275049	0.405201	-5.78089	-0.358005	2.3847	-1.2774	0.228394	0.276436	-6.31731
AT1G03950	-0.117801	3.55765	-0.677227	0.512591	0.637973	-6.71925	1.86614	3.55765	10.2311	7.20703e-07	8.18989e-06	6.29571
AT1G03960	1.13877	2.79994	3.91825	0.00251243	0.0128098	-1.50325	-0.794058	2.79994	-2.99906	0.0124069	0.0209905	-3.63229
AT1G03970	-0.858507	4.89491	-4.79576	0.000596516	0.00479777	-0.510975	2.32608	4.89491	12.9852	6.661e-08	1.49233e-06	8.64327
AT1G03990	-0.00193081	5.99517	-0.0120122	0.990636	0.99431	-7.19635	2.55547	5.99517	15.7199	9.41315e-09	4.08833e-07	10.6743
AT1G04000	0.39559	2.9303	1.41226	0.186198	0.303627	-5.73045	0.75094	2.9303	2.80465	0.0175003	0.0282387	-4.0915
AT1G04007	0.806921	-0.140185	0.952971	0.361569	0.493827	-5.15946	-1.30128	-0.140185	-1.84637	0.0925636	0.123311	-4.68491
AT1G04010	1.34116	2.58803	4.94024	0.000475524	0.00418433	0.118013	0.42358	2.58803	1.50036	0.162346	0.204126	-5.9948
AT1G04020	0.318108	-2.83	0.202976	0.842949	0.900762	-5.02907	-6.77072	-2.83	-6.02964	9.46697e-05	0.000357118	1.14838
AT1G04030	-0.342019	2.35627	-1.21423	0.250695	0.378605	-5.7115	0.208427	2.35627	0.928192	0.373706	0.428698	-6.75614
AT1G04040	1.22492	3.14129	1.52701	0.181288	0.297385	-5.35411	-2.60967	3.14129	-3.74308	0.0109565	0.0188152	-3.06351
AT1G04050	0.790847	1.54008	1.77754	0.103779	0.195427	-4.73352	-0.632652	1.54008	-1.61387	0.135537	0.173288	-5.5697
AT1G04067	1.42727	-0.821833	1.51975	0.157463	0.267534	-4.49767	-1.63669	-0.821833	-2.00539	0.0707875	0.0972016	-4.25557
AT1G04070	0.638306	3.28358	2.84084	0.0164141	0.0489945	-3.57645	0.588436	3.28358	2.67905	0.0218558	0.034359	-4.38667
AT1G04080	0.304372	6.23277	2.20493	0.0502338	0.11239	-5.02089	-0.541905	6.23277	-3.88938	0.00263851	0.00551364	-2.58637
AT1G04100	0.475197	1.44807	1.50235	0.161838	0.273052	-5.26316	1.38336	1.44807	4.08939	0.00188326	0.00411867	-1.40905
AT1G04107	2.52808	2.78364	9.03335	2.41218e-06	0.00019845	5.20285	-1.14812	2.78364	-4.1153	0.00180338	0.00397114	-1.53905
AT1G04110	1.04033	-2.31664	0.574113	0.577722	0.697439	-4.95098	-3.94521	-2.31664	-2.89383	0.0149448	0.0246371	-2.79771
AT1G04117	-0.649082	2.37675	-2.3405	0.0396693	0.0942187	-4.14434	0.9096	2.37675	3.9898	0.00222625	0.00475874	-1.93613
AT1G04120	0.684429	7.19097	5.08728	0.0003787	0.00361636	-0.0631137	0.849587	7.19097	6.32061	6.3258e-05	0.000260832	1.34073
AT1G04130	-0.0453681	4.02479	-0.268667	0.793278	0.87479	-6.91924	0.357261	4.02479	2.35485	0.0386853	0.0567772	-5.16881
AT1G04140	-0.857011	6.02858	-6.42377	5.49812e-05	0.00105567	1.95088	0.200847	6.02858	1.52561	0.156012	0.196875	-6.58498
AT1G04160	-0.0420602	0.848076	-0.0691467	0.946144	0.964737	-5.87282	-0.812829	0.848076	-1.75955	0.106908	0.140295	-5.2014
AT1G04170	-0.277271	6.55397	-2.06298	0.064157	0.135282	-5.25184	-0.174151	6.55397	-1.2793	0.227749	0.275789	-6.89594
AT1G04183	0.586741	0.48257	0.600534	0.560614	0.682294	-5.46012	-2.35083	0.48257	-3.0966	0.010444	0.0180533	-2.77438
AT1G04190	0.0726574	4.98674	0.486634	0.6363	0.748564	-6.95746	-0.764242	4.98674	-5.46597	0.000213702	0.000692208	0.0830949
AT1G04200	0.358382	3.72294	1.91553	0.0824261	0.163514	-5.18401	0.194313	3.72294	1.13351	0.281678	0.333314	-6.85416
AT1G04210	-0.870169	5.09643	-5.83893	0.000124078	0.00178018	1.14704	0.762408	5.09643	5.50308	0.000202271	0.000662684	0.099306
AT1G04220	5.22401	0.206279	4.12455	0.00177576	0.0100501	-1.75605	-5.7411	0.206279	-4.61819	0.000791347	0.00200545	-0.419219
AT1G04230	0.0108723	3.64923	0.0598428	0.95338	0.969474	-6.92373	1.04086	3.64923	6.0203	9.59221e-05	0.000360605	1.08951
AT1G04260	0.055983	4.09833	0.346522	0.735647	0.829915	-6.9705	1.10401	4.09833	7.04317	2.43841e-05	0.000121266	2.45932
AT1G04267	-0.0645828	-1.24009	-0.0603022	0.953023	0.969335	-5.28242	-1.3389	-1.24009	-1.69652	0.118552	0.153955	-4.71399
AT1G04270	0.209279	7.62768	1.33958	0.20805	0.329516	-6.29385	-2.20805	7.62768	-13.5514	4.31604e-08	1.09868e-06	9.09951
AT1G04273	0.141966	-1.71353	0.116677	0.90927	0.940134	-5.15959	-2.05286	-1.71353	-2.27656	0.0443536	0.0640857	-3.76791
AT1G04280	-1.23658	2.42557	-3.19891	0.00872181	0.0305963	-2.57579	-0.184124	2.42557	-0.745173	0.472166	0.525094	-7.01612
AT1G04290	0.212529	3.25576	0.825036	0.427303	0.559079	-6.40369	0.289339	3.25576	1.25725	0.235326	0.28383	-6.60741
AT1G04300	-1.28285	6.5548	-7.78088	9.83992e-06	0.000412275	3.73818	0.711959	6.5548	4.30115	0.00132494	0.00306936	-1.86492
AT1G04310	1.42936	3.29234	5.44728	0.000219718	0.0025612	0.793265	0.191395	3.29234	0.716623	0.488904	0.540529	-7.0325
AT1G04340	0.508864	3.10881	1.75066	0.108484	0.202208	-5.18414	-0.719675	3.10881	-2.88231	0.0152525	0.0250599	-3.97399
AT1G04350	-0.0749133	2.58595	-0.264174	0.796648	0.877675	-6.59355	1.20529	2.58595	4.47545	0.000996351	0.00242538	-1.09897
AT1G04353	1.33767	-2.2614	0.778054	0.453344	0.584542	-4.86532	-4.0997	-2.2614	-3.18231	0.00898024	0.0158358	-2.37993
AT1G04360	-2.09512	0.904843	-2.50337	0.0317423	0.0798438	-3.48416	1.83863	0.904843	3.46493	0.00627195	0.011585	-2.62743
AT1G04390	0.204025	3.61424	0.914146	0.380713	0.513043	-6.41408	0.161362	3.61424	0.81008	0.435483	0.489873	-7.1544
AT1G04400	-1.46217	5.8728	-8.14456	6.43418e-06	0.00031906	4.18995	1.44044	5.8728	8.24547	5.73301e-06	3.92083e-05	3.88435
AT1G04410	-0.81523	7.02052	-4.07209	0.00197816	0.01085	-1.7702	-2.37952	7.02052	-11.5664	2.34484e-07	3.57699e-06	7.32661
AT1G04420	-0.580036	3.49815	-1.98607	0.0731523	0.1495	-4.75868	-1.93473	3.49815	-9.36097	1.71227e-06	1.56356e-05	5.40334
AT1G04430	0.300802	1.91244	0.495074	0.630524	0.743758	-5.74993	-4.20071	1.91244	-9.39156	1.65918e-06	1.5322e-05	5.65303
AT1G04440	0.273803	4.20443	1.37667	0.196645	0.316137	-6.02924	-0.174442	4.20443	-0.963506	0.356495	0.41125	-7.12265
AT1G04480	-0.0948115	5.99592	-0.571561	0.579389	0.698858	-6.99234	-1.4948	5.99592	-9.0868	2.27948e-06	1.94284e-05	4.88443
AT1G04490	1.24012	0.55998	1.89565	0.0852296	0.167358	-4.28152	-1.01917	0.55998	-1.71874	0.114323	0.149058	-5.0269
AT1G04510	-0.501259	5.85106	-3.45361	0.00558436	0.0221986	-2.83598	0.297039	5.85106	2.07356	0.0630053	0.0876513	-5.76554
AT1G04513	-1.22933	-1.10234	-0.835042	0.421889	0.553518	-4.9502	-2.26056	-1.10234	-2.51222	0.0293427	0.0444602	-3.55178
AT1G04520	-1.08557	-1.99249	-0.555642	0.589847	0.708132	-4.94457	-6.47781	-1.99249	-4.65663	0.000744104	0.00190935	-0.36979
AT1G04530	-0.786193	5.98628	-4.66409	0.000735285	0.00557005	-0.760288	1.61828	5.98628	9.65548	1.26853e-06	1.24795e-05	5.48961
AT1G04533	-3.01841	-0.96247	-2.46504	0.0318841	0.0800973	-3.438	0.960411	-0.96247	1.62812	0.132462	0.169801	-5.15948
AT1G04540	2.11736	-1.40403	1.50442	0.161312	0.272454	-4.41756	-4.98031	-1.40403	-4.26881	0.00139751	0.0032029	-0.871838
AT1G04550	-0.378723	3.33086	-1.67604	0.122573	0.221703	-5.37097	0.00570716	3.33086	0.0317133	0.975283	0.9789	-7.47688
AT1G04555	0.698225	2.62618	2.78743	0.0180419	0.0524298	-3.5114	0.730175	2.62618	2.91951	0.014281	0.0236761	-3.7713
AT1G04560	0.44125	11.6104	2.60843	0.0247617	0.066376	-4.18554	3.03032	11.6104	18.5038	1.73216e-09	1.32724e-07	12.4537
AT1G04570	1.16148	1.502	3.40508	0.00607734	0.023622	-2.18506	0.256826	1.502	0.755611	0.466138	0.519375	-6.49393
AT1G04580	1.86124	1.66436	2.54562	0.0327529	0.081708	-3.62298	-0.957798	1.66436	-1.35171	0.211251	0.257959	-5.80853
AT1G04590	-0.400738	4.67058	-2.76787	0.0186773	0.0538757	-3.9753	1.10877	4.67058	8.05625	7.12407e-06	4.62237e-05	3.68578
AT1G04600	0.0722581	0.135011	0.131233	0.898018	0.933082	-5.9028	1.67399	0.135011	2.88878	0.015079	0.0248375	-3.13266
AT1G04610	1.72179	-2.46988	1.01272	0.333474	0.465355	-4.73178	-6.42934	-2.46988	-5.26317	0.000289589	0.000885274	0.33673
AT1G04620	0.844564	4.43105	3.88866	0.00264171	0.0132575	-1.86604	-1.3591	4.43105	-6.72181	3.69544e-05	0.000169318	2.05739
AT1G04630	-0.00618285	3.06191	-0.0237416	0.981494	0.987445	-6.52409	-1.34875	3.06191	-6.72579	3.67617e-05	0.000168791	2.26402
AT1G04635	-0.085334	1.59904	-0.208502	0.83874	0.899852	-6.21601	0.240491	1.59904	0.711599	0.491886	0.54328	-6.6906
AT1G04640	-0.287018	2.2592	-0.732313	0.47966	0.609098	-6.16441	0.431298	2.2592	1.33659	0.208994	0.255416	-6.27325
AT1G04647	3.54242	-0.80625	1.04124	0.356265	0.488213	-5.00992	0.364865	-0.80625	0.0896359	0.932863	0.942887	-5.81587
AT1G04650	0.395565	2.08644	1.17846	0.264075	0.393119	-5.80445	1.14425	2.08644	3.37258	0.00643213	0.0118448	-2.83503
AT1G04660	2.50794	5.86151	13.5349	4.37021e-08	2.86338e-05	9.2571	0.39912	5.86151	2.16743	0.0536029	0.0758853	-5.59276
AT1G04680	-1.22443	-0.613314	-0.637167	0.537863	0.661147	-5.00623	-4.75733	-0.613314	-4.19431	0.00171424	0.00380438	-0.917601
AT1G04690	0.0848699	5.51964	0.544657	0.597121	0.714466	-7.00948	-0.169688	5.51964	-1.10913	0.291602	0.343716	-7.09244
AT1G04700	-3.04041	-2.2048	-2.24924	0.0465136	0.106174	-3.73961	-1.90839	-2.2048	-2.32214	0.0409625	0.059699	-3.78773
AT1G04710	0.548974	4.02823	2.86812	0.0156405	0.0473358	-3.62796	-0.405833	4.02823	-2.31401	0.0415486	0.060435	-5.18378
AT1G04730	-0.988828	-0.486467	-0.600091	0.561553	0.683249	-5.1329	-3.22422	-0.486467	-3.1449	0.0101944	0.0176686	-2.602
AT1G04750	0.312224	5.42617	1.95896	0.0765944	0.154631	-5.38723	-0.0261404	5.42617	-0.166624	0.870762	0.890196	-7.70993
AT1G04770	1.47197	4.70297	1.74489	0.162007	0.273227	-5.58519	-1.73951	4.70297	-2.12623	0.10649	0.139798	-5.68261
AT1G04778	2.48868	0.918434	8.30267	5.37259e-06	0.000302364	4.52589	7.22723	0.918434	4.75531	0.000635933	0.00168085	-0.256408
AT1G04780	-1.57229	4.50991	-7.12875	2.18754e-05	0.000626692	3.07316	0.158087	4.50991	0.937697	0.369016	0.42411	-7.25493
AT1G04790	-0.210841	4.44529	-1.18115	0.263047	0.392154	-6.34306	0.592987	4.44529	3.60249	0.00431335	0.00837067	-3.04056
AT1G04800	0.165542	0.334186	0.37873	0.712271	0.811506	-6.26706	4.8587	0.334186	4.62821	0.000778734	0.00197804	-0.223185
AT1G04810	-0.685211	6.2751	-3.96801	0.0023096	0.0120948	-1.93965	-0.0143005	6.2751	-0.0827588	0.935566	0.944925	-7.72624
AT1G04820	1.17271	3.79539	3.10728	0.0102492	0.0344334	-2.7019	-6.32677	3.79539	-19.7238	8.88657e-10	8.78173e-08	12.6799
AT1G04830	0.193828	5.5941	1.2713	0.230476	0.355939	-6.3818	1.79274	5.5941	11.6404	2.0047e-07	3.18803e-06	7.45543
AT1G04833	7.92949	-1.62981	2.72771	0.0348392	0.0856287	-3.43582	-2.62055	-1.62981	-0.785134	0.462694	0.516225	-5.29511
AT1G04837	0.890739	0.951982	1.33047	0.210934	0.332825	-5.13062	-0.721811	0.951982	-1.20196	0.255222	0.305315	-5.86505
AT1G04840	0.43028	0.991457	0.937553	0.369087	0.501487	-5.61337	0.0422535	0.991457	0.10458	0.918638	0.930755	-6.69283
AT1G04850	-0.51043	6.58332	-3.63402	0.00408488	0.0177766	-2.52863	-0.531922	6.58332	-3.73718	0.00342082	0.00687683	-2.84794
AT1G04860	-0.673256	4.91545	-3.90189	0.00258307	0.0130489	-1.9534	0.0881105	4.91545	0.565812	0.583155	0.629808	-7.54766
AT1G04870	-1.05693	4.36114	-5.59186	0.000177485	0.0022182	0.97067	-0.907719	4.36114	-6.32839	6.25893e-05	0.000258865	1.40843
AT1G04900	-0.114496	3.37026	-0.349015	0.733827	0.828446	-6.51364	-1.67345	3.37026	-6.66756	3.96923e-05	0.000179298	2.13384
AT1G04910	0.115503	4.7865	0.692759	0.503171	0.629545	-6.85222	0.245271	4.7865	1.54448	0.151421	0.19166	-6.52168
AT1G04920	-0.403645	5.41298	-1.869	0.0904449	0.175579	-5.51924	0.210686	5.41298	1.0116	0.33502	0.388618	-7.20033
AT1G04930	-0.165179	1.61789	-0.342074	0.738898	0.832301	-6.135	-0.125079	1.61789	-0.334036	0.744786	0.778697	-6.91657
AT1G04940	0.0118255	4.4421	0.0638262	0.950282	0.967665	-6.96291	-0.849058	4.4421	-5.20792	0.0003149	0.000948151	-0.271603
AT1G04945	-0.316686	3.82324	-1.60602	0.137256	0.241871	-5.69161	0.993491	3.82324	5.55974	0.000186058	0.000620547	0.331439
AT1G04950	-0.512962	4.89951	-2.93953	0.013784	0.043043	-3.67131	0.471642	4.89951	2.91245	0.0144604	0.0239448	-4.31259
AT1G04960	0.556789	3.4587	2.37554	0.0373088	0.0901087	-4.40515	0.469633	3.4587	2.09332	0.0609045	0.0851193	-5.43254
AT1G04970	-0.0438426	4.7874	-0.29052	0.776953	0.861879	-7.06411	0.429104	4.7874	2.9949	0.0124985	0.0211189	-4.1485
AT1G04973	2.30878	0.70914	3.50325	0.00512254	0.0209093	-1.89875	-0.610992	0.70914	-0.909114	0.383246	0.438139	-5.94257
AT1G04977	0.00901672	-2.10489	0.00202759	0.998476	0.99893	-5.2488	0.919905	-2.10489	0.231913	0.827569	0.853229	-5.76566
AT1G04980	1.5623	3.59325	4.53197	0.000909188	0.00641243	-0.484176	-3.3915	3.59325	-10.9079	3.83056e-07	5.03583e-06	7.08697
AT1G04985	-0.15658	5.24922	-1.1521	0.27429	0.404422	-6.49097	0.949408	5.24922	7.13279	2.1764e-05	0.000110814	2.46809
AT1G04990	0.539193	3.95306	2.68645	0.0215718	0.0599254	-4.08798	1.97206	3.95306	8.64979	3.64876e-06	2.77482e-05	4.56458
AT1G05000	0.770526	2.36498	2.5049	0.0297235	0.0759935	-3.87604	0.125745	2.36498	0.434574	0.672477	0.712926	-6.99601
AT1G05010	1.17504	0.266356	1.8074	0.0987692	0.188208	-4.3853	-0.373498	0.266356	-0.612982	0.552652	0.601259	-6.15715
AT1G05030	0.936156	1.35655	1.91373	0.0826761	0.163899	-4.41465	-1.42019	1.35655	-3.37414	0.00641461	0.0118187	-2.54483
AT1G05055	0.0560281	3.27576	0.249357	0.807791	0.88668	-6.77285	0.796589	3.27576	3.83466	0.00289586	0.00597025	-2.38888
AT1G05060	-0.213736	4.09018	-1.29658	0.221952	0.346051	-6.23176	2.07339	4.09018	11.9389	1.5553e-07	2.70696e-06	7.83223
AT1G05070	-0.372119	3.15117	-1.37691	0.196573	0.316063	-5.67558	-0.474558	3.15117	-2.30532	0.0421835	0.0612369	-5.0699
AT1G05087	-0.893327	2.16817	-2.44967	0.0327576	0.0817081	-3.81942	0.0776248	2.16817	0.303245	0.767499	0.799374	-7.15571
AT1G05090	-1.1245	3.77365	-4.91468	0.000494874	0.00427756	-0.0323113	0.238937	3.77365	1.40784	0.18747	0.232078	-6.63009
AT1G05100	3.38351	-1.84547	2.63878	0.0234689	0.0638049	-3.22397	0.480314	-1.84547	0.308054	0.763936	0.796068	-5.54769
AT1G05120	0.125621	5.11767	0.623768	0.545865	0.668623	-6.96474	1.18403	5.11767	5.91194	0.000113941	0.000414608	0.726715
AT1G05140	0.297612	4.79469	1.61966	0.13428	0.237744	-5.87383	1.15555	4.79469	6.2923	6.5756e-05	0.000268694	1.33214
AT1G05150	0.759897	5.1716	4.47038	0.00100458	0.00684107	-1.02705	-0.68696	5.1716	-4.12911	0.00176229	0.00389234	-2.12898
AT1G05160	-0.182526	3.9716	-0.975407	0.350825	0.482828	-6.42047	0.092017	3.9716	0.569972	0.580429	0.627316	-7.42609
AT1G05170	-0.395045	3.53633	-1.68026	0.121734	0.220617	-5.3809	-0.414861	3.53633	-2.25997	0.0456536	0.0657696	-5.23866
AT1G05180	-0.543474	4.4045	-3.33588	0.00685858	0.0257948	-2.87567	0.218074	4.4045	1.54159	0.152116	0.192442	-6.51022
AT1G05183	-0.903545	3.67978	-3.95161	0.00237448	0.0122989	-1.67228	0.969491	3.67978	5.20927	0.000314256	0.000946661	-0.231679
AT1G05190	-0.237356	5.22904	-1.01069	0.334401	0.466169	-6.46566	-2.61936	5.22904	-12.5521	9.39005e-08	1.8735e-06	8.30921
AT1G05200	-3.8308	-2.0074	-3.211	0.00853834	0.0301585	-2.76597	-0.928894	-2.0074	-1.42833	0.181637	0.225683	-5.18949
AT1G05205	0.777773	3.37833	3.29991	0.00730453	0.0269647	-2.61363	-1.70113	3.37833	-8.42057	4.7046e-06	3.35308e-05	4.42666
AT1G05210	0.318108	-3.20162	0.208764	0.83854	0.899852	-5.02831	-5.65694	-3.20162	-5.11795	0.000361278	0.00106117	0.159386
AT1G05213	1.72089	1.43165	4.33693	0.00124923	0.00787043	-0.662734	0.0839593	1.43165	0.204228	0.841996	0.865769	-6.68061
AT1G05220	0.318108	-3.31858	0.216191	0.832892	0.899347	-5.02729	-5.29071	-3.31858	-4.9245	0.000487344	0.00135468	-0.0730921
AT1G05230	-0.743037	3.21114	-2.46713	0.0317672	0.0798949	-3.97524	-1.02175	3.21114	-4.85766	0.00054111	0.00147476	-0.659093
AT1G05270	-0.978157	5.59302	-6.74451	3.58698e-05	0.000810989	2.40007	1.42496	5.59302	10.0867	8.28387e-07	9.03929e-06	5.94096
AT1G05277	0.957521	-0.560044	1.12501	0.285107	0.415895	-4.95578	-0.906087	-0.560044	-1.22657	0.246205	0.295675	-5.38545
AT1G05280	6.53761	-1.33173	6.01554	9.65667e-05	0.00151661	-0.403556	-5.04939	-1.33173	-4.63964	0.00076461	0.00194864	-0.421787
AT1G05300	-0.0390665	0.732636	-0.0712629	0.944499	0.963712	-5.91036	-0.065258	0.732636	-0.15144	0.882437	0.899987	-6.65503
AT1G05313	-3.5775	1.04831	-2.67485	0.0255088	0.067841	-3.18284	0.339728	1.04831	0.786988	0.451596	0.505735	-6.83438
AT1G05320	6.76067	-0.268234	6.15618	7.93333e-05	0.00133029	-0.304693	-7.99034	-0.268234	-7.45777	1.45287e-05	8.09502e-05	2.40551
AT1G05340	0.750612	5.24463	3.84774	0.00285434	0.0140089	-2.16257	3.83735	5.24463	16.06	7.96677e-09	3.56579e-07	10.9262
AT1G05347	0.534553	4.61283	0.466619	0.670161	0.777402	-7.04613	2.92767	4.61283	2.10418	0.118671	0.154053	-5.71069
AT1G05350	0.871475	3.00325	2.42474	0.0342242	0.0844903	-4.00314	-1.89155	3.00325	-6.19005	7.56957e-05	0.000300087	1.60883
AT1G05360	0.549251	1.978	1.34065	0.207714	0.329191	-5.28661	-2.08721	1.978	-6.426	5.48162e-05	0.00023279	2.13539
AT1G05380	-1.41081	6.10507	-8.70946	3.41809e-06	0.000236709	4.8394	1.3391	6.10507	8.38666	4.88704e-06	3.45557e-05	4.05764
AT1G05385	0.464676	2.77056	1.46155	0.17251	0.286296	-5.42736	-1.33278	2.77056	-5.16781	0.000334745	0.000997824	0.044834
AT1G05397	0.000901621	0.442352	0.00171013	0.998667	0.999008	-5.86284	0.336898	0.442352	0.772687	0.456382	0.510348	-6.25304
AT1G05400	0.0654673	0.172783	0.106575	0.917092	0.945523	-5.7602	0.203875	0.172783	0.399517	0.697346	0.73539	-6.37133
AT1G05410	-0.0818888	4.2273	-0.503233	0.624965	0.738835	-6.87909	0.519059	4.2273	3.47524	0.00537805	0.0101296	-3.23257
AT1G05430	0.269199	4.36897	1.52279	0.156709	0.266638	-5.92052	0.520217	4.36897	3.07869	0.0107793	0.0185562	-3.94287
AT1G05450	6.00361	-3.57123	5.47346	0.000211341	0.00249664	-0.788475	1.12923	-3.57123	0.768894	0.458538	0.512336	-5.17364
AT1G05460	-0.594959	3.94115	-2.51231	0.0293383	0.0752605	-4.14292	-0.545798	3.94115	-2.94378	0.0136809	0.0228058	-4.13797
AT1G05470	2.43756	-0.643087	1.79499	0.100825	0.190884	-4.16744	-4.22209	-0.643087	-3.51403	0.00502755	0.00957085	-1.88393
AT1G05490	6.36893	-1.61913	5.32499	0.000263802	0.0028768	-0.845101	-4.33612	-1.61913	-3.53913	0.00481329	0.00921081	-1.88218
AT1G05500	-0.0946178	5.46019	-0.67885	0.511602	0.637057	-6.94358	1.23516	5.46019	8.92938	2.69483e-06	2.20783e-05	4.68876
AT1G05510	0.721771	10.8074	4.5202	0.000926651	0.00649912	-0.877708	4.16557	10.8074	27.4736	2.7024e-11	1.25359e-08	16.5317
AT1G05520	-0.745228	4.51713	-4.3198	0.0012849	0.00804321	-1.13496	-0.46656	4.51713	-3.26737	0.0077334	0.0139219	-3.64519
AT1G05523	1.03935	2.30259	0.395573	0.717002	0.815282	-6.50565	1.30133	2.30259	0.437603	0.689175	0.72788	-6.89699
AT1G05560	-2.2237	5.27542	-12.8926	7.16247e-08	3.40508e-05	8.76838	3.01023	5.27542	18.3239	1.91792e-09	1.39406e-07	12.3246
AT1G05562	-2.21315	4.27843	-11.931	1.56561e-07	4.91769e-05	7.988	3.00935	4.27843	18.1174	2.15848e-09	1.53095e-07	12.2267
AT1G05570	0.23968	1.4864	0.365054	0.722161	0.819166	-5.66907	-4.09666	1.4864	-8.74797	3.27761e-06	2.56132e-05	4.97043
AT1G05575	0.526803	2.15233	1.60867	0.136674	0.241012	-5.18418	-0.0513992	2.15233	-0.175416	0.864018	0.884946	-7.04203
AT1G05590	0.828146	1.34785	1.47339	0.169351	0.282307	-4.84675	-3.07706	1.34785	-6.85562	3.10317e-05	0.000147248	2.82714
AT1G05600	-0.257505	3.0763	-1.08788	0.300467	0.431927	-6.03453	-0.0892848	3.0763	-0.473161	0.645573	0.68847	-7.2795
AT1G05620	0.0289368	3.61858	0.118629	0.90776	0.939006	-6.6664	-1.55042	3.61858	-7.97698	7.81153e-06	4.97663e-05	3.80214
AT1G05630	0.903783	0.276697	1.22959	0.245119	0.37256	-4.91534	-2.50215	0.276697	-4.22649	0.00149883	0.00339486	-0.854907
AT1G05640	0.0799098	0.626725	0.105881	0.917629	0.945749	-5.61309	-2.6247	0.626725	-4.93222	0.000481506	0.00133993	0.176596
AT1G05670	0.31227	2.62249	1.01115	0.334192	0.466024	-5.96981	-0.569187	2.62249	-2.212	0.0496217	0.0709693	-5.01848
AT1G05680	-1.76912	5.02779	-5.97059	0.000408467	0.00380961	0.2086	3.52227	5.02779	11.5878	4.24666e-06	3.1021e-05	4.75906
AT1G05690	-0.99366	0.38379	-2.36419	0.0380585	0.0915826	-3.79589	3.68321	0.38379	6.32731	6.26817e-05	0.000259006	2.13987
AT1G05710	-0.0959225	3.35948	-0.466792	0.649978	0.759878	-6.84647	2.44635	3.35948	10.116	8.05217e-07	8.84683e-06	6.24823
AT1G05720	0.524041	3.93371	2.71097	0.0206559	0.0580969	-3.86733	-0.527761	3.93371	-3.02736	0.0118019	0.0201042	-3.9217
AT1G05730	0.0517681	2.93954	0.165426	0.871683	0.915987	-6.68345	0.692491	2.93954	2.42792	0.0340338	0.0507076	-4.77387
AT1G05750	-0.59719	3.02956	-2.53693	0.0280923	0.0729579	-3.97114	0.69008	3.02956	3.61414	0.00422741	0.0082236	-2.77256
AT1G05767	-1.48451	3.60922	-2.94676	0.0240333	0.0648942	-3.67991	1.3776	3.60922	3.62849	0.0099367	0.0172953	-3.49709
AT1G05773	0.918181	-0.170987	1.38831	0.193175	0.312341	-4.81142	-0.24424	-0.170987	-0.405062	0.693386	0.731739	-6.15972
AT1G05780	-0.252977	3.38302	-1.12638	0.284552	0.415267	-6.14889	0.604811	3.38302	3.12493	0.00993521	0.0172944	-3.70358
AT1G05785	1.1533	3.47817	5.89775	0.000114086	0.00168778	1.43208	0.115232	3.47817	0.598194	0.562118	0.610387	-7.1934
AT1G05790	-0.219409	4.36893	-1.20013	0.255903	0.384138	-6.33959	1.13002	4.36893	6.48575	5.0573e-05	0.000218839	1.6361
AT1G05810	-0.400415	2.82171	-1.5296	0.155032	0.264559	-5.46358	0.372816	2.82171	1.76219	0.106443	0.139769	-5.86201
AT1G05830	0.34377	2.63639	1.05682	0.313797	0.445604	-5.87792	-1.0925	2.63639	-4.16905	0.00164882	0.00368101	-1.59576
AT1G05833	-1.18298	-0.659789	-1.42301	0.183136	0.299717	-4.64235	0.383915	-0.659789	0.677983	0.51213	0.562636	-6.07404
AT1G05835	-0.613315	0.443681	-0.518037	0.614979	0.730023	-5.36403	-3.31098	0.443681	-4.38018	0.00117407	0.0027799	-0.667753
AT1G05840	-0.357872	5.01629	-2.40606	0.0353651	0.0865311	-4.57942	-0.384658	5.01629	-2.80626	0.0174504	0.0281763	-4.4909
AT1G05850	1.09337	6.39109	6.03174	9.43913e-05	0.00149177	1.37375	0.358603	6.39109	1.97846	0.0741035	0.101288	-5.91789
AT1G05860	-0.814129	4.22509	-4.47289	0.0010005	0.00682653	-0.925858	1.3132	4.22509	8.06378	7.06221e-06	4.5924e-05	3.72523
AT1G05870	-0.908488	2.85013	-2.87604	0.0154229	0.0468828	-3.21403	-0.662182	2.85013	-3.08955	0.0105748	0.0182471	-3.66589
AT1G05890	-0.380589	6.56022	-2.80305	0.0175498	0.0513818	-3.99771	0.671658	6.56022	4.90668	0.0005011	0.00138569	-0.851859
AT1G05894	-1.68281	0.303414	-3.62352	0.00415952	0.017999	-1.73005	3.81339	0.303414	6.72197	3.69468e-05	0.000169318	2.63205
AT1G05900	0.94182	1.20509	2.23418	0.0477474	0.108241	-3.9935	-0.283665	1.20509	-0.731011	0.480423	0.53276	-6.42837
AT1G05910	-0.352535	4.15824	-2.00418	0.0709333	0.146	-5.10681	0.130367	4.15824	0.859402	0.408899	0.463735	-7.25022
AT1G05937	1.98157	0.0880702	3.17896	0.00903325	0.0313032	-2.38171	-0.0995159	0.0880702	-0.152145	0.881894	0.899537	-6.2018
AT1G05940	-0.543836	4.8304	-3.58315	0.00446	0.0188676	-2.52143	0.420442	4.8304	3.02227	0.0119085	0.0202524	-4.11427
AT1G05950	2.33953	-2.04337	1.32636	0.212244	0.334233	-4.53934	-6.92821	-2.04337	-5.26737	0.000287753	0.000881347	0.347032
AT1G05960	-0.621499	4.97684	-3.29469	0.00737156	0.027087	-3.04971	0.54725	4.97684	3.12827	0.00987683	0.0171962	-3.9352
AT1G05970	0.962317	2.6947	3.20351	0.00865142	0.0304476	-2.65139	-1.39957	2.6947	-5.40611	0.000233614	0.000744235	0.478546
AT1G06000	5.37986	2.16552	1.64878	0.184121	0.30105	-4.64025	-3.86829	2.16552	-1.18426	0.31003	0.363126	-5.55647
AT1G06002	0.537948	-0.787938	0.0848737	0.937312	0.959625	-5.58024	1.38543	-0.787938	0.223222	0.836634	0.861162	-6.06837
AT1G06010	0.325458	4.73211	1.7733	0.104508	0.196358	-5.57471	-0.423704	4.73211	-2.4525	0.0325952	0.0488123	-5.06752
AT1G06033	0.28393	-0.150106	0.347381	0.73502	0.829473	-5.53146	-0.82782	-0.150106	-1.26703	0.231942	0.280136	-5.5092
AT1G06040	1.12688	3.2107	2.25959	0.0526253	0.116511	-4.38136	-1.93778	3.2107	-4.45499	0.00194451	0.00423368	-1.60649
AT1G06050	1.87706	0.943128	3.18554	0.00892939	0.0310227	-2.39188	-1.09598	0.943128	-1.93692	0.0795048	0.107866	-4.75518
AT1G06060	0.192758	4.09459	1.13672	0.280391	0.4108	-6.34634	0.636373	4.09459	3.97357	0.00228802	0.00487362	-2.31822
AT1G06070	-0.696818	5.07648	-4.34715	0.00122846	0.00779802	-1.22338	0.413777	5.07648	2.7838	0.018158	0.0291635	-4.55008
AT1G06080	2.3989	-1.72698	1.30198	0.220166	0.343876	-4.55804	-7.81428	-1.72698	-5.67606	0.00015695	0.000539947	0.798973
AT1G06083	0.374174	0.984033	0.992003	0.343029	0.474904	-5.67135	1.06732	0.984033	2.83164	0.0166837	0.027085	-3.48416
AT1G06093	-0.152987	-0.397565	-0.235453	0.818288	0.894465	-5.86946	3.3711	-0.397565	3.62184	0.00417161	0.0081261	-1.74907
AT1G06097	-0.470267	-0.0713163	-0.671926	0.515985	0.641133	-5.74042	3.26868	-0.0713163	3.48078	0.00541353	0.0101866	-2.0405
AT1G06110	-0.869421	6.79039	-6.24958	6.97274e-05	0.00122896	1.70022	2.66328	6.79039	19.1894	1.18454e-09	1.04704e-07	12.8139
AT1G06130	-0.411715	5.54631	-3.07375	0.0108738	0.0360206	-3.49552	0.315523	5.54631	2.41904	0.0345684	0.0514258	-5.1905
AT1G06140	-0.0368104	0.363833	-0.0622884	0.951478	0.968379	-5.75189	-0.414375	0.363833	-0.911981	0.381801	0.43672	-6.09033
AT1G06143	-0.055891	1.4856	-0.109393	0.914909	0.943941	-6.13151	-0.444213	1.4856	-1.10547	0.293115	0.345245	-6.27642
AT1G06150	-0.644779	2.98688	-2.40262	0.035579	0.0868753	-4.07727	-0.48371	2.98688	-2.50565	0.0296844	0.0449045	-4.71202
AT1G06180	0.965651	-1.23725	0.456656	0.657553	0.766441	-5.04534	-4.80236	-1.23725	-2.88542	0.016031	0.0261442	-2.84646
AT1G06190	-0.364646	5.78744	-2.32228	0.0409527	0.0965627	-4.81203	0.275254	5.78744	1.77632	0.103988	0.13681	-6.22925
AT1G06200	-0.997166	7.64671	-6.7631	3.50069e-05	0.000800742	2.42318	1.03795	7.64671	6.94018	2.78204e-05	0.000134335	2.23217
AT1G06210	0.207118	5.86872	1.47174	0.169789	0.282848	-6.12818	1.04364	5.86872	7.42245	1.51719e-05	8.35283e-05	2.84369
AT1G06220	-0.644743	6.08565	-3.73998	0.00340449	0.015717	-2.33707	0.404472	6.08565	2.35773	0.0384914	0.0565351	-5.2925
AT1G06227	1.66181	2.46175	4.15981	0.00167438	0.00963229	-0.966219	-2.30277	2.46175	-6.4307	5.44686e-05	0.000231723	2.13093
AT1G06230	-0.743474	6.1727	-4.4689	0.001007	0.00685039	-1.0876	1.38946	6.1727	8.36416	5.01226e-06	3.53511e-05	4.02834
AT1G06240	0.0607154	2.66704	0.199159	0.84586	0.901737	-6.36273	-1.66063	2.66704	-7.1881	2.02994e-05	0.000105174	2.98062
AT1G06250	-1.24947	0.709775	-1.82662	0.0956626	0.183441	-4.32514	-0.719035	0.709775	-1.82021	0.0966899	0.128264	-5.21488
AT1G06265	0.308181	2.15971	0.740062	0.475136	0.605362	-6.08942	-0.402109	2.15971	-1.15445	0.273367	0.324593	-6.40167
AT1G06270	0.0971321	2.42603	0.267895	0.793857	0.875208	-6.37372	-0.642589	2.42603	-2.23617	0.0475823	0.0682797	-4.94847
AT1G06273	0.887151	0.512768	1.37944	0.195815	0.315306	-4.8589	-1.78219	0.512768	-3.33981	0.00681156	0.0124639	-2.37555
AT1G06277	0.508831	0.0193967	0.646784	0.531357	0.655137	-5.37748	-1.63375	0.0193967	-2.633	0.0237099	0.036898	-3.49288
AT1G06283	1.73374	0.0314453	2.17905	0.0525361	0.116343	-3.76428	-2.59359	0.0314453	-3.73341	0.00344306	0.00690968	-1.5904
AT1G06290	-1.19858	7.67571	-5.2822	0.000378012	0.00361504	0.019163	1.303	7.67571	5.6656	0.00022204	0.000714409	0.11485
AT1G06350	0.318108	-2.02637	0.187636	0.854661	0.905305	-5.031	-9.17499	-2.02637	-7.6203	1.19249e-05	6.93191e-05	2.53388
AT1G06360	0.318108	-2.41596	0.161781	0.874483	0.918063	-5.03391	-8.0153	-2.41596	-5.72757	0.000145649	0.0005076	0.854051
AT1G06370	1.2442	1.9411	2.63904	0.0234581	0.0637853	-3.4484	-1.20894	1.9411	-2.85922	0.015889	0.0259529	-3.60498
AT1G06380	-0.0728635	3.47001	-0.315633	0.758332	0.848129	-6.73901	0.19659	3.47001	1.00086	0.338919	0.392804	-6.97046
AT1G06390	-0.187612	3.66734	-0.773359	0.456002	0.587065	-6.31219	-2.03019	3.66734	-10.9846	3.57353e-07	4.78582e-06	7.04219
AT1G06400	-0.302166	6.61282	-2.02146	0.0688752	0.1428	-5.31277	1.42289	6.61282	9.49581	1.49115e-06	1.41018e-05	5.32364
AT1G06410	0.91984	5.1856	5.31329	0.000268488	0.00291345	0.318048	0.0602821	5.1856	0.351279	0.732176	0.767108	-7.63756
AT1G06420	-1.08557	-2.93626	-0.68198	0.509697	0.635361	-4.89651	-3.62951	-2.93626	-3.10319	0.0103234	0.0178711	-2.49448
AT1G06430	0.37729	5.14639	2.33123	0.040317	0.0953834	-4.79251	1.2556	5.14639	7.71373	1.06596e-05	6.3603e-05	3.24401
AT1G06440	-0.260169	1.56633	-0.659929	0.523205	0.647895	-5.93292	-0.32404	1.56633	-1.08595	0.301284	0.353895	-6.35323
AT1G06450	-0.950621	2.62881	-3.19821	0.00873254	0.0305987	-2.7042	0.633375	2.62881	2.87288	0.0155094	0.0254211	-4.01622
AT1G06460	0.749957	1.97417	2.60218	0.0250366	0.0669089	-3.67503	0.837539	1.97417	2.84268	0.0163608	0.0266247	-3.71399
AT1G06470	1.29396	2.92867	4.80996	0.000583294	0.00473691	-0.0512642	-1.25502	2.92867	-5.15615	0.00034076	0.00101164	0.0524781
AT1G06473	0.807139	1.19245	2.02562	0.068389	0.14201	-4.48205	1.67226	1.19245	3.49775	0.00517166	0.00980485	-2.30442
AT1G06490	-2.04723	-0.402575	-1.47878	0.167931	0.280395	-4.50059	-1.92702	-0.402575	-2.6785	0.0218772	0.0343765	-3.48811
AT1G06500	0.351228	3.62612	1.59402	0.139923	0.245609	-5.59103	-0.243737	3.62612	-1.25268	0.236922	0.285501	-6.68646
AT1G06510	0.294227	2.97288	1.07567	0.305656	0.437398	-5.98596	-0.758206	2.97288	-3.35433	0.00664073	0.0121944	-3.12154
AT1G06515	0.0180277	3.09633	0.0675172	0.947411	0.965581	-6.60503	-0.645188	3.09633	-3.00811	0.0122102	0.0207019	-3.79475
AT1G06520	-0.0457433	3.70769	-0.234048	0.819351	0.895179	-6.9539	1.62423	3.70769	8.15256	6.37534e-06	4.24942e-05	3.96473
AT1G06530	-0.40441	5.96216	-2.63734	0.0235285	0.063944	-4.28415	0.794472	5.96216	5.20452	0.000316532	0.000952085	-0.377557
AT1G06537	0.422063	-1.20703	0.378665	0.712318	0.811508	-5.17854	-2.52247	-1.20703	-2.99609	0.0124722	0.0210826	-2.69499
AT1G06550	3.80466	0.765664	2.0771	0.0741983	0.150954	-3.94068	-5.0752	0.765664	-2.87954	0.022253	0.034893	-3.09813
AT1G06553	0.37692	-0.0962694	0.550258	0.593406	0.711085	-5.49812	-0.411996	-0.0962694	-0.726916	0.482827	0.534988	-6.05055
AT1G06560	0.415292	3.62659	1.98785	0.0729313	0.149222	-4.95394	-0.862179	3.62659	-4.78871	0.000603195	0.00160834	-0.786132
AT1G06570	-0.227276	5.40392	-1.40213	0.189122	0.307154	-6.211	1.84577	5.40392	11.3324	2.62061e-07	3.90371e-06	7.17365
AT1G06573	2.71202	0.616836	3.01723	0.0120149	0.038821	-2.6285	-3.24394	0.616836	-3.86349	0.00275718	0.00571921	-1.39277
AT1G06580	2.31256	0.210972	2.60623	0.0248583	0.066583	-3.20022	-3.06411	0.210972	-3.7704	0.00323164	0.00655805	-1.51905
AT1G06590	-1.07916	2.59847	-3.59751	0.00435069	0.0185704	-1.96506	-0.010321	2.59847	-0.0505891	0.960582	0.966571	-7.34414
AT1G06620	0.318108	-3.02573	0.19908	0.845921	0.901737	-5.02958	-6.18626	-3.02573	-5.37397	0.000245112	0.000773643	0.456075
AT1G06630	-0.469082	4.1645	-3.01136	0.0121401	0.0391394	-3.51175	1.95661	4.1645	12.5004	9.78997e-08	1.93489e-06	8.29439
AT1G06645	1.62869	3.48896	8.5065	4.27445e-06	0.000268011	4.69543	2.20926	3.48896	8.5752	3.96108e-06	2.94316e-05	4.65021
AT1G06650	0.0345334	3.22114	0.143577	0.888494	0.926234	-6.85086	1.61135	3.22114	6.51496	4.86283e-05	0.000211869	1.92679
AT1G06660	-1.26685	-2.67258	-0.772867	0.456281	0.587252	-4.85661	-4.05757	-2.67258	-3.41265	0.00599757	0.0111296	-2.04861
AT1G06670	-0.27683	5.33338	-1.55169	0.149699	0.257778	-5.9512	-0.507336	5.33338	-2.98614	0.0126934	0.021397	-4.18132
AT1G06680	-0.605424	3.99268	-0.809048	0.460674	0.591047	-6.44626	-0.616821	3.99268	-1.06244	0.343748	0.397914	-6.993
AT1G06690	0.973211	2.54325	3.30743	0.00720883	0.026674	-2.67642	1.70725	2.54325	4.83873	0.00055745	0.00151017	-0.370594
AT1G06700	-0.638859	5.41559	-4.24227	0.00146019	0.00878526	-1.38328	-1.14033	5.41559	-8.19761	6.05474e-06	4.0837e-05	3.84684
AT1G06710	0.605501	3.04248	2.50931	0.0294935	0.0755264	-3.96457	-0.716542	3.04248	-3.43351	0.00578332	0.010782	-2.97446
AT1G06720	-0.421146	5.61775	-2.81525	0.0171749	0.0505554	-3.93867	-0.40195	5.61775	-2.77297	0.0185095	0.0296712	-4.56803
AT1G06730	-0.966717	3.21271	-3.79809	0.00308226	0.0147783	-1.76689	0.140444	3.21271	0.770095	0.457855	0.511701	-7.18669
AT1G06740	0.096847	1.83329	0.260872	0.799128	0.880026	-6.21719	-0.48301	1.83329	-1.62566	0.132988	0.170414	-5.72442
AT1G06760	3.46984	5.86872	16.8423	4.61034e-09	1.22135e-05	11.3116	-2.95211	5.86872	-14.2355	2.60997e-08	8.0556e-07	9.69534
AT1G06770	-0.167904	3.53307	-0.776005	0.454502	0.585735	-6.45013	-0.23026	3.53307	-1.29671	0.22191	0.269374	-6.65048
AT1G06780	0.0631597	2.27424	0.196086	0.848205	0.902615	-6.32082	-0.915302	2.27424	-3.66211	0.0038918	0.00766851	-2.4154
AT1G06790	0.0981573	3.41754	0.369627	0.718848	0.816778	-6.66467	-0.358068	3.41754	-1.60252	0.13803	0.176257	-6.19433
AT1G06800	-1.24486	2.84512	-4.10908	0.00182224	0.0102178	-1.1341	-0.183016	2.84512	-0.929463	0.373077	0.428098	-6.97377
AT1G06820	0.198495	3.52493	0.795522	0.443544	0.575067	-6.44428	-0.334644	3.52493	-1.56713	0.146066	0.185415	-6.26519
AT1G06827	2.60877	-1.57432	1.86155	0.0902446	0.175268	-4.1023	-4.68274	-1.57432	-3.91592	0.00252237	0.00530469	-1.34601
AT1G06833	1.13215	0.612024	2.06956	0.0634381	0.134168	-4.0583	-0.857383	0.612024	-1.73747	0.110864	0.145021	-5.03657
AT1G06840	-0.504104	2.9459	-2.07947	0.0623699	0.132418	-4.69099	0.502635	2.9459	2.57488	0.0262729	0.0403828	-4.58179
AT1G06850	0.318108	-2.89214	0.19547	0.848676	0.902715	-5.03003	-6.58708	-2.89214	-5.64036	0.000165329	0.000563703	0.748963
AT1G06870	-0.111066	2.54242	-0.35355	0.730521	0.825721	-6.39135	-0.401806	2.54242	-1.63152	0.131738	0.168996	-5.94197
AT1G06883	2.46981	-1.59185	1.79174	0.101369	0.191687	-4.16654	-4.07972	-1.59185	-3.43524	0.00576598	0.0107577	-2.01708
AT1G06890	-0.513319	5.16184	-3.22317	0.00835753	0.0296868	-3.2174	1.0218	5.16184	6.66027	4.00764e-05	0.000180801	1.81783
AT1G06900	-0.500092	5.41774	-3.19776	0.00873946	0.0306047	-3.19888	-1.4486	5.41774	-10.0167	8.86799e-07	9.54348e-06	5.89709
AT1G06910	0.241315	2.80877	0.986769	0.345474	0.477254	-6.14486	0.471566	2.80877	2.12338	0.0578361	0.0812115	-5.23274
AT1G06950	-0.34967	6.22751	-2.09885	0.0603286	0.129019	-5.18967	-0.165722	6.22751	-0.991247	0.343381	0.397556	-7.21856
AT1G06960	0.20788	3.22753	0.771534	0.457037	0.587882	-6.41557	0.046064	3.22753	0.195439	0.848699	0.871845	-7.37834
AT1G07000	-1.10118	0.338893	-1.29445	0.222661	0.346847	-4.94355	-0.107629	0.338893	-0.200144	0.845108	0.868512	-6.62319
AT1G07010	2.04437	-0.0106785	2.3586	0.0384328	0.0921152	-3.53036	-2.35546	-0.0106785	-3.0104	0.0121607	0.0206394	-2.75319
AT1G07020	0.228658	3.42008	1.00657	0.336291	0.46794	-6.17722	-0.827096	3.42008	-4.37179	0.00117982	0.00279088	-1.45484
AT1G07030	-0.374891	4.65619	-2.30351	0.0423174	0.0991428	-4.73879	0.472293	4.65619	3.16076	0.00932736	0.0163757	-3.85192
AT1G07040	0.738238	5.03005	4.96045	0.000460792	0.00410274	-0.270672	1.99921	5.03005	12.6838	8.44957e-08	1.73342e-06	8.40837
AT1G07070	0.331898	3.24137	0.896355	0.38972	0.522379	-6.1209	-1.98795	3.24137	-6.69009	3.85296e-05	0.000175035	2.23832
AT1G07080	-0.0952383	7.49062	-0.592633	0.5657	0.687296	-6.99721	0.040153	7.49062	0.245942	0.810366	0.837948	-7.67737
AT1G07090	0.340843	0.358189	0.578212	0.57505	0.694863	-5.59266	-0.582226	0.358189	-1.22306	0.247476	0.297039	-5.72509
AT1G07110	-0.52859	4.98997	-2.86605	0.0156981	0.0474308	-3.8183	0.688123	4.98997	3.96908	0.00230543	0.00490654	-2.44333
AT1G07119	-0.048408	2.70588	-0.172012	0.866627	0.912813	-6.60329	0.683547	2.70588	2.72974	0.0199814	0.0317415	-4.19841
AT1G07128	-2.42361	0.857777	-3.72632	0.00348517	0.0159646	-1.56332	2.6601	0.857777	5.7378	0.000143511	0.000501659	1.22234
AT1G07130	0.00783782	2.88787	0.0271632	0.978828	0.985618	-6.65307	0.480845	2.88787	1.9157	0.0824019	0.111325	-5.61269
AT1G07135	-0.212913	0.637086	-0.458312	0.655866	0.764829	-5.96907	1.72559	0.637086	3.63884	0.00405105	0.00793606	-2.00174
AT1G07140	-0.541979	6.14465	-3.58694	0.00443088	0.018776	-2.60668	0.0553799	6.14465	0.367235	0.72058	0.756936	-7.65989
AT1G07143	0.0206485	-1.00122	0.0384326	0.970048	0.980134	-5.94712	5.35342	-1.00122	4.33612	0.0012509	0.00292248	-0.807102
AT1G07150	0.0608928	3.73094	0.251837	0.806661	0.885826	-7.13126	5.12808	3.73094	10.7134	1.57972e-06	1.47805e-05	5.82489
AT1G07160	-2.68503	-0.962549	-3.53432	0.00485359	0.0200976	-1.87381	6.15508	-0.962549	5.01459	0.000423652	0.00120358	0.121792
AT1G07170	-0.626007	5.05829	-3.40192	0.00611089	0.0237024	-2.88556	0.968024	5.05829	5.54145	0.000191135	0.000633039	0.163245
AT1G07180	0.457546	3.10747	2.03335	0.0674925	0.140601	-5.05942	2.74539	3.10747	8.9973	2.50638e-06	2.08648e-05	5.15513
AT1G07187	-1.87588	0.683701	-2.78771	0.0180328	0.0524119	-2.95654	0.214755	0.683701	0.610059	0.554516	0.603025	-6.66591
AT1G07200	-0.468193	1.86837	-1.05107	0.31631	0.448628	-5.56786	-1.41936	1.86837	-4.72922	0.000662819	0.00173963	-0.516533
AT1G07203	0.268215	2.1865	0.787296	0.448141	0.57966	-5.94611	-1.55236	2.1865	-5.8813	0.000116791	0.000423666	1.26567
AT1G07210	-0.327122	5.00729	-1.70923	0.116115	0.213088	-5.67874	-0.558803	5.00729	-3.17919	0.00902966	0.015915	-3.82352
AT1G07220	-0.183815	2.74651	-0.655958	0.52566	0.650053	-6.38125	0.547487	2.74651	2.28825	0.0434589	0.0628963	-4.98354
AT1G07230	-0.259429	4.97549	-1.85003	0.0919999	0.177911	-5.51459	0.462394	4.97549	3.47637	0.00536747	0.010114	-3.30789
AT1G07240	0.167421	2.91096	0.686849	0.506743	0.632783	-6.51001	1.34133	2.91096	5.42771	0.00022621	0.000725836	0.388921
AT1G07250	-1.1939	4.33655	-7.08172	2.32178e-05	0.000649558	2.99446	0.529605	4.33655	3.89016	0.00263499	0.00550796	-2.55332
AT1G07260	1.02129	1.68372	2.33217	0.0402511	0.0952485	-3.86428	-1.42462	1.68372	-3.76209	0.00327793	0.00663432	-1.96316
AT1G07280	1.83771	2.08943	4.58768	0.000831089	0.00605393	-0.273382	-2.36159	2.08943	-6.5067	4.917e-05	0.000213714	2.31373
AT1G07290	0.380263	-1.40179	0.197042	0.847516	0.902574	-5.11481	-3.70479	-1.40179	-2.67747	0.0221092	0.0347047	-3.15848
AT1G07300	-0.425118	1.66245	-0.844037	0.41706	0.548821	-5.78406	-0.479768	1.66245	-1.34727	0.205639	0.251876	-6.10516
AT1G07310	-0.461086	5.51168	-2.14449	0.0572515	0.124297	-5.1226	1.96798	5.51168	9.14287	3.27164e-06	2.55884e-05	4.56424
AT1G07320	-0.35913	5.05477	-1.72701	0.112783	0.208519	-5.54306	-2.33097	5.05477	-12.9519	6.83671e-08	1.51649e-06	8.64294
AT1G07347	1.11059	-3.01716	0.706654	0.494833	0.622568	-4.88611	-5.41909	-3.01716	-4.73354	0.000658285	0.00172984	-0.298398
AT1G07350	-0.155784	6.07614	-1.0992	0.29572	0.42693	-6.57145	-0.112844	6.07614	-0.795536	0.443536	0.497818	-7.39834
AT1G07360	-0.988929	5.04369	-7.03661	2.45889e-05	0.000665554	2.82378	1.31971	5.04369	9.99164	9.08823e-07	9.67687e-06	5.8494
AT1G07370	-0.842856	-2.11262	-0.463003	0.652606	0.762118	-4.97404	-6.60188	-2.11262	-5.09111	0.00037648	0.00109622	0.15164
AT1G07380	0.216746	3.82574	0.853886	0.411816	0.544037	-6.45442	-0.629569	3.82574	-2.87645	0.0154117	0.0252813	-4.18254
AT1G07390	-0.930057	1.99145	-2.47144	0.0315271	0.0794388	-3.75294	0.344572	1.99145	1.29822	0.22141	0.268834	-6.3101
AT1G07400	0.0522883	4.09949	0.287566	0.779154	0.863599	-6.94202	0.434378	4.09949	2.60664	0.02484	0.0384153	-4.74531
AT1G07410	1.62812	0.893351	2.49708	0.0301357	0.0768242	-3.42453	-1.76382	0.893351	-2.99363	0.0125265	0.0211602	-3.00204
AT1G07420	2.56933	4.34114	8.86968	6.70217e-06	0.000322989	4.36442	-0.216816	4.34114	-0.729395	0.483357	0.535339	-7.19368
AT1G07430	0.755201	5.7527	1.86737	0.117056	0.214204	-5.61763	1.74036	5.7527	4.26129	0.0068955	0.0126004	-3.05268
AT1G07440	-1.84297	3.50359	-5.86989	0.000118706	0.00174003	1.53326	-1.09477	3.50359	-6.04886	9.21494e-05	0.000350352	1.08022
AT1G07470	-0.81369	4.42207	-4.50627	0.000947769	0.00658943	-0.941889	2.19487	4.42207	12.2701	1.181e-07	2.22895e-06	8.07069
AT1G07473	2.22056	1.6187	7.7639	1.00405e-05	0.000413612	3.90279	5.44052	1.6187	5.42455	0.000227279	0.000728336	0.893741
AT1G07480	-0.597871	4.58631	-3.47001	0.00542724	0.0217461	-2.74037	1.67949	4.58631	10.0744	8.38403e-07	9.12594e-06	5.97295
AT1G07483	0.917676	0.867047	1.3745	0.197297	0.316838	-4.89055	-2.51969	0.867047	-4.63969	0.000764545	0.00194864	-0.272795
AT1G07510	-0.425266	7.77159	-2.47995	0.0310582	0.0785611	-4.5241	2.65787	7.77159	15.6224	1.00374e-08	4.24418e-07	10.6153
AT1G07530	-1.54553	6.91864	-8.11041	6.69202e-06	0.000322989	4.14219	2.75634	6.91864	14.4441	2.24871e-08	7.28449e-07	9.76758
AT1G07570	-0.149248	4.72868	-0.933182	0.371239	0.503331	-6.6515	0.61359	4.72868	4.04984	0.00201235	0.00435927	-2.27732
AT1G07590	1.10956	5.23455	3.35034	0.0137771	0.0430288	-3.46407	1.40001	5.23455	4.11635	0.00531483	0.0100287	-2.9161
AT1G07607	1.47076	-0.0254384	2.35232	0.0388574	0.0929301	-3.62279	0.621226	-0.0254384	0.909917	0.382841	0.437767	-5.80101
AT1G07610	0.0932053	1.39334	0.152566	0.882714	0.923007	-6.42041	2.60398	1.39334	3.21851	0.0131439	0.0220332	-3.08053
AT1G07615	-0.903307	4.99927	-4.86939	0.000531237	0.00446944	-0.342691	0.584143	4.99927	3.45913	0.00553093	0.0103775	-3.34997
AT1G07630	-0.770279	3.10691	-2.40096	0.0356827	0.087054	-4.08519	-0.662648	3.10691	-2.95022	0.0135258	0.0225837	-3.96676
AT1G07640	6.5525	-0.937675	4.54857	0.00088513	0.00630853	-1.40711	-6.12465	-0.937675	-4.31573	0.00129352	0.00300528	-0.812894
AT1G07645	1.10025	8.20496	7.48694	1.40196e-05	0.000485151	3.39711	2.63592	8.20496	18.412	1.8244e-09	1.34837e-07	12.3763
AT1G07650	0.611566	2.28775	1.56219	0.147218	0.254578	-5.15666	-1.48804	2.28775	-4.63197	0.000774053	0.00196814	-0.687471
AT1G07660	1.06804	2.81166	3.41247	0.00599943	0.0234199	-2.3255	-1.34273	2.81166	-4.88019	0.000522316	0.00143331	-0.376857
AT1G07670	-0.640647	4.36101	-3.52303	0.00494957	0.0203942	-2.49135	-0.35271	4.36101	-2.34916	0.0390728	0.057279	-5.24082
AT1G07700	1.15803	2.47141	4.53402	0.000906174	0.00640094	-0.524762	0.76744	2.47141	2.82552	0.0168656	0.0273399	-3.8469
AT1G07705	0.879151	3.61712	4.15527	0.00168708	0.00968843	-1.27503	-0.78534	3.61712	-4.08182	0.00190729	0.00416346	-1.9512
AT1G07728	-1.35379	4.44963	-7.70679	1.07484e-05	0.000421941	3.7511	1.32668	4.44963	8.85583	2.91635e-06	2.33388e-05	4.63213
AT1G07740	-1.86971	2.91722	-6.22197	7.24305e-05	0.00125619	1.99665	1.58067	2.91722	7.47778	1.41774e-05	7.94966e-05	3.15301
AT1G07745	-0.312862	3.19309	-1.50607	0.160894	0.271944	-5.63983	0.734211	3.19309	4.11368	0.00180829	0.00397945	-1.91581
AT1G07750	0.91059	1.79509	1.95225	0.0774703	0.155922	-4.444	-1.7954	1.79509	-4.5843	0.000835613	0.00209918	-0.597651
AT1G07770	0.494485	6.93506	2.10832	0.0634348	0.134168	-5.20145	-2.54069	6.93506	-10.4607	1.98292e-06	1.74391e-05	5.25084
AT1G07780	2.00142	4.25224	8.95117	2.63275e-06	0.000210073	5.2218	-2.83403	4.25224	-13.1963	5.65522e-08	1.32105e-06	8.98107
AT1G07790	0.805488	3.738	3.78036	0.00317706	0.0150713	-1.88056	-1.56629	3.738	-8.34375	5.12888e-06	3.60148e-05	4.26937
AT1G07810	-0.675186	4.41347	-3.72709	0.00348054	0.0159559	-2.16128	-0.0806255	4.41347	-0.530002	0.606898	0.651969	-7.53046
AT1G07820	0.482725	5.43077	3.05178	0.0113037	0.0370771	-3.51855	-0.675534	5.43077	-4.34192	0.00123904	0.00290394	-1.78206
AT1G07830	-0.66433	6.00795	-4.56368	0.00086383	0.00620448	-0.894144	-1.33601	6.00795	-9.41972	1.61185e-06	1.49934e-05	5.24936
AT1G07840	-0.765071	5.02411	-5.05404	0.000398594	0.00374334	-0.0396834	0.154128	5.02411	1.12007	0.287118	0.339067	-7.07917
AT1G07870	0.505835	2.58139	1.84901	0.0921568	0.178136	-4.99168	0.369396	2.58139	1.45027	0.175563	0.219018	-6.14286
AT1G07887	3.9649	1.09335	0.662013	0.551959	0.674374	-5.69204	-0.279729	1.09335	-0.0406247	0.969967	0.97412	-6.32486
AT1G07890	2.64799	4.18398	2.84386	0.0347534	0.0854838	-3.63009	-5.98783	4.18398	-6.71183	0.000975955	0.00238464	-0.190753
AT1G07897	-0.687271	-1.35267	-0.584616	0.570888	0.691116	-5.05774	-2.2394	-1.35267	-2.92227	0.0142113	0.0235828	-2.84144
AT1G07910	0.0951694	4.7492	0.614421	0.551736	0.674148	-6.89537	0.165252	4.7492	1.12779	0.283983	0.335726	-7.03726
AT1G07920	-0.102919	7.58666	-0.694069	0.502382	0.628826	-6.93541	-1.28441	7.58666	-8.38459	4.89839e-06	3.46174e-05	4.08401
AT1G07930	-0.314618	7.80903	-2.07068	0.0633166	0.134024	-5.22858	-1.17826	7.80903	-7.49005	1.39666e-05	7.85145e-05	2.97461
AT1G07940	0.0378529	7.3903	0.253373	0.804766	0.884298	-7.15969	-1.26072	7.3903	-8.19314	6.0857e-06	4.09829e-05	3.84792
AT1G07950	-0.286998	3.87007	-1.58739	0.141416	0.247354	-5.68129	0.379299	3.87007	2.43338	0.0337088	0.050283	-5.02299
AT1G07960	0.353348	3.90977	1.316	0.215583	0.338068	-5.99484	-0.675516	3.90977	-2.852	0.0160932	0.0262281	-4.22986
AT1G07970	-0.905646	4.39296	-5.02761	0.000415205	0.0038382	0.0235464	0.137113	4.39296	0.924964	0.375308	0.430217	-7.2421
AT1G07980	-0.551286	5.15462	-3.46848	0.00544168	0.0217793	-2.79508	1.58906	5.15462	10.1855	7.52987e-07	8.44709e-06	6.05388
AT1G07985	-0.546686	9.48761	-3.07216	0.0109042	0.03609	-3.4451	2.93936	9.48761	16.7253	4.95611e-09	2.5619e-07	11.3655
AT1G07990	-0.196842	5.36893	-1.42763	0.181835	0.298143	-6.15787	0.657753	5.36893	4.88638	0.000517276	0.00142259	-0.891572
AT1G08000	-0.894675	3.1783	-3.94869	0.00238623	0.0123307	-1.5545	0.74095	3.1783	4.21961	0.00151603	0.00342745	-1.77526
AT1G08010	-0.102386	3.00907	-0.360941	0.725146	0.821471	-6.52768	-0.384094	3.00907	-1.70544	0.116837	0.151998	-5.96303
AT1G08030	-0.291205	3.64702	-1.39522	0.191141	0.309563	-5.91028	0.729199	3.64702	3.97636	0.00227727	0.00485365	-2.25659
AT1G08037	5.06578	1.99793	2.66347	0.0415833	0.0977222	-3.44861	-4.47726	1.99793	-2.37127	0.0603029	0.0843991	-4.05795
AT1G08040	0.43771	4.86544	2.46215	0.0320464	0.0803902	-4.55009	1.18294	4.86544	6.60434	4.31598e-05	0.000192194	1.77783
AT1G08043	0.0585746	-0.667949	0.0291896	0.977686	0.984909	-5.5705	0.516519	-0.667949	0.281669	0.78792	0.818057	-6.10605
AT1G08050	-0.689372	3.65765	-2.39768	0.0435021	0.101271	-4.7278	5.41769	3.65765	9.72085	1.09011e-05	6.46496e-05	4.02305
AT1G08060	-0.505537	4.50789	-2.51945	0.0289712	0.0745485	-4.37226	1.03807	4.50789	5.57593	0.000181684	0.000608495	0.256194
AT1G08070	-1.25345	2.06443	-3.26953	0.00770415	0.0279242	-2.4763	1.13851	2.06443	3.9475	0.00239107	0.00506063	-1.96558
AT1G08105	-1.46241	-0.364964	-1.79066	0.10155	0.191927	-4.28324	1.06374	-0.364964	1.87942	0.0875845	0.117478	-4.80232
AT1G08110	-0.124645	6.31789	-0.775359	0.454868	0.586077	-6.88134	0.144304	6.31789	0.891148	0.392384	0.447139	-7.31515
AT1G08125	-0.419515	4.45463	-2.12608	0.0575671	0.124828	-4.90579	-0.771263	4.45463	-4.63761	0.000767099	0.00195385	-1.22844
AT1G08130	0.761538	3.7954	3.09297	0.010511	0.0351237	-3.15436	-0.756615	3.7954	-3.39362	0.00620006	0.011463	-3.21501
AT1G08165	0.719427	-1.16436	1.02699	0.32701	0.459267	-5.40631	5.26922	-1.16436	3.33779	0.00683558	0.0125013	-2.16267
AT1G08170	-0.317389	6.25507	-1.27288	0.235084	0.361273	-6.35042	5.61384	6.25507	19.2538	1.33881e-08	5.16438e-07	10.5818
AT1G08180	0.744052	2.64035	2.53368	0.0282539	0.0732153	-3.92072	0.421471	2.64035	1.48499	0.166306	0.208624	-6.09044
AT1G08190	-0.111646	5.00676	-0.757328	0.465151	0.595445	-6.8136	-0.0112829	5.00676	-0.08094	0.936979	0.946123	-7.71
AT1G08200	-0.172977	5.71612	-1.01187	0.333864	0.465748	-6.632	-0.743618	5.71612	-4.43844	0.00105815	0.0025518	-1.63037
AT1G08210	-0.297544	4.73567	-1.57331	0.144632	0.250995	-5.89858	0.776492	4.73567	4.34938	0.00122395	0.00287748	-1.76424
AT1G08220	0.724431	2.62328	2.19294	0.0512885	0.114298	-4.3506	-1.0454	2.62328	-3.73139	0.00345497	0.00692805	-2.32378
AT1G08230	-1.54965	2.25838	-5.5592	0.000186204	0.00228445	1.05838	3.30255	2.25838	11.1061	3.20352e-07	4.4405e-06	7.28682
AT1G08250	-1.79502	-0.0937808	-2.94894	0.0135566	0.0425139	-2.72674	2.959	-0.0937808	5.17468	0.000331252	0.000989762	0.56896
AT1G08260	1.16288	2.80828	3.68007	0.00377336	0.0169104	-1.81246	-2.24681	2.80828	-8.27515	5.54285e-06	3.82763e-05	4.38755
AT1G08270	0.187858	1.76084	0.463655	0.652154	0.761864	-6.16157	-0.140987	1.76084	-0.413275	0.687539	0.726486	-6.88345
AT1G08280	1.92437	0.0109863	1.49999	0.162438	0.273818	-4.52484	-4.0205	0.0109863	-3.62262	0.00416602	0.008117	-1.7324
AT1G08293	1.13395	-1.01639	1.07502	0.305933	0.437722	-4.84915	-2.3655	-1.01639	-2.72115	0.0202873	0.0321838	-3.12414
AT1G08300	0.347981	3.17262	1.65802	0.126213	0.226919	-5.49131	1.00849	3.17262	4.85548	0.000542967	0.00147891	-0.593554
AT1G08310	-0.745066	0.498147	-1.3766	0.196666	0.316137	-4.9845	0.739949	0.498147	1.85134	0.091799	0.122413	-5.07167
AT1G08315	-0.436245	0.542654	-0.323949	0.761488	0.850341	-6.22322	3.94608	0.542654	1.62304	0.176588	0.220168	-5.03337
AT1G08320	-0.664652	2.42529	-2.10316	0.0598828	0.128471	-4.46773	0.129794	2.42529	0.552454	0.591953	0.638097	-7.09635
AT1G08340	1.97015	1.07109	3.11675	0.0106447	0.035442	-2.61258	0.397285	1.07109	0.572584	0.579287	0.626247	-6.37089
AT1G08350	-0.624022	1.96756	-1.52958	0.155036	0.264559	-4.99817	-1.72639	1.96756	-6.62634	4.19179e-05	0.000187569	2.31725
AT1G08360	0.275929	7.53078	1.66801	0.124183	0.224131	-5.84827	-1.35725	7.53078	-7.9686	7.88836e-06	5.01106e-05	3.57356
AT1G08370	-0.342046	5.10347	-2.17191	0.0531887	0.117507	-5.02774	0.806672	5.10347	5.32483	0.000263868	0.000819898	-0.175432
AT1G08390	0.723755	1.42718	1.98059	0.0738359	0.150391	-4.48042	0.202572	1.42718	0.588758	0.568204	0.616007	-6.63166
AT1G08400	-1.05477	2.24104	-2.62893	0.0238811	0.0646259	-3.56489	0.530058	2.24104	1.84517	0.0927503	0.123513	-5.63267
AT1G08410	-1.03929	5.42021	-7.424	1.5143e-05	0.000509304	3.31545	0.825974	5.42021	6.22071	7.25558e-05	0.00029052	1.17985
AT1G08420	-0.492095	5.83235	-3.65879	0.00391412	0.0173014	-2.48119	0.99808	5.83235	7.49013	1.39652e-05	7.85145e-05	2.93261
AT1G08447	5.90811	-2.80987	4.78315	0.000608519	0.00486317	-1.19912	2.29019	-2.80987	1.34454	0.206495	0.252821	-4.69827
AT1G08450	-0.204141	4.04034	-1.10229	0.294433	0.42577	-6.28856	-0.138288	4.04034	-0.873494	0.401511	0.456327	-7.20541
AT1G08460	-0.32441	5.08829	-1.77855	0.103606	0.195164	-5.60657	-0.167125	5.08829	-0.979678	0.348806	0.403148	-7.21668
AT1G08465	0.222696	2.41082	0.719648	0.487113	0.616071	-6.28448	0.767287	2.41082	2.64168	0.0233487	0.0364182	-4.23876
AT1G08470	-0.136837	1.84017	-0.275116	0.78845	0.870611	-6.10069	-1.38728	1.84017	-3.87953	0.00268302	0.00559144	-1.91942
AT1G08480	0.26681	5.80129	1.91251	0.0828454	0.164123	-5.47701	-0.277295	5.80129	-1.99445	0.0721174	0.0988425	-5.88525
AT1G08490	-0.266241	4.38163	-1.63467	0.13107	0.233542	-5.78541	1.25405	4.38163	8.02997	7.34447e-06	4.73741e-05	3.68549
AT1G08500	2.90969	1.62901	3.59347	0.00438116	0.0186522	-1.79145	-4.864	1.62901	-6.38669	5.78145e-05	0.000243051	2.19924
AT1G08507	0.33631	0.833676	0.935733	0.369982	0.502121	-5.80143	2.29171	0.833676	4.91643	0.00049352	0.00136924	0.124792
AT1G08510	0.558976	4.41838	2.89872	0.0148161	0.0454666	-3.60023	-1.23008	4.41838	-6.99524	2.5923e-05	0.000127441	2.41393
AT1G08520	-0.0095009	3.15738	-0.0262401	0.979547	0.986093	-6.41213	-2.8026	3.15738	-10.3677	6.32597e-07	7.3887e-06	6.54935
AT1G08530	1.1957	3.27663	4.50419	0.000950979	0.00660392	-0.684593	0.0701307	3.27663	0.268688	0.793263	0.82302	-7.28614
AT1G08540	-0.218176	3.39411	-0.897741	0.389013	0.521829	-6.23855	-0.869336	3.39411	-4.61637	0.000793658	0.00200985	-1.06911
AT1G08550	-0.591843	4.44991	-3.42761	0.00584315	0.0229983	-2.78293	1.36995	4.44991	8.45334	4.53524e-06	3.26411e-05	4.18316
AT1G08560	-1.72385	-1.12305	-1.07956	0.303997	0.43549	-4.76964	-2.11213	-1.12305	-2.42827	0.0340124	0.0506844	-3.73511
AT1G08570	-0.374672	7.12497	-2.41094	0.0350634	0.0860048	-4.64985	3.384	7.12497	22.0213	2.79539e-10	4.96675e-08	14.2766
AT1G08580	0.375185	3.73451	1.73212	0.111843	0.207101	-5.41205	-0.394155	3.73451	-2.05658	0.0648644	0.0899531	-5.55874
AT1G08590	0.157806	3.06413	0.417899	0.684257	0.788814	-6.38201	-1.96966	3.06413	-6.74029	3.60689e-05	0.000166348	2.3274
AT1G08600	-0.132041	5.17168	-0.735855	0.477589	0.607445	-6.86277	0.400083	5.17168	2.31224	0.0416775	0.0605973	-5.36107
AT1G08610	-0.646957	2.09058	-1.53075	0.154749	0.26425	-5.12131	-0.817493	2.09058	-2.84008	0.0164363	0.0267307	-3.88095
AT1G08620	0.184609	4.10369	0.984543	0.346517	0.478396	-6.42988	-0.342837	4.10369	-2.05958	0.0645324	0.0895421	-5.64262
AT1G08630	1.26271	4.44658	5.95118	0.00010575	0.00159806	1.33858	0.703634	4.44658	3.23059	0.00824934	0.0147241	-3.63151
AT1G08640	0.604359	5.21654	3.85242	0.00280957	0.0138587	-2.07329	-1.09708	5.21654	-7.19339	2.0165e-05	0.000104601	2.59262
AT1G08650	0.21295	3.99985	0.855457	0.411539	0.543815	-6.6097	0.702708	3.99985	2.96319	0.0136254	0.0227228	-4.10477
AT1G08660	0.173333	3.75749	0.648869	0.530059	0.654183	-6.47359	-1.83981	3.75749	-8.44834	4.56067e-06	3.27839e-05	4.36965
AT1G08680	0.0283605	4.75495	0.176394	0.863268	0.910637	-7.09087	0.426436	4.75495	2.787	0.0180556	0.0290257	-4.51222
AT1G08700	-0.227193	5.2373	-1.62168	0.133844	0.237235	-5.87072	0.226208	5.2373	1.68061	0.121665	0.15751	-6.36095
AT1G08710	-0.899308	3.71996	-4.82211	0.000572231	0.00467729	-0.242187	1.09595	3.71996	7.05875	2.39054e-05	0.000119459	2.49015
AT1G08720	-0.32608	3.26295	-1.4438	0.177336	0.292511	-5.70638	0.383232	3.26295	2.05689	0.0648303	0.0899128	-5.51966
AT1G08750	0.0488496	2.9141	0.191133	0.851988	0.904012	-6.59466	-0.0350816	2.9141	-0.16424	0.872593	0.891757	-7.31512
AT1G08760	-0.373387	3.72726	-1.86974	0.0890163	0.17338	-5.18813	-0.0598253	3.72726	-0.367563	0.720342	0.756783	-7.48963
AT1G08770	-0.240982	3.14091	-1.05198	0.315913	0.448102	-6.1908	0.935795	3.14091	4.5821	0.000838588	0.00210515	-1.09314
AT1G08780	0.478882	4.01281	2.46016	0.0321591	0.0805638	-4.38646	0.397602	4.01281	2.14316	0.0558969	0.0788409	-5.4867
AT1G08800	-0.0187755	3.15861	-0.0634045	0.95061	0.967831	-6.71996	0.36138	3.15861	1.4132	0.185928	0.230429	-6.4092
AT1G08810	6.7503	-2.58698	5.22109	0.000308662	0.00318624	-0.892469	-1.13105	-2.58698	-0.665108	0.520014	0.570087	-5.26618
AT1G08820	-0.468205	4.98084	-3.10882	0.0102214	0.0343643	-3.34746	-0.347247	4.98084	-2.53202	0.0283366	0.0431289	-4.97112
AT1G08830	0.54283	5.36849	1.40201	0.210266	0.332038	-6.12344	-1.7	5.36849	-4.51338	0.00400291	0.00785075	-2.51162
AT1G08840	-0.0775301	3.39531	-0.340404	0.74012	0.833136	-6.73958	0.504787	3.39531	2.5306	0.0284076	0.043222	-4.73878
AT1G08845	-0.557683	3.15837	-2.37484	0.037355	0.0901831	-4.29366	0.863527	3.15837	4.40836	0.00111135	0.00265606	-1.41923
AT1G08880	0.524551	4.63451	3.05356	0.0112682	0.0370305	-3.41083	-0.662725	4.63451	-4.10399	0.00183782	0.00403284	-2.12769
AT1G08890	1.90307	-2.33865	1.13477	0.281175	0.411641	-4.65855	-6.65646	-2.33865	-5.53461	0.000193072	0.000638251	0.637532
AT1G08910	0.256266	5.37984	1.68341	0.121112	0.21967	-5.82812	1.5651	5.37984	10.1841	7.53993e-07	8.45299e-06	6.05365
AT1G08920	5.53656	-0.0938942	3.76134	0.00328212	0.0153805	-2.07446	-4.23818	-0.0938942	-2.88384	0.0152115	0.0250042	-2.81402
AT1G08930	-1.1223	1.41218	-1.71356	0.115297	0.21203	-4.57378	-1.51407	1.41218	-4.12671	0.00176934	0.00390646	-1.46084
AT1G08940	1.01633	0.351498	1.51713	0.158115	0.268331	-4.81167	0.0822568	0.351498	0.129046	0.899707	0.914894	-6.40482
AT1G08960	0.149696	0.902467	0.228584	0.823488	0.898304	-5.72321	-2.12933	0.902467	-4.53799	0.000900386	0.00223698	-0.505758
AT1G08970	0.662362	5.26104	4.18304	0.00161089	0.00936096	-1.55525	0.605945	5.26104	3.8433	0.00285356	0.0058934	-2.65738
AT1G08980	-0.616413	1.39798	-0.767402	0.459388	0.589913	-5.44271	-3.47247	1.39798	-6.96575	2.69213e-05	0.000131143	2.94434
AT1G09000	-0.342245	-0.111548	-0.433967	0.672905	0.779702	-5.50988	-0.444881	-0.111548	-0.767796	0.459163	0.512903	-6.08617
AT1G09010	-1.1543	5.48907	-7.15899	2.10565e-05	0.000612139	2.99682	-0.196273	5.48907	-1.32005	0.214271	0.261266	-6.8525
AT1G09020	-0.0220825	3.99985	-0.101146	0.921299	0.948364	-6.88474	-0.389837	3.99985	-2.0817	0.0621314	0.0865793	-5.59913
AT1G09023	5.6978	1.04006	2.92275	0.0220243	0.0608829	-3.06212	-4.68273	1.04006	-2.4096	0.0464861	0.0668321	-3.72144
AT1G09040	-0.968383	1.68248	-2.48192	0.0309512	0.0783918	-3.62229	-0.120262	1.68248	-0.469316	0.648231	0.691012	-6.9532
AT1G09050	-1.38892	-0.165943	-1.67464	0.122852	0.222138	-4.37867	-0.599767	-0.165943	-1.23194	0.244274	0.293516	-5.72865
AT1G09060	-0.0723924	3.89819	-0.404182	0.694014	0.796483	-6.82678	0.237063	3.89819	1.50554	0.161029	0.202611	-6.46178
AT1G09070	-1.47026	5.97523	-6.05263	0.000182686	0.00225822	0.855589	1.87594	5.97523	7.85633	2.42152e-05	0.000120633	2.55446
AT1G09083	-0.261515	-1.62869	-0.206229	0.840471	0.899852	-5.13903	-2.25632	-1.62869	-2.553	0.0273074	0.041733	-3.37197
AT1G09100	-0.418777	5.41653	-2.88053	0.0153007	0.0466364	-3.82527	0.247249	5.41653	1.76291	0.106317	0.139613	-6.24647
AT1G09130	0.198586	5.70586	1.1111	0.290789	0.421784	-6.56038	0.762304	5.70586	4.28223	0.0013669	0.00314915	-1.91319
AT1G09140	0.611262	6.53065	3.40645	0.00606277	0.0235795	-2.92869	1.19725	6.53065	6.69302	3.83813e-05	0.000174587	1.8599
AT1G09150	0.35369	4.99414	2.32129	0.041024	0.0966899	-4.72531	-0.816398	4.99414	-5.62911	0.000168068	0.000571158	0.345105
AT1G09155	3.3372	-0.0115174	5.17522	0.000422832	0.00388759	0.378252	4.64775	-0.0115174	2.6389	0.0248802	0.0384639	-3.20332
AT1G09160	1.56808	1.61289	2.5269	0.0285935	0.0738352	-3.40871	-3.31887	1.61289	-6.09353	8.65651e-05	0.000334434	1.83108
AT1G09180	0.318108	-3.37953	0.213294	0.835094	0.899347	-5.02769	-5.12294	-3.37953	-4.68399	0.000712292	0.00184431	-0.365666
AT1G09185	3.58119	-1.1845	2.52289	0.0287964	0.0742057	-3.41834	-3.64908	-1.1845	-2.72998	0.0199729	0.0317307	-3.03631
AT1G09190	-0.613863	1.39226	-1.39088	0.192418	0.31123	-5.17204	-0.0140744	1.39226	-0.0445095	0.965315	0.970335	-6.94551
AT1G09195	0.703776	2.31343	1.61265	0.135802	0.239906	-5.13412	-1.09905	2.31343	-2.96663	0.013139	0.0220278	-3.58296
AT1G09200	0.397111	0.352104	0.401798	0.695716	0.797708	-5.42311	-3.43687	0.352104	-4.74961	0.000641707	0.00169179	-0.0478231
AT1G09210	1.12025	4.14149	3.69989	0.00364696	0.0165122	-1.85436	-5.07372	4.14149	-19.2661	1.13611e-09	1.02018e-07	12.7385
AT1G09220	0.535747	0.876256	0.880769	0.397732	0.53045	-5.51967	-0.942985	0.876256	-1.87603	0.088083	0.118068	-4.97301
AT1G09230	-0.144009	3.03623	-0.60686	0.55656	0.678958	-6.48137	0.331034	3.03623	1.65132	0.127589	0.164297	-6.05932
AT1G09235	-1.09296	0.304126	-1.91257	0.0828379	0.164123	-4.27516	1.33977	0.304126	3.04954	0.0113485	0.0194222	-3.02958
AT1G09250	-0.472553	3.2779	-1.38744	0.193433	0.312614	-5.67368	-0.651903	3.2779	-2.56155	0.0268982	0.0412178	-4.66354
AT1G09270	-0.650224	4.99912	-4.31638	0.00129213	0.00808236	-1.26601	0.348437	4.99912	2.51116	0.0293976	0.044528	-5.02153
AT1G09280	-0.796938	5.15876	-5.04652	0.000403248	0.00377898	-0.053201	-0.159629	5.15876	-1.10964	0.29139	0.343559	-7.09026
AT1G09287	-0.890687	0.205797	-1.49428	0.163901	0.275702	-4.87007	2.06128	0.205797	3.71414	0.00355878	0.00711029	-1.79878
AT1G09290	-0.42267	4.89431	-2.84132	0.0164004	0.0489801	-3.83887	0.292523	4.89431	2.12342	0.057832	0.0812115	-5.66442
AT1G09300	-0.638945	4.04096	-3.58951	0.0044112	0.0187312	-2.35449	0.320617	4.04096	2.17113	0.053261	0.0754559	-5.50954
AT1G09310	-0.232707	1.93464	-0.0506147	0.962583	0.975336	-5.91683	-3.51595	1.93464	-1.15604	0.32547	0.378889	-6.12115
AT1G09320	-1.19344	3.77551	-4.69993	0.000694422	0.00533401	-0.41671	0.996498	3.77551	5.02355	0.000417821	0.00118962	-0.563264
AT1G09330	0.606933	4.27383	2.1232	0.0601686	0.128818	-4.92427	-0.895543	4.27383	-3.41151	0.00680584	0.0124586	-3.3574
AT1G09340	1.20163	2.16051	1.97937	0.0762468	0.154106	-4.47159	-2.25306	2.16051	-4.34008	0.0015017	0.00339959	-1.18453
AT1G09380	4.3936	2.37253	8.61967	3.77156e-06	0.000250211	4.28894	-2.13179	2.37253	-4.10586	0.00183206	0.0040223	-1.22003
AT1G09390	5.70257	-0.435866	5.00009	0.000433277	0.00394684	-1.13734	-8.52553	-0.435866	-7.93684	8.18675e-06	5.16517e-05	2.759
AT1G09410	0.123026	-0.294738	0.137693	0.893031	0.929657	-5.46695	-1.66051	-0.294738	-2.48856	0.0305912	0.0461175	-3.6888
AT1G09415	-0.55868	1.5069	-1.36149	0.201248	0.32158	-5.1925	-0.552634	1.5069	-1.95821	0.0766916	0.104542	-5.19578
AT1G09420	0.604854	5.41102	4.28465	0.00136145	0.00836464	-1.38785	0.504813	5.41102	3.59462	0.0043724	0.00847313	-3.1047
AT1G09430	-0.578362	6.16465	-3.66958	0.0038421	0.0171225	-2.46581	0.911602	6.16465	5.78641	0.000133793	0.000473621	0.535739
AT1G09447	2.34025	-1.28702	2.16257	0.0541608	0.119012	-3.79936	1.86602	-1.28702	1.21981	0.248766	0.298424	-5.05546
AT1G09450	-1.63959	-2.76413	-0.973539	0.351711	0.483705	-4.7592	-3.05521	-2.76413	-2.49861	0.0300549	0.0454024	-3.37742
AT1G09460	0.318108	-2.42527	0.217695	0.831749	0.899347	-5.02708	-7.97527	-2.42527	-7.66794	1.12607e-05	6.63793e-05	2.56244
AT1G09467	0.0622634	-0.747244	0.0585335	0.954399	0.970117	-5.34129	-2.05893	-0.747244	-2.64677	0.0231396	0.036135	-3.33648
AT1G09470	0.318108	-3.22893	0.194887	0.849121	0.902916	-5.03011	-5.58224	-3.22893	-4.70838	0.000685151	0.0017889	-0.325966
AT1G09487	-4.01868	-1.30852	-3.45934	0.00552892	0.022023	-2.45811	-0.277991	-1.30852	-0.535992	0.602892	0.648258	-6.25858
AT1G09490	1.37718	3.01121	3.55308	0.00511976	0.0209073	-2.22084	-0.867071	3.01121	-2.38837	0.0377162	0.0555449	-4.7355
AT1G09500	1.26849	3.91085	7.2871	1.7936e-05	0.00055741	3.12805	4.38836	3.91085	13.6615	3.97433e-08	1.04341e-06	9.33937
AT1G09520	-0.57449	4.8219	-3.6913	0.00370118	0.0166847	-2.34086	0.683964	4.8219	4.75148	0.000639806	0.00168855	-1.09757
AT1G09530	0.15222	4.55964	0.804771	0.438411	0.57022	-6.67253	-0.65155	4.55964	-3.79728	0.0030865	0.00630931	-2.67199
AT1G09533	0.680183	0.151194	1.12229	0.286211	0.416828	-5.15452	-0.289444	0.151194	-0.547294	0.59537	0.641216	-6.21838
AT1G09543	-0.843862	-1.9375	-0.547023	0.595551	0.713217	-4.99879	-2.35004	-1.9375	-2.29461	0.0429798	0.062285	-3.74789
AT1G09560	-0.847875	5.04725	-5.02728	0.000415412	0.0038382	-0.133918	1.79423	5.04725	10.949	3.69047e-07	4.89558e-06	6.81481
AT1G09570	-1.55755	6.49316	-8.90533	2.7652e-06	0.000211478	5.07863	-1.67464	6.49316	-9.88264	1.01157e-06	1.04931e-05	5.75303
AT1G09575	2.90367	-0.802599	1.96842	0.0753771	0.152857	-3.98697	-3.6341	-0.802599	-2.67435	0.0220383	0.0345995	-3.13742
AT1G09580	1.39915	1.93464	2.73024	0.0199636	0.0566386	-3.16081	-3.09215	1.93464	-6.96097	2.70869e-05	0.000131655	2.93916
AT1G09583	4.74385	-1.05375	3.6991	0.00365191	0.0165223	-2.00561	-0.637744	-1.05375	-0.433735	0.673068	0.71338	-5.58505
AT1G09590	0.205655	5.96475	1.1099	0.291285	0.422309	-6.51532	-2.28519	5.96475	-12.4361	1.03137e-07	2.01128e-06	8.18091
AT1G09610	-3.07595	-1.76209	-3.27197	0.00767123	0.0278573	-2.44978	4.52388	-1.76209	4.80552	0.000587396	0.00157337	-0.0823663
AT1G09620	-0.892127	6.53536	-5.31239	0.000268854	0.00291562	0.287563	-0.0970483	6.53536	-0.573619	0.578044	0.625172	-7.5469
AT1G09630	-0.715677	1.305	-1.22685	0.246106	0.373404	-5.06729	-2.70293	1.305	-7.7075	1.07393e-05	6.39288e-05	3.8399
AT1G09640	-0.591054	7.8058	-4.05025	0.00201097	0.0109786	-1.79461	-0.963487	7.8058	-6.37678	5.85981e-05	0.000245707	1.45123
AT1G09645	0.556918	3.73717	2.38201	0.0368884	0.0892651	-4.47738	0.643671	3.73717	2.81564	0.0171631	0.0277685	-4.26887
AT1G09650	0.120617	0.397218	0.238801	0.815757	0.892478	-5.90409	1.01458	0.397218	2.14623	0.0556019	0.0784502	-4.47599
AT1G09660	-0.312057	3.69486	-1.21885	0.249008	0.376552	-5.8486	-2.34593	3.69486	-12.2787	1.17272e-07	2.2199e-06	8.20325
AT1G09680	-1.43119	1.81233	-3.94503	0.00240107	0.0123929	-1.28238	0.89125	1.81233	3.6481	0.00398688	0.00782431	-2.45146
AT1G09690	0.261087	7.81263	1.48795	0.165536	0.277557	-6.10119	-2.65812	7.81263	-14.4125	2.29964e-08	7.42215e-07	9.76367
AT1G09700	-0.457281	3.98801	-1.72353	0.113429	0.209311	-5.35596	-1.30095	3.98801	-6.3518	6.06227e-05	0.000252332	1.53023
AT1G09710	-0.520264	1.87046	-1.19661	0.257216	0.385484	-5.49026	-0.650441	1.87046	-2.13067	0.0571139	0.0803096	-5.02017
AT1G09715	1.83687	-0.401281	2.2057	0.0501661	0.112277	-3.73897	-0.864031	-0.401281	-1.07929	0.304109	0.356808	-5.51023
AT1G09730	-0.47618	5.08884	-3.30243	0.00727227	0.0268625	-3.05406	0.466063	5.08884	3.42396	0.00588044	0.0109389	-3.40965
AT1G09740	0.201434	2.32243	0.592442	0.565824	0.687399	-6.24998	-0.196573	2.32243	-0.689566	0.505099	0.555988	-6.89057
AT1G09750	-1.6785	1.25686	-1.82534	0.0958669	0.183657	-4.18337	-5.13687	1.25686	-11.1111	3.1891e-07	4.43449e-06	7.09463
AT1G09760	-0.564732	5.09296	-3.29763	0.00733373	0.0270271	-3.05435	0.34831	5.09296	2.17425	0.0529747	0.0751178	-5.59275
AT1G09770	-0.777332	6.96928	-4.79189	0.000600178	0.00481352	-0.55016	0.209839	6.96928	1.27173	0.230327	0.278488	-6.89539
AT1G09780	4.47815	-0.695978	3.19856	0.0087271	0.0305963	-2.77565	-8.99927	-0.695978	-7.31775	1.72658e-05	9.28193e-05	2.30295
AT1G09783	0.421715	1.7777	1.20419	0.254394	0.382806	-5.61119	0.279022	1.7777	0.879905	0.39818	0.453156	-6.55591
AT1G09794	1.61571	2.15678	5.10181	0.000370339	0.00355971	0.422887	0.453601	2.15678	1.33691	0.208893	0.25531	-6.05449
AT1G09795	0.320934	5.71182	1.82533	0.0958693	0.183657	-5.62178	0.968421	5.71182	5.51699	0.000198155	0.000652407	0.116271
AT1G09800	-0.390645	2.80227	-1.22653	0.246222	0.373485	-5.79259	-0.112113	2.80227	-0.454018	0.658857	0.700683	-7.22361
AT1G09810	-0.231558	4.08247	-1.18333	0.262221	0.39122	-6.31852	1.35443	4.08247	7.20401	1.9898e-05	0.000103583	2.66936
AT1G09815	0.195907	5.42157	1.37841	0.196123	0.315628	-6.24026	1.20547	5.42157	8.49482	4.33033e-06	3.15406e-05	4.18706
AT1G09820	-0.0353826	2.4838	-0.101171	0.921279	0.948364	-6.4952	0.159899	2.4838	0.546236	0.596073	0.64179	-7.05296
AT1G09830	-0.418023	2.50582	-1.11292	0.290043	0.420911	-5.68785	-1.62492	2.50582	-6.16923	7.791e-05	0.000306997	1.57901
AT1G09840	0.938649	3.61926	4.08754	0.0018891	0.010509	-1.39065	-0.788288	3.61926	-3.74875	0.0033537	0.0067651	-2.52813
AT1G09850	0.318108	-3.01203	0.154461	0.880112	0.921498	-5.03465	-6.24123	-3.01203	-4.20842	0.0015444	0.00347881	-0.95213
AT1G09855	1.90307	-2.81892	1.15417	0.273475	0.403458	-4.64636	-5.20526	-2.81892	-4.3152	0.00129466	0.00300714	-0.825057
AT1G09863	1.39904	3.31237	6.02971	9.46612e-05	0.00149269	1.69766	-1.00169	3.31237	-4.61974	0.000789378	0.00200132	-0.913279
AT1G09867	-0.0941208	-0.767555	-0.0818989	0.936234	0.958745	-5.39574	-1.14596	-0.767555	-1.34187	0.207329	0.253628	-5.2834
AT1G09870	0.0084109	4.58644	0.0494016	0.961506	0.974526	-7.00185	-0.784177	4.58644	-5.14587	0.000346158	0.00102559	-0.391152
AT1G09885	3.76696	-1.63466	5.21646	0.000310841	0.00318945	0.23373	5.12664	-1.63466	3.75278	0.0033306	0.0067262	-1.63656
AT1G09900	-1.5816	3.40416	-4.83969	0.000556613	0.00460527	-0.0272494	-0.236873	3.40416	-1.14139	0.278529	0.330165	-6.90233
AT1G09910	-0.256408	4.71374	-1.52487	0.156195	0.26597	-5.98261	1.211	4.71374	7.43733	1.48974e-05	8.23781e-05	2.90229
AT1G09915	0.372028	3.34008	1.6265	0.132808	0.23597	-5.45204	-0.390097	3.34008	-1.9731	0.0747807	0.102095	-5.59953
AT1G09920	-0.275804	4.18148	-1.49741	0.163099	0.274668	-5.95933	1.56986	4.18148	8.65858	3.61375e-06	2.75774e-05	4.47389
AT1G09925	2.26152	-0.592498	3.17055	0.00916808	0.0316581	-2.40901	0.632114	-0.592498	0.757987	0.464773	0.518215	-5.69075
AT1G09927	0.376544	3.03718	0.933168	0.371246	0.503331	-5.81205	-4.25556	3.03718	-13.8132	3.55107e-08	9.72948e-07	9.43427
AT1G09940	-1.02175	4.17571	-4.56555	0.000861232	0.00619087	-0.729859	1.02904	4.17571	5.46309	0.000214617	0.000694336	0.094737
AT1G09950	-1.87405	1.45781	-3.79887	0.00307817	0.0147736	-1.53407	2.93703	1.45781	6.68508	3.87851e-05	0.000176014	2.49377
AT1G09960	0.540276	4.35392	2.41441	0.0348507	0.0856297	-4.4844	-0.364005	4.35392	-1.73899	0.110588	0.144703	-6.15821
AT1G09970	-1.16791	7.40774	-5.80734	0.000132042	0.00184775	1.04906	2.98078	7.40774	14.8725	1.75307e-08	6.11836e-07	10.0382
AT1G09980	0.139036	3.83952	0.602546	0.559323	0.681289	-6.69062	-0.0905089	3.83952	-0.445695	0.664672	0.70563	-7.44328
AT1G09993	0.702604	0.110688	1.04173	0.320428	0.452681	-5.18137	-0.749145	0.110688	-1.31366	0.216342	0.263463	-5.49798
AT1G09995	2.00973	-1.4912	1.41774	0.184632	0.301661	-4.50067	-3.19063	-1.4912	-2.5891	0.0256218	0.0394855	-3.24658
AT1G10020	4.54556	0.672821	3.71613	0.00354664	0.0161526	-2.05547	-6.64197	0.672821	-5.6079	0.000173362	0.000585866	0.83028
AT1G10030	0.826631	2.39098	2.33467	0.0400757	0.0949147	-3.98922	-1.99675	2.39098	-6.82157	3.24353e-05	0.000152774	2.60713
AT1G10040	0.520275	2.24903	1.51162	0.159495	0.270176	-5.28596	-0.656877	2.24903	-2.248	0.0466136	0.066999	-4.83497
AT1G10050	0.551773	2.00466	1.54002	0.152496	0.261188	-5.09498	-1.57633	2.00466	-5.46526	0.000213928	0.00069262	0.703655
AT1G10060	5.76148	-2.83102	4.07912	0.00191594	0.0106146	-1.86253	-1.3729	-2.83102	-0.78096	0.451704	0.505823	-5.21243
AT1G10070	1.40386	3.57422	9.60769	1.33112e-06	0.00014634	5.84686	3.4006	3.57422	14.2636	2.55785e-08	7.99487e-07	9.77669
AT1G10090	-0.0689022	2.34204	-0.203373	0.842647	0.900715	-6.40815	-0.125346	2.34204	-0.457714	0.656282	0.698325	-7.06306
AT1G10095	-0.185916	2.28971	-0.655466	0.525964	0.650338	-6.24191	0.486893	2.28971	2.02795	0.0681172	0.0939309	-5.27722
AT1G10110	-0.306749	3.52866	-1.48111	0.167319	0.279767	-5.77457	0.834915	3.52866	4.58012	0.000841265	0.00211126	-1.19615
AT1G10120	0.729328	3.20468	2.10052	0.0601561	0.128807	-4.60534	-1.58072	3.20468	-5.33877	0.000258398	0.000807465	0.257135
AT1G10130	-0.378253	4.01781	-1.35186	0.204215	0.32508	-5.87437	-1.29584	4.01781	-5.90775	0.000112473	0.000410925	0.876071
AT1G10140	-1.00363	2.35295	-2.88589	0.0151564	0.046325	-3.16521	0.606965	2.35295	2.41014	0.0351126	0.0521119	-4.74885
AT1G10150	-1.09877	1.25031	-2.15663	0.0546123	0.119749	-4.04529	0.213971	1.25031	0.640851	0.53506	0.584866	-6.73007
AT1G10170	-2.34788	6.15136	-12.2583	1.19251e-07	4.37005e-05	8.26133	2.88592	6.15136	15.3681	1.18881e-08	4.73104e-07	10.43
AT1G10180	0.331281	4.28379	1.7164	0.114762	0.211246	-5.55601	-0.564026	4.28379	-3.23017	0.00825536	0.0147333	-3.63431
AT1G10200	1.49002	2.99163	3.19296	0.00881353	0.0307721	-2.54568	-4.06546	2.99163	-9.9854	9.14388e-07	9.71261e-06	6.2571
AT1G10210	-0.567945	2.69371	-1.64077	0.129786	0.231864	-5.22733	-0.0325807	2.69371	-0.124306	0.90337	0.918035	-7.31207
AT1G10230	0.0204323	2.65246	0.0769561	0.940074	0.961278	-6.50026	-0.358795	2.65246	-1.67357	0.123067	0.159196	-5.89877
AT1G10240	-0.188842	2.88285	-0.634694	0.538919	0.662121	-6.29616	-0.865388	2.88285	-3.82649	0.00293646	0.00604121	-2.30232
AT1G10270	-0.622037	3.89269	-3.06131	0.0111152	0.0366546	-3.25607	0.427486	3.89269	2.54804	0.0275472	0.0420548	-4.84956
AT1G10280	0.0716873	1.25335	0.147162	0.885731	0.92463	-6.03796	-0.517017	1.25335	-1.36414	0.200439	0.246365	-5.89468
AT1G10290	-0.77597	3.86593	-3.27806	0.0075897	0.0276403	-2.75902	-0.805025	3.86593	-4.58338	0.000836853	0.00210168	-1.25414
AT1G10300	-1.26685	-2.80781	-0.745112	0.472201	0.602565	-4.86925	-3.67426	-2.80781	-2.95623	0.0133829	0.0223748	-2.70722
AT1G10310	0.280633	5.62356	2.10135	0.0600697	0.128716	-5.19239	2.00241	5.62356	14.7617	1.79884e-08	6.26567e-07	9.9981
AT1G10320	1.00475	3.10974	3.44898	0.00562956	0.0223379	-2.42537	-0.0547124	3.10974	-0.197541	0.847094	0.870452	-7.27396
AT1G10330	2.24429	-0.781071	1.90666	0.0836652	0.165152	-4.05383	-3.27873	-0.781071	-3.13827	0.0097043	0.0169428	-2.45221
AT1G10350	1.46541	1.60397	2.81818	0.017086	0.0503929	-3.01599	-2.15582	1.60397	-4.66638	0.000732601	0.00188702	-0.345833
AT1G10360	-5.40608	-2.53435	-3.18377	0.00933139	0.0320896	-2.72443	3.69975	-2.53435	2.80313	0.0180861	0.0290586	-3.00397
AT1G10370	0.112832	0.904648	0.29164	0.77612	0.861648	-6.17597	1.99804	0.904648	4.49186	0.000970172	0.00237216	-0.599
AT1G10390	-0.486755	6.10278	-3.31395	0.00712693	0.0264891	-3.08993	0.151661	6.10278	1.03502	0.323413	0.376988	-7.17731
AT1G10410	0.475338	3.81757	2.62247	0.0241551	0.065117	-4.06604	0.420428	3.81757	2.4484	0.0328308	0.0491316	-4.93601
AT1G10430	-0.225372	3.56552	-1.03382	0.323947	0.456224	-6.2222	-0.215042	3.56552	-1.21114	0.251827	0.301685	-6.76549
AT1G10450	-0.998949	4.62924	-5.60976	0.000172891	0.00219103	0.884424	0.352429	4.62924	2.32317	0.0408894	0.0596092	-5.32964
AT1G10470	0.734154	0.739712	1.1368	0.280361	0.410796	-5.10023	-2.54908	0.739712	-5.02773	0.000415122	0.00118385	0.331178
AT1G10490	-0.371832	5.00099	-1.91291	0.0827896	0.164068	-5.37872	-0.3802	5.00099	-2.12666	0.0575095	0.0807981	-5.65216
AT1G10500	0.19571	5.23734	1.14326	0.277784	0.40824	-6.52631	2.29251	5.23734	12.8394	7.4688e-08	1.6041e-06	8.52243
AT1G10510	-0.471185	4.39499	-2.79177	0.0179038	0.0521247	-3.83988	0.303369	4.39499	2.04726	0.0659066	0.0911756	-5.74933
AT1G10520	-0.659052	2.17657	-2.21952	0.0489782	0.11041	-4.25997	0.594528	2.17657	2.55154	0.0273776	0.0418249	-4.41765
AT1G10522	-0.562307	3.39853	-2.18728	0.0517934	0.115206	-4.44286	-1.64083	3.39853	-8.96975	2.58104e-06	2.13448e-05	4.97489
AT1G10530	0.829856	0.796922	1.22261	0.24764	0.374998	-5.10343	-1.73663	0.796922	-3.07832	0.0107863	0.0185628	-2.89058
AT1G10550	0.318108	-3.21827	0.218121	0.831425	0.899347	-5.02702	-5.59716	-3.21827	-5.28663	0.0002795	0.000861317	0.348432
AT1G10570	1.27845	2.73532	4.19524	0.00157858	0.00922803	-1.0001	-1.34264	2.73532	-4.91234	0.000496687	0.00137651	-0.290714
AT1G10580	-0.885545	5.52339	-6.05748	9.10423e-05	0.00145057	1.4355	0.972094	5.52339	6.88801	2.97568e-05	0.000142157	2.1267
AT1G10590	-0.128428	6.56373	-0.913607	0.380984	0.513329	-6.76232	-0.619273	6.56373	-4.33886	0.00124528	0.00291398	-1.8012
AT1G10600	0.0198722	3.87799	0.113024	0.912097	0.941964	-6.96584	0.929915	3.87799	5.59591	0.000176434	0.000594421	0.397664
AT1G10610	-0.579586	0.872766	-1.33016	0.211031	0.332947	-5.22932	1.31526	0.872766	3.48302	0.00530579	0.010016	-2.39403
AT1G10630	0.77855	3.40188	1.51254	0.164608	0.276522	-5.34782	-3.52242	3.40188	-8.28173	1.65256e-05	8.9773e-05	3.39529
AT1G10650	1.1292	1.47112	2.29226	0.0431559	0.100686	-3.95243	-0.507814	1.47112	-1.11065	0.290977	0.343118	-6.14025
AT1G10660	-0.960277	5.4749	-6.66862	3.96366e-05	0.000862882	2.32472	0.101027	5.4749	0.745839	0.47178	0.524763	-7.44035
AT1G10670	0.358594	4.63775	1.58806	0.141266	0.247354	-5.6653	-2.54572	4.63775	-12.7446	8.05054e-08	1.67585e-06	8.52966
AT1G10690	0.687008	0.138663	0.784574	0.44967	0.581167	-5.34728	-1.35396	0.138663	-1.88242	0.0871445	0.116959	-4.70829
AT1G10700	-0.357496	3.30949	-1.58675	0.141562	0.247504	-5.46205	-0.297632	3.30949	-1.69691	0.118477	0.15387	-6.07481
AT1G10720	0.826617	2.56262	2.21095	0.0497119	0.111535	-4.29404	-1.23185	2.56262	-3.86387	0.00275539	0.00571616	-2.0582
AT1G10730	-0.070385	2.31753	-0.211882	0.836168	0.899347	-6.43098	0.199991	2.31753	0.720333	0.486708	0.538474	-6.89249
AT1G10740	1.2794	2.25662	2.50467	0.0297355	0.0760132	-3.54497	-3.73319	2.25662	-8.67651	3.54346e-06	2.70997e-05	4.93242
AT1G10750	2.01629	-2.14597	1.18642	0.261048	0.390031	-4.62681	-7.07964	-2.14597	-5.8034	0.000130564	0.000464059	0.9251
AT1G10760	1.40564	3.64623	3.05977	0.0120549	0.0389217	-2.94991	-4.21713	3.64623	-10.3942	1.11788e-06	1.13008e-05	6.0849
AT1G10780	-1.45593	-0.162081	-1.43724	0.179149	0.294672	-4.6111	-1.28045	-0.162081	-2.21608	0.0492712	0.0705134	-4.30717
AT1G10810	-4.97767	-1.78764	-4.09438	0.00186758	0.0104123	-1.86441	0.689048	-1.78764	1.18218	0.262658	0.313252	-5.65269
AT1G10820	0.839759	2.66355	2.6919	0.021365	0.0595483	-3.49854	-1.57965	2.66355	-6.0064	9.78167e-05	0.000366865	1.39003
AT1G10830	0.109925	3.4907	0.544347	0.597327	0.714518	-6.71607	0.863003	3.4907	4.54518	0.000889993	0.00221491	-1.21394
AT1G10840	-0.897559	7.16021	-6.74972	3.56256e-05	0.000808586	2.39423	-0.335433	7.16021	-2.46356	0.0319674	0.047962	-5.087
AT1G10850	-0.693407	2.69576	-1.78227	0.102971	0.194237	-4.89642	-1.25873	2.69576	-4.80366	0.000589122	0.00157703	-0.618431
AT1G10865	-0.128417	4.61813	-0.769728	0.458064	0.588858	-6.80394	1.17705	4.61813	7.25447	1.86804e-05	9.87346e-05	2.67237
AT1G10870	0.130809	4.44446	0.858221	0.409522	0.541818	-6.67346	0.393679	4.44446	2.74253	0.0195341	0.031087	-4.55346
AT1G10890	0.737782	4.52304	4.00322	0.00217644	0.0116011	-1.70322	-1.09828	4.52304	-6.36863	5.92508e-05	0.000247756	1.52598
AT1G10900	0.257278	4.03325	1.36076	0.201473	0.321753	-6.00317	-0.232657	4.03325	-1.37337	0.197639	0.243257	-6.62949
AT1G10910	0.999119	3.94761	4.28522	0.00136019	0.00835979	-1.08716	-1.3724	3.94761	-6.45599	5.26408e-05	0.000225457	1.77602
AT1G10930	-0.858977	3.03393	-3.35835	0.00659417	0.0250792	-2.49686	0.194943	3.03393	1.04068	0.320894	0.374504	-6.88472
AT1G10940	0.398506	3.85022	1.57789	0.14358	0.249883	-5.6369	-0.687398	3.85022	-3.09053	0.0105565	0.0182192	-3.79243
AT1G10950	-0.199168	5.58903	-1.34879	0.205168	0.326097	-6.22859	-1.05232	5.58903	-7.37471	1.60906e-05	8.77079e-05	2.80423
AT1G10960	-1.22466	2.4853	-0.475951	0.662587	0.771024	-5.91288	-2.92113	2.4853	-2.0702	0.118077	0.153429	-5.3838
AT1G10970	-0.331724	3.16781	-1.40254	0.189004	0.307064	-5.66709	-0.316858	3.16781	-1.72393	0.113355	0.147949	-5.99624
AT1G11000	-0.505483	1.59501	-0.875864	0.400277	0.532797	-5.63746	-1.46099	1.59501	-3.79693	0.00308835	0.00631235	-2.01717
AT1G11020	-0.489415	4.69775	-3.18717	0.00890369	0.0309456	-3.24581	1.3372	4.69775	9.0868	2.27949e-06	1.94284e-05	4.89749
AT1G11050	-0.681913	2.68986	-2.04137	0.066574	0.139144	-4.75495	1.48246	2.68986	4.98749	0.00044183	0.00124408	-0.320228
AT1G11060	-0.65042	3.93636	-2.8104	0.0173229	0.0508614	-3.70907	0.538111	3.93636	2.80019	0.0176389	0.0284415	-4.41944
AT1G11080	7.56769	-3.03414	6.56161	4.56873e-05	0.000948808	-0.0440115	1.12923	-3.03414	0.705512	0.495516	0.546705	-5.21268
AT1G11100	-0.786135	1.63492	-1.91134	0.0830091	0.164263	-4.67935	1.68569	1.63492	4.55257	0.000879435	0.0021936	-0.761142
AT1G11120	2.83085	-0.424861	2.15476	0.0547891	0.120062	-3.792	-5.1109	-0.424861	-4.33426	0.00125472	0.00292984	-0.736758
AT1G11125	-0.19191	1.75012	-0.326718	0.750162	0.841433	-5.86843	-2.97827	1.75012	-7.49764	1.38378e-05	7.80651e-05	3.57005
AT1G11130	2.2013	-1.60404	1.27096	0.230592	0.356018	-4.57512	-8.39719	-1.60404	-6.64975	4.06377e-05	0.000182724	1.74395
AT1G11150	0.766269	1.95485	2.12727	0.0574494	0.124634	-4.24307	-1.53792	1.95485	-5.13325	0.000352908	0.00104103	0.216817
AT1G11170	2.51238	3.71685	11.5123	2.23937e-07	5.79272e-05	7.64288	2.45591	3.71685	7.80487	9.56377e-06	5.8473e-05	3.76197
AT1G11175	-1.08808	5.99735	-7.66628	1.12831e-05	0.000432396	3.60325	0.553099	5.99735	3.96953	0.00230368	0.00490341	-2.45067
AT1G11180	-0.546199	4.55713	-3.18867	0.00888027	0.0309192	-3.22096	1.33249	4.55713	8.22911	5.8409e-06	3.96991e-05	3.90512
AT1G11190	8.04355	-2.87657	7.00158	2.57137e-05	0.000677101	0.187393	1.12923	-2.87657	0.705044	0.495795	0.546979	-5.21295
AT1G11200	0.155994	3.05189	0.646759	0.531372	0.655137	-6.474	0.302625	3.05189	1.42882	0.181499	0.225559	-6.345
AT1G11210	-1.75569	-0.774369	-1.19998	0.255959	0.384156	-4.71455	-2.1916	-0.774369	-2.70746	0.0207848	0.032884	-3.32903
AT1G11240	-0.299908	5.61337	-2.21505	0.0493598	0.111042	-4.9856	0.405942	5.61337	3.05474	0.0112448	0.0192671	-4.07771
AT1G11260	0.474024	5.52671	2.62176	0.0241855	0.065159	-4.30346	0.46384	5.52671	2.5802	0.0260274	0.0400598	-4.90847
AT1G11270	-0.445443	1.88835	-1.24117	0.24098	0.36805	-5.53729	0.198273	1.88835	0.711354	0.492032	0.543408	-6.81002
AT1G11280	1.25235	3.74042	4.47884	0.00099088	0.00678328	-0.684138	-1.94135	3.74042	-7.63049	1.17794e-05	6.87228e-05	3.44219
AT1G11290	-0.471935	1.43032	-0.893111	0.391379	0.524043	-5.68558	-0.32512	1.43032	-0.860198	0.408479	0.463498	-6.55304
AT1G11300	-0.817138	4.189	-5.25837	0.000291697	0.00307059	0.31843	1.92637	4.189	12.9442	6.87803e-08	1.51991e-06	8.64933
AT1G11310	-0.766106	4.39766	-4.04043	0.00204439	0.0111071	-1.53104	-1.22032	4.39766	-8.21824	5.9137e-06	4.01319e-05	3.93124
AT1G11320	-0.0111854	2.63262	-0.0389945	0.96961	0.979932	-6.5586	0.29357	2.63262	1.20266	0.254963	0.305068	-6.51839
AT1G11330	1.28574	1.50829	3.6675	0.00385587	0.0171595	-1.92398	2.98586	1.50829	4.8736	0.000527744	0.00144505	0.0545585
AT1G11340	-5.43641	-2.27427	-4.98723	0.000442004	0.0039953	-1.11178	3.08619	-2.27427	4.27053	0.00139355	0.00319756	-0.743978
AT1G11350	-0.872705	1.31899	-2.01122	0.0700879	0.144649	-4.39983	1.35858	1.31899	3.831	0.00291395	0.00600313	-1.93428
AT1G11360	0.253596	5.97559	1.93401	0.0798961	0.159738	-5.45662	1.8173	5.97559	13.8283	3.51153e-08	9.63615e-07	9.28927
AT1G11370	2.30302	2.3203	6.54504	4.67093e-05	0.000961146	2.43485	0.405014	2.3203	1.02427	0.328232	0.381701	-6.38708
AT1G11380	0.286698	2.37848	0.859298	0.408954	0.54119	-6.05827	-0.36127	2.37848	-1.28961	0.224277	0.27209	-6.30693
AT1G11390	-0.347533	3.72128	-1.65871	0.126071	0.226747	-5.44248	-0.689082	3.72128	-4.17143	0.0016423	0.00366971	-1.90974
AT1G11400	-0.350713	5.28394	-2.26478	0.0452729	0.104152	-4.88262	0.541582	5.28394	3.62593	0.00414231	0.00807706	-3.05611
AT1G11410	0.398038	1.81136	1.36066	0.201502	0.321753	-5.53632	1.35146	1.81136	4.39848	0.00112943	0.00269288	-0.983005
AT1G11420	1.39818	0.775782	2.02099	0.0689307	0.142898	-4.05939	-2.50402	0.775782	-4.17107	0.00164328	0.00367144	-0.981562
AT1G11430	0.180649	5.72843	1.25083	0.237569	0.364264	-6.37435	-0.886366	5.72843	-6.20449	7.41993e-05	0.000295556	1.17641
AT1G11440	2.47461	1.92735	6.82271	3.23872e-05	0.000770432	2.75345	-0.0229659	1.92735	-0.0583514	0.954541	0.961648	-6.78201
AT1G11475	0.608279	5.26199	3.81684	0.00298516	0.0144613	-2.17795	0.115914	5.26199	0.73701	0.476915	0.529417	-7.4273
AT1G11480	-1.35319	6.28278	-7.46094	1.44724e-05	0.000493352	3.34044	0.972512	6.28278	5.40087	0.000235447	0.000748783	-0.0558894
AT1G11530	0.655881	4.29822	4.28321	0.0013647	0.00838168	-1.35246	2.23694	4.29822	12.6616	8.60118e-08	1.74704e-06	8.46862
AT1G11540	0.838374	-0.0980516	1.37754	0.196384	0.31596	-4.88818	0.409316	-0.0980516	0.687902	0.506105	0.556991	-6.02472
AT1G11545	2.13127	-1.68658	0.340013	0.750856	0.841942	-5.00998	-8.26628	-1.68658	-1.82323	0.141922	0.180716	-4.41651
AT1G11580	3.76974	-0.638977	2.48448	0.0308116	0.0781507	-3.50613	-9.80641	-0.638977	-7.71688	1.06195e-05	6.34072e-05	2.6058
AT1G11592	0.98387	2.98457	3.54909	0.00473094	0.019701	-2.14365	-1.1138	2.98457	-4.55128	0.000881273	0.00219725	-0.978286
AT1G11630	1.1132	2.43399	3.76287	0.00327356	0.0153552	-1.69818	-0.722263	2.43399	-2.69133	0.0213862	0.0337202	-4.07868
AT1G11650	-0.107593	7.67394	-0.769228	0.458348	0.589051	-6.86416	0.666812	7.67394	4.72301	0.000669387	0.0017532	-1.13608
AT1G11660	-0.314312	3.33281	-1.22756	0.245849	0.373196	-5.87134	-0.889054	3.33281	-4.57728	0.000845109	0.0021191	-1.12778
AT1G11670	1.50232	2.22537	3.48703	0.00526892	0.0213107	-2.01926	-2.39749	2.22537	-6.31082	6.41101e-05	0.000263234	2.00522
AT1G11680	-0.129951	4.76082	-0.775042	0.455048	0.586266	-6.64738	-1.71932	4.76082	-11.7274	1.86065e-07	3.03045e-06	7.59914
AT1G11700	1.15566	3.47867	4.03329	0.00381512	0.0170325	-2.21646	4.95014	3.47867	7.519	7.00943e-05	0.000282395	2.17941
AT1G11710	-0.323919	2.46504	-1.10081	0.295047	0.426355	-5.91162	0.653039	2.46504	2.62826	0.0239092	0.0371587	-4.33353
AT1G11720	0.323515	4.52054	1.67348	0.123085	0.222453	-5.6261	-1.17221	4.52054	-6.70533	3.77639e-05	0.000172447	1.98863
AT1G11750	-0.222141	5.3069	-1.41807	0.184539	0.30162	-6.16892	0.811425	5.3069	5.30827	0.000270527	0.000837775	-0.207796
AT1G11755	0.294373	2.53724	1.01451	0.332659	0.464735	-5.97799	-0.165671	2.53724	-0.670596	0.516645	0.566923	-6.95871
AT1G11760	-0.184419	3.61844	-0.886137	0.39496	0.527573	-6.44917	0.511313	3.61844	2.81305	0.0172419	0.0278781	-4.30481
AT1G11780	-0.0132522	3.40314	-0.0612048	0.952321	0.968811	-6.75272	-0.0527628	3.40314	-0.289527	0.777693	0.808345	-7.41943
AT1G11785	1.58999	2.14001	5.93384	0.000108383	0.00162667	1.61136	1.0456	2.14001	3.37293	0.0064282	0.01184	-2.74568
AT1G11790	0.785791	2.48049	2.19982	0.0506807	0.113184	-4.41461	0.210552	2.48049	0.620036	0.548169	0.596898	-6.92587
AT1G11800	0.762066	2.90598	3.15654	0.00939707	0.03224	-2.87092	-0.163019	2.90598	-0.737987	0.476345	0.528905	-6.96796
AT1G11820	0.32239	4.43929	1.92758	0.0807681	0.160969	-5.23565	-1.06882	4.43929	-7.1012	2.26514e-05	0.000114725	2.53653
AT1G11840	0.298007	8.40107	1.63506	0.130987	0.233442	-5.86477	0.588472	8.40107	3.20682	0.00860131	0.0152507	-3.76402
AT1G11860	-0.0913827	6.0869	-0.446126	0.664701	0.772724	-7.08822	0.0118081	6.0869	0.0575338	0.955216	0.962218	-7.73302
AT1G11870	-0.873716	4.25133	-4.63904	0.000765345	0.00572381	-0.578121	0.0899677	4.25133	0.591006	0.566751	0.614697	-7.48729
AT1G11880	1.95451	1.70815	4.00617	0.00216568	0.0115542	-1.14193	-2.3198	1.70815	-5.1711	0.000333065	0.000993659	0.46383
AT1G11890	0.376292	3.50203	1.84309	0.0930729	0.179537	-5.20537	-0.156364	3.50203	-0.86335	0.40682	0.461824	-7.06143
AT1G11900	0.733799	1.08296	1.82641	0.0956971	0.183447	-4.61158	0.215365	1.08296	0.571169	0.579645	0.626595	-6.52835
AT1G11905	-0.385512	3.22465	-1.52704	0.15566	0.265332	-5.55275	0.0637541	3.22465	0.317412	0.757019	0.790124	-7.3976
AT1G11910	0.0534812	8.97204	0.383757	0.70865	0.808376	-7.06935	0.508951	8.97204	3.60793	0.00427303	0.0083016	-3.0327
AT1G11915	0.318108	-3.39166	0.214897	0.833875	0.899347	-5.02747	-5.0689	-3.39166	-4.66498	0.000734241	0.00189069	-0.389827
AT1G11930	0.0907154	5.61676	0.625926	0.544441	0.667274	-6.98356	0.867684	5.61676	6.02565	9.52024e-05	0.000358743	0.892916
AT1G11940	2.22591	2.11526	5.1581	0.000339744	0.00335726	0.55617	-1.53228	2.11526	-3.69909	0.00365195	0.00726755	-2.07421
AT1G11950	-1.0453	3.40168	-4.55546	0.000875357	0.0062611	-0.638537	1.67268	3.40168	8.45268	4.53858e-06	3.26518e-05	4.32073
AT1G11960	0.574199	1.3738	1.14547	0.276907	0.407462	-5.30656	-2.12933	1.3738	-5.42851	0.00022594	0.00072533	0.816556
AT1G12000	0.401963	3.01175	0.973619	0.351673	0.483691	-5.85357	-3.36749	3.01175	-10.5896	5.13486e-07	6.29648e-06	6.80151
AT1G12010	5.4538	0.858703	9.03429	2.86333e-06	0.000217042	4.55203	3.61008	0.858703	2.63264	0.0241588	0.037497	-3.24054
AT1G12020	-0.280641	3.563	-1.09199	0.298737	0.430227	-6.22902	0.577594	3.563	2.61445	0.0245	0.0379562	-4.64926
AT1G12030	0.670749	-0.874549	1.16238	0.270271	0.40014	-5.34093	5.02368	-0.874549	3.63138	0.00410349	0.00801833	-1.74524
AT1G12050	-0.258423	4.02643	-1.42128	0.183627	0.300353	-5.93882	0.309242	4.02643	1.95164	0.0775502	0.105614	-5.84059
AT1G12060	0.390043	3.6052	2.1526	0.0549938	0.1204	-4.8837	1.47423	3.6052	7.70862	1.07249e-05	6.38843e-05	3.45573
AT1G12064	1.41094	5.56957	8.9446	2.65129e-06	0.000210073	5.10545	-0.217245	5.56957	-1.37754	0.196385	0.241889	-6.75958
AT1G12070	2.50329	-2.13181	1.27381	0.229616	0.354916	-4.58056	-6.49257	-2.13181	-4.33275	0.00125783	0.00293555	-0.788042
AT1G12080	2.96524	-0.161348	0.210553	0.845771	0.901735	-5.16851	-6.96557	-0.161348	-0.554737	0.61503	0.659577	-5.54858
AT1G12090	3.59213	0.56192	0.855402	0.435025	0.567073	-4.91708	-9.42942	0.56192	-2.47553	0.0609834	0.0852024	-3.72113
AT1G12110	2.55256	3.64926	4.85422	0.00166067	0.00956802	-0.87121	-2.33171	3.64926	-4.56661	0.00234625	0.00497534	-1.65568
AT1G12120	0.5265	3.9555	2.29657	0.0428328	0.100097	-4.55425	-0.795148	3.9555	-3.88421	0.00266178	0.00555341	-2.39457
AT1G12130	-0.283023	6.05946	-1.61508	0.135273	0.239093	-5.92965	1.68393	6.05946	9.61438	1.32216e-06	1.2899e-05	5.44506
AT1G12140	-0.18774	3.70129	-1.03549	0.323204	0.455505	-6.43475	1.83501	3.70129	9.83521	1.06015e-06	1.08688e-05	5.86072
AT1G12160	0.318108	-2.97013	0.213698	0.834787	0.899347	-5.02764	-6.34655	-2.97013	-5.92824	0.000109246	0.00040168	1.04076
AT1G12200	0.282234	2.8108	0.727758	0.482332	0.611784	-6.05681	-2.78645	2.8108	-9.35872	1.71625e-06	1.56384e-05	5.57403
AT1G12210	0.060488	2.39386	0.195354	0.848764	0.902715	-6.45142	0.0535786	2.39386	0.205101	0.84133	0.865185	-7.15283
AT1G12220	-1.78101	2.16985	-4.13833	0.00173538	0.0098925	-0.987917	0.583774	2.16985	2.24857	0.0465675	0.0669382	-5.03484
AT1G12230	0.649837	3.14966	1.7998	0.100023	0.189775	-4.93121	-2.88617	3.14966	-9.82507	1.07085e-06	1.09563e-05	6.03657
AT1G12240	3.11264	-1.88018	0.894949	0.40388	0.53599	-4.82346	-7.04112	-1.88018	-2.60646	0.0387432	0.0568384	-3.44366
AT1G12244	0.272726	1.6456	0.693788	0.502551	0.628949	-5.94541	-0.601563	1.6456	-1.87659	0.0880003	0.117991	-5.27631
AT1G12250	0.569482	2.10341	1.58776	0.141333	0.247354	-5.14159	-0.709245	2.10341	-2.32988	0.0404126	0.0589923	-4.65373
AT1G12270	0.177653	4.2073	0.930117	0.372753	0.504713	-6.49118	-0.549147	4.2073	-3.23883	0.00813078	0.0145464	-3.61456
AT1G12280	-0.406657	1.80757	-1.0256	0.327635	0.45987	-5.67569	-0.522684	1.80757	-1.80841	0.0986046	0.130538	-5.49629
AT1G12290	0.365914	1.80109	0.8415	0.418418	0.549949	-5.94712	0.0458863	1.80109	0.120814	0.90607	0.920354	-6.96749
AT1G12300	0.238451	1.85363	0.507327	0.622185	0.73639	-6.09903	-0.82253	1.85363	-2.19058	0.0514986	0.0733074	-4.83905
AT1G12310	1.37828	3.49672	4.53704	0.000901767	0.00638056	-0.497391	-2.71444	3.49672	-10.0067	8.95494e-07	9.61058e-06	6.20223
AT1G12320	-0.676067	4.22569	-4.20137	0.00156258	0.00917721	-1.51	4.19828	4.22569	18.766	1.49551e-09	1.19573e-07	12.5838
AT1G12330	-1.28229	6.35155	-8.02756	7.36503e-06	0.000340017	4.03898	3.2173	6.35155	20.0762	7.3821e-10	7.84889e-08	13.2962
AT1G12340	-0.505316	2.23311	-1.73648	0.111045	0.206129	-5.01293	0.462556	2.23311	1.9931	0.0722836	0.0990394	-5.34684
AT1G12350	-0.410114	4.96757	-2.73409	0.019828	0.0563358	-4.068	1.12308	4.96757	7.76596	1.0016e-05	6.0826e-05	3.30428
AT1G12360	-0.486239	5.19785	-3.00862	0.0121991	0.0392865	-3.59205	0.727876	5.19785	4.70346	0.000690539	0.00179869	-1.19323
AT1G12370	-0.181586	1.3825	-0.544428	0.597273	0.714512	-6.3365	3.46019	1.3825	6.56238	4.56404e-05	0.000201358	2.44959
AT1G12390	-0.372894	3.02333	-1.58502	0.141954	0.247961	-5.42908	0.193934	3.02333	1.03179	0.324853	0.378447	-6.84805
AT1G12400	-0.365544	2.08677	-1.08182	0.303034	0.434529	-5.8002	0.422692	2.08677	1.52881	0.155225	0.195953	-5.97473
AT1G12410	-0.022812	5.60681	-0.158743	0.876818	0.919691	-7.17522	0.719476	5.60681	5.05752	0.000396459	0.00114248	-0.615161
AT1G12420	0.725475	1.36927	1.31714	0.215211	0.337665	-5.26607	-0.742234	1.36927	-1.57584	0.144051	0.183122	-5.57495
AT1G12430	0.7356	3.4102	3.26402	0.00777906	0.0281146	-2.78603	-0.435473	3.4102	-2.133	0.0568846	0.0800288	-5.32662
AT1G12440	-0.395232	6.35188	-2.53117	0.0283791	0.0734317	-4.46709	2.04526	6.35188	13.1089	6.04966e-08	1.38052e-06	8.71824
AT1G12450	1.24557	1.33443	2.45284	0.0325756	0.0813812	-3.65514	-0.586613	1.33443	-1.23354	0.243701	0.292968	-5.93461
AT1G12460	-1.09171	-0.128745	-1.03973	0.321314	0.453637	-4.90529	-3.13815	-0.128745	-5.10318	0.000369561	0.00107965	0.472585
AT1G12470	-0.633211	4.91457	-3.87541	0.00270185	0.0134481	-2.04713	1.1953	4.91457	7.69634	1.08837e-05	6.4568e-05	3.21535
AT1G12500	2.13127	-2.34423	0.543285	0.606524	0.72243	-4.95262	-6.31191	-2.34423	-2.19818	0.0703052	0.0966072	-3.93256
AT1G12520	-0.532113	5.67427	-3.50409	0.00511501	0.0208997	-2.71858	-0.560037	5.67427	-3.81812	0.00297868	0.00611877	-2.71027
AT1G12530	0.493921	2.36843	1.69861	0.118148	0.215673	-5.13261	0.15163	2.36843	0.575738	0.576662	0.623868	-6.95058
AT1G12550	0.350702	1.24304	1.00848	0.335415	0.467172	-5.84778	2.22288	1.24304	5.06938	0.000389281	0.00112659	0.284447
AT1G12580	-0.170788	3.54364	-0.799575	0.44129	0.573074	-6.41443	-0.419901	3.54364	-2.42963	0.0339318	0.0505814	-4.93721
AT1G12600	6.35218	1.38084	4.22874	0.0025082	0.0127919	-1.51397	-3.97161	1.38084	-2.62282	0.0289837	0.043992	-3.40143
AT1G12620	2.16201	0.218849	2.66057	0.0225819	0.0619778	-3.12518	-2.73632	0.218849	-3.71487	0.00355432	0.0071038	-1.62111
AT1G12640	-0.500335	4.04285	-2.86608	0.015697	0.0474308	-3.69994	1.24358	4.04285	7.7718	9.94658e-06	6.04771e-05	3.39493
AT1G12650	-0.085015	4.57148	-0.518692	0.614499	0.729748	-6.93262	0.47177	4.57148	3.07731	0.0108057	0.0185853	-3.98411
AT1G12680	-0.516952	4.23088	-2.33038	0.0403773	0.0955003	-4.6415	1.00991	4.23088	5.02032	0.000419908	0.00119479	-0.59839
AT1G12700	1.21648	0.323207	1.87932	0.0875983	0.171244	-4.2677	-0.857854	0.323207	-1.46808	0.170761	0.213695	-5.3157
AT1G12710	-0.751393	3.79628	-4.04478	0.00202951	0.0110455	-1.62256	2.01817	3.79628	11.1826	2.99198e-07	4.26384e-06	7.15801
AT1G12730	0.0341016	2.28016	0.0798505	0.937825	0.959873	-6.35416	-0.785725	2.28016	-2.34149	0.0396005	0.0579511	-4.72771
AT1G12740	0.318108	-3.0052	0.215586	0.833352	0.899347	-5.02738	-6.2402	-3.0052	-5.8741	0.000117995	0.000427065	0.984422
AT1G12750	1.99297	3.14272	6.18215	7.65275e-05	0.00130109	1.91012	-0.395348	3.14272	-1.21164	0.251644	0.301486	-6.45524
AT1G12760	-0.141803	5.34336	-1.01439	0.332713	0.464745	-6.64533	1.05137	5.34336	7.63602	1.17012e-05	6.83575e-05	3.12631
AT1G12770	0.347503	5.34876	2.20605	0.050136	0.112229	-4.99454	0.379797	5.34876	2.44365	0.033106	0.0495056	-5.13836
AT1G12775	0.268464	1.85973	0.594096	0.564757	0.686529	-6.13283	-0.0330493	1.85973	-0.0850275	0.933804	0.943676	-6.99395
AT1G12780	-1.06535	6.15933	-4.91545	0.000580053	0.00472356	-0.455101	-0.147031	6.15933	-0.688543	0.506518	0.557367	-7.47512
AT1G12800	-0.160353	2.82881	-0.436388	0.671201	0.77848	-6.23572	-2.4988	2.82881	-9.42412	1.6046e-06	1.49417e-05	5.61262
AT1G12805	6.71176	1.08532	2.99115	0.0226675	0.0620964	-3.08185	-4.34696	1.08532	-1.92362	0.100063	0.13223	-4.34171
AT1G12810	0.136994	5.57174	0.778163	0.453282	0.584532	-6.87422	1.12041	5.57174	6.38654	5.78264e-05	0.000243051	1.42325
AT1G12820	-1.05649	3.83767	-3.50817	0.00507895	0.0207861	-2.32283	-0.901744	3.83767	-4.24111	0.00146299	0.00333256	-1.84163
AT1G12830	-1.5158	1.79649	-1.85167	0.133744	0.23713	-5.23519	6.60749	1.79649	2.9348	0.0397238	0.058122	-3.56617
AT1G12840	-0.560457	6.03289	-3.44148	0.00570355	0.0225856	-2.8616	0.224544	6.03289	1.38745	0.19343	0.23865	-6.76949
AT1G12845	5.14179	0.56543	3.95469	0.00299576	0.0144873	-1.59562	-2.13666	0.56543	-1.58525	0.1456	0.184917	-4.84924
AT1G12850	-0.369712	3.34547	-1.57985	0.143131	0.24941	-5.50132	-0.093474	3.34547	-0.50423	0.624288	0.668405	-7.34118
AT1G12860	0.284419	3.23983	1.07093	0.307686	0.439373	-6.03998	-1.03361	3.23983	-4.74898	0.000642349	0.00169284	-0.768403
AT1G12890	3.65975	-1.13774	2.59694	0.0252693	0.0673669	-3.31262	-2.54805	-1.13774	-1.82985	0.0951504	0.126412	-4.30334
AT1G12900	-1.28349	1.08761	-0.783927	0.464823	0.595209	-5.47419	-1.28746	1.08761	-1.4151	0.209974	0.256561	-5.87499
AT1G12910	-0.524801	4.97817	-3.25615	0.00788724	0.0284238	-3.07787	-0.447079	4.97817	-3.07366	0.0108754	0.0186905	-4.01638
AT1G12920	-0.63016	7.48874	-3.96672	0.00231463	0.0120997	-1.94526	-1.31649	7.48874	-7.99014	7.6926e-06	4.91332e-05	3.60547
AT1G12930	-0.514051	3.61439	-2.43482	0.0336237	0.0833955	-4.21157	-0.355258	3.61439	-2.17162	0.0532161	0.0754166	-5.41096
AT1G12940	0.0379571	-0.332811	0.0947815	0.926234	0.95144	-6.32945	6.87092	-0.332811	5.10137	0.00037059	0.00108194	0.146921
AT1G12970	-1.23245	4.48494	-5.96087	0.00010431	0.00158446	1.36837	2.06457	4.48494	10.7521	4.41717e-07	5.58979e-06	6.65509
AT1G12990	0.756799	1.50606	1.50705	0.160644	0.271621	-4.95957	-1.93028	1.50606	-4.66814	0.000730547	0.00188338	-0.387953
AT1G13000	-0.502587	1.63803	-1.17017	0.267255	0.396777	-5.42132	-0.908554	1.63803	-3.09915	0.0103971	0.0179846	-3.28472
AT1G13020	-0.841254	4.18038	-4.22977	0.00149071	0.00892802	-1.23737	-0.090125	4.18038	-0.568805	0.581193	0.628037	-7.48719
AT1G13030	0.243022	3.28941	0.75441	0.466829	0.597072	-6.25211	-1.93135	3.28941	-7.56482	1.27523e-05	7.33771e-05	3.37809
AT1G13040	0.46699	1.62539	0.933971	0.37085	0.502988	-5.72388	-0.8781	1.62539	-2.14061	0.0561433	0.0791187	-4.82514
AT1G13050	-0.078207	2.03562	-0.213889	0.834642	0.899347	-6.24802	-0.792341	2.03562	-2.8482	0.0162019	0.0263857	-3.80257
AT1G13060	0.0467584	6.56404	0.343076	0.738165	0.831902	-7.13505	0.310426	6.56404	2.25727	0.0458687	0.0660362	-5.45701
AT1G13080	0.979928	0.369943	0.634147	0.54244	0.665285	-5.2924	-4.01674	0.369943	-3.31362	0.00958164	0.0167553	-2.482
AT1G13090	-0.584689	5.51127	-4.20282	0.00155884	0.00916036	-1.53189	1.6757	5.51127	12.1737	1.27862e-07	2.35508e-06	7.92653
AT1G13120	-0.177305	3.91762	-1.00157	0.338593	0.470266	-6.42065	0.553787	3.91762	3.51093	0.00505462	0.00961718	-3.12468
AT1G13140	0.382682	0.844527	0.779281	0.452651	0.584119	-5.76206	0.661685	0.844527	1.43186	0.180648	0.224661	-5.64511
AT1G13145	1.55227	0.256534	1.50735	0.160569	0.271551	-4.58361	-3.23951	0.256534	-3.66279	0.00388726	0.00766128	-1.71023
AT1G13150	0.391533	-0.988683	0.292897	0.775184	0.860946	-5.29	-1.80586	-0.988683	-1.73192	0.111879	0.146153	-4.66453
AT1G13160	-1.16377	5.09981	-7.35785	1.64292e-05	0.000535164	3.28423	-0.0244855	5.09981	-0.175901	0.863646	0.88472	-7.71301
AT1G13170	1.08921	0.856246	1.25613	0.235716	0.362023	-4.83268	-5.20118	0.856246	-7.51785	1.35011e-05	7.65889e-05	3.4324
AT1G13180	-0.428583	2.27662	-1.24613	0.239222	0.366097	-5.55904	-0.69575	2.27662	-2.80053	0.0176283	0.0284297	-3.98633
AT1G13190	-1.39288	5.48746	-8.73373	3.32881e-06	0.000234866	4.8834	1.30014	5.48746	8.60476	3.83397e-06	2.87589e-05	4.3094
AT1G13195	-0.0452583	3.23123	-0.177671	0.862289	0.910097	-6.84818	1.62341	3.23123	6.19587	7.50889e-05	0.000298085	1.46721
AT1G13210	-0.570973	1.73638	-1.17096	0.266948	0.39653	-5.31815	-2.1411	1.73638	-6.92565	2.83459e-05	0.00013638	2.7889
AT1G13220	0.0206105	3.91024	0.114804	0.910719	0.940998	-6.92529	0.343294	3.91024	2.13066	0.0571151	0.0803096	-5.517
AT1G13230	1.90307	-2.67741	1.10061	0.295133	0.426397	-4.67965	-5.62234	-2.67741	-4.48172	0.000986262	0.00240615	-0.605994
AT1G13245	-0.113012	2.34087	-0.278802	0.785896	0.868555	-6.48167	0.846805	2.34087	2.32121	0.0419018	0.0608733	-4.80308
AT1G13250	1.16516	-0.862605	0.735207	0.478034	0.607647	-5.04717	-3.44893	-0.862605	-2.72092	0.0203672	0.0322988	-3.11753
AT1G13270	0.540416	3.64769	1.69443	0.118957	0.216706	-5.33341	-1.61882	3.64769	-5.98095	0.000101391	0.000377735	1.1294
AT1G13280	0.0327495	1.90495	0.0557	0.956604	0.971572	-5.89703	-3.81255	1.90495	-9.21196	1.9987e-06	1.74998e-05	5.48926
AT1G13320	-0.0774733	5.32206	-0.514742	0.617165	0.731926	-7.00549	-0.172693	5.32206	-1.18823	0.260366	0.310793	-6.99993
AT1G13330	0.695273	1.50937	1.76258	0.106374	0.199183	-4.80341	-0.00649135	1.50937	-0.0178577	0.98608	0.988271	-6.8414
AT1G13340	-1.77335	5.38453	-12.3795	1.07989e-07	4.34097e-05	8.35901	4.81665	5.38453	29.389	1.32232e-11	9.66604e-09	17.1482
AT1G13350	0.311176	4.4169	1.86505	0.0897178	0.174476	-5.39211	-0.164627	4.4169	-1.06365	0.310825	0.363961	-7.05296
AT1G13360	-0.874544	6.31616	-5.60482	0.000174146	0.00219272	0.738268	2.22392	6.31616	14.2584	2.56743e-08	7.99487e-07	9.62093
AT1G13380	0.272513	2.96411	0.704956	0.495847	0.623277	-6.12544	-2.6992	2.96411	-9.03325	2.41244e-06	2.02553e-05	5.20224
AT1G13390	-0.205257	4.92407	-1.37692	0.19657	0.316063	-6.21904	1.82436	4.92407	12.1267	1.3294e-07	2.42323e-06	7.91224
AT1G13410	-0.521027	1.4302	-1.16646	0.268688	0.39823	-5.44844	0.00862508	1.4302	0.0265104	0.979337	0.982352	-6.95235
AT1G13440	-0.336839	8.10493	-2.5008	0.0299393	0.0764231	-4.50606	-0.974857	8.10493	-6.99623	2.58901e-05	0.000127315	2.32385
AT1G13450	-0.425207	4.91076	-2.96465	0.0131851	0.0416173	-3.6687	1.4802	4.91076	10.555	5.30303e-07	6.45407e-06	6.43756
AT1G13460	0.258224	3.66983	1.44047	0.178255	0.293614	-5.88487	0.652773	3.66983	3.86579	0.0027464	0.00570491	-2.41635
AT1G13530	-4.15919	-0.323138	-3.55361	0.00469404	0.019594	-2.23435	1.07512	-0.323138	2.69736	0.0211594	0.0334015	-3.78842
AT1G13540	1.52237	-1.5137	1.05077	0.316442	0.448744	-4.80794	-2.37815	-1.5137	-1.92297	0.0813983	0.110155	-4.23166
AT1G13560	0.0216021	5.1192	0.143692	0.888405	0.926234	-7.1442	0.607854	5.1192	4.15431	0.00168976	0.00375859	-2.11759
AT1G13570	0.75074	4.29535	4.31148	0.0013026	0.00812509	-1.18233	-0.344981	4.29535	-2.09172	0.0610724	0.0853065	-5.59007
AT1G13580	2.33383	1.7114	3.96616	0.00231683	0.0121037	-1.20636	-1.89253	1.7114	-3.36745	0.00649004	0.0119427	-2.49746
AT1G13590	1.19065	5.23932	8.06578	7.04586e-06	0.000332211	4.10405	-0.0176587	5.23932	-0.120105	0.906618	0.920793	-7.69267
AT1G13630	1.27361	1.98336	3.53259	0.00486818	0.0201438	-1.97106	-1.22203	1.98336	-3.78239	0.00316605	0.00644197	-2.00219
AT1G13640	-1.11043	8.16519	-5.49648	0.000209607	0.00248282	0.567019	0.186072	8.16519	0.896349	0.389863	0.444669	-7.26426
AT1G13690	-0.163191	5.2299	-1.02279	0.328902	0.461353	-6.61722	0.579011	5.2299	3.74197	0.00339285	0.00682939	-2.84713
AT1G13710	-1.73426	-0.900261	-1.23721	0.242388	0.369522	-4.67425	-1.7745	-0.900261	-2.39173	0.036265	0.0536322	-3.85864
AT1G13730	-0.275361	3.8895	-1.29137	0.223688	0.348017	-6.00064	-0.436257	3.8895	-2.49888	0.0300406	0.0453847	-4.89469
AT1G13740	0.526629	5.81741	3.4301	0.00581784	0.0229196	-2.8932	1.20491	5.81741	7.84233	9.14913e-06	5.64678e-05	3.38365
AT1G13750	0.814864	0.120715	1.03599	0.32298	0.455245	-5.03554	-2.8733	0.120715	-4.65425	0.000746933	0.00191421	-0.180263
AT1G13770	0.305155	3.54103	1.40841	0.187305	0.304867	-5.8343	-0.0218435	3.54103	-0.113461	0.911759	0.92521	-7.46614
AT1G13780	-0.821893	3.34893	-4.2257	0.0015008	0.00895982	-1.19727	1.71636	3.34893	9.75108	1.15265e-06	1.15791e-05	5.79039
AT1G13790	0.0517676	1.6516	0.11344	0.911775	0.941757	-6.06834	-1.49505	1.6516	-4.46587	0.00101197	0.00245728	-0.850888
AT1G13800	0.546988	0.831074	0.876168	0.400119	0.532664	-5.43875	-1.61636	0.831074	-3.24299	0.00807165	0.0144583	-2.64844
AT1G13810	0.224898	3.79969	1.23946	0.241586	0.368529	-6.18442	0.903726	3.79969	5.16399	0.0003367	0.00100314	-0.254201
AT1G13820	0.319809	4.64407	2.14197	0.0560117	0.122208	-5.09979	2.52987	4.64407	15.0744	1.45018e-08	5.41584e-07	10.2856
AT1G13860	-0.181266	2.10776	-0.505279	0.623575	0.737489	-6.1444	-0.852246	2.10776	-3.20246	0.00866755	0.0153599	-3.20707
AT1G13870	-0.21774	3.43014	-1.13934	0.279345	0.409836	-6.19501	1.10201	3.43014	6.26365	6.83913e-05	0.000277062	1.47818
AT1G13880	0.211693	3.96229	1.10074	0.295079	0.426355	-6.34748	0.509242	3.96229	2.83544	0.016572	0.026921	-4.30877
AT1G13900	0.382784	2.3971	1.15081	0.274797	0.404975	-5.7668	-0.531648	2.3971	-1.90903	0.0833325	0.112427	-5.43891
AT1G13910	3.49613	-0.66098	2.58518	0.0257998	0.0683874	-3.31042	-3.70899	-0.66098	-2.89123	0.0150137	0.0247391	-2.80994
AT1G13930	-1.13448	3.15941	-4.53582	0.000903538	0.00639052	-0.587398	1.27595	3.15941	6.48698	5.04897e-05	0.000218586	1.79565
AT1G13940	-0.318611	2.88961	-1.16784	0.268154	0.397675	-5.84609	-0.532265	2.88961	-2.57376	0.0263252	0.040456	-4.53867
AT1G13950	0.318108	-2.87546	0.217423	0.831955	0.899347	-5.02712	-6.62367	-2.87546	-6.31142	6.40571e-05	0.00026314	1.41662
AT1G13960	-0.780813	5.54207	-4.20927	0.00154224	0.00910949	-1.52489	2.61297	5.54207	13.9057	3.31705e-08	9.20297e-07	9.36114
AT1G13970	3.22036	-0.730258	2.34379	0.0394412	0.0938543	-3.6097	-4.96701	-0.730258	-3.96387	0.0023258	0.00494331	-1.27614
AT1G13980	-0.491348	4.05817	-2.10641	0.0595495	0.128006	-4.74286	-1.80722	4.05817	-10.1448	7.83103e-07	8.66342e-06	6.14739
AT1G13990	-0.108556	5.54354	-0.647976	0.530614	0.654524	-6.97543	3.01308	5.54354	17.0973	3.94449e-09	2.18187e-07	11.5918
AT1G14000	-0.178653	4.48361	-0.882986	0.396586	0.529242	-6.66779	0.820165	4.48361	4.31124	0.00130311	0.00302494	-1.80364
AT1G14010	1.31064	3.25429	3.49925	0.00517967	0.0210562	-2.22	-2.1348	3.25429	-6.38985	5.83082e-05	0.0002449	1.87664
AT1G14020	0.632271	2.53543	2.25754	0.0458471	0.105143	-4.25082	-0.711421	2.53543	-2.96011	0.0132914	0.0222451	-3.67851
AT1G14030	-0.826184	1.68126	-1.49022	0.16495	0.276937	-4.96219	-1.43031	1.68126	-4.31646	0.00129197	0.00300208	-1.19557
AT1G14040	-0.540519	1.98768	-1.65436	0.126962	0.227953	-5.06722	0.580496	1.98768	2.22226	0.0487458	0.0698013	-4.90756
AT1G14060	-0.643276	4.11851	-2.1043	0.0647918	0.136359	-4.9921	0.830616	4.11851	3.13156	0.0121521	0.0206295	-3.98251
AT1G14090	-0.148868	0.188479	-0.174259	0.864905	0.911599	-5.5539	-1.74929	0.188479	-2.92242	0.0142077	0.0235812	-3.093
AT1G14130	0.721799	2.70672	2.45845	0.0322556	0.0807308	-4.07658	0.543333	2.70672	1.88293	0.08707	0.116886	-5.53307
AT1G14140	-0.213449	2.49063	-0.6963	0.501038	0.62768	-6.12644	-1.00185	2.49063	-4.39657	0.00113296	0.00269927	-1.22004
AT1G14150	0.059923	1.63803	0.158013	0.877379	0.919858	-6.23134	0.0521874	1.63803	0.165177	0.871874	0.891073	-6.94081
AT1G14170	0.956913	4.77647	7.14963	2.13065e-05	0.000615406	2.94116	2.19435	4.77647	14.7361	1.83122e-08	6.34077e-07	10.0384
AT1G14180	0.318108	-2.98731	0.200139	0.845113	0.901324	-5.02944	-6.30076	-2.98731	-5.50919	0.000200453	0.000658197	0.605008
AT1G14200	-1.99239	5.69341	-12.4406	1.02755e-07	4.34097e-05	8.40871	4.68425	5.69341	27.159	3.05323e-11	1.32612e-08	16.4194
AT1G14205	-0.633822	1.38458	-1.52925	0.155117	0.264672	-5.00827	0.118065	1.38458	0.392488	0.702378	0.740031	-6.86224
AT1G14210	0.0039711	1.75108	0.00753173	0.994129	0.996707	-6.16093	-1.07723	1.75108	-2.69579	0.0212182	0.0334824	-3.96444
AT1G14230	-0.48799	2.84625	-2.09827	0.0603887	0.129116	-4.6804	0.998357	2.84625	5.00273	0.000431504	0.00122048	-0.342396
AT1G14270	-0.104914	2.00819	-0.207628	0.839406	0.899852	-6.03943	-2.54062	2.00819	-7.34678	1.66557e-05	9.03029e-05	3.32539
AT1G14290	-0.612356	1.13058	-0.851956	0.41284	0.545062	-5.46318	-1.76705	1.13058	-3.88697	0.00264932	0.00553262	-1.72383
AT1G14300	-0.444927	5.35999	-3.00651	0.0122446	0.0393751	-3.59274	0.0813258	5.35999	0.574214	0.577656	0.624829	-7.55463
AT1G14310	1.13391	1.67303	2.83017	0.0167271	0.0496814	-3.06917	-1.29112	1.67303	-3.65023	0.00397225	0.00779994	-2.15017
AT1G14320	0.0384646	8.86816	0.22256	0.828055	0.899347	-7.13823	-1.26601	8.86816	-7.04829	2.42256e-05	0.000120633	2.41202
AT1G14330	-0.0647515	2.13485	-0.161211	0.874921	0.91817	-6.2993	-0.716909	2.13485	-2.31435	0.0415239	0.0604039	-4.74709
AT1G14340	0.0380509	2.51871	0.14346	0.888584	0.926234	-6.53662	0.474885	2.51871	2.03839	0.0669136	0.0924378	-5.30506
AT1G14345	1.79133	-1.69945	1.10841	0.291901	0.422874	-4.72095	-3.46439	-1.69945	-2.53869	0.0280051	0.0426576	-3.31332
AT1G14350	1.72179	-2.1989	1.00031	0.339172	0.470916	-4.73888	-7.26118	-2.1989	-5.90768	0.000112485	0.000410925	1.03305
AT1G14360	1.87426	3.44254	5.07724	0.000384595	0.00365677	0.363141	-2.80695	3.44254	-8.23391	5.80904e-06	3.95997e-05	4.30602
AT1G14370	-1.70692	0.0194939	-1.73249	0.111773	0.20707	-4.28424	-1.52425	0.0194939	-2.9858	0.0127011	0.0214057	-3.08823
AT1G14380	0.271419	3.72748	1.13826	0.279777	0.410209	-6.18904	-0.216151	3.72748	-1.02556	0.327654	0.381129	-6.96534
AT1G14390	-0.122803	0.949481	-0.199391	0.845683	0.901735	-5.75807	-1.86892	0.949481	-4.37413	0.00117531	0.00278209	-0.811863
AT1G14400	-0.167468	6.76466	-1.17074	0.267033	0.396616	-6.49482	0.408472	6.76466	2.82524	0.0168739	0.0273484	-4.47258
AT1G14410	-0.175735	4.20733	-0.962543	0.356957	0.489047	-6.44423	-0.491433	4.20733	-3.15201	0.00947227	0.0165854	-3.79076
AT1G14430	0.307545	0.864135	0.518909	0.614352	0.729624	-5.77033	-0.75517	0.864135	-1.58895	0.141064	0.179766	-5.42303
AT1G14440	-1.88297	-1.29037	-1.01837	0.330902	0.463139	-4.74222	-6.98533	-1.29037	-5.55418	0.000187586	0.000624186	0.792348
AT1G14450	0.223123	4.14855	1.17179	0.266629	0.39625	-6.25182	-0.272173	4.14855	-1.59096	0.140611	0.179267	-6.35924
AT1G14455	0.325574	-0.743174	0.514346	0.617432	0.732047	-5.86964	4.7962	-0.743174	3.35057	0.0066845	0.0122633	-2.12957
AT1G14460	1.26626	-1.37892	0.670172	0.516905	0.641821	-4.95488	-4.63239	-1.37892	-3.08985	0.0105692	0.0182392	-2.51275
AT1G14470	-1.66296	0.588351	-2.84179	0.0163867	0.0489543	-2.88634	0.674588	0.588351	1.94675	0.0781935	0.106375	-5.04877
AT1G14480	-0.861254	1.67324	-2.185	0.051998	0.115515	-4.20955	1.134	1.67324	3.58408	0.00445287	0.00860612	-2.46468
AT1G14490	0.933055	1.27015	1.82516	0.0958954	0.183687	-4.57732	-0.755533	1.27015	-1.66924	0.123934	0.160177	-5.38114
AT1G14510	-0.216806	5.8338	-1.54912	0.150311	0.258655	-6.01559	0.567783	5.8338	4.08488	0.00189751	0.00414521	-2.25422
AT1G14520	1.4797	6.08911	6.86549	4.16587e-05	0.000888213	2.29253	1.97087	6.08911	9.10837	3.46454e-06	2.66787e-05	4.50917
AT1G14530	0.609295	5.91349	3.58916	0.00441393	0.0187312	-2.61149	1.76744	5.91349	10.368	6.32445e-07	7.3887e-06	6.23212
AT1G14560	0.29989	3.10578	1.08909	0.299957	0.431383	-6.01744	-0.691277	3.10578	-3.00694	0.0122354	0.0207382	-3.77317
AT1G14570	-0.6292	5.79685	-4.2585	0.00142152	0.00864614	-1.43857	1.09935	5.79685	7.53321	1.32511e-05	7.55547e-05	2.98841
AT1G14580	0.522818	3.84255	3.09148	0.0105389	0.0351962	-3.26069	0.490362	3.84255	3.02271	0.0118991	0.0202422	-3.93207
AT1G14590	0.636751	3.16934	2.45684	0.0323471	0.0808564	-4.17842	0.307671	3.16934	1.25598	0.235769	0.284346	-6.54585
AT1G14600	-0.661109	-0.0243051	-0.917299	0.379132	0.5115	-5.22714	-0.313936	-0.0243051	-0.628608	0.542748	0.592169	-6.25421
AT1G14610	-0.412825	5.91785	-2.72229	0.0202465	0.0572566	-4.10367	-1.20516	5.91785	-8.11511	6.65584e-06	4.38817e-05	3.73921
AT1G14620	-0.512837	5.17609	-2.54609	0.027642	0.0719986	-4.29862	-1.48402	5.17609	-8.21625	5.9272e-06	4.02081e-05	3.88684
AT1G14640	1.03069	0.573567	1.82695	0.0956108	0.183402	-4.36526	-1.16541	0.573567	-2.37722	0.0371994	0.0548619	-4.0319
AT1G14650	-0.405095	5.39256	-2.58083	0.0259984	0.0687582	-4.33777	-0.0238197	5.39256	-0.15825	0.877197	0.895733	-7.71715
AT1G14660	-0.476009	3.07541	-1.88993	0.0860531	0.16873	-5.10049	1.38961	3.07541	6.08444	8.76709e-05	0.000337447	1.2876
AT1G14670	-0.430154	5.35498	-2.81995	0.0170325	0.0503109	-3.86638	-1.3094	5.35498	-9.25894	1.90316e-06	1.68988e-05	5.0854
AT1G14685	0.0617465	4.12399	0.314504	0.759166	0.848772	-6.86567	-0.493081	4.12399	-2.88097	0.015289	0.0251081	-4.24601
AT1G14687	-0.972109	0.373522	-1.20608	0.253693	0.382059	-4.97823	-1.05208	0.373522	-2.14841	0.0553931	0.0781806	-4.55135
AT1G14690	-0.121915	2.17658	-0.292688	0.77534	0.861	-6.07355	-2.57742	2.17658	-8.92476	2.7082e-06	2.21362e-05	5.15477
AT1G14710	-0.00123255	4.64096	-0.00524134	0.995914	0.997559	-6.88344	-2.38611	4.64096	-11.9066	1.59807e-07	2.74513e-06	7.79473
AT1G14720	1.81563	4.35	8.23229	5.81972e-06	0.00030834	4.3568	0.585876	4.35	2.53889	0.0279953	0.0426464	-4.79723
AT1G14740	-1.38039	7.32489	-8.62635	3.74394e-06	0.000249454	4.74113	0.552707	7.32489	3.38452	0.00629938	0.0116283	-3.4585
AT1G14750	0.318108	-3.16649	0.214958	0.833829	0.899347	-5.02746	-5.75772	-3.16649	-5.37228	0.000245733	0.000775258	0.446466
AT1G14760	2.29021	0.508062	4.89807	0.000507891	0.00435159	0.127166	0.814804	0.508062	1.45458	0.174392	0.217726	-5.28199
AT1G14770	0.463732	3.78242	2.27362	0.0445809	0.102953	-4.61032	-0.031836	3.78242	-0.170753	0.867593	0.887782	-7.50115
AT1G14790	-1.41161	-2.31334	-0.771721	0.456931	0.587788	-4.85714	-4.83936	-2.31334	-3.68697	0.00372884	0.00740078	-1.65821
AT1G14810	-0.953736	5.22805	-6.16189	7.87067e-05	0.00132419	1.64743	-0.291122	5.22805	-2.0827	0.0620244	0.0864508	-5.74042
AT1G14820	2.19197	0.941163	3.09036	0.0105596	0.0352453	-2.51196	-2.87325	0.941163	-4.38881	0.00114741	0.00272632	-0.612114
AT1G14830	-1.28772	4.77835	-7.27975	1.81008e-05	0.000561264	3.23469	-0.296286	4.77835	-2.05499	0.0650416	0.0901561	-5.77389
AT1G14840	0.885516	2.41476	2.57534	0.0262515	0.0692402	-3.62924	-1.66248	2.41476	-5.74874	0.00014126	0.000495073	1.06848
AT1G14850	-1.43118	5.7698	-8.51451	4.23657e-06	0.000267101	4.64166	0.0972864	5.7698	0.614208	0.551871	0.600632	-7.53191
AT1G14860	0.247384	2.63076	0.634965	0.538748	0.661957	-6.07015	-2.69355	2.63076	-9.21678	1.98866e-06	1.74641e-05	5.43582
AT1G14870	-0.807311	2.04902	-2.07735	0.0625973	0.132837	-4.55008	1.84344	2.04902	5.10747	0.000367136	0.00107399	0.0484358
AT1G14890	0.65891	1.40112	0.967835	0.354425	0.486297	-5.20929	-5.0661	1.40112	-9.77636	1.12397e-06	1.13532e-05	5.78704
AT1G14900	0.354175	3.48034	1.17186	0.266605	0.396247	-5.80943	-3.07778	3.48034	-12.8085	7.6529e-08	1.62774e-06	8.69177
AT1G14910	-0.604905	4.51424	-2.85845	0.0159106	0.047857	-3.67268	-0.666857	4.51424	-3.77051	0.00323102	0.00655805	-2.7401
AT1G14920	0.525941	5.10312	2.98915	0.0126261	0.0402927	-3.4683	-2.90585	5.10312	-17.7721	2.63754e-09	1.73749e-07	12.0314
AT1G14930	1.31738	6.89522	9.80059	1.0972e-06	0.000130404	6.0019	-1.32756	6.89522	-9.72591	1.182e-06	1.18133e-05	5.57919
AT1G14940	2.96465	6.09989	18.3129	1.93003e-09	1.13164e-05	12.2379	3.09264	6.09989	17.59	2.93596e-09	1.82486e-07	11.9124
AT1G14950	0.943826	9.07074	5.28125	0.000281779	0.00301124	0.317381	5.28861	9.07074	31.3226	6.72059e-12	8.96276e-09	17.8606
AT1G14960	-0.756768	2.65439	-2.2281	0.0485187	0.109529	-4.47891	1.86342	2.65439	5.8143	0.000134253	0.000475059	0.965363
AT1G14970	5.0345	-0.263559	4.20534	0.00155232	0.00913601	-1.70769	-5.53083	-0.263559	-4.75008	0.000641228	0.00169125	-0.259566
AT1G14980	0.147091	6.66197	0.92842	0.373593	0.505578	-6.74989	-0.976636	6.66197	-6.04863	9.21792e-05	0.000350353	0.943366
AT1G14990	1.11928	2.99688	4.8761	0.000525678	0.00444765	-0.0327537	0.102074	2.99688	0.454203	0.658728	0.700588	-7.1397
AT1G15002	-1.09293	0.71579	-0.97597	0.35117	0.483188	-5.13784	-2.74018	0.71579	-4.25847	0.00151615	0.00342745	-1.01343
AT1G15020	-0.374944	4.37783	-2.15162	0.055087	0.120505	-4.90951	0.0200007	4.37783	0.131513	0.897802	0.913327	-7.65892
AT1G15030	1.39462	4.91375	7.11654	2.22159e-05	0.000635411	2.91461	0.921703	4.91375	4.57591	0.000846976	0.00212241	-1.34131
AT1G15040	-2.35671	-0.756395	-2.24001	0.0473322	0.107575	-3.70147	3.58352	-0.756395	3.63356	0.00410657	0.0080216	-1.7563
AT1G15050	2.058	0.847416	4.97473	0.00045067	0.00404247	0.273661	3.2192	0.847416	3.92366	0.00248951	0.00524374	-1.31551
AT1G15060	0.731049	4.60957	4.19605	0.00157644	0.00922724	-1.49848	1.21386	4.60957	6.77912	3.42812e-05	0.000159525	2.05986
AT1G15100	-1.0223	4.94093	-5.82647	0.000126312	0.00180051	1.09002	3.27886	4.94093	17.4114	3.2648e-09	1.95332e-07	11.8022
AT1G15110	-0.581996	4.55378	-4.00782	0.00215964	0.011543	-1.78443	1.36453	4.55378	9.94188	9.54243e-07	1.0045e-05	5.83154
AT1G15120	-0.0960958	5.60915	-0.52947	0.607254	0.723147	-6.98176	-1.46275	5.60915	-8.34064	5.14692e-06	3.61126e-05	4.02539
AT1G15125	-4.22448	0.62257	-5.23128	0.00030392	0.0031521	-0.1161	1.28017	0.62257	4.66661	0.000732333	0.0018866	-0.623462
AT1G15130	-0.855809	5.69096	-5.7445	0.000142127	0.00193201	0.95968	1.27665	5.69096	8.74522	3.28743e-06	2.56548e-05	4.47329
AT1G15140	-0.0900277	3.57258	-0.318293	0.75644	0.846693	-6.7923	0.461497	3.57258	1.8615	0.0905824	0.121029	-5.88234
AT1G15160	1.71946	3.28004	6.07487	8.96548e-05	0.00144152	1.68287	0.725803	3.28004	2.32661	0.0406919	0.0593458	-4.88534
AT1G15165	-0.501183	0.578641	-0.88827	0.393862	0.526606	-5.58561	1.36164	0.578641	2.79091	0.0179309	0.0288515	-3.5084
AT1G15170	-0.155324	4.96292	-0.889827	0.393062	0.525937	-6.71698	0.537254	4.96292	3.22033	0.00839945	0.0149526	-3.76217
AT1G15175	0.961617	2.31553	3.25556	0.00789535	0.0284472	-2.66383	1.12202	2.31553	3.49484	0.00519791	0.00984402	-2.63252
AT1G15180	-0.530395	7.15821	-3.56351	0.00461423	0.0193529	-2.64595	0.759605	7.15821	5.04353	0.000405114	0.00116209	-0.616131
AT1G15190	-0.720293	3.25436	-3.56412	0.00460931	0.0193411	-2.3432	2.04409	3.25436	10.3845	6.22636e-07	7.31119e-06	6.47384
AT1G15200	0.773384	6.44303	5.59305	0.000177175	0.0022182	0.714491	-0.60569	6.44303	-4.33085	0.00126177	0.00294123	-1.81897
AT1G15210	0.318108	-1.57865	0.214716	0.834013	0.899347	-5.0275	-10.5158	-1.57865	-9.99837	9.02858e-07	9.64417e-06	3.9611
AT1G15215	0.393503	2.24178	1.00857	0.335374	0.467172	-5.83601	-0.931481	2.24178	-2.90979	0.0145287	0.0240392	-3.6998
AT1G15220	-0.937218	2.72606	-3.53903	0.0048141	0.0199623	-2.17059	1.00338	2.72606	4.83089	0.000564375	0.00152588	-0.631492
AT1G15230	-0.046959	8.09647	-0.287594	0.779133	0.863599	-7.1176	1.4642	8.09647	8.96439	2.59583e-06	2.14369e-05	4.7573
AT1G15240	-0.0925814	5.09383	-0.537987	0.601561	0.718629	-6.99127	0.482606	5.09383	2.90762	0.0145846	0.0241225	-4.32409
AT1G15250	0.203983	4.73141	1.14855	0.27569	0.405942	-6.35781	-0.938197	4.73141	-5.7454	0.000141943	0.000497167	0.547272
AT1G15270	1.01145	5.63413	6.1667	7.81839e-05	0.00132048	1.58782	-0.485164	5.63413	-2.95915	0.013314	0.0222766	-4.22515
AT1G15280	-0.507133	5.24412	-3.49376	0.00520765	0.0211309	-2.74916	1.19564	5.24412	8.47399	4.43198e-06	3.21346e-05	4.16034
AT1G15290	-0.867466	1.07325	-0.977648	0.349765	0.481707	-5.1032	-4.412	1.07325	-8.44099	4.59827e-06	3.29868e-05	4.63386
AT1G15300	-0.898747	2.15285	-2.56461	0.0267535	0.0702274	-3.60017	-0.215412	2.15285	-0.908609	0.383501	0.438379	-6.76926
AT1G15310	1.18145	3.68647	6.4185	5.5375e-05	0.00105875	2.15226	-0.193383	3.68647	-1.08679	0.300927	0.353524	-6.82226
AT1G15330	0.0373902	8.37361	0.178456	0.861773	0.909825	-7.14476	0.633774	8.37361	2.9973	0.0127847	0.0215231	-4.15138
AT1G15340	0.251734	7.29782	1.52251	0.156777	0.266703	-6.04047	1.14091	7.29782	6.89675	2.94228e-05	0.000140829	2.15777
AT1G15350	-0.418814	4.30736	-2.4225	0.034359	0.0847175	-4.46531	0.354774	4.30736	2.33254	0.0402248	0.0587718	-5.26663
AT1G15370	-0.174709	4.17126	-0.876227	0.400088	0.532664	-6.59539	0.511896	4.17126	2.83534	0.0165749	0.026921	-4.36671
AT1G15380	3.51179	-0.282078	3.80716	0.00303491	0.0146258	-1.63885	-1.20597	-0.282078	-1.24946	0.238051	0.286763	-5.22085
AT1G15390	-0.598827	5.02408	-3.71166	0.00357394	0.0162432	-2.31845	0.437401	5.02408	2.91568	0.0143781	0.0238236	-4.31399
AT1G15400	-0.0711139	4.88008	-0.514245	0.617501	0.732047	-7.00911	1.25869	4.88008	9.22635	1.96889e-06	1.73598e-05	5.04933
AT1G15405	-0.76525	1.80543	-1.28554	0.233338	0.359344	-5.56425	1.56359	1.80543	2.93649	0.0180907	0.0290634	-3.75175
AT1G15410	1.24211	0.84348	1.43914	0.178623	0.294082	-4.73106	-3.70566	0.84348	-5.21526	0.000311407	0.000939562	0.634216
AT1G15420	-0.534118	5.5682	-3.51191	0.00504604	0.0206899	-2.70822	-0.126218	5.5682	-0.85986	0.408657	0.463581	-7.3429
AT1G15430	-1.30121	4.85145	-8.24518	5.73493e-06	0.000307553	4.31585	3.44949	4.85145	20.3354	6.45309e-10	7.28171e-08	13.4442
AT1G15440	-1.08649	5.81732	-6.53011	4.76513e-05	0.000970548	2.11715	0.0580191	5.81732	0.361997	0.724379	0.760206	-7.66371
AT1G15460	5.40123	-1.8751	4.04177	0.0020398	0.0110878	-1.92091	-4.44161	-1.8751	-3.38926	0.00624743	0.0115457	-2.08948
AT1G15470	1.27689	2.13789	3.45202	0.0055998	0.0222449	-2.0723	-2.25122	2.13789	-7.04699	2.4266e-05	0.00012078	2.98706
AT1G15480	-0.595284	4.86998	-3.22844	0.00828054	0.0294907	-3.10899	-0.379147	4.86998	-2.31623	0.0413878	0.0602459	-5.335
AT1G15490	0.347756	1.91097	0.955582	0.360306	0.492523	-5.7558	-1.22204	1.91097	-4.23164	0.0014861	0.00337252	-1.29904
AT1G15500	-0.827328	7.70121	-5.27812	0.000283117	0.0030182	0.230817	-2.89992	7.70121	-17.4637	3.16451e-09	1.91284e-07	11.8229
AT1G15510	-0.782459	3.53421	-2.53475	0.0291126	0.0748562	-4.10484	0.750075	3.53421	3.03158	0.0123055	0.0208409	-3.97164
AT1G15520	-0.283287	1.05411	-0.619532	0.548489	0.671253	-5.78535	-0.313254	1.05411	-0.92297	0.3763	0.431129	-6.35067
AT1G15530	-0.914741	3.43082	-3.09962	0.0105041	0.0351135	-3.11978	1.21552	3.43082	4.99642	0.000448987	0.00126161	-0.542559
AT1G15550	-1.08557	-2.51503	-0.557308	0.588748	0.706996	-4.94399	-4.91884	-2.51503	-3.50993	0.00506345	0.00963189	-1.90836
AT1G15570	-1.5361	-1.93881	-0.879671	0.398301	0.530967	-4.8058	-5.72495	-1.93881	-4.61552	0.000794743	0.00201202	-0.415437
AT1G15660	-1.07851	2.06998	-2.71329	0.0205715	0.0579427	-3.3084	-0.363667	2.06998	-1.42899	0.181451	0.225532	-6.17419
AT1G15670	-0.679604	5.40245	-3.18319	0.0095483	0.0326062	-3.35127	1.88967	5.40245	8.93268	3.88838e-06	2.90188e-05	4.37146
AT1G15690	-0.171272	8.64293	-0.972642	0.352137	0.484026	-6.6804	-1.61289	8.64293	-8.75502	3.25257e-06	2.54845e-05	4.54561
AT1G15710	0.181081	3.35011	0.846571	0.415707	0.547531	-6.41864	0.384106	3.35011	2.00042	0.0713889	0.097951	-5.58773
AT1G15720	-0.082837	2.1437	-0.222211	0.82832	0.899347	-6.36252	0.0665976	2.1437	0.218068	0.831466	0.856644	-7.09438
AT1G15730	0.585875	3.8627	2.25418	0.0461157	0.105539	-4.65348	-0.194309	3.8627	-0.811232	0.434849	0.489192	-7.17266
AT1G15740	0.0749064	6.48575	0.441276	0.667769	0.775365	-7.08949	1.45969	6.48575	8.60529	3.83175e-06	2.87545e-05	4.31488
AT1G15750	-0.378387	5.79563	-1.71819	0.116284	0.213291	-5.76029	-0.275858	5.79563	-1.27499	0.230927	0.279104	-6.906
AT1G15760	0.318108	-2.38746	0.180693	0.859975	0.909017	-5.03182	-3.8896	-2.38746	-3.02496	0.0118519	0.0201815	-2.60745
AT1G15780	-0.320885	4.67327	-1.86939	0.089069	0.173426	-5.44316	0.519995	4.67327	3.27234	0.00766622	0.0138165	-3.65311
AT1G15790	1.184	1.01588	2.29332	0.0430762	0.100572	-3.81357	-0.820499	1.01588	-1.74403	0.109674	0.143603	-5.1529
AT1G15800	0.51951	2.99516	1.70834	0.116285	0.213291	-5.21736	-0.661941	2.99516	-2.54819	0.0275399	0.0420473	-4.53355
AT1G15810	-0.126171	3.79141	-0.54986	0.59367	0.711313	-6.63431	-0.729977	3.79141	-3.88935	0.00263865	0.00551364	-2.39826
AT1G15825	2.13507	1.30385	3.72294	0.00350544	0.0160199	-1.57827	-1.02027	1.30385	-1.80796	0.0986777	0.130625	-5.0347
AT1G15830	1.89018	2.15454	3.97571	0.0022798	0.011986	-1.23148	-1.98809	2.15454	-4.55026	0.000882719	0.00219961	-0.648948
AT1G15840	-1.3232	5.41928	-6.58651	4.41959e-05	0.000927692	2.22335	0.489146	5.41928	2.64165	0.0233499	0.0364182	-4.80825
AT1G15860	-0.15229	4.23506	-0.896636	0.389577	0.522306	-6.61081	0.788956	4.23506	4.99837	0.000434435	0.00122778	-0.621403
AT1G15870	-0.0553749	2.35797	-0.158411	0.877073	0.91974	-6.43958	0.0494674	2.35797	0.171448	0.86706	0.887324	-7.16232
AT1G15880	-0.457412	4.24788	-2.68471	0.0216384	0.0600819	-4.05397	1.17567	4.24788	7.4483	1.46983e-05	8.15592e-05	2.95411
AT1G15910	1.72186	2.46556	3.53835	0.00481984	0.0199814	-1.88855	-4.05286	2.46556	-9.41	1.62803e-06	1.51198e-05	5.68294
AT1G15920	-0.856207	5.30002	-5.76364	0.000138255	0.00189932	1.03279	0.189918	5.30002	1.37132	0.198256	0.243987	-6.78971
AT1G15930	-0.144999	6.86646	-0.990015	0.343956	0.475749	-6.67404	-3.27354	6.86646	-21.6751	3.30244e-10	5.3787e-08	14.1112
AT1G15940	-0.348102	6.05012	-2.21406	0.0494447	0.111168	-5.00553	1.3569	6.05012	8.64118	3.68345e-06	2.79181e-05	4.35355
AT1G15950	-0.505373	4.86993	-2.09973	0.0617524	0.131282	-5.08457	0.0772873	4.86993	0.353638	0.730859	0.766002	-7.6472
AT1G15960	3.89229	3.79908	10.5769	3.181e-05	0.000762448	3.14944	5.95787	3.79908	4.7703	0.00276028	0.00572496	-1.19172
AT1G15970	5.75867	-1.04633	4.42938	0.00107389	0.00717212	-1.56293	-6.61772	-1.04633	-5.33422	0.000260169	0.000811701	0.418186
AT1G16000	0.115612	3.92794	0.449818	0.661788	0.770458	-6.74305	-0.700779	3.92794	-3.19138	0.008838	0.0156195	-3.64791
AT1G16010	-0.26764	5.17787	-1.71253	0.11549	0.212274	-5.75554	0.983496	5.17787	6.46451	5.20396e-05	0.000223645	1.54243
AT1G16020	0.705235	3.02763	2.68505	0.0216251	0.0600546	-3.67074	-0.661895	3.02763	-2.86739	0.0156607	0.0256348	-3.96624
AT1G16030	-0.481669	8.54891	-1.8267	0.102233	0.193031	-5.57983	2.66998	8.54891	10.2075	3.96214e-06	2.94316e-05	4.60928
AT1G16040	-0.601716	3.89478	-3.31278	0.00714154	0.0265132	-2.8459	0.785926	3.89478	5.04402	0.000404804	0.00116158	-0.518199
AT1G16080	0.492261	3.62612	2.23104	0.0480082	0.108669	-4.58263	-0.69444	3.62612	-3.59309	0.00438401	0.00849188	-2.84423
AT1G16090	-0.4473	0.561928	-0.846708	0.415633	0.547476	-5.71787	2.25741	0.561928	3.96262	0.00233072	0.00495136	-1.41715
AT1G16170	1.30124	1.53925	3.02619	0.0118263	0.0383242	-2.7197	-1.33489	1.53925	-3.45549	0.00556606	0.0104312	-2.43012
AT1G16180	-0.200737	6.75666	-1.43919	0.178609	0.294082	-6.16262	1.23411	6.75666	8.81623	3.04373e-06	2.41603e-05	4.56619
AT1G16190	0.361904	4.14653	2.12451	0.057723	0.125074	-4.90429	-0.46614	4.14653	-3.03076	0.0117311	0.0200164	-3.96797
AT1G16210	-0.428227	6.46983	-2.87037	0.0155785	0.0471936	-3.87326	2.39367	6.46983	16.0768	7.46442e-09	3.43715e-07	10.9123
AT1G16220	0.51518	0.375393	0.853412	0.412068	0.544205	-5.39631	-0.827956	0.375393	-1.68312	0.121169	0.156948	-5.11196
AT1G16240	-0.41219	6.0027	-2.84119	0.0164041	0.0489809	-3.93059	1.17783	6.0027	8.14046	6.46453e-06	4.29099e-05	3.75412
AT1G16250	0.0992747	3.02682	0.346185	0.735893	0.830139	-6.56386	-0.264717	3.02682	-1.11222	0.290329	0.342445	-6.7133
AT1G16270	-0.306692	5.4175	-2.22652	0.0483866	0.109258	-4.96878	1.13482	5.4175	8.37678	4.94162e-06	3.48949e-05	4.04166
AT1G16280	-0.643186	4.33859	-3.92621	0.00247876	0.0126871	-1.84195	0.505193	4.33859	3.55417	0.00468943	0.00900023	-3.1298
AT1G16300	-0.725994	4.29269	-2.59011	0.0275872	0.0719222	-4.19889	0.524608	4.29269	2.19377	0.053827	0.0761842	-5.52841
AT1G16320	-1.10518	3.95935	-5.84785	0.000122505	0.00176623	1.27893	1.71872	3.95935	10.2971	6.76558e-07	7.82871e-06	6.24762
AT1G16330	-0.526703	2.6231	-1.61223	0.135895	0.239975	-5.29501	0.464847	2.6231	1.78235	0.102957	0.135606	-5.78496
AT1G16340	-0.633665	2.86204	-2.29021	0.0433107	0.100983	-4.2001	-0.850655	2.86204	-4.36824	0.0011867	0.0028049	-1.399
AT1G16350	-1.03322	6.34695	-7.10898	2.24292e-05	0.000638355	2.89016	-0.803644	6.34695	-5.57699	0.0001814	0.000607892	0.226457
AT1G16430	0.0150575	2.67754	0.0531672	0.958575	0.972523	-6.62528	0.795525	2.67754	3.07225	0.0109026	0.0187318	-3.57671
AT1G16445	-0.783497	0.995328	-1.57557	0.144113	0.250439	-4.7851	-0.238216	0.995328	-0.72605	0.483337	0.535339	-6.55724
AT1G16460	0.599379	3.35897	2.33509	0.0400463	0.0948704	-4.38399	-0.240618	3.35897	-1.03762	0.322254	0.375866	-6.83544
AT1G16470	0.945379	5.75319	5.6831	0.000155351	0.00205462	0.863244	-0.242761	5.75319	-1.45759	0.173576	0.216816	-6.66762
AT1G16480	-0.462849	2.0787	-1.32425	0.212922	0.334991	-5.46059	-0.150963	2.0787	-0.576035	0.576468	0.623736	-6.95817
AT1G16489	2.79191	0.377872	3.1968	0.00875426	0.0306199	-2.37288	-2.15751	0.377872	-2.54559	0.0276665	0.0422076	-3.53573
AT1G16500	3.84901	-0.565096	2.58411	0.0258485	0.0684545	-3.34392	-5.16201	-0.565096	-3.68217	0.00375975	0.0074534	-1.66445
AT1G16510	-0.767617	1.94623	-2.87572	0.0154316	0.0468892	-3.48889	5.27962	1.94623	8.43794	4.614e-06	3.30784e-05	4.61056
AT1G16515	4.35754	1.09001	5.66483	0.000194049	0.00235077	0.925363	0.214747	1.09001	0.234022	0.819603	0.846454	-6.24751
AT1G16520	0.592722	2.53744	1.48251	0.166955	0.279264	-5.17258	-3.16996	2.53744	-10.0419	8.65334e-07	9.36691e-06	6.30709
AT1G16540	0.141633	3.85341	0.919268	0.378148	0.51037	-6.60028	1.87279	3.85341	11.2702	2.76826e-07	4.03762e-06	7.26563
AT1G16550	-0.62318	3.94291	-2.8827	0.0152421	0.0465143	-3.56222	0.210779	3.94291	1.19692	0.257101	0.307312	-6.8898
AT1G16560	0.215664	5.21992	1.41079	0.186621	0.304035	-6.13676	-0.634925	5.21992	-4.3097	0.00130642	0.00303165	-1.83245
AT1G16570	-0.359182	3.13371	-1.30778	0.218259	0.341321	-5.73746	-0.681348	3.13371	-3.28672	0.0074754	0.0135197	-3.34004
AT1G16590	0.346578	3.39468	1.52888	0.155208	0.264802	-5.69568	0.6173	3.39468	2.88714	0.0151228	0.0249029	-4.07841
AT1G16610	-0.405428	5.15894	-2.29897	0.0426541	0.0997719	-4.8159	0.664288	5.15894	3.93483	0.00244286	0.00515969	-2.50844
AT1G16620	-1.81282	0.253843	-2.8612	0.0158334	0.0477307	-2.84946	1.41052	0.253843	3.45646	0.00555673	0.010417	-2.38004
AT1G16630	0.318108	-3.43252	0.217943	0.831561	0.899347	-5.02705	-4.95629	-3.43252	-4.61023	0.000801522	0.00202714	-0.460328
AT1G16635	-2.65169	-1.04307	-1.99006	0.0726581	0.148782	-3.96444	0.218547	-1.04307	0.335272	0.74388	0.777887	-6.3049
AT1G16650	-0.488216	3.94497	-2.75245	0.0191941	0.054943	-3.90855	1.67959	3.94497	9.82571	1.07018e-06	1.09563e-05	5.78937
AT1G16670	-0.531634	2.72869	-2.01773	0.0693147	0.143542	-4.77991	1.10829	2.72869	4.88569	0.000517836	0.00142368	-0.503133
AT1G16680	0.0618542	4.80782	0.432609	0.673861	0.780536	-7.02527	0.664001	4.80782	4.80901	0.000584171	0.00156735	-0.986387
AT1G16690	0.74636	1.99263	2.13521	0.0566688	0.123275	-4.26435	-1.25647	1.99263	-4.29114	0.00134698	0.003111	-1.18454
AT1G16700	-0.125122	4.82261	-0.765382	0.46054	0.590918	-6.78805	0.150263	4.82261	0.982604	0.347428	0.401638	-7.20064
AT1G16710	-0.163531	4.5577	-1.0284	0.326373	0.458832	-6.52274	0.461786	4.5577	3.12986	0.00984918	0.0171549	-3.89162
AT1G16720	1.07649	3.19575	5.06143	0.000394076	0.00372277	0.2329	-0.0706433	3.19575	-0.346173	0.735902	0.770323	-7.24715
AT1G16730	-0.461255	7.96916	-2.99256	0.0125504	0.0401312	-3.62946	2.33084	7.96916	15.1885	1.34183e-08	5.16474e-07	10.3156
AT1G16740	-0.36707	5.80974	-2.3793	0.0370641	0.0896267	-4.72647	1.2083	5.80974	7.88291	8.72166e-06	5.43443e-05	3.43352
AT1G16750	1.3045	1.94874	3.41423	0.00598109	0.0233846	-2.25942	0.307373	1.94874	0.785657	0.449061	0.503336	-6.59063
AT1G16770	0.88317	7.44607	5.46925	0.000212663	0.0025072	0.550946	2.34124	7.44607	14.7587	1.8026e-08	6.26633e-07	9.99644
AT1G16780	0.0825604	1.62269	0.146186	0.886484	0.925086	-5.87365	-3.10448	1.62269	-7.73518	1.03901e-05	6.24184e-05	3.87776
AT1G16790	0.10478	-2.69296	0.0232335	0.982704	0.988294	-5.45933	5.18679	-2.69296	0.787373	0.480061	0.532459	-5.285
AT1G16800	-0.670796	4.46537	-2.22995	0.0528201	0.116825	-4.80821	0.00586004	4.46537	0.022999	0.982155	0.984786	-7.68897
AT1G16810	0.597888	4.90658	3.34933	0.00669906	0.0253958	-2.98099	0.493878	4.90658	2.80231	0.0175727	0.0283451	-4.48207
AT1G16825	0.92135	1.44755	2.20913	0.049869	0.111808	-4.01103	-1.26061	1.44755	-3.50632	0.00509525	0.00968295	-2.35615
AT1G16830	0.109671	1.93575	0.233666	0.81964	0.895395	-6.29387	-0.155183	1.93575	-0.395629	0.700127	0.73797	-6.94855
AT1G16840	-0.195061	5.49966	-1.19585	0.257499	0.385772	-6.46329	1.59595	5.49966	9.80062	1.09717e-06	1.11428e-05	5.64701
AT1G16850	1.63787	7.57771	10.7217	4.54275e-07	8.47726e-05	6.913	1.16493	7.57771	7.7389	1.03441e-05	6.21633e-05	3.26701
AT1G16860	-0.139735	4.39891	-0.800537	0.440756	0.572508	-6.68435	0.14774	4.39891	0.936803	0.369456	0.424546	-7.20334
AT1G16870	-0.807292	4.16489	-2.89359	0.0149815	0.0459103	-3.50843	-0.71997	4.16489	-3.34583	0.00675943	0.0123904	-3.46169
AT1G16880	0.607005	-0.936942	0.0609034	0.954906	0.970369	-5.07609	-6.46446	-0.936942	-0.866674	0.443991	0.498265	-5.33557
AT1G16890	0.0295162	6.48753	0.215468	0.833441	0.899347	-7.17455	0.150727	6.48753	1.08981	0.299656	0.352195	-7.11677
AT1G16900	0.36561	3.53997	1.57395	0.144486	0.250908	-5.56232	-0.596701	3.53997	-2.97623	0.0129179	0.0217108	-3.93394
AT1G16916	0.783527	1.94726	2.29246	0.0431411	0.100686	-4.04362	-0.817854	1.94726	-2.76251	0.0188553	0.0301377	-3.8441
AT1G16920	-0.0185328	3.66729	-0.0662876	0.948367	0.966346	-6.5746	-2.63484	3.66729	-12.2196	1.23114e-07	2.28919e-06	8.1746
AT1G16930	-0.0854756	3.80923	-0.469264	0.648267	0.758633	-6.81002	0.665469	3.80923	4.03415	0.00206609	0.00445812	-2.17606
AT1G16970	0.459843	3.96894	1.50752	0.165192	0.277226	-5.82654	0.0158204	3.96894	0.055889	0.956624	0.96325	-7.55351
AT1G17010	0.0222809	6.33433	0.0962736	0.925259	0.950786	-7.16152	6.12811	6.33433	21.2538	1.79381e-09	1.3435e-07	12.4864
AT1G17020	-1.08364	4.99804	-3.07442	0.0193217	0.0551931	-3.75866	0.962165	4.99804	3.00041	0.0213712	0.0336997	-4.4752
AT1G17040	0.752342	2.61693	2.4004	0.0357179	0.0871036	-4.12469	0.269317	2.61693	0.906121	0.384758	0.439616	-6.74707
AT1G17050	-0.240039	1.92401	-0.853779	0.411873	0.54407	-6.09997	1.73589	1.92401	6.12643	8.26829e-05	0.000321623	1.65328
AT1G17060	0.522015	2.80186	1.58231	0.142569	0.248789	-5.39445	-0.104869	2.80186	-0.355155	0.729352	0.764651	-7.17863
AT1G17070	-0.270151	3.8051	-1.2576	0.235204	0.361362	-6.06899	0.130244	3.8051	0.719712	0.487075	0.538779	-7.3007
AT1G17080	0.394618	5.77655	2.72182	0.0202632	0.0572946	-4.14362	1.73459	5.77655	11.8875	1.62414e-07	2.76393e-06	7.675
AT1G17090	-0.111917	3.91844	-0.73304	0.479235	0.608766	-6.81847	2.94453	3.91844	15.5253	1.0704e-08	4.35842e-07	10.6454
AT1G17100	0.856518	6.14996	6.51195	4.88255e-05	0.00098604	2.06364	1.97663	6.14996	15.0295	1.49534e-08	5.4913e-07	10.1861
AT1G17110	0.31445	4.72071	1.23555	0.245003	0.372417	-6.27611	-0.677581	4.72071	-2.85312	0.0172411	0.0278781	-4.3977
AT1G17120	0.597249	2.67825	1.83363	0.0945533	0.181829	-4.85161	-1.77426	2.67825	-6.72457	3.68207e-05	0.000169018	2.39469
AT1G17130	0.912549	4.90663	5.97678	0.00010199	0.00156	1.32275	1.03407	4.90663	6.65029	4.06088e-05	0.000182641	1.85093
AT1G17140	-1.26632	0.645037	-1.50922	0.161615	0.272743	-4.82429	0.820415	0.645037	1.47655	0.170026	0.212866	-5.70281
AT1G17145	-0.705655	5.57444	-4.99398	0.000437401	0.00397206	-0.220811	2.53812	5.57444	17.7457	2.67868e-09	1.74511e-07	11.9786
AT1G17147	-2.25971	0.677994	-4.57851	0.000843435	0.00610787	-0.310582	3.20922	0.677994	7.47634	1.42024e-05	7.95765e-05	3.58273
AT1G17160	-0.605808	3.12179	-2.15986	0.0543085	0.119247	-4.51377	-0.450121	3.12179	-2.20018	0.050649	0.0722676	-5.25929
AT1G17170	-0.362081	-0.0699359	-0.154725	0.882682	0.923007	-5.50874	-1.50543	-0.0699359	-0.928206	0.393074	0.447838	-5.90073
AT1G17180	1.47907	-2.69609	0.657271	0.525176	0.649638	-4.90641	-6.0329	-2.69609	-3.71402	0.00370628	0.00735818	-1.6504
AT1G17190	0.690636	4.59602	4.12379	0.001778	0.0100563	-1.57256	0.0369635	4.59602	0.227835	0.824055	0.850204	-7.62288
AT1G17200	1.73336	2.33587	3.17117	0.0091581	0.0316423	-2.46848	-3.90131	2.33587	-8.04108	7.25042e-06	4.6905e-05	4.23452
AT1G17210	-1.3173	5.83284	-8.29579	5.41466e-06	0.000302364	4.37169	0.866662	5.83284	5.63878	0.000165711	0.000564785	0.308133
AT1G17220	-0.290875	4.37628	-1.286	0.225488	0.35029	-6.08664	-0.954608	4.37628	-5.0322	0.000412268	0.00117802	-0.556191
AT1G17230	4.33216	-1.00898	1.62481	0.161044	0.272094	-4.42921	-0.109304	-1.00898	-0.0340809	0.974042	0.977767	-5.71441
AT1G17232	-5.09861	-1.36139	-2.79876	0.0187074	0.0539139	-3.14206	-0.294768	-1.36139	-0.396871	0.699739	0.737646	-6.42739
AT1G17270	0.0314978	2.05884	0.0795462	0.938062	0.959945	-6.24972	-1.12094	2.05884	-3.72461	0.00349538	0.00699951	-2.24307
AT1G17280	0.463385	4.88648	3.07177	0.0109118	0.0361052	-3.47479	0.693322	4.88648	4.64957	0.000752545	0.00192402	-1.24725
AT1G17285	0.599013	-1.66135	0.309344	0.762981	0.851522	-5.04541	-4.24304	-1.66135	-2.88724	0.0151201	0.0249028	-2.80906
AT1G17290	-0.498971	5.76406	-3.62294	0.00416367	0.0180125	-2.53562	0.419693	5.76406	3.09736	0.0104301	0.0180345	-4.00213
AT1G17330	-0.506967	0.960108	-1.14304	0.277873	0.408303	-5.48878	1.4534	0.960108	3.60314	0.00430849	0.00836217	-2.19358
AT1G17340	0.182645	3.0691	0.691892	0.503694	0.630065	-6.41095	-0.0964695	3.0691	-0.428034	0.677087	0.716813	-7.25877
AT1G17350	-0.123722	3.10842	-0.489087	0.634619	0.747235	-6.51367	-0.252668	3.10842	-1.23843	0.241955	0.291187	-6.61169
AT1G17360	-0.514718	2.37535	-1.16259	0.270188	0.400085	-5.62815	-1.16699	2.37535	-3.79651	0.00309056	0.0063154	-2.24175
AT1G17370	-0.134804	5.587	-0.960596	0.357891	0.490022	-6.67916	-0.502411	5.587	-3.66938	0.00384343	0.00759021	-2.9703
AT1G17410	-1.20641	2.86154	-4.55391	0.00087754	0.00626924	-0.488093	1.04094	2.86154	5.23411	0.000302618	0.000919177	-0.0331451
AT1G17430	3.95013	4.91572	8.02213	0.000313012	0.00320482	0.965491	-0.484307	4.91572	-0.969457	0.373105	0.428098	-6.9845
AT1G17440	-0.143709	3.97926	-0.70519	0.495708	0.623222	-6.66628	0.227959	3.97926	1.27805	0.228173	0.276188	-6.77321
AT1G17450	-0.509328	4.20195	-2.58888	0.0256314	0.0680846	-4.18008	0.760223	4.20195	4.36293	0.00119706	0.00282522	-1.69549
AT1G17455	0.0559888	1.65133	0.128614	0.900041	0.934245	-6.23034	-0.0093253	1.65133	-0.0260228	0.979717	0.982677	-6.96153
AT1G17460	1.4498	3.57442	5.8389	0.000124084	0.00178018	1.4036	-1.26847	3.57442	-5.46086	0.000215328	0.000696126	0.400136
AT1G17470	-0.215102	6.54724	-1.35595	0.202949	0.323563	-6.27274	-1.3036	6.54724	-8.08967	6.85397e-06	4.47684e-05	3.70919
AT1G17490	0.973482	3.97402	4.68204	0.000714513	0.00545025	-0.552033	0.372462	3.97402	1.8054	0.0990982	0.131093	-5.97607
AT1G17500	0.867465	1.2527	1.23956	0.241549	0.368504	-5.0601	-3.40876	1.2527	-6.07151	8.92711e-05	0.000342332	1.81022
AT1G17510	0.312177	4.45642	1.63939	0.130074	0.232238	-5.80271	1.05341	4.45642	5.56661	0.000184188	0.000615243	0.277084
AT1G17520	-0.633303	5.22708	-4.5027	0.000953275	0.00660942	-1.01286	1.78312	5.22708	12.847	7.42417e-08	1.59842e-06	8.50757
AT1G17530	-1.05216	7.18091	-7.50762	1.36705e-05	0.000478751	3.39535	0.642648	7.18091	4.50897	0.000943646	0.00231988	-1.49933
AT1G17550	0.0643583	5.07032	0.399974	0.697019	0.79889	-7.06627	0.623509	5.07032	3.98006	0.00226311	0.00482607	-2.41791
AT1G17560	3.11797	-0.269721	2.04514	0.0661458	0.138512	-3.90747	-5.461	-0.269721	-3.91656	0.00251964	0.00529959	-1.31651
AT1G17580	-0.00304572	5.15203	-0.019055	0.985147	0.99027	-7.17136	1.13634	5.15203	7.19199	2.02005e-05	0.000104693	2.55502
AT1G17590	1.28732	1.98258	2.76644	0.0187246	0.0539502	-3.25225	-1.13982	1.98258	-2.71036	0.0206783	0.0327214	-3.87549
AT1G17600	0.387072	-2.09056	0.21471	0.834017	0.899347	-5.03603	-3.42084	-2.09056	-2.5777	0.0261426	0.0402071	-3.25901
AT1G17610	-0.758007	-1.72573	-0.474027	0.644975	0.755887	-5.04431	-2.32803	-1.72573	-2.19643	0.0509791	0.0726738	-3.91424
AT1G17620	1.65213	4.03301	6.92542	2.90356e-05	0.0007224	2.73632	0.674442	4.03301	2.66649	0.0224273	0.0351476	-4.51715
AT1G17630	0.427513	1.29283	0.811538	0.434681	0.566793	-5.73507	-0.734665	1.29283	-1.68221	0.12135	0.157159	-5.42204
AT1G17640	-0.846798	5.0138	-5.80749	0.000129801	0.00182874	1.08185	1.63792	5.0138	11.6692	1.95573e-07	3.14002e-06	7.4863
AT1G17650	0.563505	2.73221	1.14427	0.277383	0.407846	-5.60513	-3.40797	2.73221	-8.81274	3.05524e-06	2.42189e-05	5.02605
AT1G17665	-0.478241	3.59149	-2.39641	0.035969	0.087534	-4.37556	0.832855	3.59149	4.85205	0.000545897	0.00148505	-0.768237
AT1G17680	-0.781807	5.33293	-5.28784	0.000278993	0.00298872	0.274516	1.05409	5.33293	7.42199	1.51805e-05	8.35283e-05	2.8447
AT1G17690	-0.0262943	4.55694	-0.168438	0.86937	0.914662	-7.06458	0.521609	4.55694	3.54892	0.00473233	0.00907661	-3.14049
AT1G17710	6.83231	-2.58018	5.38931	0.000239549	0.002715	-0.77161	-1.05615	-2.58018	-0.627421	0.543497	0.592728	-5.2814
AT1G17720	-0.431495	4.96591	-2.6776	0.021912	0.0606215	-4.10954	-0.241941	4.96591	-1.63938	0.130078	0.167147	-6.40441
AT1G17730	1.56318	2.88411	4.18647	0.00160174	0.00932316	-1.05357	-1.13267	2.88411	-3.24433	0.00805265	0.0144316	-3.16933
AT1G17745	0.286574	-1.61791	0.130372	0.8987	0.933284	-5.03932	-5.22693	-1.61791	-3.30936	0.00725252	0.013176	-2.2003
AT1G17760	-0.49424	4.73442	-3.2081	0.0085819	0.030282	-3.22581	1.69673	4.73442	11.2209	2.89201e-07	4.16289e-06	7.09337
AT1G17780	1.25487	2.83974	4.22135	0.00151165	0.00900131	-1.01536	-0.670705	2.83974	-2.4271	0.0340827	0.0507762	-4.63224
AT1G17790	0.33004	2.79338	1.09439	0.297732	0.429165	-6.00945	0.226891	2.79338	0.843319	0.417444	0.471996	-6.8947
AT1G17810	0.251066	10.6164	1.65761	0.126295	0.227034	-5.74061	3.38802	10.6164	23.136	1.66187e-10	3.36003e-08	14.7871
AT1G17820	-0.0937933	2.31051	-0.269764	0.792457	0.874103	-6.43016	0.382993	2.31051	1.29824	0.221403	0.268834	-6.31675
AT1G17830	0.997795	4.33685	5.48049	0.000209149	0.00247906	0.660047	0.315059	4.33685	1.74313	0.109837	0.143806	-6.13965
AT1G17840	0.349465	4.75451	1.50835	0.160654	0.271621	-5.926	-0.908989	4.75451	-4.20578	0.00159173	0.00357171	-1.98084
AT1G17850	0.965764	1.92586	2.09094	0.0611541	0.130316	-4.17963	-2.82909	1.92586	-7.43488	1.49422e-05	8.2574e-05	3.50919
AT1G17870	-0.906664	2.78769	-4.30282	0.00132131	0.00820105	-1.02331	2.8577	2.78769	12.1812	1.2708e-07	2.34313e-06	8.19118
AT1G17880	-0.0284631	6.69344	-0.206959	0.839915	0.899852	-7.17614	-0.346374	6.69344	-2.47967	0.031074	0.0467733	-5.07428
AT1G17890	0.404176	3.86195	2.12515	0.0576594	0.124974	-4.83648	-0.437631	3.86195	-2.58494	0.0258107	0.0397522	-4.69713
AT1G17920	-0.644456	1.9623	-1.646	0.128694	0.230404	-4.90094	-1.10905	1.9623	-4.28966	0.00135026	0.00311665	-1.30405
AT1G17930	-0.823869	4.10278	-4.70248	0.000691608	0.00532152	-0.520186	1.21258	4.10278	7.88036	8.74795e-06	5.44696e-05	3.50931
AT1G17940	1.48381	1.74152	3.68216	0.00375983	0.0168627	-1.68463	-1.29918	1.74152	-3.53469	0.00485051	0.00927598	-2.3384
AT1G17970	-0.778563	0.00185619	-0.930648	0.372491	0.504513	-5.15344	-1.12889	0.00185619	-2.08503	0.0617775	0.0861612	-4.5087
AT1G17980	-0.517609	4.42165	-3.19782	0.00873854	0.0306047	-3.13385	0.383173	4.42165	2.6879	0.0215167	0.0338956	-4.67183
AT1G17990	-0.61473	3.06803	-3.17404	0.00911195	0.03152	-3.1879	4.73385	3.06803	13.3002	5.22157e-08	1.25475e-06	9.03242
AT1G18000	0.890922	0.511964	1.27741	0.228392	0.3536	-5.03722	-0.979469	0.511964	-1.63338	0.131344	0.168564	-5.17729
AT1G18010	0.585977	0.245058	0.751916	0.468266	0.598431	-5.42444	-0.98402	0.245058	-1.55101	0.14986	0.189794	-5.24387
AT1G18020	-0.515035	2.46482	-2.04784	0.0658414	0.138072	-4.97256	4.54275	2.46482	9.48819	1.50279e-06	1.41966e-05	5.76783
AT1G18030	-0.496391	3.2636	-1.90072	0.0845058	0.166382	-5.07712	0.765266	3.2636	3.51812	0.00499197	0.00951238	-2.99526
AT1G18040	1.72179	-2.59588	1.06906	0.308491	0.440165	-4.69872	-6.05835	-2.59588	-5.21478	0.000311631	0.000940077	0.276863
AT1G18060	1.34345	2.54017	3.65174	0.00396196	0.0174053	-1.88924	-1.00733	2.54017	-2.99123	0.0125799	0.0212333	-3.55171
AT1G18070	-0.0713767	6.72006	-0.531857	0.605656	0.721732	-7.04435	0.455156	6.72006	3.35986	0.00657682	0.0120872	-3.52305
AT1G18080	-0.317488	8.37473	-2.15437	0.0548255	0.120127	-5.0859	-1.73603	8.37473	-11.2395	2.84459e-07	4.11145e-06	7.12616
AT1G18090	1.71536	-0.790456	1.11002	0.291233	0.42229	-4.73938	-5.32012	-0.790456	-4.17536	0.0016316	0.00365074	-0.960434
AT1G18100	0.888169	4.23808	3.30949	0.00812003	0.0290544	-3.01171	0.0690179	4.23808	0.264681	0.796748	0.826052	-7.54488
AT1G18140	1.20784	-0.32509	1.43143	0.18077	0.296654	-4.69773	-0.896561	-0.32509	-1.18629	0.261099	0.311541	-5.47158
AT1G18150	0.0237333	3.19719	0.0817588	0.936343	0.9588	-6.69949	0.0443744	3.19719	0.18186	0.859081	0.880735	-7.39601
AT1G18160	-0.388112	4.4012	-2.36308	0.0381325	0.0916828	-4.5684	0.0901979	4.4012	0.626631	0.543996	0.593162	-7.46259
AT1G18170	0.438278	1.78631	1.20965	0.252377	0.380599	-5.51074	-0.739306	1.78631	-2.46843	0.0316944	0.0475853	-4.34092
AT1G18180	1.85981	-0.204896	3.05213	0.0112966	0.037068	-2.57568	1.30693	-0.204896	1.68936	0.119945	0.155511	-4.78433
AT1G18190	0.279487	3.3981	1.26474	0.23273	0.358721	-5.9755	0.0342672	3.3981	0.17523	0.86416	0.884989	-7.42315
AT1G18210	0.857956	6.49734	6.39901	5.68558e-05	0.00107683	1.90578	1.20443	6.49734	9.03018	2.42029e-06	2.03115e-05	4.80151
AT1G18240	-1.37255	-0.227274	-1.82804	0.0954373	0.183196	-4.25599	1.02221	-0.227274	1.9749	0.0745524	0.101823	-4.70012
AT1G18250	-1.63959	-1.22059	-0.734066	0.479087	0.608746	-4.88064	-7.68128	-1.22059	-4.91674	0.000537206	0.00146708	-0.0831437
AT1G18260	-0.311923	6.01938	-2.17471	0.0529321	0.117043	-5.06469	0.179334	6.01938	1.2539	0.236497	0.285074	-6.93572
AT1G18265	1.01284	0.281902	1.59671	0.139322	0.244652	-4.65233	-0.425046	0.281902	-0.742329	0.473817	0.526382	-6.09591
AT1G18270	0.503975	4.8633	3.4904	0.00523821	0.021206	-2.73122	0.637954	4.8633	4.47361	0.000999332	0.00243128	-1.54128
AT1G18300	-0.54938	2.39347	-2.04202	0.0665001	0.139072	-4.66168	1.21843	2.39347	5.16361	0.000336898	0.00100339	0.0380868
AT1G18310	-0.459372	0.909967	-0.969434	0.353663	0.485664	-5.65077	1.56385	0.909967	3.59403	0.00437693	0.00848097	-2.19268
AT1G18320	-0.554178	0.736657	-0.913135	0.381221	0.51357	-5.38064	-0.95901	0.736657	-2.36471	0.0380234	0.0559458	-4.26785
AT1G18330	-1.36069	4.7224	-6.35027	6.07493e-05	0.00111659	1.96956	0.558821	4.7224	3.12442	0.00994416	0.0173049	-3.942
AT1G18335	0.675693	2.83391	2.60208	0.0250412	0.0669109	-3.90373	0.982804	2.83391	3.67866	0.00378249	0.0074905	-2.48257
AT1G18340	-0.032184	3.15729	-0.118932	0.907526	0.938912	-6.62842	-0.497514	3.15729	-2.28721	0.0435377	0.0630051	-5.07206
AT1G18360	1.0147	3.30939	4.01236	0.00214321	0.0114761	-1.53786	0.392436	3.30939	1.55317	0.149347	0.189184	-6.16522
AT1G18390	-0.350555	0.61909	-0.603853	0.558485	0.680551	-5.63376	-0.427364	0.61909	-1.02083	0.329787	0.383306	-6.11045
AT1G18415	0.351545	-1.8129	0.190571	0.852417	0.904071	-5.03703	-4.50507	-1.8129	-3.35518	0.00663078	0.01218	-2.12931
AT1G18440	0.336071	2.16439	1.07153	0.307428	0.439076	-5.84799	0.156933	2.16439	0.566015	0.583021	0.629741	-6.9135
AT1G18450	-0.264869	5.54169	-1.91174	0.082953	0.164207	-5.42982	-0.963275	5.54169	-7.23374	1.91707e-05	0.000100781	2.61695
AT1G18460	-0.278753	5.89328	-1.71906	0.114262	0.210502	-5.76441	-0.270654	5.89328	-1.68531	0.120739	0.156414	-6.3583
AT1G18470	0.364207	4.32835	1.98265	0.0735788	0.150058	-5.2356	0.461336	4.32835	2.61879	0.0243127	0.0377059	-4.74284
AT1G18480	-0.957024	2.7099	-3.03299	0.011685	0.0380488	-3.0077	0.659972	2.7099	2.81599	0.0171524	0.0277597	-4.13982
AT1G18485	-0.683437	1.5585	-1.53941	0.152642	0.261311	-4.93174	-0.947656	1.5585	-3.32001	0.00705178	0.012854	-2.89342
AT1G18490	0.340998	3.41369	1.54053	0.152373	0.261159	-5.65685	0.319707	3.41369	1.58234	0.142562	0.1814	-6.21782
AT1G18500	-0.438028	6.94524	-2.50689	0.0296194	0.0757826	-4.50306	1.35244	6.94524	7.70257	1.08028e-05	6.41967e-05	3.22129
AT1G18540	0.0188988	7.36108	0.103499	0.919475	0.947041	-7.1886	-1.1538	7.36108	-6.14294	8.08058e-05	0.000315861	1.09714
AT1G18550	0.318108	-3.19116	0.206086	0.840579	0.899852	-5.02866	-5.68949	-3.19116	-5.08386	0.0003807	0.00110595	0.120931
AT1G18560	0.249618	1.4925	0.624	0.545658	0.668486	-5.94171	-0.570418	1.4925	-1.7646	0.10602	0.139244	-5.40231
AT1G18570	-3.78468	-1.15109	-2.37923	0.0370685	0.0896267	-3.55998	-0.143723	-1.15109	-0.207333	0.83963	0.86379	-6.41652
AT1G18580	0.59065	2.4819	1.89048	0.0859733	0.168614	-4.71013	-1.84746	2.4819	-7.33528	1.68945e-05	9.12417e-05	3.24284
AT1G18590	-3.26213	-1.42377	-2.41869	0.0345895	0.0851783	-3.56794	-3.8283	-1.42377	-5.08186	0.000381874	0.00110899	0.432539
AT1G18600	-0.0586641	2.53532	-0.21464	0.83407	0.899347	-6.44538	-0.299402	2.53532	-1.37007	0.198635	0.244403	-6.28696
AT1G18610	-0.700966	3.07639	-2.95782	0.0133453	0.0420237	-3.31394	1.42115	3.07639	6.79608	3.35304e-05	0.000156737	2.28815
AT1G18620	1.81055	2.08378	4.30413	0.00131846	0.00818915	-0.74001	-1.05568	2.08378	-2.63031	0.023823	0.0370444	-3.99405
AT1G18630	0.240752	3.13288	0.929376	0.37312	0.505093	-6.20385	-0.438015	3.13288	-2.01475	0.0696684	0.0958445	-5.48892
AT1G18640	0.803046	2.49751	2.56451	0.0267582	0.0702293	-3.64727	-1.88763	2.49751	-7.29439	1.7774e-05	9.48559e-05	3.20119
AT1G18650	3.41014	0.293753	2.60024	0.0251227	0.0670575	-3.28856	-6.4729	0.293753	-5.33929	0.000258193	0.000806967	0.544304
AT1G18660	1.04601	3.09893	3.70447	0.00361837	0.0164078	-1.99023	0.0289539	3.09893	0.106069	0.917483	0.929769	-7.28036
AT1G18670	0.331571	1.80128	0.715351	0.489658	0.618312	-5.79654	-2.29106	1.80128	-6.5618	4.56758e-05	0.000201445	2.34866
AT1G18680	-0.438196	2.05557	-1.3295	0.211241	0.33319	-5.50375	0.449861	2.05557	1.70927	0.116108	0.151151	-5.72462
AT1G18690	0.741406	2.47972	1.96199	0.0762027	0.154052	-4.67774	-1.03602	2.47972	-3.20159	0.00868077	0.0153787	-3.21315
AT1G18700	-0.366458	5.28712	-2.18407	0.0520818	0.115628	-4.99433	-0.11505	5.28712	-0.721015	0.486305	0.538129	-7.44944
AT1G18720	0.323293	6.0714	2.10986	0.0591977	0.127453	-5.17457	2.17069	6.0714	14.1124	2.85261e-08	8.44739e-07	9.51036
AT1G18740	-0.644476	3.00033	-2.24245	0.0470656	0.107073	-4.36584	-0.211844	3.00033	-1.00812	0.33558	0.389165	-6.88632
AT1G18745	2.22592	2.14451	5.66079	0.000160477	0.00209096	1.24956	-1.75661	2.14451	-4.69637	0.000698373	0.0018156	-0.39234
AT1G18750	-0.413045	2.6416	-1.6151	0.135268	0.239093	-5.30494	0.495858	2.6416	2.38731	0.0365474	0.0539862	-4.81133
AT1G18800	0.387551	5.87606	2.50447	0.0297462	0.0760295	-4.50539	-0.56479	5.87606	-3.64849	0.00398418	0.00782075	-3.00845
AT1G18840	2.31041	5.32183	8.86338	6.50463e-06	0.00031906	4.35508	-1.7764	5.32183	-6.80432	5.90838e-05	0.000247272	1.65198
AT1G18850	-0.996075	4.70481	-4.73813	0.000653507	0.00512225	-0.50457	0.436342	4.70481	2.39843	0.0358414	0.0530906	-5.20693
AT1G18890	-1.3237	3.84807	-6.51856	4.83945e-05	0.000979585	2.3091	0.660595	3.84807	4.33651	0.00125009	0.00292114	-1.72923
AT1G18900	-0.980484	4.45782	-4.98588	0.000442933	0.00400164	-0.107758	1.26616	4.45782	7.23118	1.92323e-05	0.000100954	2.63234
AT1G18940	-0.124551	1.65832	-0.433251	0.673409	0.780063	-6.65929	5.32806	1.65832	6.93564	2.79836e-05	0.000134969	2.88591
AT1G18950	-0.11424	4.38201	-0.554188	0.590807	0.708888	-6.8025	-0.544483	4.38201	-3.02915	0.0117646	0.020062	-4.02978
AT1G19000	-0.668463	6.69034	-4.32877	0.00126608	0.00794518	-1.31793	2.34804	6.69034	15.2301	1.30461e-08	5.08602e-07	10.3321
AT1G19010	1.40692	1.41257	3.1528	0.00945909	0.0323959	-2.54155	-0.461611	1.41257	-1.08035	0.303657	0.35635	-6.12375
AT1G19025	1.13121	0.273341	1.57151	0.14505	0.251627	-4.56159	-2.27133	0.273341	-3.78259	0.00316499	0.00644141	-1.56657
AT1G19080	1.83109	2.9113	5.14047	0.000349026	0.0034214	0.438153	-0.75573	2.9113	-2.17362	0.0530322	0.0751924	-5.01897
AT1G19090	0.205176	0.63005	0.415116	0.686232	0.790234	-6.0499	2.01895	0.63005	3.43392	0.00577925	0.0107767	-2.28941
AT1G19100	0.320956	2.92465	1.26166	0.233794	0.359761	-5.80719	-0.336984	2.92465	-1.55677	0.148495	0.1882	-6.1118
AT1G19110	-0.0471542	4.0746	-0.227834	0.824057	0.898534	-6.89376	-0.215325	4.0746	-1.19954	0.256123	0.306269	-6.86734
AT1G19120	0.0789891	3.5261	0.319888	0.755192	0.845673	-6.6928	-0.568175	3.5261	-2.76094	0.0189079	0.0302135	-4.33275
AT1G19130	0.251559	4.47714	1.17475	0.265493	0.394962	-6.30562	-0.531427	4.47714	-2.71388	0.02055	0.0325536	-4.58251
AT1G19140	-0.271651	5.74223	-1.86352	0.0899489	0.174829	-5.56385	1.92216	5.74223	13.1482	5.86871e-08	1.35332e-06	8.74994
AT1G19170	0.259773	3.04117	0.932329	0.37166	0.503717	-6.06194	-1.6154	3.04117	-7.30217	1.7603e-05	9.40901e-05	3.07184
AT1G19180	1.46868	1.49748	3.26595	0.00775269	0.0280481	-2.38661	-0.178657	1.49748	-0.401409	0.695993	0.734096	-6.66111
AT1G19220	0.407162	1.67145	0.772518	0.456478	0.587364	-5.80742	-1.48684	1.67145	-3.56527	0.00460015	0.00885011	-2.35639
AT1G19230	0.833341	1.43338	2.6349	0.0236302	0.0640975	-3.61593	2.39805	1.43338	5.4451	0.000220432	0.000709755	0.860041
AT1G19240	0.320106	2.88993	1.25129	0.23741	0.364052	-5.80439	-0.383535	2.88993	-1.77182	0.104765	0.137709	-5.7928
AT1G19270	1.56753	1.71417	3.54512	0.00476359	0.019819	-1.90013	-1.32174	1.71417	-3.24073	0.00810372	0.0145024	-2.82813
AT1G19290	-0.435807	3.5551	-2.13393	0.0567936	0.123501	-4.74563	0.179865	3.5551	1.08488	0.301738	0.354381	-6.92749
AT1G19300	0.41185	0.85248	0.732996	0.479261	0.608766	-5.62111	-0.951785	0.85248	-2.09432	0.0607998	0.0849931	-4.64244
AT1G19310	-0.512085	3.58482	-2.33839	0.0398155	0.0944807	-4.51629	1.40007	3.58482	6.94566	2.76252e-05	0.000133643	2.39699
AT1G19340	0.352811	1.10146	0.62652	0.544066	0.666908	-5.73368	-1.3079	1.10146	-2.93993	0.0137743	0.0229442	-3.28697
AT1G19350	0.572603	1.53176	0.774305	0.455465	0.586546	-5.52523	-3.63812	1.53176	-6.47982	5.09785e-05	0.00022016	2.33695
AT1G19360	0.168707	3.67286	0.716011	0.489267	0.618039	-6.51448	-0.680923	3.67286	-3.41326	0.00599114	0.0111215	-3.19666
AT1G19370	-0.463269	3.87072	-1.8004	0.0999245	0.189629	-5.3191	-0.0889736	3.87072	-0.426108	0.678447	0.718043	-7.49709
AT1G19380	1.7124	1.99754	5.90243	0.000113328	0.00168173	1.56246	1.67496	1.99754	4.43901	0.00105717	0.00255014	-0.836751
AT1G19396	0.592397	2.62272	2.44035	0.0332985	0.0827986	-4.11431	0.926944	2.62272	3.76681	0.00325158	0.00658949	-2.2766
AT1G19397	0.991805	3.73848	5.24113	0.000299415	0.00311715	0.356129	0.852048	3.73848	4.32618	0.00127149	0.00295965	-1.57334
AT1G19400	-0.476015	3.61648	-1.89956	0.0846719	0.166615	-5.11981	0.126029	3.61648	0.625776	0.544536	0.593603	-7.34292
AT1G19430	-0.0566904	3.75736	-0.288148	0.77872	0.863281	-6.8171	0.0521497	3.75736	0.308125	0.763883	0.79606	-7.49966
AT1G19440	0.155745	4.15059	0.944848	0.365516	0.497711	-6.60962	1.50645	4.15059	8.92837	2.69776e-06	2.2092e-05	4.80587
AT1G19450	-0.162157	0.184252	-0.186259	0.855714	0.905875	-5.65361	-0.704626	0.184252	-1.07931	0.304102	0.356808	-5.86256
AT1G19480	-0.811165	2.90708	-2.88529	0.0151723	0.0463576	-3.32929	0.765331	2.90708	3.50434	0.00511279	0.00970827	-2.95643
AT1G19485	-0.871573	3.68295	-4.36921	0.00118481	0.00762241	-0.977717	1.06156	3.68295	6.40561	5.63498e-05	0.00023781	1.58821
AT1G19490	-1.39411	6.34444	-7.61619	1.19843e-05	0.000442864	3.536	1.03876	6.34444	5.70295	0.00015094	0.000522129	0.415393
AT1G19520	-0.923422	4.49772	-4.11765	0.00179634	0.0101177	-1.46982	-0.26874	4.49772	-1.47502	0.168922	0.211589	-6.6129
AT1G19530	0.350275	8.40764	2.01482	0.0696595	0.144035	-5.28073	2.00158	8.40764	11.6324	2.01859e-07	3.19308e-06	7.46996
AT1G19540	0.506573	6.07824	3.48657	0.00527314	0.0213229	-2.79011	2.00925	6.07824	13.8018	3.5809e-08	9.78075e-07	9.27017
AT1G19570	0.168416	7.25657	1.00866	0.335332	0.46717	-6.65485	0.926714	7.25657	5.53036	0.000194285	0.000641899	0.15597
AT1G19580	0.0794863	4.45319	0.460306	0.654479	0.763871	-6.88802	-0.453021	4.45319	-2.91404	0.0144198	0.0238858	-4.23758
AT1G19600	-1.27666	6.23596	-6.67291	3.94127e-05	0.000860437	2.32265	-1.2346	6.23596	-6.67466	3.9322e-05	0.000177946	1.85014
AT1G19610	-1.34077	3.61595	-5.60558	0.000173953	0.00219272	1.07033	0.185717	3.61595	1.10948	0.291459	0.343594	-6.97066
AT1G19650	1.65237	3.73427	9.15096	2.13055e-06	0.000187196	5.41641	0.623149	3.73427	3.23339	0.00820881	0.0146651	-3.4385
AT1G19660	0.26063	7.50097	1.69753	0.118356	0.216021	-5.77754	2.9513	7.50097	19.5501	9.74835e-10	9.31921e-08	13.0142
AT1G19680	-0.232324	4.8927	-1.36119	0.201341	0.321636	-6.18568	0.38335	4.8927	2.38616	0.0366212	0.0540816	-5.22375
AT1G19690	0.0842463	2.98923	0.321694	0.753861	0.844559	-6.52406	-0.634658	2.98923	-3.00687	0.0122368	0.0207386	-3.76629
AT1G19700	3.70485	-0.0766077	2.92933	0.014035	0.0436563	-2.85153	-3.91446	-0.0766077	-3.21716	0.00844641	0.015021	-2.33314
AT1G19710	0.0229073	-0.807564	0.01173	0.990856	0.994475	-5.10343	-5.99593	-0.807564	-4.37107	0.00118122	0.00279345	-0.659488
AT1G19715	0.551438	2.1025	1.34302	0.20697	0.328249	-5.34788	-1.81087	2.1025	-5.54645	0.000189731	0.000629336	0.814507
AT1G19720	-0.205778	0.868714	-0.283949	0.781851	0.865552	-5.69171	-2.00143	0.868714	-4.07991	0.00191339	0.00417522	-1.28148
AT1G19730	0.490808	4.94947	3.39263	0.00621077	0.0239683	-2.93918	1.78352	4.94947	11.8557	1.66829e-07	2.81353e-06	7.68527
AT1G19740	0.251919	4.77538	1.64034	0.129875	0.232	-5.846	1.2875	4.77538	8.34874	5.10014e-06	3.58559e-05	4.0528
AT1G19750	-0.683759	0.559049	-1.32139	0.213841	0.336119	-5.08964	0.915665	0.559049	2.28136	0.0439836	0.0636243	-4.3969
AT1G19770	-0.491041	5.02782	-2.22375	0.05002	0.112055	-4.96468	1.62239	5.02782	7.4712	1.97314e-05	0.000102929	2.65207
AT1G19790	-1.41161	-2.84452	-0.82573	0.426926	0.558711	-4.83145	-3.27489	-2.84452	-2.60345	0.0249803	0.038595	-3.21866
AT1G19800	0.0891091	3.9253	0.463081	0.652552	0.762118	-6.7629	-0.388016	3.9253	-2.32957	0.0404344	0.0590144	-5.16826
AT1G19830	0.318108	-3.40083	0.202256	0.843498	0.900851	-5.02917	-5.06837	-3.40083	-4.38689	0.00115103	0.00273344	-0.736817
AT1G19835	2.19548	2.99599	6.28808	6.61374e-05	0.0011871	2.10319	-2.34897	2.99599	-7.15767	2.10917e-05	0.000107944	3.04202
AT1G19850	4.58999	0.726487	3.71718	0.00354026	0.0161413	-2.03049	-6.5681	0.726487	-5.48515	0.000207712	0.00067748	0.713177
AT1G19860	-0.152801	3.76861	-0.76889	0.45854	0.589212	-6.57961	0.397747	3.76861	2.28516	0.0436935	0.063224	-5.24431
AT1G19870	-0.0482831	4.9016	-0.312581	0.760587	0.84982	-7.00631	-0.861259	4.9016	-6.06818	8.96882e-05	0.000343747	1.00795
AT1G19880	-0.0395871	3.98011	-0.196416	0.847954	0.902615	-6.78788	-1.1989	3.98011	-7.23925	1.9039e-05	0.000100224	2.77516
AT1G19900	9.43596	-1.95538	8.30725	5.34484e-06	0.000302302	0.739141	-0.274449	-1.95538	-0.171973	0.866657	0.887082	-5.41425
AT1G19910	0.211377	6.94744	1.40124	0.189381	0.30742	-6.21264	0.383444	6.94744	2.52062	0.0289118	0.0438943	-5.00377
AT1G19920	0.0779248	3.92711	0.398532	0.69805	0.799793	-6.72523	-1.10818	3.92711	-6.79654	3.35104e-05	0.000156713	2.18769
AT1G19950	3.5739	-0.336731	2.60049	0.0251115	0.0670378	-3.28994	-4.51986	-0.336731	-3.47649	0.00536637	0.010113	-1.94328
AT1G19970	5.83239	-1.36887	5.18201	0.000327573	0.00328507	-0.99936	-5.63816	-1.36887	-5.18864	0.000324277	0.00097265	0.239375
AT1G19980	0.753083	1.66202	2.06774	0.0636369	0.134458	-4.41574	0.258985	1.66202	0.745052	0.472236	0.525121	-6.59255
AT1G19990	0.930288	2.38068	2.84208	0.0163782	0.0489453	-3.23008	-0.947161	2.38068	-3.29939	0.00731112	0.0132703	-3.00265
AT1G20010	2.08126	-1.38219	0.560753	0.594316	0.711933	-4.94386	-9.26136	-1.38219	-3.47556	0.0121985	0.0206895	-2.48289
AT1G20020	0.612613	-1.63837	0.117801	0.91112	0.941301	-5.03984	-5.84256	-1.63837	-1.56631	0.182099	0.226225	-4.67242
AT1G20030	0.944803	0.968007	2.72044	0.0203129	0.057352	-3.34343	2.09333	0.968007	4.48068	0.000987926	0.00240954	-0.564245
AT1G20050	-0.0879375	3.89049	-0.32118	0.75424	0.84493	-6.5119	-3.34921	3.89049	-16.0325	7.68049e-09	3.473e-07	10.9819
AT1G20070	3.11698	1.59043	0.958967	0.402678	0.534853	-5.58151	-0.775611	1.59043	-0.227964	0.833132	0.858159	-6.52749
AT1G20090	0.991624	3.57649	3.89469	0.00261482	0.0131591	-1.68544	-1.10934	3.57649	-4.81492	0.000578751	0.0015559	-0.677475
AT1G20100	-0.318248	5.84379	-2.29352	0.0430614	0.100564	-4.86869	0.755173	5.84379	5.4819	0.000208714	0.000679616	0.0610369
AT1G20110	-0.472221	5.75785	-3.25535	0.00789834	0.0284521	-3.19635	1.51679	5.75785	10.5232	5.46326e-07	6.59566e-06	6.38394
AT1G20140	0.170547	4.40136	1.01182	0.333887	0.465748	-6.56218	1.08351	4.40136	6.53294	4.74715e-05	0.000207679	1.71376
AT1G20160	5.64458	-1.84655	4.68361	0.000712729	0.00544136	-1.3744	-4.33881	-1.84655	-3.60962	0.00426054	0.00828281	-1.78448
AT1G20200	-0.190378	6.37333	-1.28045	0.22736	0.352451	-6.36991	0.444343	6.37333	2.9684	0.013098	0.0219737	-4.22602
AT1G20220	0.0982681	4.29258	0.515074	0.61694	0.731758	-6.74898	-1.33757	4.29258	-8.16676	6.27236e-06	4.19988e-05	3.91937
AT1G20225	0.602699	4.30642	3.86526	0.00274888	0.013632	-2.00259	0.608552	4.30642	3.96769	0.00231084	0.00491626	-2.34067
AT1G20230	0.125113	1.38713	0.27817	0.786166	0.868692	-6.05502	-0.596919	1.38713	-1.67668	0.122445	0.158473	-5.50373
AT1G20260	0.724344	4.0653	3.24411	0.00805578	0.0288656	-2.84873	-2.0664	4.0653	-10.4813	5.68257e-07	6.80902e-06	6.54817
AT1G20270	1.03117	2.8285	3.67852	0.00378346	0.016947	-1.916	-0.756012	2.8285	-2.98206	0.0127854	0.0215231	-3.67952
AT1G20300	0.175674	2.65632	0.571196	0.579628	0.699003	-6.37925	0.0307241	2.65632	0.116719	0.909238	0.923039	-7.23488
AT1G20310	0.30437	-0.467602	0.558244	0.588131	0.706496	-5.81499	3.75459	-0.467602	3.87945	0.00268335	0.00559144	-1.33176
AT1G20330	-0.194839	4.83644	-1.20076	0.255667	0.384046	-6.33789	-0.320798	4.83644	-2.15473	0.0547917	0.0774375	-5.59442
AT1G20340	-0.389507	0.899825	-0.0729517	0.946063	0.964737	-5.63221	-3.03653	0.899825	-0.877369	0.439743	0.494191	-6.11386
AT1G20370	-1.17823	4.35458	-5.03532	0.000410285	0.00382166	0.0609309	0.165965	4.35458	0.89534	0.390239	0.44504	-7.27368
AT1G20380	0.346622	2.63143	0.950246	0.36289	0.495093	-6.02233	-0.679615	2.63143	-2.23942	0.0473148	0.0679347	-4.96864
AT1G20410	-0.497324	1.79597	-1.09407	0.297864	0.429285	-5.54462	-1.01091	1.79597	-3.2339	0.00820152	0.0146536	-3.08507
AT1G20430	-0.324014	4.42424	-1.1604	0.272643	0.402635	-6.25103	-0.86439	4.42424	-3.65306	0.00438506	0.00849208	-2.98919
AT1G20440	6.48841	0.172928	3.71724	0.00389156	0.0172482	-2.21023	-9.58376	0.172928	-5.6778	0.000193188	0.000638452	0.640288
AT1G20450	6.53441	-0.84018	2.64677	0.0328461	0.0819025	-3.43055	-6.5688	-0.84018	-2.72017	0.0295197	0.044686	-3.25156
AT1G20460	-0.52294	3.74804	-2.85936	0.015885	0.0478289	-3.60234	0.659452	3.74804	4.25821	0.00142221	0.00325398	-1.80457
AT1G20480	4.7301	-2.03066	4.00642	0.00216475	0.0115542	-2.03031	-4.77537	-2.03066	-4.35541	0.00121193	0.00285493	-0.783805
AT1G20490	-0.778478	1.88125	-2.5828	0.0259084	0.0685719	-3.76741	2.84263	1.88125	8.24808	5.71606e-06	3.91228e-05	4.42539
AT1G20510	-0.576658	0.103331	-0.563821	0.584462	0.703241	-5.33829	-2.31495	0.103331	-3.48788	0.00526118	0.00994243	-2.11647
AT1G20515	1.04247	0.0557185	1.36896	0.198971	0.31884	-4.77004	-1.88293	0.0557185	-2.98736	0.0126663	0.0213553	-2.8717
AT1G20530	2.3989	-2.35094	1.32771	0.211814	0.333734	-4.53962	-5.94444	-2.35094	-4.34086	0.00124119	0.002907	-0.782053
AT1G20540	0.604365	3.2225	1.90227	0.0842861	0.16608	-4.88792	-1.85904	3.2225	-7.04287	2.43935e-05	0.000121278	2.73
AT1G20550	0.226156	3.38912	0.953716	0.361208	0.49345	-6.32501	0.265691	3.38912	1.25012	0.23782	0.286525	-6.64946
AT1G20560	0.573304	3.24109	1.82537	0.0958625	0.183657	-5.06579	-1.21844	3.24109	-4.58563	0.000833831	0.0020953	-1.00743
AT1G20570	0.493313	-2.02526	0.257553	0.801621	0.881889	-5.0474	-3.28757	-2.02526	-2.25343	0.0461757	0.0664402	-3.72351
AT1G20575	0.03911	4.29223	0.220503	0.829617	0.899347	-7.01054	0.546755	4.29223	3.29622	0.00735187	0.013336	-3.55488
AT1G20580	-0.330977	5.84608	-2.4273	0.0340709	0.0842342	-4.62985	-0.270569	5.84608	-2.01053	0.0701709	0.0964604	-5.86173
AT1G20610	-1.07321	2.22351	-2.47212	0.0314892	0.0793545	-3.63922	-1.65209	2.22351	-6.41139	5.59102e-05	0.000236461	1.93775
AT1G20620	-1.22922	9.91532	-4.00938	0.00423795	0.0182441	-2.2633	2.72718	9.91532	8.90222	2.59517e-05	0.000127547	2.78632
AT1G20630	0.606632	6.71958	3.64837	0.00398506	0.0174806	-2.49425	1.95959	6.71958	11.8936	1.61577e-07	2.75936e-06	7.68048
AT1G20640	-0.159434	3.45547	-0.574014	0.577786	0.697439	-6.48713	-1.02842	3.45547	-4.76197	0.000629259	0.00166722	-0.828655
AT1G20650	-0.346519	4.15181	-1.96213	0.0761841	0.15405	-5.27767	1.70999	4.15181	9.79225	1.10634e-06	1.12178e-05	5.73427
AT1G20670	-0.882662	3.34572	-4.01957	0.00211734	0.0113688	-1.4682	0.721933	3.34572	4.22333	0.00150671	0.00340962	-1.80751
AT1G20680	8.14182	-2.81822	2.98174	0.023363	0.0635858	-3.20459	1.12923	-2.81822	0.296209	0.776654	0.807408	-5.38643
AT1G20691	1.7734	-0.0661083	1.01285	0.337693	0.469567	-4.93105	-4.58174	-0.0661083	-3.08922	0.013009	0.0218431	-2.68348
AT1G20693	0.626145	7.45941	3.97761	0.00227247	0.011963	-1.91648	0.173917	7.45941	1.09721	0.296551	0.348802	-7.09411
AT1G20696	1.0923	6.80855	7.8061	9.54983e-06	0.000404775	3.76367	-0.511166	6.80855	-3.62071	0.00417974	0.00814013	-3.05894
AT1G20720	0.318108	-3.11654	0.205809	0.840791	0.899852	-5.0287	-5.91223	-3.11654	-5.29248	0.000277043	0.000855094	0.361272
AT1G20760	-0.5992	4.64252	-3.59391	0.00437784	0.0186522	-2.44971	0.0375668	4.64252	0.25689	0.802121	0.830592	-7.66594
AT1G20770	-0.184412	4.67467	-0.898437	0.388659	0.521433	-6.62455	-0.275385	4.67467	-1.4813	0.167269	0.209697	-6.59711
AT1G20780	0.124596	3.99592	0.706441	0.494961	0.622594	-6.73168	0.82098	3.99592	4.90708	0.000500791	0.00138505	-0.718433
AT1G20810	-0.135146	2.03687	-0.340544	0.740018	0.833136	-6.23123	-0.536282	2.03687	-1.76895	0.105262	0.13831	-5.60138
AT1G20816	0.22938	3.50082	1.02115	0.329643	0.461952	-6.1847	-0.844878	3.50082	-4.50114	0.000955677	0.00234389	-1.25345
AT1G20823	1.62013	1.17328	4.70009	0.000694254	0.00533401	-0.154231	2.46503	1.17328	4.51494	0.000934571	0.0023024	-0.479465
AT1G20830	0.986838	3.02958	4.04508	0.00202848	0.0110455	-1.36873	-0.304459	3.02958	-1.33941	0.208104	0.254417	-6.36527
AT1G20840	0.544397	3.39786	1.66152	0.125498	0.226017	-5.1822	-2.97351	3.39786	-11.2549	2.80614e-07	4.07935e-06	7.37998
AT1G20870	1.63603	2.77275	7.50317	1.37447e-05	0.000478751	3.58786	1.84903	2.77275	6.47177	5.15336e-05	0.000221904	2.10391
AT1G20880	-0.632052	4.08441	-3.0294	0.0117593	0.0381706	-3.38862	0.890832	4.08441	4.88764	0.000516254	0.00142022	-0.80339
AT1G20890	-0.277873	3.94582	-1.39447	0.19136	0.309889	-5.92486	-0.0235767	3.94582	-0.139989	0.89126	0.907617	-7.58748
AT1G20900	0.469108	3.44735	1.77556	0.104118	0.195825	-5.11778	-2.01233	3.44735	-9.30203	1.81988e-06	1.63307e-05	5.40405
AT1G20910	-0.936457	3.84014	-3.86102	0.00276876	0.0137036	-1.81905	0.359032	3.84014	1.89682	0.0850623	0.114497	-5.93181
AT1G20920	0.427988	5.32375	2.59172	0.0255035	0.0678371	-4.317	-0.551344	5.32375	-3.41413	0.00598205	0.011109	-3.4081
AT1G20930	0.318108	-3.16545	0.206979	0.8399	0.899852	-5.02854	-5.76574	-3.16545	-5.18031	0.000328421	0.000982472	0.232542
AT1G20950	-1.10655	3.44517	-3.39229	0.00621443	0.0239772	-2.36812	-1.76488	3.44517	-8.29673	5.4089e-06	3.75909e-05	4.16686
AT1G20960	-1.571	7.2683	-9.53762	1.42903e-06	0.000153272	5.73596	1.23946	7.2683	7.41053	1.5396e-05	8.44716e-05	2.85735
AT1G20970	-1.36897	6.29589	-7.5625	1.27882e-05	0.000460951	3.46514	2.10982	6.29589	11.6939	1.91478e-07	3.08717e-06	7.50317
AT1G20980	-1.17038	5.22817	-6.63262	4.15702e-05	0.000887402	2.28227	0.938628	5.22817	5.73815	0.000143437	0.000501501	0.458031
AT1G21000	-1.04315	7.83492	-5.49714	0.000204057	0.00243512	0.598606	2.78315	7.83492	14.7094	1.86558e-08	6.42183e-07	9.97195
AT1G21010	-0.658379	1.56307	-1.5624	0.147171	0.254541	-5.02125	0.185034	1.56307	0.599096	0.561538	0.609797	-6.81032
AT1G21050	-0.478903	0.654222	-0.675533	0.513625	0.638853	-5.38077	-2.67901	0.654222	-5.8693	0.000118808	0.000429387	1.5274
AT1G21060	1.08768	2.46933	3.0745	0.0108592	0.0359961	-2.83628	-1.23256	2.46933	-3.96124	0.00233615	0.00496111	-1.84154
AT1G21065	0.183586	5.90236	1.32048	0.214133	0.336484	-6.32185	0.856505	5.90236	6.1655	7.83144e-05	0.000308177	1.09873
AT1G21070	0.392275	1.00442	0.46322	0.652456	0.762065	-5.63515	-2.74904	1.00442	-4.28372	0.00136355	0.00314225	-0.879551
AT1G21080	-0.0298509	4.73919	-0.208381	0.838832	0.899852	-7.11811	1.35981	4.73919	9.56651	1.38776e-06	1.33246e-05	5.43348
AT1G21090	7.57292	0.318218	7.08139	2.32275e-05	0.000649558	0.204822	-8.94096	0.318218	-8.48213	4.39193e-06	3.191e-05	3.12305
AT1G21100	-4.5643	-1.92874	-3.0078	0.0122168	0.0393289	-2.91879	0.338147	-1.92874	0.435476	0.671843	0.712383	-6.16571
AT1G21130	-5.55525	-2.85182	-4.24388	0.0014563	0.00877272	-1.6897	5.10824	-2.85182	4.01088	0.00214856	0.00461343	-1.21615
AT1G21150	-1.69578	-0.324286	-1.84187	0.0932615	0.179758	-4.1502	-0.924786	-0.324286	-1.82231	0.0963518	0.127863	-4.91065
AT1G21160	-1.14251	4.18598	-6.628	4.18255e-05	0.00089069	2.37574	1.28217	4.18598	8.74468	3.28936e-06	2.56585e-05	4.53025
AT1G21170	0.421508	3.15528	1.61799	0.134642	0.238288	-5.30903	-1.49084	3.15528	-6.99314	2.59926e-05	0.000127677	2.64559
AT1G21190	-0.0618504	4.98806	-0.365236	0.722029	0.81911	-7.07857	0.910468	4.98806	5.51513	0.0001987	0.000653541	0.135529
AT1G21200	0.531163	2.32687	1.50701	0.160656	0.271621	-5.31157	-0.679754	2.32687	-2.26922	0.0449243	0.0648145	-4.81939
AT1G21260	1.32172	0.376846	2.22093	0.0488582	0.110182	-3.80862	-0.691924	0.376846	-1.26068	0.234136	0.28257	-5.58458
AT1G21280	0.0836501	1.10246	0.205999	0.840646	0.899852	-6.14951	0.962544	1.10246	2.54625	0.0276343	0.0421622	-4.04406
AT1G21310	3.79244	2.07909	3.05338	0.0113246	0.0371225	-2.64159	-8.97193	2.07909	-7.54038	1.34683e-05	7.64709e-05	3.0902
AT1G21350	1.22674	2.212	3.29702	0.00734151	0.0270331	-2.39721	-1.38186	2.212	-4.20284	0.00155879	0.00350717	-1.34257
AT1G21370	-0.24427	3.34821	-0.896133	0.389834	0.522491	-6.31805	0.0568661	3.34821	0.254109	0.804213	0.832466	-7.43495
AT1G21380	-0.167707	4.39892	-1.02797	0.32657	0.458999	-6.50168	0.585848	4.39892	3.89066	0.00263278	0.005504	-2.5249
AT1G21390	-0.396833	0.790582	-0.792207	0.445393	0.576912	-5.60881	0.0506036	0.790582	0.135511	0.894715	0.910608	-6.71493
AT1G21400	2.18865	3.5867	12.3183	1.13522e-07	4.34097e-05	8.31143	3.19046	3.5867	10.9158	3.80325e-07	5.00742e-06	7.10979
AT1G21410	0.105713	5.5239	0.631614	0.540854	0.66381	-6.98753	2.60501	5.5239	14.9915	1.53476e-08	5.59631e-07	10.1762
AT1G21440	-0.283867	2.44772	-0.708917	0.493483	0.62146	-6.06672	-1.34947	2.44772	-4.66971	0.000728715	0.00188087	-0.742425
AT1G21450	-1.04814	4.7437	-6.70804	3.76297e-05	0.000835741	2.39012	2.02148	4.7437	13.4911	4.51684e-08	1.12857e-06	9.04805
AT1G21460	-1.02202	5.78694	-6.13403	8.18126e-05	0.00135095	1.53814	1.15877	5.78694	7.10974	2.24078e-05	0.000113733	2.43006
AT1G21480	0.419496	2.38362	1.36285	0.200832	0.32115	-5.46537	-1.10868	2.38362	-4.44541	0.00104621	0.00252787	-1.058
AT1G21560	2.15234	2.06882	3.67271	0.00382142	0.0170476	-1.65245	-3.49754	2.06882	-6.51548	4.85947e-05	0.000211789	2.38206
AT1G21580	0.0505959	4.98817	0.309641	0.762761	0.851384	-7.06796	-0.0150506	4.98817	-0.0967256	0.924726	0.9359	-7.70427
AT1G21590	-0.503275	4.89524	-3.11192	0.0101657	0.0341991	-3.35234	0.160877	4.89524	1.08604	0.301244	0.353872	-7.10676
AT1G21600	-0.740599	5.70002	-4.41016	0.00110808	0.00729729	-1.17021	0.683292	5.70002	4.16772	0.00165246	0.00368727	-2.11091
AT1G21610	-0.872397	4.41042	-4.2933	0.00134218	0.00828969	-1.23609	0.986784	4.41042	5.5276	0.000195076	0.000643909	0.177662
AT1G21630	-0.865059	4.95486	-5.60482	0.000174146	0.00219272	0.833142	0.146575	4.95486	1.06286	0.311168	0.364289	-7.1391
AT1G21640	-0.453313	4.03785	-2.37669	0.0372339	0.0899525	-4.53661	1.13507	4.03785	6.5336	4.74298e-05	0.000207638	1.73673
AT1G21650	-0.37116	4.32927	-2.00056	0.0713721	0.146749	-5.21921	1.22237	4.32927	6.97715	2.65307e-05	0.000129617	2.3218
AT1G21651	-0.778054	2.60713	-1.23456	0.254241	0.382721	-5.64993	-0.380918	2.60713	-0.882731	0.404762	0.459785	-6.90573
AT1G21660	0.336001	5.02015	2.37357	0.037438	0.0903464	-4.69999	0.759153	5.02015	5.4322	0.000224701	0.000722181	0.0113347
AT1G21670	-0.361623	2.40201	-1.44421	0.177224	0.292381	-5.69707	2.8876	2.40201	9.25603	1.90893e-06	1.69244e-05	5.49714
AT1G21680	-1.29849	5.94291	-5.93129	0.000140519	0.00192074	1.02901	1.80692	5.94291	8.37918	7.45959e-06	4.80378e-05	3.68465
AT1G21690	0.225906	3.77667	1.11606	0.288755	0.41956	-6.17269	-0.762438	3.77667	-4.41669	0.00109634	0.00262697	-1.4605
AT1G21700	-0.76478	4.64292	-4.45073	0.00103719	0.00699424	-1.00525	0.784344	4.64292	5.07522	0.000385794	0.0011189	-0.557899
AT1G21710	-0.156323	3.09175	-0.588104	0.568627	0.689423	-6.34042	-1.3506	3.09175	-6.75238	3.55017e-05	0.000164292	2.28397
AT1G21720	-0.253993	5.29018	-1.70779	0.11639	0.213438	-5.75847	0.477777	5.29018	3.32032	0.00704796	0.0128497	-3.59877
AT1G21730	2.5819	-0.152454	1.72301	0.113526	0.209453	-4.2424	-5.49109	-0.152454	-4.12785	0.00176599	0.00389953	-0.996266
AT1G21740	-1.12678	3.28307	-2.68481	0.0224252	0.0617114	-3.58676	-1.37478	3.28307	-5.04214	0.000466269	0.00130434	-0.486514
AT1G21750	1.78663	6.01876	7.88592	1.20311e-05	0.000443662	3.62224	-2.87722	6.01876	-12.4968	1.68033e-07	2.82358e-06	7.7735
AT1G21760	-0.692825	4.76749	-4.14685	0.00171091	0.00979336	-1.58404	1.88421	4.76749	11.5051	2.2533e-07	3.48291e-06	7.35564
AT1G21770	-1.23515	5.33023	-7.30222	1.76018e-05	0.000552886	3.14505	2.48092	5.33023	14.8217	1.72547e-08	6.05808e-07	10.0448
AT1G21780	-0.276885	6.50218	-2.00083	0.0713385	0.146714	-5.34878	1.02255	6.50218	7.35377	1.65123e-05	8.97284e-05	2.76192
AT1G21790	-0.337956	4.16752	-1.81325	0.097814	0.186631	-5.49103	1.39646	4.16752	7.83114	9.2709e-06	5.70792e-05	3.4652
AT1G21830	1.40002	0.303673	1.25821	0.236389	0.362771	-4.90794	-2.40152	0.303673	-2.50228	0.0309289	0.0465787	-3.6858
AT1G21840	1.24163	1.19795	2.27263	0.0446578	0.103061	-3.80599	-1.92862	1.19795	-4.04386	0.00203265	0.00439403	-1.30377
AT1G21880	1.03881	2.88105	2.78058	0.0182619	0.0529466	-3.40447	-1.57154	2.88105	-4.84736	0.000549938	0.00149442	-0.439205
AT1G21900	0.73072	4.45063	4.02422	0.00210087	0.0113115	-1.69039	-0.504485	4.45063	-2.93234	0.0139606	0.0232236	-4.17089
AT1G21910	0.499393	-1.92154	0.271976	0.7908	0.872603	-5.01856	-5.10411	-1.92154	-3.87096	0.00272236	0.00566166	-1.4038
AT1G21920	-0.353642	4.42867	-1.82951	0.095204	0.182898	-5.30265	-1.56409	4.42867	-9.86348	1.0309e-06	1.06542e-05	5.80877
AT1G21930	1.34562	2.64825	4.21047	0.00153917	0.0091005	-0.953625	-1.48411	2.64825	-5.19465	0.000321324	0.000964355	0.190622
AT1G21980	0.11787	2.08479	0.241748	0.813531	0.890867	-6.00343	-3.25284	2.08479	-9.20154	2.02059e-06	1.76475e-05	5.47827
AT1G22020	-0.208899	4.25817	-1.25267	0.236924	0.363402	-6.21832	0.488014	4.25817	3.2317	0.00823324	0.0146983	-3.6769
AT1G22030	-1.88297	-2.41215	-1.07351	0.30658	0.438221	-4.70863	-3.61024	-2.41215	-2.9603	0.0132868	0.0222395	-2.70901
AT1G22040	-0.428679	3.27889	-2.10081	0.060126	0.128789	-4.76618	0.650283	3.27889	3.80877	0.00302657	0.00620554	-2.47935
AT1G22050	0.29319	2.01383	0.937451	0.369137	0.501516	-6.02439	1.10978	2.01383	3.56822	0.00457677	0.00881253	-2.48126
AT1G22060	1.03749	4.44635	5.40936	0.000232484	0.00265732	0.616308	-1.26227	4.44635	-6.96573	2.6922e-05	0.000131143	2.39491
AT1G22070	0.415914	4.16713	2.61438	0.024503	0.0658155	-4.17937	0.800901	4.16713	5.13745	0.000350647	0.0010361	-0.357063
AT1G22110	-0.135352	1.68434	-0.234171	0.819258	0.895133	-6.04014	-1.61133	1.68434	-3.86877	0.00273251	0.00567941	-1.87229
AT1G22140	0.764443	2.89788	2.7529	0.0191789	0.0549172	-3.57041	-0.115081	2.89788	-0.449491	0.662017	0.70332	-7.14393
AT1G22160	0.430237	0.419594	0.760397	0.463391	0.593753	-5.60144	0.340654	0.419594	0.660837	0.522645	0.572685	-6.26475
AT1G22170	4.92792	2.0174	5.90178	0.0001432	0.0019376	1.1041	-2.65517	2.0174	-3.13534	0.0104359	0.018041	-2.7531
AT1G22180	0.873407	4.16866	5.428	0.000226112	0.00260544	0.555198	1.35193	4.16866	7.86044	8.95564e-06	5.55179e-05	3.56394
AT1G22190	-1.27946	6.05066	-8.17198	6.23491e-06	0.000314247	4.21076	2.97745	6.05066	18.9398	1.35818e-09	1.15485e-07	12.6743
AT1G22200	-0.61087	5.42176	-3.84496	0.00284548	0.013981	-2.13571	0.963135	5.42176	6.24769	6.9909e-05	0.000281847	1.22002
AT1G22250	-1.77049	0.296855	-1.89888	0.0847682	0.166749	-4.13691	-0.788582	0.296855	-1.64365	0.129182	0.166141	-5.3934
AT1G22260	2.70067	-0.94352	1.80744	0.0987634	0.188208	-4.15076	-4.3785	-0.94352	-3.26023	0.00783098	0.0140831	-2.26515
AT1G22270	0.318225	4.31375	1.60093	0.138382	0.243316	-5.75106	-0.254849	4.31375	-1.39543	0.191079	0.236113	-6.6449
AT1G22280	-0.160014	4.63763	-1.02156	0.329458	0.461803	-6.59731	1.67654	4.63763	10.6521	4.84474e-07	6.0268e-06	6.56246
AT1G22300	0.453506	6.26584	2.77716	0.0183729	0.0531981	-4.03823	-1.3877	6.26584	-8.38653	4.8877e-06	3.45557e-05	4.06976
AT1G22310	0.500449	2.98024	1.96359	0.0759967	0.153759	-4.85408	-0.423745	2.98024	-1.91999	0.0818085	0.110634	-5.57507
AT1G22350	-0.39514	1.66213	-1.20784	0.253042	0.381407	-5.72544	2.42011	1.66213	6.58392	4.43486e-05	0.000196497	2.37117
AT1G22360	-1.5281	-2.51653	-0.887201	0.394412	0.527021	-4.80189	-4.01511	-2.51653	-3.23406	0.00819917	0.0146524	-2.30349
AT1G22370	-0.0627429	4.34229	-0.286993	0.779828	0.864238	-7.09407	2.50955	4.34229	10.2677	1.00929e-06	1.0483e-05	5.92401
AT1G22380	-1.27966	3.43372	-4.32762	0.00199708	0.0109367	-1.50127	4.42357	3.43372	10.3842	3.02046e-06	2.40081e-05	5.1752
AT1G22400	-1.3636	4.2535	-5.95734	0.000104833	0.00158754	1.45506	0.930048	4.2535	5.06591	0.000391368	0.00113077	-0.557883
AT1G22403	-0.20249	1.63836	-0.532769	0.605046	0.721347	-6.11076	0.361326	1.63836	1.14755	0.276084	0.327465	-6.30264
AT1G22410	-0.535066	4.81176	-2.67446	0.0220342	0.0608829	-4.16148	1.44164	4.81176	7.46319	1.44326e-05	8.04659e-05	2.92623
AT1G22430	1.58293	4.69907	7.17379	2.523e-05	0.000671921	2.84016	0.791201	4.69907	3.46285	0.00579987	0.0108083	-3.27641
AT1G22440	0.318108	-2.83291	0.20905	0.838323	0.899852	-5.02827	-6.75986	-2.83291	-6.19967	7.4695e-05	0.000296789	1.31316
AT1G22450	-0.0710032	5.56504	-0.406054	0.692679	0.795522	-7.06085	-0.83962	5.56504	-4.93635	0.000478418	0.00133354	-0.792271
AT1G22500	-1.96413	2.5174	-6.10618	8.50501e-05	0.00138364	1.83464	3.12288	2.5174	10.4632	5.78012e-07	6.89772e-06	6.656
AT1G22510	-0.176844	2.44682	-0.605479	0.557444	0.679788	-6.30291	0.313397	2.44682	1.29445	0.22266	0.270221	-6.37111
AT1G22520	-0.114142	4.13628	-0.638937	0.536257	0.659726	-6.75772	0.273904	4.13628	1.71447	0.115124	0.150047	-6.20998
AT1G22530	-0.8345	4.47214	-4.10605	0.00183149	0.01025	-1.42334	-1.33791	4.47214	-8.40858	4.76824e-06	3.38887e-05	4.15557
AT1G22540	-0.347723	1.0604	-0.599744	0.561122	0.682852	-5.64911	-1.6178	1.0604	-4.16933	0.00164803	0.00368036	-1.21336
AT1G22570	-2.70645	-0.942827	-2.11811	0.0583627	0.126149	-3.82793	0.0235275	-0.942827	0.0391384	0.969498	0.973761	-6.40419
AT1G22590	-1.71104	-0.467003	-1.92731	0.080805	0.161006	-4.05168	-0.365583	-0.467003	-0.731291	0.480259	0.532646	-6.15432
AT1G22600	-0.224296	6.51652	-1.06143	0.313038	0.444777	-6.61219	1.19634	6.51652	5.64269	0.000201223	0.000659863	0.157489
AT1G22620	-1.14854	6.12741	-7.05131	2.41329e-05	0.000663277	2.80282	1.89311	6.12741	11.6875	1.92533e-07	3.09849e-06	7.49478
AT1G22640	-0.525619	2.62844	-1.62418	0.133307	0.236545	-5.17277	-0.651242	2.62844	-2.8075	0.0174122	0.0281224	-4.07927
AT1G22650	0.318108	-3.21297	0.185259	0.85648	0.906412	-5.03128	-5.63379	-3.21297	-4.52068	0.000925931	0.00228335	-0.557301
AT1G22660	-0.0576985	3.96515	-0.289322	0.777846	0.862693	-6.85994	-0.0922704	3.96515	-0.533683	0.604435	0.64964	-7.43378
AT1G22700	0.301718	4.57937	1.69494	0.118857	0.216674	-5.61368	-1.0869	4.57937	-6.71984	3.70502e-05	0.000169629	1.99617
AT1G22710	1.08862	4.93577	3.79366	0.00429076	0.0184021	-2.32086	-1.77339	4.93577	-6.38836	0.000129328	0.00046078	0.881154
AT1G22730	0.067502	5.07091	0.430447	0.675384	0.781568	-6.99096	-0.904263	5.07091	-6.12855	8.24394e-05	0.000320891	1.08986
AT1G22740	0.931173	0.927297	1.43521	0.181209	0.297311	-5.12128	0.461393	0.927297	0.710376	0.493412	0.544554	-6.3548
AT1G22750	0.887767	1.69615	2.44437	0.0330639	0.0823225	-3.837	0.3882	1.69615	1.08971	0.299698	0.352221	-6.27593
AT1G22770	0.872076	4.10562	3.23871	0.00889325	0.0309428	-3.08904	0.0789099	4.10562	0.302915	0.768165	0.799954	-7.50881
AT1G22780	-0.0125648	7.13518	-0.0799304	0.937763	0.959873	-7.19629	-1.85811	7.13518	-11.4252	2.41571e-07	3.67581e-06	7.27533
AT1G22790	-0.168605	4.30521	-0.978623	0.349304	0.481311	-6.49728	0.0685987	4.30521	0.447177	0.663635	0.704699	-7.54228
AT1G22800	-0.399849	4.38925	-1.35919	0.208174	0.329682	-6.10371	0.498819	4.38925	1.88283	0.0934207	0.12433	-6.02072
AT1G22830	-0.816599	2.71961	-2.58781	0.02568	0.0681621	-3.77733	0.528425	2.71961	2.19102	0.0514585	0.0732623	-5.19406
AT1G22840	-0.019288	5.79209	-0.122528	0.904744	0.937059	-7.16779	-0.58315	5.79209	-3.74337	0.00338473	0.00681599	-2.84114
AT1G22850	0.745516	3.14361	2.58457	0.0258275	0.0684287	-3.79598	-1.54198	3.14361	-6.31838	6.34514e-05	0.000261475	1.73391
AT1G22860	-0.298983	3.91021	-1.46214	0.17235	0.286057	-5.86178	0.394385	3.91021	2.22786	0.048274	0.0692214	-5.37633
AT1G22870	0.264455	2.81694	0.935479	0.370107	0.502243	-6.08625	-0.647844	2.81694	-2.78881	0.0179979	0.0289487	-4.09027
AT1G22880	-0.618023	4.37728	-3.3245	0.00699657	0.0261303	-2.90135	0.501145	4.37728	3.09135	0.0105413	0.0181982	-3.95793
AT1G22882	1.47395	2.90204	5.07037	0.000388689	0.00367979	0.383064	-1.98192	2.90204	-7.62639	1.18378e-05	6.8972e-05	3.59524
AT1G22885	4.29418	-1.06129	3.19861	0.00872638	0.0305963	-2.67207	-2.48461	-1.06129	-1.81835	0.096989	0.128622	-4.30321
AT1G22890	-2.32946	1.65106	-4.58666	0.00100398	0.00684107	-0.465603	4.07431	1.65106	7.36738	2.42294e-05	0.000120633	3.06972
AT1G22910	-3.55534	-0.179252	-2.41207	0.0349942	0.0858865	-3.50314	-0.888197	-0.179252	-1.76147	0.10657	0.139883	-5.26847
AT1G22920	-0.533476	4.63474	-3.50228	0.00513117	0.0209268	-2.64292	0.55951	4.63474	4.04678	0.0020227	0.0043773	-2.28552
AT1G22930	0.00954522	6.69092	0.063012	0.950915	0.967974	-7.18663	1.80122	6.69092	11.9266	1.57144e-07	2.72601e-06	7.71181
AT1G22940	-0.115063	3.99536	-0.587174	0.56923	0.689868	-6.73641	0.0467662	3.99536	0.274632	0.788812	0.818853	-7.55886
AT1G22950	1.48687	3.06727	5.59158	0.000177557	0.0022182	1.12014	-1.54515	3.06727	-6.36767	5.93275e-05	0.00024782	1.87043
AT1G22960	-0.280979	2.97759	-1.04215	0.320244	0.452457	-6.03074	-0.296417	2.97759	-1.41193	0.186293	0.2308	-6.37549
AT1G22970	0.705185	4.38618	4.14145	0.00172637	0.0098519	-1.50248	-0.0865681	4.38618	-0.530636	0.606473	0.651552	-7.46428
AT1G22980	0.673313	3.28156	2.46007	0.0321637	0.0805638	-3.98431	-2.18176	3.28156	-9.5969	1.34571e-06	1.30419e-05	5.75918
AT1G22985	-0.525002	4.00346	-2.85328	0.0160567	0.0482449	-3.81228	2.96024	4.00346	13.7631	3.685e-08	9.97448e-07	9.37245
AT1G22990	6.16597	-3.50951	5.70148	0.00015126	0.00201491	-0.62494	1.12923	-3.50951	0.774554	0.455324	0.509455	-5.17001
AT1G23000	0.687988	3.1174	2.00995	0.0702405	0.144896	-4.70486	-1.77331	3.1174	-6.17792	7.69768e-05	0.000303976	1.54929
AT1G23010	0.128681	2.03214	0.442764	0.666725	0.77431	-6.39871	1.45204	2.03214	4.90501	0.000502412	0.00138888	-0.221971
AT1G23020	0.896964	2.27629	2.82098	0.0170016	0.050245	-3.31022	-0.052003	2.27629	-0.174199	0.864951	0.885644	-7.04243
AT1G23030	4.62968	-1.08321	2.4581	0.0333782	0.082962	-3.51653	-7.70117	-1.08321	-4.59448	0.00094179	0.00231661	-0.549691
AT1G23040	1.51676	1.63278	2.51735	0.0300636	0.0766737	-3.60035	-1.04933	1.63278	-1.87869	0.0890725	0.119229	-5.11976
AT1G23050	1.72242	1.90768	4.11927	0.00181764	0.0101967	-1.12226	0.92563	1.90768	1.93073	0.0805279	0.109078	-5.12637
AT1G23052	1.72242	1.90768	4.11927	0.00181764	0.0101967	-1.12226	0.92563	1.90768	1.93073	0.0805279	0.109078	-5.12637
AT1G23060	0.318108	-3.15435	0.21558	0.833356	0.899347	-5.02738	-5.78415	-3.15435	-5.41539	0.000230402	0.000736064	0.494368
AT1G23070	-0.945978	7.41158	-5.61505	0.000171559	0.00217886	0.765914	1.73755	7.41158	10.2483	7.08874e-07	8.10208e-06	6.12981
AT1G23080	-1.10621	-0.129671	-0.714465	0.490184	0.618753	-4.99387	-5.77254	-0.129671	-6.22221	7.24061e-05	0.000289987	1.88342
AT1G23090	3.06572	2.45112	5.75335	0.000248577	0.00278682	0.922518	-0.769997	2.45112	-1.3766	0.201056	0.247071	-5.93141
AT1G23100	1.33183	2.67153	3.79	0.00312515	0.0149095	-1.6401	-1.66619	2.67153	-5.33333	0.000260515	0.000812494	0.412773
AT1G23120	-0.505276	5.06413	-3.1964	0.00876042	0.0306353	-3.29749	3.24223	5.06413	18.6927	1.55789e-09	1.22885e-07	12.556
AT1G23170	0.393154	0.788253	0.471224	0.646912	0.7574	-5.54344	-3.00851	0.788253	-4.80867	0.000584485	0.00156793	-0.0026969
AT1G23180	-0.299365	4.45485	-1.75496	0.107719	0.201208	-5.58941	0.697378	4.45485	4.43858	0.00105791	0.00255156	-1.58749
AT1G23190	0.486616	4.30081	2.54685	0.0276048	0.0719468	-4.13081	-1.84755	4.30081	-10.9456	3.70194e-07	4.90245e-06	6.94682
AT1G23200	7.19757	-3.15082	5.68231	0.00015553	0.00205462	-0.559796	1.12923	-3.15082	0.64517	0.532363	0.58221	-5.24704
AT1G23205	5.85749	-0.598134	3.89632	0.00260759	0.0131325	-1.96322	-4.41159	-0.598134	-2.93079	0.0139987	0.023276	-2.74444
AT1G23220	0.469963	4.18663	2.60906	0.0247343	0.0663428	-4.16539	0.360893	4.18663	2.09563	0.0606636	0.0848297	-5.59644
AT1G23230	-0.108474	4.40099	-0.488797	0.634817	0.747321	-6.89471	0.151715	4.40099	0.755869	0.46599	0.519242	-7.35977
AT1G23260	1.2769	2.92331	5.01113	0.000425929	0.00390416	0.257396	-1.17579	2.92331	-5.09179	0.000376085	0.00109543	-0.0540604
AT1G23280	-0.180972	5.51652	-1.27665	0.22865	0.353828	-6.34007	-0.0929595	5.51652	-0.672831	0.515276	0.565563	-7.48887
AT1G23290	-0.338538	7.00112	-2.01946	0.0691109	0.143221	-5.32036	-1.74375	7.00112	-10.0912	8.24786e-07	9.00558e-06	5.97195
AT1G23310	-0.622064	4.90712	-3.67394	0.00381336	0.0170325	-2.36817	0.430354	4.90712	2.77047	0.0185916	0.0297757	-4.56583
AT1G23330	1.84688	0.224596	2.53937	0.0279714	0.0727191	-3.29699	-1.93986	0.224596	-2.94155	0.0137348	0.0228892	-2.9276
AT1G23340	-1.08557	-2.43037	-0.681387	0.510058	0.635585	-4.89676	-5.14995	-2.43037	-4.5038	0.000951573	0.0023361	-0.568596
AT1G23360	0.144475	1.14524	0.247457	0.809223	0.887643	-5.82497	-1.96887	1.14524	-4.56986	0.000855276	0.00213971	-0.507931
AT1G23380	-1.01972	2.04383	-2.86057	0.0158508	0.0477506	-3.17162	1.02672	2.04383	3.73472	0.0034353	0.00690042	-2.31933
AT1G23390	-0.164914	1.91583	-0.368039	0.719997	0.817705	-6.29423	0.583333	1.91583	1.52293	0.156673	0.197611	-5.9159
AT1G23400	-0.546359	4.63005	-3.10191	0.0103468	0.0347063	-3.32451	0.154165	4.63005	0.988148	0.344828	0.398943	-7.19144
AT1G23440	0.993645	5.52603	5.39199	0.000238593	0.00270939	0.405701	2.89172	5.52603	14.5295	2.11677e-08	6.98575e-07	9.86304
AT1G23450	-2.039	0.58881	-3.27224	0.00766757	0.0278573	-2.2579	2.65282	0.58881	5.38799	0.000240022	0.000759898	0.774087
AT1G23460	-1.96761	2.19071	-6.61294	4.26698e-05	0.000902721	2.52234	2.70652	2.19071	10.6411	4.8946e-07	6.07655e-06	6.84134
AT1G23470	-0.754537	-0.0953447	-1.06076	0.312081	0.443855	-5.14606	0.462075	-0.0953447	0.875391	0.400523	0.455322	-6.0538
AT1G23490	0.163851	6.15419	1.12459	0.28528	0.415989	-6.54775	-0.322624	6.15419	-2.20039	0.0506304	0.072247	-5.5529
AT1G23550	-0.0520314	3.67573	-0.337127	0.74252	0.835044	-6.97504	2.46525	3.67573	13.6626	3.97131e-08	1.04341e-06	9.31636
AT1G23710	-1.33674	4.31366	-6.85704	3.09745e-05	0.000749438	2.62754	2.70128	4.31366	14.07	2.94167e-08	8.55274e-07	9.54176
AT1G23740	0.191001	2.7657	0.510433	0.620079	0.73464	-6.33374	-1.11192	2.7657	-3.7704	0.00323167	0.00655805	-2.33287
AT1G23750	1.68925	3.62219	6.14357	8.07346e-05	0.001341	1.86456	-2.1181	3.62219	-8.26942	5.57908e-06	3.84395e-05	4.2789
AT1G23780	-0.521531	4.01865	-3.03983	0.0115446	0.0376964	-3.42149	1.76012	4.01865	10.5699	5.22985e-07	6.39284e-06	6.53796
AT1G23800	3.25728	0.937731	5.2879	0.000278967	0.00298872	0.679059	0.696001	0.937731	0.914444	0.380564	0.435475	-5.90909
AT1G23820	-0.969133	7.40539	-6.75193	3.55225e-05	0.000808586	2.39761	-1.04075	7.40539	-7.00978	2.54453e-05	0.000125454	2.33175
AT1G23840	-1.35166	-0.953312	-0.855862	0.41077	0.54298	-4.88887	-3.80588	-0.953312	-4.16752	0.00165302	0.00368806	-0.899447
AT1G23860	-0.113254	5.75537	-0.781898	0.451175	0.582557	-6.84779	-0.603795	5.75537	-4.23225	0.0014846	0.00337	-1.98631
AT1G23870	-0.8347	4.43661	-3.4979	0.00517031	0.0210328	-2.52482	-0.460922	4.43661	-2.39656	0.0359591	0.053247	-5.17223
AT1G23880	1.18005	1.31429	2.25286	0.0462215	0.105699	-3.97153	-0.509706	1.31429	-1.03929	0.32151	0.375124	-6.14848
AT1G23890	-0.426576	3.46011	-1.98516	0.0732655	0.14959	-4.94446	0.0468671	3.46011	0.272855	0.790142	0.820121	-7.47146
AT1G23900	-0.49233	4.90286	-3.15583	0.00940879	0.0322676	-3.28438	0.323683	4.90286	2.24582	0.0467912	0.0672215	-5.46442
AT1G23915	-0.670715	0.771578	-1.06236	0.311388	0.44302	-5.24533	-0.909643	0.771578	-2.25524	0.0460309	0.0662535	-4.48586
AT1G23935	-0.295934	5.45346	-2.15928	0.0543625	0.119339	-5.07867	0.979932	5.45346	7.28047	1.80846e-05	9.61161e-05	2.65888
AT1G23950	-0.180669	6.04822	-1.36986	0.198699	0.318548	-6.25919	1.57087	6.04822	11.916	1.58548e-07	2.7386e-06	7.69699
AT1G23960	-0.492321	5.89339	-3.72913	0.00346842	0.0159044	-2.356	0.608572	5.89339	4.65155	0.000750171	0.00191963	-1.28464
AT1G23970	-0.629586	5.65339	-4.6613	0.000738563	0.00558766	-0.759425	1.34839	5.65339	10.1317	7.93051e-07	8.74594e-06	5.98719
AT1G23980	-0.315092	2.10311	-0.905516	0.385064	0.517518	-5.97127	0.372967	2.10311	1.31493	0.21593	0.263052	-6.25703
AT1G24030	-2.02792	-1.09041	-1.41925	0.184202	0.301097	-4.51941	-0.892537	-1.09041	-1.20022	0.255868	0.306005	-5.55767
AT1G24040	-0.711605	3.36239	-3.33672	0.00684841	0.0257621	-2.68405	0.972435	3.36239	5.49069	0.000206013	0.000672813	0.290742
AT1G24050	-0.233218	6.39385	-1.50663	0.160751	0.271755	-6.07914	-0.258963	6.39385	-1.65678	0.126465	0.163041	-6.39607
AT1G24090	-0.0693861	2.5164	-0.287357	0.77931	0.863718	-6.61483	1.69804	2.5164	6.82997	3.20825e-05	0.000151498	2.52128
AT1G24095	1.85412	1.58406	3.84919	0.00282508	0.0139119	-1.38599	-1.77119	1.58406	-3.95804	0.00234882	0.00498021	-1.50103
AT1G24100	0.0547454	3.52259	0.220476	0.829637	0.899347	-6.66331	-1.10022	3.52259	-5.51249	0.000199477	0.000655644	0.38038
AT1G24120	-0.370151	3.56553	-1.76197	0.106482	0.199321	-5.32523	0.156882	3.56553	0.913101	0.381238	0.436161	-7.09648
AT1G24150	-0.700447	1.04977	-1.1554	0.272995	0.402986	-5.31367	-0.110592	1.04977	-0.265431	0.795705	0.825116	-6.80474
AT1G24160	0.297985	4.94544	1.51917	0.157607	0.267623	-5.96913	-0.411986	4.94544	-2.20453	0.0502682	0.0717953	-5.50662
AT1G24170	4.57116	-1.05984	2.80138	0.0176017	0.0515078	-3.15385	-7.75803	-1.05984	-5.3412	0.000257455	0.000805089	0.435984
AT1G24180	-0.595672	6.00224	-4.2306	0.00148867	0.00891885	-1.48764	0.571757	6.00224	4.08818	0.00188706	0.00412545	-2.24605
AT1G24190	-0.644627	4.91974	-3.9922	0.00221724	0.0117438	-1.81636	0.472908	4.91974	3.1882	0.00888766	0.0156974	-3.82554
AT1G24210	1.65106	0.673444	3.24956	0.00797906	0.0286556	-2.29584	-0.205803	0.673444	-0.406025	0.6927	0.731105	-6.35614
AT1G24240	1.13558	1.02565	1.38407	0.194739	0.314222	-4.94601	-2.25478	1.02565	-3.19496	0.00890048	0.0157141	-2.69406
AT1G24265	-0.248055	3.24952	-1.0657	0.309942	0.441665	-6.16395	0.4704	3.24952	2.38424	0.0367446	0.0542365	-4.96546
AT1G24267	-0.228537	4.89585	-1.52584	0.155956	0.265666	-5.98513	0.725861	4.89585	5.07288	0.000387184	0.00112222	-0.566773
AT1G24280	0.836571	2.10113	2.38222	0.0368748	0.0892446	-3.95137	-0.656534	2.10113	-2.11887	0.0582863	0.0818046	-4.97576
AT1G24290	-0.248493	2.28767	-0.829108	0.425094	0.556893	-6.11627	0.616074	2.28767	2.42975	0.0339243	0.0505745	-4.62012
AT1G24300	-0.417987	4.57979	-2.4427	0.0331611	0.0825275	-4.46925	0.125071	4.57979	0.819331	0.430411	0.484757	-7.33733
AT1G24310	-0.626227	3.59476	-2.6205	0.0242392	0.0652836	-3.87936	-0.366421	3.59476	-2.02887	0.0680098	0.0937975	-5.64738
AT1G24330	1.61816	0.603957	2.65282	0.0228934	0.0625692	-3.22627	-0.0608988	0.603957	-0.0987448	0.923161	0.934691	-6.41998
AT1G24340	-0.326015	4.78559	-1.94207	0.0788158	0.158072	-5.29944	-0.397103	4.78559	-2.62612	0.024	0.0372866	-4.79198
AT1G24350	0.196872	3.069	0.803733	0.438985	0.57084	-6.34584	0.10518	3.069	0.494293	0.631058	0.674955	-7.22964
AT1G24360	1.21014	4.2694	4.99691	0.000435421	0.00395817	0.0415718	-1.86541	4.2694	-8.241	5.76229e-06	3.93321e-05	4.09606
AT1G24440	-0.26091	4.59924	-1.77959	0.103428	0.194932	-5.60981	1.33093	4.59924	9.33937	1.75088e-06	1.58426e-05	5.19106
AT1G24450	0.36456	4.18582	1.45247	0.176024	0.290866	-5.94954	0.0571689	4.18582	0.244441	0.81167	0.839149	-7.57076
AT1G24460	-0.399404	5.82065	-2.57233	0.0263913	0.0695153	-4.3964	1.17508	5.82065	7.62051	1.19219e-05	6.93191e-05	3.10061
AT1G24490	-0.0108816	5.58589	-0.0760755	0.940758	0.961429	-7.19629	2.07302	5.58589	14.293	2.5044e-08	7.92308e-07	9.65129
AT1G24510	-0.865121	6.5721	-6.05934	9.08054e-05	0.00145057	1.42131	-0.644123	6.5721	-4.47459	0.00099774	0.00242809	-1.5654
AT1G24530	-0.669638	-0.071492	-0.935421	0.370136	0.502243	-5.3467	1.35946	-0.071492	2.18673	0.0518424	0.0737014	-4.31415
AT1G24560	-0.658057	4.58271	-3.52599	0.00492423	0.0203279	-2.58172	0.517195	4.58271	3.11763	0.0100638	0.0174819	-3.93064
AT1G24575	0.437152	-0.822647	0.442668	0.666792	0.774337	-5.28095	-1.67726	-0.822647	-2.1989	0.0507609	0.0724214	-4.02578
AT1G24580	-0.550685	5.14421	-3.18921	0.00887193	0.0309024	-3.23053	-0.187543	5.14421	-1.17354	0.265959	0.316695	-7.01596
AT1G24600	-0.105531	2.449	-0.433513	0.673225	0.779901	-6.56426	1.9629	2.449	7.48534	1.40472e-05	7.88612e-05	3.40598
AT1G24610	-0.13948	3.88563	-0.763728	0.461485	0.591957	-6.59869	0.225586	3.88563	1.41962	0.184099	0.228387	-6.57768
AT1G24625	0.318108	-2.85918	0.16112	0.874991	0.91817	-5.03397	-6.69517	-2.85918	-4.72949	0.00066253	0.00173913	-0.28685
AT1G24706	-0.31201	5.68671	-1.89766	0.0849425	0.166947	-5.49902	0.600482	5.68671	3.70428	0.00361955	0.00721694	-2.92299
AT1G24735	0.737238	6.5129	4.46883	0.00100711	0.00685039	-1.0711	4.00767	6.5129	23.5037	1.40733e-10	3.05805e-08	14.957
AT1G24764	-0.0314761	3.14998	-0.122713	0.904601	0.936988	-6.57302	-1.02792	3.14998	-5.1253	0.000357229	0.00105183	-0.157661
AT1G24793	0.125466	-0.436573	0.144984	0.88741	0.925778	-5.46837	-1.19466	-0.436573	-1.81838	0.0969833	0.128622	-4.71603
AT1G24800	-0.437057	2.62511	-1.73045	0.112148	0.207462	-5.19759	1.17429	2.62511	5.25372	0.00029376	0.000896468	0.126903
AT1G24807	-0.474938	1.30842	-0.697533	0.503048	0.629436	-5.92538	0.922183	1.30842	1.64524	0.134248	0.171827	-5.59825
AT1G24881	-0.430711	2.53252	-1.66742	0.124302	0.224277	-5.26554	1.21058	2.53252	5.2619	0.000290143	0.000886816	0.165644
AT1G24909	-1.09087	1.14654	-1.85442	0.091327	0.176804	-4.56139	1.35711	1.14654	2.98551	0.0127076	0.0214126	-3.38397
AT1G25054	-0.10395	-0.430536	-0.123764	0.903789	0.936643	-5.47088	-1.07412	-0.430536	-1.73249	0.111774	0.146071	-4.8622
AT1G25055	-0.432106	2.55666	-1.65935	0.12594	0.226582	-5.28513	1.22876	2.55666	5.28787	0.000278978	0.000860012	0.200726
AT1G25083	-0.91679	1.10564	-1.40605	0.189463	0.307526	-5.14854	1.12041	1.10564	2.21827	0.0503653	0.0719037	-4.68792
AT1G25145	-0.353967	-0.476541	-0.411397	0.688875	0.79224	-5.41173	-0.64218	-0.476541	-1.02588	0.327507	0.380983	-5.74613
AT1G25150	-0.36905	2.5781	-1.4654	0.171478	0.28504	-5.56542	1.28544	2.5781	5.6003	0.000175304	0.000590728	0.688929
AT1G25155	-0.725622	1.37913	-1.69682	0.118494	0.216193	-4.83915	0.78794	1.37913	2.36211	0.0381974	0.0561782	-4.5116
AT1G25210	-0.393814	-0.0689953	-0.519161	0.614182	0.72952	-5.4631	-0.580867	-0.0689953	-1.07831	0.304526	0.357226	-5.82651
AT1G25211	-0.379475	2.26729	-1.351	0.204482	0.325387	-5.61366	1.20579	2.26729	4.77775	0.000613741	0.001632	-0.541199
AT1G25220	-0.312036	2.17416	-1.02511	0.327858	0.460073	-5.8848	0.427703	2.17416	1.70855	0.116244	0.151305	-5.7444
AT1G25230	-1.63959	-2.26087	-0.545656	0.600273	0.717457	-4.95342	-4.59361	-2.26087	-2.15983	0.0630174	0.0876612	-3.93052
AT1G25260	-0.409945	6.23316	-2.55106	0.027401	0.0715518	-4.42943	-0.490787	6.23316	-3.04734	0.0113926	0.01949	-4.08149
AT1G25270	6.73951	-2.15241	4.5797	0.000841824	0.00610626	-1.33023	2.85894	-2.15241	1.38883	0.19302	0.238195	-4.65403
AT1G25275	-2.07279	3.06131	-5.39401	0.000270561	0.00292512	0.720655	1.31751	3.06131	5.20722	0.000355852	0.00104863	-0.268574
AT1G25280	-1.18571	4.91716	-6.98564	2.62434e-05	0.000682113	2.78023	1.17967	4.91716	7.66132	1.13506e-05	6.67301e-05	3.16196
AT1G25290	-0.0119527	1.99541	-0.0286656	0.977657	0.984909	-6.23627	-1.05065	1.99541	-3.34348	0.00676791	0.0124008	-2.90506
AT1G25310	0.256972	6.07212	0.552687	0.605869	0.721937	-7.02032	1.6849	6.07212	3.62431	0.0170389	0.0275955	-3.96007
AT1G25320	1.00216	1.78345	1.88625	0.0865862	0.169607	-4.44295	-2.81994	1.78345	-6.46746	5.18333e-05	0.000222921	2.28112
AT1G25350	0.537123	5.16656	3.72664	0.00348322	0.0159598	-2.30986	-0.466415	5.16656	-3.32136	0.00703509	0.0128355	-3.56511
AT1G25360	-1.45231	1.08655	-2.38328	0.0368064	0.0891523	-3.57523	-0.856081	1.08655	-2.65772	0.0226962	0.0354962	-3.99508
AT1G25370	0.164767	3.37582	0.737005	0.476917	0.606837	-6.60908	1.4275	3.37582	6.25574	6.91395e-05	0.000279578	1.52166
AT1G25375	0.732614	1.18093	0.952503	0.361795	0.494021	-5.36286	-2.87665	1.18093	-4.68721	0.000708647	0.00183736	-0.23645
AT1G25380	0.521676	4.04173	3.06933	0.0109588	0.0362409	-3.30815	0.00763543	4.04173	0.0481321	0.962495	0.967887	-7.56674
AT1G25390	-3.43583	0.14959	-2.83709	0.0165235	0.0492458	-2.92543	0.647087	0.14959	1.45837	0.173365	0.216629	-5.82049
AT1G25420	0.157396	4.46784	1.02759	0.326741	0.459019	-6.52092	0.430222	4.46784	2.96638	0.0131447	0.0220332	-4.16
AT1G25422	0.837603	4.26561	3.77977	0.0035082	0.0160284	-2.30401	2.84482	4.26561	9.99882	1.41216e-06	1.35e-05	5.6658
AT1G25425	0.075395	-2.22693	0.0428666	0.966595	0.977936	-5.04175	-4.61267	-2.22693	-3.63339	0.00408927	0.0079967	-1.73525
AT1G25450	0.467941	2.41938	1.04455	0.319181	0.451245	-5.81694	-1.31573	2.41938	-3.6179	0.00420009	0.00817432	-2.47699
AT1G25470	-0.116006	3.59839	-0.575377	0.576897	0.696569	-6.61412	-0.209822	3.59839	-1.25272	0.236908	0.285501	-6.71557
AT1G25480	0.473444	1.37448	0.841864	0.418223	0.549831	-5.50249	-2.85439	1.37448	-6.72151	3.69689e-05	0.000169318	2.64484
AT1G25490	-0.607423	5.55201	-4.06178	0.00197241	0.010832	-1.72744	-0.673826	5.55201	-4.73965	0.000651929	0.00171591	-1.12384
AT1G25500	1.31964	2.2325	4.06822	0.00195125	0.0107628	-1.1335	-1.22988	2.2325	-4.22548	0.00150134	0.00339922	-1.30986
AT1G25510	1.14129	1.77754	3.22379	0.0083485	0.0296684	-2.58301	0.832505	1.77754	2.19004	0.0515467	0.07337	-4.72987
AT1G25520	-0.235861	2.09354	-0.546138	0.596137	0.713483	-6.03707	-1.61533	2.09354	-5.29729	0.00027504	0.000849862	0.365278
AT1G25530	2.65923	2.01272	8.95983	7.32505e-06	0.000339073	4.29854	6.73839	2.01272	4.59158	0.0012137	0.00285797	-0.58977
AT1G25540	-0.418511	4.59443	-2.27255	0.0446644	0.103063	-4.75954	0.178629	4.59443	1.0847	0.301811	0.354444	-7.08613
AT1G25550	0.748029	0.68374	0.975337	0.350859	0.482835	-5.18361	-3.18692	0.68374	-5.35312	0.000252891	0.000793499	0.826605
AT1G25570	1.06363	2.50216	2.56779	0.0266039	0.0699496	-3.55569	-3.01966	2.50216	-8.72975	3.34328e-06	2.59889e-05	4.96337
AT1G25580	-0.538713	3.36998	-2.59179	0.0255004	0.0678371	-3.97593	0.749636	3.36998	4.32156	0.00128118	0.00297976	-1.61692
AT1G25682	-0.676285	5.39887	-4.16702	0.00165439	0.00954746	-1.58423	1.49455	5.39887	9.40778	1.63173e-06	1.51463e-05	5.22224
AT1G26090	0.597743	3.05883	2.38382	0.0367714	0.0890921	-4.25855	0.172373	3.05883	0.742446	0.473749	0.526382	-7.02806
AT1G26100	-2.7129	-0.360313	-2.17706	0.0527175	0.116656	-3.77221	-2.41037	-0.360313	-4.50739	0.000946052	0.00232482	-0.487079
AT1G26110	-0.987006	6.82479	-6.22923	7.1709e-05	0.00125001	1.66436	0.221997	6.82479	1.38088	0.195384	0.240774	-6.76131
AT1G26120	0.0652758	2.82972	0.26267	0.797777	0.878759	-6.59481	0.381986	2.82972	1.76208	0.106462	0.139782	-5.82175
AT1G26130	-0.272957	2.95126	-0.984311	0.346626	0.478471	-6.09769	-0.112362	2.95126	-0.514007	0.617661	0.662156	-7.22639
AT1G26150	-0.0735949	2.57718	-0.170466	0.867814	0.913649	-6.34799	-1.49798	2.57718	-4.67428	0.000723409	0.00187046	-0.743318
AT1G26160	-0.103864	5.14133	-0.722765	0.485272	0.614391	-6.87602	0.571215	5.14133	4.10585	0.0018321	0.0040223	-2.20456
AT1G26170	-0.602647	4.50589	-3.509	0.00507162	0.0207658	-2.59719	0.429018	4.50589	2.83327	0.0166356	0.0270119	-4.42765
AT1G26180	-0.752179	3.06177	-2.87532	0.0154425	0.0469061	-3.3225	-0.112137	3.06177	-0.585935	0.570032	0.617646	-7.25395
AT1G26190	-0.0450559	3.41978	-0.20622	0.840478	0.899852	-6.73801	-0.0202372	3.41978	-0.110105	0.914357	0.927276	-7.46504
AT1G26208	1.06555	1.30001	2.40231	0.0355983	0.0868831	-3.72297	-0.666422	1.30001	-1.64517	0.128866	0.165771	-5.40873
AT1G26218	1.64425	3.67288	8.33683	5.16908e-06	0.000295208	4.53411	0.48441	3.67288	2.32989	0.0404116	0.0589923	-5.00401
AT1G26230	-1.58683	1.17333	-2.36355	0.0381008	0.0916316	-3.57365	-1.70057	1.17333	-5.16094	0.000338271	0.00100646	0.261774
AT1G26240	-1.2626	-0.31879	-1.60324	0.137871	0.242782	-4.63512	2.93534	-0.31879	3.66307	0.00388539	0.00765845	-1.75491
AT1G26260	1.36842	2.95396	3.15484	0.0100908	0.0339837	-2.81051	-1.76654	2.95396	-4.53719	0.00104427	0.00252526	-1.03743
AT1G26270	-0.186454	4.72984	-1.02225	0.329147	0.461498	-6.47848	-0.840492	4.72984	-5.16848	0.000334402	0.000997311	-0.373398
AT1G26300	-0.0649906	3.02853	-0.252403	0.805497	0.884879	-6.60517	-0.0722342	3.02853	-0.340327	0.740176	0.774383	-7.30618
AT1G26330	-1.08557	-2.64941	-0.685937	0.507296	0.633085	-4.89486	-4.49805	-2.64941	-3.9324	0.00245292	0.00517846	-1.32321
AT1G26340	0.570533	2.39824	1.82216	0.0963758	0.184447	-4.84706	-1.17918	2.39824	-4.56267	0.000865239	0.00216248	-0.849967
AT1G26360	-4.7228	-2.13596	-3.42479	0.00587187	0.0230652	-2.43147	5.38843	-2.13596	4.16499	0.00165997	0.00370268	-0.978736
AT1G26370	-0.664122	3.96962	-3.42598	0.00585971	0.0230381	-2.6139	0.213532	3.96962	1.35549	0.20309	0.249084	-6.70467
AT1G26400	1.32545	0.83628	7.64492	1.15765e-05	0.000436001	3.67913	10.0723	0.83628	8.91453	2.73806e-06	2.22638e-05	3.37583
AT1G26410	-2.23211	-1.99555	-2.77737	0.018366	0.053187	-2.96206	7.64151	-1.99555	6.00444	9.80879e-05	0.000367568	1.09102
AT1G26440	1.07767	3.07894	3.22965	0.00830112	0.0295341	-2.77564	-0.411728	3.07894	-1.31854	0.214858	0.26191	-6.39358
AT1G26460	-0.81259	4.72943	-4.72652	0.000665663	0.00518786	-0.517009	-0.0146183	4.72943	-0.0983329	0.92348	0.934961	-7.70598
AT1G26470	0.340876	4.9927	2.196	0.0510166	0.113765	-4.95594	-0.305699	4.9927	-2.05045	0.0655487	0.0907732	-5.76245
AT1G26500	1.40755	-0.665034	1.43369	0.180137	0.295883	-4.58652	-2.08766	-0.665034	-2.49414	0.0302925	0.045726	-3.52415
AT1G26520	0.0620474	2.84966	0.234305	0.819157	0.895133	-6.55652	-0.146845	2.84966	-0.667039	0.518827	0.569017	-7.0691
AT1G26530	0.357121	2.42922	0.864351	0.406294	0.538521	-5.97836	-1.34355	2.42922	-4.08713	0.0018904	0.00413173	-1.6726
AT1G26550	0.442599	5.58919	2.96965	0.013069	0.0414129	-3.67915	-0.517375	5.58919	-3.50432	0.00511299	0.00970827	-3.25823
AT1G26560	6.48336	-1.50285	3.44424	0.00677748	0.025577	-2.5247	-4.59931	-1.50285	-2.39794	0.0386706	0.056765	-3.54447
AT1G26570	0.162085	-1.51466	0.0821283	0.936056	0.958674	-5.04481	-5.28363	-1.51466	-3.74373	0.00338267	0.00681415	-1.57478
AT1G26580	0.709621	5.77056	4.62285	0.00078545	0.0058222	-0.816934	-0.702607	5.77056	-4.57472	0.000848598	0.00212603	-1.39475
AT1G26620	-0.815206	1.86028	-1.72652	0.112875	0.208623	-4.71409	-1.45781	1.86028	-4.95496	0.000464742	0.00130069	-0.173071
AT1G26630	0.171198	8.10222	1.17971	0.263597	0.392639	-6.46745	-0.926235	8.10222	-6.21058	7.35776e-05	0.000293609	1.21047
AT1G26640	0.77513	3.45267	3.06831	0.0109786	0.0362983	-3.1097	-0.78862	3.45267	-3.4881	0.00525918	0.00994078	-2.96132
AT1G26650	0.601207	3.498	2.79598	0.017771	0.0518565	-3.61685	-0.468411	3.498	-2.44393	0.0330898	0.0494856	-4.84123
AT1G26660	-0.179811	4.38727	-1.14967	0.275247	0.405425	-6.40775	1.23701	4.38727	8.19068	6.10291e-06	4.1036e-05	3.88439
AT1G26665	-0.705452	6.52303	-4.91132	0.00049748	0.00429318	-0.356128	1.27463	6.52303	8.83168	2.99332e-06	2.3857e-05	4.5828
AT1G26670	0.0486017	4.90064	0.264698	0.796255	0.877357	-7.13255	1.79936	4.90064	9.59143	1.35317e-06	1.3071e-05	5.46049
AT1G26680	0.318108	-3.51726	0.218007	0.831512	0.899347	-5.02704	-4.70186	-3.51726	-4.33915	0.00124468	0.00291297	-0.80673
AT1G26690	1.04842	2.78612	3.21261	0.00851419	0.0301216	-2.63901	-1.65231	2.78612	-5.84717	0.000122624	0.000440995	1.14921
AT1G26740	-0.179423	4.0076	-0.887829	0.394089	0.52674	-6.45389	-0.592857	4.0076	-3.51415	0.0050265	0.00956988	-3.10902
AT1G26750	-0.138281	4.1454	-0.7034	0.496778	0.623919	-6.64815	-0.526837	4.1454	-3.1418	0.00964414	0.0168511	-3.79507
AT1G26770	-6.19446	-0.0547617	-5.51417	0.000198982	0.00239405	-0.689397	-2.06269	-0.0547617	-7.02195	2.50529e-05	0.000123926	2.89474
AT1G26800	-0.782626	6.04759	-3.47953	0.00616738	0.0238584	-2.89316	1.97919	6.04759	8.821	5.94931e-06	4.03114e-05	3.97274
AT1G26810	0.478448	2.23907	1.37638	0.196733	0.316146	-5.41714	-1.04907	2.23907	-3.67919	0.00377908	0.00748666	-2.33389
AT1G26820	7.7495	-1.6162	7.04294	2.43914e-05	0.000665554	0.194227	-2.9996	-1.6162	-2.4143	0.0348571	0.0517852	-3.46771
AT1G26830	-0.666657	5.88954	-4.21119	0.00153734	0.0091005	-1.51904	0.871523	5.88954	5.56688	0.000184113	0.000615109	0.194632
AT1G26840	2.3989	-2.26779	1.00787	0.337792	0.46963	-4.75044	-6.21457	-2.26779	-3.4549	0.00637688	0.0117578	-2.07533
AT1G26850	-0.632574	6.43221	-3.8633	0.00275805	0.0136659	-2.12513	-0.0945209	6.43221	-0.573161	0.578344	0.625419	-7.55071
AT1G26880	0.263477	5.78728	1.23006	0.246166	0.373443	-6.39815	-1.10816	5.78728	-5.212	0.000364322	0.001067	-0.462716
AT1G26900	-0.0847719	2.12824	-0.238274	0.816155	0.89263	-6.2867	-0.650885	2.12824	-2.363	0.0381377	0.0560952	-4.6654
AT1G26910	0.837873	2.9794	2.22423	0.0485796	0.109638	-4.23486	-2.94197	2.9794	-9.46337	1.54138e-06	1.45066e-05	5.69083
AT1G26920	6.38196	-1.17982	3.79079	0.0033328	0.0155254	-2.12578	-5.63914	-1.17982	-3.39526	0.00650997	0.011974	-2.1071
AT1G26930	1.50748	1.16631	2.76452	0.0187884	0.0540688	-3.06087	-1.57589	1.16631	-3.17034	0.00917138	0.0161357	-2.77946
AT1G26940	0.806705	3.23277	2.99225	0.0125571	0.0401379	-3.09758	-1.86711	3.23277	-8.15055	6.39009e-06	4.25442e-05	4.1406
AT1G26960	0.318108	-3.32404	0.217973	0.831538	0.899347	-5.02704	-5.27824	-3.32404	-4.95159	0.000467186	0.00130628	-0.0417639
AT1G27000	-0.171733	5.946	-1.23687	0.24251	0.369632	-6.41384	0.0393027	5.946	0.284162	0.781692	0.812117	-7.6919
AT1G27030	2.02926	0.677134	4.72121	0.000794598	0.00587112	-0.304106	5.16942	0.677134	3.69203	0.0040985	0.00801207	-1.68499
AT1G27040	5.3359	-2.40434	3.63101	0.00410611	0.0178469	-2.14674	3.17746	-2.40434	1.52454	0.156277	0.197168	-4.52393
AT1G27050	1.14116	2.54435	4.16221	0.00166768	0.00960214	-1.11801	0.309398	2.54435	1.12483	0.285181	0.337005	-6.46336
AT1G27060	-0.497369	1.08125	-1.06832	0.308809	0.440548	-5.46378	0.201545	1.08125	0.583082	0.571883	0.61927	-6.65644
AT1G27070	-0.267283	3.73438	-1.27547	0.229053	0.354201	-6.09011	0.815753	3.73438	4.35866	0.00120549	0.00284166	-1.61158
AT1G27090	-1.04022	7.24075	-6.49609	4.98757e-05	0.000998081	2.04381	-0.544588	7.24075	-3.31085	0.00716581	0.0130388	-3.58885
AT1G27100	-0.490405	2.41651	-1.51965	0.157486	0.267534	-5.37044	0.506736	2.41651	1.94359	0.0786124	0.106895	-5.47364
AT1G27110	1.53593	-1.93905	0.736965	0.477679	0.607445	-4.92387	-3.76729	-1.93905	-2.217	0.0503333	0.0718639	-3.78202
AT1G27120	2.29427	1.18891	3.62671	0.00413672	0.0179235	-1.71711	-2.61362	1.18891	-4.41588	0.00109778	0.00262863	-0.602842
AT1G27130	-1.95508	3.86115	-6.79589	3.35387e-05	0.000780291	2.73096	-0.104743	3.86115	-0.572328	0.578887	0.625891	-7.4896
AT1G27140	0.318108	-2.4719	0.217326	0.83203	0.899347	-5.02713	-7.83503	-2.4719	-7.51672	1.35197e-05	7.6664e-05	2.4487
AT1G27150	-0.226877	6.24574	-1.55974	0.147793	0.255221	-6.00344	2.19703	6.24574	15.1072	1.41806e-08	5.33734e-07	10.2416
AT1G27170	-1.5389	3.63004	-5.79834	0.000131518	0.00184335	1.28598	1.84213	3.63004	8.5722	3.97424e-06	2.9509e-05	4.40289
AT1G27180	-1.67242	2.14895	-4.83999	0.000556346	0.00460524	0.077815	1.15864	2.14895	4.98927	0.000440609	0.00124224	-0.279479
AT1G27190	-1.26527	4.84729	-7.62204	1.18999e-05	0.000441602	3.65723	-0.345555	4.84729	-2.52469	0.0287051	0.0436076	-4.98927
AT1G27200	-0.978935	2.43159	-2.45723	0.0323247	0.0808121	-3.86286	0.0917685	2.43159	0.33474	0.74427	0.778249	-7.23541
AT1G27210	-0.989585	2.6094	-2.33404	0.04012	0.0950068	-3.95275	-1.75453	2.6094	-6.69573	3.82443e-05	0.00017417	2.26774
AT1G27290	-0.41412	4.90074	-2.08208	0.0620906	0.131889	-5.11533	0.0690975	4.90074	0.378299	0.712582	0.749525	-7.63757
AT1G27300	-0.437964	6.60863	-3.03054	0.0117357	0.038155	-3.5874	2.59737	6.60863	18.0369	2.26098e-09	1.56949e-07	12.1495
AT1G27310	-0.486942	4.79183	-2.83832	0.0164875	0.0491634	-3.71028	-1.57737	4.79183	-10.841	4.07166e-07	5.26621e-06	6.75647
AT1G27320	-0.761529	5.19297	-4.48911	0.000974496	0.00669063	-1.01657	1.18082	5.19297	7.27524	1.82029e-05	9.65877e-05	2.65457
AT1G27330	2.20293	3.51558	5.70602	0.000152767	0.00203112	1.27951	-3.02299	3.51558	-8.30999	5.48126e-06	3.79588e-05	4.38639
AT1G27340	-0.0849331	3.59004	-0.303508	0.767304	0.854936	-6.52911	-2.3595	3.59004	-11.0024	3.51643e-07	4.74341e-06	7.08753
AT1G27350	2.51542	5.28055	8.56072	1.92203e-05	0.000579905	3.36893	-1.5104	5.28055	-5.13678	0.000751383	0.00192217	-0.946282
AT1G27360	1.29047	0.439212	2.15231	0.0550217	0.12041	-3.89	-1.21098	0.439212	-2.26344	0.0453781	0.0654165	-4.15764
AT1G27370	1.44488	2.10982	3.61637	0.00421122	0.0181513	-1.84149	-1.43969	2.10982	-3.99361	0.00221199	0.00473114	-1.6469
AT1G27385	0.452133	4.17699	2.25021	0.0464354	0.10605	-4.77782	0.477899	4.17699	2.47372	0.0314006	0.0471881	-4.96438
AT1G27390	0.343775	5.49321	1.88341	0.0869989	0.170283	-5.50693	-0.134725	5.49321	-0.747844	0.470619	0.523671	-7.42758
AT1G27400	0.135254	5.98175	0.887726	0.394142	0.52674	-6.69876	-3.25711	5.98175	-21.8521	3.03175e-10	5.26531e-08	14.1968
AT1G27410	0.194155	2.36197	0.578036	0.575164	0.694953	-6.14981	-1.43079	2.36197	-5.51918	0.000197518	0.000650868	0.670686
AT1G27420	0.912891	1.18611	1.49456	0.163829	0.275634	-4.80767	-2.77647	1.18611	-5.59111	0.000177679	0.000597816	1.12935
AT1G27430	-0.504615	5.41162	-3.36865	0.00647645	0.0247546	-2.97149	0.742321	5.41162	5.11225	0.000364454	0.00106703	-0.526186
AT1G27435	0.455943	4.07902	1.91708	0.0822111	0.163198	-5.08952	-1.95328	4.07902	-9.54035	1.42508e-06	1.35939e-05	5.56312
AT1G27440	2.01259	1.40217	3.82528	0.0029425	0.0143326	-1.41696	-2.74774	1.40217	-5.70811	0.000149813	0.000518843	1.309
AT1G27450	0.341546	4.67989	1.49126	0.164681	0.276617	-5.83933	-2.16182	4.67989	-10.5333	5.41212e-07	6.5474e-06	6.51205
AT1G27460	3.3357	2.24451	5.19778	0.000319797	0.00323475	0.542803	-3.45051	2.24451	-5.54816	0.000189253	0.000628107	1.06262
AT1G27461	1.38874	8.67915	7.48583	1.40388e-05	0.000485151	3.39191	0.302071	8.67915	1.6339	0.131234	0.168448	-6.39542
AT1G27470	-0.631419	5.67519	-4.22571	0.00150076	0.00895982	-1.47322	-0.00121976	5.67519	-0.00841446	0.993441	0.994741	-7.73531
AT1G27500	-0.470971	3.76008	-2.76588	0.0187433	0.0539864	-3.82715	1.37586	3.76008	8.7253	3.35955e-06	2.60638e-05	4.59666
AT1G27510	-0.886471	5.0189	-5.87214	0.000118326	0.00173882	1.20221	0.850209	5.0189	6.09106	8.68637e-05	0.000335293	0.996603
AT1G27520	3.56949	0.660715	2.76246	0.0192747	0.0551347	-3.02406	-4.9819	0.660715	-4.0482	0.00212548	0.00456944	-1.11564
AT1G27530	0.103618	5.91735	0.703528	0.496702	0.623892	-6.93506	0.554744	5.91735	3.76989	0.00323448	0.00656147	-2.8066
AT1G27540	-0.654731	4.3231	-4.00236	0.00217959	0.0116143	-1.71687	0.677762	4.3231	4.73474	0.000657029	0.00172727	-1.08734
AT1G27565	1.03145	3.71831	4.51055	0.000941223	0.00656122	-0.680629	-1.15489	3.71831	-5.5282	0.000194906	0.000643467	0.437666
AT1G27570	0.0185139	1.35723	0.0334004	0.973968	0.982798	-5.89296	-2.20865	1.35723	-5.54971	0.000188824	0.00062739	0.974823
AT1G27580	-0.779201	1.94465	-2.36514	0.0379948	0.0914641	-3.96946	0.767614	1.94465	2.98571	0.0127032	0.0214072	-3.60021
AT1G27595	-0.217162	4.65747	-1.31808	0.214907	0.337308	-6.18272	-0.0229366	4.65747	-0.153112	0.88115	0.898898	-7.67859
AT1G27600	-0.979519	4.99858	-6.71315	3.73773e-05	0.000831185	2.38971	1.40817	4.99858	10.2524	7.06094e-07	8.07555e-06	6.1202
AT1G27630	0.68817	5.06584	4.22606	0.00149989	0.00895982	-1.46617	0.49982	5.06584	3.09312	0.0105083	0.0181519	-3.97685
AT1G27650	-1.2974	6.90676	-8.77646	3.17772e-06	0.000228147	4.9105	-0.397285	6.90676	-2.64656	0.0231482	0.0361454	-4.7725
AT1G27660	1.18908	-1.58011	0.589969	0.567508	0.688589	-4.9793	-4.66569	-1.58011	-2.93981	0.0138759	0.0230893	-2.73592
AT1G27680	0.089906	3.96506	0.38642	0.706734	0.806923	-6.74999	-1.026	3.96506	-5.23645	0.000301548	0.000916893	-0.140688
AT1G27690	-0.0909355	2.46554	-0.284799	0.781217	0.865123	-6.35356	-0.810264	2.46554	-3.32094	0.00704028	0.012841	-3.08359
AT1G27695	-0.0360186	2.45377	-0.119756	0.906888	0.938639	-6.51158	0.438883	2.45377	1.69466	0.118911	0.154331	-5.82119
AT1G27700	2.52229	-0.493891	1.81742	0.0971383	0.185561	-4.15431	-3.67346	-0.493891	-2.94709	0.013601	0.0226898	-2.75205
AT1G27730	1.59492	3.4122	4.9398	0.00149717	0.00895485	-1.10218	4.12734	3.4122	6.44918	0.000297752	0.000907705	0.719305
AT1G27750	-1.10918	4.82883	-5.8473	0.000122602	0.00176623	1.1862	1.17985	4.82883	6.86992	3.04617e-05	0.000145052	2.11591
AT1G27752	-1.12013	5.50169	-5.62474	0.000169144	0.00216067	0.821042	0.0873014	5.50169	0.469571	0.648054	0.690865	-7.61712
AT1G27760	-0.121882	5.58937	-0.812927	0.433918	0.566092	-6.85069	2.30742	5.58937	15.1051	1.42005e-08	5.33734e-07	10.2478
AT1G27770	-0.923751	3.05808	-2.76288	0.0188429	0.0541846	-3.4063	-1.2018	3.05808	-5.45346	0.00021771	0.000702277	0.321388
AT1G27840	-0.404761	4.34498	-2.2855	0.0436675	0.101536	-4.75961	1.2808	4.34498	7.6551	1.14357e-05	6.70981e-05	3.21401
AT1G27850	-0.182631	4.06048	-1.06756	0.309139	0.44086	-6.36424	0.267366	4.06048	1.77617	0.104015	0.136824	-6.11051
AT1G27880	0.168327	0.695369	0.24768	0.809055	0.8876	-5.83747	-0.535925	0.695369	-0.982596	0.347432	0.401638	-6.10375
AT1G27900	-0.213337	4.79864	-1.33368	0.209915	0.331695	-6.23962	1.11189	4.79864	7.17032	2.07583e-05	0.000106828	2.54308
AT1G27910	-0.357539	4.06966	-2.27403	0.0445489	0.102918	-4.73699	1.35251	4.06966	9.08435	2.28539e-06	1.94579e-05	4.96232
AT1G27921	2.88617	1.33594	4.68323	0.000713156	0.00544226	-0.23495	-2.6073	1.33594	-4.39011	0.00114497	0.002722	-0.638184
AT1G27930	3.80619	-0.879844	2.95641	0.0133786	0.0421027	-3.06183	-9.1656	-0.879844	-8.55313	4.05897e-06	3.00115e-05	3.16831
AT1G27950	1.28999	6.97759	8.92439	2.70928e-06	0.000210868	5.07085	-1.03812	6.97759	-7.09126	2.29386e-05	0.000115713	2.42065
AT1G27960	0.91058	3.48553	4.112	0.00181337	0.0101908	-1.36341	-0.194545	3.48553	-0.934147	0.370763	0.425867	-6.94595
AT1G27970	0.289971	4.47963	1.31389	0.216268	0.33893	-6.14674	-0.483298	4.47963	-2.38453	0.0367262	0.0542231	-5.15248
AT1G27980	-0.432265	4.9948	-3.00181	0.0123468	0.0396096	-3.60411	1.26704	4.9948	9.07178	2.31596e-06	1.96611e-05	4.86317
AT1G27990	0.180646	9.09291	1.18321	0.262266	0.39122	-6.41147	2.57604	9.09291	17.1578	3.80251e-09	2.13694e-07	11.6319
AT1G28030	0.691469	-1.56263	1.46517	0.171539	0.285115	-4.96048	6.79095	-1.56263	6.16259	7.86306e-05	0.000309181	1.19122
AT1G28050	-0.70093	5.36683	-3.88365	0.00266428	0.0133252	-2.0767	1.82039	5.36683	10.2172	7.30343e-07	8.26688e-06	6.08186
AT1G28060	-0.772234	6.2413	-4.6421	0.000761601	0.00570585	-0.785868	-0.599057	6.2413	-3.62186	0.00417146	0.0081261	-3.05561
AT1G28070	-3.31127	0.518373	-3.09683	0.0104398	0.0349516	-2.58222	-0.648574	0.518373	-1.71909	0.114256	0.149018	-5.5297
AT1G28090	-0.775253	3.24275	-2.60313	0.0249948	0.0668174	-3.80375	-0.444848	3.24275	-2.07372	0.0629875	0.0876334	-5.50367
AT1G28100	0.540942	1.73588	1.03604	0.322959	0.455245	-5.44097	-2.95479	1.73588	-7.42675	1.50921e-05	8.32194e-05	3.50513
AT1G28110	-1.43825	-0.47994	-0.924606	0.375486	0.507828	-4.8629	-4.60021	-0.47994	-5.35118	0.000253627	0.000794815	0.8103
AT1G28120	0.190123	2.44111	0.515991	0.616321	0.731221	-6.17182	-1.80972	2.44111	-6.43942	5.38311e-05	0.000229468	2.02279
AT1G28130	1.72179	-2.68306	1.01127	0.334135	0.465983	-4.73261	-5.81359	-2.68306	-4.71793	0.00067482	0.00176559	-0.310588
AT1G28140	0.218055	4.91354	1.58468	0.142031	0.248072	-5.93329	1.19397	4.91354	8.69611	3.4683e-06	2.66874e-05	4.45012
AT1G28150	0.767076	3.46843	2.97868	0.0128621	0.0408529	-3.25736	-0.925272	3.46843	-4.05439	0.00199704	0.00433197	-1.96686
AT1G28190	-3.9083	-1.20241	-3.29859	0.00732143	0.02701	-2.60044	0.289312	-1.20241	0.556384	0.589357	0.635532	-6.27548
AT1G28200	-0.390714	5.0573	-2.27901	0.0441646	0.102379	-4.86232	1.3892	5.0573	8.27489	5.54452e-06	3.82763e-05	3.93263
AT1G28210	0.466259	2.64537	1.58285	0.142447	0.2486	-5.34885	-0.084227	2.64537	-0.322734	0.753095	0.786495	-7.15262
AT1G28240	1.22288	1.67828	2.4513	0.0326638	0.081532	-3.61046	-2.25086	1.67828	-5.22997	0.000304527	0.00092324	0.50835
AT1G28250	1.00833	2.50766	3.27199	0.00767097	0.0278573	-2.56891	-0.364627	2.50766	-1.28373	0.226251	0.274145	-6.2841
AT1G28260	-0.69074	0.292701	-0.870516	0.403064	0.535168	-5.19367	-2.12702	0.292701	-4.25435	0.00143131	0.00327141	-0.897188
AT1G28280	0.212728	2.05809	0.552403	0.591987	0.709965	-6.06405	-1.50927	2.05809	-5.14221	0.000348098	0.00103044	0.15598
AT1G28290	0.182105	0.701225	0.0964277	0.924957	0.950666	-5.05851	-11.4994	0.701225	-8.55205	4.06379e-06	3.00219e-05	3.26927
AT1G28310	0.947347	1.27258	1.77638	0.103978	0.195717	-4.50535	-2.31705	1.27258	-5.28066	0.000282032	0.000867752	0.643278
AT1G28320	-0.250264	4.20723	-1.42895	0.181462	0.297615	-5.91011	-0.484336	4.20723	-3.26258	0.00779872	0.0140265	-3.59702
AT1G28330	-0.31947	7.84639	-2.28377	0.0437992	0.101801	-4.86965	0.283862	7.84639	1.99669	0.0718431	0.0984819	-5.85298
AT1G28340	0.699129	4.23537	3.7456	0.00337181	0.0156326	-2.13053	-0.499091	4.23537	-2.86188	0.0158141	0.0258473	-4.26156
AT1G28350	-0.111911	3.75142	-0.494109	0.631183	0.744286	-6.56998	-1.59304	3.75142	-8.92611	2.70428e-06	2.21248e-05	4.89226
AT1G28360	-1.06096	5.09115	-5.54748	0.000189444	0.0023109	0.658763	3.76886	5.09115	17.7362	2.69366e-09	1.74839e-07	12.0046
AT1G28370	0.304599	0.832066	0.780431	0.452002	0.583453	-5.94051	2.41874	0.832066	4.69475	0.000700175	0.00181787	-0.216605
AT1G28380	-1.05171	2.9959	-4.47657	0.000994541	0.0067885	-0.655696	1.15562	2.9959	6.22487	7.21407e-05	0.000289056	1.46
[truncated: 15,594 more rows]

## Sheet: limma-voom with RLE
Supplementary Dataset S6. Differential gene expression analysis of Cvi seed RNA-seq data.
Differential expression analysis result of limma-voom normalized with RLE-method.
	FH-AR						AR-GS
GeneID	logFC	AveExpr	t	P.Value	adj.P.Val	B	logFC	AveExpr	t	P.Value	adj.P.Val	B
AT1G01010	-1.79668	0.123776	-2.61122	0.0245596	0.0658995	-3.19791	0.855369	0.123776	2.06693	0.0636104	0.0884453	-4.72159
AT1G01020	1.72332	2.73604	5.71035	0.000146818	0.00200143	1.32594	-1.25154	2.73604	-4.41814	0.00108212	0.00259786	-1.07009
AT1G01030	-2.55251	-0.122368	-3.10491	0.0102408	0.0344427	-2.54488	0.795022	-0.122368	1.94166	0.0787493	0.107048	-4.92583
AT1G01040	-0.113823	4.64716	-0.615398	0.551058	0.673601	-6.8376	-0.199756	4.64716	-1.18452	0.261658	0.312271	-6.96092
AT1G01050	-0.349046	4.97021	-2.20115	0.0504569	0.112803	-4.87232	-0.967766	4.97021	-6.75024	3.48279e-05	0.000161984	2.00352
AT1G01060	0.320298	1.30645	0.498564	0.628099	0.741395	-5.68637	-2.83375	1.30645	-6.05798	8.92988e-05	0.000341991	1.7674
AT1G01080	-0.97767	3.30362	-2.93459	0.0138445	0.0432704	-3.10336	-2.01017	3.30362	-9.20661	1.94487e-06	1.7148e-05	5.27936
AT1G01090	1.27866	4.56665	6.59112	4.30039e-05	0.000921363	2.35467	-1.63668	4.56665	-8.79783	3.00963e-06	2.39871e-05	4.72353
AT1G01100	0.18246	7.9018	1.12099	0.286635	0.417204	-6.52402	-1.53106	7.9018	-9.07339	2.23844e-06	1.91912e-05	4.9258
AT1G01110	0.451702	0.274932	0.47575	0.643745	0.755099	-5.34333	-3.87126	0.274932	-5.48584	0.000204234	0.000666756	1.024
AT1G01120	-0.430908	1.75108	-0.492086	0.638746	0.750737	-6.07809	-0.199524	1.75108	-0.306347	0.768863	0.800634	-6.98688
AT1G01140	0.323231	-2.73991	0.221014	0.829211	0.897417	-5.02271	-7.03346	-2.73991	-6.7257	3.59718e-05	0.000166118	1.81783
AT1G01160	-0.578631	6.46931	-4.29113	0.00133348	0.00829416	-1.36866	0.354045	6.46931	2.60141	0.0249897	0.0386023	-4.85745
AT1G01170	0.274019	6.51136	1.85794	0.090669	0.175843	-5.55183	1.41324	6.51136	9.60177	1.29369e-06	1.26241e-05	5.4714
AT1G01180	-0.00281876	1.73147	-0.00934221	0.992717	0.99532	-6.53727	2.84561	1.73147	7.0732	2.29258e-05	0.000115582	3.06955
AT1G01200	0.675217	0.870564	1.26337	0.233086	0.35908	-5.22012	-0.255375	0.870564	-0.534254	0.604006	0.649298	-6.46662
AT1G01210	0.377941	3.97386	1.53464	0.153676	0.262953	-5.72137	-0.692028	3.97386	-3.16628	0.00918916	0.016167	-3.6803
AT1G01220	0.174306	3.17138	0.612842	0.552686	0.675121	-6.41813	-0.818196	3.17138	-3.51995	0.00494319	0.00942862	-2.88165
AT1G01225	1.7077	0.639729	3.8477	0.00280948	0.013909	-1.38304	1.05085	0.639729	1.98423	0.0732635	0.100257	-4.62843
AT1G01230	-0.140234	6.52402	-1.04319	0.319682	0.451555	-6.61871	0.63122	6.52402	4.65887	0.000732721	0.00188429	-1.2479
AT1G01240	-0.0384302	7.00038	-0.264677	0.796249	0.876763	-7.12455	2.27718	7.00038	15.8016	8.44197e-09	3.75935e-07	10.785
AT1G01250	3.56844	2.20005	10.065	8.15845e-07	0.000113108	6.04206	0.395389	2.20005	0.940589	0.367508	0.422597	-6.30252
AT1G01260	-0.612659	4.06139	-3.09768	0.0103725	0.034766	-3.11587	-0.939795	4.06139	-6.11654	8.22583e-05	0.000320683	1.17011
AT1G01290	1.12296	3.4414	4.2821	0.00135353	0.00837468	-0.982402	-1.26024	3.4414	-5.29437	0.000272165	0.000841665	0.155502
AT1G01300	-0.252071	5.59152	-1.71167	0.115527	0.212254	-5.74354	-0.304361	5.59152	-2.11577	0.0584865	0.0821051	-5.68127
AT1G01320	-1.11157	5.30104	-6.32192	6.18996e-05	0.00114733	1.914	-0.659449	5.30104	-4.20468	0.00153905	0.00347253	-2.017
AT1G01340	-0.825352	-0.980187	-1.13476	0.28107	0.411367	-5.21548	4.87572	-0.980187	3.71462	0.00352934	0.00706189	-1.59013
AT1G01350	-1.07701	5.47764	-7.93153	8.01507e-06	0.000362429	3.9614	2.20189	5.47764	16.4122	5.69415e-09	2.81476e-07	11.1916
AT1G01355	-0.0788403	1.43025	-0.230494	0.822022	0.896625	-6.38885	2.54311	1.43025	5.97409	0.000100529	0.000375357	1.60418
AT1G01360	0.192236	3.25123	0.754499	0.466707	0.597089	-6.53892	1.20335	3.25123	4.74668	0.000636849	0.00168251	-0.7907
AT1G01370	-4.04184	-1.59796	-3.40315	0.00606033	0.0236366	-2.57293	-1.73025	-1.59796	-2.92897	0.013983	0.0232456	-2.98023
AT1G01380	0.323231	-3.16514	0.182459	0.858607	0.907517	-5.02768	-5.7777	-3.16514	-4.50398	0.000940806	0.00231193	-0.566829
AT1G01420	0.339773	1.48136	1.11071	0.290846	0.421948	-5.96551	3.92671	1.48136	6.55852	4.49202e-05	0.00019828	2.47089
AT1G01430	1.6733	0.900387	1.91142	0.0828765	0.163982	-4.18851	-3.20447	0.900387	-4.18441	0.00159189	0.00357297	-0.936424
AT1G01440	0.0115577	2.67186	0.0330975	0.974202	0.98337	-6.51032	-0.275323	2.67186	-0.972494	0.352114	0.406837	-6.7703
AT1G01448	-0.890526	3.39846	-4.24471	0.00144001	0.00871955	-1.10781	1.01551	3.39846	5.99675	9.73542e-05	0.000365734	1.05589
AT1G01470	-0.247742	8.54057	-1.42744	0.181765	0.297834	-6.10305	3.53042	8.54057	20.7667	4.83941e-10	6.59885e-08	13.7244
AT1G01480	0.69464	4.64458	4.53171	0.000899409	0.00639992	-0.964823	4.41654	4.64458	19.1824	1.11532e-09	1.02295e-07	12.8452
AT1G01490	2.80967	3.01199	6.11296	8.26713e-05	0.00137058	1.88368	-2.98951	3.01199	-6.76938	3.39633e-05	0.000158591	2.61557
AT1G01500	0.0820276	4.19929	0.445833	0.664536	0.772347	-6.93856	1.07782	4.19929	6.0242	9.36514e-05	0.000354569	1.01459
AT1G01510	-0.450984	3.80822	-1.89722	0.0848837	0.167051	-5.00994	-1.66936	3.80822	-9.33557	1.7e-06	1.55583e-05	5.35379
AT1G01520	-1.52298	4.22206	-5.46072	0.000212015	0.00249121	0.858171	-1.04712	4.22206	-5.50504	0.000198494	0.000652254	0.188256
AT1G01540	1.78823	3.52433	6.23183	7.00736e-05	0.0012431	2.02127	-2.39765	3.52433	-9.00645	2.40377e-06	2.01825e-05	5.17862
AT1G01550	0.33957	5.61248	2.40236	0.0355013	0.0868281	-4.67651	1.48776	5.61248	10.4758	5.49963e-07	6.65275e-06	6.38033
AT1G01570	0.763491	2.32195	2.08422	0.0617505	0.131564	-4.46327	-0.790406	2.32195	-2.49264	0.0302843	0.0457254	-4.4205
AT1G01580	0.135138	6.00552	0.47054	0.65136	0.760886	-7.06109	1.60415	6.00552	5.58537	0.00065376	0.00172047	-0.795177
AT1G01600	-0.666338	1.92834	-1.7416	0.109988	0.204469	-4.84192	-0.109579	1.92834	-0.404006	0.694105	0.732456	-7.03222
AT1G01610	5.4407	-0.0470687	4.2335	0.00146705	0.0088362	-1.76511	-9.95511	-0.0470687	-8.33613	5.02434e-06	3.53937e-05	3.05932
AT1G01620	-0.641203	2.78082	-0.325412	0.763259	0.850645	-6.17196	-2.78339	2.78082	-2.17395	0.104606	0.137623	-5.29442
AT1G01630	0.856963	-1.68338	0.377342	0.713613	0.812141	-5.01164	-4.64169	-1.68338	-2.7483	0.0201017	0.0319267	-3.03338
AT1G01640	-0.00451793	1.65021	-0.0126537	0.990135	0.993467	-6.2192	-0.139097	1.65021	-0.481237	0.639965	0.683318	-6.84201
AT1G01650	-0.34224	5.32323	-1.90643	0.0835776	0.164942	-5.4741	1.96864	5.32323	10.9043	3.69401e-07	4.92797e-06	6.81127
AT1G01660	0.323231	-3.34123	0.22052	0.829586	0.897417	-5.02278	-5.22404	-3.34123	-4.87424	0.000520467	0.00142802	-0.122766
AT1G01670	-3.03491	-2.21688	-2.35492	0.0385837	0.0923384	-3.64094	-1.88604	-2.21688	-2.40423	0.0353846	0.0524713	-3.65948
AT1G01690	0.0461472	1.92043	0.131941	0.89746	0.931677	-6.24988	-0.621785	1.92043	-2.25627	0.0458445	0.0659851	-4.77681
AT1G01700	2.562	-2.54276	1.3999	0.189649	0.307828	-4.48822	-5.20174	-2.54276	-3.63953	0.00401739	0.00788065	-1.72623
AT1G01710	0.145079	4.74193	0.913811	0.380795	0.513349	-6.69924	1.40629	4.74193	8.81698	2.94766e-06	2.35893e-05	4.63525
AT1G01715	0.261169	2.78329	1.1183	0.287731	0.418522	-6.00683	0.57103	2.78329	2.66152	0.0224667	0.0351873	-4.31491
AT1G01720	-0.475689	8.731	-2.44423	0.0329808	0.0822363	-4.53653	3.34506	8.731	17.4701	2.96941e-09	1.85879e-07	11.8823
AT1G01725	0.753056	3.58409	2.57048	0.0273166	0.0713683	-4.0889	0.102316	3.58409	0.368316	0.72011	0.75663	-7.375
AT1G01730	-0.424352	4.31892	-2.36292	0.0380463	0.0914254	-4.61934	1.37112	4.31892	8.03718	7.08304e-06	4.61276e-05	3.72436
AT1G01740	-0.154681	1.3684	-0.280421	0.784461	0.867683	-5.94262	-1.19065	1.3684	-3.08384	0.0106296	0.0183285	-3.19374
AT1G01760	-1.62571	0.676208	-1.86362	0.0898104	0.17444	-4.22849	-1.04432	0.676208	-2.27494	0.0443766	0.0641032	-4.50618
AT1G01770	-0.574874	3.73979	-2.65803	0.0226062	0.062064	-3.8731	-0.0905928	3.73979	-0.530917	0.606238	0.651419	-7.42622
AT1G01780	-0.412767	2.8754	-1.32823	0.21153	0.333764	-5.67435	-0.192695	2.8754	-0.814279	0.4331	0.487597	-7.01277
AT1G01790	0.985021	-1.0111	0.608038	0.555752	0.677549	-5.04136	-4.23321	-1.0111	-3.35148	0.00663427	0.0121813	-2.12257
AT1G01800	-0.105975	4.78273	-0.578351	0.574907	0.695312	-6.92079	0.505599	4.78273	2.90454	0.0146019	0.0241483	-4.30373
AT1G01810	0.330525	1.87416	1.00727	0.335874	0.46821	-5.94351	1.42386	1.87416	4.13812	0.00171979	0.00381341	-1.43621
AT1G01820	-0.342044	5.69541	-2.42372	0.034193	0.0844148	-4.63158	0.965711	5.69541	6.91308	2.81615e-05	0.000135879	2.18716
AT1G01830	0.353711	2.76884	0.992203	0.342841	0.475185	-5.97345	-1.10408	2.76884	-3.83108	0.00289036	0.00595542	-2.20952
AT1G01860	0.658843	2.76361	2.36152	0.0381397	0.0915249	-4.17239	-0.264146	2.76361	-1.06099	0.311881	0.365148	-6.64575
AT1G01880	0.363893	1.01907	0.793438	0.444631	0.575984	-5.7291	0.0170309	1.01907	0.0431565	0.966366	0.971335	-6.7235
AT1G01910	-0.328644	4.89947	-2.28147	0.0438734	0.101637	-4.82303	1.04134	4.89947	7.49732	1.34954e-05	7.64276e-05	2.99086
AT1G01920	-0.0994629	4.25232	-0.46439	0.651604	0.761069	-6.8106	-0.612249	4.25232	-3.29996	0.00726201	0.0131934	-3.51843
AT1G01930	-0.910572	4.54093	-5.87304	0.000116097	0.00171322	1.26687	1.20705	4.54093	8.60863	3.70349e-06	2.7983e-05	4.37813
AT1G01940	-0.110159	4.123	-0.567524	0.581981	0.701071	-6.79545	0.332037	4.123	1.9081	0.0833428	0.112458	-5.91506
AT1G01950	0.384351	3.44883	1.68141	0.12138	0.220411	-5.3134	-1.29784	3.44883	-6.82113	3.17381e-05	0.000149823	2.35891
AT1G01960	-1.03911	5.63931	-6.13133	8.05757e-05	0.00134983	1.5828	0.130472	5.63931	0.805979	0.437668	0.492079	-7.38469
AT1G01970	-0.372951	4.72507	-2.35965	0.038265	0.0917505	-4.69895	1.83415	4.72507	11.6096	1.97364e-07	3.16755e-06	7.50044
AT1G01990	-0.138028	4.77338	-0.838773	0.419802	0.551974	-6.72548	0.477271	4.77338	3.06708	0.0109493	0.0188139	-4.01481
AT1G02000	1.1808	0.915809	2.11298	0.0587685	0.126606	-3.97589	-2.02843	0.915809	-4.23372	0.00146651	0.00333539	-0.928829
AT1G02010	-0.225266	2.11134	-0.614226	0.551804	0.674137	-6.15367	-0.10926	2.11134	-0.376155	0.714097	0.751074	-7.04597
AT1G02020	-0.552677	3.54828	-2.0782	0.0623916	0.132632	-4.86044	0.735092	3.54828	3.31991	0.00701204	0.0128001	-3.41481
AT1G02050	-1.50686	2.54281	-4.63688	0.000759043	0.00568952	-0.235515	0.138034	2.54281	0.680439	0.510572	0.561239	-7.12691
AT1G02060	0.0171901	3.5587	0.0755804	0.941137	0.96175	-6.71771	-0.826111	3.5587	-4.45035	0.00102663	0.00248544	-1.36081
AT1G02080	-0.480334	6.35334	-3.22956	0.00821927	0.0293617	-3.22656	0.266384	6.35334	1.77797	0.10358	0.136406	-6.21118
AT1G02090	-0.305883	5.3561	-1.83842	0.0936772	0.180164	-5.56508	0.939807	5.3561	5.77172	0.000134317	0.000474996	0.532401
AT1G02100	-0.442524	5.27014	-2.78157	0.0181604	0.0527741	-3.95838	-0.146381	5.27014	-0.970083	0.353261	0.407975	-7.22749
AT1G02110	-0.412266	4.80882	-2.088	0.0613499	0.130901	-5.0239	-0.918773	4.80882	-5.2851	0.000276013	0.000851768	-0.181264
AT1G02120	-0.314415	5.28229	-2.17344	0.0529398	0.116957	-5.04091	1.48708	5.28229	10.3802	6.02136e-07	7.14681e-06	6.28692
AT1G02130	0.144921	4.27926	0.795175	0.443662	0.575305	-6.64448	-0.189427	4.27926	-1.14792	0.275829	0.327207	-6.94684
AT1G02140	-0.0808154	6.83756	-0.59612	0.563399	0.685209	-6.99067	-0.0335645	6.83756	-0.243799	0.811963	0.839451	-7.68195
AT1G02145	0.244735	3.95981	1.30814	0.218024	0.341227	-6.05065	-0.143842	3.95981	-0.856974	0.4101	0.464978	-7.17805
AT1G02150	-0.675838	6.68664	-3.57545	0.0044888	0.019049	-2.61226	-0.386379	6.68664	-2.0108	0.0700212	0.0962395	-5.83997
AT1G02160	0.277351	4.70097	1.62525	0.132949	0.235958	-5.83992	1.00844	4.70097	5.95975	0.000102596	0.000381374	0.865868
AT1G02170	-1.05212	3.69879	-4.87732	0.000517951	0.00441257	-0.073307	0.310335	3.69879	1.91603	0.0822352	0.111134	-5.88361
AT1G02180	0.388199	2.00454	1.09823	0.296022	0.427166	-5.61499	-1.48668	2.00454	-5.33395	0.000256371	0.000800562	0.49413
AT1G02205	0.323231	-2.11322	0.0758136	0.942189	0.962489	-5.03636	-8.92277	-2.11322	-2.946	0.0277606	0.0423402	-3.12703
AT1G02260	1.24085	2.30127	3.94001	0.00240111	0.0124295	-1.34042	-1.30672	2.30127	-4.674	0.000715178	0.00184822	-0.574602
AT1G02270	0.330176	3.15294	1.4866	0.165762	0.277982	-5.6199	0.00838096	3.15294	0.042815	0.966632	0.971484	-7.37114
AT1G02280	-0.46985	6.3878	-3.40883	0.00600039	0.0234862	-2.89557	-1.58159	6.3878	-11.404	2.36121e-07	3.61057e-06	7.2912
AT1G02290	0.0337531	2.32527	0.0960713	0.925226	0.951127	-6.36365	-0.73158	2.32527	-2.65178	0.0228579	0.0357427	-4.21489
AT1G02305	0.30364	6.74947	2.30627	0.0420137	0.098487	-4.83817	-0.648363	6.74947	-4.83718	0.000551767	0.00149662	-0.942994
AT1G02330	-0.276058	4.57059	-1.88367	0.0868389	0.170081	-5.42328	1.01677	4.57059	7.29212	1.7393e-05	9.32789e-05	2.74433
AT1G02350	1.77798	-0.994282	1.1876	0.260493	0.389235	-4.7204	-3.45449	-0.994282	-2.70383	0.0208442	0.032984	-3.10711
AT1G02370	-0.219394	4.17304	-1.24374	0.239955	0.367091	-6.18245	0.234388	4.17304	1.5025	0.161674	0.203407	-6.51835
AT1G02380	-0.490629	3.24589	-2.7822	0.0181401	0.0527263	-3.89415	4.59637	3.24589	14.9003	1.55016e-08	5.67356e-07	10.2135
AT1G02390	1.46473	0.383886	1.89831	0.0847278	0.166782	-4.16003	-2.53996	0.383886	-3.84501	0.00282244	0.0058353	-1.4533
AT1G02400	1.04166	-1.40388	1.10635	0.292646	0.423745	-5.10047	3.42323	-1.40388	2.20934	0.0497447	0.071139	-3.78601
AT1G02405	0.0257261	-0.246048	0.0444778	0.965336	0.97752	-5.78786	1.78851	-0.246048	2.89203	0.0149295	0.0246281	-3.02752
AT1G02410	0.120475	4.14907	0.728986	0.481544	0.610344	-6.73482	0.750826	4.14907	4.788	0.000596398	0.00159359	-0.931272
AT1G02420	-1.42629	1.40699	-2.74123	0.0195069	0.0556301	-3.1778	1.11931	1.40699	3.1923	0.00877698	0.0155319	-3.13843
AT1G02475	1.40231	2.01979	2.66925	0.0230126	0.0629145	-3.44011	-1.1063	2.01979	-2.30827	0.0429755	0.0622889	-4.57935
AT1G02500	1.75066	4.90849	7.81599	9.18817e-06	0.000398221	3.96662	-3.66606	4.90849	-16.8179	4.41612e-09	2.37552e-07	11.5276
AT1G02520	-0.580247	1.76053	-1.34912	0.204946	0.326097	-5.27692	-0.520773	1.76053	-1.75812	0.107034	0.140482	-5.58395
AT1G02560	0.268245	6.15038	1.75041	0.108404	0.202206	-5.71879	-0.356506	6.15038	-2.30778	0.041903	0.0609152	-5.36454
AT1G02610	0.977182	2.40082	4.07385	0.00191544	0.0106152	-1.45499	3.5763	2.40082	8.12442	6.40141e-06	4.26842e-05	4.34473
AT1G02640	0.687665	2.2237	0.207121	0.847798	0.901809	-5.86779	-5.01024	2.2237	-1.95574	0.135206	0.17289	-5.05391
AT1G02650	-0.720824	1.15792	-1.92049	0.0816191	0.162174	-4.53142	1.67955	1.15792	5.0067	0.000423103	0.00120174	0.0943787
AT1G02660	0.33335	4.4889	1.05634	0.324985	0.456917	-6.53764	1.71267	4.4889	5.19509	0.00115582	0.0027426	-1.27935
AT1G02670	1.08146	-0.457067	1.16219	0.270234	0.399986	-4.91103	-1.37892	-0.457067	-1.7438	0.10959	0.143503	-4.74074
AT1G02680	-0.318673	4.09047	-1.82855	0.095232	0.182258	-5.43988	1.31103	4.09047	7.94229	7.9144e-06	5.03124e-05	3.63684
AT1G02690	-1.39524	3.26244	-4.71355	0.000671363	0.0052346	-0.192854	-0.420238	3.26244	-2.2173	0.0490615	0.0702534	-5.32183
AT1G02700	0.314881	7.74911	1.62005	0.134068	0.23744	-5.87288	1.89443	7.74911	9.82772	1.03089e-06	1.06792e-05	5.73168
AT1G02720	0.506438	3.04212	1.72562	0.112914	0.208872	-5.0726	-2.06159	3.04212	-8.67698	3.43469e-06	2.65323e-05	4.80374
AT1G02730	1.72691	-2.5331	0.954733	0.360626	0.492615	-4.76201	-6.26338	-2.5331	-4.81063	0.000575408	0.00154738	-0.181471
AT1G02740	-0.298153	3.05884	-1.2108	0.251843	0.380209	-5.91867	0.264886	3.05884	1.32136	0.21373	0.260678	-6.5263
AT1G02750	1.14123	2.6869	4.59357	0.000813822	0.00599712	-0.429866	0.339729	2.6869	1.36077	0.201346	0.247376	-6.23179
AT1G02770	0.000146122	2.45849	0.000597769	0.999534	0.999648	-6.59265	1.19625	2.45849	5.08746	0.000373366	0.0010886	-0.0460413
AT1G02780	0.0719372	8.89377	0.473683	0.645171	0.756268	-7.02973	-1.78092	8.89377	-11.1772	2.88691e-07	4.15895e-06	7.12032
AT1G02810	-0.181342	3.07897	-0.759506	0.46383	0.594579	-6.35893	0.144442	3.07897	0.734059	0.47857	0.531141	-7.11281
AT1G02816	1.35378	6.21064	10.1376	7.60229e-07	0.000108496	6.38136	1.78263	6.21064	13.4202	4.54137e-08	1.13955e-06	9.01729
AT1G02840	-0.268838	6.58799	-1.70985	0.115871	0.212646	-5.77787	-0.838928	6.58799	-5.24254	0.000294429	0.000896635	-0.2806
AT1G02850	-0.0148805	7.20846	-0.108385	0.915681	0.944626	-7.14122	3.68926	7.20846	27.2877	2.68015e-11	1.30955e-08	16.5746
AT1G02860	0.163624	2.92194	0.718699	0.487607	0.615502	-6.3923	0.422786	2.92194	2.08507	0.0616595	0.0860532	-5.3387
AT1G02870	-0.290233	5.52162	-1.57488	0.144144	0.250662	-5.94944	0.456979	5.52162	2.53205	0.0282494	0.0429999	-4.98856
AT1G02880	-0.299387	4.49405	-1.80624	0.0988361	0.187584	-5.56751	1.90097	4.49405	11.3244	2.5327e-07	3.78185e-06	7.25989
AT1G02890	-0.433108	6.66407	-2.49251	0.0302908	0.0770298	-4.51026	2.18633	6.66407	12.6121	8.54992e-08	1.75079e-06	8.35561
AT1G02910	-0.00466998	3.9393	-0.0272969	0.978722	0.985907	-6.96846	0.819907	3.9393	5.13555	0.000346727	0.00102555	-0.33319
AT1G02920	-4.20378	4.49938	-5.63553	0.0043393	0.0186303	-1.51215	5.0723	4.49938	7.7245	0.00128893	0.00299619	-0.604008
AT1G02930	-3.50326	4.83352	-9.34111	5.01908e-05	0.00101361	2.65422	5.21643	4.83352	13.3661	5.32326e-06	3.70396e-05	4.80654
AT1G02960	0.612945	3.71754	3.55457	0.00465446	0.0195244	-2.41537	0.538625	3.71754	3.21899	0.00837361	0.0149096	-3.5459
AT1G02990	0.013097	3.42636	0.06582	0.948726	0.967089	-6.80657	0.484965	3.42636	2.74384	0.0194167	0.0309422	-4.36694
AT1G03000	0.0111839	3.44583	0.0401385	0.968716	0.980083	-6.6461	-1.19636	3.44583	-5.43068	0.000221731	0.000713679	0.281764
AT1G03030	0.424362	5.81138	3.23527	0.00813705	0.0291509	-3.2197	2.03999	5.81138	15.4006	1.10187e-08	4.54272e-07	10.5052
AT1G03040	-0.336213	4.74301	-1.95176	0.0774152	0.156001	-5.32499	0.706442	4.74301	4.35638	0.00119748	0.00282354	-1.74166
AT1G03060	-0.700736	4.66599	-3.05931	0.0111008	0.0366414	-3.32975	-0.69902	4.66599	-3.61658	0.00418009	0.0081399	-3.01903
AT1G03070	2.16754	1.59593	4.6746	0.000714489	0.00546577	-0.166817	0.875413	1.59593	1.59154	0.140354	0.178952	-5.4819
AT1G03080	0.101092	2.88029	0.232864	0.820381	0.895248	-6.41358	-1.67344	2.88029	-4.99932	0.000476053	0.00132538	-0.328151
AT1G03090	0.205345	4.8265	1.25461	0.236131	0.36247	-6.34861	1.46364	4.8265	8.85308	2.83457e-06	2.28611e-05	4.67279
AT1G03100	-0.0353676	2.26076	-0.10615	0.917413	0.945803	-6.34191	-0.687544	2.26076	-2.65979	0.0225359	0.0352863	-4.19224
AT1G03103	1.73063	2.60464	7.12598	2.14374e-05	0.000627428	3.17019	1.21921	2.60464	4.19716	0.00155843	0.00350951	-1.41141
AT1G03106	-1.10677	10.3505	-7.6011	1.18923e-05	0.00044986	3.59297	0.259467	10.3505	1.71655	0.114608	0.149374	-6.18861
AT1G03110	-0.822022	2.24583	-1.87184	0.0885819	0.17263	-4.64676	-0.951333	2.24583	-3.36001	0.00653578	0.0120155	-3.01843
AT1G03120	0.671217	5.30033	3.41956	0.00588888	0.0231631	-2.87885	0.924717	5.30033	4.69973	0.000686344	0.00178936	-1.17245
AT1G03130	-0.51187	1.647	-0.843939	0.422363	0.554281	-5.98499	1.56363	1.647	2.74077	0.0245668	0.0380529	-3.99797
AT1G03140	-0.897285	5.76155	-6.2896	6.47084e-05	0.00117706	1.78851	0.99457	5.76155	7.11063	2.18594e-05	0.000111581	2.45808
AT1G03150	0.418968	2.6822	1.35336	0.20363	0.324326	-5.63171	-0.288535	2.6822	-1.07972	0.303823	0.356449	-6.62406
AT1G03160	-0.380352	4.06675	-1.58106	0.142729	0.248753	-5.63013	-0.713465	4.06675	-3.66666	0.0038335	0.00757739	-2.85063
AT1G03180	-0.087777	1.01184	-0.201917	0.84374	0.900469	-6.01492	0.220325	1.01184	0.623968	0.545622	0.594603	-6.56618
AT1G03190	-0.660026	4.29622	-2.97348	0.0129224	0.041067	-3.52275	1.01865	4.29622	5.12182	0.000354122	0.00104269	-0.434173
AT1G03210	0.786339	2.10709	2.80001	0.017576	0.051527	-3.33747	0.467005	2.10709	1.7037	0.117044	0.152289	-5.62838
AT1G03220	-3.34076	5.1356	-12.5364	1.18514e-07	4.25441e-05	8.24376	1.9168	5.1356	9.3971	1.94336e-06	1.71433e-05	5.07227
AT1G03230	-2.63973	3.84607	-8.89121	2.72018e-06	0.00021016	5.13588	-0.0498644	3.84607	-0.302689	0.767886	0.799832	-7.6379
AT1G03250	1.03078	3.67161	5.76794	0.000135053	0.00189139	1.2074	0.495757	3.67161	2.75484	0.0190417	0.0303941	-4.32458
AT1G03260	0.42972	2.47348	1.48575	0.165983	0.278273	-5.38047	-0.552913	2.47348	-2.26861	0.0448687	0.0647289	-4.87849
AT1G03270	0.418593	4.71971	2.48493	0.0306985	0.0778854	-4.49836	1.64048	4.71971	9.41061	1.57304e-06	1.47242e-05	5.31852
AT1G03280	0.318868	4.57851	1.9837	0.0733284	0.149875	-5.24412	0.0596333	4.57851	0.391009	0.703405	0.740937	-7.57976
AT1G03290	1.0432	-1.04414	0.518312	0.615241	0.729913	-5.04093	-4.82782	-1.04414	-3.159	0.00987692	0.0172062	-2.44754
AT1G03310	2.00573	1.54477	3.39829	0.0061121	0.0237858	-2.05176	-3.76725	1.54477	-7.08195	2.26716e-05	0.000114728	3.11447
AT1G03330	0.0292551	4.97748	0.19906	0.84592	0.901069	-7.09168	0.129088	4.97748	0.918158	0.378615	0.433583	-7.26359
AT1G03340	0.559028	0.0633235	0.646921	0.531212	0.655389	-5.41359	-1.21256	0.0633235	-1.77057	0.104857	0.137891	-4.88506
AT1G03350	-0.698416	4.874	-4.65815	0.000733561	0.00555939	-0.691124	1.19384	4.874	8.41935	4.57384e-06	3.27982e-05	4.13844
AT1G03360	-1.14371	3.95684	-5.38242	0.000238345	0.00272949	0.681965	0.251265	3.95684	1.56153	0.147247	0.186726	-6.45066
AT1G03365	-0.637368	4.38221	-3.61075	0.00422246	0.0182804	-2.38538	0.483953	4.38221	3.13924	0.00963821	0.0168408	-3.86677
AT1G03370	-1.89803	1.99373	-5.1785	0.000324638	0.00327055	0.594453	0.864016	1.99373	3.96751	0.00229175	0.00487968	-1.98463
AT1G03380	-0.70536	5.13074	-3.71039	0.00355515	0.0162112	-2.34426	1.52576	5.13074	8.26156	5.46891e-06	3.78136e-05	3.94103
AT1G03410	-2.05565	-0.176376	-1.38875	0.192925	0.311619	-4.56748	-2.69725	-0.176376	-3.86871	0.00271058	0.00563917	-1.50999
AT1G03430	-0.374035	2.65322	-1.21713	0.249521	0.377587	-5.80309	0.413615	2.65322	1.66535	0.124593	0.160957	-5.95932
AT1G03440	-0.294962	3.43683	-1.62027	0.134022	0.237383	-5.67806	2.28447	3.43683	11.3861	2.39866e-07	3.64967e-06	7.46832
AT1G03445	1.07795	-1.15941	1.92552	0.0809285	0.161197	-4.30701	5.11744	-1.15941	4.06328	0.00194976	0.00424617	-1.16902
AT1G03457	4.80766	-0.381191	3.2455	0.00799182	0.0287536	-2.58754	-3.68757	-0.381191	-2.50103	0.0298391	0.0451346	-3.37702
AT1G03470	0.127102	6.10318	0.77156	0.45695	0.588243	-6.84968	4.62061	6.10318	25.3906	5.76564e-11	1.8781e-08	15.7993
AT1G03475	-0.236018	5.66948	-1.51998	0.15728	0.26724	-6.01487	-0.518543	5.66948	-3.40764	0.00601288	0.0111686	-3.42639
AT1G03495	0.514219	1.31255	1.2625	0.233387	0.359419	-5.33658	-0.416434	1.31255	-1.19196	0.258849	0.309317	-6.07258
AT1G03510	-0.644584	1.79457	-1.97065	0.0749734	0.152417	-4.59659	1.1778	1.79457	4.20747	0.00153192	0.00346	-1.38917
AT1G03520	0.878636	2.18288	2.65309	0.0228047	0.0624918	-3.48111	-1.13754	2.18288	-3.99581	0.00218464	0.00467776	-1.72717
AT1G03530	-0.649257	4.45117	-3.26794	0.00768236	0.0279921	-2.98127	0.155841	4.45117	0.909961	0.382732	0.437728	-7.24946
AT1G03540	-0.240319	-0.0690921	-0.233181	0.819988	0.895092	-5.55646	-0.71088	-0.0690921	-0.944224	0.365731	0.420608	-5.93174
AT1G03545	0.961866	0.263575	1.22327	0.247287	0.375116	-4.95242	-1.97427	0.263575	-3.03279	0.011634	0.0198556	-2.8289
AT1G03560	-0.537502	2.86544	-1.85156	0.0916422	0.177161	-4.97253	0.0772157	2.86544	0.347743	0.734726	0.769413	-7.30803
AT1G03580	-0.547802	1.75508	-1.67983	0.121694	0.220863	-5.14739	2.5515	1.75508	6.89765	2.87301e-05	0.00013804	2.79581
AT1G03590	-0.50856	3.14369	-2.05131	0.0653367	0.137255	-4.69265	-0.495651	3.14369	-2.68004	0.0217415	0.0342038	-4.43391
AT1G03600	0.16291	5.57697	1.07092	0.30759	0.439557	-6.57939	0.396344	5.57697	2.62885	0.0238049	0.0370293	-4.81857
AT1G03610	-0.358097	5.62415	-2.62632	0.0239118	0.0645699	-4.28416	1.26929	5.62415	9.39656	1.59599e-06	1.48931e-05	5.24313
AT1G03620	1.68627	1.57391	4.38362	0.00114508	0.00749889	-0.581129	-0.362949	1.57391	-0.951841	0.362026	0.417111	-6.27784
AT1G03630	0.557301	1.95224	0.763932	0.465059	0.595501	-5.83283	-2.14164	1.95224	-3.71335	0.00508623	0.00966686	-2.36622
AT1G03650	-0.530725	1.75138	-1.47692	0.168297	0.28103	-5.27023	0.996905	1.75138	3.30445	0.00720497	0.0130979	-2.95585
AT1G03680	0.652664	4.8341	4.00953	0.00213459	0.0114789	-1.7724	-0.279003	4.8341	-1.77104	0.104774	0.137792	-6.17049
AT1G03687	-1.10723	4.11432	-5.6777	0.00015397	0.00205176	1.12532	-0.239692	4.11432	-1.63234	0.131438	0.168661	-6.35964
AT1G03710	0.116637	3.70867	0.611322	0.553655	0.676023	-6.64791	-0.0213929	3.70867	-0.128243	0.900317	0.915568	-7.51852
AT1G03730	0.0134878	1.86529	0.0375243	0.970753	0.981296	-6.2994	-0.0409789	1.86529	-0.137828	0.892916	0.908883	-7.01761
AT1G03740	-1.31293	2.74135	-3.94182	0.00239373	0.0123986	-1.42489	0.588178	2.74135	2.56493	0.026655	0.0408843	-4.61726
AT1G03750	-0.158318	3.11753	-0.659945	0.523135	0.648024	-6.45837	0.291264	3.11753	1.44691	0.176358	0.219901	-6.36727
AT1G03760	-0.914845	5.06932	-5.7971	0.000129483	0.00183826	1.08959	1.61335	5.06932	10.6393	4.71724e-07	5.8932e-06	6.54805
AT1G03770	-0.443502	5.85467	-2.78121	0.0181719	0.0527988	-4.01943	2.2465	5.85467	14.0232	2.89487e-08	8.57681e-07	9.49313
[truncated: 17,384 more rows]

## Sheet: edgeR with TMM
Supplementary Dataset S6. Differential gene expression analysis of Cvi seed RNA-seq data.
[truncated: 17,593 more rows]

[truncated: 2 more sheets: edgeR with RLE, DESeq2]
