# Supplementary material for: Plant-specific function of H3K9me3 as a permissive chromatin mark during Arabidopsis seed germination
Source: Front Plant Sci. 2026 Mar 12;17:1785818. doi: 10.3389/fpls.2026.1785818 (PMC13017857; doi:10.3389/fpls.2026.1785818)
Supplement: Supplementary file 8 [file Table7.xlsx]

## Sheet: Col_C1
Supplementary Dataset S7. GO enrichment analysis of clustered DEGs.
Pathway	Enrichment FDR	# of Genes	Fold Enrichment	Genes
GO:0009414 Response to water deprivation	2.15591e-122	247	6.40515	AT1G01250 AT1G02310 AT1G03070 AT1G03130 AT1G03905 AT1G05340 AT1G06450 AT1G06645 AT1G07985 AT1G08340 AT1G10140 AT1G11170 AT1G13990 AT1G16515 AT1G16840 AT1G19650 AT1G20030 AT1G22985 AT1G23550 AT1G23800 AT1G25422 AT1G27150 AT1G27730 AT1G28200 AT1G30190 AT1G30360 AT1G32560 AT1G33700 AT1G43160 AT1G43650 AT1G44770 AT1G46768 AT1G50260 AT1G52690 AT1G52890 AT1G54290 AT1G55280 AT1G56600 AT1G56660 AT1G60650…
GO:0009737 Response to abscisic acid	2.04894e-90	206	5.63743	AT1G01250 AT1G03070 AT1G03880 AT1G05510 AT1G06450 AT1G07040 AT1G09500 AT1G10140 AT1G12130 AT1G13360 AT1G13990 AT1G17147 AT1G19380 AT1G20030 AT1G20630 AT1G21000 AT1G21080 AT1G21670 AT1G22985 AT1G23550 AT1G23800 AT1G24330 AT1G25422 AT1G27030 AT1G27290 AT1G27730 AT1G28200 AT1G30190 AT1G30360 AT1G43160 AT1G48000 AT1G50260 AT1G52560 AT1G54100 AT1G55870 AT1G56600 AT1G56660 AT1G63720 AT1G63840 AT1G64065…
GO:0009416 Response to light stimulus	6.26833e-80	214	4.78261	AT1G01180 AT1G01250 AT1G01420 AT1G01500 AT1G02310 AT1G03470 AT1G03905 AT1G06645 AT1G06690 AT1G07040 AT1G07700 AT1G08165 AT1G11530 AT1G12440 AT1G13820 AT1G14490 AT1G15180 AT1G16840 AT1G17090 AT1G17810 AT1G18940 AT1G19140 AT1G19540 AT1G19650 AT1G20620 AT1G20630 AT1G21065 AT1G22500 AT1G22750 AT1G23090 AT1G23550 AT1G30360 AT1G31440 AT1G32460 AT1G32530 AT1G32550 AT1G32700 AT1G33102 AT1G33230 AT1G33260…
GO:0044248 Cellular catabolic process	6.28411e-67	127	6.99654	AT1G01180 AT1G01650 AT1G03030 AT1G03470 AT1G04530 AT1G05340 AT1G07040 AT1G08050 AT1G08180 AT1G12440 AT1G12710 AT1G13360 AT1G14530 AT1G19540 AT1G22370 AT1G23440 AT1G23550 AT1G25510 AT1G28140 AT1G28540 AT1G32530 AT1G47530 AT1G50260 AT1G52342 AT1G54740 AT1G55280 AT1G56460 AT1G58180 AT1G62370 AT1G68140 AT1G68500 AT1G70160 AT1G70610 AT1G71350 AT1G72690 AT1G73880 AT1G75400 AT1G75760 AT1G76590 AT1G76980…
GO:0048316 Seed development	1.10145e-63	127	6.59345	AT1G01225 AT1G02380 AT1G02680 AT1G02700 AT1G02816 AT1G03106 AT1G03990 AT1G06110 AT1G09665 AT1G14930 AT1G14950 AT1G16650 AT1G17810 AT1G18610 AT1G18940 AT1G24881 AT1G25422 AT1G27300 AT1G28640 AT1G29680 AT1G30860 AT1G32560 AT1G32710 AT1G33490 AT1G47530 AT1G47540 AT1G52560 AT1G54200 AT1G54870 AT1G65090 AT1G67920 AT1G69800 AT1G72100 AT1G75830 AT2G02120 AT2G17670 AT2G20770 AT2G20940 AT2G21720 AT2G21820…
GO:0009651 Response to salt stress	9.39558e-53	122	5.60702	AT1G03070 AT1G05690 AT1G10370 AT1G11170 AT1G15100 AT1G16540 AT1G16850 AT1G19380 AT1G23440 AT1G23550 AT1G24460 AT1G27730 AT1G27760 AT1G28200 AT1G43160 AT1G52565 AT1G53540 AT1G54050 AT1G54100 AT1G55870 AT1G56600 AT1G60940 AT1G63720 AT1G69430 AT1G72770 AT1G73500 AT1G73880 AT1G76070 AT1G76970 AT1G77120 AT2G02710 AT2G03380 AT2G15695 AT2G17660 AT2G17840 AT2G18250 AT2G19310 AT2G19450 AT2G20900 AT2G21500…
GO:0009611 Response to wounding	5.07314e-49	143	4.45447	AT1G01470 AT1G01650 AT1G01720 AT1G03990 AT1G07985 AT1G08050 AT1G13390 AT1G13990 AT1G17147 AT1G17420 AT1G18210 AT1G19180 AT1G19380 AT1G20490 AT1G21000 AT1G22640 AT1G24530 AT1G25422 AT1G27730 AT1G28200 AT1G30135 AT1G30360 AT1G32460 AT1G32700 AT1G33260 AT1G43160 AT1G43650 AT1G48500 AT1G61065 AT1G61740 AT1G62370 AT1G64280 AT1G64900 AT1G67920 AT1G69790 AT1G70590 AT1G70810 AT1G72120 AT1G72175 AT1G73150…
GO:0006970 Response to osmotic stress	1.37445e-41	88	6.20218	AT1G01250 AT1G03070 AT1G03905 AT1G05340 AT1G06645 AT1G07985 AT1G08570 AT1G13360 AT1G16515 AT1G16540 AT1G17147 AT1G17620 AT1G20030 AT1G21000 AT1G27461 AT1G30190 AT1G30360 AT1G32560 AT1G33700 AT1G43160 AT1G43700 AT1G55870 AT1G60940 AT1G67920 AT1G70590 AT1G70640 AT1G72175 AT1G75400 AT1G76590 AT1G77120 AT1G78070 AT1G79520 AT2G03020 AT2G18250 AT2G20770 AT2G21180 AT2G35510 AT2G38490 AT2G47770 AT3G03170…
GO:1901701 Cellular response to oxygen-containing compound	5.07185e-37	92	5.22817	AT1G02750 AT1G04960 AT1G10140 AT1G11700 AT1G13390 AT1G13990 AT1G15400 AT1G16840 AT1G17147 AT1G19380 AT1G22050 AT1G22180 AT1G23550 AT1G24330 AT1G25370 AT1G27030 AT1G28200 AT1G32530 AT1G56660 AT1G63720 AT1G64610 AT1G64900 AT1G69840 AT1G73150 AT1G73880 AT1G74780 AT1G76700 AT2G02710 AT2G02800 AT2G17660 AT2G17760 AT2G20900 AT2G21500 AT2G23120 AT2G23450 AT2G27260 AT2G29700 AT2G30100 AT2G30600 AT2G31350…
GO:0098542 Defense response to other organism	1.13282e-36	117	4.12881	AT1G02310 AT1G03990 AT1G10140 AT1G13360 AT1G13390 AT1G13990 AT1G14200 AT1G18210 AT1G19380 AT1G21670 AT1G24530 AT1G25422 AT1G30360 AT1G30860 AT1G32460 AT1G61740 AT1G63240 AT1G64140 AT1G64900 AT1G69430 AT1G70590 AT1G70610 AT1G70810 AT1G71950 AT1G73210 AT1G75170 AT1G76065 AT1G76390 AT1G76980 AT1G77360 AT1G78070 AT1G80610 AT2G21780 AT2G24860 AT2G28500 AT2G36410 AT2G36950 AT2G37150 AT2G38000 AT2G45360…
GO:0042742 Defense response to bacterium	8.02344e-36	142	3.46173	AT1G01230 AT1G05340 AT1G08050 AT1G11370 AT1G16540 AT1G16930 AT1G17147 AT1G17620 AT1G18720 AT1G19180 AT1G21080 AT1G22180 AT1G30190 AT1G32530 AT1G35190 AT1G52565 AT1G60730 AT1G63720 AT1G64065 AT1G64280 AT1G64610 AT1G67920 AT1G69790 AT1G69840 AT1G70160 AT1G74370 AT1G76070 AT1G76080 AT1G76700 AT1G76970 AT2G02800 AT2G03730 AT2G16890 AT2G17760 AT2G18670 AT2G20900 AT2G21500 AT2G21510 AT2G22240 AT2G23120…
GO:0016567 Protein ubiquitination	1.32624e-35	107	4.34748	AT1G02610 AT1G03770 AT1G05690 AT1G06110 AT1G12760 AT1G13195 AT1G14200 AT1G15100 AT1G17145 AT1G19660 AT1G20140 AT1G20823 AT1G21410 AT1G21760 AT1G21780 AT1G22500 AT1G23780 AT1G24330 AT1G33480 AT1G49850 AT1G53490 AT1G55000 AT1G56610 AT1G61740 AT1G63840 AT1G64280 AT1G66650 AT1G67900 AT1G68050 AT1G72175 AT1G75950 AT1G76390 AT1G78420 AT2G01275 AT2G01735 AT2G17030 AT2G18670 AT2G26000 AT2G27940 AT2G30600…
GO:1901575 Organic substance catabolic process	2.77346e-34	62	7.44933	AT1G01180 AT1G04530 AT1G08180 AT1G12710 AT1G14530 AT1G18720 AT1G19540 AT1G22370 AT1G23440 AT1G23550 AT1G32530 AT1G33420 AT1G50260 AT1G62370 AT1G64140 AT1G68500 AT1G70160 AT1G70610 AT1G71350 AT1G73880 AT1G76590 AT2G02710 AT2G10950 AT2G15695 AT2G15960 AT2G21510 AT2G24420 AT2G25080 AT2G28500 AT2G31350 AT2G37150 AT2G38000 AT2G38465 AT2G39270 AT2G41000 AT2G42750 AT3G04040 AT3G10210 AT3G15580 AT3G19920…
GO:0031347 Regulation of defense response	4.65658e-30	93	4.24329	AT1G02310 AT1G05340 AT1G08050 AT1G10140 AT1G17147 AT1G17430 AT1G18720 AT1G19180 AT1G19380 AT1G21080 AT1G21670 AT1G28200 AT1G30135 AT1G32530 AT1G48500 AT1G63720 AT1G64610 AT1G64900 AT1G70590 AT1G70810 AT1G74950 AT1G75170 AT1G76070 AT1G76390 AT1G76700 AT1G76970 AT1G80610 AT2G02800 AT2G18670 AT2G20900 AT2G21510 AT2G21780 AT2G23450 AT2G28500 AT2G32200 AT2G34600 AT2G38000 AT2G48010 AT3G04640 AT3G10815…
GO:0019748 Secondary metabolic process	2.01335e-29	75	5.08702	AT1G03070 AT1G08050 AT1G13990 AT1G22180 AT1G23550 AT1G24330 AT1G60730 AT1G64140 AT1G64900 AT1G67920 AT1G68470 AT1G70160 AT1G75170 AT1G76020 AT1G76980 AT1G79360 AT1G80160 AT2G20560 AT2G21510 AT2G22990 AT2G31945 AT2G34355 AT2G36630 AT2G36770 AT2G43540 AT2G45360 AT2G48010 AT3G01990 AT3G03440 AT3G09010 AT3G10450 AT3G12203 AT3G12800 AT3G14680 AT3G14700 AT3G15280 AT3G16220 AT3G21690 AT3G22560 AT3G26770…
GO:0010035 Response to inorganic substance	1.0189e-28	107	3.63362	AT1G01240 AT1G02750 AT1G02816 AT1G06690 AT1G08050 AT1G13390 AT1G13820 AT1G15400 AT1G17080 AT1G17590 AT1G19730 AT1G20070 AT1G21670 AT1G22750 AT1G23780 AT1G27030 AT1G28200 AT1G28540 AT1G30090 AT1G32790 AT1G33102 AT1G35190 AT1G52342 AT1G61740 AT1G64900 AT1G71840 AT1G73880 AT1G75170 AT1G75400 AT1G76070 AT1G76130 AT1G76590 AT1G76990 AT2G02710 AT2G14520 AT2G15695 AT2G17660 AT2G20410 AT2G22910 AT2G24860…
GO:0050832 Defense response to fungus	1.75984e-28	103	3.71796	AT1G01470 AT1G01650 AT1G05340 AT1G08050 AT1G17147 AT1G18720 AT1G20490 AT1G21080 AT1G21670 AT1G24530 AT1G30360 AT1G32530 AT1G35190 AT1G45145 AT1G51090 AT1G52560 AT1G52565 AT1G63720 AT1G64280 AT1G64610 AT1G67920 AT1G70160 AT1G76070 AT1G76700 AT1G76970 AT2G15890 AT2G21500 AT2G21510 AT2G22240 AT2G27310 AT2G29990 AT2G30100 AT2G34730 AT2G34930 AT2G36490 AT2G38870 AT2G42980 AT2G46240 AT2G48010 AT3G01210…
GO:0006355 Regulation of transcription-DNA-templated	1.0248e-26	157	2.66758	AT1G01250 AT1G01720 AT1G04100 AT1G05690 AT1G07530 AT1G08465 AT1G08970 AT1G13450 AT1G13960 AT1G15050 AT1G22985 AT1G28050 AT1G28360 AT1G29220 AT1G30810 AT1G31310 AT1G33060 AT1G34180 AT1G34370 AT1G35460 AT1G43160 AT1G43700 AT1G48000 AT1G50600 AT1G51700 AT1G52520 AT1G52890 AT1G54060 AT1G55110 AT1G56170 AT1G58100 AT1G66370 AT1G67970 AT1G68050 AT1G68190 AT1G68240 AT1G69540 AT1G71130 AT1G71200 AT1G72360…
GO:0009753 Response to jasmonic acid	3.29721e-26	81	4.24017	AT1G01650 AT1G02310 AT1G03990 AT1G05340 AT1G08050 AT1G12130 AT1G13360 AT1G13960 AT1G17420 AT1G17620 AT1G19180 AT1G20490 AT1G33230 AT1G43160 AT1G51360 AT1G63720 AT1G64140 AT1G64900 AT1G67420 AT1G69790 AT1G70810 AT1G72175 AT1G73210 AT1G74950 AT1G77360 AT1G78070 AT2G21500 AT2G27260 AT2G28120 AT2G28900 AT2G30100 AT2G32200 AT2G34600 AT2G43540 AT2G46100 AT2G48010 AT3G09370 AT3G10815 AT3G15200 AT3G15280…
GO:0071456 Cellular response to hypoxia	4.15265e-26	57	5.96764	AT1G01720 AT1G07150 AT1G10140 AT1G13360 AT1G14200 AT1G19530 AT1G27730 AT1G54050 AT1G69890 AT1G72360 AT1G72430 AT1G73010 AT1G73500 AT1G74310 AT1G77120 AT1G78070 AT2G15890 AT2G18670 AT2G32200 AT2G32210 AT2G33585 AT2G33590 AT2G36220 AT3G02040 AT3G02550 AT3G04640 AT3G05120 AT3G08720 AT3G10020 AT3G23170 AT3G30775 AT3G46230 AT3G56880 AT4G10250 AT4G10265 AT4G22780 AT4G24110 AT4G24230 AT4G26270 AT4G27460…
GO:0009642 Response to light intensity	9.83578e-26	57	5.87021	AT1G08570 AT1G15060 AT1G16515 AT1G32530 AT1G32700 AT1G34000 AT1G54740 AT1G58180 AT1G61740 AT1G68070 AT1G72645 AT1G72770 AT1G76590 AT1G79520 AT2G02710 AT2G15695 AT2G15960 AT2G23120 AT2G32090 AT2G36895 AT2G38800 AT2G38820 AT2G41290 AT2G42975 AT2G45600 AT3G03150 AT3G03170 AT3G15450 AT3G15630 AT3G15780 AT3G16740 AT3G24190 AT3G27770 AT3G29670 AT3G46630 AT3G52060 AT4G00750 AT4G01870 AT4G03420 AT4G13010…
GO:0019752 Carboxylic acid metabolic process	1.34255e-24	59	5.39371	AT1G01420 AT1G12440 AT1G12710 AT1G13990 AT1G19540 AT1G20070 AT1G23440 AT1G25422 AT1G27300 AT1G27980 AT1G28540 AT1G54740 AT1G62370 AT1G64140 AT1G67420 AT1G70810 AT1G72120 AT1G72175 AT1G73150 AT1G73880 AT1G75830 AT1G76065 AT1G79360 AT2G15695 AT2G15960 AT2G17660 AT2G19180 AT2G20920 AT2G36950 AT2G38820 AT2G44200 AT2G46100 AT3G01350 AT3G03870 AT3G07565 AT3G11930 AT3G15200 AT3G22560 AT3G52340 AT4G03200…
GO:0006979 Response to oxidative stress	2.50004e-23	74	4.14	AT1G01230 AT1G02310 AT1G09970 AT1G10140 AT1G17147 AT1G19380 AT1G20620 AT1G27730 AT1G31170 AT1G31750 AT1G32220 AT1G45145 AT1G50290 AT1G52565 AT1G53670 AT1G56600 AT1G63720 AT1G64610 AT1G71695 AT1G72060 AT1G73680 AT1G75280 AT1G76070 AT1G76080 AT1G77100 AT2G03380 AT2G15560 AT2G19310 AT2G21195 AT2G22080 AT2G25080 AT2G25625 AT2G29450 AT2G29500 AT2G35510 AT2G38380 AT2G47180 AT3G04640 AT3G07700 AT3G10020…
GO:0007165 Signal transduction	1.10772e-21	115	2.83917	AT1G02750 AT1G02890 AT1G03440 AT1G07040 AT1G08050 AT1G08340 AT1G09500 AT1G09665 AT1G14530 AT1G15400 AT1G16840 AT1G17040 AT1G18210 AT1G19380 AT1G21080 AT1G21670 AT1G22180 AT1G25370 AT1G27290 AT1G28200 AT1G29800 AT1G31440 AT1G34760 AT1G50260 AT1G52565 AT1G61740 AT1G63720 AT1G65380 AT1G65730 AT1G69790 AT1G70160 AT1G70590 AT1G70780 AT1G72175 AT1G73880 AT1G76700 AT1G76970 AT1G79660 AT2G01190 AT2G02710…
GO:0009755 Hormone-mediated signaling pathway	7.45542e-21	64	4.26075	AT1G08570 AT1G10140 AT1G12060 AT1G13390 AT1G13990 AT1G15060 AT1G17147 AT1G19380 AT1G21000 AT1G24330 AT1G27290 AT1G32530 AT1G33050 AT1G50040 AT1G56660 AT1G64065 AT1G64610 AT1G64900 AT1G73150 AT1G76070 AT1G80610 AT2G21500 AT2G27260 AT2G31350 AT2G32200 AT2G36630 AT2G38000 AT2G38800 AT2G38820 AT2G46670 AT3G01430 AT3G04640 AT3G05220 AT3G10815 AT3G11420 AT3G12570 AT3G13380 AT3G14590 AT3G15670 AT3G51120…
GO:0033993 Response to lipid	1.98505e-20	48	5.50508	AT1G02750 AT1G11170 AT1G19650 AT1G27150 AT1G50040 AT1G62510 AT1G64900 AT1G68500 AT1G69840 AT1G70780 AT1G76390 AT1G76590 AT2G02120 AT2G02370 AT2G20230 AT2G30530 AT2G34355 AT3G01200 AT3G03341 AT3G09390 AT3G10340 AT3G15670 AT3G16120 AT3G50830 AT3G53400 AT4G02200 AT4G06746 AT4G09030 AT4G11300 AT4G12250 AT4G18205 AT4G29070 AT4G31830 AT4G32290 AT4G33905 AT4G35070 AT4G36210 AT4G36670 AT5G10730 AT5G15240…
GO:0009738 Abscisic acid-activated signaling pathway	3.92407e-19	39	6.43159	AT1G01360 AT1G02310 AT1G05340 AT1G07985 AT1G08970 AT1G11760 AT1G18720 AT1G33700 AT1G67920 AT1G72770 AT1G73000 AT1G74740 AT1G78070 AT2G17220 AT2G20410 AT2G29940 AT2G45720 AT2G46680 AT3G04040 AT3G05260 AT3G19290 AT3G21220 AT3G45640 AT3G55430 AT4G01026 AT4G18620 AT4G22770 AT4G32870 AT4G32920 AT5G05220 AT5G05440 AT5G12010 AT5G22460 AT5G23680 AT5G45830 AT5G45860 AT5G45870 AT5G66780 AT5G67190
GO:0009751 Response to salicylic acid	1.45154e-18	57	4.25503	AT1G05340 AT1G05690 AT1G08050 AT1G12130 AT1G13960 AT1G18720 AT1G43160 AT1G52565 AT1G55870 AT1G63720 AT1G64610 AT1G67920 AT1G76970 AT2G02800 AT2G04880 AT2G06010 AT2G21510 AT2G23450 AT2G37710 AT2G38000 AT2G42980 AT2G45820 AT3G04640 AT3G09370 AT3G12830 AT3G14060 AT3G26220 AT3G50410 AT3G51440 AT3G51450 AT3G51890 AT3G56880 AT3G61260 AT4G16500 AT4G21903 AT4G27652 AT4G32940 AT4G34480 AT4G35180 AT4G37690…
GO:0043436 Oxoacid metabolic process	3.7987e-17	51	4.37691	AT1G01250 AT1G05340 AT1G06650 AT1G11700 AT1G14530 AT1G19140 AT1G22750 AT1G24330 AT1G30360 AT1G33102 AT1G53760 AT1G55280 AT1G60730 AT1G62510 AT1G64900 AT1G67920 AT1G68070 AT1G70780 AT1G75760 AT1G80160 AT2G20230 AT2G36630 AT3G01990 AT3G12800 AT3G16190 AT3G26290 AT3G29670 AT3G43230 AT3G44820 AT3G57680 AT3G59010 AT4G01870 AT4G15940 AT4G21580 AT4G22240 AT4G22740 AT4G27530 AT4G29590 AT4G35180 AT4G35860…
GO:0032870 Cellular response to hormone stimulus	1.1703e-16	36	6.01548	AT1G01650 AT1G02750 AT1G13390 AT1G16840 AT1G17620 AT1G18210 AT1G25370 AT1G27030 AT1G28200 AT1G52560 AT1G69840 AT1G76700 AT2G21510 AT2G23450 AT2G36950 AT2G45570 AT3G01490 AT3G15200 AT3G53400 AT3G59350 AT4G01870 AT4G12250 AT4G17840 AT4G29670 AT4G36040 AT4G36210 AT5G13810 AT5G20050 AT5G26040 AT5G36220 AT5G49700 AT5G50450 AT5G59400 AT5G64230 AT5G65610 AT5G65613
GO:1901565 Organonitrogen compound catabolic process	1.44105e-16	37	5.79857	AT1G01650 AT1G07040 AT1G12440 AT1G13360 AT1G28540 AT1G43130 AT1G54740 AT1G58180 AT1G75760 AT1G76990 AT1G79360 AT2G01490 AT2G03340 AT2G03690 AT2G23450 AT2G28120 AT2G30600 AT2G31130 AT2G38820 AT3G03150 AT3G15180 AT3G15450 AT3G52060 AT3G52105 AT3G52340 AT3G54680 AT4G08180 AT4G13530 AT4G22740 AT4G24590 AT4G36670 AT4G36850 AT5G10730 AT5G16370 AT5G18130 AT5G45310 AT5G50450
GO:0010150 Leaf senescence	3.73181e-16	40	5.20239	AT1G01230 AT1G08050 AT1G09500 AT1G11190 AT1G13990 AT1G18210 AT1G21000 AT1G27300 AT1G32450 AT1G54115 AT1G64140 AT1G66330 AT1G73500 AT1G73680 AT1G76980 AT1G79520 AT2G02710 AT2G17760 AT2G25625 AT3G14060 AT3G14067 AT3G25882 AT3G27110 AT3G28100 AT3G43230 AT3G48020 AT3G52780 AT3G54680 AT3G60670 AT3G62770 AT4G01870 AT4G24590 AT4G32940 AT4G34310 AT4G36040 AT5G17860 AT5G24530 AT5G39520 AT5G59220 AT5G64230
GO:0009266 Response to temperature stimulus	6.49467e-16	35	5.88738	AT1G03130 AT1G08570 AT1G21670 AT1G27300 AT1G28640 AT1G30360 AT1G33490 AT1G64065 AT1G67920 AT1G68140 AT1G71130 AT1G76070 AT1G76590 AT2G15960 AT2G20900 AT2G21500 AT2G23120 AT2G42150 AT2G46670 AT2G46790 AT3G07370 AT3G12580 AT3G12830 AT3G55430 AT4G27160 AT4G27520 AT4G28811 AT4G32770 AT4G33666 AT5G05965 AT5G10140 AT5G12010 AT5G25180 AT5G35460 AT5G54300
GO:0010431 Seed maturation	1.41637e-15	20	11.7356	AT1G03880 AT1G03890 AT1G07985 AT1G33102 AT1G54060 AT2G38820 AT2G42150 AT2G45360 AT3G07500 AT3G26770 AT4G02280 AT4G26740 AT4G27160 AT4G28520 AT4G30935 AT5G17490 AT5G44120 AT5G58070 AT5G66110 AT5G67190
GO:0009408 Response to heat	5.39135e-15	39	4.94489	AT1G08550 AT1G12060 AT1G16030 AT1G16540 AT1G21760 AT1G53540 AT1G54050 AT1G64280 AT1G74310 AT2G19310 AT2G20560 AT2G20940 AT2G29500 AT2G32120 AT2G33590 AT2G46240 AT2G47180 AT3G08720 AT3G09350 AT3G12580 AT3G12960 AT3G46230 AT4G10250 AT4G13550 AT4G14540 AT4G16500 AT4G21320 AT4G23100 AT4G26780 AT4G26850 AT5G12030 AT5G16820 AT5G18040 AT5G35460 AT5G37670 AT5G54940 AT5G57050 AT5G58070 AT5G67030
GO:0097305 Response to alcohol	4.0631e-14	30	6.10442	AT1G01240 AT1G02750 AT1G11170 AT1G17590 AT1G55960 AT1G73750 AT1G76390 AT1G80160 AT2G02710 AT2G30600 AT2G32210 AT2G43540 AT3G03440 AT3G09010 AT3G16220 AT3G53400 AT4G02200 AT4G11300 AT4G19390 AT4G24590 AT4G25170 AT4G27970 AT4G30390 AT5G21940 AT5G36220 AT5G54300 AT5G54870 AT5G54940 AT5G57070 AT5G60220
GO:0002376 Immune system process	5.97549e-14	43	4.22163	AT1G05340 AT1G13360 AT1G17147 AT1G18720 AT1G22180 AT1G24530 AT1G52565 AT1G67920 AT1G69790 AT1G76070 AT1G76970 AT1G80610 AT2G02800 AT2G18670 AT2G23450 AT2G27310 AT2G28500 AT2G34730 AT2G36410 AT2G42980 AT3G12830 AT3G18950 AT3G21690 AT3G26220 AT3G55430 AT3G56880 AT3G57120 AT4G01870 AT4G20880 AT4G21903 AT4G27652 AT4G34480 AT4G35180 AT4G36670 AT4G39360 AT5G03380 AT5G08240 AT5G20050 AT5G39785 AT5G44390…
GO:0010200 Response to chitin	1.12202e-13	48	3.78474	AT1G02310 AT1G11170 AT1G17147 AT1G17620 AT1G19380 AT1G21000 AT1G25422 AT1G27730 AT1G30190 AT1G56660 AT1G63720 AT1G64065 AT1G64610 AT1G73880 AT1G76070 AT1G76700 AT1G80610 AT2G23110 AT2G27310 AT2G32200 AT2G32210 AT2G48010 AT3G04640 AT3G09010 AT3G10815 AT3G27540 AT3G45640 AT3G54000 AT3G55430 AT3G56880 AT3G59350 AT4G02200 AT4G09030 AT4G11300 AT4G20880 AT4G22780 AT4G27652 AT5G01710 AT5G03380 AT5G04330…
GO:0009620 Response to fungus	2.01246e-13	48	3.72651	AT1G10140 AT1G13360 AT1G17420 AT1G18210 AT1G30860 AT1G51360 AT1G64065 AT1G66480 AT1G73500 AT1G75170 AT2G01340 AT2G17760 AT2G18670 AT2G20900 AT2G23340 AT2G28500 AT2G32200 AT2G36970 AT2G38000 AT2G43580 AT2G44200 AT3G03610 AT3G06380 AT3G51440 AT3G51450 AT3G58710 AT3G60690 AT4G02200 AT4G06746 AT4G16500 AT4G16760 AT4G27970 AT4G30390 AT4G31510 AT5G05220 AT5G13810 AT5G16370 AT5G17380 AT5G18630 AT5G23850…
GO:0010243 Response to organonitrogen compound	2.90966e-13	40	4.29474	AT1G07985 AT1G11020 AT1G17590 AT1G21670 AT1G24530 AT1G27290 AT1G50040 AT1G67920 AT1G69430 AT1G70590 AT1G75760 AT1G76970 AT1G78070 AT2G15960 AT2G21500 AT2G23450 AT2G28500 AT2G38000 AT2G42980 AT3G01430 AT3G09390 AT3G12830 AT3G18950 AT3G28100 AT3G29670 AT3G52480 AT3G56880 AT3G57120 AT4G29670 AT4G31510 AT4G35180 AT4G36670 AT5G16370 AT5G18130 AT5G21940 AT5G39785 AT5G43450 AT5G57100 AT5G65207 AT5G66790
GO:0010162 Seed dormancy process	4.01406e-13	16	12.6158	AT1G03030 AT1G15180 AT1G16730 AT1G22600 AT1G29760 AT2G29380 AT2G34380 AT2G36770 AT2G41280 AT3G12960 AT4G11040 AT5G01300 AT5G16460 AT5G45830 AT5G53470 AT5G67190
GO:0019915 Lipid storage	6.94595e-13	15	13.5169	AT1G05510 AT1G29760 AT1G48990 AT2G18250 AT2G34380 AT3G01570 AT3G05500 AT3G18570 AT3G27660 AT4G25140 AT5G07510 AT5G16460 AT5G40420 AT5G51210 AT5G61610
GO:0009409 Response to cold	2.19305e-12	51	3.34237	AT1G05690 AT1G16540 AT1G16670 AT1G17100 AT1G20620 AT1G21760 AT1G27461 AT1G27730 AT1G28140 AT1G43160 AT1G45474 AT1G46768 AT1G48500 AT1G56600 AT1G60170 AT1G60650 AT1G67280 AT1G68500 AT1G77120 AT1G78070 AT2G16280 AT2G17840 AT2G17870 AT2G19450 AT2G28900 AT2G47180 AT3G08720 AT3G12490 AT3G22330 AT3G22840 AT3G45640 AT3G50970 AT3G56880 AT4G02520 AT4G04020 AT4G13500 AT4G22780 AT4G33980 AT5G06760 AT5G18040…
GO:0009637 Response to blue light	9.35411e-12	26	5.8055	AT1G04530 AT1G15400 AT1G28140 AT1G48745 AT1G50020 AT1G53090 AT1G66130 AT1G68050 AT1G70800 AT1G72175 AT2G36630 AT2G46340 AT2G47890 AT3G24190 AT3G27350 AT3G57020 AT4G01120 AT4G13010 AT4G33980 AT5G19140 AT5G24120 AT5G42900 AT5G43630 AT5G57360 AT5G66590 AT5G67190
GO:0009793 Embryo development ending in seed dormancy	2.92124e-11	65	2.68421	AT1G01225 AT1G01550 AT1G02680 AT1G04635 AT1G05510 AT1G12770 AT1G32560 AT1G51450 AT1G54060 AT1G60170 AT1G71350 AT1G73030 AT1G78580 AT1G79230 AT2G01200 AT2G01735 AT2G02955 AT2G15890 AT2G17670 AT2G19450 AT2G22240 AT2G26060 AT2G26350 AT2G26830 AT2G31305 AT2G34630 AT2G34790 AT2G34850 AT2G35510 AT2G41260 AT2G41720 AT2G45440 AT2G46080 AT3G02570 AT3G08640 AT3G15180 AT3G20910 AT3G23440 AT3G25805 AT3G26790…
GO:0044255 Cellular lipid metabolic process	4.66109e-11	34	4.20527	AT1G03470 AT1G19650 AT1G20030 AT1G27300 AT1G50020 AT1G60970 AT1G70160 AT1G70900 AT1G71130 AT1G75830 AT1G76020 AT2G01490 AT2G22510 AT2G36895 AT2G44360 AT3G07310 AT3G09560 AT3G21690 AT3G25805 AT3G29670 AT3G51750 AT4G03200 AT4G03820 AT4G19390 AT4G25690 AT4G28660 AT4G34310 AT4G36850 AT4G37320 AT5G03190 AT5G17010 AT5G19850 AT5G42870 AT5G65840
GO:0055085 Transmembrane transport	1.2175e-10	43	3.37994	AT1G12600 AT1G12940 AT1G17810 AT1G30220 AT1G67300 AT1G68570 AT1G70610 AT1G73190 AT1G74780 AT1G79360 AT2G02860 AT2G28780 AT2G29650 AT2G29940 AT2G32830 AT2G34355 AT2G45960 AT3G01350 AT3G01570 AT3G20660 AT3G25260 AT3G46980 AT3G53940 AT3G60160 AT3G62700 AT4G00430 AT4G11810 AT4G18050 AT4G21120 AT4G21680 AT4G22990 AT4G25450 AT4G36790 AT4G38380 AT4G39030 AT5G01500 AT5G01990 AT5G03910 AT5G17010 AT5G17860…
GO:0045893 Positive regulation of transcription-DNA-templated	2.172e-10	41	3.43686	AT1G07530 AT1G08340 AT1G14760 AT1G34180 AT1G43160 AT1G46768 AT1G56170 AT1G63120 AT1G64280 AT1G72360 AT1G73500 AT1G75490 AT2G02080 AT2G04880 AT2G20410 AT2G22850 AT2G36270 AT2G41460 AT2G46680 AT3G05700 AT3G19290 AT3G22990 AT3G44460 AT3G50410 AT3G56290 AT4G00220 AT4G02640 AT4G17500 AT4G27410 AT4G36260 AT5G11680 AT5G13330 AT5G18450 AT5G20670 AT5G22220 AT5G24120 AT5G24660 AT5G38050 AT5G44080 AT5G49450…
GO:0009617 Response to bacterium	2.81285e-09	33	3.71716	AT1G01580 AT1G24530 AT1G61740 AT1G64280 AT1G70590 AT1G78070 AT2G17660 AT2G23640 AT2G29340 AT2G32800 AT2G33830 AT3G12580 AT3G12830 AT3G15352 AT3G27540 AT3G45640 AT3G52060 AT3G59350 AT4G11220 AT4G13110 AT4G20880 AT4G24230 AT4G30390 AT4G36850 AT5G16200 AT5G21940 AT5G24530 AT5G25450 AT5G45630 AT5G49450 AT5G49690 AT5G54640 AT5G57480
GO:0006520 Cellular amino acid metabolic process	5.67071e-09	23	4.96006	AT1G01480 AT1G01650 AT1G07985 AT1G08630 AT1G58180 AT1G61740 AT1G76990 AT2G03340 AT2G22810 AT2G28120 AT2G30600 AT3G15450 AT3G26330 AT3G52060 AT4G01080 AT4G03420 AT4G36670 AT5G01410 AT5G15240 AT5G16370 AT5G36160 AT5G50450 AT5G65280
GO:0071215 Cellular response to abscisic acid stimulus	6.2291e-09	18	6.39675	AT1G03880 AT1G16515 AT1G69430 AT1G72120 AT1G75400 AT1G76970 AT1G80610 AT2G38800 AT2G41230 AT3G03870 AT3G07360 AT3G55620 AT3G56880 AT4G13110 AT4G21534 AT4G28520 AT5G13810 AT5G44120
GO:0007568 Aging	6.2291e-09	18	6.39675	AT1G05340 AT1G23440 AT1G52565 AT1G62370 AT1G70160 AT2G02990 AT2G19450 AT2G36630 AT2G36950 AT3G21690 AT3G60140 AT4G09750 AT4G10960 AT4G13110 AT4G39360 AT5G12010 AT5G17380 AT5G61370
GO:0009639 Response to red or far red light	6.65905e-09	27	4.23139	AT1G03130 AT1G08570 AT1G16730 AT1G20070 AT1G48745 AT1G52342 AT1G52510 AT1G64900 AT1G70610 AT1G75810 AT1G79520 AT2G16890 AT2G25080 AT2G29090 AT2G32090 AT3G15354 AT3G24190 AT3G24220 AT3G27350 AT4G13010 AT4G18220 AT4G32290 AT4G32295 AT5G35460 AT5G52420 AT5G62140 AT5G66590
GO:0031146 SCF-dependent proteasomal ubiquitin-dependent protein catabolic process	1.96506e-08	19	5.64001	AT1G15740 AT1G20140 AT1G21410 AT1G21760 AT1G75950 AT1G80570 AT1G80630 AT2G36370 AT4G15563 AT4G26980 AT5G04010 AT5G07670 AT5G25350 AT5G51370 AT5G51380 AT5G57360 AT5G57900 AT5G67140 AT5G67250
GO:2000022 Regulation of jasmonic acid mediated signaling pathway	2.19211e-08	14	8.02824	AT1G19180 AT1G30135 AT1G48500 AT1G64280 AT1G74950 AT2G34600 AT2G38240 AT2G43710 AT3G17860 AT3G43440 AT4G26120 AT5G05600 AT5G13220 AT5G20900
GO:0080163 Regulation of protein serine/threonine phosphatase activity	3.03921e-08	10	12.6158	AT1G01360 AT1G73000 AT4G01026 AT4G18620 AT4G32870 AT5G05440 AT5G45860 AT5G45870 AT5G47080 AT5G52200
GO:0009658 Chloroplast organization	9.33978e-08	29	3.55202	AT1G24490 AT1G30475 AT1G43160 AT1G49970 AT1G64810 AT1G78600 AT2G03050 AT2G16800 AT2G30950 AT2G37020 AT2G46340 AT3G08010 AT3G10350 AT3G15354 AT3G25805 AT3G46630 AT3G54990 AT3G56290 AT3G57190 AT4G09080 AT4G26150 AT4G28740 AT4G34740 AT5G13770 AT5G24120 AT5G24660 AT5G49940 AT5G58650 AT5G59220
GO:0009845 Seed germination	1.04584e-07	18	5.40677	AT1G03120 AT1G03880 AT1G09970 AT1G60170 AT2G27380 AT2G36270 AT3G22490 AT3G27660 AT3G44730 AT4G25140 AT4G28320 AT4G29010 AT5G04500 AT5G13200 AT5G37260 AT5G40420 AT5G44280 AT5G57390
GO:0009415 Response to water	1.10926e-07	17	5.71916	AT1G08570 AT1G13360 AT1G18210 AT1G23440 AT1G27290 AT1G52565 AT2G20560 AT2G20900 AT2G38905 AT4G10960 AT4G12070 AT4G23493 AT4G29670 AT4G33985 AT5G25450 AT5G57123 AT5G66400
GO:0032787 Monocarboxylic acid metabolic process	1.74411e-07	25	3.86988	AT1G03470 AT1G06110 AT1G07040 AT1G32530 AT1G70160 AT1G70580 AT1G72690 AT1G76020 AT1G76070 AT2G01490 AT2G27310 AT2G44360 AT3G03470 AT3G06420 AT3G48890 AT4G03820 AT4G09750 AT4G33700 AT4G36195 AT4G36790 AT4G37320 AT4G38810 AT5G16370 AT5G19050 AT5G19850
GO:0044281 Small molecule metabolic process	1.74411e-07	31	3.28647	AT1G03905 AT1G09155 AT1G13360 AT1G13390 AT1G13820 AT1G18210 AT1G21080 AT1G32460 AT1G32790 AT1G47710 AT1G69790 AT1G75170 AT2G15020 AT2G17760 AT3G01850 AT3G09010 AT3G14700 AT3G16990 AT3G27770 AT3G48070 AT3G48660 AT4G00755 AT4G10960 AT4G15490 AT4G18650 AT4G22770 AT4G36210 AT4G36530 AT5G10730 AT5G10770 AT5G16220
GO:0015996 Chlorophyll catabolic process	1.87246e-07	9	12.6158	AT3G03341 AT3G03470 AT3G44880 AT3G60690 AT4G13250 AT4G16690 AT4G22920 AT5G13800 AT5G43860
GO:0009733 Response to auxin	1.87246e-07	36	2.95876	AT1G04100 AT1G06400 AT1G15050 AT1G52565 AT1G54060 AT1G54200 AT1G72430 AT2G01200 AT2G04550 AT2G22240 AT2G22810 AT2G26740 AT2G33310 AT2G41170 AT2G47260 AT3G01490 AT3G05630 AT3G09370 AT3G12955 AT3G26790 AT3G50410 AT3G51200 AT3G55120 AT3G60690 AT3G61900 AT3G62100 AT4G26150 AT4G37390 AT5G01490 AT5G01990 AT5G07990 AT5G14960 AT5G22220 AT5G63160 AT5G64780 AT5G67480
GO:0006952 Defense response	1.8731e-07	46	2.55651	AT1G02890 AT1G03440 AT1G04960 AT1G07310 AT1G14930 AT1G14940 AT1G14950 AT1G14960 AT1G17420 AT1G17590 AT1G19230 AT1G20030 AT1G23120 AT1G25370 AT1G70840 AT1G75830 AT2G02120 AT2G15010 AT2G24860 AT2G30530 AT2G38900 AT2G43520 AT2G43710 AT3G01990 AT3G04360 AT3G09390 AT3G10010 AT3G10340 AT3G11930 AT3G23240 AT3G23570 AT3G59350 AT3G61220 AT4G04840 AT4G07990 AT4G17840 AT4G24230 AT4G26740 AT4G27140 AT4G27990…
GO:0010114 Response to red light	2.96535e-07	18	5.04632	AT1G11700 AT1G67900 AT1G68500 AT2G29090 AT2G31360 AT2G40080 AT2G46340 AT2G47890 AT3G17040 AT3G17609 AT3G24220 AT4G26150 AT4G33980 AT5G11260 AT5G24120 AT5G42900 AT5G57360 AT5G67030
GO:0016192 Vesicle-mediated transport	3.25552e-07	26	3.62443	AT1G03950 AT1G04260 AT1G05785 AT1G16240 AT1G23935 AT1G73030 AT1G76185 AT1G79590 AT2G06530 AT2G25340 AT2G36680 AT2G37150 AT2G44100 AT3G13720 AT3G53120 AT4G12120 AT4G26750 AT4G29160 AT5G04850 AT5G07880 AT5G11150 AT5G12010 AT5G22360 AT5G22950 AT5G61210 AT5G63880
GO:0006511 Ubiquitin-dependent protein catabolic process	3.25552e-07	38	2.79534	AT1G19310 AT1G20140 AT1G33480 AT1G66650 AT1G68050 AT1G75440 AT1G75950 AT1G80570 AT2G17200 AT2G21270 AT2G36370 AT2G40930 AT3G08690 AT3G08700 AT3G17000 AT3G21690 AT3G30460 AT3G61790 AT4G02890 AT4G03510 AT4G05050 AT4G25230 AT4G27470 AT4G27880 AT4G31670 AT5G01520 AT5G01980 AT5G03240 AT5G06460 AT5G08139 AT5G25350 AT5G41340 AT5G45360 AT5G48655 AT5G56150 AT5G57360 AT5G62540 AT5G62800
GO:0001666 Response to hypoxia	4.70105e-07	20	4.4266	AT1G10140 AT1G17147 AT1G54740 AT1G64280 AT1G64900 AT1G72360 AT1G77120 AT2G31945 AT3G25882 AT3G27770 AT4G12250 AT4G22780 AT4G24230 AT4G27780 AT4G37022 AT5G24600 AT5G27760 AT5G49690 AT5G54960 AT5G65207
GO:0042542 Response to hydrogen peroxide	4.70105e-07	15	5.91366	AT1G05690 AT1G11760 AT1G20620 AT1G20630 AT1G53540 AT1G54050 AT1G77120 AT2G19310 AT2G29500 AT3G46230 AT4G10250 AT5G12030 AT5G37670 AT5G63160 AT5G67480
GO:0071310 Cellular response to organic substance	4.9276e-07	26	3.54606	AT1G02890 AT1G23550 AT1G50260 AT1G63720 AT1G73880 AT2G02710 AT2G02800 AT2G17760 AT2G23120 AT2G42950 AT2G48010 AT4G00750 AT4G02200 AT4G16535 AT4G19140 AT4G35240 AT4G37022 AT4G40050 AT5G03380 AT5G05965 AT5G07070 AT5G25770 AT5G43450 AT5G44090 AT5G62150 AT5G66790
GO:0006721 Terpenoid metabolic process	5.77891e-07	12	7.56948	AT1G70580 AT1G79520 AT2G14880 AT2G21820 AT3G24190 AT3G47070 AT4G27820 AT4G33660 AT5G05870 AT5G10770 AT5G12010 AT5G52420
GO:0014070 Response to organic cyclic compound	6.86926e-07	28	3.30133	AT1G17147 AT1G17430 AT1G18210 AT1G19380 AT1G24530 AT1G52560 AT1G76070 AT1G76390 AT1G80610 AT2G03730 AT2G17760 AT2G27310 AT3G03870 AT3G09010 AT3G10815 AT3G11402 AT3G18950 AT3G50830 AT4G01870 AT4G33666 AT4G36670 AT4G37690 AT5G07070 AT5G08320 AT5G36220 AT5G37070 AT5G41800 AT5G46230
GO:0034599 Cellular response to oxidative stress	7.65869e-07	12	7.38486	AT1G31170 AT1G65970 AT1G66330 AT1G77370 AT3G07700 AT4G04800 AT4G25130 AT5G07470 AT5G40370 AT5G61510 AT5G61640 AT5G63030
GO:0006082 Organic acid metabolic process	9.38793e-07	17	4.93031	AT1G01180 AT1G17810 AT1G32730 AT1G50260 AT1G55960 AT1G60970 AT1G76590 AT2G42750 AT3G19920 AT3G26770 AT4G25690 AT5G03180 AT5G23340 AT5G24910 AT5G25180 AT5G26010 AT5G51970
GO:0072330 Monocarboxylic acid biosynthetic process	9.75997e-07	13	6.56022	AT1G01225 AT1G08050 AT1G73210 AT2G34700 AT3G59350 AT4G03420 AT4G04840 AT4G32295 AT5G17010 AT5G22810 AT5G38160 AT5G38170 AT5G65280
GO:1901605 Alpha-amino acid metabolic process	1.32716e-06	16	5.1102	AT1G20490 AT1G61065 AT1G73150 AT1G76390 AT2G22510 AT2G23450 AT2G43540 AT2G46690 AT3G03150 AT3G48580 AT3G48890 AT3G54680 AT4G04810 AT4G33700 AT4G35070 AT5G04330
GO:0009723 Response to ethylene	1.63954e-06	23	3.64986	AT1G05690 AT1G13960 AT1G19540 AT1G72360 AT2G01930 AT2G15695 AT2G21240 AT2G35550 AT2G38820 AT3G04720 AT3G09370 AT3G51440 AT3G51450 AT4G03030 AT4G11300 AT4G13260 AT4G22360 AT4G32940 AT5G02320 AT5G13330 AT5G17490 AT5G25350 AT5G65280
GO:0006508 Proteolysis	1.81971e-06	23	3.62704	AT1G06430 AT1G23440 AT1G47710 AT1G50250 AT1G67420 AT2G21960 AT2G22990 AT2G30950 AT3G02410 AT3G10450 AT3G12203 AT3G54940 AT3G57680 AT4G01320 AT4G01870 AT4G11320 AT4G15880 AT4G36195 AT5G09640 AT5G11650 AT5G51740 AT5G53350 AT5G58870
GO:0051259 Protein complex oligomerization	1.89685e-06	8	11.8737	AT1G53540 AT1G54050 AT2G19310 AT2G29500 AT3G46230 AT4G10250 AT5G12030 AT5G37670
GO:0006629 Lipid metabolic process	2.0652e-06	21	3.86762	AT1G32790 AT1G71340 AT2G18250 AT2G36540 AT2G42450 AT3G03310 AT3G09560 AT3G16120 AT3G44830 AT4G13550 AT4G13990 AT4G19860 AT5G14180 AT5G16010 AT5G18630 AT5G18640 AT5G42870 AT5G43300 AT5G53470 AT5G58070 AT5G66590
GO:0006357 Regulation of transcription by RNA polymerase II	2.28608e-06	37	2.61504	AT1G13870 AT1G17040 AT1G17590 AT1G18750 AT1G30500 AT1G35460 AT1G49950 AT1G67970 AT1G69540 AT1G71200 AT1G72830 AT1G77570 AT1G77950 AT2G16770 AT2G24260 AT2G38880 AT3G01435 AT3G02990 AT3G09180 AT3G19500 AT3G20910 AT3G22990 AT3G61740 AT4G02590 AT4G09180 AT4G09960 AT4G14540 AT4G32040 AT5G10140 AT5G12840 AT5G13020 AT5G14960 AT5G16820 AT5G22220 AT5G54070 AT5G65060 AT5G65080
GO:0065003 Protein-containing complex assembly	3.82096e-06	23	3.47501	AT1G07510 AT1G64900 AT2G03340 AT2G14880 AT2G15960 AT2G25080 AT2G27310 AT2G27680 AT2G41290 AT3G11930 AT3G15780 AT3G52230 AT3G62690 AT4G02920 AT4G04840 AT4G28660 AT4G36530 AT5G15240 AT5G18850 AT5G51070 AT5G53500 AT5G54300 AT5G65840
GO:0050826 Response to freezing	4.64043e-06	9	9.08338	AT1G16670 AT1G52690 AT3G01570 AT3G27660 AT3G45640 AT4G25140 AT5G40420 AT5G58070 AT5G65430
GO:0010344 Seed oilbody biogenesis	4.90195e-06	6	16.8211	AT1G05510 AT3G01570 AT3G27660 AT4G25140 AT5G16460 AT5G40420
GO:0010224 Response to UV-B	5.12841e-06	14	5.27228	AT1G67500 AT3G17609 AT3G17800 AT3G45640 AT3G51240 AT3G55120 AT4G36220 AT5G01410 AT5G03240 AT5G11260 AT5G17780 AT5G41360 AT5G58760 AT5G63860
GO:0006631 Fatty acid metabolic process	6.15016e-06	14	5.19474	AT1G02816 AT1G08550 AT1G68500 AT1G73680 AT2G01490 AT2G04350 AT2G34770 AT2G38000 AT2G41170 AT2G43710 AT3G02610 AT3G48990 AT4G24230 AT4G32770
GO:0016226 Iron-sulfur cluster assembly	8.34397e-06	10	7.42106	AT1G10500 AT1G67810 AT2G16710 AT2G26060 AT4G04770 AT4G12130 AT4G22220 AT5G18400 AT5G49940 AT5G50960
GO:0009867 Jasmonic acid mediated signaling pathway	9.38824e-06	20	3.65676	AT1G17440 AT1G19180 AT1G32460 AT1G48500 AT1G61065 AT1G72120 AT1G73150 AT1G76065 AT1G76070 AT1G76390 AT2G27310 AT2G44200 AT3G15500 AT3G17860 AT3G23240 AT3G58710 AT4G03420 AT4G13110 AT4G38810 AT5G17490
GO:0008610 Lipid biosynthetic process	1.12532e-05	25	3.07703	AT1G15180 AT1G19650 AT1G50020 AT1G70580 AT1G70900 AT1G71130 AT2G36895 AT2G42975 AT2G43710 AT3G05630 AT3G18950 AT3G22560 AT3G23480 AT3G27770 AT3G29670 AT3G52340 AT4G03200 AT4G19390 AT4G28660 AT4G34310 AT4G36790 AT4G36850 AT5G03080 AT5G17010 AT5G19850
GO:0006012 Galactose metabolic process	1.19551e-05	8	9.61204	AT1G56600 AT1G63180 AT2G34850 AT2G47180 AT4G10960 AT4G23920 AT5G23790 AT5G30500
GO:0071369 Cellular response to ethylene stimulus	1.19551e-05	8	9.61204	AT1G58180 AT1G72360 AT2G27310 AT2G41230 AT3G01490 AT4G32040 AT5G10520 AT5G18630
GO:0010017 Red or far-red light signaling pathway	1.27059e-05	9	8.11016	AT1G03990 AT2G37970 AT2G40080 AT2G46340 AT2G46790 AT3G17609 AT3G21150 AT4G16250 AT5G11260
GO:0071482 Cellular response to light stimulus	1.2874e-05	11	6.3079	AT1G07180 AT1G70640 AT1G72175 AT2G33585 AT2G42750 AT3G03440 AT3G15354 AT3G24190 AT3G27350 AT4G13010 AT4G27820
GO:0009056 Catabolic process	1.60068e-05	12	5.60702	AT1G23120 AT1G65730 AT1G71190 AT1G75170 AT2G27260 AT3G01200 AT3G19900 AT3G22560 AT3G60340 AT3G60590 AT4G15490 AT4G24990
GO:0071489 Cellular response to red or far red light	2.8403e-05	5	18.0226	AT1G20030 AT1G64140 AT1G68500 AT1G76590 AT4G28330
GO:0140042 Lipid droplet formation	3.61623e-05	4	25.2316	AT1G29760 AT2G34380 AT5G16460 AT5G16550
GO:0006334 Nucleosome assembly	3.85243e-05	10	6.3079	AT1G08170 AT1G17520 AT1G48620 AT1G49950 AT2G28720 AT2G37470 AT3G09480 AT3G18035 AT4G25340 AT4G37210
GO:0006812 Cation transport	3.85243e-05	10	6.3079	AT1G54110 AT1G54115 AT2G38270 AT2G43950 AT2G47600 AT3G14070 AT3G53720 AT3G54900 AT5G17850 AT5G17860
GO:0006996 Organelle organization	6.35013e-05	23	2.93094	AT1G03130 AT1G17080 AT1G18610 AT1G23780 AT1G26660 AT1G28140 AT2G03020 AT2G14880 AT2G17670 AT2G17972 AT2G42040 AT3G10340 AT3G24740 AT3G51510 AT3G53120 AT4G05000 AT4G16540 AT5G13720 AT5G17700 AT5G23340 AT5G44090 AT5G52070 AT5G57123
GO:0009892 Negative regulation of metabolic process	6.71249e-05	27	2.65079	AT1G05150 AT1G18610 AT1G22640 AT1G47530 AT1G47970 AT1G58470 AT1G70160 AT1G73210 AT1G73880 AT2G36840 AT2G41550 AT2G41990 AT3G04590 AT3G05220 AT3G09180 AT3G43520 AT3G66652 AT4G10920 AT4G32920 AT4G35070 AT5G13310 AT5G16220 AT5G18250 AT5G23850 AT5G44080 AT5G44150 AT5G64730
GO:1900057 Positive regulation of leaf senescence	7.03918e-05	7	9.29586	AT1G34180 AT2G45210 AT3G12130 AT3G19290 AT3G27930 AT3G51890 AT4G36900
GO:0007623 Circadian rhythm	0.000113138	16	3.63699	AT1G68050 AT1G68830 AT2G17840 AT2G46790 AT2G47890 AT3G01060 AT3G26740 AT4G02630 AT4G13010 AT4G26150 AT4G26700 AT5G02840 AT5G37260 AT5G54300 AT5G57360 AT5G60100
GO:0019760 Glucosinolate metabolic process	0.000114499	19	3.196	AT1G17147 AT1G20490 AT1G25510 AT1G61740 AT3G19290 AT3G22740 AT3G27540 AT3G28920 AT3G52060 AT4G01120 AT4G19390 AT4G33700 AT5G13330 AT5G15240 AT5G17380 AT5G24600 AT5G61590 AT5G66040 AT5G66590
GO:0045454 Cell redox homeostasis	0.000114499	10	5.60702	AT1G08570 AT1G48130 AT1G65970 AT1G76080 AT3G47300 AT3G54660 AT4G26160 AT4G29670 AT5G06430 AT5G54290
GO:0044085 Cellular component biogenesis	0.00012017	24	2.74008	AT1G14590 AT1G16650 AT1G21080 AT1G21670 AT1G30070 AT1G47530 AT1G49650 AT1G63120 AT1G64080 AT1G74370 AT2G23110 AT2G37020 AT2G45440 AT3G13350 AT3G50910 AT3G52110 AT4G01410 AT4G22755 AT5G02620 AT5G08320 AT5G17270 AT5G25450 AT5G58530 AT5G64730
GO:0034389 Lipid droplet organization	0.000142852	5	14.0176	AT1G29760 AT2G34380 AT3G05500 AT4G26740 AT5G16460
GO:0006572 Tyrosine catabolic process	0.000157087	4	20.1853	AT1G06570 AT5G36160 AT5G53970 AT5G54080
GO:0006457 Protein folding	0.000205472	18	3.17601	AT1G12060 AT1G16030 AT1G53540 AT1G54050 AT2G19310 AT2G29500 AT2G32120 AT2G46240 AT3G12580 AT3G46230 AT3G63400 AT4G10250 AT4G26780 AT4G38740 AT5G12030 AT5G27280 AT5G37670 AT5G53350
GO:0016036 Cellular response to phosphate starvation	0.000208965	16	3.45048	AT1G20620 AT1G20630 AT1G23010 AT1G73010 AT2G02470 AT2G02990 AT2G22240 AT2G33770 AT3G03520 AT3G05630 AT3G08040 AT3G09560 AT3G24120 AT5G15330 AT5G21040 AT5G42870
GO:0042752 Regulation of circadian rhythm	0.000219758	9	5.82268	AT3G09600 AT3G15354 AT4G33980 AT5G02840 AT5G10140 AT5G23280 AT5G42900 AT5G57360 AT5G60100
GO:0051607 Defense response to virus	0.000238159	10	5.14931	AT2G22240 AT2G43710 AT2G45820 AT3G11650 AT3G20250 AT3G61260 AT5G03210 AT5G24590 AT5G37680 AT5G46350
GO:0010030 Positive regulation of seed germination	0.000268577	7	7.67919	AT1G07240 AT1G07430 AT2G19450 AT3G22840 AT3G23210 AT3G48990 AT5G09530
GO:0006366 Transcription by RNA polymerase II	0.000273174	6	9.46185	AT1G02680 AT1G07470 AT1G07480 AT1G16210 AT3G61420 AT5G09920
GO:0048827 Phyllome development	0.000337178	15	3.47224	AT1G06050 AT1G07310 AT1G32460 AT1G33420 AT1G72770 AT2G03020 AT2G23450 AT2G26310 AT2G28500 AT3G09010 AT3G60670 AT5G05110 AT5G07240 AT5G18640 AT5G55620
GO:0046620 Regulation of organ growth	0.000424614	4	16.8211	AT1G12140 AT1G17145 AT1G78420 AT2G04550
GO:0032511 Late endosome to vacuole transport via multivesicular body sorting pathway	0.000443902	5	11.4689	AT1G32410 AT4G26750 AT4G29160 AT5G04850 AT5G63880
GO:0061157 MRNA destabilization	0.000443902	5	11.4689	AT1G09810 AT1G27960 AT1G55500 AT1G79270 AT2G25900
GO:0009789 Positive regulation of abscisic acid-activated signaling pathway	0.000456302	10	4.76068	AT1G15100 AT1G18470 AT1G70790 AT1G70800 AT1G70810 AT3G01650 AT3G17410 AT3G26790 AT5G01520 AT5G47710
GO:0030163 Protein catabolic process	0.000456302	13	3.77024	AT1G03470 AT1G11020 AT1G25510 AT1G68660 AT1G72690 AT1G76970 AT1G80610 AT2G26990 AT2G30950 AT3G27925 AT4G34480 AT5G08290 AT5G53350
GO:0009648 Photoperiodism	0.000458412	7	7.06485	AT1G18610 AT1G70160 AT1G72630 AT2G40080 AT3G08640 AT3G52060 AT5G16220
GO:0015031 Protein transport	0.000531261	10	4.67252	AT1G03950 AT1G61250 AT1G73030 AT2G06530 AT2G25350 AT2G32900 AT2G44100 AT5G22950 AT5G37680 AT5G62650
GO:1901698 Response to nitrogen compound	0.000564263	13	3.68552	AT1G08050 AT1G13390 AT1G27290 AT1G32700 AT1G69800 AT2G20900 AT2G38820 AT4G22360 AT4G30390 AT5G50450 AT5G55970 AT5G59400 AT5G62150
GO:0030091 Protein repair	0.000683459	5	10.5132	AT1G53670 AT4G04800 AT4G04810 AT4G04840 AT5G50240
GO:0042753 Positive regulation of circadian rhythm	0.000683459	5	10.5132	AT1G72630 AT2G29950 AT2G40080 AT3G09600 AT5G11260
GO:1901002 Positive regulation of response to salt stress	0.000683459	5	10.5132	AT1G29060 AT2G01930 AT5G06210 AT5G46350 AT5G58070
GO:0008654 Phospholipid biosynthetic process	0.000683459	5	10.5132	AT1G62430 AT2G22240 AT2G26830 AT3G09560 AT5G42870
GO:0010492 Maintenance of shoot apical meristem identity	0.00074321	6	7.96788	AT1G03770 AT2G31160 AT4G11920 AT5G10510 AT5G19310 AT5G44280
GO:0044283 Small molecule biosynthetic process	0.000764592	9	4.93662	AT1G31750 AT1G32730 AT2G30100 AT2G42975 AT3G21690 AT3G24190 AT3G26580 AT5G19850 AT5G66590
GO:0005975 Carbohydrate metabolic process	0.000771031	29	2.20397	AT1G02790 AT1G33700 AT1G43620 AT1G67070 AT2G19450 AT2G20770 AT2G42790 AT2G44350 AT2G44470 AT3G01850 AT3G02570 AT3G03210 AT3G07820 AT3G21370 AT3G26380 AT3G55430 AT3G60140 AT3G62740 AT4G03200 AT4G17180 AT4G22100 AT4G27820 AT4G31140 AT4G34480 AT4G36360 AT5G13420 AT5G57123 AT5G58330 AT5G65280
GO:0009644 Response to high light intensity	0.000898511	9	4.83158	AT1G01470 AT1G17420 AT1G27730 AT1G45474 AT2G05620 AT2G17840 AT4G32770 AT5G58070 AT5G61510
GO:1901361 Organic cyclic compound catabolic process	0.000931774	7	6.3079	AT1G21000 AT3G48020 AT3G52340 AT3G54680 AT4G10960 AT5G13970 AT5G19850
GO:0000038 Very long-chain fatty acid metabolic process	0.000979796	6	7.56948	AT1G19440 AT2G16280 AT2G34770 AT4G16760 AT4G34520 AT5G47120
GO:0045324 Late endosome to vacuole transport	0.000979796	6	7.56948	AT1G03950 AT1G73030 AT2G06530 AT3G18820 AT5G16830 AT5G22950
GO:0010206 Photosystem II repair	0.00101012	5	9.70447	AT1G03600 AT1G50250 AT2G30950 AT3G27925 AT5G01500
GO:0009057 Macromolecule catabolic process	0.00102761	9	4.73093	AT1G03030 AT1G20030 AT1G21670 AT1G28140 AT2G19180 AT3G57770 AT4G22770 AT5G50450 AT5G57123
GO:0006281 DNA repair	0.00107394	16	2.96842	AT1G07660 AT1G08390 AT1G67500 AT2G19490 AT2G28130 AT2G36490 AT3G09100 AT3G20490 AT3G23580 AT3G54760 AT3G61420 AT5G10950 AT5G15170 AT5G45720 AT5G58760 AT5G62540
GO:0009813 Flavonoid biosynthetic process	0.00119703	9	4.63438	AT1G62710 AT2G16890 AT2G22510 AT2G40890 AT3G51240 AT3G55120 AT5G07990 AT5G24530 AT5G48100
GO:0006623 Protein targeting to vacuole	0.00126049	8	5.17571	AT1G24460 AT1G26670 AT1G48760 AT2G36680 AT3G53120 AT3G53720 AT5G16830 AT5G39510
GO:0010029 Regulation of seed germination	0.00137854	9	4.54169	AT1G08970 AT1G54060 AT2G19450 AT2G26000 AT2G45210 AT3G16740 AT4G26150 AT5G13200 AT5G53470
GO:1990961 Xenobiotic detoxification by transmembrane export across the plasma membrane	0.00137854	9	4.54169	AT1G15160 AT1G15180 AT1G47530 AT1G71140 AT2G04040 AT2G34360 AT3G21690 AT4G21903 AT5G17700
GO:0010182 Sugar mediated signaling pathway	0.00138851	7	5.88738	AT1G16540 AT1G78580 AT2G19860 AT2G36270 AT5G45830 AT5G49450 AT5G67030
GO:0010262 Somatic embryogenesis	0.00143428	5	9.01129	AT1G68240 AT3G20910 AT3G26790 AT3G62100 AT5G12840
GO:0009812 Flavonoid metabolic process	0.00145389	8	5.04632	AT2G23340 AT2G36970 AT3G24190 AT3G48660 AT4G01080 AT4G04840 AT4G36360 AT5G08320
GO:0010304 PSII associated light-harvesting complex II catabolic process	0.00145389	4	12.6158	AT1G06430 AT1G50250 AT2G30950 AT4G13250
GO:0010960 Magnesium ion homeostasis	0.00145389	4	12.6158	AT1G03270 AT2G14520 AT4G14230 AT4G33700
GO:0032509 Endosome transport via multivesicular body sorting pathway	0.00145389	4	12.6158	AT1G03950 AT1G73030 AT2G06530 AT5G22950
GO:0009615 Response to virus	0.00145389	8	5.04632	AT1G16030 AT3G04720 AT3G12580 AT3G22640 AT3G51440 AT3G51450 AT5G24590 AT5G42900
GO:0015994 Chlorophyll metabolic process	0.00152809	9	4.45264	AT1G03130 AT1G06690 AT1G08550 AT1G15180 AT1G66130 AT2G21960 AT4G32770 AT5G01410 AT5G39530
GO:0007031 Peroxisome organization	0.00157256	6	6.88135	AT1G01820 AT2G26350 AT3G03490 AT3G21865 AT5G17550 AT5G62810
GO:0006464 Cellular protein modification process	0.00162385	14	3.09862	AT1G28200 AT1G47530 AT1G47710 AT1G56090 AT2G22910 AT3G12400 AT4G18130 AT4G24990 AT5G13810 AT5G41800 AT5G42300 AT5G44090 AT5G57950 AT5G65495
GO:0006468 Protein phosphorylation	0.00162385	60	1.63311	AT1G07150 AT1G11300 AT1G11330 AT1G11410 AT1G20650 AT1G30640 AT1G33260 AT1G53090 AT1G60940 AT1G68830 AT1G69790 AT1G70740 AT1G80090 AT2G02800 AT2G17220 AT2G23450 AT2G32800 AT2G33580 AT2G37710 AT2G38490 AT2G43930 AT2G46340 AT2G48010 AT3G01490 AT3G05140 AT3G06630 AT3G08720 AT3G09010 AT3G15354 AT3G15890 AT3G17410 AT3G22750 AT3G23340 AT3G24190 AT3G45640 AT3G55450 AT3G57120 AT4G11570 AT4G27460 AT4G34500…
GO:0009555 Pollen development	0.00185168	23	2.30289	AT1G05690 AT1G08390 AT1G17420 AT1G18750 AT1G19180 AT1G63180 AT1G77950 AT1G80090 AT2G01200 AT3G14950 AT3G20910 AT3G45640 AT3G55220 AT4G16760 AT4G17530 AT4G36260 AT5G01450 AT5G05850 AT5G17310 AT5G50260 AT5G54740 AT5G55490 AT5G63160
GO:0006749 Glutathione metabolic process	0.0018563	10	3.94244	AT1G10370 AT1G59700 AT2G02930 AT2G29450 AT2G29460 AT3G54660 AT4G02520 AT5G41240 AT5G44000 AT5G62480
GO:0006826 Iron ion transport	0.00191895	5	8.41054	AT1G70610 AT2G38460 AT2G47600 AT3G11050 AT5G26820
GO:0045892 Negative regulation of transcription-DNA-templated	0.00204524	20	2.44967	AT1G03770 AT1G05420 AT1G27730 AT1G30500 AT1G60650 AT2G35540 AT2G46790 AT3G08020 AT3G09370 AT3G10480 AT3G20910 AT3G21150 AT3G48390 AT3G61050 AT4G33980 AT4G35580 AT4G36900 AT5G02320 AT5G42900 AT5G44280
GO:0033591 Response to L-ascorbic acid	0.00216769	3	18.9237	AT1G22500 AT1G67070 AT3G02570
GO:1901006 Ubiquinone-6 biosynthetic process	0.00216769	3	18.9237	AT1G32220 AT5G10730 AT5G15910
GO:0009646 Response to absence of light	0.00225417	8	4.69425	AT1G21400 AT1G67070 AT2G43400 AT3G47340 AT3G48390 AT4G24230 AT4G33980 AT5G42900
GO:0016121 Carotene catabolic process	0.00232866	4	11.214	AT2G44990 AT3G24220 AT4G18350 AT4G19170
GO:0009061 Anaerobic respiration	0.00232866	4	11.214	AT1G19530 AT2G36220 AT2G41730 AT3G10020
GO:1900425 Negative regulation of defense response to bacterium	0.00258269	5	7.88488	AT1G13960 AT1G33970 AT1G51090 AT5G62570 AT5G66210
GO:2000028 Regulation of photoperiodism-flowering	0.00259429	8	4.58757	AT2G46340 AT3G12130 AT4G26150 AT4G33980 AT5G09530 AT5G42900 AT5G65060 AT5G65080
GO:0010228 Vegetative to reproductive phase transition of meristem	0.00266772	20	2.39162	AT1G05120 AT1G18610 AT1G29220 AT1G30070 AT1G30090 AT1G51450 AT1G66330 AT1G66650 AT1G70160 AT2G46240 AT3G10480 AT3G12140 AT3G18380 AT3G26790 AT3G47850 AT4G12680 AT4G18130 AT4G35390 AT5G42900 AT5G55390
GO:0006886 Intracellular protein transport	0.00271508	18	2.52316	AT1G04830 AT1G16240 AT1G23935 AT1G24460 AT1G43890 AT1G48760 AT1G60970 AT1G79590 AT3G09030 AT3G09560 AT3G18820 AT3G51890 AT3G61450 AT3G62560 AT4G12120 AT4G39890 AT5G16830 AT5G64990
GO:0006914 Autophagy	0.00272932	7	5.19474	AT1G54210 AT1G73190 AT2G46240 AT3G03870 AT3G15580 AT3G62770 AT5G66930
GO:0002239 Response to oomycetes	0.00302514	6	6.05559	AT2G02930 AT2G34930 AT2G39210 AT4G02520 AT4G38540 AT5G24530
GO:0048523 Negative regulation of cellular process	0.00315388	24	2.16271	AT1G01225 AT1G02750 AT1G21065 AT1G28200 AT1G33420 AT1G67210 AT1G73400 AT1G76700 AT1G80610 AT2G18670 AT2G21500 AT2G48010 AT3G02160 AT3G16740 AT3G25882 AT3G27360 AT3G52110 AT3G60670 AT3G60850 AT4G14190 AT4G30150 AT4G36530 AT5G03380 AT5G10070
GO:0051302 Regulation of cell division	0.00321755	7	5.04632	AT2G41230 AT3G16320 AT4G09960 AT4G14716 AT5G22220 AT5G51020 AT5G59790
GO:0055072 Iron ion homeostasis	0.00321755	7	5.04632	AT1G01580 AT1G66590 AT1G70610 AT3G07700 AT3G08040 AT3G23210 AT3G47640
GO:0031408 Oxylipin biosynthetic process	0.00331314	5	7.42106	AT1G17420 AT3G15850 AT4G26740 AT5G42650 AT5G55240
GO:0034620 Cellular response to unfolded protein	0.00331314	5	7.42106	AT1G16030 AT2G32120 AT3G12580 AT4G02690 AT4G32208
GO:0071478 Cellular response to radiation	0.00331314	5	7.42106	AT1G03905 AT1G75810 AT2G41290 AT5G12010 AT5G19850
GO:0042440 Pigment metabolic process	0.00331494	8	4.38811	AT1G03130 AT1G06690 AT1G17100 AT1G73880 AT1G75170 AT3G48580 AT5G39530 AT5G59530
GO:0009407 Toxin catabolic process	0.00331494	8	4.38811	AT1G10370 AT1G59700 AT2G02930 AT2G29450 AT2G29460 AT4G02520 AT5G41240 AT5G62480
GO:0010117 Photoprotection	0.00336005	4	10.0926	AT1G27730 AT2G05620 AT3G22840 AT5G01500
GO:0046294 Formaldehyde catabolic process	0.00336005	4	10.0926	AT1G22430 AT1G64710 AT1G77120 AT5G42250
GO:0071483 Cellular response to blue light	0.00336005	4	10.0926	AT1G16730 AT1G52565 AT3G22840 AT5G24120
GO:0071586 CAAX-box protein processing	0.00336005	4	10.0926	AT2G20725 AT3G27110 AT4G01320 AT4G17840
GO:0009688 Abscisic acid biosynthetic process	0.00336005	4	10.0926	AT1G16540 AT3G24220 AT4G18350 AT5G67030
GO:0006568 Tryptophan metabolic process	0.00350565	6	5.82268	AT3G22740 AT3G48890 AT3G58710 AT4G04840 AT4G21903 AT5G53990
GO:0071472 Cellular response to salt stress	0.00360257	7	4.90615	AT1G34370 AT3G03740 AT4G16830 AT5G18100 AT5G21010 AT5G24120 AT5G62460
GO:0009640 Photomorphogenesis	0.00370183	10	3.55375	AT1G53090 AT1G78600 AT2G26990 AT2G42975 AT2G46340 AT3G15354 AT3G21150 AT4G00170 AT4G37470 AT5G11260
GO:0034605 Cellular response to heat	0.00382095	9	3.84889	AT1G43160 AT1G67970 AT1G74310 AT1G76560 AT1G77570 AT3G02990 AT3G22840 AT5G16820 AT5G54070
GO:0009631 Cold acclimation	0.00382095	9	3.84889	AT1G11760 AT2G17870 AT2G21490 AT2G42560 AT3G50970 AT3G50980 AT4G04800 AT4G39130 AT5G66400
GO:0048507 Meristem development	0.00410213	16	2.57137	AT1G01420 AT1G09155 AT1G33420 AT1G52565 AT1G54200 AT1G64080 AT1G65380 AT2G41990 AT3G10010 AT3G12830 AT3G24150 AT3G28100 AT3G57030 AT3G62740 AT4G31140 AT5G43950
GO:0070727 Cellular macromolecule localization	0.00410395	5	7.00878	AT1G04960 AT1G72175 AT2G14880 AT4G04840 AT4G33690
GO:0042631 Cellular response to water deprivation	0.00415445	7	4.77355	AT1G64660 AT3G03740 AT3G10550 AT3G17000 AT3G20660 AT5G21010 AT5G50430
GO:0050793 Regulation of developmental process	0.00419696	24	2.10263	AT1G02380 AT1G33420 AT1G54740 AT1G80010 AT2G01930 AT2G15020 AT2G16890 AT2G21240 AT2G35540 AT2G47820 AT3G07310 AT3G11165 AT3G22750 AT4G20880 AT4G22740 AT4G25170 AT4G27350 AT4G28260 AT4G30750 AT4G32920 AT4G35180 AT5G43300 AT5G45880 AT5G64730
GO:0032259 Methylation	0.00422393	9	3.78474	AT1G15125 AT1G77530 AT2G14060 AT4G35150 AT4G35160 AT5G04370 AT5G04380 AT5G38780 AT5G66430
GO:0010226 Response to lithium ion	0.00428954	3	15.139	AT1G03120 AT1G24460 AT3G22490
GO:0045087 Innate immune response	0.00428954	11	3.2273	AT1G09970 AT2G22000 AT2G33580 AT3G21690 AT3G25882 AT4G18205 AT4G28460 AT4G39030 AT5G09990 AT5G11650 AT5G47070
GO:0070676 Intralumenal vesicle formation	0.00428954	3	15.139	AT2G06530 AT4G29160 AT5G22950
GO:0071484 Cellular response to light intensity	0.00428954	3	15.139	AT1G03600 AT2G05620 AT5G18100
GO:0009624 Response to nematode	0.00428954	11	3.2273	AT1G61800 AT2G01340 AT2G29650 AT2G30080 AT2G47260 AT3G51860 AT3G60160 AT4G17500 AT4G18210 AT4G39030 AT5G55850
GO:0010205 Photoinhibition	0.00466988	4	9.17513	AT2G30950 AT3G15850 AT4G04020 AT5G57050
GO:0071333 Cellular response to glucose stimulus	0.00466988	4	9.17513	AT3G23210 AT3G44290 AT4G00250 AT5G49450
GO:0006995 Cellular response to nitrogen starvation	0.00466988	7	4.64793	AT1G20620 AT1G20630 AT2G45170 AT3G05630 AT3G06420 AT3G15580 AT4G16520
GO:0009966 Regulation of signal transduction	0.00475576	10	3.40968	AT1G13990 AT1G15340 AT1G23550 AT2G23450 AT5G11650 AT5G16200 AT5G18130 AT5G41800 AT5G52200 AT5G58120
GO:0009863 Salicylic acid mediated signaling pathway	0.00512871	9	3.66265	AT2G04880 AT2G28500 AT3G25882 AT3G54000 AT3G55430 AT4G22780 AT5G06960 AT5G16200 AT5G17490
GO:0071695 Anatomical structure maturation	0.00514239	12	2.96842	AT1G27300 AT1G30860 AT1G32710 AT1G33700 AT2G38490 AT2G41280 AT3G22560 AT3G58710 AT3G61790 AT4G27140 AT4G31830 AT5G03180
GO:0009739 Response to gibberellin	0.00579548	10	3.31995	AT2G16070 AT2G36270 AT3G05120 AT4G09600 AT4G26150 AT5G04760 AT5G17490 AT5G27320 AT5G53280 AT5G67480
GO:0042546 Cell wall biogenesis	0.00584491	15	2.55726	AT1G06400 AT1G14720 AT1G17620 AT1G33230 AT2G33570 AT2G38000 AT3G15060 AT3G48580 AT4G01410 AT4G20170 AT4G23920 AT4G34480 AT5G49700 AT5G57070 AT5G59050
GO:0006906 Vesicle fusion	0.00624824	7	4.41553	AT1G16240 AT1G24460 AT1G26670 AT1G79590 AT3G61450 AT5G16830 AT5G39510
GO:0009970 Cellular response to sulfate starvation	0.00627615	5	6.3079	AT1G20620 AT1G20630 AT1G43700 AT1G64660 AT1G73730
GO:0048609 Multicellular organismal reproductive process	0.00627615	5	6.3079	AT1G06110 AT1G28640 AT3G42860 AT5G45310 AT5G45630
GO:0006744 Ubiquinone biosynthetic process	0.00627615	5	6.3079	AT1G19140 AT1G78140 AT2G03690 AT2G34630 AT3G24200
GO:0006559 L-phenylalanine catabolic process	0.00639485	4	8.41054	AT1G06570 AT3G10340 AT5G36160 AT5G54080
GO:0009649 Entrainment of circadian clock	0.00639485	4	8.41054	AT1G72630 AT2G29950 AT2G40080 AT5G63860
GO:0031324 Negative regulation of cellular metabolic process	0.00733651	8	3.80854	AT1G14590 AT1G15340 AT1G22750 AT2G25080 AT2G44200 AT3G60670 AT4G13220 AT5G27360
GO:0042938 Dipeptide transport	0.00759423	3	12.6158	AT3G54140 AT5G01180 AT5G46050
GO:0006285 Base-excision repair-AP site formation	0.00759423	3	12.6158	AT1G75230 AT2G31450 AT3G50880
GO:0055062 Phosphate ion homeostasis	0.00770806	5	6.00753	AT1G67920 AT2G33770 AT3G51860 AT4G36850 AT5G15330
GO:0009696 Salicylic acid metabolic process	0.00770806	5	6.00753	AT1G33990 AT2G23590 AT4G09900 AT4G16690 AT5G10300
GO:0016310 Phosphorylation	0.00779559	22	2.06355	AT1G30640 AT1G33260 AT1G69790 AT1G70740 AT1G72040 AT2G23450 AT3G09010 AT3G21070 AT3G57120 AT3G57770 AT4G08170 AT4G21534 AT4G34500 AT5G03640 AT5G20050 AT5G35960 AT5G39030 AT5G45430 AT5G55560 AT5G58540 AT5G60100 AT5G66790
GO:0016125 Sterol metabolic process	0.00796829	7	4.20527	AT1G19630 AT1G43620 AT2G29090 AT4G14850 AT4G15396 AT4G36380 AT5G42650
GO:0006470 Protein dephosphorylation	0.00806587	10	3.15395	AT1G22280 AT1G67820 AT3G05640 AT3G15260 AT3G17250 AT3G62260 AT4G31860 AT5G11860 AT5G44090 AT5G57050
GO:0009790 Embryo development	0.008307	9	3.38932	AT2G23180 AT2G36500 AT2G37020 AT3G42860 AT4G15630 AT4G34310 AT5G17570 AT5G24970 AT5G52420
GO:0007034 Vacuolar transport	0.00938716	5	5.73446	AT1G04960 AT1G24460 AT2G06530 AT5G04850 AT5G63880
GO:0009314 Response to radiation	0.00938716	5	5.73446	AT1G23050 AT1G76130 AT3G27360 AT4G40070 AT5G52890
GO:0009873 Ethylene-activated signaling pathway	0.0111099	9	3.24406	AT1G28360 AT1G72360 AT1G73500 AT1G73730 AT2G48010 AT3G23240 AT4G27652 AT5G22270 AT5G59540
GO:0042430 Indole-containing compound metabolic process	0.0111099	9	3.24406	AT1G17147 AT1G20490 AT1G25422 AT1G30190 AT1G43650 AT3G25882 AT4G32295 AT5G59530 AT5G65280
GO:0048573 Photoperiodism-flowering	0.0111099	9	3.24406	AT1G30810 AT2G29950 AT2G35510 AT2G40080 AT3G09600 AT3G10480 AT3G54760 AT3G60850 AT4G33980
GO:0051603 Proteolysis involved in cellular protein catabolic process	0.0111488	8	3.54128	AT1G33490 AT1G62710 AT3G54940 AT4G11310 AT4G11320 AT4G32940 AT5G50260 AT5G51740
GO:0032446 Protein modification by small protein conjugation	0.0112183	4	7.20903	AT5G06460 AT5G41350 AT5G50580 AT5G50680
GO:0006644 Phospholipid metabolic process	0.0112183	4	7.20903	AT3G02600 AT3G05510 AT3G54950 AT4G29070
GO:0006284 Base-excision repair	0.0112466	5	5.48513	AT1G75230 AT2G31450 AT2G36490 AT2G41460 AT3G10010
GO:0040007 Growth	0.0113482	14	2.45307	AT1G12710 AT1G16515 AT1G17620 AT1G50040 AT1G64330 AT2G36410 AT2G37975 AT3G01100 AT4G08930 AT4G22780 AT5G07240 AT5G41800 AT5G57550 AT5G65470
GO:0010236 Plastoquinone biosynthetic process	0.0117302	3	10.8135	AT1G06570 AT1G17050 AT1G78510
GO:0010558 Negative regulation of macromolecule biosynthetic process	0.0117302	3	10.8135	AT2G07662 AT3G25882 AT5G39785
GO:0030007 Cellular potassium ion homeostasis	0.0117302	3	10.8135	AT1G78310 AT3G53720 AT5G24270
GO:0051289 Protein homotetramerization	0.0117302	3	10.8135	AT1G01710 AT1G64660 AT5G48950
GO:0000209 Protein polyubiquitination	0.0117302	11	2.80351	AT1G75440 AT3G07370 AT3G08690 AT3G08700 AT3G13550 AT3G17000 AT4G15563 AT5G41340 AT5G50430 AT5G56150 AT5G62540
GO:0010214 Seed coat development	0.0120673	6	4.45264	AT1G43620 AT2G21770 AT2G47670 AT3G48990 AT4G09960 AT4G33770
GO:0006790 Sulfur compound metabolic process	0.0129338	10	2.93391	AT1G24330 AT1G67920 AT1G76020 AT1G76980 AT3G05160 AT3G05220 AT3G25870 AT4G01080 AT4G20820 AT5G44410
GO:0009785 Blue light signaling pathway	0.0129659	5	5.25659	AT1G32790 AT3G21150 AT3G52740 AT4G38740 AT5G43630
GO:0010020 Chloroplast fission	0.0129659	5	5.25659	AT1G20830 AT2G16070 AT4G27990 AT5G51020 AT5G53280
GO:0010286 Heat acclimation	0.0129659	8	3.42124	AT1G12060 AT1G76080 AT2G21180 AT4G21320 AT4G26780 AT4G38580 AT5G18040 AT5G58070
GO:0023052 Signaling	0.0129659	5	5.25659	AT1G01650 AT1G11020 AT1G30220 AT4G01870 AT4G36040
GO:0002213 Defense response to insect	0.0129659	5	5.25659	AT2G43710 AT3G62590 AT4G16760 AT4G23100 AT5G14180
GO:0009645 Response to low light intensity stimulus	0.0129659	5	5.25659	AT1G03130 AT1G45474 AT1G67900 AT2G25080 AT5G19140
GO:0009938 Negative regulation of gibberellic acid mediated signaling pathway	0.0136661	4	6.72843	AT4G26150 AT4G35390 AT4G36260 AT5G17490
GO:0010099 Regulation of photomorphogenesis	0.0136661	4	6.72843	AT1G78600 AT3G13550 AT3G17609 AT5G11260
GO:0010629 Negative regulation of gene expression	0.0136661	14	2.38677	AT1G04530 AT1G47530 AT2G39170 AT2G44200 AT3G20620 AT3G24150 AT3G43520 AT4G00250 AT4G03020 AT4G18130 AT4G22360 AT4G28760 AT5G16220 AT5G38510
GO:0006122 Mitochondrial electron transport-ubiquinol to cytochrome c	0.0136661	4	6.72843	AT1G12830 AT4G10040 AT5G13440 AT5G25450
GO:0009694 Jasmonic acid metabolic process	0.0153381	5	5.04632	AT1G33990 AT2G23590 AT4G09900 AT4G16690 AT5G10300
GO:0010231 Maintenance of seed dormancy	0.0170405	3	9.46185	AT1G48130 AT3G12960 AT5G19310
GO:0010264 Myo-inositol hexakisphosphate biosynthetic process	0.0170405	3	9.46185	AT2G22240 AT4G39800 AT5G60760
GO:0006873 Cellular ion homeostasis	0.0170405	3	9.46185	AT1G03120 AT3G22490 AT4G27970
GO:0009058 Biosynthetic process	0.0172245	7	3.60452	AT1G70580 AT2G41290 AT3G51440 AT3G51450 AT3G57020 AT3G57030 AT5G36160
GO:0043547 Positive regulation of GTPase activity	0.0172297	4	6.3079	AT1G70790 AT1G70800 AT1G70810 AT5G47710
GO:0055046 Microgametogenesis	0.0178663	5	4.85223	AT2G24260 AT3G20910 AT3G55220 AT5G05850 AT5G12840
GO:0009695 Jasmonic acid biosynthetic process	0.0178663	5	4.85223	AT1G17420 AT2G43710 AT4G16760 AT4G29010 AT5G42650
GO:0065008 Regulation of biological quality	0.0212937	10	2.71308	AT1G01180 AT1G03470 AT1G03990 AT2G42150 AT3G52780 AT4G15563 AT4G32920 AT4G37420 AT5G05250 AT5G59400
GO:0030001 Metal ion transport	0.0213182	4	5.93685	AT1G15960 AT1G47240 AT2G47600 AT3G08040
GO:0071712 ER-associated misfolded protein catabolic process	0.0213182	4	5.93685	AT1G19310 AT2G21270 AT4G03510 AT4G27470
GO:0009704 De-etiolation	0.0213182	4	5.93685	AT1G10370 AT3G08010 AT4G37470 AT4G38740
GO:0051641 Cellular localization	0.0223737	8	3.10543	AT1G76185 AT2G38000 AT2G38450 AT3G03610 AT3G05685 AT3G51890 AT5G04170 AT5G41910
GO:0009894 Regulation of catabolic process	0.0230951	2	16.8211	AT1G11020 AT2G30530
GO:0009909 Regulation of flower development	0.0230951	10	2.65596	AT1G20823 AT1G63820 AT1G65380 AT2G30140 AT2G40080 AT3G21150 AT4G15880 AT5G24240 AT5G24930 AT5G37260
GO:0009939 Positive regulation of gibberellic acid mediated signaling pathway	0.0230951	3	8.41054	AT1G07430 AT3G05120 AT5G27320
GO:0010189 Vitamin E biosynthetic process	0.0230951	3	8.41054	AT1G06570 AT4G32770 AT5G53970
GO:0010199 Organ boundary specification between lateral organs and the meristem	0.0230951	3	8.41054	AT2G31090 AT2G31160 AT4G00220
GO:0016122 Xanthophyll metabolic process	0.0230951	2	16.8211	AT1G08550 AT4G32770
GO:0042939 Tripeptide transport	0.0230951	2	16.8211	AT3G54140 AT5G46050
GO:0043162 Ubiquitin-dependent protein catabolic process via the multivesicular body sorting pathway	0.0230951	2	16.8211	AT2G36680 AT3G53120
GO:0045736 Negative regulation of cyclin-dependent protein serine/threonine kinase activity	0.0230951	3	8.41054	AT1G49620 AT2G32710 AT3G19150
GO:0006073 Cellular glucan metabolic process	0.0230951	2	16.8211	AT1G03130 AT3G48580
GO:0046475 Glycerophospholipid catabolic process	0.0230951	2	16.8211	AT3G02040 AT5G43300
GO:0060774 Auxin mediated signaling pathway involved in phyllotactic patterning	0.0230951	2	16.8211	AT5G10510 AT5G57390
GO:0070647 Protein modification by small protein conjugation or removal	0.0230951	2	16.8211	AT1G73150 AT3G01435
GO:0071260 Cellular response to mechanical stimulus	0.0230951	2	16.8211	AT4G35920 AT5G55860
GO:0071454 Cellular response to anoxia	0.0230951	2	16.8211	AT1G72360 AT1G76560
GO:0071470 Cellular response to osmotic stress	0.0230951	3	8.41054	AT4G16830 AT4G35580 AT5G62460
GO:1905011 Transmembrane phosphate ion transport from cytosol to vacuole	0.0230951	2	16.8211	AT4G11810 AT4G22990
GO:2001007 Negative regulation of cellulose biosynthetic process	0.0230951	2	16.8211	AT1G68050 AT1G78880
GO:0006567 Threonine catabolic process	0.0230951	2	16.8211	AT1G08630 AT3G10050
GO:0006883 Cellular sodium ion homeostasis	0.0230951	2	16.8211	AT1G78310 AT5G58070
GO:0008202 Steroid metabolic process	0.0230951	2	16.8211	AT4G24220 AT5G50600
GO:0008284 Positive regulation of cell population proliferation	0.0230951	5	4.50564	AT3G26790 AT5G08320 AT5G14960 AT5G22220 AT5G59340
GO:0009062 Fatty acid catabolic process	0.0230951	3	8.41054	AT1G01710 AT1G65520 AT3G12800
GO:0055088 Lipid homeostasis	0.0240234	4	5.60702	AT1G21790 AT1G33270 AT4G16760 AT5G05200
GO:0098869 Cellular oxidant detoxification	0.0240234	4	5.60702	AT1G20630 AT1G48130 AT4G11600 AT5G24660
GO:0006351 Transcription-DNA-templated	0.0240234	10	2.62829	AT2G45480 AT3G10480 AT3G61420 AT4G18650 AT4G40050 AT5G06839 AT5G06960 AT5G10030 AT5G45830 AT5G65210
GO:0009888 Tissue development	0.0248708	40	1.54322	AT1G02380 AT1G03070 AT1G03270 AT1G05150 AT1G08340 AT1G11080 AT1G14960 AT1G15340 AT1G25510 AT1G48870 AT1G51355 AT1G54200 AT1G64330 AT1G67420 AT1G68140 AT1G68470 AT1G71350 AT2G03280 AT2G38490 AT2G41000 AT3G01490 AT3G23175 AT3G26330 AT3G60670 AT3G61790 AT3G62730 AT4G16620 AT4G18130 AT4G24130 AT4G28330 AT4G32290 AT4G32295 AT4G35070 AT5G02620 AT5G04330 AT5G23850 AT5G24130 AT5G26010 AT5G49120 AT5G61390
GO:0009718 Anthocyanin-containing compound biosynthetic process	0.0258511	5	4.35028	AT1G20490 AT1G78600 AT2G02990 AT3G21560 AT5G54390
GO:0009908 Flower development	0.0286747	17	1.98582	AT1G09155 AT1G19180 AT1G80010 AT2G03020 AT2G46870 AT3G10570 AT3G22990 AT3G44880 AT3G54760 AT3G60670 AT4G23100 AT4G28760 AT4G29010 AT4G35070 AT4G36620 AT5G10510 AT5G57360
GO:0031327 Negative regulation of cellular biosynthetic process	0.0286747	8	2.9254	AT1G73150 AT1G80400 AT3G07310 AT3G25882 AT3G44820 AT5G13970 AT5G23680 AT5G39785
GO:0051260 Protein homooligomerization	0.0286747	4	5.31192	AT1G66770 AT3G09030 AT5G04990 AT5G62850
GO:0009395 Phospholipid catabolic process	0.0286747	4	5.31192	AT3G03520 AT3G03530 AT3G05630 AT4G19860
GO:0009404 Toxin metabolic process	0.0286747	7	3.2113	AT1G10140 AT1G35190 AT2G29990 AT2G42980 AT4G01870 AT4G15380 AT5G46295
GO:0009585 Red-far-red light phototransduction	0.0286747	4	5.31192	AT2G46340 AT4G16250 AT4G18130 AT4G38740
GO:0045727 Positive regulation of translation	0.0287143	3	7.56948	AT1G71720 AT1G74310 AT3G08720
GO:0048444 Floral organ morphogenesis	0.0287143	3	7.56948	AT1G12140 AT3G05120 AT5G27320
GO:0006116 NADH oxidation	0.0287143	3	7.56948	AT1G07180 AT2G29990 AT4G05020
GO:0060966 Regulation of gene silencing by RNA	0.0287143	3	7.56948	AT3G10480 AT5G50780 AT5G55390
GO:0009411 Response to UV	0.0287143	5	4.20527	AT1G67500 AT3G55120 AT5G07990 AT5G58760 AT5G63860
GO:0009628 Response to abiotic stimulus	0.0287143	3	7.56948	AT3G46230 AT3G62590 AT5G57040
GO:0009643 Photosynthetic acclimation	0.0287143	3	7.56948	AT1G54520 AT1G61800 AT1G68830
GO:0016053 Organic acid biosynthetic process	0.0308448	9	2.67158	AT1G73150 AT1G76070 AT2G44200 AT3G58710 AT4G04810 AT4G09750 AT4G14230 AT4G27140 AT5G19050
GO:0010043 Response to zinc ion	0.0314001	6	3.52069	AT1G67070 AT2G16770 AT2G38380 AT3G02570 AT4G02520 AT5G24380
GO:0033036 Macromolecule localization	0.0328068	5	4.06961	AT1G76185 AT2G38000 AT3G27770 AT3G61790 AT4G12070
GO:0042538 Hyperosmotic salinity response	0.0332474	7	3.09862	AT2G41130 AT3G18030 AT5G01410 AT5G17490 AT5G46050 AT5G58070 AT5G62490
GO:0006636 Unsaturated fatty acid biosynthetic process	0.0332474	4	5.04632	AT2G31360 AT2G43710 AT3G02610 AT3G15850
GO:0006879 Cellular iron ion homeostasis	0.0332474	4	5.04632	AT3G08040 AT4G04770 AT4G22220 AT5G26820
GO:0009809 Lignin biosynthetic process	0.0344829	6	3.44067	AT1G72680 AT2G40890 AT4G36220 AT5G04330 AT5G13420 AT5G48100
GO:0048589 Developmental growth	0.0344829	39	1.5139	AT1G01500 AT1G03070 AT1G03990 AT1G05150 AT1G08340 AT1G12440 AT1G14960 AT1G24330 AT1G32410 AT1G48870 AT1G54740 AT1G68140 AT2G20770 AT2G23340 AT2G29700 AT2G38490 AT2G41170 AT3G14595 AT3G23175 AT3G50830 AT3G54290 AT4G01410 AT4G16500 AT4G16520 AT4G16620 AT4G20880 AT4G24130 AT4G32670 AT4G34500 AT4G35070 AT4G40050 AT5G13310 AT5G22820 AT5G41800 AT5G53500 AT5G57070 AT5G58530 AT5G59050 AT5G64780
GO:0010104 Regulation of ethylene-activated signaling pathway	0.0362677	3	6.88135	AT1G17440 AT2G41225 AT2G41230
GO:0010109 Regulation of photosynthesis	0.0362677	3	6.88135	AT1G61800 AT4G22240 AT4G26160
GO:0010383 Cell wall polysaccharide metabolic process	0.0362677	3	6.88135	AT4G28330 AT5G02620 AT5G43950
GO:0044106 Cellular amine metabolic process	0.0362677	3	6.88135	AT1G73150 AT4G33700 AT5G65280
GO:0006164 Purine nucleotide biosynthetic process	0.0362677	3	6.88135	AT1G32380 AT2G16570 AT4G34740
GO:0080186 Developmental vegetative growth	0.0362677	3	6.88135	AT1G62430 AT1G78580 AT3G05500
GO:0006621 Protein retention in ER lumen	0.0362677	3	6.88135	AT1G29330 AT1G75760 AT3G25160
GO:0006972 Hyperosmotic response	0.0362677	3	6.88135	AT1G79900 AT3G12490 AT5G12030
GO:0009788 Negative regulation of abscisic acid-activated signaling pathway	0.0373677	7	2.99358	AT1G01720 AT1G07430 AT2G28500 AT3G26000 AT5G57050 AT5G59220 AT5G64750
GO:0010325 Raffinose family oligosaccharide biosynthetic process	0.0373677	2	12.6158	AT3G05120 AT5G27320
GO:0010351 Lithium ion transport	0.0373677	2	12.6158	AT1G14660 AT3G51860
GO:0010565 Regulation of cellular ketone metabolic process	0.0373677	4	4.80602	AT1G08050 AT1G56660 AT2G17660 AT3G15200
GO:0010623 Programmed cell death involved in cell development	0.0373677	2	12.6158	AT1G22740 AT5G50260
GO:0017006 Protein-tetrapyrrole linkage	0.0373677	2	12.6158	AT4G16250 AT4G18130
GO:0019674 NAD metabolic process	0.0373677	2	12.6158	AT1G78590 AT3G21070
GO:0030259 Lipid glycosylation	0.0373677	2	12.6158	AT1G43620 AT5G04500
GO:0033683 Nucleotide-excision repair-DNA incision	0.0373677	2	12.6158	AT2G41460 AT5G41360
GO:0042218 1-aminocyclopropane-1-carboxylate biosynthetic process	0.0373677	2	12.6158	AT1G01480 AT2G22810
GO:0043617 Cellular response to sucrose starvation	0.0373677	2	12.6158	AT1G21400 AT3G47340
GO:0045046 Protein import into peroxisome membrane	0.0373677	2	12.6158	AT3G03490 AT5G17550
GO:0046244 Salicylic acid catabolic process	0.0373677	2	12.6158	AT4G10490 AT5G24530
GO:0046786 Viral replication complex formation and maintenance	0.0373677	2	12.6158	AT1G32400 AT2G02180
GO:0048838 Release of seed from dormancy	0.0373677	2	12.6158	AT1G07430 AT2G29090
GO:0060771 Phyllotactic patterning	0.0373677	2	12.6158	AT5G10510 AT5G57390
GO:0060772 Leaf phyllotactic patterning	0.0373677	2	12.6158	AT5G10510 AT5G57390
GO:0006307 DNA dealkylation involved in DNA repair	0.0373677	2	12.6158	AT1G75230 AT3G50880
GO:1902457 Negative regulation of stomatal opening	0.0373677	2	12.6158	AT3G17000 AT5G50430
GO:2000693 Positive regulation of seed maturation	0.0373677	2	12.6158	AT4G02640 AT5G17490
GO:0006741 NADP biosynthetic process	0.0373677	2	12.6158	AT1G78590 AT3G21070
GO:0009113 Purine nucleobase biosynthetic process	0.0373677	2	12.6158	AT2G16570 AT4G34740
GO:0009410 Response to xenobiotic stimulus	0.0373677	2	12.6158	AT1G07530 AT5G06960
GO:0070588 Calcium ion transmembrane transport	0.0381221	5	3.82297	AT2G17780 AT3G51860 AT4G13590 AT4G35920 AT5G01490
GO:0006635 Fatty acid beta-oxidation	0.0381221	5	3.82297	AT1G65520 AT2G26350 AT2G42790 AT4G16760 AT4G29010
GO:0009740 Gibberellic acid mediated signaling pathway	0.0385094	6	3.29108	AT1G08970 AT4G26150 AT5G04010 AT5G11260 AT5G17490 AT5G25900
GO:1901135 Carbohydrate derivative metabolic process	0.038536	14	2.04186	AT1G11460 AT1G24330 AT1G70900 AT1G71130 AT1G79660 AT2G43540 AT3G29670 AT4G01080 AT4G09750 AT4G28260 AT4G34310 AT4G36700 AT4G36850 AT5G39720
GO:0071407 Cellular response to organic cyclic compound	0.0397734	8	2.69137	AT1G76700 AT2G02800 AT3G25882 AT4G03410 AT4G16500 AT5G08240 AT5G11970 AT5G44090
GO:0009851 Auxin biosynthetic process	0.0411807	4	4.58757	AT3G52060 AT4G13260 AT4G32295 AT5G20960
GO:0019439 Aromatic compound catabolic process	0.0411807	4	4.58757	AT3G52340 AT3G54680 AT4G24590 AT5G13970
GO:0019953 Sexual reproduction	0.0411807	4	4.58757	AT4G25140 AT5G07510 AT5G51210 AT5G61610
GO:0000103 Sulfate assimilation	0.0411807	4	4.58757	AT2G17640 AT3G03900 AT5G54390 AT5G67520
GO:0006367 Transcription initiation from RNA polymerase II promoter	0.0411807	4	4.58757	AT1G07470 AT1G07480 AT5G09920 AT5G41360
GO:0009693 Ethylene biosynthetic process	0.0411807	4	4.58757	AT1G01480 AT1G12010 AT1G73500 AT2G22810
GO:0006099 Tricarboxylic acid cycle	0.0415964	6	3.22106	AT2G42790 AT2G44350 AT5G51040 AT5G58330 AT5G65165 AT5G65750
GO:0015698 Inorganic anion transport	0.0419963	3	6.3079	AT4G15380 AT5G06570 AT5G51160
GO:0006098 Pentose-phosphate shunt	0.0419963	3	6.3079	AT2G21330 AT2G45290 AT5G13420
GO:0002237 Response to molecule of bacterial origin	0.0432118	10	2.33626	AT1G05340 AT1G16670 AT1G76970 AT2G27310 AT3G09010 AT3G55450 AT4G11300 AT4G36670 AT5G06839 AT5G24590
GO:0051085 Chaperone cofactor-dependent protein refolding	0.0454604	6	3.15395	AT1G16030 AT2G20560 AT2G32120 AT3G12580 AT4G32208 AT5G49580
GO:0048366 Leaf development	0.0467849	14	1.98451	AT1G02380 AT1G13870 AT1G21000 AT1G64080 AT1G72770 AT2G16800 AT2G45480 AT2G46870 AT3G08640 AT3G22990 AT3G43230 AT3G66652 AT4G11140 AT4G36380
GO:0071396 Cellular response to lipid	0.0467849	5	3.60452	AT1G76070 AT2G01190 AT2G30600 AT3G05220 AT5G65610
GO:0050829 Defense response to Gram-negative bacterium	0.047227	4	4.38811	AT1G69940 AT3G29090 AT3G48880 AT5G65710
GO:0048364 Root development	0.0476255	30	1.55751	AT1G01550 AT1G02816 AT1G03070 AT1G06230 AT1G11760 AT1G14580 AT1G24460 AT1G27030 AT1G33700 AT1G72830 AT1G78580 AT2G02080 AT2G28780 AT2G38490 AT3G05630 AT3G21800 AT3G23175 AT3G51750 AT3G58710 AT3G59350 AT3G62100 AT4G01410 AT4G03820 AT4G14850 AT4G24130 AT5G01490 AT5G10510 AT5G44280 AT5G57390 AT5G62140
GO:0006888 Endoplasmic reticulum to Golgi vesicle-mediated transport	0.0476255	8	2.58786	AT1G29330 AT2G32900 AT2G37975 AT3G54085 AT3G62560 AT4G17170 AT5G17190 AT5G42570
GO:0010112 Regulation of systemic acquired resistance	0.0512522	3	5.82268	AT1G64280 AT3G25882 AT5G13220
GO:0010646 Regulation of cell communication	0.0512522	3	5.82268	AT1G13390 AT1G76700 AT5G21940
GO:0015937 Coenzyme A biosynthetic process	0.0512522	3	5.82268	AT2G18250 AT2G27490 AT3G18030
GO:0019375 Galactolipid biosynthetic process	0.0512522	3	5.82268	AT3G05630 AT3G09560 AT5G42870
GO:0006829 Zinc ion transport	0.0512522	3	5.82268	AT2G23240 AT2G42000 AT2G47600
GO:0009800 Cinnamic acid biosynthetic process	0.0535021	2	10.0926	AT1G22640 AT3G10340
GO:0010288 Response to lead ion	0.0535021	2	10.0926	AT4G27780 AT5G53470
GO:0010508 Positive regulation of autophagy	0.0535021	2	10.0926	AT1G22740 AT3G62770
GO:0019222 Regulation of metabolic process	0.0535021	2	10.0926	AT1G16320 AT5G65430
GO:0043572 Plastid fission	0.0535021	2	10.0926	AT2G16070 AT5G51020
GO:0006021 Inositol biosynthetic process	0.0535021	2	10.0926	AT2G22240 AT4G39800
GO:0046208 Spermine catabolic process	0.0535021	2	10.0926	AT2G43020 AT5G13700
GO:0046345 Abscisic acid catabolic process	0.0535021	2	10.0926	AT2G29090 AT3G21780
GO:0060261 Positive regulation of transcription initiation from RNA polymerase II promoter	0.0535021	2	10.0926	AT4G10920 AT5G09250
GO:0072598 Protein localization to chloroplast	0.0535021	2	10.0926	AT1G24490 AT5G55210
GO:0080148 Negative regulation of response to water deprivation	0.0535021	2	10.0926	AT1G10370 AT3G01650
GO:0080171 Lytic vacuole organization	0.0535021	2	10.0926	AT1G48760 AT5G39510
GO:1900366 Negative regulation of defense response to insect	0.0535021	2	10.0926	AT2G38240 AT5G05600
GO:0006353 DNA-templated transcription-termination	0.0535021	2	10.0926	AT2G41550 AT4G18740
GO:0006598 Polyamine catabolic process	0.0535021	2	10.0926	AT2G43020 AT5G13700
GO:0006672 Ceramide metabolic process	0.0535021	2	10.0926	AT1G01230 AT1G71190
GO:0007231 Osmosensory signaling pathway	0.0535021	2	10.0926	AT1G43700 AT4G35920
GO:0009584 Detection of visible light	0.0535021	2	10.0926	AT4G16250 AT4G18130
GO:0009653 Anatomical structure morphogenesis	0.0535021	2	10.0926	AT1G65380 AT3G27010
GO:0010468 Regulation of gene expression	0.0537043	11	2.13498	AT1G01355 AT1G14170 AT1G64810 AT1G68050 AT2G15560 AT3G02550 AT3G13224 AT4G02720 AT4G26000 AT4G26150 AT5G65710
GO:0009853 Photorespiration	0.0541439	5	3.40968	AT1G12550 AT1G70580 AT1G80380 AT2G13360 AT2G26350
GO:0022607 Cellular component assembly	0.0541439	5	3.40968	AT1G03130 AT2G14880 AT3G07500 AT3G25805 AT4G37690
GO:0043161 Proteasome-mediated ubiquitin-dependent protein catabolic process	0.0546013	9	2.34108	AT1G12440 AT1G51710 AT3G07370 AT3G12920 AT4G03020 AT4G04180 AT4G08455 AT5G38470 AT5G62540
GO:1905392 Plant organ morphogenesis	0.0559672	10	2.2133	AT3G22560 AT3G61790 AT4G24130 AT5G07240 AT5G09480 AT5G10510 AT5G17430 AT5G55620 AT5G57390 AT5G59790
GO:0090630 Activation of GTPase activity	0.0577055	4	4.03706	AT1G04830 AT2G37290 AT4G28550 AT5G52580
GO:1901657 Glycosyl compound metabolic process	0.0577055	4	4.03706	AT1G52565 AT3G09010 AT4G15490 AT5G10770
GO:0009116 Nucleoside metabolic process	0.0577055	4	4.03706	AT1G32380 AT2G16570 AT3G27440 AT4G34740
GO:0009294 DNA mediated transformation	0.0577055	4	4.03706	AT1G06230 AT1G43700 AT1G48620 AT5G54640
GO:0033617 Mitochondrial cytochrome c oxidase assembly	0.0582028	3	5.40677	AT1G10865 AT4G39740 AT5G27760
GO:0045910 Negative regulation of DNA recombination	0.0582028	3	5.40677	AT1G48620 AT1G75950 AT3G18035
GO:0047484 Regulation of response to osmotic stress	0.0582028	3	5.40677	AT1G15100 AT1G29060 AT5G24660
GO:0050790 Regulation of catalytic activity	0.0582028	3	5.40677	AT1G80090 AT4G14850 AT4G27460
GO:0046148 Pigment biosynthetic process	0.0586857	5	3.31995	AT1G66130 AT2G16890 AT2G41290 AT3G24190 AT4G29590
GO:0045944 Positive regulation of transcription by RNA polymerase II	0.0590803	12	2.01853	AT1G11760 AT1G18750 AT1G26660 AT1G69540 AT3G08020 AT3G09600 AT3G17609 AT4G09960 AT5G10140 AT5G11260 AT5G19310 AT5G41910
GO:0010027 Thylakoid membrane organization	0.063572	6	2.85641	AT1G24490 AT1G30475 AT2G30950 AT3G25805 AT4G18160 AT5G19540
GO:0000910 Cytokinesis	0.063572	7	2.59737	AT1G20030 AT1G25510 AT1G32730 AT1G33420 AT3G27330 AT5G47400 AT5G49120
GO:0007166 Cell surface receptor signaling pathway	0.063572	6	2.85641	AT2G17780 AT2G23450 AT3G57770 AT4G09340 AT4G35920 AT5G66790
GO:0048278 Vesicle docking	0.0638187	4	3.88179	AT1G16240 AT1G79590 AT3G61450 AT5G16830
GO:0000302 Response to reactive oxygen species	0.0638187	5	3.23482	AT3G08640 AT4G34890 AT5G37670 AT5G51020 AT5G58070
GO:0006900 Vesicle budding from membrane	0.0638187	4	3.88179	AT4G29160 AT5G04850 AT5G35200 AT5G63880
GO:0008299 Isoprenoid biosynthetic process	0.0638187	4	3.88179	AT1G17050 AT1G78510 AT2G34630 AT4G08930
GO:0009269 Response to desiccation	0.0638187	4	3.88179	AT1G01470 AT1G48130 AT1G54100 AT1G67900
GO:0008104 Protein localization	0.0672225	7	2.55973	AT1G04960 AT1G17430 AT1G72175 AT1G76185 AT3G03610 AT3G51890 AT3G53120
GO:0010048 Vernalization response	0.068225	3	5.04632	AT5G10140 AT5G65060 AT5G65080
GO:0043328 Protein transport to vacuole involved in ubiquitin-dependent protein catabolic process via the multivesicular body sorting pathway	0.068225	3	5.04632	AT1G06210 AT1G76970 AT4G05000
GO:0009657 Plastid organization	0.068225	3	5.04632	AT1G71720 AT3G07310 AT3G17040
GO:0006364 RRNA processing	0.06928	9	2.22632	AT1G04635 AT1G04640 AT1G49970 AT1G63180 AT2G43190 AT3G22330 AT4G10960 AT4G18905 AT4G23920
GO:0010187 Negative regulation of seed germination	0.0700833	4	3.73802	AT2G36270 AT4G26150 AT5G17490 AT5G53000
GO:0010476 Gibberellin mediated signaling pathway	0.0700833	2	8.41054	AT3G05120 AT5G27320
GO:0001676 Long-chain fatty acid metabolic process	0.0700833	2	8.41054	AT1G73680 AT4G16760
GO:0019346 Transsulfuration	0.0700833	2	8.41054	AT1G64660 AT1G79230
GO:0032527 Protein exit from endoplasmic reticulum	0.0700833	2	8.41054	AT2G32900 AT4G03510
GO:0033358 UDP-L-arabinose biosynthetic process	0.0700833	2	8.41054	AT1G63180 AT2G34850
GO:0034755 Iron ion transmembrane transport	0.0700833	2	8.41054	AT2G38460 AT5G26820
GO:0042149 Cellular response to glucose starvation	0.0700833	2	8.41054	AT1G80090 AT4G27460
GO:0045227 Capsule polysaccharide biosynthetic process	0.0700833	2	8.41054	AT1G63180 AT2G34850
GO:0071486 Cellular response to high light intensity	0.0700833	2	8.41054	AT3G22840 AT5G18100
GO:0080037 Negative regulation of cytokinin-activated signaling pathway	0.0700833	2	8.41054	AT1G15670 AT1G80440
GO:1903046 Meiotic cell cycle process	0.0700833	11	2.0259	AT1G20030 AT1G25510 AT1G32730 AT1G64080 AT2G03280 AT3G27330 AT4G36360 AT5G45660 AT5G47400 AT5G49120 AT5G52890
GO:1990019 Protein storage vacuole organization	0.0700833	2	8.41054	AT1G26670 AT1G48760
GO:0000244 Spliceosomal tri-snRNP complex assembly	0.0700833	2	8.41054	AT1G60170 AT4G38780
GO:0006955 Immune response	0.0700833	4	3.73802	AT1G11330 AT2G36410 AT3G48890 AT4G28460
GO:0009298 GDP-mannose biosynthetic process	0.0700833	2	8.41054	AT1G67070 AT3G02570
GO:0030433 Ubiquitin-dependent ERAD pathway	0.0703844	6	2.75254	AT2G21270 AT3G06710 AT4G04180 AT4G21810 AT4G32670 AT5G50430
GO:0048653 Anther development	0.0734135	5	3.07703	AT1G17420 AT2G02850 AT3G22990 AT4G36260 AT5G06839
GO:0007275 Multicellular organism development	0.0734135	5	3.07703	AT1G19630 AT3G23580 AT4G15396 AT4G29010 AT4G36380
GO:0009833 Plant-type primary cell wall biogenesis	0.0763144	4	3.60452	AT2G21770 AT2G32540 AT4G23990 AT4G24000
GO:0022900 Electron transport chain	0.0763144	3	4.73093	AT1G32550 AT2G43400 AT5G10000
GO:0030150 Protein import into mitochondrial matrix	0.0763144	4	3.60452	AT3G07910 AT4G26780 AT5G03030 AT5G27280
GO:0030307 Positive regulation of cell growth	0.0763144	3	4.73093	AT1G72430 AT2G41225 AT5G53000
GO:0045037 Protein import into chloroplast stroma	0.0763144	4	3.60452	AT1G16540 AT2G28900 AT4G03320 AT4G09080
GO:0080111 DNA demethylation	0.0763144	3	4.73093	AT2G36490 AT3G10010 AT4G31270
GO:1902074 Response to salt	0.0763144	4	3.60452	AT2G25625 AT5G04760 AT5G24240 AT5G64750
GO:0006865 Amino acid transport	0.0763144	3	4.73093	AT1G79900 AT2G34960 AT4G21120
GO:0000902 Cell morphogenesis	0.0804029	6	2.65596	AT2G38490 AT3G50910 AT4G01410 AT4G08180 AT4G13990 AT5G24130
GO:0000398 MRNA splicing-via spliceosome	0.0837118	12	1.89237	AT1G09140 AT1G60170 AT2G44200 AT3G51110 AT3G55220 AT3G59810 AT4G20030 AT5G08290 AT5G12190 AT5G42300 AT5G51280 AT5G64730
GO:2000031 Regulation of salicylic acid mediated signaling pathway	0.0850159	4	3.48022	AT1G64280 AT2G43710 AT4G02590 AT4G26120
GO:0010218 Response to far red light	0.0860165	5	2.93391	AT2G46340 AT2G47890 AT3G17609 AT5G11260 AT5G24120
GO:0006950 Response to stress	0.087047	7	2.38677	AT1G71695 AT1G75490 AT1G77100 AT2G31130 AT4G18280 AT4G25580 AT5G18450
GO:0010336 Gibberellic acid homeostasis	0.0879247	2	7.20903	AT1G68570 AT4G10040
GO:0015749 Monosaccharide transmembrane transport	0.0879247	3	4.45264	AT1G11260 AT1G34580 AT1G67300
GO:0015846 Polyamine transport	0.0879247	2	7.20903	AT1G31820 AT1G31830
GO:0001682 TRNA 5'-leader removal	0.0879247	2	7.20903	AT1G04635 AT2G43190
GO:0019243 Methylglyoxal catabolic process to D-lactate via S-lactoyl-glutathione	0.0879247	2	7.20903	AT1G67280 AT2G31350
GO:0019287 Isopentenyl diphosphate biosynthetic process-mevalonate pathway	0.0879247	2	7.20903	AT4G11820 AT4G14850
GO:0019438 Aromatic compound biosynthetic process	0.0879247	3	4.45264	AT1G77530 AT4G35150 AT4G35160
GO:0019853 L-ascorbic acid biosynthetic process	0.0879247	3	4.45264	AT1G67070 AT4G26850 AT4G33670
GO:0032957 Inositol trisphosphate metabolic process	0.0879247	2	7.20903	AT4G08170 AT4G33770
GO:0005513 Detection of calcium ion	0.0879247	2	7.20903	AT3G51920 AT5G24270
GO:0051262 Protein tetramerization	0.0879247	2	7.20903	AT1G73010 AT4G04340
GO:0071786 Endoplasmic reticulum tubular network organization	0.0879247	2	7.20903	AT2G23640 AT4G11220
GO:0072593 Reactive oxygen species metabolic process	0.0879247	3	4.45264	AT1G66330 AT2G30950 AT5G62520
GO:1900367 Positive regulation of defense response to insect	0.0879247	2	7.20903	AT2G29460 AT4G31870
GO:1903830 Magnesium ion transmembrane transport	0.0879247	2	7.20903	AT2G03620 AT3G58970
GO:2000070 Regulation of response to water deprivation	0.0879247	3	4.45264	AT2G41225 AT2G41230 AT3G10550
GO:0006552 Leucine catabolic process	0.0879247	2	7.20903	AT1G03090 AT2G43400
GO:0006625 Protein targeting to peroxisome	0.0879247	2	7.20903	AT5G17550 AT5G62810
GO:0006734 NADH metabolic process	0.0879247	2	7.20903	AT5G19150 AT5G58330
GO:0009229 Thiamine diphosphate biosynthetic process	0.0879247	2	7.20903	AT1G02880 AT3G16990
GO:0009687 Abscisic acid metabolic process	0.0879247	2	7.20903	AT1G07240 AT2G29090
GO:0006869 Lipid transport	0.0884378	7	2.35495	AT1G65410 AT4G27780 AT5G38160 AT5G38170 AT5G38195 AT5G53470 AT5G64080
GO:1901617 Organic hydroxy compound biosynthetic process	0.0891271	5	2.86723	AT1G08050 AT1G70580 AT3G24190 AT3G27350 AT3G27770
GO:0050821 Protein stabilization	0.0897971	4	3.36421	AT1G52690 AT5G07220 AT5G27280 AT5G62100
GO:0042545 Cell wall modification	0.0935932	7	2.32396	AT1G11370 AT1G69940 AT2G47040 AT3G29090 AT3G50410 AT3G59010 AT3G60730
GO:0010143 Cutin biosynthetic process	0.0973073	3	4.20527	AT1G06520 AT3G10570 AT3G11325
GO:0016024 CDP-diacylglycerol biosynthetic process	0.0973073	3	4.20527	AT1G06520 AT1G62430 AT2G45150
GO:0044030 Regulation of DNA methylation	0.0973073	3	4.20527	AT4G02720 AT5G50780 AT5G55390
GO:0090693 Plant organ senescence	0.0973073	3	4.20527	AT4G26150 AT4G35180 AT5G18130
GO:0009860 Pollen tube growth	0.0975279	11	1.88808	AT1G10770 AT1G69940 AT2G47040 AT2G47050 AT3G01700 AT3G58170 AT4G17530 AT4G21323 AT4G33970 AT5G01180 AT5G14380
GO:0030422 Production of siRNA involved in RNA interference	0.098067	4	3.25569	AT2G19920 AT2G19930 AT3G20420 AT4G20920
GO:0002229 Defense response to oomycetes	0.098067	7	2.29378	AT2G32800 AT2G37710 AT4G00270 AT4G10490 AT5G03140 AT5G24530 AT5G24660
GO:0048878 Chemical homeostasis	0.098067	4	3.25569	AT1G30360 AT5G17010 AT5G51160 AT5G59530
GO:0016579 Protein deubiquitination	0.0992395	6	2.4818	AT1G51710 AT2G40930 AT3G22260 AT3G57810 AT4G25680 AT4G31670
GO:0006486 Protein glycosylation	0.101195	9	2.02754	AT1G68470 AT2G17570 AT4G13990 AT5G03795 AT5G04500 AT5G33290 AT5G58770 AT5G62220 AT5G62620
GO:0009749 Response to glucose	0.102642	5	2.74257	AT1G61800 AT2G19450 AT2G28900 AT3G47340 AT5G64750
GO:0009854 Oxidative photosynthetic carbon pathway	0.106165	2	6.3079	AT1G80380 AT3G14130
GO:0000045 Autophagosome assembly	0.106165	3	3.98394	AT1G54210 AT5G50230 AT5G66930
GO:0015693 Magnesium ion transport	0.106165	3	3.98394	AT2G03620 AT2G47600 AT3G58970
GO:0015908 Fatty acid transport	0.106165	2	6.3079	AT3G61680 AT4G24230
GO:0016123 Xanthophyll biosynthetic process	0.106165	2	6.3079	AT5G52570 AT5G67030
GO:0031668 Cellular response to extracellular stimulus	0.106165	2	6.3079	AT1G32410 AT2G18670
GO:0034504 Protein localization to nucleus	0.106165	2	6.3079	AT1G53760 AT1G73880
GO:0042026 Protein refolding	0.106165	4	3.15395	AT1G16030 AT2G32120 AT3G12580 AT4G32208
GO:0006044 N-acetylglucosamine metabolic process	0.106165	2	6.3079	AT2G13290 AT3G27540
GO:0048232 Male gamete generation	0.106165	2	6.3079	AT3G03900 AT5G67520
GO:0052746 Inositol phosphorylation	0.106165	2	6.3079	AT4G08170 AT4G33770
GO:0055070 Copper ion homeostasis	0.106165	2	6.3079	AT1G66590 AT4G39740
GO:0070814 Hydrogen sulfide biosynthetic process	0.106165	2	6.3079	AT3G03900 AT5G67520
GO:0071417 Cellular response to organonitrogen compound	0.106165	2	6.3079	AT2G02800 AT4G11300
GO:0071421 Manganese ion transmembrane transport	0.106165	2	6.3079	AT1G47240 AT4G13590
GO:0006289 Nucleotide-excision repair	0.106165	4	3.15395	AT3G61420 AT5G16630 AT5G38470 AT5G41360
GO:0006624 Vacuolar protein processing	0.106165	2	6.3079	AT1G62710 AT4G32940
GO:0006662 Glycerol ether metabolic process	0.106165	2	6.3079	AT1G19730 AT1G76760
GO:0006810 Transport	0.106165	3	3.98394	AT1G23070 AT4G11810 AT4G22990
GO:0008643 Carbohydrate transport	0.106165	3	3.98394	AT1G66770 AT4G10850 AT5G62850
GO:0009744 Response to sucrose	0.108483	6	2.40301	AT1G21400 AT1G61800 AT1G67070 AT1G77120 AT2G28900 AT3G47340
GO:0008380 RNA splicing	0.111116	7	2.20777	AT1G17130 AT1G25682 AT1G29220 AT1G60170 AT2G41720 AT3G63400 AT5G42300
GO:0019762 Glucosinolate catabolic process	0.113683	4	3.05838	AT2G33070 AT2G44470 AT3G21370 AT3G60140
GO:0009626 Plant-type hypersensitive response	0.114527	5	2.62829	AT1G69840 AT3G21220 AT4G02640 AT5G50260 AT5G54250
GO:0009451 RNA modification	0.114967	8	2.05972	AT1G22830 AT1G31790 AT1G77010 AT2G03380 AT2G37320 AT4G14850 AT4G19191 AT5G39350
GO:0045036 Protein targeting to chloroplast	0.119378	3	3.78474	AT2G24820 AT3G49560 AT4G09080
GO:0046688 Response to copper ion	0.119378	3	3.78474	AT1G63440 AT3G15352 AT5G48100
GO:0006875 Cellular metal ion homeostasis	0.119378	3	3.78474	AT1G15960 AT1G47240 AT1G70610
GO:0009630 Gravitropism	0.122319	5	2.57465	AT1G31480 AT1G70800 AT3G62100 AT5G02750 AT5G39510
GO:0006890 Retrograde vesicle-mediated transport-Golgi to endoplasmic reticulum	0.122974	4	2.96842	AT1G54110 AT1G60970 AT4G39890 AT5G64990
GO:0006891 Intra-Golgi vesicle-mediated transport	0.122974	4	2.96842	AT1G26670 AT1G60970 AT4G39890 AT5G64990
GO:0071554 Cell wall organization or biogenesis	0.124666	12	1.74011	AT1G17430 AT1G33700 AT1G72175 AT1G75170 AT2G23110 AT2G42560 AT3G11420 AT4G04840 AT5G16010 AT5G17210 AT5G24910 AT5G59700
GO:0009875 Pollen-pistil interaction	0.127098	2	5.60702	AT1G73500 AT3G45640
GO:0010076 Maintenance of floral meristem identity	0.127098	2	5.60702	AT1G03770 AT5G44280
GO:0010077 Maintenance of inflorescence meristem identity	0.127098	2	5.60702	AT1G03770 AT5G44280
GO:0010405 Arabinogalactan protein metabolic process	0.127098	2	5.60702	AT3G26380 AT5G62620
GO:0016094 Polyprenol biosynthetic process	0.127098	2	5.60702	AT2G17570 AT5G58770
GO:0034497 Protein localization to phagophore assembly site	0.127098	2	5.60702	AT3G18770 AT3G62770
GO:0044804 Autophagy of nucleus	0.127098	2	5.60702	AT1G54210 AT3G62770
GO:0006121 Mitochondrial electron transport-succinate to ubiquinone	0.127098	2	5.60702	AT5G51040 AT5G65165
GO:0051253 Negative regulation of RNA metabolic process	0.127098	2	5.60702	AT3G20620 AT3G25882
GO:0008272 Sulfate transport	0.127098	2	5.60702	AT1G43700 AT3G51895
GO:0009636 Response to toxic substance	0.127098	2	5.60702	AT3G21690 AT5G51160
GO:0048367 Shoot system development	0.12809	19	1.52191	AT1G01550 AT1G02890 AT1G05120 AT1G13245 AT1G15180 AT1G55960 AT1G64610 AT1G70160 AT1G73150 AT1G73750 AT1G79360 AT2G35540 AT3G18380 AT3G28100 AT3G54760 AT4G26000 AT4G28260 AT4G36210 AT5G47400
GO:0071446 Cellular response to salicylic acid stimulus	0.130044	4	2.88361	AT2G32800 AT3G28100 AT4G11300 AT4G29670
GO:0006487 Protein N-linked glycosylation	0.130044	4	2.88361	AT2G05320 AT2G13290 AT3G27540 AT5G03080
GO:0006796 Phosphate-containing compound metabolic process	0.130044	3	3.60452	AT1G30360 AT1G71130 AT3G03520
GO:0006863 Purine nucleobase transport	0.130044	3	3.60452	AT1G28230 AT4G18195 AT4G18210
GO:0007049 Cell cycle	0.130044	3	3.60452	AT1G01225 AT3G18380 AT3G60670
GO:0060560 Developmental growth involved in morphogenesis	0.135766	5	2.47369	AT2G38490 AT3G50910 AT3G55430 AT5G15240 AT5G24910
GO:0019941 Modification-dependent protein catabolic process	0.145288	3	3.44067	AT4G02890 AT4G05050 AT5G03240
GO:0032544 Plastid translation	0.145288	3	3.44067	AT1G71720 AT1G79850 AT2G39140
GO:0046686 Response to cadmium ion	0.147854	6	2.19405	AT1G67070 AT3G02570 AT4G21680 AT4G23100 AT5G38660 AT5G56550
GO:0015914 Phospholipid transport	0.14961	2	5.04632	AT4G39180 AT5G44240
GO:0030261 Chromosome condensation	0.14961	2	5.04632	AT1G48620 AT3G18035
GO:0046512 Sphingosine biosynthetic process	0.14961	2	5.04632	AT2G38010 AT4G21534
GO:0048024 Regulation of mRNA splicing-via spliceosome	0.14961	2	5.04632	AT2G38610 AT5G56140
GO:0070919 Production of siRNA involved in gene silencing by small RNA	0.14961	2	5.04632	AT2G19920 AT2G19930
GO:0097428 Protein maturation by iron-sulfur cluster transfer	0.14961	2	5.04632	AT2G16710 AT5G49940
GO:2000037 Regulation of stomatal complex patterning	0.14961	2	5.04632	AT3G21220 AT3G45640
GO:0006720 Isoprenoid metabolic process	0.14961	2	5.04632	AT2G21180 AT3G07310
GO:0010118 Stomatal movement	0.150571	4	2.72774	AT1G16540 AT4G12290 AT5G04310 AT5G59220
GO:0080155 Regulation of double fertilization forming a zygote and endosperm	0.151913	5	2.38034	AT1G29760 AT2G34380 AT4G09960 AT5G14995 AT5G16460
GO:0000162 Tryptophan biosynthetic process	0.158436	3	3.29108	AT4G27070 AT5G38530 AT5G48220
GO:0006896 Golgi to vacuole transport	0.158436	3	3.29108	AT1G48760 AT5G16830 AT5G39510
GO:2000241 Regulation of reproductive process	0.158468	10	1.7522	AT1G05120 AT1G27500 AT1G29220 AT1G70160 AT1G73150 AT1G74780 AT3G03870 AT3G10340 AT3G22750 AT5G43300
GO:0009910 Negative regulation of flower development	0.160679	5	2.33626	AT1G73150 AT4G26150 AT5G10140 AT5G65060 AT5G65080
GO:0016049 Cell growth	0.160679	6	2.13225	AT2G38490 AT3G50910 AT3G55430 AT3G61790 AT4G08180 AT4G13990
GO:0051239 Regulation of multicellular organismal process	0.160679	6	2.13225	AT1G33420 AT1G74780 AT1G80010 AT3G10340 AT3G22750 AT4G36360
GO:1900150 Regulation of defense response to fungus	0.160839	4	2.65596	AT1G13960 AT1G51090 AT2G38240 AT5G05600
GO:0009768 Photosynthesis-light harvesting in photosystem I	0.169962	3	3.15395	AT1G45474 AT1G76570 AT3G08940
GO:0010207 Photosystem II assembly	0.169962	3	3.15395	AT1G03600 AT1G34000 AT5G24120
GO:0010230 Alternative respiration	0.169962	2	4.58757	AT2G43400 AT4G05020
GO:0010375 Stomatal complex patterning	0.169962	2	4.58757	AT1G80180 AT3G59350
GO:0010604 Positive regulation of macromolecule metabolic process	0.169962	4	2.58786	AT1G05120 AT1G33420 AT1G80010 AT3G60850
GO:0019432 Triglyceride biosynthetic process	0.169962	3	3.15395	AT1G48300 AT2G19450 AT3G61680
GO:0022904 Respiratory electron transport chain	0.169962	2	4.58757	AT4G28005 AT5G65165
GO:0043562 Cellular response to nitrogen levels	0.169962	2	4.58757	AT3G17810 AT5G27420
GO:0061817 Endoplasmic reticulum-plasma membrane tethering	0.169962	2	4.58757	AT2G45140 AT4G00170
GO:0070973 Protein localization to endoplasmic reticulum exit site	0.169962	2	4.58757	AT5G17190 AT5G42570
GO:0071704 Organic substance metabolic process	0.169962	2	4.58757	AT1G02310 AT4G28320
GO:0080086 Stamen filament development	0.169962	2	4.58757	AT1G14720 AT1G17420
GO:0090158 Endoplasmic reticulum membrane organization	0.169962	2	4.58757	AT2G45140 AT4G00170
GO:0006817 Phosphate ion transport	0.169962	3	3.15395	AT2G32830 AT2G33770 AT4G11810
GO:0009097 Isoleucine biosynthetic process	0.169962	2	4.58757	AT1G10070 AT3G10050
GO:0009308 Amine metabolic process	0.169962	2	4.58757	AT1G31490 AT4G12290
GO:0009423 Chorismate biosynthetic process	0.169962	2	4.58757	AT2G21940 AT4G33510
GO:0006338 Chromatin remodeling	0.181405	4	2.52316	AT1G30810 AT1G56460 AT2G47350 AT3G22990
GO:0048522 Positive regulation of cellular process	0.184516	9	1.7468	AT1G04960 AT1G17990 AT1G20030 AT1G76020 AT1G80010 AT3G44820 AT4G30390 AT4G34310 AT5G18130
GO:0010582 Floral meristem determinacy	0.185373	3	3.02779	AT5G10140 AT5G65060 AT5G65080
GO:0006261 DNA-dependent DNA replication	0.185373	3	3.02779	AT1G09815 AT1G24290 AT5G45720
GO:0030244 Cellulose biosynthetic process	0.193632	4	2.46162	AT2G21770 AT2G32540 AT4G23990 AT4G24000
GO:0009819 Drought recovery	0.194267	2	4.20527	AT1G07240 AT3G20250
GO:0001709 Cell fate determination	0.194267	2	4.20527	AT1G03770 AT5G44280
GO:0016584 Nucleosome positioning	0.194267	2	4.20527	AT1G48620 AT3G18035
GO:0030490 Maturation of SSU-rRNA	0.194267	2	4.20527	AT3G59810 AT5G10070
GO:0032922 Circadian regulation of gene expression	0.194267	2	4.20527	AT3G09600 AT5G24930
GO:0045995 Regulation of embryonic development	0.194267	2	4.20527	AT2G19450 AT3G26790
GO:0006656 Phosphatidylcholine biosynthetic process	0.194267	2	4.20527	AT4G39180 AT5G35460
GO:0006878 Cellular copper ion homeostasis	0.194267	2	4.20527	AT2G26975 AT3G09390
GO:0006778 Porphyrin-containing compound metabolic process	0.197079	6	1.99197	AT1G23090 AT2G27680 AT2G47770 AT4G06746 AT4G36850 AT5G59530
GO:0010227 Floral organ abscission	0.199079	3	2.91134	AT3G21220 AT3G53040 AT3G56350
GO:0051276 Chromosome organization	0.199079	3	2.91134	AT1G14590 AT1G32530 AT1G67210
GO:0099402 Plant organ development	0.199079	3	2.91134	AT3G18010 AT3G26790 AT4G31590

## Sheet: Cvi_C1
Supplementary Dataset S7. GO enrichment analysis of clustered DEGs.
Pathway	Enrichment FDR	# of Genes	Fold Enrichment	Genes
GO:0009737 Response to abscisic acid	1.02371e-64	129	6.93918	AT1G01250 AT1G03880 AT1G04990 AT1G05510 AT1G07040 AT1G08910 AT1G09500 AT1G13740 AT1G13990 AT1G15230 AT1G15310 AT1G19380 AT1G20030 AT1G20630 AT1G21080 AT1G23550 AT1G23800 AT1G25422 AT1G27730 AT1G30190 AT1G47510 AT1G50260 AT1G52560 AT1G63720 AT1G65690 AT1G69260 AT1G69295 AT1G69790 AT1G70640 AT1G70810 AT1G71130 AT1G71950 AT1G75210 AT1G77120 AT2G12400 AT2G15695 AT2G20770 AT2G21490 AT2G21500 AT2G21820…
GO:0009414 Response to water deprivation	1.07705e-57	124	6.32059	AT1G01250 AT1G03905 AT1G04990 AT1G05340 AT1G05850 AT1G06645 AT1G11170 AT1G13740 AT1G13990 AT1G15310 AT1G16515 AT1G19650 AT1G20030 AT1G23550 AT1G23800 AT1G24600 AT1G25422 AT1G27730 AT1G28520 AT1G30190 AT1G44770 AT1G50260 AT1G52890 AT1G55280 AT1G62710 AT1G63720 AT1G69295 AT1G69790 AT1G69840 AT1G70640 AT1G71130 AT1G72770 AT1G73210 AT1G76390 AT1G76970 AT1G77120 AT1G78070 AT1G80160 AT2G12400 AT2G20770…
GO:0048316 Seed development	4.43854e-44	79	8.06195	AT1G02700 AT1G02816 AT1G02850 AT1G03990 AT1G14950 AT1G17810 AT1G18940 AT1G25422 AT1G28640 AT1G29680 AT1G32710 AT1G33490 AT1G47540 AT1G52560 AT1G54870 AT1G62420 AT1G63420 AT1G65090 AT1G69800 AT1G72100 AT1G75210 AT2G02120 AT2G18540 AT2G20770 AT2G21720 AT2G21820 AT2G25770 AT2G27940 AT2G28490 AT2G33585 AT2G36500 AT2G38465 AT2G38905 AT2G39510 AT2G42560 AT2G44310 AT3G05260 AT3G15670 AT3G17520 AT3G20910…
GO:0009416 Response to light stimulus	1.52761e-37	107	4.70044	AT1G01180 AT1G01250 AT1G01420 AT1G01500 AT1G03470 AT1G03905 AT1G06645 AT1G06690 AT1G07040 AT1G08165 AT1G11530 AT1G13820 AT1G17090 AT1G17810 AT1G18940 AT1G19540 AT1G19650 AT1G20630 AT1G23550 AT1G28610 AT1G32460 AT1G32740 AT1G48840 AT1G52510 AT1G52990 AT1G55675 AT1G55960 AT1G57770 AT1G62710 AT1G64080 AT1G64950 AT1G70580 AT1G71720 AT1G72770 AT1G74370 AT1G74840 AT1G75170 AT1G75210 AT1G76570 AT1G77090…
GO:0044248 Cellular catabolic process	4.88613e-28	60	6.49733	AT1G01180 AT1G03030 AT1G03470 AT1G04990 AT1G05340 AT1G07040 AT1G14530 AT1G19540 AT1G22370 AT1G23440 AT1G23550 AT1G28140 AT1G28540 AT1G50260 AT1G54740 AT1G55280 AT1G56460 AT1G62420 AT1G64950 AT1G68690 AT1G70610 AT1G72690 AT1G79360 AT2G03340 AT2G15695 AT2G15960 AT2G19180 AT2G21510 AT2G23120 AT2G25080 AT2G29990 AT2G30600 AT2G31350 AT2G37150 AT2G38465 AT2G39270 AT2G42750 AT3G01100 AT3G03150 AT3G04040…
GO:0071456 Cellular response to hypoxia	1.79271e-26	44	9.05492	AT1G07150 AT1G19530 AT1G27730 AT1G68690 AT1G73010 AT1G73500 AT1G74310 AT1G77120 AT1G78070 AT2G15890 AT2G26150 AT2G32210 AT2G33585 AT2G33590 AT2G36220 AT2G46500 AT3G02040 AT3G03270 AT3G08720 AT3G10020 AT3G23170 AT3G27220 AT3G30775 AT3G46230 AT3G56880 AT4G10250 AT4G10265 AT4G24110 AT4G27470 AT4G33070 AT5G03380 AT5G12030 AT5G20790 AT5G24530 AT5G24590 AT5G27420 AT5G37670 AT5G39890 AT5G42050 AT5G45630…
GO:0009651 Response to salt stress	1.01598e-24	61	5.5107	AT1G05850 AT1G08910 AT1G10370 AT1G11170 AT1G16540 AT1G16850 AT1G19380 AT1G23440 AT1G23550 AT1G27730 AT1G27760 AT1G28520 AT1G47510 AT1G63720 AT1G64950 AT1G72770 AT1G73500 AT1G76970 AT1G77120 AT2G03440 AT2G04240 AT2G12400 AT2G15695 AT2G21500 AT2G29500 AT2G32210 AT2G37760 AT2G37770 AT2G38340 AT2G46500 AT2G47770 AT3G08720 AT3G10815 AT3G19290 AT3G19420 AT3G21370 AT3G46230 AT3G50940 AT3G51920 AT3G55430…
GO:0009611 Response to wounding	8.80293e-17	62	3.79626	AT1G03990 AT1G13990 AT1G18210 AT1G19380 AT1G20310 AT1G25422 AT1G27730 AT1G28610 AT1G32460 AT1G64280 AT1G67340 AT1G69790 AT1G70810 AT1G73210 AT1G73500 AT1G75290 AT1G76390 AT2G02990 AT2G16890 AT2G28400 AT2G28900 AT2G30100 AT2G32800 AT2G34600 AT2G38900 AT3G03150 AT3G10815 AT3G12830 AT3G14050 AT3G14590 AT3G17860 AT3G19970 AT3G22740 AT3G25290 AT3G26330 AT3G43440 AT3G48660 AT3G51440 AT3G51450 AT3G56880…
GO:1901701 Cellular response to oxygen-containing compound	8.16287e-16	44	4.91495	AT1G02750 AT1G11700 AT1G13990 AT1G15400 AT1G19380 AT1G22180 AT1G23550 AT1G25370 AT1G63720 AT1G67340 AT1G68690 AT1G69840 AT2G12400 AT2G21500 AT2G23120 AT2G30100 AT2G30600 AT2G31350 AT2G37150 AT2G42950 AT3G06780 AT3G09950 AT3G10815 AT3G14590 AT3G19970 AT3G21790 AT3G22910 AT3G25882 AT3G50830 AT3G60200 AT4G12250 AT4G17840 AT4G27140 AT4G31510 AT4G35860 AT4G36210 AT5G02230 AT5G02620 AT5G07070 AT5G08240…
GO:0098542 Defense response to other organism	1.26825e-15	56	3.88446	AT1G03990 AT1G12750 AT1G13990 AT1G18210 AT1G19380 AT1G25422 AT1G32460 AT1G56145 AT1G63240 AT1G64940 AT1G70610 AT1G70810 AT1G71950 AT1G73210 AT1G75170 AT1G76390 AT1G78070 AT2G12400 AT2G21780 AT2G24860 AT2G28400 AT2G37150 AT2G45360 AT3G06420 AT3G10815 AT3G14590 AT3G23170 AT3G25882 AT3G29670 AT3G43230 AT3G48580 AT3G49530 AT3G60690 AT4G03410 AT4G09590 AT4G12250 AT4G15630 AT4G19140 AT4G20880 AT4G22820…
GO:0042742 Defense response to bacterium	3.58824e-15	68	3.2585	AT1G05340 AT1G11370 AT1G16540 AT1G17620 AT1G18720 AT1G20310 AT1G21080 AT1G22180 AT1G28520 AT1G30190 AT1G35190 AT1G56145 AT1G62790 AT1G63720 AT1G64280 AT1G67340 AT1G68690 AT1G69790 AT1G69840 AT1G74370 AT1G76970 AT2G03730 AT2G16890 AT2G21500 AT2G21510 AT2G22240 AT2G23120 AT2G28400 AT2G29990 AT2G32800 AT2G42980 AT2G43710 AT3G03610 AT3G04720 AT3G11810 AT3G14130 AT3G19970 AT3G23400 AT3G25882 AT3G29670…
GO:1901575 Organic substance catabolic process	5.27893e-15	30	7.08518	AT1G01180 AT1G14530 AT1G18720 AT1G19540 AT1G22370 AT1G23440 AT1G23550 AT1G50260 AT1G70610 AT2G10950 AT2G15695 AT2G15960 AT2G21510 AT2G25080 AT2G31350 AT2G37150 AT2G38465 AT2G39270 AT2G41000 AT2G42750 AT3G04040 AT3G15580 AT3G26395 AT3G55640 AT4G14230 AT4G36195 AT5G02580 AT5G05870 AT5G24910 AT5G26010
GO:0010035 Response to inorganic substance	2.18233e-14	55	3.67133	AT1G01240 AT1G02750 AT1G02816 AT1G02850 AT1G06690 AT1G13820 AT1G15400 AT1G17080 AT1G19730 AT1G28540 AT1G35190 AT1G57770 AT1G62420 AT1G64950 AT1G67340 AT1G68690 AT1G75170 AT1G76130 AT2G14520 AT2G15695 AT2G18370 AT2G24860 AT2G29990 AT2G32210 AT2G33585 AT2G37975 AT2G38710 AT2G42975 AT2G45360 AT3G03270 AT3G12010 AT3G12800 AT3G15180 AT3G15580 AT3G16190 AT3G19900 AT3G25882 AT3G43230 AT3G51750 AT4G14230…
GO:0043436 Oxoacid metabolic process	2.86003e-14	34	5.73562	AT1G01250 AT1G05340 AT1G06650 AT1G11700 AT1G13590 AT1G14530 AT1G55280 AT1G68070 AT1G80160 AT2G12400 AT3G12800 AT3G16190 AT3G26290 AT3G29670 AT3G43230 AT3G44820 AT4G16490 AT4G21580 AT4G22240 AT4G22740 AT4G27530 AT4G35180 AT4G35860 AT4G36360 AT4G36700 AT5G02230 AT5G05250 AT5G05870 AT5G07680 AT5G15260 AT5G23810 AT5G41800 AT5G57480 AT5G59540
GO:0019748 Secondary metabolic process	3.16189e-14	38	5.06629	AT1G02850 AT1G13990 AT1G22180 AT1G23550 AT1G62790 AT1G64950 AT1G68470 AT1G75170 AT1G76020 AT1G79360 AT1G80160 AT2G21510 AT2G22990 AT2G31945 AT2G45360 AT3G12203 AT3G12800 AT3G14680 AT3G15280 AT3G26770 AT4G17215 AT4G17840 AT4G21580 AT4G22240 AT4G22770 AT4G27530 AT4G35180 AT4G36700 AT5G09640 AT5G16010 AT5G27760 AT5G43260 AT5G47530 AT5G51260 AT5G53990 AT5G57480 AT5G59530 AT5G65470
GO:0006970 Response to osmotic stress	2.83596e-13	36	4.98734	AT1G01250 AT1G03905 AT1G05340 AT1G06645 AT1G08910 AT1G16515 AT1G16540 AT1G17620 AT1G20030 AT1G27461 AT1G30190 AT1G65690 AT1G67340 AT1G68690 AT1G70640 AT1G77120 AT1G78070 AT2G04240 AT2G20770 AT2G38490 AT2G47770 AT3G05260 AT3G14560 AT3G19420 AT3G19970 AT3G22910 AT3G55640 AT3G56880 AT3G60200 AT4G01985 AT4G22770 AT5G01300 AT5G26010 AT5G43450 AT5G53450 AT5G59540
GO:0006979 Response to oxidative stress	5.67739e-13	40	4.39878	AT1G19380 AT1G27730 AT1G31170 AT1G31750 AT1G32220 AT1G50170 AT1G50290 AT1G53670 AT1G63720 AT1G64950 AT1G73680 AT1G75280 AT1G77100 AT2G22080 AT2G25080 AT2G25625 AT2G28400 AT2G29500 AT2G38380 AT3G07700 AT3G10020 AT3G10815 AT3G11050 AT3G12490 AT3G12830 AT3G30775 AT3G60200 AT4G03240 AT4G04840 AT4G12000 AT4G27652 AT4G31870 AT4G32770 AT5G02230 AT5G08240 AT5G16970 AT5G18040 AT5G47650 AT5G59530 AT5G61640
GO:0019915 Lipid storage	5.49975e-12	12	21.2555	AT1G05510 AT1G48990 AT2G34380 AT3G01570 AT3G05500 AT3G18570 AT3G27660 AT4G25140 AT5G16460 AT5G40420 AT5G51210 AT5G61610
GO:0007165 Signal transduction	6.1124e-12	61	2.96025	AT1G02750 AT1G04230 AT1G04990 AT1G07040 AT1G09500 AT1G13740 AT1G14530 AT1G15400 AT1G18210 AT1G19380 AT1G21080 AT1G22180 AT1G22930 AT1G25370 AT1G50260 AT1G63720 AT1G69790 AT1G72930 AT1G76970 AT2G12400 AT2G21510 AT2G23120 AT2G29990 AT2G30600 AT2G38465 AT2G38490 AT2G42950 AT3G09950 AT3G11810 AT3G17950 AT3G19970 AT3G23340 AT3G25882 AT3G43230 AT3G52340 AT3G56050 AT3G56470 AT3G60200 AT4G17840 AT4G19140…
GO:0009642 Response to light intensity	1.04704e-11	28	5.66815	AT1G15060 AT1G16515 AT1G34000 AT1G54740 AT1G68070 AT1G72770 AT1G78890 AT2G15695 AT2G15960 AT2G23120 AT2G32090 AT2G36895 AT2G41290 AT2G42975 AT2G45600 AT3G03150 AT3G27770 AT3G29670 AT3G56050 AT3G60200 AT4G13010 AT4G33666 AT5G05870 AT5G16010 AT5G21020 AT5G45310 AT5G52420 AT5G57815
GO:0009408 Response to heat	2.25542e-11	25	6.23069	AT1G05850 AT1G12060 AT1G16540 AT1G28520 AT1G56260 AT1G64280 AT1G74310 AT2G03440 AT2G23980 AT2G26150 AT2G29500 AT2G33590 AT3G08720 AT3G12960 AT3G46230 AT4G10250 AT4G13550 AT4G16500 AT4G21320 AT4G23100 AT5G12030 AT5G18040 AT5G37670 AT5G54940 AT5G58070
GO:0019752 Carboxylic acid metabolic process	3.05257e-11	29	5.2112	AT1G01420 AT1G13990 AT1G19540 AT1G23440 AT1G25422 AT1G28540 AT1G48840 AT1G54740 AT1G70810 AT1G78890 AT1G79360 AT2G15695 AT2G15960 AT2G19180 AT3G01350 AT3G52340 AT3G55640 AT4G15630 AT4G18650 AT4G22755 AT4G27140 AT4G35860 AT4G36850 AT5G03610 AT5G16010 AT5G17700 AT5G25770 AT5G43260 AT5G45310
GO:0009753 Response to jasmonic acid	7.36227e-11	38	3.91008	AT1G03990 AT1G05340 AT1G17620 AT1G20310 AT1G47510 AT1G63720 AT1G68690 AT1G69790 AT1G70810 AT1G73210 AT1G78070 AT2G21500 AT2G28400 AT2G28900 AT2G30100 AT2G34600 AT3G09950 AT3G10815 AT3G15280 AT3G19970 AT3G22740 AT3G25290 AT3G25882 AT3G26330 AT3G51440 AT3G51450 AT3G56880 AT4G04840 AT4G22755 AT4G23100 AT4G33700 AT4G36195 AT5G02230 AT5G08240 AT5G15240 AT5G27760 AT5G53990 AT5G65280
GO:0010431 Seed maturation	7.6203e-11	13	14.9942	AT1G03880 AT1G03890 AT2G42150 AT2G45360 AT3G26770 AT4G02280 AT4G26740 AT4G27160 AT4G28520 AT4G30935 AT5G44120 AT5G58070 AT5G66110
GO:0016567 Protein ubiquitination	1.80403e-10	43	3.4342	AT1G02610 AT1G13195 AT1G19660 AT1G20140 AT1G20823 AT1G21410 AT1G64280 AT1G67340 AT1G76390 AT2G01735 AT2G04240 AT2G26000 AT2G27940 AT2G30600 AT2G33770 AT2G36370 AT3G06380 AT3G07360 AT3G29270 AT3G44820 AT3G47160 AT3G47550 AT3G48030 AT3G61060 AT3G62690 AT4G05050 AT4G22820 AT4G25230 AT4G27470 AT4G35480 AT5G01520 AT5G02750 AT5G03200 AT5G05230 AT5G05810 AT5G10940 AT5G17580 AT5G25560 AT5G27420 AT5G62460…
GO:0050832 Defense response to fungus	6.37317e-10	45	3.19289	AT1G05340 AT1G18720 AT1G20310 AT1G21080 AT1G35190 AT1G52560 AT1G63720 AT1G64280 AT1G68690 AT1G76970 AT2G15890 AT2G21500 AT2G21510 AT2G22240 AT2G29990 AT2G30100 AT2G36490 AT2G42980 AT3G01210 AT3G12830 AT3G25882 AT3G50970 AT3G55430 AT3G56880 AT3G59640 AT3G59660 AT3G61980 AT4G14730 AT4G23100 AT4G27652 AT4G35180 AT5G03380 AT5G08240 AT5G11970 AT5G16200 AT5G16840 AT5G20790 AT5G20810 AT5G27760 AT5G42810…
GO:0009738 Abscisic acid-activated signaling pathway	1.78275e-09	20	6.48317	AT1G01360 AT1G05340 AT1G18720 AT1G64950 AT1G69260 AT1G72770 AT1G78070 AT2G03440 AT2G45720 AT3G04040 AT3G05260 AT3G11410 AT3G19290 AT3G55430 AT4G22770 AT4G32870 AT5G22460 AT5G45830 AT5G47670 AT5G52300
GO:0031347 Regulation of defense response	1.27882e-08	37	3.31838	AT1G05340 AT1G17430 AT1G18720 AT1G19380 AT1G21080 AT1G63720 AT1G68690 AT1G70810 AT1G75170 AT1G76390 AT1G76970 AT2G21510 AT2G21780 AT2G28400 AT2G34600 AT3G10815 AT3G14590 AT3G17860 AT3G25882 AT3G43440 AT3G50830 AT3G55430 AT3G56880 AT4G16500 AT4G27652 AT4G32770 AT4G34480 AT4G35180 AT4G35580 AT5G08240 AT5G11970 AT5G16200 AT5G46230 AT5G52430 AT5G53990 AT5G59540 AT5G65470
GO:0044281 Small molecule metabolic process	2.85993e-08	23	4.79292	AT1G03905 AT1G04990 AT1G09155 AT1G13820 AT1G18210 AT1G21080 AT1G32460 AT1G57770 AT1G62790 AT1G64950 AT1G69790 AT1G75170 AT2G15020 AT3G01850 AT3G27770 AT3G48660 AT4G10960 AT4G18650 AT4G22770 AT4G36210 AT4G36530 AT5G10730 AT5G47530
GO:0015996 Chlorophyll catabolic process	3.3197e-08	8	22.0428	AT3G03470 AT3G44880 AT3G60690 AT4G13250 AT4G16690 AT4G22920 AT5G13800 AT5G43860
GO:0009409 Response to cold	6.47038e-08	29	3.73582	AT1G05140 AT1G16540 AT1G17100 AT1G27461 AT1G27730 AT1G28140 AT1G77120 AT1G78070 AT2G03440 AT2G16280 AT2G28900 AT2G37760 AT2G37770 AT3G05880 AT3G08720 AT3G11410 AT3G12490 AT3G50970 AT3G56880 AT4G04020 AT5G18040 AT5G38470 AT5G52300 AT5G53000 AT5G53470 AT5G54770 AT5G58070 AT5G58770 AT5G65430
GO:0010200 Response to chitin	8.80306e-08	26	4.0297	AT1G11170 AT1G17620 AT1G19380 AT1G20310 AT1G25422 AT1G27730 AT1G30190 AT1G62420 AT1G63720 AT1G67340 AT1G68690 AT2G28400 AT2G32210 AT3G06780 AT3G10815 AT3G19970 AT3G55430 AT3G56880 AT4G20880 AT4G27652 AT5G03380 AT5G07070 AT5G08240 AT5G10695 AT5G16200 AT5G57550
GO:0010344 Seed oilbody biogenesis	1.63383e-07	6	33.0642	AT1G05510 AT3G01570 AT3G27660 AT4G25140 AT5G16460 AT5G40420
GO:1901565 Organonitrogen compound catabolic process	1.66046e-07	18	5.54493	AT1G07040 AT1G28540 AT1G54740 AT1G62420 AT1G79360 AT2G03340 AT2G30600 AT3G03150 AT3G12010 AT3G15180 AT3G52105 AT3G52340 AT4G22740 AT4G36850 AT5G03610 AT5G10730 AT5G45310 AT5G56190
GO:0044255 Cellular lipid metabolic process	2.30167e-07	20	4.86238	AT1G03470 AT1G15310 AT1G19650 AT1G20030 AT1G50020 AT1G60970 AT1G71130 AT1G75210 AT1G76020 AT2G12400 AT2G36895 AT2G44360 AT3G07310 AT3G25805 AT3G29670 AT3G51750 AT4G36850 AT5G17010 AT5G19850 AT5G47530
GO:0010162 Seed dormancy process	2.80218e-07	9	13.949	AT1G03030 AT2G29380 AT2G34380 AT2G41280 AT3G12960 AT5G01300 AT5G16460 AT5G45830 AT5G53470
GO:0009266 Response to temperature stimulus	3.27258e-07	17	5.62091	AT1G28640 AT1G33490 AT1G62420 AT1G71130 AT2G12400 AT2G15960 AT2G21500 AT2G23120 AT2G42150 AT3G12830 AT3G55430 AT4G27160 AT4G28811 AT4G32770 AT4G33666 AT5G10695 AT5G25180
GO:0009793 Embryo development ending in seed dormancy	4.48502e-07	36	2.9222	AT1G01550 AT1G05510 AT1G07420 AT1G08300 AT1G08910 AT1G73030 AT1G77450 AT1G78580 AT1G79230 AT2G01735 AT2G15890 AT2G22240 AT2G34630 AT2G34790 AT2G46080 AT3G15180 AT3G19580 AT3G20910 AT3G25805 AT3G26790 AT3G51810 AT3G55620 AT4G03240 AT4G26740 AT4G28520 AT4G39800 AT5G03610 AT5G07190 AT5G07370 AT5G07500 AT5G12840 AT5G13790 AT5G27720 AT5G48230 AT5G49930 AT5G55490
GO:0033993 Response to lipid	7.42014e-07	20	4.50875	AT1G02750 AT1G11170 AT1G19650 AT1G69840 AT1G76390 AT2G02120 AT3G15670 AT3G50830 AT3G60200 AT4G12250 AT4G29070 AT4G31830 AT4G36210 AT5G03610 AT5G10730 AT5G15240 AT5G26010 AT5G54870 AT5G58660 AT5G66110
GO:0009751 Response to salicylic acid	9.08296e-07	25	3.66836	AT1G05340 AT1G18720 AT1G20310 AT1G63720 AT1G67340 AT1G76970 AT2G21510 AT2G42980 AT3G12830 AT3G51440 AT3G51450 AT3G56880 AT3G61260 AT4G16500 AT4G27652 AT4G34480 AT4G35180 AT4G37690 AT4G39030 AT5G08240 AT5G11970 AT5G24530 AT5G57480 AT5G57550 AT5G63160
GO:0008610 Lipid biosynthetic process	1.14221e-06	19	4.59673	AT1G19650 AT1G50020 AT1G70580 AT1G71130 AT1G75210 AT2G36895 AT2G42975 AT2G43710 AT3G05630 AT3G23480 AT3G27770 AT3G29670 AT3G44735 AT3G52340 AT4G36850 AT5G02580 AT5G03080 AT5G17010 AT5G19850
GO:0042542 Response to hydrogen peroxide	1.45877e-06	11	8.52436	AT1G20630 AT1G77120 AT2G26150 AT2G29500 AT3G46230 AT4G03240 AT4G10250 AT4G14030 AT5G12030 AT5G37670 AT5G63160
GO:0010150 Leaf senescence	2.40037e-06	18	4.60172	AT1G04010 AT1G09500 AT1G11190 AT1G13990 AT1G18210 AT1G54570 AT1G73500 AT1G73680 AT2G25625 AT3G22910 AT3G25882 AT3G27110 AT3G43230 AT3G60670 AT5G24530 AT5G39520 AT5G52300 AT5G59220
GO:0014070 Response to organic cyclic compound	1.0173e-05	18	4.17165	AT1G17430 AT1G18210 AT1G19380 AT1G52560 AT1G68690 AT1G76390 AT2G03730 AT2G28400 AT3G10815 AT3G50830 AT3G60200 AT4G33666 AT4G37690 AT5G02230 AT5G07070 AT5G25240 AT5G41800 AT5G46230
GO:0001666 Response to hypoxia	1.28428e-05	13	5.65572	AT1G54740 AT1G64280 AT1G77120 AT2G26150 AT2G31945 AT3G03270 AT3G25882 AT3G27770 AT4G12250 AT4G27780 AT5G27760 AT5G39890 AT5G54960
GO:0006952 Defense response	1.829e-05	27	2.94956	AT1G14940 AT1G14950 AT1G19230 AT1G20030 AT1G25370 AT1G70840 AT2G02120 AT2G15010 AT2G18370 AT2G24860 AT2G38900 AT2G43520 AT2G43710 AT3G09950 AT3G10010 AT3G23570 AT3G61220 AT4G04840 AT4G17840 AT4G26740 AT4G27140 AT4G39030 AT5G15260 AT5G17700 AT5G20380 AT5G55240 AT5G61530
GO:0071310 Cellular response to organic substance	2.83443e-05	16	4.28941	AT1G23550 AT1G50260 AT1G63720 AT2G12400 AT2G23120 AT2G42950 AT3G09950 AT3G19970 AT3G56470 AT3G60200 AT4G19140 AT5G03380 AT5G07070 AT5G10695 AT5G25770 AT5G43450
GO:0034599 Cellular response to oxidative stress	3.00167e-05	8	9.67732	AT1G31170 AT3G07700 AT4G04800 AT4G25130 AT5G40370 AT5G61510 AT5G61640 AT5G63030
GO:0071215 Cellular response to abscisic acid stimulus	3.37961e-05	10	6.98539	AT1G03880 AT1G16515 AT1G76970 AT2G41230 AT3G07360 AT3G55620 AT3G56880 AT4G21534 AT4G28520 AT5G44120
GO:0055085 Transmembrane transport	6.25022e-05	21	3.24462	AT1G12940 AT1G17810 AT1G68570 AT1G70610 AT1G73190 AT1G79360 AT2G29650 AT2G37360 AT2G41700 AT3G01350 AT3G01570 AT3G25260 AT3G55640 AT3G59320 AT4G25450 AT4G39030 AT5G01500 AT5G17010 AT5G20380 AT5G49990 AT5G52860
GO:0009755 Hormone-mediated signaling pathway	7.48443e-05	23	3.0098	AT1G04990 AT1G12060 AT1G13990 AT1G15060 AT1G19380 AT1G20310 AT1G67340 AT1G68690 AT2G21500 AT2G28400 AT2G31350 AT3G06780 AT3G10815 AT3G14590 AT3G15670 AT3G22910 AT3G56880 AT4G00220 AT4G31510 AT5G01300 AT5G02230 AT5G08240 AT5G16200
GO:0045893 Positive regulation of transcription-DNA-templated	8.10939e-05	20	3.29543	AT1G14760 AT1G28520 AT1G63120 AT1G64280 AT1G73500 AT1G75490 AT1G77450 AT2G26150 AT2G38340 AT3G19290 AT3G22990 AT3G44460 AT3G45260 AT4G00220 AT4G27410 AT5G11680 AT5G13790 AT5G18450 AT5G24120 AT5G47670
GO:0006357 Regulation of transcription by RNA polymerase II	9.09214e-05	22	3.05635	AT1G05710 AT1G30500 AT1G69540 AT1G72830 AT1G77570 AT1G77950 AT2G26150 AT2G38880 AT3G09180 AT3G19500 AT3G20910 AT3G22990 AT3G54340 AT4G09960 AT5G03500 AT5G12840 AT5G13790 AT5G47670 AT5G54070 AT5G65050 AT5G65070 AT5G65080
GO:0051607 Defense response to virus	0.000109191	8	8.09735	AT2G22240 AT2G43710 AT3G11410 AT3G61260 AT5G03210 AT5G24590 AT5G37680 AT5G42810
GO:0002376 Immune system process	0.000110937	18	3.47367	AT1G05340 AT1G18720 AT1G20310 AT1G22180 AT1G69790 AT1G76970 AT2G12400 AT2G42980 AT3G12830 AT3G55430 AT3G56880 AT3G60200 AT4G20880 AT4G27652 AT4G34480 AT4G35180 AT5G03380 AT5G08240
GO:0031146 SCF-dependent proteasomal ubiquitin-dependent protein catabolic process	0.000148752	10	5.83486	AT1G15740 AT1G20140 AT1G21410 AT1G80570 AT2G36370 AT4G15563 AT4G26980 AT5G04010 AT5G40470 AT5G67140
GO:0050826 Response to freezing	0.000148752	6	11.9031	AT3G01570 AT3G27660 AT4G25140 AT5G40420 AT5G58070 AT5G65430
GO:0097305 Response to alcohol	0.000148752	12	4.79964	AT1G01240 AT1G02750 AT1G11170 AT1G55960 AT1G68690 AT1G76390 AT1G80160 AT2G30600 AT2G32210 AT5G54870 AT5G54940 AT5G60220
GO:0006355 Regulation of transcription-DNA-templated	0.000148752	56	1.8703	AT1G01250 AT1G04100 AT1G15050 AT1G28370 AT1G28520 AT1G52880 AT1G52890 AT1G55110 AT1G69540 AT1G71130 AT1G72830 AT1G77570 AT1G78600 AT2G03340 AT2G25900 AT2G26150 AT2G36740 AT2G38880 AT2G39250 AT2G43500 AT3G03260 AT3G04280 AT3G06380 AT3G09600 AT3G15270 AT3G15500 AT3G16350 AT3G19290 AT3G19500 AT3G21150 AT3G24150 AT3G45260 AT3G47640 AT3G49530 AT3G59580 AT4G09960 AT4G18130 AT4G27410 AT4G30935 AT4G35580…
GO:0006995 Cellular response to nitrogen starvation	0.000165288	7	9.13616	AT1G20630 AT1G54570 AT3G05630 AT3G06420 AT3G15580 AT3G60640 AT4G16520
GO:0010264 Myo-inositol hexakisphosphate biosynthetic process	0.000174306	4	24.7981	AT2G22240 AT4G39800 AT5G42810 AT5G60760
GO:0010960 Magnesium ion homeostasis	0.000174306	4	24.7981	AT1G03270 AT2G14520 AT4G14230 AT4G33700
GO:0006082 Organic acid metabolic process	0.000174306	10	5.70072	AT1G01180 AT1G17810 AT1G50260 AT1G55960 AT1G60970 AT2G42750 AT3G26770 AT5G24910 AT5G25180 AT5G26010
GO:0032870 Cellular response to hormone stimulus	0.000210433	13	4.26988	AT1G02750 AT1G17620 AT1G18210 AT1G25370 AT1G52560 AT1G69840 AT2G21510 AT3G01490 AT4G12250 AT4G17840 AT4G36210 AT5G26040 AT5G65613
GO:0009617 Response to bacterium	0.000237592	16	3.54259	AT1G01580 AT1G64280 AT1G78070 AT2G03440 AT2G12400 AT2G23640 AT2G32800 AT3G12830 AT3G15352 AT4G20880 AT4G36850 AT5G16200 AT5G24530 AT5G45630 AT5G54640 AT5G57480
GO:0051259 Protein complex oligomerization	0.000257792	5	14.5871	AT2G29500 AT3G46230 AT4G10250 AT5G12030 AT5G37670
GO:0034389 Lipid droplet organization	0.000286018	4	22.0428	AT2G34380 AT3G05500 AT4G26740 AT5G16460
GO:0009061 Anaerobic respiration	0.000286018	4	22.0428	AT1G19530 AT2G36220 AT3G10020 AT3G27220
GO:0006629 Lipid metabolic process	0.000349667	12	4.3442	AT1G04010 AT2G36540 AT3G03310 AT3G44830 AT4G13550 AT4G19860 AT5G16010 AT5G18630 AT5G43300 AT5G53470 AT5G58070 AT5G65400
GO:0009639 Response to red or far red light	0.000380904	13	4.00467	AT1G48745 AT1G52510 AT1G70610 AT2G16890 AT2G25080 AT2G29090 AT2G32090 AT3G24220 AT4G13010 AT4G16490 AT5G02230 AT5G18670 AT5G52420
GO:0032259 Methylation	0.000387418	8	6.61284	AT1G76090 AT1G77530 AT2G14060 AT4G35150 AT4G35160 AT5G04380 AT5G38780 AT5G66430
GO:0009628 Response to abiotic stimulus	0.000442996	4	19.8385	AT1G02660 AT3G46230 AT3G62590 AT5G57040
GO:0140042 Lipid droplet formation	0.000448945	3	37.1972	AT2G34380 AT5G16460 AT5G16550
GO:0006457 Protein folding	0.00049905	12	4.16193	AT1G12060 AT1G56260 AT2G29500 AT3G46230 AT3G50960 AT4G10250 AT4G28480 AT4G38740 AT5G12030 AT5G27280 AT5G37670 AT5G53350
GO:0009057 Macromolecule catabolic process	0.000647412	7	7.23279	AT1G03030 AT1G04990 AT1G20030 AT1G28140 AT2G19180 AT3G57770 AT4G22770
GO:0000103 Sulfate assimilation	0.000876096	5	11.2719	AT1G62180 AT2G17640 AT3G03900 AT4G14030 AT5G67520
GO:0030091 Protein repair	0.000945376	4	16.5321	AT1G53670 AT4G04800 AT4G04840 AT5G50240
GO:0010243 Response to organonitrogen compound	0.00129884	15	3.16572	AT1G76970 AT1G77290 AT1G78070 AT2G12400 AT2G15960 AT2G21500 AT2G42980 AT3G12010 AT3G12830 AT3G29670 AT3G56880 AT4G31510 AT4G35180 AT5G43450 AT5G61530
GO:0009637 Response to blue light	0.00131641	10	4.38905	AT1G15400 AT1G28140 AT1G48745 AT1G50020 AT1G66130 AT1G70800 AT3G57020 AT4G13010 AT5G19140 AT5G24120
GO:0032787 Monocarboxylic acid metabolic process	0.00163442	12	3.65126	AT1G03470 AT1G07040 AT1G70580 AT1G72690 AT1G76020 AT2G44360 AT3G03470 AT3G06420 AT4G33700 AT4G36195 AT5G19850 AT5G65400
GO:0010262 Somatic embryogenesis	0.00175969	4	14.1704	AT3G20910 AT3G26790 AT5G12840 AT5G13790
GO:0006721 Terpenoid metabolic process	0.00176041	6	7.43944	AT1G70580 AT2G21820 AT4G27820 AT4G33660 AT5G05870 AT5G52420
GO:0009631 Cold acclimation	0.00223662	7	5.8843	AT1G28520 AT2G21490 AT2G42560 AT3G50970 AT3G50980 AT4G04800 AT4G39130
GO:0009733 Response to auxin	0.00240608	17	2.74637	AT1G04100 AT1G15050 AT1G47510 AT1G63420 AT1G74650 AT1G76610 AT2G22240 AT2G41170 AT3G01490 AT3G05630 AT3G16350 AT3G26790 AT3G51200 AT3G60690 AT5G07990 AT5G20810 AT5G63160
GO:0071482 Cellular response to light stimulus	0.00291645	6	6.76313	AT1G07180 AT1G70640 AT2G33585 AT2G42750 AT4G13010 AT4G27820
GO:0051289 Protein homotetramerization	0.00311366	3	21.2555	AT1G01710 AT1G64660 AT5G48950
GO:0006555 Methionine metabolic process	0.00311366	3	21.2555	AT4G14710 AT4G14716 AT5G43850
GO:0009687 Abscisic acid metabolic process	0.00311366	3	21.2555	AT1G07240 AT2G04240 AT2G29090
GO:0009845 Seed germination	0.00344259	8	4.72346	AT1G03880 AT2G27380 AT3G22490 AT3G27660 AT3G44730 AT4G25140 AT5G04500 AT5G40420
GO:0009704 De-etiolation	0.00358801	4	11.6697	AT1G10370 AT4G37470 AT4G38740 AT5G03500
GO:0016192 Vesicle-mediated transport	0.00379214	12	3.28815	AT1G03950 AT1G04260 AT1G05785 AT1G73030 AT2G06530 AT2G25340 AT2G37150 AT2G44100 AT3G53120 AT4G11740 AT4G29160 AT5G56020
GO:0009620 Response to fungus	0.00424649	17	2.59427	AT1G18210 AT1G62790 AT1G73500 AT1G75170 AT2G01340 AT2G43580 AT3G03610 AT3G06380 AT3G25780 AT3G51440 AT3G51450 AT3G60690 AT4G16500 AT4G31510 AT5G18630 AT5G23850 AT5G24530
GO:0016024 CDP-diacylglycerol biosynthetic process	0.00434644	4	11.0214	AT1G06520 AT2G45150 AT3G11430 AT4G26770
GO:0090693 Plant organ senescence	0.00434644	4	11.0214	AT1G54570 AT3G21520 AT4G18425 AT4G35180
GO:0009723 Response to ethylene	0.00442175	11	3.43119	AT1G04990 AT1G19540 AT1G67340 AT2G15695 AT3G04720 AT3G06780 AT3G16350 AT3G51440 AT3G51450 AT4G01960 AT5G65280
GO:0016102 Diterpenoid biosynthetic process	0.00445169	5	7.74942	AT1G79460 AT3G25810 AT4G13280 AT4G20230 AT5G48110
GO:0032509 Endosome transport via multivesicular body sorting pathway	0.00445169	3	18.5986	AT1G03950 AT1G73030 AT2G06530
GO:0072330 Monocarboxylic acid biosynthetic process	0.00513932	6	5.95155	AT1G73210 AT2G34700 AT3G19970 AT4G04840 AT5G17010 AT5G65280
GO:0009395 Phospholipid catabolic process	0.00514416	4	10.4413	AT3G03520 AT3G03530 AT3G05630 AT4G19860
GO:0060560 Developmental growth involved in morphogenesis	0.00561148	6	5.83486	AT1G29810 AT2G12400 AT2G38490 AT3G55430 AT5G15240 AT5G24910
GO:0016121 Carotene catabolic process	0.00613458	3	16.5321	AT2G44990 AT3G24220 AT4G19170
GO:0019509 L-methionine salvage from methylthioadenosine	0.00613458	3	16.5321	AT4G14710 AT4G14716 AT5G43850
GO:0045324 Late endosome to vacuole transport	0.00613458	4	9.91926	AT1G03950 AT1G73030 AT2G06530 AT5G16830
GO:0048609 Multicellular organismal reproductive process	0.00613458	4	9.91926	AT1G28640 AT3G42860 AT5G45310 AT5G45630
GO:0006520 Cellular amino acid metabolic process	0.00614322	9	3.8151	AT1G01480 AT1G08630 AT2G03340 AT2G30600 AT3G04520 AT3G26330 AT4G26200 AT5G15240 AT5G65280
GO:0040007 Growth	0.0069409	10	3.44419	AT1G16515 AT1G17620 AT1G62790 AT2G37975 AT3G01100 AT4G08930 AT5G41800 AT5G52430 AT5G57550 AT5G65470
GO:0006950 Response to stress	0.00704984	7	4.69154	AT1G75490 AT1G77100 AT2G38340 AT3G19580 AT4G25580 AT5G18450 AT5G52300
GO:0055062 Phosphate ion homeostasis	0.00705136	4	9.44691	AT2G33770 AT3G51860 AT4G36850 AT5G42810
GO:0010345 Suberin biosynthetic process	0.00810604	4	9.01751	AT2G37360 AT3G11430 AT5G23190 AT5G41040
GO:0016042 Lipid catabolic process	0.00810604	3	14.8789	AT3G14075 AT4G13550 AT4G16070
GO:0042546 Cell wall biogenesis	0.00810604	10	3.3511	AT1G04990 AT1G14720 AT1G17620 AT1G32740 AT2G22270 AT3G48580 AT4G20170 AT4G34480 AT5G19060 AT5G65270
GO:0045727 Positive regulation of translation	0.00810604	3	14.8789	AT1G71720 AT1G74310 AT3G08720
GO:0009693 Ethylene biosynthetic process	0.00810604	4	9.01751	AT1G01480 AT1G12010 AT1G73500 AT4G26200
GO:0006623 Protein targeting to vacuole	0.00961783	5	6.3585	AT1G26670 AT1G48760 AT3G53120 AT5G16830 AT5G39510
GO:0018315 Molybdenum incorporation into molybdenum-molybdopterin complex	0.0102089	2	33.0642	AT1G16540 AT4G10100
GO:0034605 Cellular response to heat	0.0102089	6	5.04369	AT1G74310 AT1G77570 AT2G26150 AT2G38340 AT5G47550 AT5G54070
GO:0046475 Glycerophospholipid catabolic process	0.0102089	2	33.0642	AT3G02040 AT5G43300
GO:0051252 Regulation of RNA metabolic process	0.0102089	2	33.0642	AT3G02770 AT5G16450
GO:0006545 Glycine biosynthetic process	0.0102089	2	33.0642	AT1G08630 AT3G04520
GO:0006567 Threonine catabolic process	0.0102089	2	33.0642	AT1G08630 AT3G04520
GO:0002213 Defense response to insect	0.0106501	4	8.26605	AT1G02660 AT2G43710 AT3G62590 AT4G23100
GO:0090630 Activation of GTPase activity	0.0123753	4	7.9354	AT1G04830 AT2G37290 AT4G29950 AT5G52580
GO:0016125 Sterol metabolic process	0.0125311	5	5.90432	AT2G29090 AT2G34490 AT4G15396 AT4G36380 AT5G48230
GO:0009908 Flower development	0.0130672	12	2.75535	AT1G09155 AT1G56145 AT1G67340 AT1G74150 AT3G10570 AT3G22990 AT3G44880 AT3G60670 AT4G23100 AT4G36620 AT5G10510 AT5G52860
GO:0006508 Proteolysis	0.0130946	10	3.09977	AT1G06430 AT1G23440 AT2G21960 AT2G22990 AT3G12203 AT4G36195 AT5G09640 AT5G51740 AT5G53350 AT5G54745
GO:0009624 Response to nematode	0.0145214	7	4.03691	AT1G61800 AT2G01340 AT2G29650 AT2G30080 AT3G51860 AT4G39030 AT5G55850
GO:0006511 Ubiquitin-dependent protein catabolic process	0.0146942	16	2.31353	AT1G20140 AT1G75440 AT1G80570 AT2G36370 AT3G08690 AT3G20060 AT3G30460 AT4G05050 AT4G25230 AT4G27470 AT4G27960 AT5G01520 AT5G25560 AT5G41340 AT5G56150 AT5G62800
GO:0006749 Glutathione metabolic process	0.0146942	6	4.64965	AT1G10370 AT1G59700 AT1G77290 AT2G02390 AT5G44000 AT5G62480
GO:2000022 Regulation of jasmonic acid mediated signaling pathway	0.0147568	5	5.63594	AT1G64280 AT2G34600 AT2G43710 AT3G17860 AT3G43440
GO:0030163 Protein catabolic process	0.015044	7	3.99051	AT1G03470 AT1G68660 AT1G72690 AT1G76970 AT3G27925 AT4G34480 AT5G53350
GO:0009790 Embryo development	0.0171128	6	4.44146	AT1G75210 AT2G36500 AT3G42860 AT4G15630 AT5G17570 AT5G52420
GO:0010351 Lithium ion transport	0.0171128	2	24.7981	AT3G51860 AT5G27150
GO:0042440 Pigment metabolic process	0.0171128	5	5.3909	AT1G06690 AT1G17100 AT1G75170 AT3G48580 AT5G59530
GO:0044283 Small molecule biosynthetic process	0.0171128	5	5.3909	AT1G31750 AT1G32740 AT2G30100 AT2G42975 AT5G19850
GO:0046244 Salicylic acid catabolic process	0.0171128	2	24.7981	AT4G10490 AT5G24530
GO:0048838 Release of seed from dormancy	0.0171128	2	24.7981	AT1G07430 AT2G29090
GO:0065003 Protein-containing complex assembly	0.0171128	10	2.96984	AT2G03340 AT2G15960 AT2G25080 AT2G41290 AT3G52230 AT3G62690 AT4G04840 AT4G36530 AT5G15240 AT5G51070
GO:1901006 Ubiquinone-6 biosynthetic process	0.0171128	2	24.7981	AT1G32220 AT5G10730
GO:1902074 Response to salt	0.0171128	4	7.08518	AT1G65690 AT2G25625 AT2G25690 AT5G42050
GO:0008219 Cell death	0.0171128	5	5.3909	AT1G12750 AT1G64280 AT3G25882 AT3G44880 AT4G03410
GO:0009660 Amyloplast organization	0.0171128	2	24.7981	AT1G31480 AT2G36810
GO:0016036 Cellular response to phosphate starvation	0.0189014	8	3.3912	AT1G20630 AT1G23010 AT1G73010 AT2G02990 AT2G22240 AT2G33770 AT3G03520 AT3G05630
GO:0065008 Regulation of biological quality	0.0199923	7	3.73305	AT1G01180 AT1G03470 AT1G03990 AT1G78890 AT2G42150 AT4G15563 AT5G05250
GO:0009813 Flavonoid biosynthetic process	0.0210778	5	5.06084	AT1G62710 AT2G16890 AT5G07990 AT5G24530 AT5G48100
GO:0009058 Biosynthetic process	0.0210778	5	5.06084	AT1G70580 AT2G41290 AT3G51440 AT3G51450 AT3G57020
GO:0009630 Gravitropism	0.0210778	5	5.06084	AT1G31480 AT1G70800 AT2G36810 AT5G02750 AT5G39510
GO:1900055 Regulation of leaf senescence	0.0214653	3	9.91926	AT1G73980 AT3G27110 AT4G27410
GO:0007568 Aging	0.0214653	6	4.19123	AT1G05340 AT1G23440 AT2G02990 AT4G10960 AT5G07680 AT5G15260
GO:0048878 Chemical homeostasis	0.0229039	4	6.39952	AT3G12010 AT5G02230 AT5G17010 AT5G59530
GO:0015994 Chlorophyll metabolic process	0.0244528	5	4.86238	AT1G06690 AT1G57770 AT1G66130 AT2G21960 AT4G32770
GO:0010288 Response to lead ion	0.0247982	2	19.8385	AT4G27780 AT5G53470
GO:0030574 Collagen catabolic process	0.0247982	2	19.8385	AT2G45040 AT4G16640
GO:0043547 Positive regulation of GTPase activity	0.0247982	3	9.2993	AT1G70790 AT1G70800 AT1G70810
GO:0006021 Inositol biosynthetic process	0.0247982	2	19.8385	AT2G22240 AT4G39800
GO:0046739 Transport of virus in multicellular host	0.0247982	2	19.8385	AT1G04260 AT5G43980
GO:0048589 Developmental growth	0.0247982	24	1.83125	AT1G01500 AT1G03990 AT1G32410 AT1G54740 AT1G76610 AT2G12400 AT2G20770 AT2G38490 AT2G41170 AT3G11800 AT3G12010 AT3G14560 AT3G14595 AT3G19970 AT3G50830 AT4G16500 AT4G16520 AT4G16620 AT4G20880 AT4G24130 AT5G15260 AT5G18670 AT5G22820 AT5G41800
GO:0070676 Intralumenal vesicle formation	0.0247982	2	19.8385	AT2G06530 AT4G29160
GO:0080171 Lytic vacuole organization	0.0247982	2	19.8385	AT1G48760 AT5G39510
GO:1901537 Positive regulation of DNA demethylation	0.0247982	2	19.8385	AT1G20870 AT5G59800
GO:0006353 DNA-templated transcription-termination	0.0247982	2	19.8385	AT2G41550 AT4G18740
GO:0000209 Protein polyubiquitination	0.0251654	7	3.50681	AT1G75440 AT3G08690 AT3G20060 AT4G15563 AT4G27960 AT5G41340 AT5G56150
GO:0009888 Tissue development	0.0258395	24	1.82005	AT1G03270 AT1G11080 AT1G15340 AT1G24600 AT1G63420 AT1G68470 AT1G74150 AT2G03280 AT2G38490 AT2G41000 AT3G01490 AT3G26330 AT3G60670 AT3G62730 AT4G16620 AT4G18130 AT4G24130 AT5G02620 AT5G03610 AT5G19060 AT5G19070 AT5G23850 AT5G26010 AT5G47530
GO:0009789 Positive regulation of abscisic acid-activated signaling pathway	0.0262762	5	4.67889	AT1G70790 AT1G70800 AT1G70810 AT3G26790 AT5G01520
GO:0010027 Thylakoid membrane organization	0.0262762	5	4.67889	AT1G24490 AT1G30475 AT3G25805 AT4G13200 AT5G19540
GO:0031324 Negative regulation of cellular metabolic process	0.0262762	5	4.67889	AT1G15340 AT1G57770 AT2G25080 AT3G60670 AT5G27360
GO:0019438 Aromatic compound biosynthetic process	0.0272539	3	8.75228	AT1G77530 AT4G35150 AT4G35160
GO:0034620 Cellular response to unfolded protein	0.0272539	3	8.75228	AT2G26150 AT4G02690 AT4G14730
GO:0071478 Cellular response to radiation	0.0272539	3	8.75228	AT1G03905 AT2G41290 AT5G19850
GO:0015031 Protein transport	0.0278104	5	4.59225	AT1G03950 AT1G73030 AT2G06530 AT2G44100 AT5G37680
GO:0010214 Seed coat development	0.0280451	4	5.83486	AT2G21770 AT2G47670 AT3G29810 AT4G09960
GO:0006914 Autophagy	0.0280451	4	5.83486	AT1G54210 AT1G73190 AT3G15580 AT5G66930
GO:0009404 Toxin metabolic process	0.0295674	5	4.50875	AT1G35190 AT1G56145 AT1G68690 AT2G29990 AT2G42980
GO:0055072 Iron ion homeostasis	0.030628	4	5.66815	AT1G01580 AT1G70610 AT3G07700 AT3G47640
GO:0006487 Protein N-linked glycosylation	0.030628	4	5.66815	AT2G05320 AT2G13290 AT5G03080 AT5G28910
GO:0010143 Cutin biosynthetic process	0.0307538	3	8.26605	AT1G06520 AT3G10570 AT3G11430
GO:0044030 Regulation of DNA methylation	0.0307538	3	8.26605	AT1G36370 AT5G50780 AT5G55390
GO:0010116 Positive regulation of abscisic acid biosynthetic process	0.0322643	2	16.5321	AT1G65690 AT3G26790
GO:0019346 Transsulfuration	0.0322643	2	16.5321	AT1G64660 AT1G79230
GO:0030198 Extracellular matrix organization	0.0322643	2	16.5321	AT2G45040 AT4G16640
GO:0090436 Leaf pavement cell development	0.0322643	2	16.5321	AT1G17580 AT5G55390
GO:1990019 Protein storage vacuole organization	0.0322643	2	16.5321	AT1G26670 AT1G48760
GO:2000143 Negative regulation of DNA-templated transcription-initiation	0.0322643	2	16.5321	AT5G50360 AT5G63350
GO:0016925 Protein sumoylation	0.0342274	3	7.83099	AT1G08910 AT4G27960 AT5G50680
GO:0050793 Regulation of developmental process	0.0342274	13	2.23872	AT1G54740 AT2G15020 AT2G16890 AT3G07310 AT3G22750 AT3G22910 AT3G56050 AT4G20880 AT4G22740 AT4G30750 AT4G35180 AT5G43300 AT5G45880
GO:1900057 Positive regulation of leaf senescence	0.0342274	3	7.83099	AT1G77450 AT2G45210 AT3G19290
GO:0071669 Plant-type cell wall organization or biogenesis	0.0342465	8	2.93904	AT1G04990 AT1G10070 AT1G17620 AT1G32740 AT2G41290 AT3G11800 AT5G02620 AT5G47530
GO:0009892 Negative regulation of metabolic process	0.0349864	12	2.31578	AT1G47970 AT1G67340 AT1G73210 AT1G75945 AT1G77290 AT2G36840 AT2G41550 AT2G41990 AT3G09180 AT5G23850 AT5G44150 AT5G48330
GO:0010286 Heat acclimation	0.0362607	5	4.20307	AT1G12060 AT2G26150 AT4G21320 AT5G18040 AT5G58070
GO:0048827 Phyllome development	0.0362607	7	3.18508	AT1G32460 AT1G72770 AT2G26310 AT3G60670 AT5G03610 AT5G05110 AT5G55620
GO:0046148 Pigment biosynthetic process	0.0377063	4	5.22066	AT1G66130 AT2G16890 AT2G41290 AT5G02580
GO:0000038 Very long-chain fatty acid metabolic process	0.0380256	3	7.43944	AT1G19440 AT2G16280 AT4G34520
GO:0009970 Cellular response to sulfate starvation	0.0380256	3	7.43944	AT1G20630 AT1G64660 AT1G78000
GO:0046688 Response to copper ion	0.0380256	3	7.43944	AT2G40370 AT3G15352 AT5G48100
GO:0006633 Fatty acid biosynthetic process	0.0394921	6	3.50091	AT1G19440 AT2G14060 AT2G16280 AT4G04320 AT4G34520 AT5G27200
GO:0010336 Gibberellic acid homeostasis	0.0403549	2	14.1704	AT1G68570 AT4G10040
GO:0010558 Negative regulation of macromolecule biosynthetic process	0.0403549	2	14.1704	AT3G25882 AT5G07680
GO:0030643 Cellular phosphate ion homeostasis	0.0403549	2	14.1704	AT3G02040 AT5G42810
GO:0005513 Detection of calcium ion	0.0403549	2	14.1704	AT3G51920 AT5G24270
GO:0080028 Nitrile biosynthetic process	0.0403549	2	14.1704	AT2G33070 AT3G07720
GO:0006486 Protein glycosylation	0.0403549	7	3.09977	AT1G68470 AT5G03795 AT5G04500 AT5G33290 AT5G58770 AT5G62220 AT5G62620
GO:0006552 Leucine catabolic process	0.0403549	2	14.1704	AT1G03090 AT2G43400
GO:0005975 Carbohydrate metabolic process	0.0409474	14	2.09141	AT1G02850 AT1G67070 AT2G20770 AT2G44350 AT3G01850 AT3G21370 AT3G55430 AT4G22100 AT4G27820 AT4G27830 AT4G34480 AT4G36360 AT5G14500 AT5G65280
GO:0042761 Very long-chain fatty acid biosynthetic process	0.0409474	3	7.08518	AT1G75000 AT2G31360 AT5G23190
GO:0071369 Cellular response to ethylene stimulus	0.0409474	3	7.08518	AT2G41230 AT3G01490 AT5G18630
GO:0009060 Aerobic respiration	0.0409474	3	7.08518	AT3G44730 AT4G03240 AT5G65165
GO:0009696 Salicylic acid metabolic process	0.0409474	3	7.08518	AT2G23590 AT2G23610 AT4G16690
GO:0009812 Flavonoid metabolic process	0.0413163	4	4.95963	AT1G28610 AT3G48660 AT4G04840 AT4G36360
GO:0009615 Response to virus	0.0413163	4	4.95963	AT3G04720 AT3G51440 AT3G51450 AT5G24590
GO:0006468 Protein phosphorylation	0.0417014	30	1.60506	AT1G07150 AT1G11330 AT1G11410 AT1G56145 AT1G68690 AT1G68830 AT1G69790 AT1G80090 AT2G20495 AT2G25880 AT2G32800 AT2G33580 AT2G38490 AT3G01490 AT3G05140 AT3G08720 AT3G18750 AT3G22750 AT3G23340 AT3G56050 AT3G63340 AT4G14780 AT4G32710 AT4G35500 AT5G02800 AT5G03640 AT5G07070 AT5G35960 AT5G45430 AT5G53450
GO:0009744 Response to sucrose	0.0429105	5	3.93621	AT1G21400 AT1G61800 AT1G67070 AT1G77120 AT2G28900
GO:0071554 Cell wall organization or biogenesis	0.0441522	9	2.56532	AT1G17430 AT1G75170 AT2G12400 AT2G42560 AT4G04840 AT4G26770 AT5G16010 AT5G17210 AT5G24910
GO:0030244 Cellulose biosynthetic process	0.0442151	4	4.83866	AT1G05850 AT2G21770 AT4G23990 AT4G24000
GO:0019953 Sexual reproduction	0.0450911	3	6.76313	AT4G25140 AT5G51210 AT5G61610
GO:0009658 Chloroplast organization	0.0450911	10	2.40759	AT1G24490 AT1G30475 AT1G78600 AT3G10350 AT3G23400 AT3G25805 AT5G13770 AT5G24120 AT5G58650 AT5G59220
GO:0009854 Oxidative photosynthetic carbon pathway	0.0474275	2	12.3991	AT1G80380 AT3G14130
GO:0010183 Pollen tube guidance	0.0474275	4	4.72346	AT1G80090 AT2G15890 AT4G08869 AT5G07370
GO:0010231 Maintenance of seed dormancy	0.0474275	2	12.3991	AT1G48130 AT3G12960
GO:0010304 PSII associated light-harvesting complex II catabolic process	0.0474275	2	12.3991	AT1G06430 AT4G13250
GO:0032958 Inositol phosphate biosynthetic process	0.0474275	2	12.3991	AT5G07370 AT5G42810
GO:0045487 Gibberellin catabolic process	0.0474275	2	12.3991	AT5G13790 AT5G58660
GO:0048232 Male gamete generation	0.0474275	2	12.3991	AT3G03900 AT5G67520
GO:0052746 Inositol phosphorylation	0.0474275	2	12.3991	AT4G08170 AT5G42810
GO:0070814 Hydrogen sulfide biosynthetic process	0.0474275	2	12.3991	AT3G03900 AT5G67520
GO:0006662 Glycerol ether metabolic process	0.0474275	2	12.3991	AT1G19730 AT1G76760
GO:0009251 Glucan catabolic process	0.0474275	2	12.3991	AT5G04885 AT5G20940
GO:0010030 Positive regulation of seed germination	0.0480268	3	6.46908	AT1G07240 AT1G07430 AT5G47550
GO:0006896 Golgi to vacuole transport	0.0480268	3	6.46908	AT1G48760 AT5G16830 AT5G39510
GO:0009809 Lignin biosynthetic process	0.0525636	4	4.50875	AT1G05850 AT1G72680 AT4G36220 AT5G48100
GO:0009832 Plant-type cell wall biogenesis	0.0533125	6	3.16572	AT1G63240 AT1G78580 AT2G21770 AT3G29810 AT5G57550 AT5G65470
GO:0010207 Photosystem II assembly	0.0533125	3	6.19953	AT1G16720 AT1G34000 AT5G24120
GO:0006631 Fatty acid metabolic process	0.0533125	5	3.64679	AT1G02816 AT1G73680 AT2G41170 AT2G43710 AT4G32770
GO:0009875 Pollen-pistil interaction	0.0566435	2	11.0214	AT1G73500 AT3G05320
GO:0010189 Vitamin E biosynthetic process	0.0566435	2	11.0214	AT4G32770 AT5G53970
GO:0010199 Organ boundary specification between lateral organs and the meristem	0.0566435	2	11.0214	AT2G31090 AT4G00220
GO:0045736 Negative regulation of cyclin-dependent protein serine/threonine kinase activity	0.0566435	2	11.0214	AT2G32710 AT3G19150
GO:0006121 Mitochondrial electron transport-succinate to ubiquinone	0.0566435	2	11.0214	AT5G51040 AT5G65165
GO:0051253 Negative regulation of RNA metabolic process	0.0566435	2	11.0214	AT1G56145 AT3G25882
GO:0071470 Cellular response to osmotic stress	0.0566435	2	11.0214	AT4G35580 AT5G62460
GO:0009062 Fatty acid catabolic process	0.0566435	2	11.0214	AT1G01710 AT3G12800
GO:0010582 Floral meristem determinacy	0.0567912	3	5.95155	AT5G65050 AT5G65070 AT5G65080
GO:1990110 Callus formation	0.0567912	3	5.95155	AT1G13590 AT1G53830 AT5G10510
GO:0009694 Jasmonic acid metabolic process	0.0567912	3	5.95155	AT2G23590 AT2G23610 AT4G16690
GO:0042430 Indole-containing compound metabolic process	0.0569534	5	3.54259	AT1G25422 AT1G30190 AT3G25882 AT5G59530 AT5G65280
GO:0009407 Toxin catabolic process	0.0572131	4	4.31272	AT1G10370 AT1G59700 AT2G02390 AT5G62480
GO:0009555 Pollen development	0.0584857	11	2.16492	AT1G77950 AT1G80090 AT3G14950 AT3G20910 AT4G17530 AT5G05850 AT5G07370 AT5G17310 AT5G54740 AT5G55490 AT5G63160
GO:0009644 Response to high light intensity	0.0610592	4	4.22096	AT1G27730 AT4G32770 AT5G58070 AT5G61510
GO:0010227 Floral organ abscission	0.0614741	3	5.72265	AT3G53040 AT3G56350 AT5G13790
GO:0055046 Microgametogenesis	0.0614741	3	5.72265	AT3G20910 AT5G05850 AT5G12840
GO:0006568 Tryptophan metabolic process	0.0614741	3	5.72265	AT3G22740 AT4G04840 AT5G53990
GO:0009856 Pollination	0.0639763	2	9.91926	AT2G02850 AT3G05320
GO:0009968 Negative regulation of signal transduction	0.0639763	2	9.91926	AT1G04990 AT5G59540
GO:0010117 Photoprotection	0.0639763	2	9.91926	AT1G27730 AT5G01500
GO:0031349 Positive regulation of defense response	0.0639763	2	9.91926	AT1G02660 AT3G62590
GO:0046294 Formaldehyde catabolic process	0.0639763	2	9.91926	AT1G22430 AT1G77120
GO:0006116 NADH oxidation	0.0639763	2	9.91926	AT1G07180 AT2G29990
GO:0060966 Regulation of gene silencing by RNA	0.0639763	2	9.91926	AT5G50780 AT5G55390
GO:0071483 Cellular response to blue light	0.0639763	2	9.91926	AT5G18670 AT5G24120
GO:0071586 CAAX-box protein processing	0.0639763	2	9.91926	AT3G27110 AT4G17840
GO:0006720 Isoprenoid metabolic process	0.0639763	2	9.91926	AT1G57770 AT3G07310
GO:0009643 Photosynthetic acclimation	0.0639763	2	9.91926	AT1G61800 AT1G68830
GO:0009688 Abscisic acid biosynthetic process	0.0639763	2	9.91926	AT1G16540 AT3G24220
GO:0030154 Cell differentiation	0.0647057	21	1.67178	AT1G01500 AT1G04990 AT1G17430 AT1G54740 AT1G56145 AT2G03280 AT2G38490 AT2G41990 AT2G42560 AT3G12010 AT3G19970 AT3G22750 AT3G50830 AT4G20880 AT4G24130 AT4G32710 AT5G03610 AT5G43300 AT5G47530 AT5G55620 AT5G61510
GO:0009966 Regulation of signal transduction	0.0656226	5	3.3511	AT1G13990 AT1G15340 AT1G23550 AT5G16200 AT5G41800
GO:0071695 Anatomical structure maturation	0.0672248	6	2.91743	AT1G32710 AT2G38490 AT2G41280 AT4G27140 AT4G31830 AT4G32710
GO:0071407 Cellular response to organic cyclic compound	0.0681398	5	3.30642	AT3G25882 AT4G03410 AT4G16500 AT5G08240 AT5G11970
GO:0006869 Lipid transport	0.0681398	5	3.30642	AT2G18370 AT2G41700 AT4G27780 AT5G53470 AT5G64080
GO:0009415 Response to water	0.0681398	5	3.30642	AT1G18210 AT1G23440 AT2G38905 AT4G10960 AT4G17215
GO:0009833 Plant-type primary cell wall biogenesis	0.0693457	3	5.31389	AT2G21770 AT4G23990 AT4G24000
GO:0045037 Protein import into chloroplast stroma	0.0693457	3	5.31389	AT1G16540 AT2G28900 AT4G03320
GO:1901361 Organic cyclic compound catabolic process	0.0693457	3	5.31389	AT3G52340 AT4G10960 AT5G19850
GO:0042545 Cell wall modification	0.0704438	5	3.26291	AT1G11370 AT1G19900 AT1G53830 AT3G29090 AT3G60730
GO:0009739 Response to gibberellin	0.0704438	5	3.26291	AT2G04240 AT2G16070 AT3G16350 AT4G09600 AT5G53280
GO:0010104 Regulation of ethylene-activated signaling pathway	0.0714122	2	9.01751	AT2G41225 AT2G41230
GO:0010109 Regulation of photosynthesis	0.0714122	2	9.01751	AT1G61800 AT4G22240
GO:0010230 Alternative respiration	0.0714122	2	9.01751	AT2G43400 AT5G64210
GO:0010383 Cell wall polysaccharide metabolic process	0.0714122	2	9.01751	AT1G32740 AT5G02620
GO:0032511 Late endosome to vacuole transport via multivesicular body sorting pathway	0.0714122	2	9.01751	AT1G32410 AT4G29160
GO:0043562 Cellular response to nitrogen levels	0.0714122	2	9.01751	AT3G17810 AT5G27420
GO:0044106 Cellular amine metabolic process	0.0714122	2	9.01751	AT4G33700 AT5G65280
GO:0080186 Developmental vegetative growth	0.0714122	2	9.01751	AT1G78580 AT3G05500
GO:0006814 Sodium ion transport	0.0714122	2	9.01751	AT3G51860 AT5G27150
GO:0006972 Hyperosmotic response	0.0714122	2	9.01751	AT3G12490 AT5G12030
GO:0009718 Anthocyanin-containing compound biosynthetic process	0.0727098	3	5.13065	AT1G78600 AT2G02990 AT3G21560
GO:0006888 Endoplasmic reticulum to Golgi vesicle-mediated transport	0.074632	5	3.17925	AT2G37975 AT3G54085 AT3G62560 AT4G17170 AT5G17190
GO:0016310 Phosphorylation	0.0773689	11	2.0281	AT1G69790 AT2G37840 AT3G56050 AT3G57770 AT4G08170 AT4G21534 AT4G32710 AT4G35500 AT5G03640 AT5G35960 AT5G45430
GO:1901605 Alpha-amino acid metabolic process	0.0778449	5	3.139	AT1G62420 AT1G76390 AT3G03150 AT3G48580 AT4G33700
GO:0010182 Sugar mediated signaling pathway	0.0784935	3	4.95963	AT1G16540 AT1G78580 AT5G45830
GO:0009910 Negative regulation of flower development	0.0808998	4	3.6738	AT5G13790 AT5G65050 AT5G65070 AT5G65080
GO:0030490 Maturation of SSU-rRNA	0.0808998	2	8.26605	AT4G22380 AT5G10070
GO:0032922 Circadian regulation of gene expression	0.0808998	2	8.26605	AT3G09600 AT5G24930
GO:0042753 Positive regulation of circadian rhythm	0.0808998	2	8.26605	AT2G29950 AT3G09600
GO:0045995 Regulation of embryonic development	0.0808998	2	8.26605	AT1G52880 AT3G26790
GO:0080060 Integument development	0.0808998	2	8.26605	AT1G52880 AT4G09960
GO:1901002 Positive regulation of response to salt stress	0.0808998	2	8.26605	AT1G29060 AT5G58070
GO:0008283 Cell population proliferation	0.0808998	2	8.26605	AT1G13590 AT3G44735
GO:0006400 TRNA modification	0.0830259	3	4.79964	AT1G68460 AT2G27760 AT5G24670
GO:0045892 Negative regulation of transcription-DNA-templated	0.0845469	9	2.16683	AT1G13740 AT1G27730 AT1G30500 AT1G69260 AT3G19580 AT3G20910 AT3G21150 AT4G35580 AT5G13790
GO:1901135 Carbohydrate derivative metabolic process	0.0845469	8	2.29347	AT1G71130 AT1G77290 AT2G12400 AT3G03260 AT3G29670 AT4G36700 AT4G36850 AT5G39720
GO:0009553 Embryo sac development	0.0858713	5	3.02416	AT1G14990 AT1G80090 AT5G24120 AT5G55490 AT5G63160
GO:0016126 Sterol biosynthetic process	0.0890696	3	4.64965	AT1G07420 AT1G76090 AT2G34490
GO:0010112 Regulation of systemic acquired resistance	0.0917835	2	7.6302	AT1G64280 AT3G25882
GO:0010206 Photosystem II repair	0.0917835	2	7.6302	AT3G27925 AT5G01500
GO:0015743 Malate transport	0.0917835	2	7.6302	AT2G27240 AT5G46610
GO:0042538 Hyperosmotic salinity response	0.0929779	4	3.48044	AT3G05880 AT3G19580 AT5G58070 AT5G62490
GO:0048523 Negative regulation of cellular process	0.0929779	11	1.94843	AT1G02750 AT2G12400 AT2G21500 AT3G25882 AT3G27360 AT3G60200 AT3G60670 AT4G36530 AT5G03380 AT5G08430 AT5G10070
GO:0051603 Proteolysis involved in cellular protein catabolic process	0.0929779	4	3.48044	AT1G33490 AT1G62710 AT4G11310 AT5G51740
GO:0006464 Cellular protein modification process	0.0937986	6	2.61033	AT1G24600 AT4G18130 AT5G41800 AT5G42300 AT5G65400 AT5G65495
GO:0070588 Calcium ion transmembrane transport	0.0940358	3	4.50875	AT3G22910 AT3G51860 AT4G35920
GO:0016053 Organic acid biosynthetic process	0.0951626	5	2.91743	AT3G55640 AT4G14230 AT4G27140 AT5G56190 AT5G65400
GO:0006790 Sulfur compound metabolic process	0.0990982	5	2.8835	AT1G76020 AT2G12400 AT3G05160 AT3G56050 AT4G20820
GO:0006891 Intra-Golgi vesicle-mediated transport	0.100649	3	4.37614	AT1G26670 AT1G60970 AT5G64990
GO:0009788 Negative regulation of abscisic acid-activated signaling pathway	0.100686	4	3.36246	AT1G07430 AT3G11410 AT5G10940 AT5G59220
GO:0032446 Protein modification by small protein conjugation	0.100686	2	7.08518	AT5G41350 AT5G50680
GO:0047484 Regulation of response to osmotic stress	0.100686	2	7.08518	AT1G29060 AT5G10940
GO:0048354 Mucilage biosynthetic process involved in seed coat development	0.100686	2	7.08518	AT3G29810 AT5G62620
GO:1990641 Response to iron ion starvation	0.100686	2	7.08518	AT1G47395 AT3G07700
GO:0006644 Phospholipid metabolic process	0.100686	2	7.08518	AT3G02600 AT4G29070
GO:0009699 Phenylpropanoid biosynthetic process	0.100686	2	7.08518	AT3G24503 AT4G36220
GO:0010154 Fruit development	0.104994	4	3.30642	AT1G14720 AT1G17580 AT3G44880 AT3G61880
GO:0045944 Positive regulation of transcription by RNA polymerase II	0.104994	7	2.31449	AT1G69540 AT3G09600 AT3G54340 AT4G09960 AT5G13790 AT5G65050 AT5G65070
GO:0051302 Regulation of cell division	0.105099	3	4.25111	AT2G41230 AT4G09960 AT4G14716
GO:0010048 Vernalization response	0.11048	2	6.61284	AT5G65050 AT5G65080
GO:0010114 Response to red light	0.11048	5	2.75535	AT1G11700 AT2G29090 AT2G31360 AT3G24220 AT5G24120
GO:0010120 Camalexin biosynthetic process	0.11048	2	6.61284	AT1G73500 AT4G30530
GO:0010196 Nonphotochemical quenching	0.11048	2	6.61284	AT1G56500 AT1G71720
GO:0002098 TRNA wobble uridine modification	0.11048	2	6.61284	AT1G31600 AT3G11800
GO:0030042 Actin filament depolymerization	0.11048	2	6.61284	AT2G31200 AT3G46000
GO:0043328 Protein transport to vacuole involved in ubiquitin-dependent protein catabolic process via the multivesicular body sorting pathway	0.11048	2	6.61284	AT1G06210 AT1G76970
GO:0006826 Iron ion transport	0.11048	2	6.61284	AT1G70610 AT3G11050
GO:0009657 Plastid organization	0.11048	2	6.61284	AT1G71720 AT3G07310
GO:0009734 Auxin-activated signaling pathway	0.112283	4	3.19976	AT1G16540 AT2G23810 AT4G10100 AT5G60220
GO:0009853 Photorespiration	0.116795	3	4.02132	AT1G12550 AT1G70580 AT1G80380
GO:0010118 Stomatal movement	0.116795	3	4.02132	AT1G16540 AT4G12290 AT5G59220
GO:0016998 Cell wall macromolecule catabolic process	0.122017	2	6.19953	AT1G05850 AT2G43580
GO:0022900 Electron transport chain	0.122017	2	6.19953	AT2G43400 AT5G10000
GO:0030307 Positive regulation of cell growth	0.122017	2	6.19953	AT2G41225 AT5G53000
GO:0080111 DNA demethylation	0.122017	2	6.19953	AT2G36490 AT3G10010
GO:0048507 Meristem development	0.122389	7	2.2113	AT1G01420 AT1G09155 AT1G64080 AT2G41990 AT3G10010 AT3G12830 AT3G24150
GO:0009909 Regulation of flower development	0.130442	5	2.61033	AT1G20823 AT1G63820 AT1G80940 AT3G21150 AT5G24930
GO:0031408 Oxylipin biosynthetic process	0.134874	2	5.83486	AT4G26740 AT5G55240
GO:2000070 Regulation of response to water deprivation	0.134874	2	5.83486	AT2G41225 AT2G41230
GO:0006334 Nucleosome assembly	0.137989	3	3.71972	AT1G08170 AT2G28720 AT3G46030
GO:0006906 Vesicle fusion	0.137989	3	3.71972	AT1G26670 AT5G16830 AT5G39510
GO:0007275 Multicellular organism development	0.146299	3	3.629	AT3G23580 AT4G15396 AT4G36380
GO:0009873 Ethylene-activated signaling pathway	0.147759	4	2.83407	AT1G28370 AT1G73500 AT4G27652 AT5G59540
GO:0009915 Phloem sucrose loading	0.147759	1	16.5321	AT4G32770
GO:0010043 Response to zinc ion	0.147759	3	3.46021	AT1G67070 AT2G38380 AT3G07720
GO:0000045 Autophagosome assembly	0.147759	2	5.22066	AT1G54210 AT5G66930
GO:0010133 Proline catabolic process to glutamate	0.147759	1	16.5321	AT3G30775
GO:0010256 Endomembrane system organization	0.147759	2	5.22066	AT3G21520 AT4G18425
GO:0010555 Response to mannitol	0.147759	2	5.22066	AT3G57540 AT4G02280
GO:0015865 Purine nucleotide transport	0.147759	1	16.5321	AT4G28390
GO:0015969 Guanosine tetraphosphate metabolic process	0.147759	1	16.5321	AT3G14050
GO:0016122 Xanthophyll metabolic process	0.147759	1	16.5321	AT4G32770
GO:0016124 Xanthophyll catabolic process	0.147759	1	16.5321	AT2G44990
GO:0019323 Pentose catabolic process	0.147759	1	16.5321	AT3G01850
GO:0002100 TRNA wobble adenosine to inosine editing	0.147759	1	16.5321	AT3G05300
GO:0030071 Regulation of mitotic metaphase/anaphase transition	0.147759	1	16.5321	AT3G20060
GO:0030187 Melatonin biosynthetic process	0.147759	1	16.5321	AT4G35160
GO:0031327 Negative regulation of cellular biosynthetic process	0.147759	4	2.87515	AT1G56145 AT3G07310 AT3G25882 AT3G44820
GO:0033306 Phytol metabolic process	0.147759	1	16.5321	AT1G54570
GO:0033512 L-lysine catabolic process to acetyl-CoA via saccharopine	0.147759	1	16.5321	AT4G33150
GO:0033528 S-methylmethionine cycle	0.147759	1	16.5321	AT3G22740
GO:0034553 Mitochondrial respiratory chain complex II assembly	0.147759	1	16.5321	AT5G51040
GO:0034635 Glutathione transport	0.147759	1	16.5321	AT5G12170
GO:0034637 Cellular carbohydrate biosynthetic process	0.147759	1	16.5321	AT5G02620
GO:0034765 Regulation of ion transmembrane transport	0.147759	1	16.5321	AT5G42960
GO:0035335 Peptidyl-tyrosine dephosphorylation	0.147759	1	16.5321	AT3G19420
GO:0042814 Monopolar cell growth	0.147759	1	16.5321	AT4G36380
GO:0042853 L-alanine catabolic process	0.147759	1	16.5321	AT1G70580
GO:0042939 Tripeptide transport	0.147759	1	16.5321	AT3G54140
GO:0043162 Ubiquitin-dependent protein catabolic process via the multivesicular body sorting pathway	0.147759	1	16.5321	AT3G53120
GO:0043255 Regulation of carbohydrate biosynthetic process	0.147759	1	16.5321	AT1G05850
GO:0043335 Protein unfolding	0.147759	1	16.5321	AT1G74310
GO:0045488 Pectin metabolic process	0.147759	1	16.5321	AT3G29090
GO:0045786 Negative regulation of cell cycle	0.147759	1	16.5321	AT2G32710
GO:0006073 Cellular glucan metabolic process	0.147759	1	16.5321	AT3G48580
GO:0045901 Positive regulation of translational elongation	0.147759	1	16.5321	AT1G69410
GO:0046467 Membrane lipid biosynthetic process	0.147759	1	16.5321	AT3G07700
GO:0046686 Response to cadmium ion	0.147759	4	2.87515	AT1G67070 AT4G14030 AT4G23100 AT5G12170
GO:0048574 Long-day photoperiodism-flowering	0.147759	2	5.22066	AT1G28520 AT1G78580
GO:0048868 Pollen tube development	0.147759	3	3.54259	AT1G47550 AT4G31590 AT5G03080
GO:0055082 Cellular chemical homeostasis	0.147759	1	16.5321	AT2G25770
GO:0060151 Peroxisome localization	0.147759	1	16.5321	AT1G17580
GO:0060774 Auxin mediated signaling pathway involved in phyllotactic patterning	0.147759	1	16.5321	AT5G10510
GO:0006212 Uracil catabolic process	0.147759	1	16.5321	AT3G17810
GO:0071260 Cellular response to mechanical stimulus	0.147759	1	16.5321	AT4G35920
GO:0080177 Plastoglobule organization	0.147759	1	16.5321	AT3G07700
GO:0090696 Post-embryonic plant organ development	0.147759	1	16.5321	AT2G41230
GO:0098712 L-glutamate import across plasma membrane	0.147759	1	16.5321	AT2G39510
GO:0098771 Inorganic ion homeostasis	0.147759	4	2.87515	AT1G62420 AT2G42750 AT4G36700 AT5G02580
GO:0098869 Cellular oxidant detoxification	0.147759	2	5.5107	AT1G20630 AT1G48130
GO:1901617 Organic hydroxy compound biosynthetic process	0.147759	3	3.38156	AT1G70580 AT3G27770 AT5G02580
GO:1902000 Homogentisate catabolic process	0.147759	1	16.5321	AT2G02390
GO:1902884 Positive regulation of response to oxidative stress	0.147759	1	16.5321	AT5G58070
GO:0006729 Tetrahydrobiopterin biosynthetic process	0.147759	1	16.5321	AT1G29810
GO:0006808 Regulation of nitrogen utilization	0.147759	1	16.5321	AT5G53000
GO:0006883 Cellular sodium ion homeostasis	0.147759	1	16.5321	AT5G58070
GO:0008104 Protein localization	0.147759	4	2.87515	AT1G17430 AT3G03610 AT3G53120 AT4G13270
GO:0008202 Steroid metabolic process	0.147759	1	16.5321	AT5G50600
GO:0008643 Carbohydrate transport	0.147759	2	5.22066	AT1G66770 AT5G50790
GO:0009156 Ribonucleoside monophosphate biosynthetic process	0.147759	1	16.5321	AT1G32380
GO:0009585 Red-far-red light phototransduction	0.147759	2	5.22066	AT4G18130 AT4G38740
GO:0009590 Detection of gravity	0.147759	1	16.5321	AT1G31480
GO:0009627 Systemic acquired resistance	0.147759	5	2.40759	AT1G64280 AT2G42980 AT3G04720 AT3G25882 AT5G55410
GO:0009640 Photomorphogenesis	0.147759	4	2.79416	AT1G78600 AT2G42975 AT3G21150 AT4G37470
GO:0009646 Response to absence of light	0.147759	3	3.46021	AT1G21400 AT1G67070 AT2G43400
GO:0009691 Cytokinin biosynthetic process	0.147759	2	5.22066	AT1G68460 AT2G27760
GO:0009827 Plant-type cell wall modification	0.148844	2	4.95963	AT2G27380 AT2G47670
GO:0009969 Xyloglucan biosynthetic process	0.148844	2	4.95963	AT5G04885 AT5G62220
GO:0030148 Sphingolipid biosynthetic process	0.148844	2	4.95963	AT1G75000 AT2G29525
GO:0080163 Regulation of protein serine/threonine phosphatase activity	0.148844	2	4.95963	AT1G01360 AT4G32870
GO:0006636 Unsaturated fatty acid biosynthetic process	0.148844	2	4.95963	AT2G31360 AT2G43710
GO:0006744 Ubiquinone biosynthetic process	0.148844	2	4.95963	AT1G78140 AT2G34630
GO:0006875 Cellular metal ion homeostasis	0.148844	2	4.95963	AT1G15960 AT1G70610
GO:0009867 Jasmonic acid mediated signaling pathway	0.150253	6	2.15636	AT1G32460 AT1G67340 AT1G76390 AT3G15500 AT3G17860 AT3G55640
GO:0009846 Pollen germination	0.152744	4	2.68088	AT2G34380 AT5G07370 AT5G16460 AT5G48230
GO:0010411 Xyloglucan metabolic process	0.159425	3	3.23454	AT1G14720 AT3G48580 AT5G57550
GO:0006012 Galactose metabolic process	0.160058	2	4.72346	AT4G10960 AT5G30500
GO:0071365 Cellular response to auxin stimulus	0.160058	2	4.72346	AT1G21410 AT5G13790
GO:0006796 Phosphate-containing compound metabolic process	0.160058	2	4.72346	AT1G71130 AT3G03520
GO:0009890 Negative regulation of biosynthetic process	0.165784	1	12.3991	AT3G60670
GO:0010506 Regulation of autophagy	0.165784	1	12.3991	AT3G12010
GO:0010589 Leaf proximal/distal pattern formation	0.165784	1	12.3991	AT1G14760
GO:0015714 Phosphoenolpyruvate transport	0.165784	1	12.3991	AT1G61800
GO:0015858 Nucleoside transport	0.165784	1	12.3991	AT4G05110
GO:0017006 Protein-tetrapyrrole linkage	0.165784	1	12.3991	AT4G18130
GO:0001932 Regulation of protein phosphorylation	0.165784	1	12.3991	AT4G38740
GO:0019310 Inositol catabolic process	0.165784	1	12.3991	AT1G14520
GO:0019367 Fatty acid elongation-saturated fatty acid	0.165784	1	12.3991	AT1G75000
GO:0019419 Sulfate reduction	0.165784	1	12.3991	AT1G62180
GO:0019439 Aromatic compound catabolic process	0.165784	2	4.50875	AT3G52340 AT5G15260
GO:0019693 Ribose phosphate metabolic process	0.165784	1	12.3991	AT1G30110
GO:0019878 Lysine biosynthetic process via aminoadipic acid	0.165784	1	12.3991	AT4G33150
GO:0030259 Lipid glycosylation	0.165784	1	12.3991	AT5G04500
GO:0002229 Defense response to oomycetes	0.165784	4	2.57643	AT2G32800 AT4G10490 AT5G12170 AT5G24530
GO:0032544 Plastid translation	0.165784	2	4.50875	AT1G71720 AT1G79850
GO:0033591 Response to L-ascorbic acid	0.165784	1	12.3991	AT1G67070
GO:0034625 Fatty acid elongation-monounsaturated fatty acid	0.165784	1	12.3991	AT1G75000
GO:0034626 Fatty acid elongation-polyunsaturated fatty acid	0.165784	1	12.3991	AT1G75000
GO:0005977 Glycogen metabolic process	0.165784	1	12.3991	AT5G17310
GO:0035436 Triose phosphate transmembrane transport	0.165784	1	12.3991	AT1G61800
GO:0042218 1-aminocyclopropane-1-carboxylate biosynthetic process	0.165784	1	12.3991	AT1G01480
GO:0043489 RNA stabilization	0.165784	1	12.3991	AT1G71720
GO:0043617 Cellular response to sucrose starvation	0.165784	1	12.3991	AT1G21400
GO:0045717 Negative regulation of fatty acid biosynthetic process	0.165784	1	12.3991	AT5G10940
GO:0045905 Positive regulation of translational termination	0.165784	1	12.3991	AT1G69410
GO:0046474 Glycerophospholipid biosynthetic process	0.165784	1	12.3991	AT4G04870
GO:0046786 Viral replication complex formation and maintenance	0.165784	1	12.3991	AT1G32400
GO:0046939 Nucleotide phosphorylation	0.165784	1	12.3991	AT2G39270
GO:0006099 Tricarboxylic acid cycle	0.165784	3	3.16572	AT2G44350 AT5G51040 AT5G65165
GO:0048731 System development	0.165784	1	12.3991	AT1G52880
GO:0050829 Defense response to Gram-negative bacterium	0.165784	2	4.31272	AT2G23810 AT3G29090
GO:0051127 Positive regulation of actin nucleation	0.165784	1	12.3991	AT5G01730
GO:0051176 Positive regulation of sulfur metabolic process	0.165784	1	12.3991	AT1G08910
GO:0051645 Golgi localization	0.165784	1	12.3991	AT1G17580
GO:0051646 Mitochondrion localization	0.165784	1	12.3991	AT1G17580
GO:0060771 Phyllotactic patterning	0.165784	1	12.3991	AT5G10510
GO:0060772 Leaf phyllotactic patterning	0.165784	1	12.3991	AT5G10510
GO:0070212 Protein poly-ADP-ribosylation	0.165784	1	12.3991	AT5G22470
GO:0070536 Protein K63-linked deubiquitination	0.165784	1	12.3991	AT1G48790
GO:0070863 Positive regulation of protein exit from endoplasmic reticulum	0.165784	1	12.3991	AT3G62560
GO:0071367 Cellular response to brassinosteroid stimulus	0.165784	1	12.3991	AT2G41230
GO:0071398 Cellular response to fatty acid	0.165784	1	12.3991	AT1G12010
GO:0080117 Secondary growth	0.165784	1	12.3991	AT1G68460
GO:0080167 Response to karrikin	0.165784	1	12.3991	AT4G37470
GO:0006284 Base-excision repair	0.165784	2	4.31272	AT2G36490 AT3G10010
GO:0098609 Cell-cell adhesion	0.165784	1	12.3991	AT1G19900
GO:1900111 Positive regulation of histone H3-K9 dimethylation	0.165784	1	12.3991	AT5G55390
GO:0006360 Transcription by RNA polymerase I	0.165784	1	12.3991	AT3G61420
GO:1903338 Regulation of cell wall organization or biogenesis	0.165784	1	12.3991	AT4G09960
GO:0006378 MRNA polyadenylation	0.165784	2	4.31272	AT4G29820 AT5G43620
GO:1904821 Chloroplast disassembly	0.165784	1	12.3991	AT2G25625
GO:1905037 Autophagosome organization	0.165784	1	12.3991	AT2G37840
GO:0006501 C-terminal protein lipidation	0.165784	1	12.3991	AT1G54210
GO:0006637 Acyl-CoA metabolic process	0.165784	1	12.3991	AT1G01710
GO:0006886 Intracellular protein transport	0.165784	7	1.92874	AT1G04830 AT1G48760 AT1G60970 AT3G62560 AT5G03530 AT5G16830 AT5G64990
GO:0008216 Spermidine metabolic process	0.165784	1	12.3991	AT2G23510
GO:0009263 Deoxyribonucleotide biosynthetic process	0.165784	1	12.3991	AT3G23580
GO:0009314 Response to radiation	0.165784	2	4.50875	AT1G76130 AT3G27360
GO:0010029 Regulation of seed germination	0.168827	3	2.97578	AT2G26000 AT2G45210 AT5G53470
GO:0010629 Negative regulation of gene expression	0.168915	6	2.01066	AT1G56145 AT3G24150 AT4G03020 AT4G18130 AT5G13790 AT5G46030
GO:0044085 Cellular component biogenesis	0.169703	8	1.79534	AT1G21080 AT1G30070 AT1G63120 AT1G64080 AT1G74370 AT4G22755 AT5G02620 AT5G48110
GO:0010015 Root morphogenesis	0.170705	12	1.58286	AT1G17430 AT1G56145 AT2G38490 AT2G41990 AT3G11800 AT3G14680 AT3G60670 AT4G16520 AT5G02580 AT5G26010 AT5G47530 AT5G48110
GO:1905392 Plant organ morphogenesis	0.170705	5	2.17528	AT4G24130 AT4G32710 AT5G03610 AT5G10510 AT5G55620
GO:0009768 Photosynthesis-light harvesting in photosystem I	0.172746	2	4.13302	AT1G76570 AT3G08940
GO:0009785 Blue light signaling pathway	0.172746	2	4.13302	AT3G21150 AT4G38740
GO:0009959 Negative gravitropism	0.172746	2	4.13302	AT1G31480 AT2G36810
GO:0010020 Chloroplast fission	0.172746	2	4.13302	AT2G16070 AT5G53280
GO:0019432 Triglyceride biosynthetic process	0.172746	2	4.13302	AT1G54570 AT3G61680
GO:0031328 Positive regulation of cellular biosynthetic process	0.172746	2	4.13302	AT1G31940 AT5G47530
GO:0051173 Positive regulation of nitrogen compound metabolic process	0.172746	2	4.13302	AT1G05120 AT5G25520
GO:0009645 Response to low light intensity stimulus	0.172746	2	4.13302	AT2G25080 AT5G19140
GO:0000719 Photoreactive repair	0.180364	1	9.91926	AT1G12370
GO:0010226 Response to lithium ion	0.180364	1	9.91926	AT3G22490
GO:0016050 Vesicle organization	0.180364	1	9.91926	AT3G62560
GO:0018171 Peptidyl-cysteine oxidation	0.180364	1	9.91926	AT5G39890
GO:0019222 Regulation of metabolic process	0.180364	1	9.91926	AT5G65430
GO:0021700 Developmental maturation	0.180364	1	9.91926	AT1G17430
GO:0002230 Positive regulation of defense response to virus by host	0.180364	1	9.91926	AT5G24590
GO:0002239 Response to oomycetes	0.180364	2	3.9677	AT2G39210 AT5G24530
GO:0032465 Regulation of cytokinesis	0.180364	1	9.91926	AT2G25880
GO:0034059 Response to anoxia	0.180364	1	9.91926	AT4G33070
GO:0035266 Meristem growth	0.180364	1	9.91926	AT3G48660
GO:0006011 UDP-glucose metabolic process	0.180364	1	9.91926	AT5G17310
GO:0006015 5-phosphoribose 1-diphosphate biosynthetic process	0.180364	1	9.91926	AT1G32380
GO:0043572 Plastid fission	0.180364	1	9.91926	AT2G16070
GO:0043693 Monoterpene biosynthetic process	0.180364	1	9.91926	AT3G25810
GO:0043933 Protein-containing complex organization	0.180364	1	9.91926	AT2G30600
GO:0045087 Innate immune response	0.180364	4	2.3068	AT2G33580 AT3G25882 AT4G39030 AT5G09990
GO:0045338 Farnesyl diphosphate metabolic process	0.180364	1	9.91926	AT4G13280
GO:0046208 Spermine catabolic process	0.180364	1	9.91926	AT5G13700
GO:0046345 Abscisic acid catabolic process	0.180364	1	9.91926	AT2G29090
GO:0048443 Stamen development	0.180364	2	3.9677	AT1G80090 AT4G36380
GO:0048527 Lateral root development	0.180364	3	2.75535	AT1G10370 AT3G07360 AT5G42810
GO:0048530 Fruit morphogenesis	0.180364	1	9.91926	AT2G31090
GO:0048587 Regulation of short-day photoperiodism-flowering	0.180364	1	9.91926	AT5G65080
GO:0050482 Arachidonic acid secretion	0.180364	1	9.91926	AT4G29070
GO:0050684 Regulation of mRNA processing	0.180364	1	9.91926	AT4G35500
GO:0006152 Purine nucleoside catabolic process	0.180364	1	9.91926	AT3G05300
GO:0051762 Sesquiterpene biosynthetic process	0.180364	2	3.9677	AT4G13280 AT5G48110
GO:0060261 Positive regulation of transcription initiation from RNA polymerase II promoter	0.180364	1	9.91926	AT5G09250
GO:0060862 Negative regulation of floral organ abscission	0.180364	1	9.91926	AT5G13790
GO:0072598 Protein localization to chloroplast	0.180364	1	9.91926	AT1G24490
GO:0080148 Negative regulation of response to water deprivation	0.180364	1	9.91926	AT1G10370
GO:0080155 Regulation of double fertilization forming a zygote and endosperm	0.180364	3	2.80734	AT2G34380 AT4G09960 AT5G16460
GO:0099402 Plant organ development	0.180364	2	3.8151	AT3G26790 AT4G31590
GO:0140021 Mitochondrial ADP transmembrane transport	0.180364	1	9.91926	AT4G28390
GO:1901562 Response to paraquat	0.180364	1	9.91926	AT5G58070
GO:1990544 Mitochondrial ATP transmembrane transport	0.180364	1	9.91926	AT4G28390
GO:2000601 Positive regulation of Arp2/3 complex-mediated actin nucleation	0.180364	1	9.91926	AT5G01730
GO:2001141 Regulation of RNA biosynthetic process	0.180364	1	9.91926	AT5G24120
GO:0000280 Nuclear division	0.180364	1	9.91926	AT3G50960
GO:0006572 Tyrosine catabolic process	0.180364	1	9.91926	AT5G53970
GO:0006598 Polyamine catabolic process	0.180364	1	9.91926	AT5G13700
GO:0006651 Diacylglycerol biosynthetic process	0.180364	1	9.91926	AT5G03080
GO:0006882 Cellular zinc ion homeostasis	0.180364	1	9.91926	AT3G51860
GO:0007032 Endosome organization	0.180364	1	9.91926	AT1G48760
GO:0007231 Osmosensory signaling pathway	0.180364	1	9.91926	AT4G35920
GO:0008299 Isoprenoid biosynthetic process	0.180364	2	3.8151	AT2G34630 AT4G08930
GO:0009056 Catabolic process	0.180364	3	2.75535	AT1G74840 AT1G75170 AT3G19900
GO:0009228 Thiamine biosynthetic process	0.180364	1	9.91926	AT5G54770
GO:0009413 Response to flooding	0.180364	1	9.91926	AT1G77120
GO:0000470 Maturation of LSU-rRNA	0.180364	2	3.9677	AT3G55620 AT4G22380
GO:0009584 Detection of visible light	0.180364	1	9.91926	AT4G18130
GO:0009695 Jasmonic acid biosynthetic process	0.180364	2	3.8151	AT2G43710 AT3G25780
GO:0010268 Brassinosteroid homeostasis	0.188378	2	3.6738	AT4G15396 AT4G36380
GO:0031348 Negative regulation of defense response	0.188378	2	3.6738	AT1G64280 AT4G39030
GO:0042127 Regulation of cell population proliferation	0.188378	2	3.6738	AT3G05540 AT5G58650
GO:0042335 Cuticle development	0.188378	2	3.6738	AT1G19440 AT2G16280
GO:0046856 Phosphatidylinositol dephosphorylation	0.188378	2	3.6738	AT1G47510 AT3G19420
GO:0006352 DNA-templated transcription-initiation	0.188378	2	3.6738	AT3G22900 AT5G24120
GO:0006955 Immune response	0.188378	2	3.6738	AT1G11330 AT1G12750
GO:0009823 Cytokinin catabolic process	0.195325	1	8.26605	AT5G56970
GO:0009838 Abscission	0.195325	1	8.26605	AT4G18425
GO:0000578 Embryonic axis specification	0.195325	1	8.26605	AT1G73030
GO:0010017 Red or far-red light signaling pathway	0.195325	2	3.54259	AT1G03990 AT3G21150
GO:0010023 Proanthocyanidin biosynthetic process	0.195325	1	8.26605	AT5G48100
GO:0000902 Cell morphogenesis	0.195325	3	2.61033	AT1G29810 AT2G12400 AT2G38490
GO:0010311 Lateral root formation	0.195325	3	2.61033	AT1G21410 AT2G18480 AT5G10510
GO:0015713 Phosphoglycerate transmembrane transport	0.195325	1	8.26605	AT1G61800
GO:0001676 Long-chain fatty acid metabolic process	0.195325	1	8.26605	AT1G73680
GO:0016106 Sesquiterpenoid biosynthetic process	0.195325	1	8.26605	AT4G13280
GO:0016132 Brassinosteroid biosynthetic process	0.195325	2	3.54259	AT4G15396 AT4G36380
GO:0016572 Histone phosphorylation	0.195325	1	8.26605	AT2G25880
GO:0022603 Regulation of anatomical structure morphogenesis	0.195325	1	8.26605	AT5G43300
GO:0030100 Regulation of endocytosis	0.195325	1	8.26605	AT4G35860
GO:0033500 Carbohydrate homeostasis	0.195325	1	8.26605	AT4G35920
GO:0034052 Positive regulation of plant-type hypersensitive response	0.195325	1	8.26605	AT4G25230
GO:0042149 Cellular response to glucose starvation	0.195325	1	8.26605	AT1G80090
GO:0042938 Dipeptide transport	0.195325	1	8.26605	AT3G54140
GO:0006085 Acetyl-CoA biosynthetic process	0.195325	1	8.26605	AT4G04320
GO:0006091 Generation of precursor metabolites and energy	0.195325	1	8.26605	AT3G25805
GO:0046622 Positive regulation of organ growth	0.195325	1	8.26605	AT2G41230
GO:0006101 Citrate metabolic process	0.195325	1	8.26605	AT2G44350
GO:0048367 Shoot system development	0.195325	10	1.57449	AT1G01550 AT1G05120 AT1G55960 AT1G56260 AT1G63420 AT1G67340 AT1G79360 AT2G28400 AT4G16050 AT4G36210
GO:0048577 Negative regulation of short-day photoperiodism-flowering	0.195325	1	8.26605	AT5G13790
GO:0061024 Membrane organization	0.195325	1	8.26605	AT3G62560
GO:0061025 Membrane fusion	0.195325	2	3.54259	AT3G21520 AT5G16830
GO:0061087 Positive regulation of histone H3-K27 methylation	0.195325	1	8.26605	AT5G55390
GO:0070483 Detection of hypoxia	0.195325	1	8.26605	AT5G39890
GO:0070592 Cell wall polysaccharide biosynthetic process	0.195325	1	8.26605	AT5G47530
GO:0071323 Cellular response to chitin	0.195325	1	8.26605	AT2G33580
GO:0080009 MRNA methylation	0.195325	1	8.26605	AT3G54170
GO:0080187 Floral organ senescence	0.195325	1	8.26605	AT1G11190
GO:0006308 DNA catabolic process	0.195325	1	8.26605	AT1G11190
GO:0006333 Chromatin assembly or disassembly	0.195325	1	8.26605	AT3G51880
GO:1900140 Regulation of seedling development	0.195325	1	8.26605	AT5G53470
GO:1901601 Strigolactone biosynthetic process	0.195325	1	8.26605	AT2G44990
GO:1903426 Regulation of reactive oxygen species biosynthetic process	0.195325	1	8.26605	AT4G12290
GO:0006369 Termination of RNA polymerase II transcription	0.195325	1	8.26605	AT5G43620
GO:0006597 Spermine biosynthetic process	0.195325	1	8.26605	AT5G53120
GO:0006620 Posttranslational protein targeting to endoplasmic reticulum membrane	0.195325	1	8.26605	AT3G10350
GO:0006654 Phosphatidic acid biosynthetic process	0.195325	1	8.26605	AT3G05630
GO:0006753 Nucleoside phosphate metabolic process	0.195325	1	8.26605	AT1G30110
GO:0009298 GDP-mannose biosynthetic process	0.195325	1	8.26605	AT1G67070
GO:0009638 Phototropism	0.195325	2	3.54259	AT1G70800 AT5G03640
GO:0009668 Plastid membrane organization	0.195325	1	8.26605	AT5G58770
GO:0009700 Indole phytoalexin biosynthetic process	0.195325	1	8.26605	AT4G23100
GO:0031325 Positive regulation of cellular metabolic process	0.195383	2	3.42043	AT1G05120 AT5G25520
GO:2000031 Regulation of salicylic acid mediated signaling pathway	0.195383	2	3.42043	AT1G64280 AT2G43710

## Sheet: Col_C2
Supplementary Dataset S7. GO enrichment analysis of clustered DEGs.
Pathway	Enrichment FDR	# of Genes	Fold Enrichment	Genes
GO:0042742 Defense response to bacterium	1.79007e-62	114	7.85134	AT1G03220 AT1G03610 AT1G04360 AT1G07135 AT1G08315 AT1G10170 AT1G11050 AT1G15530 AT1G18300 AT1G23710 AT1G25390 AT1G27100 AT1G27320 AT1G31130 AT1G31280 AT1G32127 AT1G32928 AT1G55450 AT1G59910 AT1G61470 AT1G62422 AT1G67340 AT1G68690 AT1G70290 AT1G73540 AT1G74710 AT1G78830 AT1G79380 AT2G17120 AT2G20310 AT2G22300 AT2G24240 AT2G24570 AT2G27050 AT2G27080 AT2G27830 AT2G28400 AT2G28940 AT2G37980 AT2G38470…
GO:0009414 Response to water deprivation	1.19859e-59	108	7.91207	AT1G03220 AT1G04400 AT1G04570 AT1G05500 AT1G07135 AT1G07870 AT1G08315 AT1G11050 AT1G12320 AT1G13740 AT1G17870 AT1G18300 AT1G18460 AT1G19490 AT1G22190 AT1G23710 AT1G24600 AT1G27100 AT1G27320 AT1G30100 AT1G30320 AT1G31130 AT1G32928 AT1G55450 AT1G59910 AT1G61470 AT1G63090 AT1G69270 AT1G70290 AT1G72760 AT1G73480 AT1G73540 AT1G73920 AT1G75020 AT1G77680 AT1G78280 AT2G18700 AT2G24100 AT2G28400 AT2G33700…
GO:0071456 Cellular response to hypoxia	5.44578e-58	63	18.6339	AT1G03220 AT1G03610 AT1G07135 AT1G07400 AT1G07870 AT1G09070 AT1G18300 AT1G19020 AT1G23710 AT1G26800 AT1G32928 AT1G33055 AT1G35140 AT1G59860 AT1G61340 AT1G63090 AT1G66080 AT1G68670 AT1G68690 AT1G76600 AT2G22500 AT2G26150 AT2G26190 AT2G26660 AT2G36460 AT2G40000 AT2G40140 AT2G41010 AT2G46500 AT2G47520 AT3G02555 AT3G03270 AT3G10040 AT3G13310 AT3G15210 AT3G24500 AT3G52800 AT3G55980 AT4G01250 AT4G11660…
GO:0009737 Response to abscisic acid	2.51885e-57	103	7.96316	AT1G03220 AT1G04570 AT1G07135 AT1G09950 AT1G11050 AT1G12320 AT1G12420 AT1G13740 AT1G15430 AT1G18300 AT1G18460 AT1G22400 AT1G23710 AT1G27100 AT1G30320 AT1G31130 AT1G31930 AT1G32928 AT1G61340 AT1G61470 AT1G62840 AT1G68670 AT1G69260 AT1G69270 AT1G70290 AT1G73480 AT1G73540 AT1G75020 AT1G78280 AT2G17787 AT2G26190 AT2G28400 AT2G31820 AT2G33700 AT2G36780 AT2G40340 AT2G46510 AT3G02140 AT3G02800 AT3G03790…
GO:0031347 Regulation of defense response	1.53914e-49	77	9.92533	AT1G07135 AT1G07870 AT1G08315 AT1G11050 AT1G11320 AT1G18300 AT1G22400 AT1G23710 AT1G25390 AT1G27100 AT1G31130 AT1G32127 AT1G32630 AT1G32928 AT1G55450 AT1G59910 AT1G61100 AT1G61470 AT1G68690 AT1G73540 AT1G78280 AT2G02220 AT2G17120 AT2G24240 AT2G28400 AT2G28940 AT2G37980 AT2G41835 AT2G43590 AT3G02800 AT3G08760 AT3G13310 AT3G13600 AT3G15518 AT3G16510 AT3G17770 AT3G25600 AT3G26910 AT3G27960 AT3G28850…
GO:0010200 Response to chitin	5.84156e-45	59	13.1426	AT1G07135 AT1G07870 AT1G11050 AT1G18300 AT1G23710 AT1G25390 AT1G27100 AT1G31130 AT1G32928 AT1G55450 AT1G59910 AT1G61470 AT1G62420 AT1G63090 AT1G67340 AT1G68690 AT1G73540 AT2G24240 AT2G28400 AT2G41835 AT3G02800 AT3G06780 AT3G08760 AT3G13600 AT3G15518 AT3G16510 AT3G19970 AT3G25600 AT3G26910 AT3G28850 AT3G47080 AT3G54100 AT3G55840 AT4G13395 AT4G25620 AT4G27657 AT4G28300 AT4G29440 AT4G29780 AT4G30780…
GO:0009755 Hormone-mediated signaling pathway	1.28246e-40	59	11.0967	AT1G03370 AT1G03610 AT1G07135 AT1G07870 AT1G11050 AT1G12320 AT1G15430 AT1G18300 AT1G19000 AT1G23710 AT1G27100 AT1G31130 AT1G32928 AT1G34200 AT1G55450 AT1G59910 AT1G61470 AT1G67340 AT1G68690 AT1G70290 AT1G73480 AT1G75020 AT1G78280 AT2G03470 AT2G23100 AT2G28400 AT2G31820 AT3G02800 AT3G05670 AT3G06780 AT3G07790 AT3G08760 AT3G13600 AT3G15518 AT3G24860 AT3G25600 AT3G26910 AT3G46690 AT3G54100 AT4G25620…
GO:0009611 Response to wounding	1.2399e-37	77	6.77618	AT1G03220 AT1G07135 AT1G07870 AT1G11050 AT1G18300 AT1G19020 AT1G23710 AT1G32920 AT1G32928 AT1G42540 AT1G55450 AT1G59910 AT1G61340 AT1G61470 AT1G67340 AT1G69760 AT1G69910 AT1G70290 AT1G71697 AT1G72520 AT1G73080 AT1G73480 AT1G73540 AT1G75960 AT1G78280 AT1G78830 AT1G79380 AT2G02220 AT2G24100 AT2G28400 AT2G30020 AT2G36780 AT2G46510 AT2G47800 AT3G13310 AT3G14050 AT3G15518 AT3G16510 AT3G18170 AT3G19830…
GO:0009651 Response to salt stress	2.02774e-37	65	8.43957	AT1G04570 AT1G07400 AT1G09950 AT1G10170 AT1G17870 AT1G18300 AT1G23710 AT1G27100 AT1G27320 AT1G28380 AT1G31470 AT1G59860 AT1G59910 AT1G61340 AT1G64950 AT1G69270 AT1G73540 AT2G24100 AT2G24240 AT2G26190 AT2G33700 AT2G38340 AT2G38470 AT2G40830 AT2G41010 AT2G41835 AT2G46500 AT3G02140 AT3G06370 AT3G08760 AT3G10250 AT3G12360 AT3G16510 AT3G20300 AT3G21700 AT3G24860 AT3G29575 AT3G46930 AT3G55840 AT3G57530…
GO:0050832 Defense response to fungus	1.40255e-36	71	7.24036	AT1G03220 AT1G07135 AT1G07870 AT1G11050 AT1G18300 AT1G23710 AT1G25390 AT1G27100 AT1G32127 AT1G32928 AT1G42540 AT1G55450 AT1G59910 AT1G61470 AT1G63880 AT1G67850 AT1G68690 AT1G73540 AT1G74710 AT1G75380 AT2G17120 AT2G22300 AT2G30020 AT2G38470 AT2G40140 AT2G41835 AT2G43590 AT3G04350 AT3G08760 AT3G15518 AT3G19190 AT3G26910 AT3G28850 AT3G29575 AT3G46690 AT3G50480 AT3G55840 AT3G61710 AT4G05010 AT4G13395…
GO:1901701 Cellular response to oxygen-containing compound	1.27463e-31	54	8.66942	AT1G06410 AT1G07870 AT1G15430 AT1G17550 AT1G18460 AT1G22400 AT1G24580 AT1G31130 AT1G55450 AT1G61100 AT1G67340 AT1G68690 AT1G70290 AT1G78280 AT2G03470 AT2G17120 AT2G23100 AT2G31820 AT2G43590 AT2G46735 AT3G02750 AT3G05670 AT3G06780 AT3G07790 AT3G08760 AT3G10250 AT3G12350 AT3G13600 AT3G15518 AT3G16510 AT3G19970 AT3G25600 AT3G26910 AT3G46660 AT3G54100 AT3G55840 AT3G60200 AT4G05010 AT4G13395 AT4G25620…
GO:0016567 Protein ubiquitination	5.71592e-27	57	6.54278	AT1G04360 AT1G10170 AT1G15165 AT1G20780 AT1G26800 AT1G27910 AT1G29340 AT1G47056 AT1G55530 AT1G60190 AT1G63090 AT1G67340 AT1G67530 AT1G72200 AT1G75380 AT1G78100 AT2G02230 AT2G17450 AT2G18915 AT2G22010 AT2G24240 AT2G30110 AT2G39720 AT2G40830 AT2G42620 AT2G47090 AT3G05200 AT3G13430 AT3G15070 AT3G16720 AT3G19910 AT3G46620 AT3G54850 AT3G59940 AT3G62240 AT3G63220 AT4G02440 AT4G05320 AT4G05420 AT4G17410…
GO:0007165 Signal transduction	1.52129e-25	70	4.88232	AT1G03970 AT1G13740 AT1G16270 AT1G17550 AT1G22930 AT1G25390 AT1G30320 AT1G32127 AT1G61100 AT1G62422 AT1G62840 AT1G63880 AT1G67530 AT1G68340 AT1G78830 AT1G79570 AT2G18700 AT2G24100 AT2G24240 AT2G28940 AT2G41835 AT2G46070 AT2G46735 AT3G02140 AT3G02750 AT3G07255 AT3G10250 AT3G12350 AT3G19970 AT3G28850 AT3G29575 AT3G46450 AT3G46660 AT3G46930 AT3G53830 AT3G55840 AT3G56470 AT3G60200 AT3G63220 AT4G09150…
GO:0006355 Regulation of transcription-DNA-templated	7.90606e-24	82	3.9361	AT1G03790 AT1G07980 AT1G10170 AT1G18330 AT1G19000 AT1G19490 AT1G20640 AT1G20980 AT1G21450 AT1G22190 AT1G28370 AT1G32870 AT1G35560 AT1G36060 AT1G68670 AT1G76350 AT2G02070 AT2G19810 AT2G22300 AT2G23290 AT2G24570 AT2G26150 AT2G38470 AT2G40140 AT2G40340 AT2G41310 AT2G44730 AT2G46510 AT3G09670 AT3G10040 AT3G10113 AT3G12320 AT3G14180 AT3G15210 AT3G16350 AT3G18100 AT3G20770 AT3G23030 AT3G24860 AT3G25990…
GO:0009408 Response to heat	1.33622e-23	33	11.8206	AT1G07400 AT1G17870 AT1G59860 AT1G73480 AT1G79920 AT2G23980 AT2G26150 AT2G27580 AT2G38470 AT3G08970 AT3G10800 AT3G15340 AT3G24500 AT3G28030 AT3G51910 AT3G63350 AT4G15410 AT4G17230 AT4G17750 AT4G27670 AT4G28140 AT4G28300 AT5G01820 AT5G09590 AT5G12020 AT5G15450 AT5G37770 AT5G47910 AT5G51440 AT5G52640 AT5G59820 AT5G64310 AT5G67300
GO:0002376 Immune system process	5.22369e-20	33	9.15293	AT1G03970 AT1G07135 AT1G18300 AT1G23710 AT1G25390 AT1G31130 AT1G32127 AT1G62422 AT1G73540 AT1G78830 AT2G17120 AT2G24240 AT2G28940 AT2G37980 AT3G02800 AT3G15518 AT3G16510 AT3G26910 AT3G28850 AT3G46690 AT3G60200 AT4G05010 AT4G29780 AT4G30780 AT5G05140 AT5G06750 AT5G25280 AT5G39050 AT5G46080 AT5G63130 AT5G64260 AT5G64310 AT5G67080
GO:0006970 Response to osmotic stress	3.32711e-19	37	7.36712	AT1G22190 AT1G27320 AT1G58200 AT1G59860 AT1G61340 AT1G67340 AT1G68690 AT1G73920 AT2G38470 AT2G41010 AT3G02800 AT3G03790 AT3G14200 AT3G14440 AT3G19970 AT3G24860 AT3G25600 AT3G46930 AT3G47080 AT3G57010 AT3G60200 AT3G63060 AT4G08500 AT4G13580 AT4G14500 AT4G28300 AT4G33920 AT4G35510 AT4G36500 AT5G03990 AT5G06230 AT5G22690 AT5G25280 AT5G39050 AT5G52310 AT5G60680 AT5G67080
GO:0098542 Defense response to other organism	1.40893e-18	50	4.98475	AT1G03970 AT1G05170 AT1G06410 AT1G10150 AT1G11320 AT1G15190 AT1G19980 AT1G22400 AT1G29340 AT1G31130 AT1G32630 AT1G61100 AT1G63090 AT1G69760 AT1G71000 AT1G78280 AT2G24100 AT2G28400 AT3G02750 AT3G05200 AT3G16510 AT3G17770 AT3G19830 AT3G20300 AT3G21295 AT3G25600 AT3G46450 AT3G47080 AT3G49530 AT3G51940 AT3G54100 AT3G54850 AT3G60680 AT3G62660 AT4G21500 AT4G25620 AT4G25670 AT4G28300 AT4G32020 AT4G32070…
GO:0009751 Response to salicylic acid	3.17896e-18	35	7.38126	AT1G03220 AT1G07135 AT1G11320 AT1G22400 AT1G25390 AT1G31130 AT1G32127 AT1G55450 AT1G61340 AT1G61470 AT1G67340 AT1G67850 AT2G17120 AT2G24240 AT2G40000 AT3G02800 AT3G08760 AT3G16510 AT3G26910 AT3G28850 AT3G46690 AT3G50480 AT3G55840 AT4G05320 AT4G22530 AT4G31800 AT4G33920 AT5G06320 AT5G08790 AT5G15870 AT5G42830 AT5G46080 AT5G57035 AT5G64260 AT5G67300
GO:0001666 Response to hypoxia	3.17297e-17	22	13.7562	AT1G03220 AT1G07870 AT1G20970 AT1G35140 AT2G26150 AT2G46550 AT3G03270 AT3G08760 AT3G13310 AT3G20770 AT3G26910 AT4G25620 AT4G27450 AT4G30780 AT5G07730 AT5G15120 AT5G39890 AT5G44260 AT5G46080 AT5G63790 AT5G64260 AT5G67080
GO:0006979 Response to oxidative stress	6.07397e-16	37	5.84796	AT1G03220 AT1G07135 AT1G07400 AT1G11050 AT1G13340 AT1G18300 AT1G19020 AT1G23710 AT1G27100 AT1G31130 AT1G64950 AT1G73540 AT2G19810 AT2G28400 AT2G40000 AT3G08760 AT3G13600 AT3G15518 AT3G46930 AT3G50990 AT3G57520 AT3G60200 AT4G11280 AT4G17410 AT4G20830 AT4G27657 AT4G28300 AT4G36500 AT5G01820 AT5G05140 AT5G06750 AT5G15870 AT5G16960 AT5G20230 AT5G21280 AT5G59820 AT5G64260
GO:0009753 Response to jasmonic acid	7.9788e-16	38	5.61973	AT1G11050 AT1G18300 AT1G23710 AT1G30320 AT1G31130 AT1G61340 AT1G63090 AT1G68690 AT1G73080 AT1G73480 AT1G73540 AT1G75020 AT1G75960 AT1G78280 AT2G28400 AT3G17770 AT3G19970 AT3G25600 AT3G29575 AT3G46660 AT3G47080 AT3G50480 AT4G05010 AT4G11280 AT4G13395 AT4G20860 AT4G22530 AT4G29780 AT4G33920 AT5G06750 AT5G08790 AT5G13210 AT5G14120 AT5G44060 AT5G55120 AT5G56980 AT5G64260 AT5G67300
GO:0006468 Protein phosphorylation	2.33839e-15	52	3.99855	AT1G07870 AT1G08650 AT1G11050 AT1G14000 AT1G15330 AT1G15530 AT1G16270 AT1G25390 AT1G34300 AT1G68690 AT1G69270 AT1G69910 AT1G72760 AT1G73080 AT1G74360 AT1G79570 AT2G02220 AT2G17700 AT2G28940 AT2G36350 AT3G02880 AT3G08760 AT3G09830 AT3G46930 AT3G51990 AT3G55050 AT3G57530 AT4G02410 AT4G11110 AT4G18950 AT4G22940 AT4G23180 AT4G24740 AT4G30960 AT4G35500 AT4G37250 AT5G01820 AT5G06820 AT5G35370 AT5G35580…
GO:0044248 Cellular catabolic process	2.091e-13	34	5.29167	AT1G05500 AT1G18460 AT1G21680 AT1G22400 AT1G31130 AT1G62420 AT1G64950 AT1G68690 AT2G02230 AT2G18700 AT3G03790 AT3G06780 AT3G08760 AT3G10250 AT3G13600 AT3G17770 AT3G28850 AT3G46690 AT4G35510 AT4G39140 AT5G02880 AT5G03490 AT5G06230 AT5G07340 AT5G08200 AT5G11100 AT5G24870 AT5G26600 AT5G39050 AT5G42940 AT5G64260 AT5G64430 AT5G65910 AT5G66810
GO:0009723 Response to ethylene	4.62946e-13	21	9.41459	AT1G18300 AT1G27100 AT1G31930 AT1G32928 AT1G67340 AT2G27050 AT3G06780 AT3G07790 AT3G15210 AT3G16350 AT3G20770 AT3G50480 AT3G54100 AT4G11280 AT4G11860 AT4G32020 AT5G05140 AT5G26600 AT5G47390 AT5G60680 AT5G64430
GO:0009620 Response to fungus	1.23657e-12	28	6.14121	AT1G21010 AT1G22190 AT1G22400 AT1G62422 AT1G71000 AT1G76600 AT1G78830 AT2G24240 AT2G27830 AT2G28940 AT2G30020 AT2G37980 AT2G38860 AT3G02800 AT3G13310 AT3G15340 AT3G21700 AT3G25780 AT3G50480 AT3G62660 AT4G22530 AT4G32480 AT5G08790 AT5G17350 AT5G44060 AT5G63130 AT5G64310 AT5G65920
GO:0009266 Response to temperature stimulus	1.513e-12	20	9.50425	AT1G18460 AT1G62420 AT1G69760 AT1G71000 AT2G07707 AT2G24100 AT4G13395 AT4G15410 AT4G25620 AT4G27657 AT4G33930 AT4G36500 AT5G03990 AT5G10695 AT5G13210 AT5G40880 AT5G47610 AT5G60610 AT5G60680 AT5G64260
GO:0014070 Response to organic cyclic compound	1.80301e-11	22	7.32805	AT1G23710 AT1G31130 AT1G32928 AT1G68690 AT1G78280 AT2G27830 AT2G28400 AT2G38860 AT2G41835 AT3G15518 AT3G16510 AT3G25600 AT3G54100 AT3G60200 AT4G13395 AT4G27657 AT4G28300 AT4G32480 AT5G07730 AT5G14120 AT5G25280 AT5G63130
GO:0010150 Leaf senescence	2.12772e-11	21	7.71608	AT1G20780 AT1G27320 AT1G34190 AT1G54130 AT2G22300 AT3G03790 AT3G17770 AT3G19190 AT4G01250 AT4G30790 AT4G39140 AT5G08790 AT5G39050 AT5G45900 AT5G47390 AT5G52300 AT5G52310 AT5G62000 AT5G63130 AT5G64430 AT5G64930
GO:0009409 Response to cold	6.73947e-11	28	5.18414	AT1G22190 AT1G23710 AT1G27320 AT1G59910 AT1G69270 AT1G73540 AT1G74710 AT2G20990 AT2G22300 AT2G38470 AT2G40140 AT3G11410 AT3G16140 AT3G29575 AT3G54050 AT4G03430 AT4G08500 AT4G25670 AT4G29780 AT4G34150 AT5G01820 AT5G04590 AT5G37770 AT5G52300 AT5G52310 AT5G59820 AT5G62470 AT5G63320
GO:0071310 Cellular response to organic substance	7.15779e-11	20	7.70615	AT1G24580 AT1G62840 AT1G68340 AT1G78830 AT2G38860 AT2G46735 AT3G10250 AT3G12350 AT3G19970 AT3G53830 AT3G55840 AT3G56470 AT3G60200 AT4G25810 AT5G10695 AT5G14120 AT5G51440 AT5G58720 AT5G64430 AT5G67350
GO:0032870 Cellular response to hormone stimulus	1.62638e-10	18	8.49718	AT1G17790 AT1G18460 AT1G23710 AT1G30320 AT1G61100 AT1G63090 AT1G73480 AT2G03470 AT2G17120 AT2G43590 AT3G17770 AT3G28850 AT3G46660 AT4G29780 AT5G39050 AT5G41860 AT5G44060 AT5G57035
GO:0045892 Negative regulation of transcription-DNA-templated	4.90382e-10	20	6.92057	AT1G13740 AT1G18560 AT1G62300 AT1G69260 AT1G75380 AT3G02140 AT3G07255 AT3G15210 AT3G19580 AT3G29575 AT4G05420 AT4G11660 AT5G04590 AT5G08550 AT5G08790 AT5G47390 AT5G56930 AT5G62000 AT5G63190 AT5G63320
GO:0048589 Developmental growth	6.03942e-10	35	3.83826	AT1G05500 AT1G06410 AT1G19000 AT1G27430 AT1G30200 AT1G32127 AT1G61100 AT1G77770 AT1G79920 AT2G32450 AT2G37980 AT3G02555 AT3G13600 AT3G16270 AT3G18170 AT3G19970 AT3G20300 AT3G28850 AT3G43110 AT3G47080 AT3G51990 AT3G55050 AT4G15410 AT4G33440 AT4G35470 AT4G37250 AT5G05840 AT5G08200 AT5G15260 AT5G18670 AT5G35570 AT5G44060 AT5G60410 AT5G62170 AT5G65890
GO:0010243 Response to organonitrogen compound	7.0536e-10	21	6.36987	AT1G03220 AT1G03610 AT1G03970 AT1G08315 AT1G32630 AT1G61100 AT1G62422 AT1G70290 AT1G78830 AT2G18700 AT3G04350 AT3G14200 AT3G17770 AT3G20300 AT4G25670 AT4G35510 AT4G36150 AT4G39140 AT5G57035 AT5G60680 AT5G67080
GO:0034605 Cellular response to heat	8.0057e-10	12	14.498	AT2G25140 AT2G26150 AT2G38340 AT2G38470 AT3G08970 AT3G24520 AT3G51910 AT3G63350 AT4G17750 AT4G18880 AT5G15450 AT5G52640
GO:0009617 Response to bacterium	1.99595e-09	20	6.36445	AT1G07870 AT1G11320 AT1G19020 AT1G31930 AT1G61340 AT1G67850 AT1G71000 AT1G72520 AT1G74710 AT3G09830 AT3G44300 AT3G50480 AT3G53180 AT4G31550 AT4G32020 AT4G34390 AT5G06320 AT5G49520 AT5G56980 AT5G57890
GO:0048523 Negative regulation of cellular process	2.70382e-09	22	5.60072	AT1G20100 AT1G32127 AT1G55450 AT1G75020 AT2G07725 AT2G46735 AT3G05670 AT3G16510 AT3G17712 AT3G18310 AT3G25600 AT3G26910 AT3G51940 AT3G54850 AT3G60200 AT3G63220 AT4G15410 AT4G24200 AT4G34430 AT4G36150 AT4G36500 AT4G37250
GO:0010286 Heat acclimation	1.3199e-08	11	13.2898	AT1G55300 AT1G66080 AT1G77000 AT2G26150 AT2G40340 AT3G11020 AT3G14200 AT4G12400 AT5G11100 AT5G46170 AT5G60410
GO:0009416 Response to light stimulus	1.5451e-08	45	2.84117	AT1G02400 AT1G04400 AT1G05170 AT1G12330 AT1G15165 AT1G21680 AT1G42540 AT1G48840 AT1G59218 AT1G60140 AT1G62840 AT1G64950 AT1G72390 AT1G74750 AT1G78830 AT1G79160 AT2G26920 AT2G42620 AT2G46550 AT3G03790 AT3G12970 AT3G21700 AT3G26240 AT3G29575 AT3G43110 AT3G53830 AT3G62900 AT3G63220 AT4G01670 AT4G14500 AT4G27670 AT4G33467 AT4G34430 AT5G01750 AT5G08790 AT5G13950 AT5G20360 AT5G25280 AT5G35100 AT5G48590…
GO:0009873 Ethylene-activated signaling pathway	8.43748e-08	11	11.2014	AT1G28370 AT1G73540 AT2G27050 AT3G16510 AT3G20770 AT3G24500 AT4G13395 AT4G17490 AT4G27657 AT4G29780 AT5G59430
GO:0030433 Ubiquitin-dependent ERAD pathway	9.62579e-08	10	12.9603	AT1G01930 AT3G53230 AT3G57340 AT4G11740 AT4G15420 AT4G23040 AT4G29330 AT4G34100 AT5G03340 AT5G07340
GO:0048522 Positive regulation of cellular process	1.02233e-07	14	7.67651	AT1G27430 AT1G79920 AT2G24240 AT2G27090 AT3G17712 AT3G62900 AT4G02110 AT4G28300 AT4G29790 AT5G15870 AT5G19900 AT5G35570 AT5G52530 AT5G64260
GO:0006952 Defense response	2.05723e-07	25	3.92521	AT1G09070 AT1G17790 AT1G63880 AT1G67530 AT1G72520 AT1G79160 AT2G46735 AT3G07040 AT3G16510 AT3G16720 AT3G54850 AT4G36150 AT5G01700 AT5G15260 AT5G22690 AT5G38850 AT5G40780 AT5G44870 AT5G47910 AT5G48780 AT5G53220 AT5G58430 AT5G58720 AT5G63130 AT5G64930
GO:0009639 Response to red or far red light	2.05723e-07	15	6.64117	AT1G02400 AT1G18460 AT1G73480 AT2G18700 AT2G46735 AT3G12300 AT3G60680 AT4G16490 AT4G27657 AT4G32020 AT4G35510 AT5G18670 AT5G47610 AT5G62170 AT5G65890
GO:0009642 Response to light intensity	3.04604e-07	18	5.23704	AT1G03220 AT1G03610 AT1G10150 AT1G10170 AT1G19000 AT1G70290 AT1G73920 AT2G18700 AT2G24100 AT2G24240 AT3G60200 AT4G14500 AT4G27450 AT4G37250 AT5G01750 AT5G14120 AT5G65890 AT5G66900
GO:0046777 Protein autophosphorylation	5.20094e-07	15	6.18051	AT1G08650 AT1G11440 AT1G12680 AT1G12970 AT2G30040 AT2G46070 AT2G46500 AT3G55840 AT3G57530 AT4G08500 AT4G24740 AT4G32300 AT5G50860 AT5G58350 AT5G66850
GO:0048367 Shoot system development	5.52645e-07	20	4.52583	AT1G48110 AT1G59218 AT1G67340 AT1G73920 AT2G28400 AT2G30800 AT2G32450 AT3G08760 AT3G24180 AT3G56320 AT3G57380 AT4G11860 AT4G13395 AT4G31160 AT5G16680 AT5G46080 AT5G51980 AT5G52530 AT5G60710 AT5G63130
GO:0009738 Abscisic acid-activated signaling pathway	7.29899e-07	14	6.52253	AT1G24580 AT1G64950 AT1G69260 AT1G69270 AT1G73920 AT1G77680 AT2G30020 AT3G11410 AT3G29575 AT3G57530 AT3G63060 AT4G25670 AT4G37790 AT5G52300
GO:0002682 Regulation of immune system process	9.07281e-07	10	10.1831	AT1G27100 AT1G55450 AT1G59910 AT1G61470 AT1G68690 AT4G33920 AT4G36150 AT4G36500 AT5G57035 AT5G67350
GO:0045893 Positive regulation of transcription-DNA-templated	1.25267e-06	19	4.49952	AT1G03970 AT1G20980 AT1G34190 AT1G77450 AT2G02070 AT2G26150 AT2G30040 AT2G38340 AT2G40340 AT2G47520 AT3G11020 AT3G24500 AT4G18880 AT5G04410 AT5G08790 AT5G22290 AT5G49520 AT5G61600 AT5G62470
GO:0071712 ER-associated misfolded protein catabolic process	1.35747e-06	6	25.1583	AT2G42030 AT2G44410 AT3G53230 AT4G15420 AT4G28270 AT5G03340
GO:0010555 Response to mannitol	2.85066e-06	6	22.5101	AT1G31930 AT3G24860 AT3G57540 AT4G17410 AT4G34390 AT5G52310
GO:0050793 Regulation of developmental process	2.99981e-06	18	4.45512	AT1G27430 AT1G32630 AT1G48110 AT1G59218 AT2G30800 AT2G32450 AT3G55050 AT4G11110 AT4G14500 AT4G25440 AT4G37250 AT5G02880 AT5G04460 AT5G20360 AT5G51980 AT5G52530 AT5G58380 AT5G60710
GO:0010565 Regulation of cellular ketone metabolic process	5.2681e-06	6	20.3663	AT1G07135 AT1G23710 AT1G27100 AT1G59910 AT4G33920 AT5G67080
GO:0009626 Plant-type hypersensitive response	5.2681e-06	8	11.8803	AT1G28380 AT1G29340 AT1G29690 AT2G20310 AT3G07040 AT5G22290 AT5G44870 AT5G64930
GO:0010035 Response to inorganic substance	5.61591e-06	30	2.87814	AT1G62420 AT1G63090 AT1G64950 AT1G67340 AT1G68690 AT2G17120 AT2G27510 AT2G43590 AT3G02800 AT3G03270 AT3G12970 AT3G13310 AT3G13600 AT3G14200 AT3G15340 AT3G24180 AT3G43110 AT4G15410 AT4G22530 AT4G38940 AT5G03490 AT5G07340 AT5G11100 AT5G13210 AT5G15870 AT5G18670 AT5G51440 AT5G57035 AT5G64260 AT5G67350
GO:0006914 Autophagy	6.05023e-06	7	14.6757	AT1G54710 AT3G21295 AT4G30790 AT5G05140 AT5G24320 AT5G45900 AT5G54730
GO:0007623 Circadian rhythm	7.61435e-06	11	7.06397	AT1G04400 AT1G18330 AT1G72390 AT2G18915 AT2G41310 AT3G12320 AT3G46640 AT4G30350 AT5G06980 AT5G17300 AT5G52310
GO:0071215 Cellular response to abscisic acid stimulus	1.00325e-05	9	9.03573	AT1G18460 AT1G27320 AT1G59910 AT3G57380 AT4G28300 AT4G39140 AT5G05140 AT5G10190 AT5G63130
GO:0006357 Regulation of transcription by RNA polymerase II	1.39276e-05	19	3.79371	AT1G05710 AT1G11950 AT1G72210 AT1G72390 AT1G77800 AT2G14850 AT2G18510 AT2G22300 AT2G26150 AT3G21430 AT3G24520 AT3G51910 AT3G63070 AT3G63350 AT4G02880 AT4G11660 AT4G17750 AT4G18880 AT5G62020
GO:0006950 Response to stress	1.39276e-05	9	8.66942	AT2G38340 AT2G40340 AT3G11020 AT3G19580 AT5G13240 AT5G52300 AT5G52310 AT5G59820 AT5G65300
GO:0019748 Secondary metabolic process	2.51392e-05	19	3.64074	AT1G04360 AT1G10690 AT1G22400 AT1G62422 AT1G64950 AT2G25530 AT2G27510 AT2G43590 AT3G08760 AT3G43110 AT3G55840 AT3G57380 AT4G05010 AT4G22530 AT5G04860 AT5G42830 AT5G58160 AT5G65890 AT5G67080
GO:0010431 Seed maturation	2.94308e-05	7	11.604	AT1G69760 AT3G07255 AT3G10420 AT3G14180 AT4G32320 AT5G66580 AT5G66730
GO:0010337 Regulation of salicylic acid metabolic process	3.43659e-05	4	35.6409	AT1G28380 AT1G29690 AT2G41010 AT5G60410
GO:0033993 Response to lipid	4.40465e-05	14	4.53612	AT1G03610 AT1G06410 AT1G24580 AT1G67530 AT1G72200 AT2G03470 AT2G41835 AT3G08760 AT3G57010 AT3G60200 AT4G14500 AT5G06750 AT5G42940 AT5G66900
GO:1901565 Organonitrogen compound catabolic process	4.40465e-05	12	5.31294	AT1G18460 AT1G21680 AT1G22400 AT1G62420 AT1G71940 AT2G18700 AT3G03790 AT4G35510 AT5G07340 AT5G11100 AT5G26600 AT5G39050
GO:0000045 Autophagosome assembly	6.67397e-05	5	18.7584	AT3G19190 AT3G61710 AT4G15410 AT4G30790 AT5G45900
GO:0043436 Oxoacid metabolic process	6.67397e-05	16	3.87929	AT1G19000 AT1G20970 AT1G32630 AT1G52320 AT1G75960 AT2G25530 AT2G27510 AT2G43590 AT3G02750 AT3G15518 AT3G53000 AT3G57380 AT4G16490 AT5G10190 AT5G15260 AT5G42830
GO:0048573 Photoperiodism-flowering	7.90915e-05	8	8.1465	AT3G27700 AT3G54850 AT4G02440 AT4G24200 AT5G42820 AT5G52530 AT5G62640 AT5G64930
GO:2000241 Regulation of reproductive process	8.22918e-05	11	5.44514	AT1G18560 AT2G37980 AT3G05670 AT3G21700 AT3G62660 AT3G63220 AT4G37250 AT5G16680 AT5G51980 AT5G52530 AT5G61920
GO:0042594 Response to starvation	8.42911e-05	5	17.8205	AT1G03380 AT1G54710 AT2G25690 AT5G11460 AT5G54730
GO:0016310 Phosphorylation	9.13694e-05	15	3.97483	AT1G11050 AT1G69910 AT1G72760 AT2G28940 AT3G08760 AT3G51990 AT4G22940 AT4G35500 AT4G37250 AT5G06820 AT5G35580 AT5G46080 AT5G51770 AT5G57035 AT5G58720
GO:0071446 Cellular response to salicylic acid stimulus	0.000100866	6	12.2198	AT1G27100 AT1G59910 AT2G28940 AT4G29780 AT4G36500 AT5G67350
GO:0009966 Regulation of signal transduction	0.000112183	8	7.70615	AT1G70290 AT1G73920 AT2G17120 AT3G08760 AT3G17770 AT3G54100 AT5G05140 AT5G16680
GO:0071407 Cellular response to organic cyclic compound	0.000120818	8	7.6034	AT1G06410 AT2G46735 AT3G02750 AT3G13600 AT3G26910 AT4G32020 AT4G33920 AT4G38940
GO:0009415 Response to water	0.000120818	8	7.6034	AT1G36060 AT1G69760 AT2G17787 AT3G10250 AT4G28300 AT4G32020 AT5G03990 AT5G65890
GO:0097305 Response to alcohol	0.000121207	10	5.74854	AT1G03610 AT1G08315 AT1G68690 AT2G41835 AT3G08760 AT3G15518 AT5G06750 AT5G15870 AT5G42940 AT5G66900
GO:0009888 Tissue development	0.000274232	24	2.61585	AT1G04360 AT1G18560 AT1G19000 AT1G24600 AT1G27430 AT1G79920 AT2G32450 AT2G37980 AT3G12970 AT3G18170 AT3G22520 AT3G51990 AT4G15410 AT4G22530 AT4G24200 AT5G04860 AT5G05840 AT5G15780 AT5G19070 AT5G52530 AT5G61920 AT5G62070 AT5G62170 AT5G67350
GO:0031146 SCF-dependent proteasomal ubiquitin-dependent protein catabolic process	0.000293299	8	6.70888	AT1G47056 AT1G55590 AT1G77000 AT2G42620 AT3G50080 AT4G15475 AT5G01720 AT5G40470
GO:0009867 Jasmonic acid mediated signaling pathway	0.000296667	10	5.16535	AT1G32630 AT1G67340 AT1G79380 AT3G11670 AT3G19830 AT4G30780 AT4G32020 AT4G36500 AT5G05140 AT5G26600
GO:0010167 Response to nitrate	0.000339043	5	13.2004	AT1G20640 AT1G76350 AT2G15620 AT4G24020 AT5G50200
GO:0010605 Negative regulation of macromolecule metabolic process	0.000339043	6	9.72026	AT1G17550 AT1G19980 AT3G21295 AT3G63220 AT4G36150 AT5G49000
GO:0042542 Response to hydrogen peroxide	0.000339043	7	7.79646	AT1G07400 AT1G56560 AT1G59860 AT2G26150 AT4G17410 AT5G12020 AT5G37770
GO:0071482 Cellular response to light stimulus	0.000339043	6	9.72026	AT1G24580 AT2G25530 AT2G46735 AT4G01280 AT4G35510 AT5G58380
GO:0006955 Immune response	0.000339043	5	13.2004	AT1G28380 AT1G29690 AT1G73080 AT5G58430 AT5G58720
GO:0006464 Cellular protein modification process	0.000348448	9	5.62752	AT1G17550 AT1G17790 AT1G24600 AT3G16270 AT3G54850 AT4G05320 AT4G11860 AT4G15410 AT5G58720
GO:0006511 Ubiquitin-dependent protein catabolic process	0.000348448	16	3.3251	AT1G77000 AT2G02760 AT2G18915 AT2G22010 AT2G30110 AT2G40830 AT2G42030 AT2G42620 AT2G44410 AT2G47970 AT3G50080 AT4G15420 AT4G15475 AT4G17410 AT4G28270 AT5G01720
GO:0044281 Small molecule metabolic process	0.000368367	13	3.89355	AT1G25390 AT1G64950 AT1G67530 AT1G77680 AT2G17120 AT2G46735 AT4G16580 AT4G28300 AT4G28600 AT4G30780 AT4G32070 AT5G20360 AT5G44260
GO:1902074 Response to salt	0.000389489	5	12.7289	AT2G25690 AT4G28300 AT5G11460 AT5G42050 AT5G52310
GO:2000026 Regulation of multicellular organismal development	0.000417319	7	7.44736	AT1G18560 AT1G61900 AT2G26920 AT3G22520 AT3G51530 AT4G29790 AT5G19420
GO:1901575 Organic substance catabolic process	0.000454413	12	4.07325	AT1G05500 AT1G19000 AT1G67530 AT3G08760 AT3G10250 AT3G13600 AT3G17770 AT5G24870 AT5G42940 AT5G64260 AT5G64430 AT5G65910
GO:0034727 Piecemeal microautophagy of the nucleus	0.000491962	3	35.6409	AT3G19190 AT4G30790 AT5G45900
GO:1902347 Response to strigolactone	0.000491962	3	35.6409	AT1G04400 AT4G30350 AT5G57710
GO:0000422 Autophagy of mitochondrion	0.000558951	4	17.8205	AT2G40810 AT3G19190 AT4G30790 AT5G45900
GO:0009908 Flower development	0.000565193	12	3.96011	AT1G18560 AT1G20970 AT1G67340 AT3G12970 AT3G19830 AT4G11110 AT4G31160 AT4G37250 AT5G02880 AT5G15780 AT5G19420 AT5G51980
GO:0051607 Defense response to virus	0.000565193	6	8.7284	AT1G04400 AT1G31280 AT2G19810 AT3G11410 AT5G06320 AT5G44870
GO:0043161 Proteasome-mediated ubiquitin-dependent protein catabolic process	0.000620473	8	5.87892	AT2G02760 AT2G22690 AT2G47970 AT4G15410 AT4G19700 AT4G37880 AT5G45100 AT5G66810
GO:0009451 RNA modification	0.000660646	8	5.81893	AT1G29710 AT1G71460 AT3G02010 AT3G11460 AT3G26630 AT4G18520 AT4G31070 AT5G55740
GO:0005992 Trehalose biosynthetic process	0.000686671	4	16.7722	AT1G60140 AT1G68020 AT1G70290 AT4G22590
GO:0009892 Negative regulation of metabolic process	0.000709268	13	3.6057	AT1G04570 AT1G12330 AT1G20100 AT1G30320 AT1G67340 AT2G24050 AT3G03880 AT3G12300 AT3G54100 AT5G04460 AT5G16680 AT5G55840 AT5G66810
GO:0016024 CDP-diacylglycerol biosynthetic process	0.000839475	4	15.8404	AT1G75020 AT3G60620 AT4G22340 AT4G26770
GO:0051865 Protein autoubiquitination	0.000839475	4	15.8404	AT1G26800 AT3G19910 AT3G46620 AT5G59550
GO:0071695 Anatomical structure maturation	0.000839475	8	5.59074	AT1G19000 AT1G67530 AT3G13600 AT3G18170 AT4G33440 AT5G15870 AT5G44260 AT5G62170
GO:0010015 Root morphogenesis	0.000848844	16	3.03327	AT1G04360 AT1G06410 AT1G19000 AT1G61100 AT2G37980 AT2G43590 AT3G13600 AT3G18170 AT3G43110 AT3G51990 AT3G57010 AT4G33440 AT5G05840 AT5G11100 AT5G15870 AT5G62170
GO:0000160 Phosphorelay signal transduction system	0.000873346	5	10.4826	AT1G27320 AT1G61470 AT1G67340 AT2G41310 AT4G32020
GO:0009404 Toxin metabolic process	0.00098187	6	7.77621	AT1G68690 AT3G02800 AT3G26910 AT3G28850 AT5G06230 AT5G39050
GO:0071417 Cellular response to organonitrogen compound	0.0011632	3	26.7307	AT1G59910 AT1G78280 AT2G28940
GO:0098532 Histone H3-K27 trimethylation	0.0011632	3	26.7307	AT3G09670 AT5G02950 AT5G40340
GO:0042538 Hyperosmotic salinity response	0.0011675	6	7.50336	AT3G14440 AT3G19580 AT4G30960 AT5G49480 AT5G52310 AT5G59820
GO:0019752 Carboxylic acid metabolic process	0.00130912	13	3.35748	AT1G18460 AT1G21680 AT1G48840 AT1G73480 AT1G78280 AT2G26920 AT3G08760 AT3G13310 AT3G18170 AT3G46690 AT4G33920 AT5G64260 AT5G65890
GO:0010087 Phloem or xylem histogenesis	0.00143772	7	5.94016	AT1G27320 AT1G28370 AT1G67340 AT4G11280 AT4G17490 AT4G34410 AT5G61600
GO:0009637 Response to blue light	0.00156616	8	5.04651	AT1G04400 AT2G18915 AT2G25530 AT2G32450 AT2G46735 AT4G01280 AT4G35510 AT5G02950
GO:0010604 Positive regulation of macromolecule metabolic process	0.00157199	5	9.1387	AT1G27430 AT3G27700 AT4G24200 AT5G19420 AT5G25520
GO:0000302 Response to reactive oxygen species	0.00157199	5	9.1387	AT1G19020 AT4G17490 AT4G18880 AT4G32320 AT5G52310
GO:0010929 Positive regulation of auxin mediated signaling pathway	0.00158147	3	23.7606	AT3G50060 AT4G37260 AT5G67300
GO:0016121 Carotene catabolic process	0.00158147	3	23.7606	AT1G30100 AT1G78390 AT3G14440
GO:0008272 Sulfate transport	0.00158147	3	23.7606	AT1G78000 AT2G22500 AT4G24570
GO:0009612 Response to mechanical stimulus	0.00158147	3	23.7606	AT2G20990 AT4G11280 AT5G37770
GO:0000103 Sulfate assimilation	0.00164955	4	12.9603	AT1G62180 AT3G22890 AT5G04590 AT5G43780
GO:1900865 Chloroplast RNA modification	0.00164955	4	12.9603	AT1G77170 AT3G14330 AT4G18520 AT4G37380
GO:0030154 Cell differentiation	0.00176693	21	2.40276	AT1G04360 AT1G06410 AT1G19000 AT1G20970 AT1G27430 AT1G67530 AT1G77770 AT1G79920 AT2G37980 AT3G13600 AT3G19970 AT3G21700 AT3G47940 AT3G55050 AT3G57010 AT3G62660 AT4G33440 AT4G36710 AT5G08200 AT5G11100 AT5G62170
GO:1901698 Response to nitrogen compound	0.00187492	7	5.60644	AT1G19000 AT4G05010 AT4G33467 AT5G03990 AT5G14120 AT5G52430 AT5G67350
GO:0019760 Glucosinolate metabolic process	0.00202612	9	4.27691	AT1G11050 AT2G44730 AT3G11580 AT3G13310 AT4G37260 AT5G02950 AT5G26600 AT5G51990 AT5G63790
GO:0016042 Lipid catabolic process	0.00211144	3	21.3846	AT3G14075 AT4G39850 AT5G37710
GO:0009688 Abscisic acid biosynthetic process	0.00211144	3	21.3846	AT1G30100 AT1G78390 AT3G14440
GO:0051173 Positive regulation of nitrogen compound metabolic process	0.00223266	4	11.8803	AT3G05670 AT3G27700 AT4G27657 AT5G25520
GO:0009646 Response to absence of light	0.00225458	5	8.28859	AT1G04400 AT5G20230 AT5G37770 AT5G47390 AT5G63190
GO:0015706 Nitrate transport	0.00258775	4	11.4051	AT1G69870 AT3G45650 AT5G14570 AT5G50200
GO:0031327 Negative regulation of cellular biosynthetic process	0.00280932	6	6.19843	AT2G30800 AT2G32450 AT4G11110 AT4G15410 AT5G04860 AT5G52530
GO:0098771 Inorganic ion homeostasis	0.00280932	6	6.19843	AT1G62420 AT1G72200 AT3G17770 AT3G57380 AT5G04860 AT5G42830
GO:0008219 Cell death	0.00300729	5	7.74803	AT1G28380 AT1G29690 AT1G67530 AT1G75020 AT5G58720
GO:0051239 Regulation of multicellular organismal process	0.00322859	6	6.02382	AT1G27430 AT1G59218 AT1G79920 AT3G62660 AT4G27657 AT4G37250
GO:0046854 Phosphatidylinositol phosphate biosynthetic process	0.0033801	4	10.5603	AT1G34260 AT2G46500 AT4G33240 AT5G64090
GO:0009893 Positive regulation of metabolic process	0.00348626	3	17.8205	AT3G17712 AT3G62900 AT5G52530
GO:0031930 Mitochondria-nucleus signaling pathway	0.00348626	3	17.8205	AT1G32870 AT1G34190 AT2G36460
GO:0035435 Phosphate ion transmembrane transport	0.00348626	3	17.8205	AT2G22500 AT4G24570 AT5G07320
GO:0010271 Regulation of chlorophyll catabolic process	0.00349382	2	47.5213	AT1G20780 AT1G27320
GO:0010729 Positive regulation of hydrogen peroxide biosynthetic process	0.00349382	2	47.5213	AT4G20860 AT4G23450
GO:0015709 Thiosulfate transport	0.00349382	2	47.5213	AT2G22500 AT4G24570
GO:0051228 Mitotic spindle disassembly	0.00349382	2	47.5213	AT3G53230 AT5G03340
GO:0061709 Reticulophagy	0.00349382	2	47.5213	AT3G19190 AT4G30790
GO:0071422 Succinate transmembrane transport	0.00349382	2	47.5213	AT2G22500 AT4G24570
GO:0090306 Meiotic spindle assembly	0.00349382	2	47.5213	AT1G61030 AT5G19400
GO:0097352 Autophagosome maturation	0.00349382	2	47.5213	AT3G53230 AT5G03340
GO:0010029 Regulation of seed germination	0.00396326	5	7.12819	AT1G27320 AT1G60190 AT3G63060 AT4G28300 AT5G66730
GO:0044255 Cellular lipid metabolic process	0.00396326	10	3.49421	AT1G15840 AT1G75960 AT2G02230 AT3G03790 AT3G16140 AT3G17770 AT3G57340 AT4G39140 AT5G63130 AT5G67080
GO:0072330 Monocarboxylic acid biosynthetic process	0.00396326	5	7.12819	AT1G32127 AT3G19830 AT3G19970 AT5G05140 AT5G26600
GO:2000031 Regulation of salicylic acid mediated signaling pathway	0.00402345	4	9.83199	AT1G28380 AT1G29690 AT4G36150 AT5G67300
GO:0055085 Transmembrane transport	0.00406437	13	2.88681	AT1G58200 AT1G69870 AT1G73020 AT2G47800 AT3G13080 AT3G45650 AT3G54820 AT3G60970 AT4G39850 AT5G10190 AT5G10490 AT5G13760 AT5G14570
GO:0071554 Cell wall organization or biogenesis	0.00487138	9	3.68699	AT1G72200 AT3G18170 AT3G47080 AT3G62660 AT4G26770 AT4G32070 AT5G07340 AT5G26600 AT5G55840
GO:0010228 Vegetative to reproductive phase transition of meristem	0.00499499	10	3.37829	AT1G18560 AT1G27430 AT1G36990 AT2G02760 AT2G36960 AT3G05670 AT3G63060 AT3G63220 AT4G10710 AT5G19420
GO:0030968 Endoplasmic reticulum unfolded protein response	0.00501135	4	9.19766	AT3G10800 AT4G17420 AT4G29330 AT5G07340
GO:0032446 Protein modification by small protein conjugation	0.00501135	3	15.2747	AT2G21470 AT2G30110 AT5G45900
GO:0005986 Sucrose biosynthetic process	0.00501135	3	15.2747	AT1G04920 AT3G54050 AT5G11110
GO:0009056 Catabolic process	0.00535391	5	6.60018	AT3G46660 AT4G01280 AT5G19420 AT5G44260 AT5G60710
GO:0006457 Protein folding	0.00542799	8	3.9878	AT1G07400 AT1G59860 AT2G21130 AT4G28480 AT5G07340 AT5G09590 AT5G12020 AT5G52640
GO:0070417 Cellular response to cold	0.00555651	4	8.91024	AT1G27320 AT2G22300 AT3G49530 AT5G20230
GO:0009657 Plastid organization	0.00602047	3	14.2564	AT1G58200 AT3G10420 AT5G10490
GO:0019419 Sulfate reduction	0.00604676	2	35.6409	AT1G62180 AT5G04590
GO:0023051 Regulation of signaling	0.00604676	2	35.6409	AT3G02750 AT5G15780
GO:0030242 Autophagy of peroxisome	0.00604676	2	35.6409	AT3G19190 AT4G30790
GO:0030970 Retrograde protein transport-ER to cytosol	0.00604676	2	35.6409	AT3G53230 AT5G03340
GO:0044805 Late nucleophagy	0.00604676	2	35.6409	AT3G19190 AT5G45900
GO:0045836 Positive regulation of meiotic nuclear division	0.00604676	2	35.6409	AT1G29400 AT5G07290
GO:0007188 Adenylate cyclase-modulating G protein-coupled receptor signaling pathway	0.00604676	2	35.6409	AT1G31930 AT4G34390
GO:0051301 Cell division	0.00605176	12	2.87041	AT1G06410 AT1G19980 AT1G28370 AT1G79920 AT3G22520 AT4G11280 AT4G17490 AT4G34410 AT5G55840 AT5G60410 AT5G61600 AT5G62170
GO:0007064 Mitotic sister chromatid cohesion	0.00693991	3	13.3654	AT1G80810 AT5G16270 AT5G40840
GO:0071396 Cellular response to lipid	0.00727359	4	8.1465	AT1G68690 AT3G05670 AT5G62070 AT5G65890
GO:0090333 Regulation of stomatal closure	0.00727359	4	8.1465	AT2G46070 AT5G13750 AT5G27150 AT5G58430
GO:0009733 Response to auxin	0.00759464	12	2.78626	AT1G07135 AT1G58220 AT2G14960 AT2G46070 AT3G08760 AT3G16350 AT3G23030 AT4G11280 AT5G37770 AT5G47390 AT5G62470 AT5G66580
GO:0048831 Regulation of shoot system development	0.00805189	3	12.5792	AT1G17790 AT1G27320 AT4G36710
GO:0051259 Protein complex oligomerization	0.00805189	3	12.5792	AT1G07400 AT1G59860 AT5G12020
GO:0051592 Response to calcium ion	0.00805189	3	12.5792	AT4G30960 AT5G37770 AT5G62070
GO:0010118 Stomatal movement	0.00871734	4	7.70615	AT1G04400 AT1G74710 AT2G47800 AT4G24020
GO:0009863 Salicylic acid mediated signaling pathway	0.0088576	5	5.74854	AT1G11050 AT3G17770 AT5G05140 AT5G64310 AT5G67080
GO:0015729 Oxaloacetate transport	0.00905661	2	28.5128	AT2G22500 AT4G24570
GO:0018171 Peptidyl-cysteine oxidation	0.00905661	2	28.5128	AT5G15120 AT5G39890
GO:0019441 Tryptophan catabolic process to kynurenine	0.00905661	2	28.5128	AT2G40000 AT3G55840
GO:0034059 Response to anoxia	0.00905661	2	28.5128	AT2G47520 AT4G33070
GO:0071218 Cellular response to misfolded protein	0.00905661	2	28.5128	AT1G26800 AT3G57340
GO:1901562 Response to paraquat	0.00905661	2	28.5128	AT4G17410 AT4G27940
GO:0006839 Mitochondrial transport	0.00905661	2	28.5128	AT2G22500 AT4G24570
GO:0032787 Monocarboxylic acid metabolic process	0.0105688	8	3.4985	AT1G15840 AT2G02230 AT3G17770 AT4G22530 AT4G39140 AT5G05880 AT5G64430 AT5G67080
GO:0048574 Long-day photoperiodism-flowering	0.0105688	3	11.255	AT1G04400 AT1G72390 AT5G37770
GO:0009615 Response to virus	0.010979	4	7.12819	AT2G20990 AT2G22010 AT5G09590 AT5G44870
GO:0006351 Transcription-DNA-templated	0.0110723	6	4.45512	AT1G09950 AT2G38560 AT3G14880 AT3G21430 AT4G18890 AT5G25520
GO:0009787 Regulation of abscisic acid-activated signaling pathway	0.0121086	3	10.6923	AT4G27657 AT5G60410 AT5G62470
GO:0070483 Detection of hypoxia	0.0126954	2	23.7606	AT5G15120 AT5G39890
GO:0071329 Cellular response to sucrose stimulus	0.0126954	2	23.7606	AT1G27320 AT5G44110
GO:0080037 Negative regulation of cytokinin-activated signaling pathway	0.0126954	2	23.7606	AT1G19770 AT3G59940
GO:0006369 Termination of RNA polymerase II transcription	0.0126954	2	23.7606	AT1G66500 AT5G43620
GO:2000143 Negative regulation of DNA-templated transcription-initiation	0.0126954	2	23.7606	AT3G48510 AT5G50360
GO:0006497 Protein lipidation	0.0126954	2	23.7606	AT2G40810 AT5G45900
GO:0090558 Plant epidermis development	0.0129776	12	2.56872	AT1G04360 AT1G06410 AT1G19000 AT1G61100 AT3G13600 AT3G18170 AT3G43110 AT3G57010 AT4G33440 AT5G11100 AT5G15870 AT5G17910
GO:0055062 Phosphate ion homeostasis	0.0133416	3	10.1831	AT1G30320 AT1G68670 AT5G04340
GO:0006796 Phosphate-containing compound metabolic process	0.0133416	3	10.1831	AT4G11860 AT4G30780 AT5G67080
GO:0042430 Indole-containing compound metabolic process	0.0134369	5	5.09156	AT1G07135 AT1G11050 AT3G02800 AT3G13310 AT4G33440
GO:2000028 Regulation of photoperiodism-flowering	0.0145846	4	6.48017	AT1G04400 AT3G09670 AT5G40340 AT5G62640
GO:0016554 Cytidine to uridine editing	0.0149839	3	9.72026	AT3G11460 AT3G14330 AT5G52630
GO:0019439 Aromatic compound catabolic process	0.0149839	3	9.72026	AT2G30800 AT5G04460 AT5G15260
GO:0033365 Protein localization to organelle	0.0155969	4	6.33617	AT1G07740 AT1G77770 AT3G08760 AT4G29790
GO:0010030 Positive regulation of seed germination	0.0163223	3	9.29764	AT1G75220 AT2G43820 AT4G39850
GO:0010075 Regulation of meristem growth	0.0163223	3	9.29764	AT1G04400 AT2G18510 AT3G52770
GO:0032957 Inositol trisphosphate metabolic process	0.0163223	2	20.3663	AT4G18010 AT5G16760
GO:0042440 Pigment metabolic process	0.0163223	4	6.19843	AT2G25530 AT3G16140 AT5G24320 AT5G65890
GO:0048366 Leaf development	0.0163223	8	3.20368	AT1G69910 AT4G02440 AT4G31160 AT5G02880 AT5G27150 AT5G47390 AT5G64430 AT5G67080
GO:0050829 Defense response to Gram-negative bacterium	0.0163223	3	9.29764	AT1G74710 AT2G23810 AT3G50950
GO:0072344 Rescue of stalled ribosome	0.0163223	2	20.3663	AT2G47090 AT3G62240
GO:0007130 Synaptonemal complex assembly	0.0163223	2	20.3663	AT5G16270 AT5G40840
GO:0051707 Response to other organism	0.0183737	3	8.91024	AT2G30110 AT3G53160 AT5G64930
GO:0051085 Chaperone cofactor-dependent protein refolding	0.0187773	4	5.94016	AT3G47940 AT3G57340 AT4G28480 AT5G09590
GO:1901657 Glycosyl compound metabolic process	0.0204695	3	8.55383	AT5G05350 AT5G58160 AT5G63130
GO:0010581 Regulation of starch biosynthetic process	0.0206049	2	17.8205	AT3G02140 AT4G32190
GO:0033169 Histone H3-K9 demethylation	0.0206049	2	17.8205	AT1G11950 AT5G04240
GO:0070814 Hydrogen sulfide biosynthetic process	0.0206049	2	17.8205	AT3G22890 AT5G43780
GO:0098719 Sodium ion import across plasma membrane	0.0206049	2	17.8205	AT3G06370 AT5G27150
GO:1901605 Alpha-amino acid metabolic process	0.0206049	5	4.51151	AT1G03220 AT1G22400 AT1G62420 AT5G07730 AT5G39050
GO:0009697 Salicylic acid biosynthetic process	0.0206049	2	17.8205	AT1G10170 AT1G74710
GO:0006470 Protein dephosphorylation	0.0214302	5	4.45512	AT2G30020 AT2G33700 AT4G31750 AT5G27840 AT5G36250
GO:0010187 Negative regulation of seed germination	0.0244636	3	7.92021	AT1G03790 AT2G42620 AT5G47610
GO:0051172 Negative regulation of nitrogen compound metabolic process	0.0244636	3	7.92021	AT1G19980 AT1G67340 AT5G49000
GO:0009793 Embryo development ending in seed dormancy	0.0252104	17	1.98329	AT1G11710 AT1G15165 AT1G61030 AT1G67440 AT1G77450 AT2G18510 AT2G21470 AT2G22870 AT3G14180 AT3G19580 AT4G26500 AT4G31160 AT4G35540 AT5G08790 AT5G55840 AT5G56930 AT5G62090
GO:0010115 Regulation of abscisic acid biosynthetic process	0.0252104	2	15.8404	AT1G20780 AT5G62470
GO:0034051 Negative regulation of plant-type hypersensitive response	0.0252104	2	15.8404	AT2G20310 AT5G13190
GO:0071423 Malate transmembrane transport	0.0252104	2	15.8404	AT2G22500 AT4G24570
GO:0006379 MRNA cleavage	0.0252104	2	15.8404	AT1G66500 AT5G43620
GO:0009061 Anaerobic respiration	0.0252104	2	15.8404	AT1G33055 AT5G15120
GO:0009845 Seed germination	0.0252625	5	4.24297	AT1G74360 AT4G03430 AT4G18010 AT4G32320 AT5G57710
GO:1901361 Organic cyclic compound catabolic process	0.0260602	3	7.63735	AT2G30800 AT4G39140 AT5G04460
GO:0009638 Phototropism	0.0260602	3	7.63735	AT1G04400 AT3G19830 AT4G37250
GO:0009910 Negative regulation of flower development	0.026109	4	5.28014	AT2G38560 AT4G34430 AT5G22290 AT5G60410
GO:0006996 Organelle organization	0.0268708	8	2.88008	AT1G59218 AT1G77770 AT2G32450 AT3G63220 AT4G11110 AT4G34430 AT5G49000 AT5G64310
GO:0045087 Innate immune response	0.0272626	5	4.1443	AT1G42540 AT1G73080 AT1G75020 AT2G02220 AT5G37770
GO:2000280 Regulation of root development	0.0274942	4	5.18414	AT1G31930 AT2G47520 AT5G04340 AT5G52310
GO:0031325 Positive regulation of cellular metabolic process	0.0281582	3	7.37399	AT3G05670 AT3G27700 AT5G25520
GO:0009864 Induced systemic resistance-jasmonic acid mediated signaling pathway	0.0295372	2	14.2564	AT1G42540 AT3G15210
GO:0031349 Positive regulation of defense response	0.0295372	2	14.2564	AT1G02660 AT2G31880
GO:0052542 Defense response by callose deposition	0.0295372	2	14.2564	AT1G28380 AT5G58430
GO:1990414 Replication-born double-strand break repair via sister chromatid exchange	0.0295372	2	14.2564	AT5G16270 AT5G40840
GO:0009628 Response to abiotic stimulus	0.0295372	2	14.2564	AT1G02660 AT1G19020
GO:0009788 Negative regulation of abscisic acid-activated signaling pathway	0.0339616	4	4.83267	AT1G09950 AT3G02140 AT3G11410 AT3G47080
GO:0009631 Cold acclimation	0.0339616	4	4.83267	AT1G18740 AT4G08500 AT4G31420 AT5G59820
GO:0010162 Seed dormancy process	0.0355487	3	6.68268	AT1G30100 AT1G78390 AT2G38560
GO:0042026 Protein refolding	0.0355487	3	6.68268	AT2G25140 AT5G09590 AT5G15450
GO:0090351 Seedling development	0.0355487	3	6.68268	AT4G18010 AT5G11460 AT5G57710
GO:0071805 Potassium ion transmembrane transport	0.0385453	3	6.48017	AT3G06370 AT4G32650 AT5G27150
GO:0009909 Regulation of flower development	0.0386441	5	3.75168	AT1G04400 AT1G27320 AT1G66400 AT4G37250 AT5G37770
GO:0015995 Chlorophyll biosynthetic process	0.0405456	4	4.52583	AT1G18460 AT1G44446 AT3G19830 AT5G62170
GO:0016226 Iron-sulfur cluster assembly	0.0405456	3	6.28958	AT4G26500 AT5G50210 AT5G65720
GO:0030388 Fructose 1,6-bisphosphate metabolic process	0.0405456	2	11.8803	AT2G36460 AT3G54050
GO:0032922 Circadian regulation of gene expression	0.0405456	2	11.8803	AT1G04400 AT5G64170
GO:0034613 Cellular protein localization	0.0405456	4	4.52583	AT1G06410 AT1G79920 AT2G26920 AT3G12360
GO:0042128 Nitrate assimilation	0.0405456	2	11.8803	AT2G15620 AT4G24020
GO:0006656 Phosphatidylcholine biosynthetic process	0.0405456	2	11.8803	AT1G71697 AT4G15130
GO:0019375 Galactolipid biosynthetic process	0.0461538	2	10.9664	AT1G12640 AT3G11670
GO:0006000 Fructose metabolic process	0.0461538	2	10.9664	AT3G54050 AT5G51830
GO:0045927 Positive regulation of growth	0.0461538	2	10.9664	AT1G29400 AT5G07290
GO:1901001 Negative regulation of response to salt stress	0.0461538	2	10.9664	AT4G37260 AT5G62090
GO:0006997 Nucleus organization	0.0461538	2	10.9664	AT1G71360 AT4G26455
GO:0010540 Basipetal auxin transport	0.0527414	2	10.1831	AT1G78100 AT4G30960
GO:0018205 Peptidyl-lysine modification	0.0527414	2	10.1831	AT1G19980 AT4G34340
GO:0007062 Sister chromatid cohesion	0.0527414	2	10.1831	AT5G16270 AT5G40840
GO:0019252 Starch biosynthetic process	0.0529614	3	5.62752	AT4G18240 AT4G32190 AT5G51830
GO:0008104 Protein localization	0.0530407	4	4.13228	AT1G13340 AT1G18560 AT4G29440 AT5G35570
GO:0042752 Regulation of circadian rhythm	0.0561502	3	5.48322	AT1G04400 AT2G18915 AT5G52660
GO:0006623 Protein targeting to vacuole	0.0561502	3	5.48322	AT1G09070 AT3G61710 AT4G35870
GO:0016049 Cell growth	0.0574641	4	4.01588	AT1G20970 AT1G71940 AT5G11460 AT5G24870
GO:0007568 Aging	0.0574641	4	4.01588	AT2G42620 AT4G05320 AT4G32070 AT5G15260
GO:0009750 Response to fructose	0.0576645	2	9.50425	AT1G31930 AT4G34390
GO:0009850 Auxin metabolic process	0.0576645	2	9.50425	AT5G14420 AT5G26600
GO:0010099 Regulation of photomorphogenesis	0.0576645	2	9.50425	AT4G02440 AT5G08790
GO:0006002 Fructose 6-phosphate metabolic process	0.0576645	2	9.50425	AT3G24090 AT3G54050
GO:0043328 Protein transport to vacuole involved in ubiquitin-dependent protein catabolic process via the multivesicular body sorting pathway	0.0576645	2	9.50425	AT2G38410 AT5G01760
GO:0008361 Regulation of cell size	0.0576645	2	9.50425	AT5G08790 AT5G42350
GO:0002237 Response to molecule of bacterial origin	0.0576861	5	3.30009	AT1G55450 AT2G17120 AT4G31800 AT4G36150 AT5G57035
GO:0010629 Negative regulation of gene expression	0.0579889	6	2.88981	AT1G61900 AT2G36960 AT2G46510 AT3G10040 AT4G29790 AT5G52530
GO:0048827 Phyllome development	0.0593528	5	3.26981	AT1G08315 AT3G12970 AT4G31160 AT5G15780 AT5G66810
GO:0035556 Intracellular signal transduction	0.0616494	7	2.58535	AT1G08650 AT1G12680 AT2G46070 AT3G21295 AT3G57530 AT4G35500 AT5G58350
GO:0002221 Pattern recognition receptor signaling pathway	0.0634508	2	8.91024	AT3G09830 AT5G66850
GO:0043069 Negative regulation of programmed cell death	0.0634508	2	8.91024	AT4G19700 AT5G47910
GO:0044270 Cellular nitrogen compound catabolic process	0.0634508	2	8.91024	AT2G30800 AT5G04460
GO:0046700 Heterocycle catabolic process	0.0634508	2	8.91024	AT2G30800 AT5G04460
GO:0048316 Seed development	0.0649153	13	1.90672	AT1G17870 AT1G62420 AT1G71000 AT2G18540 AT3G07150 AT3G18020 AT5G15340 AT5G42290 AT5G44260 AT5G51440 AT5G51980 AT5G52530 AT5G58160
GO:0010208 Pollen wall assembly	0.0702577	2	8.38611	AT3G24090 AT5G11110
GO:0031408 Oxylipin biosynthetic process	0.0702577	2	8.38611	AT1G72520 AT3G11670
GO:0034620 Cellular response to unfolded protein	0.0702577	2	8.38611	AT2G26150 AT5G09590
GO:0034976 Response to endoplasmic reticulum stress	0.0757432	3	4.75213	AT3G10800 AT5G22290 AT5G42050
GO:0006887 Exocytosis	0.0757432	3	4.75213	AT3G14090 AT4G02350 AT5G58430
GO:0043928 Exonucleolytic catabolism of deadenylated mRNA	0.0767116	2	7.92021	AT1G61470 AT5G22250
GO:0044030 Regulation of DNA methylation	0.0767116	2	7.92021	AT1G09320 AT1G36370
GO:0070727 Cellular macromolecule localization	0.0767116	2	7.92021	AT5G35570 AT5G65910
GO:0090693 Plant organ senescence	0.0767116	2	7.92021	AT4G22530 AT4G30780
GO:0009749 Response to glucose	0.0788398	3	4.64882	AT1G31930 AT4G34390 AT5G01820
GO:0016925 Protein sumoylation	0.0838073	2	7.50336	AT2G21470 AT5G60410
GO:1900057 Positive regulation of leaf senescence	0.0838073	2	7.50336	AT1G77450 AT4G18170
GO:0006730 One-carbon metabolic process	0.0838073	2	7.50336	AT1G36370 AT3G55630
GO:0009970 Cellular response to sulfate starvation	0.0910414	2	7.12819	AT1G78000 AT2G27050
GO:0043067 Regulation of programmed cell death	0.0910414	2	7.12819	AT4G19700 AT5G45100
GO:0048481 Plant ovule development	0.0910414	3	4.3642	AT5G60410 AT5G62000 AT5G62090
GO:0009630 Gravitropism	0.0910414	3	4.3642	AT1G31930 AT1G42540 AT5G49665
GO:0009624 Response to nematode	0.0951083	4	3.31544	AT2G47800 AT4G17490 AT4G32650 AT5G46040
GO:0010817 Regulation of hormone levels	0.0980764	2	6.78875	AT3G62660 AT5G66580
GO:0071369 Cellular response to ethylene stimulus	0.0980764	2	6.78875	AT1G07135 AT5G67080
GO:0006863 Purine nucleobase transport	0.0980764	2	6.78875	AT1G19770 AT1G57990
GO:0007049 Cell cycle	0.0980764	2	6.78875	AT3G12970 AT5G62170
GO:0060560 Developmental growth involved in morphogenesis	0.0981106	3	4.19305	AT1G20970 AT1G61900 AT1G71940
GO:0006974 Cellular response to DNA damage stimulus	0.0981106	3	4.19305	AT1G55460 AT2G30110 AT4G34430
GO:0009789 Positive regulation of abscisic acid-activated signaling pathway	0.0993921	3	4.03482	AT4G23450 AT5G58430 AT5G62470
GO:0009851 Auxin biosynthetic process	0.0993921	2	6.48017	AT2G38860 AT5G17300
GO:0009894 Regulation of catabolic process	0.0993921	1	23.7606	AT3G10250
GO:0009937 Regulation of gibberellic acid mediated signaling pathway	0.0993921	1	23.7606	AT5G66730
GO:0009945 Radial axis specification	0.0993921	1	23.7606	AT1G69270
GO:0010114 Response to red light	0.0993921	4	3.16808	AT1G04570 AT1G32870 AT5G44110 AT5G66580
GO:0010184 Cytokinin transport	0.0993921	1	23.7606	AT1G19770
GO:0010541 Acropetal auxin transport	0.0993921	1	23.7606	AT1G78100
GO:0010617 Circadian regulation of calcium ion oscillation	0.0993921	1	23.7606	AT1G04400
GO:0015031 Protein transport	0.0993921	3	3.96011	AT1G13340 AT4G29440 AT5G01760
GO:0015969 Guanosine tetraphosphate metabolic process	0.0993921	1	23.7606	AT3G14050
GO:0016051 Carbohydrate biosynthetic process	0.0993921	2	6.48017	AT5G44260 AT5G51830
GO:0016571 Histone methylation	0.0993921	2	6.48017	AT4G29790 AT5G22450
GO:0016574 Histone ubiquitination	0.0993921	1	23.7606	AT2G02760
GO:0019433 Triglyceride catabolic process	0.0993921	1	23.7606	AT5G04040
GO:0032268 Regulation of cellular protein metabolic process	0.0993921	1	23.7606	AT3G51910
GO:0034971 Histone H3-R17 methylation	0.0993921	1	23.7606	AT4G17410
GO:0036092 Phosphatidylinositol-3-phosphate biosynthetic process	0.0993921	1	23.7606	AT1G22620
GO:0040008 Regulation of growth	0.0993921	2	6.19843	AT2G37980 AT5G60410
GO:0042325 Regulation of phosphorylation	0.0993921	1	23.7606	AT5G03470
GO:0042550 Photosystem I stabilization	0.0993921	1	23.7606	AT3G11670
GO:0042659 Regulation of cell fate specification	0.0993921	1	23.7606	AT4G18170
GO:0043090 Amino acid import	0.0993921	1	23.7606	AT5G40780
GO:0043207 Response to external biotic stimulus	0.0993921	1	23.7606	AT3G50480
GO:0006047 UDP-N-acetylglucosamine metabolic process	0.0993921	1	23.7606	AT3G24090
GO:0045144 Meiotic sister chromatid segregation	0.0993921	1	23.7606	AT1G61030
GO:0046482 Para-aminobenzoic acid metabolic process	0.0993921	1	23.7606	AT2G43820
GO:0006094 Gluconeogenesis	0.0993921	2	6.19843	AT2G36460 AT3G54050
GO:0006096 Glycolytic process	0.0993921	3	3.96011	AT2G36460 AT3G04050 AT3G49160
GO:0046740 Transport of virus in host-cell to cell	0.0993921	1	23.7606	AT2G20990
GO:0046901 Tetrahydrofolylpolyglutamate biosynthetic process	0.0993921	1	23.7606	AT3G55630
GO:0051453 Regulation of intracellular pH	0.0993921	2	6.48017	AT3G06370 AT5G27150
GO:0055082 Cellular chemical homeostasis	0.0993921	1	23.7606	AT1G72200
GO:0071036 Nuclear polyadenylation-dependent snoRNA catabolic process	0.0993921	1	23.7606	AT2G32415
GO:0071037 Nuclear polyadenylation-dependent snRNA catabolic process	0.0993921	1	23.7606	AT2G32415
GO:0071039 Nuclear polyadenylation-dependent CUT catabolic process	0.0993921	1	23.7606	AT2G32415
GO:0071040 Nuclear polyadenylation-dependent antisense transcript catabolic process	0.0993921	1	23.7606	AT2G32415
GO:0071044 Histone mRNA catabolic process	0.0993921	1	23.7606	AT2G32415
GO:0071922 Regulation of cohesin loading	0.0993921	1	23.7606	AT1G61030
GO:0072718 Response to cisplatin	0.0993921	1	23.7606	AT5G13240
GO:0080026 Response to indolebutyric acid	0.0993921	1	23.7606	AT2G46070
GO:0090070 Positive regulation of ribosome biogenesis	0.0993921	1	23.7606	AT4G31420
GO:0090522 Vesicle tethering involved in exocytosis	0.0993921	1	23.7606	AT4G02350
GO:0097435 Supramolecular fiber organization	0.0993921	1	23.7606	AT2G32450
GO:1901679 Nucleotide transmembrane transport	0.0993921	1	23.7606	AT5G07320
GO:1902476 Chloride transmembrane transport	0.0993921	1	23.7606	AT1G73020
GO:1902884 Positive regulation of response to oxidative stress	0.0993921	1	23.7606	AT4G17410
GO:0006378 MRNA polyadenylation	0.0993921	2	6.19843	AT1G66500 AT5G43620
GO:2000379 Positive regulation of reactive oxygen species metabolic process	0.0993921	1	23.7606	AT1G04400
GO:2000630 Positive regulation of miRNA metabolic process	0.0993921	1	23.7606	AT4G03430
GO:2000636 Positive regulation of primary miRNA processing	0.0993921	1	23.7606	AT4G03430
GO:0000256 Allantoin catabolic process	0.0993921	1	23.7606	AT5G43600
GO:0006779 Porphyrin-containing compound biosynthetic process	0.0993921	2	6.48017	AT3G16140 AT5G65890
GO:0006990 Positive regulation of transcription from RNA polymerase II promoter involved in unfolded protein response	0.0993921	1	23.7606	AT3G10800
GO:0009785 Blue light signaling pathway	0.104564	2	5.94016	AT1G04400 AT3G24180
GO:0010020 Chloroplast fission	0.104564	2	5.94016	AT1G58200 AT5G10490
GO:0031328 Positive regulation of cellular biosynthetic process	0.104564	2	5.94016	AT1G24580 AT4G27657
GO:0032968 Positive regulation of transcription elongation from RNA polymerase II promoter	0.104564	2	5.94016	AT4G10710 AT4G22940
GO:0009645 Response to low light intensity stimulus	0.104564	2	5.94016	AT3G16140 AT5G66580
GO:0051762 Sesquiterpene biosynthetic process	0.111711	2	5.70255	AT2G23230 AT5G05350
GO:0090630 Activation of GTPase activity	0.111711	2	5.70255	AT3G07890 AT4G29950
GO:0009648 Photoperiodism	0.111711	2	5.70255	AT5G19420 AT5G51980
GO:0009961 Response to 1-aminocyclopropane-1-carboxylic acid	0.117048	1	17.8205	AT1G61340
GO:0010025 Wax biosynthetic process	0.117048	2	5.28014	AT4G34100 AT5G62470
GO:0010038 Response to metal ion	0.117048	2	5.48322	AT2G26530 AT5G37770
GO:0010113 Negative regulation of systemic acquired resistance	0.117048	1	17.8205	AT5G60410
GO:0010136 Ureide catabolic process	0.117048	1	17.8205	AT5G43600
GO:0010351 Lithium ion transport	0.117048	1	17.8205	AT5G27150
GO:0015858 Nucleoside transport	0.117048	1	17.8205	AT4G05120
GO:0016556 MRNA modification	0.117048	1	17.8205	AT5G55740
GO:0001887 Selenium compound metabolic process	0.117048	1	17.8205	AT3G22890
GO:0019674 NAD metabolic process	0.117048	1	17.8205	AT1G21640
GO:0030029 Actin filament-based process	0.117048	1	17.8205	AT5G56180
GO:0002215 Defense response to nematode	0.117048	1	17.8205	AT1G74360
GO:0031348 Negative regulation of defense response	0.117048	2	5.28014	AT1G74710 AT5G48380
GO:0031468 Nuclear membrane reassembly	0.117048	1	17.8205	AT4G15410
GO:0033523 Histone H2B ubiquitination	0.117048	1	17.8205	AT2G02760
GO:0036293 Response to decreased oxygen levels	0.117048	1	17.8205	AT1G69760
GO:0042335 Cuticle development	0.117048	2	5.28014	AT2G42620 AT4G34100
GO:0045132 Meiotic chromosome segregation	0.117048	1	17.8205	AT1G61030
GO:0046856 Phosphatidylinositol dephosphorylation	0.117048	2	5.28014	AT1G22620 AT4G18010
GO:0048508 Embryonic meristem development	0.117048	1	17.8205	AT1G69270
GO:0050777 Negative regulation of immune response	0.117048	1	17.8205	AT5G35580
GO:0051176 Positive regulation of sulfur metabolic process	0.117048	1	17.8205	AT5G50210
GO:0051177 Meiotic sister chromatid cohesion	0.117048	1	17.8205	AT5G03470
GO:0055046 Microgametogenesis	0.117048	2	5.48322	AT1G12970 AT3G23670
GO:0071836 Nectar secretion	0.117048	1	17.8205	AT5G11110
GO:0080117 Secondary growth	0.117048	1	17.8205	AT1G27320
GO:0080121 AMP transport	0.117048	1	17.8205	AT5G07320
GO:0080167 Response to karrikin	0.117048	1	17.8205	AT5G57710
GO:0080175 Phragmoplast microtubule organization	0.117048	1	17.8205	AT3G23670
GO:0090153 Regulation of sphingolipid biosynthetic process	0.117048	1	17.8205	AT1G42470
GO:0097501 Stress response to metal ion	0.117048	1	17.8205	AT4G27940
GO:0006501 C-terminal protein lipidation	0.117048	1	17.8205	AT5G45900
GO:0006568 Tryptophan metabolic process	0.117048	2	5.48322	AT4G05010 AT5G26600
GO:0006641 Triglyceride metabolic process	0.117048	1	17.8205	AT5G04040
GO:0006680 Glucosylceramide catabolic process	0.117048	1	17.8205	AT3G24180
GO:0006741 NADP biosynthetic process	0.117048	1	17.8205	AT1G21640
GO:0009695 Jasmonic acid biosynthetic process	0.117048	2	5.48322	AT1G72520 AT3G25780
GO:0010119 Regulation of stomatal movement	0.119737	3	3.44912	AT2G46070 AT3G11410 AT4G18950
GO:0009734 Auxin-activated signaling pathway	0.119737	3	3.44912	AT1G14000 AT2G23810 AT5G17300
GO:0009736 Cytokinin-activated signaling pathway	0.119737	3	3.44912	AT1G27320 AT1G78100 AT2G41310
GO:0009860 Pollen tube growth	0.120102	5	2.42455	AT3G08970 AT3G27960 AT4G02350 AT5G27840 AT5G58380
GO:0009744 Response to sucrose	0.123859	3	3.39438	AT1G31930 AT4G34390 AT5G08790
GO:0007033 Vacuole organization	0.130599	2	4.91599	AT4G33240 AT5G64430
GO:0051641 Cellular localization	0.132877	3	3.28993	AT1G27430 AT4G37880 AT5G19420
GO:0010182 Sugar mediated signaling pathway	0.134395	2	4.75213	AT3G20770 AT5G64930
GO:0010224 Response to UV-B	0.134395	3	3.19173	AT1G32870 AT3G28030 AT5G59820
GO:0010508 Positive regulation of autophagy	0.134395	1	14.2564	AT2G38470
GO:0015986 ATP synthesis coupled proton transport	0.134395	2	4.75213	AT2G07698 AT2G07777
GO:0034243 Regulation of transcription elongation from RNA polymerase II promoter	0.134395	1	14.2564	AT2G38560
GO:0042823 Pyridoxal phosphate biosynthetic process	0.134395	1	14.2564	AT3G16050
GO:0045017 Glycerolipid biosynthetic process	0.134395	1	14.2564	AT1G12640
GO:0050684 Regulation of mRNA processing	0.134395	1	14.2564	AT4G35500
GO:0051410 Detoxification of nitrogen compound	0.134395	1	14.2564	AT3G44300
GO:0055069 Zinc ion homeostasis	0.134395	1	14.2564	AT4G30110
GO:0060862 Negative regulation of floral organ abscission	0.134395	1	14.2564	AT2G31880
GO:0080148 Negative regulation of response to water deprivation	0.134395	1	14.2564	AT5G14420
GO:0090549 Response to carbon starvation	0.134395	1	14.2564	AT5G63190
GO:0006302 Double-strand break repair	0.134395	2	4.75213	AT5G16270 AT5G40840
GO:0006354 DNA-templated transcription-elongation	0.134395	1	14.2564	AT5G64170
GO:1902065 Response to L-glutamate	0.134395	1	14.2564	AT4G08500
GO:1902182 Shoot apical meristem development	0.134395	1	14.2564	AT3G57880
GO:0006370 7-methylguanosine mRNA capping	0.134395	1	14.2564	AT3G20650
GO:2000071 Regulation of defense response by callose deposition	0.134395	1	14.2564	AT5G66850
GO:0006541 Glutamine metabolic process	0.134395	1	14.2564	AT3G24090
GO:0006885 Regulation of pH	0.134395	2	4.75213	AT3G06370 AT5G01680
GO:0007231 Osmosensory signaling pathway	0.134395	1	14.2564	AT5G47910
GO:0008615 Pyridoxine biosynthetic process	0.134395	1	14.2564	AT3G16050
GO:0009396 Folic acid-containing compound biosynthetic process	0.134395	1	14.2564	AT3G55630
GO:0009413 Response to flooding	0.134395	1	14.2564	AT2G47090
GO:0009653 Anatomical structure morphogenesis	0.134395	1	14.2564	AT5G56180
GO:0033036 Macromolecule localization	0.136942	2	4.59883	AT1G25390 AT1G55450
GO:0048878 Chemical homeostasis	0.136942	2	4.59883	AT1G11320 AT1G72200
GO:2000067 Regulation of root morphogenesis	0.136942	2	4.59883	AT1G31930 AT4G34390
GO:0009658 Chloroplast organization	0.139706	6	2.07617	AT1G67440 AT2G17700 AT2G30040 AT3G60400 AT4G27670 AT5G15450
GO:0046686 Response to cadmium ion	0.142445	3	3.09921	AT1G62740 AT4G08500 AT4G17410
GO:0006289 Nucleotide-excision repair	0.143782	2	4.45512	AT3G28030 AT4G15475
GO:0010155 Regulation of proton transport	0.147732	1	11.8803	AT3G15340
GO:0010188 Response to microbial phytotoxin	0.147732	1	11.8803	AT1G10170
GO:0010305 Leaf vascular tissue pattern formation	0.147732	2	4.32011	AT1G14000 AT3G52770
GO:0010447 Response to acidic pH	0.147732	1	11.8803	AT3G45650
GO:0015866 ADP transport	0.147732	1	11.8803	AT5G07320
GO:0015867 ATP transport	0.147732	1	11.8803	AT5G07320
GO:0001732 Formation of cytoplasmic translation initiation complex	0.147732	1	11.8803	AT1G36730
GO:0019563 Glycerol catabolic process	0.147732	1	11.8803	AT3G17770
GO:0033500 Carbohydrate homeostasis	0.147732	1	11.8803	AT5G47910
GO:0034440 Lipid oxidation	0.147732	1	11.8803	AT1G72520
GO:0035825 Homologous recombination	0.147732	1	11.8803	AT1G80810
GO:0042149 Cellular response to glucose starvation	0.147732	1	11.8803	AT1G15330
GO:0043153 Entrainment of circadian clock by photoperiod	0.147732	1	11.8803	AT1G04400
GO:0043433 Negative regulation of DNA-binding transcription factor activity	0.147732	1	11.8803	AT3G52770
GO:0048577 Negative regulation of short-day photoperiodism-flowering	0.147732	1	11.8803	AT5G04240
GO:0006109 Regulation of carbohydrate metabolic process	0.147732	1	11.8803	AT1G13900
GO:0050776 Regulation of immune response	0.147732	1	11.8803	AT3G50950
GO:0006145 Purine nucleobase catabolic process	0.147732	1	11.8803	AT5G43600
GO:0070588 Calcium ion transmembrane transport	0.147732	2	4.32011	AT1G55730 AT5G07320
GO:0006275 Regulation of DNA replication	0.147732	1	11.8803	AT5G04590
GO:0006283 Transcription-coupled nucleotide-excision repair	0.147732	1	11.8803	AT3G61800
GO:0090391 Granum assembly	0.147732	1	11.8803	AT1G28530
GO:1900036 Positive regulation of cellular response to heat	0.147732	1	11.8803	AT5G66080
GO:2000082 Regulation of L-ascorbic acid biosynthetic process	0.147732	1	11.8803	AT3G20770
GO:2000904 Regulation of starch metabolic process	0.147732	1	11.8803	AT1G42430
GO:0000244 Spliceosomal tri-snRNP complex assembly	0.147732	1	11.8803	AT4G03430
GO:0006855 Xenobiotic transmembrane transport	0.147732	1	11.8803	AT5G07320
GO:0007112 Male meiosis cytokinesis	0.147732	1	11.8803	AT3G23670
GO:0000028 Ribosomal small subunit assembly	0.147732	2	4.32011	AT1G67440 AT2G07696
GO:0009435 NAD biosynthetic process	0.147732	1	11.8803	AT5G50210
GO:0009652 Thigmotropism	0.147732	1	11.8803	AT1G31930
GO:0010193 Response to ozone	0.14902	2	4.19305	AT1G72520 AT5G55120
GO:0016036 Cellular response to phosphate starvation	0.15006	4	2.43699	AT1G27320 AT1G62300 AT2G26660 AT5G60410
GO:0006520 Cellular amino acid metabolic process	0.15006	4	2.43699	AT1G18460 AT2G18700 AT3G16050 AT4G11280
GO:0048364 Root development	0.151239	11	1.61338	AT1G12320 AT1G22400 AT1G31930 AT1G56560 AT1G67530 AT1G79920 AT4G28480 AT5G05880 AT5G17910 AT5G35570 AT5G49665
GO:0009846 Pollen germination	0.154772	3	2.88981	AT3G61710 AT4G02350 AT4G35540
GO:0048580 Regulation of post-embryonic development	0.155012	2	4.07325	AT1G68490 AT3G63220
GO:0019264 Glycine biosynthetic process from serine	0.163077	1	10.1831	AT1G36370
GO:0002229 Defense response to oomycetes	0.163077	3	2.77722	AT1G15530 AT4G02410 AT5G60270
GO:0033692 Cellular polysaccharide biosynthetic process	0.163077	1	10.1831	AT5G07340
GO:0046655 Folic acid metabolic process	0.163077	1	10.1831	AT1G36370
GO:0048026 Positive regulation of mRNA splicing-via spliceosome	0.163077	1	10.1831	AT2G18510
GO:0048638 Regulation of developmental growth	0.163077	3	2.77722	AT1G55460 AT3G21700 AT3G62660
GO:0060776 Simple leaf morphogenesis	0.163077	1	10.1831	AT3G15070
GO:0071108 Protein K48-linked deubiquitination	0.163077	1	10.1831	AT4G11860
GO:0071244 Cellular response to carbon dioxide	0.163077	1	10.1831	AT2G46070
GO:0071493 Cellular response to UV-B	0.163077	1	10.1831	AT4G34280
GO:0098655 Cation transmembrane transport	0.163077	1	10.1831	AT5G07320
GO:1900367 Positive regulation of defense response to insect	0.163077	1	10.1831	AT2G22300
GO:1904278 Positive regulation of wax biosynthetic process	0.163077	1	10.1831	AT5G62470
GO:2000113 Negative regulation of cellular macromolecule biosynthetic process	0.163077	1	10.1831	AT4G37250
GO:0000271 Polysaccharide biosynthetic process	0.163077	1	10.1831	AT3G62720
GO:0006542 Glutamine biosynthetic process	0.163077	1	10.1831	AT3G53180
GO:0006565 L-serine catabolic process	0.163077	1	10.1831	AT1G36370
GO:0009739 Response to gibberellin	0.163077	3	2.81376	AT3G16350 AT4G19700 AT5G47390
GO:0006874 Cellular calcium ion homeostasis	0.163965	2	3.85308	AT1G42540 AT1G55730
GO:1901135 Carbohydrate derivative metabolic process	0.168243	5	2.06017	AT3G03790 AT3G43110 AT5G07340 AT5G65890 AT5G67080
GO:1900150 Regulation of defense response to fungus	0.17017	2	3.75168	AT5G66850 AT5G67300
GO:0006995 Cellular response to nitrogen starvation	0.17017	2	3.75168	AT3G61710 AT5G45900
GO:0007131 Reciprocal meiotic recombination	0.17017	2	3.75168	AT4G32190 AT5G16730
GO:0009962 Regulation of flavonoid biosynthetic process	0.174177	1	8.91024	AT5G04410
GO:0010264 Myo-inositol hexakisphosphate biosynthetic process	0.174177	1	8.91024	AT5G16760
GO:0010358 Leaf shaping	0.174177	1	8.91024	AT3G52770
GO:0000914 Phragmoplast assembly	0.174177	1	8.91024	AT3G23670
GO:0010600 Regulation of auxin biosynthetic process	0.174177	1	8.91024	AT5G17300
GO:0001934 Positive regulation of protein phosphorylation	0.174177	1	8.91024	AT4G30790
GO:0032456 Endocytic recycling	0.174177	1	8.91024	AT2G20990
GO:0003006 Developmental process involved in reproduction	0.174177	1	8.91024	AT1G15330
GO:0042180 Cellular ketone metabolic process	0.174177	1	8.91024	AT5G42830
GO:0043666 Regulation of phosphoprotein phosphatase activity	0.174177	1	8.91024	AT1G07990
GO:0045487 Gibberellin catabolic process	0.174177	1	8.91024	AT1G02400
GO:0045732 Positive regulation of protein catabolic process	0.174177	1	8.91024	AT3G53230
GO:0045934 Negative regulation of nucleobase-containing compound metabolic process	0.174177	1	8.91024	AT3G63220
GO:0051365 Cellular response to potassium ion starvation	0.174177	1	8.91024	AT5G63320
GO:0052746 Inositol phosphorylation	0.174177	1	8.91024	AT5G16760
GO:0060866 Leaf abscission	0.174177	1	8.91024	AT1G74710
GO:0070301 Cellular response to hydrogen peroxide	0.174177	1	8.91024	AT1G34190
GO:0071395 Cellular response to jasmonic acid stimulus	0.174177	1	8.91024	AT5G67080
GO:0106167 Extracellular ATP signaling	0.174177	1	8.91024	AT2G22300
GO:0006346 DNA methylation-dependent heterochromatin assembly	0.174177	1	8.91024	AT1G09320
GO:1901332 Negative regulation of lateral root development	0.174177	1	8.91024	AT1G77000
GO:1901642 Nucleoside transmembrane transport	0.174177	1	8.91024	AT4G05120
GO:0000184 Nuclear-transcribed mRNA catabolic process-nonsense-mediated decay	0.174177	1	8.91024	AT5G19400
GO:0007029 Endoplasmic reticulum organization	0.174177	1	8.91024	AT2G20990
GO:0000413 Protein peptidyl-prolyl isomerization	0.174177	2	3.65548	AT2G21130 AT5G35100
GO:0009650 UV protection	0.174177	1	8.91024	AT2G02760
GO:0009812 Flavonoid metabolic process	0.175731	2	3.56409	AT2G25530 AT5G42830
GO:0006338 Chromatin remodeling	0.175731	2	3.56409	AT1G04400 AT5G04240
GO:0009553 Embryo sac development	0.175925	3	2.60787	AT1G15330 AT1G61140 AT5G60410
GO:0009911 Positive regulation of flower development	0.181736	2	3.47717	AT1G04400 AT5G62000
GO:0048510 Regulation of timing of transition from vegetative to reproductive phase	0.181736	2	3.47717	AT1G35560 AT1G72390
GO:0000122 Negative regulation of transcription by RNA polymerase II	0.181736	2	3.47717	AT5G47390 AT5G62090
GO:0009942 Longitudinal axis specification	0.186199	1	7.92021	AT1G69270
GO:0010183 Pollen tube guidance	0.186199	2	3.39438	AT1G15330 AT5G60410
GO:0000741 Karyogamy	0.186199	1	7.92021	AT1G31470
GO:0010244 Response to low fluence blue light stimulus by blue low-fluence system	0.186199	1	7.92021	AT1G04400
GO:0010310 Regulation of hydrogen peroxide metabolic process	0.186199	1	7.92021	AT1G10170
GO:0000003 Reproduction	0.186199	1	7.92021	AT3G21430
GO:0034497 Protein localization to phagophore assembly site	0.186199	1	7.92021	AT2G40810
GO:0035304 Regulation of protein dephosphorylation	0.186199	1	7.92021	AT2G31820
GO:0044804 Autophagy of nucleus	0.186199	1	7.92021	AT2G40810
GO:0006048 UDP-N-acetylglucosamine biosynthetic process	0.186199	1	7.92021	AT3G24090
GO:0045088 Regulation of innate immune response	0.186199	1	7.92021	AT5G66850
GO:0048438 Floral whorl development	0.186199	1	7.92021	AT5G27220
GO:0048509 Regulation of meristem development	0.186199	1	7.92021	AT1G27320
GO:0048571 Long-day photoperiodism	0.186199	1	7.92021	AT3G27700
GO:1900424 Regulation of defense response to bacterium	0.186199	1	7.92021	AT5G66850
GO:0006605 Protein targeting	0.186199	1	7.92021	AT4G30600
GO:0006655 Phosphatidylglycerol biosynthetic process	0.186199	1	7.92021	AT3G60620
GO:0008285 Negative regulation of cell population proliferation	0.186199	2	3.39438	AT4G13395 AT5G62000
GO:0030163 Protein catabolic process	0.192485	3	2.458	AT1G31130 AT1G75860 AT2G22010
GO:2000022 Regulation of jasmonic acid mediated signaling pathway	0.196808	2	3.24009	AT4G31550 AT5G67300
GO:0009856 Pollination	0.199369	1	7.12819	AT4G30780
GO:0015914 Phospholipid transport	0.199369	1	7.12819	AT3G27870
GO:0019048 Modulation by virus of host process	0.199369	1	7.12819	AT1G31280
GO:0000070 Mitotic sister chromatid segregation	0.199369	1	7.12819	AT1G61030
GO:0022622 Root system development	0.199369	1	7.12819	AT4G08500
GO:0005987 Sucrose catabolic process	0.199369	1	7.12819	AT1G56560
GO:0042372 Phylloquinone biosynthetic process	0.199369	1	7.12819	AT1G74710
GO:0045047 Protein targeting to ER	0.199369	1	7.12819	AT4G30600
GO:0070646 Protein modification by small protein removal	0.199369	1	7.12819	AT3G07090
GO:0071038 Nuclear polyadenylation-dependent tRNA catabolic process	0.199369	1	7.12819	AT2G32415
GO:0071051 Polyadenylation-dependent snoRNA 3'-end processing	0.199369	1	7.12819	AT2G32415
GO:0071483 Cellular response to blue light	0.199369	1	7.12819	AT5G18670
GO:0000289 Nuclear-transcribed mRNA poly(A) tail shortening	0.199369	1	7.12819	AT5G22250
GO:0009610 Response to symbiotic fungus	0.199369	1	7.12819	AT3G50480
GO:0009643 Photosynthetic acclimation	0.199369	1	7.12819	AT5G59820

## Sheet: Cvi_C2
Supplementary Dataset S7. GO enrichment analysis of clustered DEGs.
Pathway	Enrichment FDR	# of Genes	Fold Enrichment	Genes
GO:0009414 Response to water deprivation	7.88958e-77	159	6.52199	AT1G02930 AT1G05500 AT1G07985 AT1G11050 AT1G12320 AT1G16840 AT1G17870 AT1G18300 AT1G22190 AT1G22890 AT1G22985 AT1G23710 AT1G27150 AT1G27320 AT1G28200 AT1G30320 AT1G30360 AT1G32230 AT1G32560 AT1G35720 AT1G43160 AT1G46768 AT1G52690 AT1G54290 AT1G55450 AT1G56600 AT1G59910 AT1G60650 AT1G62510 AT1G63090 AT1G64065 AT1G67920 AT1G68500 AT1G69270 AT1G73390 AT1G73920 AT1G75370 AT1G75400 AT1G76590 AT1G76980…
GO:0009651 Response to salt stress	2.6792e-48	96	6.97902	AT1G05690 AT1G09950 AT1G10170 AT1G13930 AT1G15100 AT1G17870 AT1G18300 AT1G22890 AT1G23710 AT1G24460 AT1G27320 AT1G28200 AT1G28380 AT1G32230 AT1G35720 AT1G43160 AT1G50460 AT1G51500 AT1G53540 AT1G54050 AT1G54100 AT1G56600 AT1G59910 AT1G60940 AT1G61340 AT1G68410 AT1G69270 AT1G73880 AT1G76070 AT2G02710 AT2G17840 AT2G18250 AT2G19450 AT2G23450 AT2G24100 AT2G26190 AT2G27310 AT2G33700 AT2G35510 AT2G36270…
GO:0009737 Response to abscisic acid	3.06281e-45	118	5.10795	AT1G09950 AT1G11050 AT1G12130 AT1G12320 AT1G13360 AT1G15430 AT1G17147 AT1G18300 AT1G21000 AT1G21670 AT1G22985 AT1G23710 AT1G28200 AT1G30320 AT1G30360 AT1G31930 AT1G35720 AT1G43160 AT1G51500 AT1G54100 AT1G56600 AT1G61340 AT1G64065 AT1G68410 AT1G69270 AT1G70590 AT1G76070 AT1G76700 AT1G78280 AT1G79520 AT2G17787 AT2G17840 AT2G19450 AT2G21180 AT2G23450 AT2G26190 AT2G26980 AT2G27310 AT2G31820 AT2G33700…
GO:0042742 Defense response to bacterium	6.61089e-44	123	4.74308	AT1G02120 AT1G03610 AT1G07360 AT1G08050 AT1G08060 AT1G10170 AT1G11050 AT1G15530 AT1G17147 AT1G18300 AT1G18900 AT1G22890 AT1G23710 AT1G27170 AT1G27320 AT1G32230 AT1G32530 AT1G33520 AT1G33980 AT1G49000 AT1G55450 AT1G59910 AT1G60730 AT1G62422 AT1G64065 AT1G64610 AT1G67920 AT1G70160 AT1G76070 AT1G76700 AT1G78830 AT2G20310 AT2G22300 AT2G23450 AT2G26975 AT2G27050 AT2G27310 AT2G31130 AT2G34730 AT2G37710…
GO:0044248 Cellular catabolic process	3.32694e-42	82	7.14569	AT1G01650 AT1G04530 AT1G05500 AT1G06200 AT1G08050 AT1G12440 AT1G12710 AT1G13360 AT1G21680 AT1G32530 AT1G47530 AT1G52342 AT1G68140 AT1G68500 AT1G70160 AT1G71350 AT1G73880 AT1G74790 AT1G75400 AT1G76590 AT1G76980 AT1G77280 AT1G79520 AT2G01490 AT2G02230 AT2G02710 AT2G03690 AT2G18700 AT2G20560 AT2G23450 AT2G28120 AT2G31130 AT2G34730 AT2G36320 AT2G38000 AT2G38800 AT2G38820 AT2G45500 AT3G01990 AT3G03790…
GO:0016567 Protein ubiquitination	3.57751e-42	94	6.04132	AT1G03770 AT1G05690 AT1G06110 AT1G08710 AT1G10170 AT1G12760 AT1G14200 AT1G15100 AT1G17145 AT1G21760 AT1G21780 AT1G22500 AT1G23780 AT1G24440 AT1G26800 AT1G27910 AT1G29340 AT1G47056 AT1G49850 AT1G55000 AT1G56610 AT1G63090 AT1G63900 AT1G66650 AT1G67900 AT1G70320 AT1G72200 AT1G75380 AT1G75950 AT1G78420 AT2G02230 AT2G17450 AT2G18915 AT2G22010 AT2G36630 AT3G03740 AT3G05200 AT3G07370 AT3G09770 AT3G09790…
GO:0006970 Response to osmotic stress	1.29447e-39	71	7.91537	AT1G07985 AT1G08570 AT1G13360 AT1G17147 AT1G21000 AT1G22190 AT1G27320 AT1G30360 AT1G32230 AT1G32560 AT1G35720 AT1G43160 AT1G43700 AT1G50460 AT1G58200 AT1G60940 AT1G61340 AT1G67920 AT1G70590 AT1G73920 AT1G75400 AT1G76590 AT1G79520 AT2G18250 AT2G21180 AT2G35300 AT2G35510 AT3G03341 AT3G03740 AT3G03790 AT3G04640 AT3G10340 AT3G20250 AT3G24190 AT3G25870 AT3G27330 AT3G45640 AT3G46930 AT3G47080 AT3G50910…
GO:0009611 Response to wounding	2.2988e-33	95	4.68095	AT1G01470 AT1G01650 AT1G01720 AT1G07985 AT1G08050 AT1G11050 AT1G13390 AT1G17147 AT1G18300 AT1G20490 AT1G21000 AT1G23710 AT1G28200 AT1G30360 AT1G32920 AT1G33980 AT1G43160 AT1G55450 AT1G59910 AT1G61340 AT1G64900 AT1G66760 AT1G67920 AT1G69760 AT1G70590 AT1G73080 AT1G74790 AT1G75960 AT1G76070 AT1G77280 AT1G77360 AT1G78280 AT1G78830 AT2G02220 AT2G02860 AT2G17220 AT2G23340 AT2G23450 AT2G24100 AT2G27310…
GO:0050832 Defense response to fungus	1.06998e-31	86	4.9104	AT1G01470 AT1G01650 AT1G08050 AT1G11050 AT1G17147 AT1G18300 AT1G20490 AT1G21670 AT1G23710 AT1G30360 AT1G32530 AT1G45145 AT1G51090 AT1G55450 AT1G59910 AT1G64610 AT1G67850 AT1G67920 AT1G70160 AT1G74790 AT1G75380 AT1G76070 AT1G76700 AT2G22300 AT2G27310 AT2G30020 AT2G34730 AT2G38870 AT2G40140 AT2G43590 AT3G04350 AT3G04640 AT3G08760 AT3G12140 AT3G15518 AT3G19990 AT3G21690 AT3G26210 AT3G26220 AT3G26600…
GO:0006355 Regulation of transcription-DNA-templated	1.51574e-31	128	3.44017	AT1G01720 AT1G05690 AT1G07530 AT1G07980 AT1G10170 AT1G13450 AT1G13960 AT1G19000 AT1G19485 AT1G21450 AT1G22190 AT1G22985 AT1G28050 AT1G28360 AT1G29220 AT1G30810 AT1G31310 AT1G32870 AT1G34180 AT1G34370 AT1G35460 AT1G43160 AT1G43700 AT1G44810 AT1G50600 AT1G51700 AT1G52520 AT1G54060 AT1G58100 AT1G67970 AT1G68240 AT1G73730 AT1G76580 AT1G77300 AT1G80010 AT2G02470 AT2G04890 AT2G17930 AT2G20400 AT2G22300…
GO:0009755 Hormone-mediated signaling pathway	2.86873e-25	57	6.00249	AT1G03610 AT1G08570 AT1G11050 AT1G12320 AT1G13390 AT1G15430 AT1G17147 AT1G18300 AT1G19000 AT1G21000 AT1G23710 AT1G32530 AT1G33050 AT1G34200 AT1G55450 AT1G59910 AT1G64065 AT1G64610 AT1G64900 AT1G76070 AT1G78280 AT2G03470 AT2G31820 AT2G36630 AT2G38000 AT2G38800 AT2G38820 AT2G39400 AT3G04640 AT3G05220 AT3G07790 AT3G08760 AT3G12570 AT3G15518 AT3G26910 AT3G27390 AT3G29000 AT3G63380 AT4G06746 AT4G22360…
GO:0009416 Response to light stimulus	8.86866e-25	99	3.49975	AT1G02650 AT1G12330 AT1G12440 AT1G16840 AT1G18900 AT1G19140 AT1G20620 AT1G21680 AT1G21770 AT1G22500 AT1G27750 AT1G30360 AT1G32530 AT1G33230 AT1G45976 AT1G47530 AT1G47710 AT1G49032 AT1G73390 AT1G74750 AT1G75370 AT1G75400 AT1G75810 AT1G76590 AT1G76980 AT1G78830 AT1G79160 AT1G80920 AT2G03390 AT2G12190 AT2G21180 AT2G27680 AT2G30490 AT2G31160 AT2G35830 AT2G47460 AT2G47890 AT3G03790 AT3G04590 AT3G09390…
GO:0031347 Regulation of defense response	2.85531e-24	67	4.83555	AT1G08050 AT1G11050 AT1G17147 AT1G18300 AT1G21670 AT1G23710 AT1G28200 AT1G32530 AT1G55450 AT1G59910 AT1G64610 AT1G64900 AT1G70590 AT1G74790 AT1G76070 AT1G76700 AT1G78280 AT2G02220 AT2G23420 AT2G23450 AT2G37980 AT2G38000 AT2G39400 AT2G43590 AT3G04640 AT3G07780 AT3G08760 AT3G13330 AT3G15518 AT3G17770 AT3G21690 AT3G26200 AT3G26210 AT3G26600 AT3G26910 AT3G29000 AT3G51890 AT3G54000 AT3G59350 AT3G59880…
GO:0007165 Signal transduction	7.61943e-24	92	3.5928	AT1G02890 AT1G03440 AT1G03970 AT1G08050 AT1G16270 AT1G16840 AT1G18900 AT1G20110 AT1G21670 AT1G27170 AT1G28200 AT1G30320 AT1G48090 AT1G56520 AT1G62422 AT1G68340 AT1G70160 AT1G70590 AT1G70780 AT1G72710 AT1G73880 AT1G74790 AT1G76700 AT1G78830 AT1G79660 AT2G01190 AT2G02710 AT2G18700 AT2G23420 AT2G24100 AT2G26980 AT2G31130 AT2G34355 AT2G45570 AT3G02750 AT3G05990 AT3G07565 AT3G10340 AT3G12350 AT3G13330…
GO:1901701 Cellular response to oxygen-containing compound	1.18788e-22	58	5.21364	AT1G13390 AT1G15430 AT1G16840 AT1G17147 AT1G27170 AT1G28200 AT1G32530 AT1G55450 AT1G56520 AT1G64610 AT1G64900 AT1G68410 AT1G73880 AT1G76700 AT1G78280 AT2G02710 AT2G03470 AT2G23450 AT2G31820 AT2G36950 AT2G43590 AT3G02750 AT3G04640 AT3G05220 AT3G07790 AT3G08760 AT3G12350 AT3G14830 AT3G15518 AT3G26220 AT3G26600 AT3G26910 AT3G27390 AT3G29000 AT3G46660 AT3G59350 AT3G60110 AT4G08180 AT4G21510 AT4G27350…
GO:0009751 Response to salicylic acid	2.99315e-20	48	5.66788	AT1G02120 AT1G05560 AT1G05690 AT1G08050 AT1G12130 AT1G13960 AT1G43160 AT1G55450 AT1G61340 AT1G64610 AT1G67850 AT1G67920 AT2G04880 AT2G06010 AT2G23450 AT2G37710 AT2G38000 AT2G45820 AT3G04640 AT3G08760 AT3G09370 AT3G13330 AT3G26220 AT3G26230 AT3G26600 AT3G26910 AT3G29000 AT3G49780 AT3G50410 AT3G51890 AT3G59880 AT4G05320 AT4G22530 AT4G31800 AT4G36090 AT5G02320 AT5G04760 AT5G08790 AT5G13330 AT5G39785…
GO:0098542 Defense response to other organism	3.46629e-18	67	3.73994	AT1G03970 AT1G13360 AT1G13390 AT1G14200 AT1G15190 AT1G21670 AT1G29340 AT1G30360 AT1G30860 AT1G63090 AT1G64140 AT1G64900 AT1G69760 AT1G70590 AT1G71000 AT1G76980 AT1G77280 AT1G77360 AT1G78280 AT2G23420 AT2G24100 AT2G36410 AT2G36950 AT2G38000 AT3G02750 AT3G05200 AT3G13910 AT3G17770 AT3G21295 AT3G26200 AT3G26230 AT3G45660 AT3G47080 AT3G50910 AT3G51090 AT3G51940 AT3G54000 AT3G56030 AT3G61790 AT4G03420…
GO:0006511 Ubiquitin-dependent protein catabolic process	1.27412e-17	45	5.23618	AT1G19310 AT1G32340 AT1G66650 AT1G70320 AT1G75950 AT1G77000 AT2G02760 AT2G17200 AT2G18915 AT2G21270 AT2G22010 AT2G40930 AT2G42030 AT2G44410 AT2G47970 AT3G09790 AT3G18290 AT3G21690 AT3G50080 AT3G53970 AT3G58040 AT3G61790 AT4G02890 AT4G03510 AT4G15420 AT4G15475 AT4G17410 AT4G27880 AT4G29040 AT4G31670 AT4G33210 AT4G38630 AT5G01720 AT5G02310 AT5G03240 AT5G06460 AT5G08139 AT5G20620 AT5G20910 AT5G45360…
GO:0010035 Response to inorganic substance	3.6552e-16	65	3.49157	AT1G08050 AT1G13390 AT1G21670 AT1G23780 AT1G28200 AT1G32790 AT1G49000 AT1G52342 AT1G63090 AT1G64900 AT1G68410 AT1G73880 AT1G74790 AT1G75400 AT1G76070 AT1G76590 AT1G76990 AT2G02710 AT2G27510 AT2G27680 AT2G34355 AT2G36320 AT2G36410 AT2G36770 AT2G43590 AT2G45500 AT3G01990 AT3G02740 AT3G03440 AT3G13330 AT3G15450 AT3G19990 AT3G21690 AT3G26950 AT3G27520 AT3G49780 AT3G50910 AT3G51890 AT3G63380 AT4G01870…
GO:1901575 Organic substance catabolic process	4.17587e-16	34	6.46183	AT1G04530 AT1G05500 AT1G12710 AT1G19000 AT1G32530 AT1G33420 AT1G64140 AT1G68500 AT1G70160 AT1G71350 AT1G73880 AT1G76590 AT2G02710 AT2G36320 AT2G38000 AT3G08760 AT3G10210 AT3G17770 AT3G19920 AT3G26580 AT3G26600 AT3G51370 AT3G60110 AT3G61790 AT3G63160 AT4G00750 AT4G09750 AT5G11600 AT5G12010 AT5G20070 AT5G24870 AT5G42940 AT5G64430 AT5G65910
GO:0032870 Cellular response to hormone stimulus	8.89807e-16	29	7.66508	AT1G01650 AT1G13390 AT1G16840 AT1G23710 AT1G28200 AT1G30320 AT1G63090 AT1G76700 AT2G03470 AT2G23450 AT2G36950 AT2G43590 AT2G45570 AT3G17770 AT3G46660 AT3G59350 AT3G60110 AT4G01870 AT4G29670 AT5G13810 AT5G20050 AT5G36220 AT5G39050 AT5G40720 AT5G44060 AT5G50450 AT5G57035 AT5G59400 AT5G64230
GO:0006979 Response to oxidative stress	3.49533e-15	48	4.24776	AT1G02930 AT1G09970 AT1G11050 AT1G13340 AT1G14870 AT1G17147 AT1G18300 AT1G20620 AT1G23710 AT1G32230 AT1G35720 AT1G45145 AT1G56600 AT1G64610 AT1G74790 AT1G76070 AT1G78380 AT2G15560 AT2G29450 AT2G35510 AT2G47180 AT3G02860 AT3G04640 AT3G08760 AT3G15518 AT3G21690 AT3G45640 AT3G46930 AT3G62770 AT3G63380 AT4G11280 AT4G11600 AT4G17410 AT4G20830 AT4G28300 AT4G36500 AT4G36670 AT5G01410 AT5G05140 AT5G06750…
GO:0009723 Response to ethylene	3.49533e-15	29	7.27942	AT1G02120 AT1G05690 AT1G13960 AT1G18300 AT1G31930 AT1G32230 AT2G01930 AT2G19560 AT2G21240 AT2G27050 AT2G35550 AT2G38820 AT2G47460 AT3G07790 AT3G09370 AT3G16770 AT3G20770 AT4G03030 AT4G11280 AT4G22360 AT4G32020 AT5G02320 AT5G05140 AT5G08560 AT5G13330 AT5G26600 AT5G42520 AT5G60680 AT5G64430
GO:0009753 Response to jasmonic acid	1.00391e-14	49	4.05737	AT1G01650 AT1G08050 AT1G11050 AT1G12130 AT1G13360 AT1G13960 AT1G18300 AT1G20490 AT1G23710 AT1G30320 AT1G33230 AT1G43160 AT1G51360 AT1G61340 AT1G63090 AT1G64140 AT1G64900 AT1G67420 AT1G73080 AT1G75960 AT1G77360 AT1G78280 AT2G23420 AT2G28120 AT3G09370 AT3G16770 AT3G17770 AT3G19990 AT3G21690 AT3G24420 AT3G46660 AT3G47080 AT4G01870 AT4G11280 AT4G19390 AT4G22530 AT4G37760 AT5G06750 AT5G08790 AT5G13330…
GO:0010150 Leaf senescence	1.37412e-14	31	6.37758	AT1G08050 AT1G21000 AT1G27300 AT1G27320 AT1G34190 AT1G54130 AT1G64140 AT1G76980 AT1G79520 AT2G02710 AT2G22300 AT3G03790 AT3G11340 AT3G17770 AT3G26210 AT3G62770 AT4G01870 AT4G24590 AT4G30790 AT4G34310 AT4G38630 AT4G39140 AT5G08560 AT5G08790 AT5G17860 AT5G39050 AT5G52310 AT5G59420 AT5G64230 AT5G64430 AT5G64930
GO:0002376 Immune system process	2.6553e-14	35	5.43539	AT1G03970 AT1G13360 AT1G17147 AT1G18300 AT1G23710 AT1G49000 AT1G62422 AT1G67920 AT1G76070 AT1G78830 AT2G23450 AT2G27310 AT2G34730 AT2G36410 AT2G37980 AT2G39400 AT3G15518 AT3G21690 AT3G26220 AT3G26910 AT3G29000 AT3G49780 AT3G57120 AT3G63380 AT4G01870 AT4G30780 AT4G36670 AT5G05140 AT5G06750 AT5G20050 AT5G25280 AT5G39050 AT5G39785 AT5G44910 AT5G46080
GO:0009408 Response to heat	2.6553e-14	31	6.21734	AT1G03190 AT1G08550 AT1G13930 AT1G16030 AT1G17870 AT1G21760 AT1G35720 AT1G53540 AT1G54050 AT2G20560 AT2G32120 AT2G47180 AT3G09350 AT3G10800 AT3G12580 AT3G24500 AT3G28030 AT3G51910 AT4G15410 AT4G17230 AT4G28300 AT4G29040 AT4G38630 AT5G05630 AT5G06780 AT5G16820 AT5G47910 AT5G52640 AT5G57050 AT5G67030 AT5G67300
GO:0009637 Response to blue light	3.57339e-14	24	8.47673	AT1G04530 AT1G05860 AT2G18915 AT2G23420 AT2G32450 AT2G36630 AT2G46340 AT2G47890 AT3G24190 AT3G27350 AT4G01120 AT4G28880 AT4G31875 AT4G33980 AT4G35510 AT5G02950 AT5G20070 AT5G20610 AT5G35970 AT5G42900 AT5G43630 AT5G57360 AT5G66590 AT5G67190
GO:0009642 Response to light intensity	3.57339e-14	34	5.53871	AT1G03610 AT1G08570 AT1G10170 AT1G19000 AT1G32530 AT1G73920 AT1G76590 AT1G79520 AT2G02710 AT2G18700 AT2G24100 AT2G36320 AT2G38800 AT2G38820 AT3G15450 AT3G15780 AT3G24190 AT4G00750 AT4G01870 AT4G03420 AT4G13530 AT4G14500 AT4G21510 AT4G27450 AT4G38810 AT5G01750 AT5G05965 AT5G14120 AT5G16370 AT5G21940 AT5G35970 AT5G54300 AT5G65380 AT5G66590
GO:0071456 Cellular response to hypoxia	1.35555e-13	33	5.46503	AT1G01720 AT1G03610 AT1G09070 AT1G13360 AT1G14200 AT1G18300 AT1G23710 AT1G26410 AT1G26800 AT1G54050 AT1G61340 AT1G63090 AT1G69890 AT2G26190 AT2G26660 AT2G40140 AT3G04640 AT3G18290 AT3G24500 AT3G49780 AT3G55980 AT4G11660 AT4G17230 AT4G24230 AT4G26270 AT4G27450 AT4G27460 AT5G04340 AT5G20230 AT5G47910 AT5G62520 AT5G63790 AT5G65207
GO:0009409 Response to cold	4.51655e-13	41	4.25029	AT1G05690 AT1G16670 AT1G20620 AT1G21760 AT1G22190 AT1G22890 AT1G23710 AT1G27320 AT1G35720 AT1G43160 AT1G46768 AT1G50460 AT1G56600 AT1G59910 AT1G60170 AT1G60650 AT1G67280 AT1G68500 AT1G69270 AT2G17840 AT2G19450 AT2G20990 AT2G22300 AT2G23420 AT2G36320 AT2G40140 AT2G47180 AT3G22330 AT3G29000 AT3G45640 AT4G02520 AT4G03430 AT4G08500 AT4G33980 AT5G04590 AT5G06760 AT5G23070 AT5G42900 AT5G52310 AT5G57123…
GO:1901565 Organonitrogen compound catabolic process	2.02984e-12	26	6.4453	AT1G01650 AT1G06200 AT1G12440 AT1G13360 AT1G21680 AT1G71940 AT1G76990 AT2G01490 AT2G03690 AT2G18700 AT2G23450 AT2G28120 AT2G31130 AT2G38820 AT3G03790 AT3G15450 AT4G08180 AT4G13530 AT4G24590 AT4G35510 AT4G36670 AT5G16370 AT5G18130 AT5G26600 AT5G39050 AT5G50450
GO:0009266 Response to temperature stimulus	2.84178e-12	25	6.65188	AT1G08570 AT1G21670 AT1G27300 AT1G30360 AT1G64065 AT1G67920 AT1G68140 AT1G69760 AT1G71000 AT1G76070 AT1G76590 AT2G24100 AT2G46790 AT3G07370 AT3G12580 AT3G57750 AT4G15410 AT4G36500 AT5G03990 AT5G05965 AT5G12010 AT5G25210 AT5G54300 AT5G60610 AT5G60680
GO:0019748 Secondary metabolic process	3.00524e-12	39	4.18425	AT1G08050 AT1G60730 AT1G62422 AT1G63300 AT1G64140 AT1G64900 AT1G67920 AT1G70160 AT1G73390 AT1G76980 AT2G20560 AT2G27510 AT2G34355 AT2G36630 AT2G36770 AT2G43590 AT3G01990 AT3G03440 AT3G08760 AT3G10450 AT3G21690 AT3G24420 AT3G26200 AT3G29000 AT3G57380 AT3G63380 AT4G06746 AT4G13360 AT4G15490 AT4G22530 AT5G03700 AT5G04860 AT5G12010 AT5G19440 AT5G42830 AT5G51160 AT5G58160 AT5G64230 AT5G65660
GO:0048316 Seed development	1.3593e-11	44	3.61337	AT1G02380 AT1G02680 AT1G06110 AT1G16650 AT1G17870 AT1G18610 AT1G24881 AT1G27300 AT1G30860 AT1G32560 AT1G47530 AT1G67920 AT1G71000 AT1G75830 AT2G28420 AT2G30680 AT2G35300 AT2G36270 AT2G40170 AT2G42450 AT2G44980 AT2G46660 AT3G15590 AT3G29260 AT3G57030 AT4G03200 AT4G30150 AT4G34310 AT5G01390 AT5G03180 AT5G04000 AT5G05965 AT5G06760 AT5G17270 AT5G24970 AT5G46070 AT5G49690 AT5G50170 AT5G51980 AT5G52530…
GO:0010200 Response to chitin	1.52476e-11	35	4.3653	AT1G11050 AT1G17147 AT1G18300 AT1G21000 AT1G23710 AT1G55450 AT1G59910 AT1G63090 AT1G64065 AT1G64610 AT1G73880 AT1G76070 AT1G76700 AT2G27310 AT3G04640 AT3G08760 AT3G15518 AT3G26910 AT3G29000 AT3G45640 AT3G47080 AT3G49780 AT3G54000 AT3G59350 AT4G28300 AT4G30780 AT4G32020 AT4G36500 AT4G38940 AT5G05140 AT5G06750 AT5G25910 AT5G44060 AT5G46080 AT5G65920
GO:0010243 Response to organonitrogen compound	7.29644e-11	29	4.92522	AT1G03610 AT1G03970 AT1G07985 AT1G11020 AT1G21670 AT1G62422 AT1G67920 AT1G70590 AT1G78830 AT2G18700 AT2G23450 AT2G38000 AT3G04350 AT3G09390 AT3G17770 AT3G26210 AT3G57120 AT4G29670 AT4G35510 AT4G36090 AT4G36670 AT4G39140 AT5G16370 AT5G18130 AT5G21940 AT5G39785 AT5G57035 AT5G60680 AT5G65207
GO:0033993 Response to lipid	7.93943e-11	28	5.07962	AT1G03610 AT1G27150 AT1G62510 AT1G64900 AT1G68500 AT1G70780 AT1G72200 AT1G76590 AT2G02370 AT2G03470 AT2G30530 AT2G34355 AT3G01200 AT3G03341 AT3G08760 AT3G09390 AT3G10340 AT3G56460 AT3G63380 AT4G06746 AT4G14500 AT4G36670 AT5G06750 AT5G19050 AT5G21940 AT5G36220 AT5G39785 AT5G42940
GO:0045892 Negative regulation of transcription-DNA-templated	9.3915e-11	27	5.23109	AT1G03770 AT1G17760 AT1G27750 AT1G60650 AT1G62300 AT1G75380 AT2G35540 AT2G46790 AT3G01320 AT3G02860 AT3G08020 AT3G09370 AT3G48390 AT3G61050 AT4G05420 AT4G11660 AT4G33980 AT4G36900 AT5G02320 AT5G04590 AT5G08550 AT5G08790 AT5G42900 AT5G44280 AT5G56930 AT5G63190 AT5G63320
GO:0009620 Response to fungus	1.0344e-10	34	4.17533	AT1G13360 AT1G18900 AT1G22190 AT1G30860 AT1G51360 AT1G62422 AT1G64065 AT1G71000 AT1G78830 AT2G23340 AT2G30020 AT2G37980 AT2G38000 AT2G39400 AT3G02260 AT3G13330 AT3G16030 AT3G21700 AT3G26200 AT3G26230 AT3G58710 AT4G06746 AT4G22530 AT4G27970 AT5G03700 AT5G05220 AT5G08790 AT5G13810 AT5G16370 AT5G17380 AT5G44060 AT5G57123 AT5G62900 AT5G65920
GO:0043161 Proteasome-mediated ubiquitin-dependent protein catabolic process	1.11551e-10	19	7.81768	AT1G12440 AT1G14570 AT1G27840 AT1G51710 AT1G70320 AT2G02760 AT2G22690 AT2G47970 AT3G07370 AT3G53970 AT4G04180 AT4G08455 AT4G15410 AT4G19700 AT4G29040 AT4G38630 AT5G20000 AT5G45100 AT5G58290
GO:0010224 Response to UV-B	2.19951e-10	16	9.53105	AT1G27840 AT1G32870 AT1G67500 AT2G47460 AT3G05210 AT3G17609 AT3G28030 AT3G45640 AT3G51240 AT5G01410 AT5G03240 AT5G11260 AT5G14170 AT5G41360 AT5G58760 AT5G63860
GO:0016226 Iron-sulfur cluster assembly	5.48456e-10	12	14.0863	AT1G32500 AT2G26060 AT3G24430 AT4G12130 AT4G22220 AT4G26500 AT5G03905 AT5G18400 AT5G49940 AT5G50210 AT5G50960 AT5G65720
GO:0045893 Positive regulation of transcription-DNA-templated	1.24016e-09	31	4.11047	AT1G03970 AT1G07530 AT1G34180 AT1G34190 AT1G43160 AT1G44810 AT1G46768 AT2G04880 AT2G30040 AT2G36270 AT2G40340 AT2G47460 AT3G11020 AT3G16770 AT3G22170 AT3G24500 AT3G50410 AT4G02640 AT4G17500 AT4G18880 AT4G36260 AT5G04410 AT5G08790 AT5G13330 AT5G20670 AT5G22220 AT5G44080 AT5G44190 AT5G49450 AT5G49520 AT5G61590
GO:0009738 Abscisic acid-activated signaling pathway	1.30244e-09	22	5.73888	AT1G07985 AT1G67920 AT1G69270 AT1G73390 AT1G73920 AT1G74740 AT1G77680 AT2G17220 AT2G26980 AT2G30020 AT3G45640 AT3G57530 AT3G63060 AT4G01026 AT5G05220 AT5G12010 AT5G39590 AT5G45860 AT5G45870 AT5G66780 AT5G66880 AT5G67190
GO:0071310 Cellular response to organic substance	1.56625e-09	24	5.17768	AT1G02890 AT1G27170 AT1G56520 AT1G68340 AT1G73880 AT1G78830 AT2G02710 AT3G12350 AT3G26600 AT3G53830 AT4G00750 AT4G16535 AT4G21510 AT4G35240 AT4G36090 AT4G40050 AT5G05965 AT5G11960 AT5G14120 AT5G44090 AT5G58720 AT5G59420 AT5G64430 AT5G67350
GO:0009793 Embryo development ending in seed dormancy	1.72424e-09	46	3.00478	AT1G02680 AT1G03910 AT1G15220 AT1G21650 AT1G32230 AT1G32500 AT1G32560 AT1G54060 AT1G60170 AT1G61030 AT1G71350 AT2G02955 AT2G19450 AT2G26060 AT2G26350 AT2G34570 AT2G34850 AT2G35300 AT2G35510 AT2G41260 AT2G41720 AT2G41945 AT2G43410 AT2G45330 AT3G07780 AT3G08640 AT3G08850 AT3G10070 AT3G14180 AT3G18290 AT3G54720 AT3G54760 AT4G02480 AT4G17330 AT4G26500 AT4G29660 AT4G29670 AT4G35540 AT5G06760 AT5G08790…
GO:0050793 Regulation of developmental process	1.75467e-09	30	4.15743	AT1G02380 AT1G05790 AT1G33420 AT1G48090 AT1G48110 AT1G58025 AT1G80010 AT2G01930 AT2G21240 AT2G30800 AT2G32450 AT2G35540 AT2G47820 AT3G12480 AT4G11110 AT4G14500 AT4G25170 AT4G27350 AT4G28260 AT5G02880 AT5G04460 AT5G15080 AT5G38560 AT5G46070 AT5G51980 AT5G52530 AT5G58470 AT5G60710 AT5G62580 AT5G64730
GO:0019752 Carboxylic acid metabolic process	2.88107e-09	29	4.19358	AT1G12440 AT1G12710 AT1G21680 AT1G27300 AT1G27980 AT1G64140 AT1G67420 AT1G73880 AT1G75830 AT1G78280 AT2G20920 AT2G34310 AT2G36950 AT2G38820 AT3G07565 AT3G08760 AT3G11930 AT3G26200 AT3G51090 AT3G60110 AT4G03200 AT4G13110 AT4G13530 AT4G24590 AT4G31130 AT5G18130 AT5G36220 AT5G54540 AT5G59420
GO:0009056 Catabolic process	1.51975e-08	13	9.60827	AT1G23120 AT3G01200 AT3G24420 AT3G46660 AT3G60590 AT4G15490 AT4G24990 AT4G31130 AT5G16880 AT5G19420 AT5G40720 AT5G60710 AT5G63260
GO:0006468 Protein phosphorylation	2.19008e-08	57	2.45409	AT1G11050 AT1G11300 AT1G15530 AT1G16270 AT1G20650 AT1G60940 AT1G69270 AT1G70520 AT1G71530 AT1G73080 AT1G74360 AT1G77280 AT2G02220 AT2G17220 AT2G23450 AT2G26980 AT2G36350 AT2G37710 AT2G46340 AT3G08760 AT3G15354 AT3G16030 AT3G17410 AT3G20830 AT3G24190 AT3G29160 AT3G45640 AT3G46930 AT3G51990 AT3G57120 AT3G57530 AT3G57750 AT4G02410 AT4G03230 AT4G11110 AT4G11570 AT4G22940 AT4G23180 AT4G27460 AT4G30960…
GO:0006281 DNA repair	3.78621e-08	19	5.57584	AT1G03190 AT1G15940 AT1G27840 AT1G48560 AT1G67500 AT1G80810 AT2G01440 AT2G02760 AT2G17930 AT2G18760 AT2G19490 AT2G28130 AT3G09100 AT3G20490 AT3G54760 AT4G36080 AT5G10950 AT5G14170 AT5G58760
GO:0009892 Negative regulation of metabolic process	5.26303e-08	26	4.03772	AT1G04590 AT1G05860 AT1G12330 AT1G18610 AT1G30320 AT1G47530 AT1G58470 AT1G63300 AT1G70160 AT1G73880 AT1G77280 AT2G01410 AT2G24050 AT3G03880 AT3G04560 AT3G04590 AT3G05220 AT3G13330 AT3G27520 AT4G23540 AT5G04460 AT5G10710 AT5G13310 AT5G16680 AT5G44080 AT5G64730
GO:0097305 Response to alcohol	5.26303e-08	18	5.79357	AT1G03610 AT1G74790 AT2G02710 AT3G03440 AT3G08760 AT3G15518 AT3G27390 AT4G19390 AT4G24590 AT4G25170 AT4G27970 AT5G03700 AT5G06750 AT5G21940 AT5G36220 AT5G42940 AT5G54300 AT5G57070
GO:0055085 Transmembrane transport	8.68395e-08	29	3.60569	AT1G51500 AT1G58200 AT1G67300 AT1G69870 AT1G76520 AT2G02860 AT2G28780 AT2G34355 AT2G34390 AT2G45960 AT3G13080 AT3G20660 AT3G45650 AT3G45660 AT3G53940 AT3G60160 AT3G60970 AT3G62700 AT4G18910 AT4G21680 AT4G36790 AT4G38380 AT4G39850 AT5G10190 AT5G14570 AT5G17860 AT5G46050 AT5G48970 AT5G58270
GO:0009415 Response to water	1.06527e-07	14	7.45011	AT1G08570 AT1G13360 AT1G69760 AT1G77280 AT2G17787 AT2G20560 AT4G23493 AT4G28300 AT4G29670 AT4G32020 AT5G03990 AT5G55370 AT5G57123 AT5G66400
GO:0043436 Oxoacid metabolic process	2.00737e-07	27	3.66532	AT1G19000 AT1G19140 AT1G20970 AT1G30360 AT1G52320 AT1G53760 AT1G60730 AT1G62510 AT1G64900 AT1G67920 AT1G70780 AT1G75960 AT2G23420 AT2G27510 AT2G36630 AT2G43590 AT3G01990 AT3G02750 AT3G15518 AT3G45660 AT3G53000 AT3G57380 AT3G63380 AT4G01870 AT5G10190 AT5G39590 AT5G42830
GO:0031327 Negative regulation of cellular biosynthetic process	3.22479e-07	13	7.51952	AT2G04865 AT2G30800 AT2G32450 AT3G12480 AT3G20020 AT4G11110 AT4G15410 AT4G17330 AT5G03450 AT5G04860 AT5G13970 AT5G39785 AT5G52530
GO:0007623 Circadian rhythm	4.03885e-07	16	5.75298	AT2G17840 AT2G18915 AT2G41310 AT2G46790 AT2G47890 AT3G07650 AT3G22170 AT3G46640 AT4G26150 AT4G26700 AT4G28610 AT4G30350 AT5G52310 AT5G54300 AT5G57360 AT5G59570
GO:0031146 SCF-dependent proteasomal ubiquitin-dependent protein catabolic process	5.33666e-07	14	6.57362	AT1G21760 AT1G47056 AT1G55590 AT1G75950 AT1G77000 AT3G50080 AT3G58530 AT4G02740 AT4G15475 AT4G33210 AT5G01720 AT5G51380 AT5G57360 AT5G57900
GO:0001666 Response to hypoxia	5.75629e-07	16	5.60158	AT1G17147 AT1G20970 AT1G64900 AT2G34390 AT3G08760 AT3G19760 AT3G20770 AT3G24420 AT3G26910 AT4G24230 AT4G27450 AT4G30780 AT5G46080 AT5G49690 AT5G63790 AT5G65207
GO:0032787 Monocarboxylic acid metabolic process	6.56953e-07	19	4.65224	AT1G06110 AT1G21770 AT1G32530 AT1G70160 AT1G76070 AT2G01490 AT2G02230 AT2G27310 AT3G17770 AT4G09750 AT4G13360 AT4G22530 AT4G36790 AT4G37320 AT4G38810 AT4G39140 AT5G16370 AT5G19050 AT5G64430
GO:0010029 Regulation of seed germination	6.9528e-07	11	8.78048	AT1G27320 AT1G54060 AT2G19450 AT3G63060 AT4G26150 AT4G28300 AT4G38630 AT5G02310 AT5G11310 AT5G66730 AT5G66880
GO:0048367 Shoot system development	7.58599e-07	27	3.42097	AT1G02890 AT1G48110 AT1G64610 AT1G70160 AT1G73920 AT2G30800 AT2G32450 AT2G35540 AT3G08760 AT3G12480 AT3G13330 AT3G16857 AT3G54760 AT3G57380 AT4G26000 AT4G28260 AT4G29040 AT5G15080 AT5G16680 AT5G38560 AT5G46070 AT5G46080 AT5G47400 AT5G51980 AT5G52530 AT5G58470 AT5G60710
GO:0009617 Response to bacterium	1.22903e-06	22	3.91986	AT1G31930 AT1G61340 AT1G67850 AT1G70590 AT1G71000 AT1G74790 AT2G29340 AT2G33830 AT3G12580 AT3G44300 AT3G45640 AT3G53180 AT3G59350 AT4G11220 AT4G13110 AT4G24230 AT4G32020 AT5G21940 AT5G49450 AT5G49520 AT5G49690 AT5G57890
GO:0010431 Seed maturation	1.57915e-06	10	9.2817	AT1G07985 AT1G54060 AT1G69760 AT2G38820 AT2G41945 AT3G07500 AT3G14180 AT4G32320 AT5G66730 AT5G67190
GO:0071712 ER-associated misfolded protein catabolic process	1.73316e-06	7	16.4341	AT1G19310 AT2G21270 AT2G42030 AT2G44410 AT4G03510 AT4G15420 AT5G03340
GO:0009648 Photoperiodism	2.02001e-06	8	12.7716	AT1G18610 AT1G70160 AT2G40080 AT3G08640 AT3G12480 AT3G26730 AT5G19420 AT5G51980
GO:0006357 Regulation of transcription by RNA polymerase II	2.56775e-06	28	3.1303	AT1G11950 AT1G13870 AT1G35460 AT1G67970 AT1G72210 AT1G77800 AT2G16770 AT2G22300 AT2G23760 AT3G02990 AT3G12510 AT3G21430 AT3G51910 AT3G57390 AT3G61740 AT4G02590 AT4G02880 AT4G09180 AT4G11660 AT4G18880 AT4G32040 AT5G13020 AT5G14170 AT5G14960 AT5G16820 AT5G22220 AT5G22330 AT5G27610
GO:0048522 Positive regulation of cellular process	3.24834e-06	16	4.91216	AT1G02650 AT1G17990 AT1G68410 AT1G80010 AT2G27090 AT3G17030 AT3G17712 AT3G17740 AT3G26730 AT4G02110 AT4G23840 AT4G28300 AT4G29790 AT4G34310 AT5G18130 AT5G52530
GO:0071215 Cellular response to abscisic acid stimulus	3.2976e-06	12	6.74557	AT1G05680 AT1G27320 AT1G59910 AT1G75400 AT2G38800 AT3G57380 AT4G13110 AT4G28300 AT4G39140 AT5G05140 AT5G10190 AT5G13810
GO:0010492 Maintenance of shoot apical meristem identity	3.99877e-06	7	14.7042	AT1G03770 AT2G31160 AT3G07780 AT3G08850 AT3G16857 AT5G19310 AT5G44280
GO:0010017 Red or far-red light signaling pathway	5.05726e-06	8	11.4032	AT2G37970 AT2G40080 AT2G46340 AT2G46790 AT3G17609 AT3G22170 AT4G16250 AT5G11260
GO:0009966 Regulation of signal transduction	5.06076e-06	12	6.4721	AT1G68410 AT1G73920 AT2G23450 AT3G08760 AT3G17770 AT3G27390 AT4G03100 AT4G17330 AT5G05140 AT5G16680 AT5G18130 AT5G58470
GO:0009733 Response to auxin	5.34847e-06	25	3.25011	AT1G06400 AT1G54060 AT1G76520 AT2G26740 AT2G33310 AT2G35600 AT2G47260 AT2G47460 AT3G02260 AT3G07390 AT3G08760 AT3G09370 AT3G12955 AT3G23030 AT3G50410 AT3G61900 AT4G11280 AT4G26150 AT4G30080 AT4G37390 AT4G38630 AT5G08560 AT5G14960 AT5G22220 AT5G67480
GO:1901698 Response to nitrogen compound	5.6311e-06	13	5.82974	AT1G08050 AT1G13390 AT1G19000 AT2G38820 AT2G39400 AT4G22360 AT4G33467 AT5G03990 AT5G14120 AT5G50450 AT5G55970 AT5G59400 AT5G67350
GO:0010114 Response to red light	6.34767e-06	13	5.76496	AT1G32870 AT1G67900 AT1G68500 AT2G40080 AT2G46340 AT2G47890 AT3G17609 AT4G26150 AT4G33980 AT5G11260 AT5G42900 AT5G57360 AT5G67030
GO:0046777 Protein autophosphorylation	6.65546e-06	18	4.15262	AT1G09970 AT1G12680 AT1G12970 AT1G16670 AT1G70520 AT1G74740 AT1G77720 AT2G30040 AT3G29160 AT3G57530 AT3G59350 AT4G08500 AT4G28540 AT4G32300 AT4G34440 AT5G58350 AT5G59700 AT5G66850
GO:0007031 Peroxisome organization	1.1548e-05	7	12.699	AT2G26350 AT3G03490 AT3G05290 AT3G21865 AT4G39850 AT5G17550 AT5G62810
GO:2000241 Regulation of reproductive process	1.15946e-05	16	4.43459	AT1G18900 AT1G27500 AT1G29220 AT1G70160 AT2G02720 AT2G15880 AT2G37980 AT3G10340 AT3G12480 AT3G21700 AT5G16680 AT5G40720 AT5G46070 AT5G51980 AT5G52530 AT5G58470
GO:0009910 Negative regulation of flower development	1.25055e-05	10	7.39098	AT1G77300 AT1G79730 AT2G38560 AT3G04240 AT3G54720 AT3G57390 AT4G26150 AT4G34430 AT5G44190 AT5G60410
GO:0030433 Ubiquitin-dependent ERAD pathway	1.47591e-05	10	7.2566	AT1G01930 AT2G21270 AT2G33000 AT3G57340 AT4G04180 AT4G15420 AT4G21810 AT4G34100 AT5G03340 AT5G05750
GO:0010099 Regulation of photomorphogenesis	1.47996e-05	6	15.9645	AT1G02330 AT3G13550 AT3G17609 AT4G02440 AT5G08790 AT5G11260
GO:0006464 Cellular protein modification process	1.59763e-05	14	4.90139	AT1G28200 AT1G47530 AT1G47710 AT1G56090 AT3G12400 AT3G16270 AT4G05320 AT4G15410 AT4G24990 AT5G13810 AT5G16880 AT5G44090 AT5G57950 AT5G58720
GO:0009845 Seed germination	1.80215e-05	12	5.70161	AT1G09970 AT1G60170 AT1G74360 AT2G36270 AT3G03090 AT3G63420 AT4G03430 AT4G29010 AT4G32320 AT5G11310 AT5G44280 AT5G57710
GO:0048573 Photoperiodism-flowering	1.86612e-05	11	6.27177	AT1G30810 AT2G35510 AT2G40080 AT3G27700 AT3G54760 AT3G60850 AT4G02440 AT4G33980 AT5G52530 AT5G62640 AT5G64930
GO:0006520 Cellular amino acid metabolic process	2.08557e-05	14	4.77571	AT1G01650 AT1G07985 AT1G76990 AT2G18700 AT2G28120 AT3G15450 AT4G03420 AT4G11280 AT4G13360 AT4G36670 AT5G01410 AT5G16370 AT5G36160 AT5G50450
GO:0007568 Aging	2.08557e-05	11	6.18344	AT1G70160 AT2G19450 AT2G36630 AT2G36950 AT3G21690 AT3G60110 AT4G05320 AT4G09750 AT4G13110 AT5G12010 AT5G17380
GO:0009640 Photomorphogenesis	2.08557e-05	11	6.18344	AT1G69640 AT2G26990 AT2G46340 AT3G02260 AT3G15354 AT3G54720 AT4G11110 AT4G28880 AT4G31875 AT4G39070 AT5G11260
GO:0006914 Autophagy	2.09641e-05	8	9.39089	AT1G54710 AT3G21295 AT3G62770 AT4G30790 AT5G05140 AT5G24320 AT5G54730 AT5G59420
GO:0044283 Small molecule biosynthetic process	2.43129e-05	9	7.80873	AT1G32730 AT2G23420 AT3G21690 AT3G24190 AT3G26580 AT5G04440 AT5G35970 AT5G42830 AT5G66590
GO:0010228 Vegetative to reproductive phase transition of meristem	2.48517e-05	19	3.59391	AT1G18610 AT1G29220 AT1G66650 AT1G70160 AT2G02760 AT2G04865 AT2G35720 AT2G43410 AT3G04240 AT3G12140 AT3G12480 AT3G26730 AT3G28730 AT3G47850 AT3G63060 AT4G10710 AT5G06780 AT5G19420 AT5G42900
GO:0071218 Cellular response to misfolded protein	2.51445e-05	4	31.929	AT1G26800 AT3G07370 AT3G57340 AT5G05750
GO:0006952 Defense response	2.56449e-05	30	2.63731	AT1G02890 AT1G03440 AT1G07310 AT1G09070 AT1G14960 AT1G22890 AT1G23120 AT1G27170 AT1G56520 AT1G75830 AT1G79160 AT2G30530 AT3G01990 AT3G04360 AT3G09390 AT3G10340 AT3G11340 AT3G11930 AT3G16720 AT3G59350 AT4G07990 AT4G24230 AT4G27990 AT5G12010 AT5G38850 AT5G40780 AT5G43580 AT5G47910 AT5G58720 AT5G64930
GO:0009867 Jasmonic acid mediated signaling pathway	2.83058e-05	15	4.33818	AT1G32230 AT1G33980 AT1G76070 AT2G27310 AT2G34070 AT3G51090 AT3G58710 AT4G03420 AT4G13110 AT4G30780 AT4G32020 AT4G36500 AT4G38810 AT5G05140 AT5G26600
GO:1990961 Xenobiotic detoxification by transmembrane export across the plasma membrane	4.79027e-05	9	7.18403	AT1G47530 AT1G61890 AT1G66760 AT1G71140 AT2G04040 AT2G34360 AT3G03620 AT3G21690 AT5G65380
GO:0044255 Cellular lipid metabolic process	5.7934e-05	18	3.52158	AT1G27300 AT1G70160 AT1G75830 AT1G75960 AT2G01490 AT2G02230 AT3G03790 AT3G17770 AT3G21690 AT3G26730 AT3G57340 AT4G03200 AT4G19390 AT4G25690 AT4G34310 AT4G37320 AT4G39140 AT5G42870
GO:0006470 Protein dephosphorylation	6.31026e-05	11	5.4878	AT1G07160 AT1G22280 AT1G67820 AT2G30020 AT2G33700 AT3G05640 AT4G31750 AT5G11860 AT5G27840 AT5G44090 AT5G57050
GO:0019760 Glucosinolate metabolic process	7.66021e-05	15	3.99113	AT1G11050 AT1G17147 AT1G20490 AT2G44730 AT3G11580 AT4G01120 AT4G19390 AT4G37260 AT5G02950 AT5G13330 AT5G17380 AT5G26600 AT5G61590 AT5G63790 AT5G66590
GO:2000026 Regulation of multicellular organismal development	7.81648e-05	10	5.95691	AT1G29220 AT2G40650 AT3G22520 AT3G27330 AT3G54760 AT4G02480 AT4G17330 AT4G29790 AT5G19420 AT5G48340
GO:0006744 Ubiquinone biosynthetic process	8.45747e-05	6	11.9734	AT1G19140 AT2G03690 AT2G30490 AT3G24200 AT4G19010 AT4G39850
GO:0009873 Ethylene-activated signaling pathway	0.000114534	10	5.70161	AT1G28360 AT1G32230 AT1G73730 AT2G19560 AT2G27050 AT3G16770 AT3G20770 AT3G24500 AT4G17490 AT5G22270
GO:0048523 Negative regulation of cellular process	0.000117838	21	2.99335	AT1G28200 AT1G33420 AT1G55450 AT1G76700 AT2G01410 AT3G10070 AT3G17030 AT3G17712 AT3G17740 AT3G26910 AT3G51940 AT3G60850 AT3G63380 AT4G02480 AT4G03100 AT4G15410 AT4G30150 AT4G34430 AT4G36500 AT5G38560 AT5G63260
GO:0009646 Response to absence of light	0.000118626	8	7.42536	AT3G47340 AT3G48390 AT4G24230 AT4G33980 AT5G08560 AT5G20230 AT5G42900 AT5G63190
GO:0006082 Organic acid metabolic process	0.000134193	11	5.04626	AT1G32730 AT1G76590 AT2G36320 AT3G19920 AT4G25690 AT5G03180 AT5G11960 AT5G23340 AT5G35970 AT5G51970 AT5G65380
GO:0010162 Seed dormancy process	0.000136417	7	8.73059	AT1G16730 AT1G22600 AT1G29760 AT2G36770 AT2G38560 AT4G11040 AT5G67190
GO:2000028 Regulation of photoperiodism-flowering	0.000137829	8	7.2566	AT2G46340 AT3G46510 AT4G26150 AT4G33980 AT4G37900 AT5G40340 AT5G42900 AT5G62640
GO:0006635 Fatty acid beta-oxidation	0.00016626	7	8.46603	AT1G06290 AT1G65520 AT2G26350 AT2G42790 AT3G05290 AT4G29010 AT4G39850
GO:0034605 Cellular response to heat	0.000172891	9	6.08816	AT1G43160 AT1G67970 AT1G76560 AT2G25140 AT3G02990 AT3G51910 AT4G18880 AT5G16820 AT5G52640
GO:0010030 Positive regulation of seed germination	0.000187912	6	10.4116	AT1G75220 AT2G19450 AT2G43820 AT3G02860 AT3G48990 AT4G39850
GO:0009407 Toxin catabolic process	0.000187912	8	6.94109	AT1G02920 AT1G02930 AT1G74590 AT1G78380 AT2G02930 AT2G29450 AT2G29460 AT4G02520
GO:0009658 Chloroplast organization	0.000218917	17	3.29365	AT1G43160 AT1G45230 AT1G63900 AT1G64810 AT2G16800 AT2G30040 AT2G46340 AT3G08010 AT3G15354 AT3G57190 AT4G26150 AT5G40270 AT5G44190 AT5G49940 AT5G50920 AT5G53080 AT5G58270
GO:0051085 Chaperone cofactor-dependent protein refolding	0.000254287	8	6.65188	AT1G16030 AT2G20560 AT2G32120 AT3G12580 AT3G47940 AT3G57340 AT5G01390 AT5G05750
GO:0008380 RNA splicing	0.000339262	10	4.98891	AT1G25682 AT1G29220 AT1G60170 AT2G40650 AT2G41720 AT3G13225 AT3G63400 AT4G18520 AT4G37120 AT5G13010
GO:0014070 Response to organic cyclic compound	0.000346981	17	3.17052	AT1G17147 AT1G18900 AT1G23710 AT1G76070 AT1G78280 AT2G27310 AT3G15518 AT3G26230 AT3G63380 AT4G01870 AT4G28300 AT4G36670 AT5G08320 AT5G14120 AT5G25280 AT5G36220 AT5G37070
GO:0006366 Transcription by RNA polymerase II	0.000356673	5	12.4723	AT1G02680 AT1G03190 AT1G07470 AT1G07480 AT1G16210
GO:0016036 Cellular response to phosphate starvation	0.000416594	12	4.09347	AT1G20620 AT1G27320 AT1G62300 AT2G02470 AT2G26660 AT3G24120 AT4G28610 AT5G03545 AT5G15330 AT5G21040 AT5G42870 AT5G60410
GO:0010380 Regulation of chlorophyll biosynthetic process	0.000486449	5	11.7386	AT3G16857 AT4G26150 AT5G44190 AT5G50920 AT5G58270
GO:0098771 Inorganic ion homeostasis	0.000570954	9	5.20582	AT1G01650 AT1G72200 AT1G77280 AT2G23340 AT3G17770 AT3G57380 AT5G04860 AT5G12010 AT5G42830
GO:0009639 Response to red or far red light	0.000607608	14	3.47055	AT1G08570 AT1G16730 AT1G52342 AT1G64900 AT1G75810 AT1G79520 AT2G18700 AT3G15354 AT3G24190 AT3G27350 AT4G32020 AT4G35510 AT5G35970 AT5G66590
GO:0019674 NAD metabolic process	0.000613808	3	29.9335	AT1G21640 AT1G78590 AT3G21070
GO:0006741 NADP biosynthetic process	0.000613808	3	29.9335	AT1G21640 AT1G78590 AT3G21070
GO:1900057 Positive regulation of leaf senescence	0.000841074	5	10.503	AT1G34180 AT3G27930 AT3G51890 AT4G18170 AT4G36900
GO:0002237 Response to molecule of bacterial origin	0.000868285	11	4.06504	AT1G16670 AT1G55450 AT2G27310 AT3G26210 AT3G29000 AT3G59880 AT4G31800 AT4G36670 AT5G06839 AT5G44910 AT5G57035
GO:0010629 Negative regulation of gene expression	0.000953775	13	3.50572	AT1G04530 AT1G15280 AT1G47530 AT2G46510 AT3G26730 AT4G22360 AT4G28760 AT4G29790 AT4G37180 AT5G01390 AT5G37350 AT5G38560 AT5G52530
GO:0009788 Negative regulation of abscisic acid-activated signaling pathway	0.00104241	8	5.4117	AT1G01720 AT1G09950 AT1G20110 AT3G47080 AT5G11310 AT5G20910 AT5G57050 AT5G64750
GO:0010286 Heat acclimation	0.00104241	8	5.4117	AT1G77000 AT2G21180 AT2G40340 AT3G11020 AT3G16770 AT4G12400 AT4G38580 AT5G60410
GO:0042594 Response to starvation	0.00105538	5	9.97782	AT1G03380 AT1G54710 AT3G62770 AT5G11460 AT5G54730
GO:0061157 MRNA destabilization	0.00106022	4	14.5132	AT1G09810 AT1G55500 AT1G79270 AT3G03950
GO:0045454 Cell redox homeostasis	0.00112917	7	6.20842	AT1G08570 AT1G60740 AT1G65970 AT3G17240 AT3G47300 AT4G29670 AT5G54290
GO:0006012 Galactose metabolic process	0.00132555	5	9.50269	AT1G56600 AT1G63180 AT2G34850 AT2G47180 AT4G16130
GO:0006351 Transcription-DNA-templated	0.00138905	10	4.15743	AT1G09950 AT2G38560 AT2G45480 AT3G21430 AT4G40050 AT5G06839 AT5G06960 AT5G11430 AT5G27610 AT5G65210
GO:0006572 Tyrosine catabolic process	0.00138905	3	23.9468	AT1G06570 AT5G36160 AT5G54080
GO:0009863 Salicylic acid mediated signaling pathway	0.00140989	8	5.14984	AT1G11050 AT1G33980 AT2G04880 AT3G11340 AT3G17770 AT3G54000 AT5G05140 AT5G06960
GO:0006996 Organelle organization	0.00142269	15	3.02358	AT1G05860 AT1G18610 AT1G23780 AT1G26660 AT1G63900 AT2G32450 AT2G35900 AT2G42040 AT3G10340 AT3G24740 AT4G11110 AT4G34430 AT5G23340 AT5G44090 AT5G57123
GO:0042753 Positive regulation of circadian rhythm	0.00146769	4	13.3038	AT2G40080 AT3G22170 AT3G46640 AT5G11260
GO:0006559 L-phenylalanine catabolic process	0.00146769	4	13.3038	AT1G06570 AT3G10340 AT5G36160 AT5G54080
GO:0019941 Modification-dependent protein catabolic process	0.00157204	5	9.07075	AT3G09790 AT4G02890 AT4G05320 AT5G03240 AT5G20620
GO:0006367 Transcription initiation from RNA polymerase II promoter	0.00157204	5	9.07075	AT1G07470 AT1G07480 AT1G73960 AT4G20330 AT5G41360
GO:0007034 Vacuolar transport	0.00157204	5	9.07075	AT1G24460 AT3G28715 AT5G04850 AT5G45130 AT5G63880
GO:0006749 Glutathione metabolic process	0.00167838	8	4.98891	AT1G02920 AT1G02930 AT1G74590 AT1G78380 AT2G02930 AT2G29450 AT2G29460 AT4G02520
GO:0006886 Intracellular protein transport	0.00168294	14	3.10421	AT1G12470 AT1G16240 AT1G24460 AT1G43890 AT1G79590 AT3G06540 AT3G50860 AT3G51890 AT3G61450 AT4G02350 AT4G12120 AT4G39890 AT5G45130 AT5G46860
GO:0016192 Vesicle-mediated transport	0.00177009	14	3.08706	AT1G16240 AT1G55190 AT1G79590 AT2G36680 AT2G40380 AT3G06540 AT3G50860 AT4G12120 AT4G26750 AT5G04850 AT5G12010 AT5G16880 AT5G61210 AT5G63880
GO:0000398 MRNA splicing-via spliceosome	0.00180668	13	3.24279	AT1G02330 AT1G33520 AT1G60170 AT2G33730 AT3G51110 AT4G03430 AT4G21660 AT4G37120 AT5G08290 AT5G08550 AT5G13010 AT5G51280 AT5G64730
GO:0051641 Cellular localization	0.00182057	8	4.91216	AT2G38000 AT2G38450 AT3G05685 AT3G13330 AT3G51890 AT5G04170 AT5G19420 AT5G41910
GO:0050829 Defense response to Gram-negative bacterium	0.00188649	5	8.67637	AT3G11340 AT3G48880 AT3G50950 AT3G57750 AT5G65710
GO:0010646 Regulation of cell communication	0.00193653	4	12.2804	AT1G13390 AT1G76700 AT5G15780 AT5G21940
GO:0009555 Pollen development	0.00198158	17	2.69243	AT1G05690 AT1G63180 AT1G77300 AT2G06510 AT2G20400 AT2G30490 AT2G41830 AT3G06540 AT3G11020 AT3G43210 AT3G45640 AT3G57390 AT4G33240 AT4G36260 AT4G38630 AT5G01450 AT5G58270
GO:0006974 Cellular response to DNA damage stimulus	0.00220602	7	5.47802	AT1G55460 AT1G67500 AT2G18760 AT3G09370 AT4G34430 AT4G38630 AT5G06460
GO:0009785 Blue light signaling pathway	0.00225659	5	8.31485	AT1G32790 AT2G36320 AT3G52740 AT4G28880 AT5G43630
GO:0051707 Response to other organism	0.00225659	5	8.31485	AT3G16770 AT3G53160 AT3G54950 AT5G61210 AT5G64930
GO:0010188 Response to microbial phytotoxin	0.00230504	3	19.9556	AT1G10170 AT1G45145 AT5G49570
GO:0046620 Regulation of organ growth	0.00230504	3	19.9556	AT1G12140 AT1G17145 AT1G78420
GO:0048577 Negative regulation of short-day photoperiodism-flowering	0.00230504	3	19.9556	AT3G57390 AT4G26000 AT5G04240
GO:0000244 Spliceosomal tri-snRNP complex assembly	0.00230504	3	19.9556	AT1G60170 AT4G03430 AT4G38780
GO:0006631 Fatty acid metabolic process	0.00230504	8	4.69545	AT1G08550 AT1G68500 AT2G01490 AT2G04350 AT2G38000 AT3G15290 AT3G48990 AT4G24230
GO:0009435 NAD biosynthetic process	0.00230504	3	19.9556	AT1G55090 AT2G23420 AT5G50210
GO:0046686 Response to cadmium ion	0.00253444	8	4.6274	AT1G44810 AT1G62740 AT4G08500 AT4G17410 AT4G21680 AT5G15880 AT5G56550 AT5G58270
GO:0002239 Response to oomycetes	0.00262369	5	7.98226	AT2G02930 AT3G11340 AT4G02520 AT4G38540 AT5G20230
GO:0044281 Small molecule metabolic process	0.0028618	16	2.68311	AT1G13360 AT1G13390 AT1G18900 AT1G32790 AT1G47710 AT1G73390 AT1G74790 AT1G77280 AT1G77680 AT3G13330 AT4G00755 AT4G15490 AT4G28300 AT4G30780 AT5G19440 AT5G20070
GO:0010604 Positive regulation of macromolecule metabolic process	0.00291944	6	6.1402	AT1G33420 AT1G80010 AT3G27700 AT3G60850 AT4G02480 AT5G19420
GO:0042752 Regulation of circadian rhythm	0.00291944	6	6.1402	AT2G18915 AT3G15354 AT4G33980 AT5G42900 AT5G52660 AT5G57360
GO:0006623 Protein targeting to vacuole	0.00291944	6	6.1402	AT1G09070 AT1G24460 AT1G48090 AT2G36680 AT3G53720 AT4G17140
GO:0000302 Response to reactive oxygen species	0.00291944	6	6.1402	AT3G08640 AT4G17490 AT4G18880 AT4G32320 AT4G34890 AT5G52310
GO:0016049 Cell growth	0.00295511	8	4.49705	AT1G20970 AT1G71940 AT3G50910 AT3G61790 AT4G08180 AT5G11460 AT5G24870 AT5G65380
GO:0043328 Protein transport to vacuole involved in ubiquitin-dependent protein catabolic process via the multivesicular body sorting pathway	0.00312643	4	10.643	AT1G15130 AT2G38410 AT5G01760 AT5G16880
GO:0080113 Regulation of seed growth	0.00312643	4	10.643	AT1G17145 AT1G78420 AT3G11580 AT3G16857
GO:0010468 Regulation of gene expression	0.00320589	11	3.37711	AT1G64810 AT2G15560 AT3G07780 AT3G13224 AT3G46640 AT4G10070 AT4G26000 AT4G26150 AT5G14170 AT5G25080 AT5G65710
GO:0006334 Nucleosome assembly	0.00320589	6	5.98669	AT1G17520 AT1G48620 AT2G37470 AT3G09480 AT4G25340 AT5G08780
GO:0006812 Cation transport	0.00320589	6	5.98669	AT2G38270 AT3G53720 AT5G01680 AT5G17850 AT5G17860 AT5G41610
GO:0006906 Vesicle fusion	0.00320589	6	5.98669	AT1G15880 AT1G16240 AT1G24460 AT1G79590 AT3G61450 AT5G46860
GO:0009615 Response to virus	0.00320589	6	5.98669	AT1G16030 AT2G20990 AT2G22010 AT3G12580 AT3G22640 AT5G42900
GO:0046854 Phosphatidylinositol phosphate biosynthetic process	0.00351494	5	7.39098	AT1G34260 AT2G41210 AT4G33240 AT5G54390 AT5G64090
GO:0015846 Polyamine transport	0.00351784	3	17.1048	AT1G31820 AT1G31830 AT5G05630
GO:0071489 Cellular response to red or far red light	0.00351784	3	17.1048	AT1G64140 AT1G68500 AT1G76590
GO:0006734 NADH metabolic process	0.00351784	3	17.1048	AT5G19150 AT5G20070 AT5G58330
GO:1900425 Negative regulation of defense response to bacterium	0.00383349	4	9.97782	AT1G13960 AT1G33970 AT1G51090 AT5G62570
GO:0007064 Mitotic sister chromatid cohesion	0.00383349	4	9.97782	AT1G15940 AT1G80810 AT5G10950 AT5G40840
GO:1901361 Organic cyclic compound catabolic process	0.00400594	5	7.12702	AT1G21000 AT2G30800 AT4G39140 AT5G04460 AT5G13970
GO:1902074 Response to salt	0.00400594	5	7.12702	AT4G28300 AT5G04760 AT5G11460 AT5G52310 AT5G64750
GO:0008284 Positive regulation of cell population proliferation	0.00400594	5	7.12702	AT4G37120 AT5G08320 AT5G14960 AT5G22220 AT5G59340
GO:0009739 Response to gibberellin	0.00425424	8	4.20119	AT2G34340 AT2G36270 AT4G19700 AT4G26150 AT5G04760 AT5G27320 AT5G66880 AT5G67480
GO:0009888 Tissue development	0.00435376	31	1.89182	AT1G02380 AT1G02650 AT1G14960 AT1G19000 AT1G64330 AT1G67420 AT1G67570 AT1G68140 AT1G71350 AT2G32450 AT2G35600 AT2G37980 AT2G38430 AT3G10070 AT3G22520 AT3G28715 AT3G51990 AT3G61790 AT4G15410 AT4G22530 AT5G04860 AT5G13460 AT5G15780 AT5G19440 AT5G23110 AT5G40720 AT5G52530 AT5G61390 AT5G62070 AT5G62580 AT5G67350
GO:0048364 Root development	0.00444394	25	2.05305	AT1G06230 AT1G12320 AT1G24460 AT1G31930 AT1G67570 AT2G18840 AT2G19560 AT2G28780 AT3G02260 AT3G16857 AT3G28715 AT3G54720 AT3G58710 AT3G59350 AT4G14850 AT4G29040 AT5G03700 AT5G11960 AT5G13010 AT5G14170 AT5G44280 AT5G44910 AT5G45550 AT5G49665 AT5G58270
GO:0048638 Regulation of developmental growth	0.00456912	8	4.14663	AT1G27500 AT1G55460 AT1G67120 AT2G02720 AT2G15880 AT3G21700 AT3G57550 AT5G40720
GO:0006629 Lipid metabolic process	0.00458905	11	3.20456	AT1G05790 AT1G32790 AT1G73920 AT2G18250 AT2G42450 AT3G13330 AT3G24420 AT5G14180 AT5G38560 AT5G42870 AT5G66590
GO:0007033 Vacuole organization	0.00458905	5	6.88126	AT1G12470 AT1G15130 AT4G33240 AT5G46860 AT5G64430
GO:0010102 Lateral root morphogenesis	0.00462781	4	9.39089	AT1G32230 AT2G35510 AT3G07390 AT5G65710
GO:0072593 Reactive oxygen species metabolic process	0.00462781	4	9.39089	AT1G70520 AT5G47910 AT5G53540 AT5G62520
GO:0071482 Cellular response to light stimulus	0.00490206	6	5.44245	AT2G23420 AT3G03440 AT3G15354 AT3G24190 AT3G27350 AT4G35510
GO:0070301 Cellular response to hydrogen peroxide	0.00508971	3	14.9667	AT1G05680 AT1G34190 AT5G46350
GO:0016579 Protein deubiquitination	0.00519416	7	4.57998	AT1G51710 AT2G40930 AT3G54130 AT4G25660 AT4G25680 AT4G31670 AT5G04250
GO:0010182 Sugar mediated signaling pathway	0.00522624	5	6.65188	AT2G36270 AT3G20770 AT5G49450 AT5G64930 AT5G67030
GO:0090693 Plant organ senescence	0.00568205	4	8.86918	AT4G22530 AT4G26150 AT4G30780 AT5G18130
GO:0042542 Response to hydrogen peroxide	0.00682514	7	4.3653	AT1G05690 AT1G20620 AT1G53540 AT1G54050 AT3G02860 AT4G17410 AT5G67480
GO:0010555 Response to mannitol	0.0068778	4	8.40238	AT1G24460 AT1G31930 AT4G17410 AT5G52310
GO:0006289 Nucleotide-excision repair	0.0068778	5	6.23614	AT2G06510 AT3G28030 AT4G15475 AT5G16630 AT5G41360
GO:0090351 Seedling development	0.0068778	5	6.23614	AT3G05290 AT4G29040 AT5G11460 AT5G23070 AT5G57710
GO:0009585 Red-far-red light phototransduction	0.0068778	4	8.40238	AT2G46340 AT3G22170 AT4G02440 AT4G16250
GO:0009942 Longitudinal axis specification	0.00704936	3	13.3038	AT1G28560 AT1G69270 AT5G59340
GO:0010929 Positive regulation of auxin mediated signaling pathway	0.00704936	3	13.3038	AT3G50060 AT4G37260 AT5G67300
GO:0009612 Response to mechanical stimulus	0.00704936	3	13.3038	AT2G20990 AT4G11280 AT5G61210
GO:0009636 Response to toxic substance	0.00704936	3	13.3038	AT3G21690 AT3G63380 AT5G51160
GO:0048589 Developmental growth	0.00714451	30	1.84206	AT1G02650 AT1G05500 AT1G12440 AT1G14960 AT1G19000 AT1G30200 AT1G48090 AT1G67570 AT1G68140 AT1G68410 AT2G23340 AT2G32450 AT2G37980 AT3G16270 AT3G27390 AT3G28715 AT3G47080 AT3G51990 AT3G54290 AT3G59880 AT4G15410 AT4G17330 AT4G31875 AT4G40050 AT5G13310 AT5G38560 AT5G44060 AT5G53500 AT5G57070 AT5G60410
GO:0009908 Flower development	0.00716116	14	2.58684	AT1G20970 AT1G80010 AT3G54720 AT3G54760 AT4G02480 AT4G11110 AT4G17330 AT4G28760 AT4G29010 AT5G02880 AT5G15780 AT5G19420 AT5G51980 AT5G57360
GO:0009626 Plant-type hypersensitive response	0.00722025	6	4.98891	AT1G28380 AT1G29340 AT2G20310 AT4G02640 AT5G20480 AT5G64930
GO:0009970 Cellular response to sulfate starvation	0.00806289	4	7.98226	AT1G20620 AT1G43700 AT1G73730 AT2G27050
GO:0080163 Regulation of protein serine/threonine phosphatase activity	0.00806289	4	7.98226	AT4G01026 AT5G45860 AT5G45870 AT5G47080
GO:0045087 Innate immune response	0.00837375	8	3.71268	AT1G09970 AT1G73080 AT1G79090 AT2G02220 AT3G16030 AT3G21690 AT4G29040 AT5G43560
GO:0072330 Monocarboxylic acid biosynthetic process	0.00879109	6	4.78935	AT1G08050 AT1G63300 AT3G59350 AT4G03420 AT5G05140 AT5G26600
GO:0070646 Protein modification by small protein removal	0.00946348	3	11.9734	AT3G07090 AT4G25660 AT4G25680
GO:0007094 Mitotic spindle assembly checkpoint signaling	0.00946348	3	11.9734	AT1G69400 AT1G77720 AT2G32900
GO:0055062 Phosphate ion homeostasis	0.00948986	4	7.60215	AT1G30320 AT1G67920 AT5G04340 AT5G15330
GO:0009696 Salicylic acid metabolic process	0.00948986	4	7.60215	AT1G33990 AT2G43820 AT4G37150 AT5G10300
GO:0071396 Cellular response to lipid	0.00959284	5	5.70161	AT1G76070 AT2G01190 AT3G05220 AT3G27390 AT5G62070
GO:0071446 Cellular response to salicylic acid stimulus	0.00959284	5	5.70161	AT1G59910 AT3G26210 AT4G29670 AT4G36500 AT5G67350
GO:0009894 Regulation of catabolic process	0.00989704	2	26.6075	AT1G11020 AT2G30530
GO:0009945 Radial axis specification	0.00989704	2	26.6075	AT1G28560 AT1G69270
GO:0002682 Regulation of immune system process	0.00989704	7	3.99113	AT1G55450 AT1G59910 AT3G26210 AT3G26600 AT4G36500 AT5G57035 AT5G67350
GO:0043488 Regulation of mRNA stability	0.00989704	2	26.6075	AT3G12640 AT3G57190
GO:0046482 Para-aminobenzoic acid metabolic process	0.00989704	2	26.6075	AT1G05560 AT2G43820
GO:0046740 Transport of virus in host-cell to cell	0.00989704	2	26.6075	AT2G20990 AT3G07780
GO:0051788 Response to misfolded protein	0.00989704	2	26.6075	AT4G29040 AT4G38630
GO:0090070 Positive regulation of ribosome biogenesis	0.00989704	2	26.6075	AT2G24500 AT4G31420
GO:0090306 Meiotic spindle assembly	0.00989704	2	26.6075	AT1G61030 AT5G19400
GO:0097623 Potassium ion export across plasma membrane	0.00989704	2	26.6075	AT1G35720 AT4G18160
GO:2000636 Positive regulation of primary miRNA processing	0.00989704	2	26.6075	AT2G33730 AT4G03430
GO:2000769 Regulation of establishment or maintenance of cell polarity regulating cell shape	0.00989704	2	26.6075	AT4G33200 AT5G04990
GO:0019439 Aromatic compound catabolic process	0.0106254	4	7.2566	AT2G30800 AT4G24590 AT5G04460 AT5G13970
GO:0006397 MRNA processing	0.010883	6	4.51826	AT1G15280 AT1G29220 AT1G73820 AT3G12640 AT3G19760 AT4G17410
GO:0048507 Meristem development	0.0111837	11	2.79633	AT1G17930 AT1G33420 AT1G58025 AT3G54720 AT3G57030 AT4G17330 AT4G31140 AT5G07290 AT5G19420 AT5G22330 AT5G45540
GO:0042631 Cellular response to water deprivation	0.0115077	5	5.39342	AT1G05680 AT1G78380 AT3G03740 AT3G10550 AT3G20660
GO:0032511 Late endosome to vacuole transport via multivesicular body sorting pathway	0.0116194	3	10.8849	AT4G26750 AT5G04850 AT5G63880
GO:0015031 Protein transport	0.0117825	6	4.43459	AT1G11180 AT1G13340 AT1G61250 AT2G32900 AT5G01760 AT5G62650
GO:1900150 Regulation of defense response to fungus	0.0128153	5	5.25149	AT1G13960 AT1G51090 AT5G22330 AT5G66850 AT5G67300
GO:0071407 Cellular response to organic cyclic compound	0.0142166	7	3.72505	AT1G76700 AT3G02750 AT3G26910 AT3G29000 AT4G32020 AT4G38940 AT5G44090
GO:0023052 Signaling	0.0142724	4	6.65188	AT1G01650 AT1G11020 AT4G01870 AT5G40720
GO:0032968 Positive regulation of transcription elongation from RNA polymerase II promoter	0.0142724	4	6.65188	AT1G71530 AT4G10710 AT4G22940 AT5G44290
GO:0009893 Positive regulation of metabolic process	0.0147001	3	9.97782	AT3G17712 AT4G17330 AT5G52530
GO:0001709 Cell fate determination	0.0147001	3	9.97782	AT1G03770 AT4G24972 AT5G44280
GO:1901002 Positive regulation of response to salt stress	0.0147001	3	9.97782	AT2G01930 AT5G06210 AT5G46350
GO:0006721 Terpenoid metabolic process	0.0156559	5	4.98891	AT1G63300 AT1G79520 AT3G24190 AT5G12010 AT5G35970
GO:0050826 Response to freezing	0.0162475	4	6.38581	AT1G16670 AT1G52690 AT3G45640 AT5G60410
GO:0009294 DNA mediated transformation	0.0162475	4	6.38581	AT1G06230 AT1G32750 AT1G43700 AT1G48620
GO:0065003 Protein-containing complex assembly	0.0169923	11	2.62889	AT1G07510 AT1G64900 AT1G69760 AT2G27310 AT2G27680 AT2G35820 AT3G11930 AT3G15780 AT5G25210 AT5G53500 AT5G54300
GO:0000209 Protein polyubiquitination	0.0172866	8	3.22515	AT1G26800 AT1G27840 AT1G32340 AT1G70320 AT2G02760 AT2G39100 AT3G07370 AT3G13550
GO:0009961 Response to 1-aminocyclopropane-1-carboxylic acid	0.0174124	2	19.9556	AT1G61340 AT5G66400
GO:0016310 Phosphorylation	0.0174124	15	2.22554	AT1G11050 AT1G71530 AT1G77280 AT2G23450 AT3G08760 AT3G20830 AT3G21070 AT3G51990 AT3G57120 AT4G03230 AT4G22940 AT5G20050 AT5G46080 AT5G57035 AT5G58720
GO:0001887 Selenium compound metabolic process	0.0174124	2	19.9556	AT1G08490 AT3G22890
GO:0023051 Regulation of signaling	0.0174124	2	19.9556	AT3G02750 AT5G15780
GO:0033683 Nucleotide-excision repair-DNA incision	0.0174124	2	19.9556	AT1G03190 AT5G41360
GO:0045046 Protein import into peroxisome membrane	0.0174124	2	19.9556	AT3G03490 AT5G17550
GO:0006777 Mo-molybdopterin cofactor biosynthetic process	0.0174124	2	19.9556	AT2G31955 AT5G58270
GO:0009410 Response to xenobiotic stimulus	0.0174124	2	19.9556	AT1G07530 AT5G06960
GO:0048579 Negative regulation of long-day photoperiodism-flowering	0.0177261	3	9.2103	AT3G07650 AT4G26000 AT5G04240
GO:0048278 Vesicle docking	0.0178724	4	6.1402	AT1G16240 AT1G79590 AT3G61450 AT5G46860
GO:0009269 Response to desiccation	0.0178724	4	6.1402	AT1G01470 AT1G54100 AT1G67900 AT5G52310
GO:0018105 Peptidyl-serine phosphorylation	0.0197795	8	3.1303	AT1G12680 AT1G72710 AT1G74740 AT1G77720 AT3G13670 AT3G57530 AT4G28540 AT4G28880
GO:0010218 Response to far red light	0.0201203	5	4.64085	AT2G46340 AT2G47890 AT3G17609 AT3G22170 AT5G11260
GO:0042744 Hydrogen peroxide catabolic process	0.020254	4	5.91278	AT1G20620 AT1G60740 AT1G65970 AT4G32320
GO:0006955 Immune response	0.020254	4	5.91278	AT1G28380 AT1G73080 AT2G36410 AT5G58720
GO:0010449 Root meristem growth	0.0210686	3	8.55242	AT1G13870 AT4G08500 AT5G45550
GO:0018205 Peptidyl-lysine modification	0.0210686	3	8.55242	AT3G10070 AT4G34340 AT5G58470
GO:0045814 Negative regulation of gene expression-epigenetic	0.0210686	3	8.55242	AT1G03770 AT1G08060 AT5G44280
GO:0045910 Negative regulation of DNA recombination	0.0210686	3	8.55242	AT1G48620 AT1G75950 AT5G08780
GO:0050790 Regulation of catalytic activity	0.0210686	3	8.55242	AT4G14850 AT4G27460 AT5G58270
GO:0006368 Transcription elongation from RNA polymerase II promoter	0.0210686	3	8.55242	AT1G79730 AT2G19560 AT4G10710
GO:0009553 Embryo sac development	0.0210686	7	3.40706	AT1G05690 AT1G61140 AT1G67120 AT1G77300 AT2G43410 AT5G45550 AT5G60410
GO:0006897 Endocytosis	0.0235996	5	4.43459	AT1G72710 AT2G20990 AT3G13670 AT4G28540 AT4G28880
GO:2000031 Regulation of salicylic acid mediated signaling pathway	0.025469	4	5.50501	AT1G28380 AT4G02590 AT4G26120 AT5G67300
GO:0009850 Auxin metabolic process	0.0255625	3	7.98226	AT3G01650 AT3G02875 AT5G26600
GO:0010288 Response to lead ion	0.0257964	2	15.9645	AT5G06370 AT5G58270
GO:0015692 Lead ion transport	0.0257964	2	15.9645	AT5G06370 AT5G67330
GO:0045053 Protein retention in Golgi apparatus	0.0257964	2	15.9645	AT1G48090 AT4G17140
GO:0090549 Response to carbon starvation	0.0257964	2	15.9645	AT3G48390 AT5G63190
GO:1902065 Response to L-glutamate	0.0257964	2	15.9645	AT3G45640 AT4G08500
GO:0006370 7-methylguanosine mRNA capping	0.0257964	2	15.9645	AT3G09100 AT3G20650
GO:0006739 NADP metabolic process	0.0257964	2	15.9645	AT5G14590 AT5G19150
GO:0006790 Sulfur compound metabolic process	0.0257964	7	3.24859	AT1G08490 AT1G67920 AT1G76980 AT3G05220 AT3G25870 AT3G29000 AT5G04590
GO:0007231 Osmosensory signaling pathway	0.0257964	2	15.9645	AT1G43700 AT5G47910
GO:0009624 Response to nematode	0.0257964	7	3.24859	AT2G47260 AT3G03090 AT3G60160 AT4G17490 AT4G17500 AT4G18210 AT5G67330
GO:0030163 Protein catabolic process	0.0270845	7	3.21125	AT1G11020 AT1G53780 AT2G22010 AT2G26990 AT4G38630 AT5G08290 AT5G11960
GO:0006885 Regulation of pH	0.0273922	4	5.32151	AT1G14660 AT3G53720 AT5G01680 AT5G41610
GO:0009411 Response to UV	0.0273922	4	5.32151	AT1G03190 AT1G67500 AT5G58760 AT5G63860
GO:0043069 Negative regulation of programmed cell death	0.0288573	3	7.48337	AT1G02120 AT4G19700 AT5G47910
GO:0044270 Cellular nitrogen compound catabolic process	0.0288573	3	7.48337	AT2G30800 AT5G04460 AT5G13970
GO:0046700 Heterocycle catabolic process	0.0288573	3	7.48337	AT2G30800 AT5G04460 AT5G13970
GO:0048829 Root cap development	0.0288573	3	7.48337	AT3G53180 AT4G29040 AT4G30080
GO:0006515 Protein quality control for misfolded or incompletely synthesized proteins	0.0288573	3	7.48337	AT3G07370 AT5G26860 AT5G49570
GO:0009057 Macromolecule catabolic process	0.0288573	5	4.15743	AT1G21670 AT5G01750 AT5G25210 AT5G50450 AT5G57123
GO:0033036 Macromolecule localization	0.030094	4	5.14984	AT1G55450 AT2G38000 AT3G13330 AT3G61790
GO:0051607 Defense response to virus	0.031265	5	4.07258	AT1G51500 AT2G45820 AT3G11650 AT3G20250 AT5G46350
GO:0042026 Protein refolding	0.0333777	4	4.98891	AT1G16030 AT2G25140 AT2G32120 AT3G12580
GO:0070417 Cellular response to cold	0.0333777	4	4.98891	AT1G27320 AT1G60170 AT2G22300 AT5G20230
GO:0015749 Monosaccharide transmembrane transport	0.0334714	3	7.04317	AT1G34580 AT1G67300 AT3G19930
GO:0016570 Histone modification	0.0334714	3	7.04317	AT3G10070 AT4G34340 AT5G58470
GO:0034620 Cellular response to unfolded protein	0.0334714	3	7.04317	AT1G16030 AT2G32120 AT3G12580
GO:0048831 Regulation of shoot system development	0.0334714	3	7.04317	AT1G27320 AT1G54060 AT4G36710
GO:0000492 Box C/D snoRNP assembly	0.0342722	2	13.3038	AT1G71430 AT5G22330
GO:0010447 Response to acidic pH	0.0342722	2	13.3038	AT1G34370 AT3G45650
GO:0000967 RRNA 5'-end processing	0.0342722	2	13.3038	AT1G75660 AT3G13740
GO:0032527 Protein exit from endoplasmic reticulum	0.0342722	2	13.3038	AT2G32900 AT4G03510
GO:0033358 UDP-L-arabinose biosynthetic process	0.0342722	2	13.3038	AT1G63180 AT2G34850
GO:0034052 Positive regulation of plant-type hypersensitive response	0.0342722	2	13.3038	AT5G13320 AT5G51450
GO:0035825 Homologous recombination	0.0342722	2	13.3038	AT1G15940 AT1G80810
GO:0045227 Capsule polysaccharide biosynthetic process	0.0342722	2	13.3038	AT1G63180 AT2G34850
GO:0050776 Regulation of immune response	0.0342722	2	13.3038	AT3G50950 AT3G57750
GO:0080024 Indolebutyric acid metabolic process	0.0342722	2	13.3038	AT1G05680 AT3G05290
GO:0080037 Negative regulation of cytokinin-activated signaling pathway	0.0342722	2	13.3038	AT1G15670 AT1G19770
GO:0006283 Transcription-coupled nucleotide-excision repair	0.0342722	2	13.3038	AT1G27840 AT2G18760
GO:1902347 Response to strigolactone	0.0342722	2	13.3038	AT4G30350 AT5G57710
GO:0009652 Thigmotropism	0.0342722	2	13.3038	AT1G31930 AT1G43700
GO:0051301 Cell division	0.0343869	15	2.00896	AT1G30860 AT1G48090 AT1G58025 AT1G67420 AT3G12400 AT3G22520 AT4G11280 AT4G17140 AT4G17330 AT4G17490 AT4G17500 AT4G30080 AT5G45550 AT5G46070 AT5G60410
GO:0045292 MRNA cis splicing-via spliceosome	0.0347582	4	4.83773	AT1G03910 AT3G13200 AT4G26050 AT5G62640
GO:0080022 Primary root development	0.0347582	4	4.83773	AT1G02330 AT1G35720 AT3G07780 AT3G16857
GO:0051865 Protein autoubiquitination	0.0368304	3	6.65188	AT1G26800 AT3G19910 AT3G46620
GO:0055088 Lipid homeostasis	0.0368304	3	6.65188	AT1G06290 AT1G21790 AT1G33270
GO:0070727 Cellular macromolecule localization	0.0368304	3	6.65188	AT1G48090 AT4G33690 AT5G65910
GO:0006402 MRNA catabolic process	0.0368304	3	6.65188	AT1G77680 AT4G36090 AT5G18420
GO:0035556 Intracellular signal transduction	0.0374854	11	2.27474	AT1G12680 AT1G60940 AT1G74740 AT3G10550 AT3G21295 AT3G29160 AT3G45640 AT3G57530 AT5G04540 AT5G58350 AT5G66880
GO:0000160 Phosphorelay signal transduction system	0.0379032	4	4.69545	AT1G27320 AT2G41310 AT2G46790 AT4G32020
GO:0006457 Protein folding	0.0386563	9	2.5119	AT1G16030 AT1G53540 AT1G54050 AT2G21130 AT2G32120 AT3G12580 AT3G63400 AT5G01390 AT5G52640
GO:0005975 Carbohydrate metabolic process	0.03896	16	1.92344	AT1G09910 AT1G23460 AT1G27600 AT1G31740 AT1G43620 AT2G19450 AT2G42790 AT3G03210 AT3G26380 AT4G03200 AT4G17180 AT4G31140 AT5G13420 AT5G24318 AT5G57123 AT5G58330
GO:0044085 Cellular component biogenesis	0.03896	12	2.16713	AT1G16650 AT1G21670 AT1G47530 AT1G49650 AT3G13350 AT3G17030 AT3G50910 AT3G56030 AT5G01390 AT5G08320 AT5G17270 AT5G64730
GO:0007166 Cell surface receptor signaling pathway	0.03896	5	3.76522	AT2G23450 AT3G26600 AT3G46510 AT3G57750 AT5G04720
GO:0000045 Autophagosome assembly	0.0418813	3	6.30178	AT4G15410 AT4G30790 AT5G50230
GO:0030048 Actin filament-based movement	0.0418813	3	6.30178	AT3G19960 AT4G33200 AT5G20610
GO:0010236 Plastoquinone biosynthetic process	0.0441227	2	11.4032	AT1G06570 AT1G17050
GO:0030007 Cellular potassium ion homeostasis	0.0441227	2	11.4032	AT1G78310 AT3G53720
GO:1900367 Positive regulation of defense response to insect	0.0441227	2	11.4032	AT2G22300 AT2G29460
GO:0006513 Protein monoubiquitination	0.0441227	2	11.4032	AT2G26350 AT2G39100
GO:0000290 Deadenylation-dependent decapping of nuclear-transcribed mRNA	0.0441227	2	11.4032	AT1G79090 AT4G14990
GO:0006625 Protein targeting to peroxisome	0.0441227	2	11.4032	AT5G17550 AT5G62810
GO:0009404 Toxin metabolic process	0.0441227	5	3.6283	AT3G26910 AT4G01870 AT4G15380 AT5G06230 AT5G39050
GO:0043067 Regulation of programmed cell death	0.0469319	3	5.98669	AT1G77300 AT4G19700 AT5G45100
GO:0045036 Protein targeting to chloroplast	0.0469319	3	5.98669	AT2G16640 AT2G24820 AT5G50920
GO:0006879 Cellular iron ion homeostasis	0.0469319	3	5.98669	AT4G22220 AT5G58270 AT5G67330
GO:0045944 Positive regulation of transcription by RNA polymerase II	0.0492036	9	2.39468	AT1G26660 AT1G26665 AT3G08020 AT3G17609 AT3G26730 AT3G57390 AT5G11260 AT5G19310 AT5G41910
GO:0042538 Hyperosmotic salinity response	0.050239	5	3.50099	AT4G30960 AT5G01410 AT5G46050 AT5G49480 AT5G52310
GO:0071695 Anatomical structure maturation	0.0515882	7	2.73901	AT1G19000 AT1G27300 AT1G30860 AT3G58710 AT3G61790 AT5G03180 AT5G11960
GO:0010565 Regulation of cellular ketone metabolic process	0.0526557	3	5.70161	AT1G08050 AT1G23710 AT1G59910
GO:0048366 Leaf development	0.0526557	10	2.24221	AT1G02380 AT1G13870 AT1G21000 AT2G16800 AT2G45480 AT3G08640 AT4G02440 AT4G38630 AT5G02880 AT5G64430
GO:0061077 Chaperone-mediated protein folding	0.0526557	3	5.70161	AT4G13830 AT5G48570 AT5G52640
GO:0071369 Cellular response to ethylene stimulus	0.0526557	3	5.70161	AT2G27310 AT4G32040 AT5G10520
GO:0009962 Regulation of flavonoid biosynthetic process	0.05423	2	9.97782	AT1G20490 AT5G04410
GO:0010337 Regulation of salicylic acid metabolic process	0.05423	2	9.97782	AT1G28380 AT5G60410
GO:0015691 Cadmium ion transport	0.05423	2	9.97782	AT2G04040 AT5G67330
GO:0016123 Xanthophyll biosynthetic process	0.05423	2	9.97782	AT5G52570 AT5G67030
GO:0001934 Positive regulation of protein phosphorylation	0.05423	2	9.97782	AT4G30790 AT5G45550
GO:0033169 Histone H3-K9 demethylation	0.05423	2	9.97782	AT1G11950 AT5G04240
GO:0034504 Protein localization to nucleus	0.05423	2	9.97782	AT1G53760 AT1G73880
GO:0048232 Male gamete generation	0.05423	2	9.97782	AT2G06510 AT4G29040
GO:0071417 Cellular response to organonitrogen compound	0.05423	2	9.97782	AT1G59910 AT1G78280
GO:0098532 Histone H3-K27 trimethylation	0.05423	2	9.97782	AT5G02950 AT5G40340
GO:0000184 Nuclear-transcribed mRNA catabolic process-nonsense-mediated decay	0.05423	2	9.97782	AT1G33980 AT5G19400
GO:0000266 Mitochondrial fission	0.05423	2	9.97782	AT2G14120 AT5G22350
GO:0000413 Protein peptidyl-prolyl isomerization	0.054798	4	4.09347	AT1G53780 AT2G21130 AT3G63400 AT5G48570
GO:0016571 Histone methylation	0.0568768	3	5.44245	AT1G79730 AT4G29790 AT5G22450
GO:0032544 Plastid translation	0.0568768	3	5.44245	AT2G39140 AT5G10900 AT5G40270
GO:0000103 Sulfate assimilation	0.0568768	3	5.44245	AT3G22890 AT5G04590 AT5G54390
GO:1905393 Plant organ formation	0.0568768	3	5.44245	AT1G33420 AT4G33210 AT5G04860
GO:0009314 Response to radiation	0.0568768	3	5.44245	AT4G02110 AT4G40070 AT5G52890
GO:0048767 Root hair elongation	0.0575835	5	3.32594	AT1G01910 AT2G02470 AT3G06810 AT4G38630 AT5G13010
GO:0009812 Flavonoid metabolic process	0.0585593	4	3.99113	AT2G23340 AT3G24190 AT5G08320 AT5G42830
GO:0009933 Meristem structural organization	0.0628235	3	5.20582	AT1G13870 AT1G48090 AT4G29040
GO:0010087 Phloem or xylem histogenesis	0.0628235	6	2.85081	AT1G23460 AT1G27320 AT4G11280 AT4G17490 AT4G17500 AT5G40720
GO:0034599 Cellular response to oxidative stress	0.0628235	4	3.89378	AT1G60740 AT1G65970 AT4G32320 AT5G07470
GO:0040008 Regulation of growth	0.0628235	3	5.20582	AT2G37980 AT3G57750 AT5G60410
GO:0048653 Anther development	0.0628235	4	3.89378	AT1G77300 AT4G24972 AT4G36260 AT5G06839
GO:0000162 Tryptophan biosynthetic process	0.0628235	3	5.20582	AT4G27070 AT5G38530 AT5G57890
GO:0006396 RNA processing	0.063934	5	3.21865	AT1G04530 AT3G13740 AT3G17740 AT4G26000 AT5G62640
GO:0009735 Response to cytokinin	0.063934	5	3.21865	AT2G26980 AT3G16770 AT3G16857 AT4G26150 AT4G38630
GO:0010076 Maintenance of floral meristem identity	0.0644141	2	8.86918	AT1G03770 AT5G44280
GO:0010077 Maintenance of inflorescence meristem identity	0.0644141	2	8.86918	AT1G03770 AT5G44280
GO:0016558 Protein import into peroxisome matrix	0.0644141	2	8.86918	AT1G63900 AT2G26350
GO:0000003 Reproduction	0.0644141	2	8.86918	AT3G21430 AT5G27610
GO:0048571 Long-day photoperiodism	0.0644141	2	8.86918	AT1G33980 AT3G27700
GO:0006605 Protein targeting	0.0644141	2	8.86918	AT1G21650 AT4G30600
GO:0008272 Sulfate transport	0.0644141	2	8.86918	AT1G43700 AT3G51895
GO:0034613 Cellular protein localization	0.0666223	5	3.16756	AT1G75810 AT3G12360 AT3G54760 AT4G34310 AT5G59420
GO:0009903 Chloroplast avoidance movement	0.067917	3	4.98891	AT2G26570 AT5G20610 AT5G55860
GO:0032981 Mitochondrial respiratory chain complex I assembly	0.067917	3	4.98891	AT1G76060 AT3G60150 AT5G11770
GO:0070816 Phosphorylation of RNA polymerase II C-terminal domain	0.067917	3	4.98891	AT1G71530 AT4G22940 AT5G44290
GO:0006310 DNA recombination	0.067917	3	4.98891	AT1G15940 AT1G80810 AT3G09100
GO:0015706 Nitrate transport	0.0749894	3	4.78935	AT1G69870 AT3G45650 AT5G14570
GO:0090630 Activation of GTPase activity	0.0749894	3	4.78935	AT3G07890 AT3G49350 AT4G28550
GO:0009116 Nucleoside metabolic process	0.0749894	3	4.78935	AT1G27320 AT2G16570 AT2G35390
GO:0009694 Jasmonic acid metabolic process	0.0749894	3	4.78935	AT1G33990 AT4G37150 AT5G10300
GO:0015914 Phospholipid transport	0.0763731	2	7.98226	AT5G13070 AT5G44240
GO:0030261 Chromosome condensation	0.0763731	2	7.98226	AT1G48620 AT5G08780
GO:0048444 Floral organ morphogenesis	0.0763731	2	7.98226	AT1G12140 AT5G27320
GO:0071368 Cellular response to cytokinin stimulus	0.0763731	2	7.98226	AT1G28560 AT3G16857
GO:0071586 CAAX-box protein processing	0.0763731	2	7.98226	AT3G26085 AT4G01320
GO:0033365 Protein localization to organelle	0.0798061	4	3.54767	AT2G27680 AT2G42450 AT3G08760 AT4G29790
GO:0051321 Meiotic cell cycle	0.0798061	4	3.54767	AT1G67420 AT2G06510 AT5G01880 AT5G19400
GO:0006900 Vesicle budding from membrane	0.0813398	3	4.60515	AT5G04850 AT5G35200 AT5G63880
GO:0009556 Microsporogenesis	0.0813398	3	4.60515	AT1G15110 AT1G15940 AT5G45550
GO:0030154 Cell differentiation	0.0815724	24	1.53751	AT1G14960 AT1G19000 AT1G20970 AT1G67570 AT1G68140 AT1G68410 AT2G26750 AT2G30530 AT2G37980 AT3G10340 AT3G21700 AT3G27390 AT3G28715 AT3G47940 AT3G49780 AT3G59880 AT3G61790 AT3G61900 AT4G17330 AT4G31875 AT4G36710 AT5G11960 AT5G40720 AT5G53500
GO:0009749 Response to glucose	0.0846449	4	3.47055	AT1G31930 AT2G19450 AT3G47340 AT5G64750
GO:0000910 Cytokinesis	0.0846449	5	2.93465	AT1G05500 AT1G32730 AT1G33420 AT3G27330 AT5G47400
GO:0051726 Regulation of cell cycle	0.0846449	4	3.47055	AT2G22010 AT3G21430 AT5G22220 AT5G27610
GO:0010167 Response to nitrate	0.0875799	3	4.43459	AT4G21680 AT4G24020 AT4G26150
GO:0010205 Photoinhibition	0.0875799	2	7.2566	AT3G15850 AT5G57050
GO:0010375 Stomatal complex patterning	0.0875799	2	7.2566	AT1G80180 AT3G59350
GO:0046856 Phosphatidylinositol dephosphorylation	0.0875799	3	4.43459	AT1G22620 AT3G10550 AT5G04540
GO:0051123 RNA polymerase II preinitiation complex assembly	0.0875799	2	7.2566	AT1G32750 AT3G10070
GO:0006164 Purine nucleotide biosynthetic process	0.0875799	2	7.2566	AT2G16570 AT2G35390
GO:0071333 Cellular response to glucose stimulus	0.0875799	2	7.2566	AT3G44290 AT5G49450
GO:0006383 Transcription by RNA polymerase III	0.0875799	2	7.2566	AT1G17680 AT1G19485
GO:0006646 Phosphatidylethanolamine biosynthetic process	0.0875799	2	7.2566	AT1G15110 AT4G09760
GO:0006904 Vesicle docking involved in exocytosis	0.0875799	2	7.2566	AT1G12470 AT4G12120
GO:0009423 Chorismate biosynthetic process	0.0875799	2	7.2566	AT1G22410 AT4G33510
GO:0006099 Tricarboxylic acid cycle	0.0876793	4	3.39671	AT2G42790 AT5G58330 AT5G65750 AT5G66760
GO:0009644 Response to high light intensity	0.0876793	4	3.39671	AT1G01470 AT2G17840 AT4G17490 AT5G04410
GO:0048229 Gametophyte development	0.0935868	4	3.32594	AT3G13350 AT3G43210 AT3G57550 AT5G45550
GO:0019915 Lipid storage	0.0938328	3	4.27621	AT1G29760 AT2G18250 AT5G56100
GO:0061025 Membrane fusion	0.0938328	3	4.27621	AT4G15410 AT5G46860 AT5G61210
GO:0000373 Group II intron splicing	0.0938328	3	4.27621	AT1G64810 AT3G22330 AT5G16180
GO:0009813 Flavonoid biosynthetic process	0.0987603	4	3.25806	AT2G40890 AT2G47460 AT3G47080 AT3G51240
GO:0048481 Plant ovule development	0.0987603	4	3.25806	AT1G77300 AT2G16800 AT3G45640 AT5G60410
GO:0015698 Inorganic anion transport	0.098819	2	6.65188	AT4G15380 AT5G51160
GO:0016584 Nucleosome positioning	0.098819	2	6.65188	AT1G48620 AT5G08780
GO:0001731 Formation of translation preinitiation complex	0.098819	2	6.65188	AT1G36730 AT1G71350
GO:0031930 Mitochondria-nucleus signaling pathway	0.098819	2	6.65188	AT1G32870 AT1G34190
GO:0006098 Pentose-phosphate shunt	0.098819	2	6.65188	AT2G45290 AT5G13420
GO:0071035 Nuclear polyadenylation-dependent rRNA catabolic process	0.098819	2	6.65188	AT1G75660 AT2G32415
GO:0006656 Phosphatidylcholine biosynthetic process	0.098819	2	6.65188	AT4G09760 AT4G15130
GO:0006878 Cellular copper ion homeostasis	0.098819	2	6.65188	AT2G26975 AT3G09390
GO:0008283 Cell population proliferation	0.098819	2	6.65188	AT3G49780 AT5G45550
GO:0008654 Phospholipid biosynthetic process	0.098819	2	6.65188	AT1G12640 AT5G42870
GO:0009649 Entrainment of circadian clock	0.098819	2	6.65188	AT2G40080 AT5G63860
GO:0009846 Pollen germination	0.107136	5	2.69671	AT1G29760 AT2G41210 AT3G06540 AT4G02350 AT4G35540
GO:0048869 Cellular developmental process	0.107136	5	2.69671	AT1G48090 AT1G49000 AT3G27700 AT4G00755 AT5G52890
GO:0006950 Response to stress	0.107136	5	2.69671	AT2G31130 AT2G40340 AT3G11020 AT5G52310 AT5G65300
GO:0016573 Histone acetylation	0.10773	3	3.99113	AT3G20770 AT3G60110 AT5G22330
GO:0060560 Developmental growth involved in morphogenesis	0.107951	4	3.1303	AT1G20970 AT1G71940 AT3G50910 AT5G65380
GO:0009808 Lignin metabolic process	0.111016	2	6.1402	AT2G30490 AT3G50740
GO:0015937 Coenzyme A biosynthetic process	0.111016	2	6.1402	AT2G18250 AT4G35360
GO:0019375 Galactolipid biosynthetic process	0.111016	2	6.1402	AT1G12640 AT5G42870
GO:1901001 Negative regulation of response to salt stress	0.111016	2	6.1402	AT1G78310 AT4G37260
GO:0006829 Zinc ion transport	0.111016	2	6.1402	AT2G23240 AT2G42000
GO:0006997 Nucleus organization	0.111016	2	6.1402	AT1G71360 AT5G04990
GO:0009073 Aromatic amino acid family biosynthetic process	0.111016	2	6.1402	AT1G22410 AT4G33510
GO:0000460 Maturation of 5.8S rRNA	0.111016	2	6.1402	AT5G06360 AT5G25080
GO:0009299 MRNA transcription	0.111016	2	6.1402	AT2G31160 AT4G26000
GO:0009698 Phenylpropanoid metabolic process	0.111016	2	6.1402	AT2G30490 AT3G53160
GO:0019761 Glucosinolate biosynthetic process	0.113717	3	3.86238	AT1G12130 AT1G12140 AT2G43100
GO:0048878 Chemical homeostasis	0.113717	3	3.86238	AT1G30360 AT1G72200 AT5G51160
GO:0006364 RRNA processing	0.117816	6	2.34772	AT1G63180 AT1G67120 AT2G24500 AT3G22330 AT4G18905 AT4G23540
GO:0009789 Positive regulation of abscisic acid-activated signaling pathway	0.117917	4	3.01217	AT1G15100 AT3G01650 AT3G17410 AT5G66880
GO:0010100 Negative regulation of photomorphogenesis	0.124614	2	5.70161	AT2G46340 AT4G05420
GO:0010332 Response to gamma radiation	0.124614	2	5.70161	AT2G18760 AT3G05210
GO:0032446 Protein modification by small protein conjugation	0.124614	2	5.70161	AT5G06460 AT5G50580
GO:0006626 Protein targeting to mitochondrion	0.124614	2	5.70161	AT5G09420 AT5G40930
GO:0006644 Phospholipid metabolic process	0.124614	2	5.70161	AT3G05510 AT3G54950
GO:0009699 Phenylpropanoid biosynthetic process	0.124614	2	5.70161	AT2G30490 AT2G40890
GO:2000280 Regulation of root development	0.130125	4	2.90264	AT1G09560 AT1G31930 AT5G04340 AT5G52310
GO:0071805 Potassium ion transmembrane transport	0.130187	3	3.6283	AT1G14660 AT4G18160 AT5G09400
GO:0006508 Proteolysis	0.130223	8	1.99556	AT1G47710 AT1G50250 AT1G67420 AT3G10450 AT3G47060 AT4G01320 AT4G01870 AT5G04250
GO:0009750 Response to fructose	0.136944	2	5.32151	AT1G31930 AT3G47340
GO:0009938 Negative regulation of gibberellic acid mediated signaling pathway	0.136944	2	5.32151	AT4G26150 AT4G36260
GO:0009958 Positive gravitropism	0.136944	3	3.52158	AT1G16510 AT3G61050 AT5G11260
GO:0010193 Response to ozone	0.136944	3	3.52158	AT1G32230 AT1G70520 AT5G49570
GO:0006002 Fructose 6-phosphate metabolic process	0.136944	2	5.32151	AT4G26270 AT5G47810
GO:0045492 Xylan biosynthetic process	0.136944	3	3.52158	AT1G09610 AT1G27600 AT3G03210
GO:1900056 Negative regulation of leaf senescence	0.136944	2	5.32151	AT3G22170 AT5G44190
GO:0006415 Translational termination	0.136944	2	5.32151	AT3G57190 AT5G47880
GO:0007186 G protein-coupled receptor signaling pathway	0.136944	2	5.32151	AT3G63420 AT5G27210
GO:0008361 Regulation of cell size	0.136944	2	5.32151	AT5G08790 AT5G42350
GO:0009098 Leucine biosynthetic process	0.136944	2	5.32151	AT1G18500 AT2G43100
GO:0009267 Cellular response to starvation	0.136944	2	5.32151	AT3G08850 AT5G49450
GO:0010311 Lateral root formation	0.140419	4	2.80079	AT1G28560 AT3G02260 AT3G53180 AT4G29040
GO:0048827 Phyllome development	0.145753	6	2.19695	AT1G07310 AT1G33420 AT2G23450 AT4G02480 AT4G29040 AT5G15780
GO:0015770 Sucrose transport	0.151082	2	4.98891	AT2G02860 AT3G19930
GO:0022900 Electron transport chain	0.151082	2	4.98891	AT2G27510 AT4G21090
GO:0002221 Pattern recognition receptor signaling pathway	0.151082	2	4.98891	AT5G15080 AT5G66850
GO:0033962 P-body assembly	0.151082	2	4.98891	AT1G79090 AT4G14990
GO:0046685 Response to arsenic-containing substance	0.151082	2	4.98891	AT4G18910 AT5G52640
GO:0080111 DNA demethylation	0.151082	2	4.98891	AT4G31270 AT5G58130
GO:0000422 Autophagy of mitochondrion	0.151082	2	4.98891	AT3G62770 AT4G30790
GO:0009631 Cold acclimation	0.152788	4	2.70585	AT2G24500 AT4G08500 AT4G31420 AT5G66400
GO:0009937 Regulation of gibberellic acid mediated signaling pathway	0.153775	1	13.3038	AT5G66730
GO:0010028 Xanthophyll cycle	0.153775	1	13.3038	AT1G08550
GO:0010143 Cutin biosynthetic process	0.153775	2	4.43459	AT4G34100 AT5G23940
GO:0010184 Cytokinin transport	0.153775	1	13.3038	AT1G19770
GO:0010208 Pollen wall assembly	0.153775	2	4.69545	AT5G11110 AT5G14380
GO:0010220 Positive regulation of vernalization response	0.153775	1	13.3038	AT2G33835
GO:0010271 Regulation of chlorophyll catabolic process	0.153775	1	13.3038	AT1G27320
GO:0000050 Urea cycle	0.153775	1	13.3038	AT4G08900
GO:0010541 Acropetal auxin transport	0.153775	1	13.3038	AT3G63420
GO:0001188 RNA polymerase I preinitiation complex assembly	0.153775	1	13.3038	AT2G02955
GO:0015774 Polysaccharide transport	0.153775	1	13.3038	AT2G18840
GO:0015790 UDP-xylose transmembrane transport	0.153775	1	13.3038	AT1G06890
GO:0001558 Regulation of cell growth	0.153775	2	4.43459	AT4G28540 AT5G42350
GO:0016053 Organic acid biosynthetic process	0.153775	5	2.34772	AT1G76070 AT3G53000 AT3G58710 AT4G09750 AT5G19050
GO:0016122 Xanthophyll metabolic process	0.153775	1	13.3038	AT1G08550
GO:0016574 Histone ubiquitination	0.153775	1	13.3038	AT2G02760
GO:0019433 Triglyceride catabolic process	0.153775	1	13.3038	AT1G33270
GO:0019745 Pentacyclic triterpenoid biosynthetic process	0.153775	1	13.3038	AT1G78960
GO:0030050 Vesicle transport along actin filament	0.153775	2	4.43459	AT3G19960 AT4G33200
GO:0031537 Regulation of anthocyanin metabolic process	0.153775	1	13.3038	AT3G16857
GO:0031669 Cellular response to nutrient levels	0.153775	1	13.3038	AT3G15450
GO:0032268 Regulation of cellular protein metabolic process	0.153775	1	13.3038	AT3G51910
GO:0033528 S-methylmethionine cycle	0.153775	1	13.3038	AT3G25900
GO:0034501 Protein localization to kinetochore	0.153775	1	13.3038	AT1G77720
GO:0034765 Regulation of ion transmembrane transport	0.153775	1	13.3038	AT4G28610
GO:0034971 Histone H3-R17 methylation	0.153775	1	13.3038	AT4G17410
GO:0005983 Starch catabolic process	0.153775	2	4.69545	AT3G23920 AT5G55700
GO:0036092 Phosphatidylinositol-3-phosphate biosynthetic process	0.153775	1	13.3038	AT1G22620
GO:0040007 Growth	0.153775	7	1.94013	AT1G12710 AT1G64330 AT2G36410 AT3G13330 AT3G50350 AT5G15080 AT5G60710
GO:0040014 Regulation of multicellular organism growth	0.153775	1	13.3038	AT5G58270
GO:0042256 Mature ribosome assembly	0.153775	1	13.3038	AT3G22980
GO:0005992 Trehalose biosynthetic process	0.153775	2	4.69545	AT4G12430 AT4G22590
GO:0042659 Regulation of cell fate specification	0.153775	1	13.3038	AT4G18170
GO:0042790 Nucleolar large rRNA transcription by RNA polymerase I	0.153775	1	13.3038	AT2G02955
GO:0042819 Vitamin B6 biosynthetic process	0.153775	1	13.3038	AT5G01410
GO:0042908 Xenobiotic transport	0.153775	1	13.3038	AT1G71140
GO:0042939 Tripeptide transport	0.153775	1	13.3038	AT5G46050
GO:0043090 Amino acid import	0.153775	1	13.3038	AT5G40780
GO:0043162 Ubiquitin-dependent protein catabolic process via the multivesicular body sorting pathway	0.153775	1	13.3038	AT2G36680
GO:0045144 Meiotic sister chromatid segregation	0.153775	1	13.3038	AT1G61030
GO:0045899 Positive regulation of RNA polymerase II transcription preinitiation complex assembly	0.153775	1	13.3038	AT4G04180
GO:0046104 Thymidine metabolic process	0.153775	1	13.3038	AT5G23070
GO:0046373 L-arabinose metabolic process	0.153775	1	13.3038	AT3G10740
GO:0046488 Phosphatidylinositol metabolic process	0.153775	1	13.3038	AT2G41210
GO:0006097 Glyoxylate cycle	0.153775	1	13.3038	AT3G16910
GO:0046938 Phytochelatin biosynthetic process	0.153775	1	13.3038	AT5G06370
GO:0048205 COPI coating of Golgi vesicle	0.153775	1	13.3038	AT5G46750
GO:0048281 Inflorescence morphogenesis	0.153775	1	13.3038	AT3G02260
GO:0048544 Recognition of pollen	0.153775	3	3.15089	AT1G11300 AT4G03230 AT5G03700
GO:0050994 Regulation of lipid catabolic process	0.153775	1	13.3038	AT5G02310
GO:0051170 Import into nucleus	0.153775	1	13.3038	AT1G43700
GO:0051228 Mitotic spindle disassembly	0.153775	1	13.3038	AT5G03340
GO:0051259 Protein complex oligomerization	0.153775	2	4.69545	AT1G53540 AT1G54050
GO:0051592 Response to calcium ion	0.153775	2	4.69545	AT4G30960 AT5G62070
GO:0052545 Callose localization	0.153775	1	13.3038	AT1G70520
GO:0055082 Cellular chemical homeostasis	0.153775	1	13.3038	AT1G72200
GO:0006203 DGTP catabolic process	0.153775	1	13.3038	AT5G40270
GO:0061709 Reticulophagy	0.153775	1	13.3038	AT4G30790
GO:0070481 Nuclear-transcribed mRNA catabolic process-non-stop decay	0.153775	1	13.3038	AT5G10630
GO:0070981 L-asparagine biosynthetic process	0.153775	1	13.3038	AT3G47340
GO:0071036 Nuclear polyadenylation-dependent snoRNA catabolic process	0.153775	1	13.3038	AT2G32415
GO:0071037 Nuclear polyadenylation-dependent snRNA catabolic process	0.153775	1	13.3038	AT2G32415
GO:0071039 Nuclear polyadenylation-dependent CUT catabolic process	0.153775	1	13.3038	AT2G32415
GO:0071040 Nuclear polyadenylation-dependent antisense transcript catabolic process	0.153775	1	13.3038	AT2G32415
GO:0071044 Histone mRNA catabolic process	0.153775	1	13.3038	AT2G32415
GO:0071260 Cellular response to mechanical stimulus	0.153775	1	13.3038	AT5G55860
GO:0071454 Cellular response to anoxia	0.153775	1	13.3038	AT1G76560
GO:0071478 Cellular response to radiation	0.153775	2	4.69545	AT1G75810 AT5G12010
GO:0071497 Cellular response to freezing	0.153775	1	13.3038	AT5G13330
GO:0071588 Hydrogen peroxide mediated signaling pathway	0.153775	1	13.3038	AT5G06839
GO:0071922 Regulation of cohesin loading	0.153775	1	13.3038	AT1G61030
GO:0080050 Regulation of seed development	0.153775	1	13.3038	AT4G26150
GO:0080153 Negative regulation of reductive pentose-phosphate cycle	0.153775	1	13.3038	AT1G76560
GO:0006294 Nucleotide-excision repair-preincision complex assembly	0.153775	1	13.3038	AT3G05210
GO:0090522 Vesicle tethering involved in exocytosis	0.153775	1	13.3038	AT4G02350
GO:0097352 Autophagosome maturation	0.153775	1	13.3038	AT5G03340
GO:0097435 Supramolecular fiber organization	0.153775	1	13.3038	AT2G32450
GO:1900386 Positive regulation of flavonol biosynthetic process	0.153775	1	13.3038	AT2G47460
GO:1901135 Carbohydrate derivative metabolic process	0.153775	8	1.84561	AT1G77280 AT1G79660 AT3G03790 AT3G26730 AT4G09750 AT4G28260 AT4G34310 AT5G11390
GO:1902000 Homogentisate catabolic process	0.153775	1	13.3038	AT5G54080
GO:1902884 Positive regulation of response to oxidative stress	0.153775	1	13.3038	AT4G17410
GO:1904667 Negative regulation of ubiquitin protein ligase activity	0.153775	1	13.3038	AT1G02330
GO:2000070 Regulation of response to water deprivation	0.153775	2	4.69545	AT3G10550 AT5G60410
GO:2000379 Positive regulation of reactive oxygen species metabolic process	0.153775	1	13.3038	AT5G67330
GO:2000630 Positive regulation of miRNA metabolic process	0.153775	1	13.3038	AT4G03430
GO:2000785 Regulation of autophagosome assembly	0.153775	1	13.3038	AT3G58040
GO:0006527 Arginine catabolic process	0.153775	1	13.3038	AT4G08900
GO:0006529 Asparagine biosynthetic process	0.153775	1	13.3038	AT3G47340
GO:0006567 Threonine catabolic process	0.153775	1	13.3038	AT3G10050
GO:0006883 Cellular sodium ion homeostasis	0.153775	1	13.3038	AT1G78310
GO:0006990 Positive regulation of transcription from RNA polymerase II promoter involved in unfolded protein response	0.153775	1	13.3038	AT3G10800
GO:0007059 Chromosome segregation	0.153775	2	4.43459	AT1G77720 AT2G32900
GO:0007097 Nuclear migration	0.153775	1	13.3038	AT4G33200
GO:0007189 Adenylate cyclase-activating G protein-coupled receptor signaling pathway	0.153775	1	13.3038	AT1G16320
GO:0008202 Steroid metabolic process	0.153775	1	13.3038	AT4G24220
GO:0009156 Ribonucleoside monophosphate biosynthetic process	0.153775	1	13.3038	AT2G35390
GO:0000472 Endonucleolytic cleavage to generate mature 5'-end of SSU-rRNA from (SSU-rRNA-5.8S rRNA-LSU-rRNA)	0.153775	1	13.3038	AT3G56510
GO:0000480 Endonucleolytic cleavage in 5'-ETS of tricistronic rRNA transcript (SSU-rRNA-5.8S rRNA-LSU-rRNA)	0.153775	1	13.3038	AT3G56510
GO:0009727 Detection of ethylene stimulus	0.153775	1	13.3038	AT4G32040
GO:0009736 Cytokinin-activated signaling pathway	0.153775	4	2.57492	AT1G27320 AT2G41310 AT3G16857 AT4G26150
GO:0009744 Response to sucrose	0.153775	4	2.53405	AT1G31930 AT3G47340 AT4G38630 AT5G08790
GO:0009826 Unidimensional cell growth	0.15544	8	1.82452	AT1G22620 AT2G18840 AT3G02260 AT3G03220 AT3G22510 AT5G04240 AT5G19310 AT5G60410
GO:0009860 Pollen tube growth	0.16135	7	1.90054	AT2G41210 AT3G06540 AT4G02350 AT4G31875 AT4G33970 AT5G14380 AT5G27840
GO:0010051 Xylem and phloem pattern formation	0.161516	3	2.99335	AT4G24220 AT4G36260 AT5G13010
GO:0010078 Maintenance of root meristem identity	0.161516	3	2.99335	AT3G07780 AT4G29040 AT5G19310
GO:0010090 Trichome morphogenesis	0.161516	3	2.99335	AT5G22220 AT5G23940 AT5G64930
GO:0006338 Chromatin remodeling	0.161516	3	2.99335	AT1G30810 AT5G04240 AT5G22330
GO:0007005 Mitochondrion organization	0.161516	3	2.99335	AT4G28510 AT4G36580 AT5G26860
GO:0016925 Protein sumoylation	0.166242	2	4.20119	AT5G50580 AT5G60410
GO:0051260 Protein homooligomerization	0.166242	2	4.20119	AT1G21460 AT5G04990
GO:0006810 Transport	0.166242	2	4.20119	AT1G23070 AT5G42090
GO:0010252 Auxin homeostasis	0.169436	3	2.92034	AT4G33210 AT4G36260 AT4G37390
GO:0000122 Negative regulation of transcription by RNA polymerase II	0.169436	3	2.92034	AT1G03760 AT3G01320 AT5G15025
GO:0007275 Multicellular organism development	0.169436	3	2.92034	AT2G32440 AT4G29010 AT4G30960
GO:0000002 Mitochondrial genome maintenance	0.175557	1	9.97782	AT2G01440
GO:0009787 Regulation of abscisic acid-activated signaling pathway	0.175557	2	3.99113	AT5G11260 AT5G60410
GO:0009790 Embryo development	0.175557	4	2.38276	AT4G34310 AT5G01390 AT5G24970 AT5G64090
GO:0009827 Plant-type cell wall modification	0.175557	2	3.99113	AT2G34070 AT2G41210
GO:0009909 Regulation of flower development	0.175557	5	2.10059	AT1G27320 AT2G30140 AT2G40080 AT5G14170 AT5G59570
GO:0000724 Double-strand break repair via homologous recombination	0.175557	4	2.38276	AT1G67500 AT2G06510 AT2G30350 AT3G05210
GO:0010113 Negative regulation of systemic acquired resistance	0.175557	1	9.97782	AT5G60410
GO:0010273 Detoxification of copper ion	0.175557	1	9.97782	AT1G63440
GO:0010325 Raffinose family oligosaccharide biosynthetic process	0.175557	1	9.97782	AT5G27320
GO:0010351 Lithium ion transport	0.175557	1	9.97782	AT1G14660
GO:0010359 Regulation of anion channel activity	0.175557	1	9.97782	AT5G20480
GO:0010506 Regulation of autophagy	0.175557	1	9.97782	AT3G08850
GO:0016045 Detection of bacterium	0.175557	1	9.97782	AT5G20480
GO:0016125 Sterol metabolic process	0.175557	3	2.85081	AT1G43620 AT2G32440 AT4G14850
GO:0016560 Protein import into peroxisome matrix-docking	0.175557	1	9.97782	AT5G62810
GO:0017006 Protein-tetrapyrrole linkage	0.175557	1	9.97782	AT4G16250
GO:0019374 Galactolipid metabolic process	0.175557	1	9.97782	AT3G54950
GO:0019419 Sulfate reduction	0.175557	1	9.97782	AT5G04590
GO:0019985 Translesion synthesis	0.175557	1	9.97782	AT1G67500
GO:0030029 Actin filament-based process	0.175557	1	9.97782	AT5G56180
GO:0030242 Autophagy of peroxisome	0.175557	1	9.97782	AT4G30790
GO:0030259 Lipid glycosylation	0.175557	1	9.97782	AT1G43620
GO:0002184 Cytoplasmic translational termination	0.175557	1	9.97782	AT5G47880
GO:0030970 Retrograde protein transport-ER to cytosol	0.175557	1	9.97782	AT5G03340
GO:0031022 Nuclear migration along microfilament	0.175557	1	9.97782	AT5G20610
GO:0002215 Defense response to nematode	0.175557	1	9.97782	AT1G74360
GO:0031468 Nuclear membrane reassembly	0.175557	1	9.97782	AT4G15410
GO:0031648 Protein destabilization	0.175557	1	9.97782	AT1G63900
GO:0031663 Lipopolysaccharide-mediated signaling pathway	0.175557	1	9.97782	AT5G15080
GO:0033523 Histone H2B ubiquitination	0.175557	1	9.97782	AT2G02760
GO:0033591 Response to L-ascorbic acid	0.175557	1	9.97782	AT1G22500
GO:0034982 Mitochondrial protein processing	0.175557	1	9.97782	AT1G07510
GO:0035552 Oxidative single-stranded DNA demethylation	0.175557	1	9.97782	AT3G14160
GO:0035864 Response to potassium ion	0.175557	1	9.97782	AT1G24460
GO:0036293 Response to decreased oxygen levels	0.175557	1	9.97782	AT1G69760
GO:0043617 Cellular response to sucrose starvation	0.175557	1	9.97782	AT3G47340
GO:0045132 Meiotic chromosome segregation	0.175557	1	9.97782	AT1G61030
GO:0045836 Positive regulation of meiotic nuclear division	0.175557	1	9.97782	AT5G07290
GO:0046786 Viral replication complex formation and maintenance	0.175557	1	9.97782	AT2G02180
GO:0048363 Mucilage pectin metabolic process	0.175557	1	9.97782	AT2G23760
GO:0048479 Style development	0.175557	1	9.97782	AT4G36260
GO:0048508 Embryonic meristem development	0.175557	1	9.97782	AT1G69270
GO:0048575 Short-day photoperiodism-flowering	0.175557	1	9.97782	AT2G46340
GO:0048838 Release of seed from dormancy	0.175557	1	9.97782	AT3G02860
GO:0050777 Negative regulation of immune response	0.175557	1	9.97782	AT3G46510
GO:0051017 Actin filament bundle assembly	0.175557	2	3.80108	AT2G16700 AT4G26700
GO:0051176 Positive regulation of sulfur metabolic process	0.175557	1	9.97782	AT5G50210
GO:0055065 Metal ion homeostasis	0.175557	1	9.97782	AT2G02470
GO:0070507 Regulation of microtubule cytoskeleton organization	0.175557	1	9.97782	AT1G24460
GO:0071365 Cellular response to auxin stimulus	0.175557	2	3.80108	AT1G28560 AT3G53970
GO:0071494 Cellular response to UV-C	0.175557	1	9.97782	AT1G67500
GO:0071836 Nectar secretion	0.175557	1	9.97782	AT5G11110
GO:0080117 Secondary growth	0.175557	1	9.97782	AT1G27320
GO:0080167 Response to karrikin	0.175557	1	9.97782	AT5G57710
GO:0090114 COPII-coated vesicle budding	0.175557	1	9.97782	AT3G01340
GO:0090143 Nucleoid organization	0.175557	1	9.97782	AT4G27990
GO:0006296 Nucleotide-excision repair-DNA incision-5'-to lesion	0.175557	1	9.97782	AT3G05210
GO:0006307 DNA dealkylation involved in DNA repair	0.175557	1	9.97782	AT1G75230
GO:0106035 Protein maturation by [4Fe-4S] cluster transfer	0.175557	1	9.97782	AT5G03905
GO:0140042 Lipid droplet formation	0.175557	1	9.97782	AT1G29760
GO:1905037 Autophagosome organization	0.175557	1	9.97782	AT5G43560
GO:2000693 Positive regulation of seed maturation	0.175557	1	9.97782	AT4G02640
GO:0006521 Regulation of cellular amino acid metabolic process	0.175557	1	9.97782	AT5G49450
GO:0006796 Phosphate-containing compound metabolic process	0.175557	2	3.80108	AT1G30360 AT4G30780
GO:0006863 Purine nucleobase transport	0.175557	2	3.80108	AT1G19770 AT4G18210
GO:0006875 Cellular metal ion homeostasis	0.175557	2	3.99113	AT1G65540 AT5G67330
GO:0007009 Plasma membrane organization	0.175557	1	9.97782	AT1G21790
GO:0007154 Cell communication	0.175557	1	9.97782	AT3G08710
GO:0007188 Adenylate cyclase-modulating G protein-coupled receptor signaling pathway	0.175557	1	9.97782	AT1G31930
GO:0008104 Protein localization	0.175557	4	2.3137	AT1G13340 AT3G51890 AT3G60110 AT4G17330
GO:0009060 Aerobic respiration	0.175557	2	3.80108	AT5G11770 AT5G50210
GO:0009113 Purine nucleobase biosynthetic process	0.175557	1	9.97782	AT2G16570
GO:0009660 Amyloplast organization	0.175557	1	9.97782	AT5G46860
GO:0009809 Lignin biosynthetic process	0.176895	3	2.72122	AT1G23460 AT2G40890 AT5G13420
GO:0010605 Negative regulation of macromolecule metabolic process	0.176895	3	2.72122	AT1G23780 AT3G21295 AT3G57120
GO:1901617 Organic hydroxy compound biosynthetic process	0.176895	3	2.72122	AT1G08050 AT3G24190 AT3G27350
GO:0042430 Indole-containing compound metabolic process	0.178698	4	2.28065	AT1G11050 AT1G17147 AT1G20490 AT3G29000
GO:0000911 Cytokinesis by cell plate formation	0.185071	3	2.66075	AT3G43210 AT3G48860 AT5G61210
GO:0051239 Regulation of multicellular organismal process	0.185071	4	2.24852	AT1G33420 AT1G80010 AT3G10340 AT5G40720
GO:0006887 Exocytosis	0.185071	3	2.66075	AT3G14090 AT4G02350 AT5G50380
GO:0012501 Programmed cell death	0.18653	2	3.6283	AT1G23710 AT1G32230
GO:0016051 Carbohydrate biosynthetic process	0.18653	2	3.6283	AT5G49690 AT5G51830
GO:0042023 DNA endoreduplication	0.18653	2	3.6283	AT4G38600 AT5G08550
GO:1900865 Chloroplast RNA modification	0.18653	2	3.6283	AT1G77170 AT4G18520
GO:0042440 Pigment metabolic process	0.192487	3	2.60291	AT1G73880 AT5G24320 AT5G35970
GO:0008219 Cell death	0.192487	3	2.60291	AT1G28380 AT3G16770 AT5G58720
GO:0009740 Gibberellic acid mediated signaling pathway	0.192487	3	2.60291	AT4G26150 AT5G11260 AT5G25900
GO:0009800 Cinnamic acid biosynthetic process	0.197784	1	7.98226	AT3G10340
GO:0009805 Coumarin biosynthetic process	0.197784	1	7.98226	AT2G40890
GO:0009904 Chloroplast accumulation movement	0.197784	2	3.47055	AT2G26570 AT5G55860
GO:0000719 Photoreactive repair	0.197784	1	7.98226	AT5G24850
GO:0010071 Root meristem specification	0.197784	1	7.98226	AT3G07780
GO:0010226 Response to lithium ion	0.197784	1	7.98226	AT1G24460
GO:0010452 Histone H3-K36 methylation	0.197784	1	7.98226	AT1G77300
GO:0010507 Negative regulation of autophagy	0.197784	1	7.98226	AT3G08850
GO:0010508 Positive regulation of autophagy	0.197784	1	7.98226	AT3G62770
GO:0000973 Posttranscriptional tethering of RNA polymerase II gene DNA at nuclear periphery	0.197784	1	7.98226	AT2G19560
GO:0015700 Arsenite transport	0.197784	1	7.98226	AT4G18910
GO:0019222 Regulation of metabolic process	0.197784	1	7.98226	AT1G16320
GO:0030322 Stabilization of membrane potential	0.197784	1	7.98226	AT4G18160
GO:0034243 Regulation of transcription elongation from RNA polymerase II promoter	0.197784	1	7.98226	AT2G38560
GO:0034508 Centromere complex assembly	0.197784	1	7.98226	AT5G10710
GO:0035266 Meristem growth	0.197784	1	7.98226	AT4G29040
GO:0035513 Oxidative RNA demethylation	0.197784	1	7.98226	AT3G14160
GO:0042273 Ribosomal large subunit biogenesis	0.197784	2	3.47055	AT2G24500 AT4G31420
GO:0042823 Pyridoxal phosphate biosynthetic process	0.197784	1	7.98226	AT5G01410
GO:0043066 Negative regulation of apoptotic process	0.197784	1	7.98226	AT3G46510
GO:0006015 5-phosphoribose 1-diphosphate biosynthetic process	0.197784	1	7.98226	AT2G35390
GO:0045017 Glycerolipid biosynthetic process	0.197784	1	7.98226	AT1G12640
GO:0045787 Positive regulation of cell cycle	0.197784	1	7.98226	AT3G50410
GO:0006081 Cellular aldehyde metabolic process	0.197784	1	7.98226	AT1G54100
GO:0048478 Replication fork protection	0.197784	1	7.98226	AT3G02860
GO:0048480 Stigma development	0.197784	1	7.98226	AT4G36260
GO:0006107 Oxaloacetate metabolic process	0.197784	1	7.98226	AT5G58330
GO:0051246 Regulation of protein metabolic process	0.197784	1	7.98226	AT3G62620
GO:0051410 Detoxification of nitrogen compound	0.197784	1	7.98226	AT3G44300
GO:0051639 Actin filament network formation	0.197784	1	7.98226	AT4G26700
GO:0060149 Negative regulation of posttranscriptional gene silencing	0.197784	1	7.98226	AT1G75660
GO:0070676 Intralumenal vesicle formation	0.197784	1	7.98226	AT1G20110
GO:0080144 Amino acid homeostasis	0.197784	1	7.98226	AT3G09770
GO:0080148 Negative regulation of response to water deprivation	0.197784	1	7.98226	AT3G01650
GO:0080157 Regulation of plant-type cell wall organization or biogenesis	0.197784	1	7.98226	AT2G01930
GO:1900034 Regulation of cellular response to heat	0.197784	1	7.98226	AT5G18340
GO:1901562 Response to paraquat	0.197784	1	7.98226	AT4G17410
GO:1902182 Shoot apical meristem development	0.197784	1	7.98226	AT3G57880
GO:0006378 MRNA polyadenylation	0.197784	2	3.47055	AT1G73820 AT2G43410
GO:1904659 Glucose transmembrane transport	0.197784	1	7.98226	AT3G03090
GO:2000071 Regulation of defense response by callose deposition	0.197784	1	7.98226	AT5G66850
GO:0006517 Protein deglycosylation	0.197784	1	7.98226	AT5G49570
GO:0006809 Nitric oxide biosynthetic process	0.197784	1	7.98226	AT1G32230
GO:0000379 TRNA-type intron splice site recognition and cleavage	0.197784	1	7.98226	AT3G45590
GO:0007015 Actin filament organization	0.197784	3	2.49446	AT1G60430 AT3G19960 AT4G33200
GO:0007032 Endosome organization	0.197784	1	7.98226	AT1G12470
GO:0008615 Pyridoxine biosynthetic process	0.197784	1	7.98226	AT5G01410
GO:0009558 Embryo sac cellularization	0.197784	1	7.98226	AT3G43210
GO:0009584 Detection of visible light	0.197784	1	7.98226	AT4G16250
GO:0009653 Anatomical structure morphogenesis	0.197784	1	7.98226	AT5G56180
GO:0009959 Negative gravitropism	0.198834	2	3.32594	AT1G30360 AT5G46860
GO:0010020 Chloroplast fission	0.198834	2	3.32594	AT1G58200 AT4G27990
GO:0019432 Triglyceride biosynthetic process	0.198834	2	3.32594	AT1G12640 AT2G19450
GO:0002213 Defense response to insect	0.198834	2	3.32594	AT5G14180 AT5G43580
GO:0051173 Positive regulation of nitrogen compound metabolic process	0.198834	2	3.32594	AT3G13350 AT3G27700

## Sheet: Col_C3
Supplementary Dataset S7. GO enrichment analysis of clustered DEGs.
Pathway	Enrichment FDR	# of Genes	Fold Enrichment	Genes
GO:0019748 Secondary metabolic process	3.37006e-06	11	10.5607	AT3G16330 AT3G18560 AT3G27200 AT3G47540 AT4G01935 AT4G02360 AT4G33550 AT4G37520 AT4G37530 AT5G02380 AT5G40690
GO:0009416 Response to light stimulus	4.10755e-06	17	5.37773	AT1G10060 AT1G23200 AT1G26560 AT1G77960 AT2G38400 AT2G40460 AT3G29240 AT3G52920 AT3G60520 AT4G01935 AT4G24050 AT4G27230 AT4G33550 AT5G14500 AT5G24580 AT5G47920 AT5G59350
GO:0009651 Response to salt stress	6.57942e-06	12	7.80643	AT1G08920 AT2G33380 AT2G37770 AT3G13520 AT3G18560 AT3G60130 AT4G40010 AT5G13180 AT5G14640 AT5G23750 AT5G39610 AT5G44610
GO:0010468 Regulation of gene expression	0.000155366	6	16.4836	AT1G24450 AT1G67100 AT1G69170 AT3G12820 AT3G62460 AT5G39610
GO:0009737 Response to abscisic acid	0.000155366	13	5.03566	AT1G08920 AT1G23200 AT1G26930 AT1G70670 AT2G33380 AT2G38400 AT3G14560 AT4G33550 AT5G13180 AT5G23810 AT5G39610 AT5G44610 AT5G58570
GO:0009611 Response to wounding	0.000193396	12	5.29103	AT1G23200 AT1G26930 AT1G62500 AT1G72450 AT2G06050 AT2G27690 AT2G38400 AT3G18560 AT3G25290 AT4G02360 AT5G02230 AT5G43580
GO:0010150 Leaf senescence	0.000758879	6	11.0457	AT1G53230 AT2G43570 AT5G13170 AT5G13180 AT5G39610 AT5G44610
GO:0016099 Monoterpenoid biosynthetic process	0.000758879	2	238.096	AT3G25820 AT3G25830
GO:0006355 Regulation of transcription-DNA-templated	0.000758879	15	3.60752	AT1G29160 AT1G52880 AT1G53230 AT1G66390 AT1G69170 AT2G33480 AT2G40670 AT2G45160 AT3G04280 AT3G15510 AT3G50890 AT4G13040 AT4G24060 AT4G31060 AT5G07680
GO:0006636 Unsaturated fatty acid biosynthetic process	0.000758879	3	53.5716	AT2G18950 AT2G29980 AT5G16230
GO:0048731 System development	0.00135213	2	178.572	AT1G52880 AT3G15510
GO:0009753 Response to jasmonic acid	0.00191595	8	5.92771	AT1G72450 AT2G38400 AT2G40460 AT3G09950 AT3G15510 AT3G25290 AT4G02360 AT5G02230
GO:0032787 Monocarboxylic acid metabolic process	0.00242509	5	10.9553	AT1G26930 AT4G01935 AT4G15550 AT4G37520 AT5G41460
GO:0009414 Response to water deprivation	0.00242509	11	4.0376	AT1G08920 AT1G12110 AT1G26930 AT2G31870 AT2G37770 AT3G14560 AT3G18560 AT3G60520 AT5G02230 AT5G23810 AT5G41460
GO:0043436 Oxoacid metabolic process	0.00394446	6	7.28866	AT3G47540 AT3G52370 AT5G02230 AT5G02380 AT5G07680 AT5G23810
GO:0006334 Nucleosome assembly	0.00394446	3	26.7858	AT1G06760 AT2G30620 AT5G22880
GO:0010035 Response to inorganic substance	0.00514104	9	4.32611	AT1G26560 AT1G26930 AT1G27350 AT3G52370 AT4G15550 AT4G32440 AT4G37520 AT5G40690 AT5G47920
GO:0030261 Chromosome condensation	0.00612894	2	71.4289	AT1G06760 AT2G30620
GO:0005975 Carbohydrate metabolic process	0.0062562	6	6.45442	AT1G26560 AT2G31870 AT3G47540 AT3G60130 AT5G14500 AT5G40610
GO:0030154 Cell differentiation	0.00640895	8	4.58612	AT1G23200 AT1G53230 AT1G62500 AT2G45160 AT4G33550 AT4G37530 AT5G24580 AT5G40690
GO:0048317 Seed morphogenesis	0.00640895	2	64.9353	AT1G52880 AT3G15510
GO:0016584 Nucleosome positioning	0.00671699	2	59.5241	AT1G06760 AT2G30620
GO:0045995 Regulation of embryonic development	0.00671699	2	59.5241	AT1G52880 AT3G15510
GO:0080060 Integument development	0.00671699	2	59.5241	AT1G52880 AT3G15510
GO:0045910 Negative regulation of DNA recombination	0.00851741	2	51.0206	AT1G06760 AT2G30620
GO:1990641 Response to iron ion starvation	0.00851741	2	51.0206	AT1G47395 AT3G12820
GO:0015770 Sucrose transport	0.0100328	2	44.643	AT3G48740 AT5G13170
GO:0016998 Cell wall macromolecule catabolic process	0.0100328	2	44.643	AT2G43570 AT3G47540
GO:0050832 Defense response to fungus	0.0100328	8	4.08749	AT1G62500 AT2G31870 AT2G33380 AT3G25820 AT3G25830 AT4G37530 AT5G40690 AT5G43580
GO:0006631 Fatty acid metabolic process	0.010074	3	15.7564	AT4G02485 AT5G16230 AT5G16240
GO:0098542 Defense response to other organism	0.0102288	8	3.99602	AT1G09380 AT2G22800 AT2G33480 AT3G18560 AT4G02360 AT4G24050 AT5G57920 AT5G58570
GO:0008643 Carbohydrate transport	0.012885	2	37.5941	AT3G48740 AT5G13170
GO:0006875 Cellular metal ion homeostasis	0.0138572	2	35.7144	AT4G15550 AT4G16370
GO:0042761 Very long-chain fatty acid biosynthetic process	0.0144141	2	34.0137	AT5G23190 AT5G59770
GO:0071369 Cellular response to ethylene stimulus	0.0144141	2	34.0137	AT1G01490 AT3G59900
GO:0009793 Embryo development ending in seed dormancy	0.0158532	7	4.09167	AT2G01280 AT3G48740 AT4G13345 AT4G24900 AT4G37300 AT5G13170 AT5G13790
GO:0048768 Root hair cell tip growth	0.0163665	2	31.056	AT2G45160 AT5G44610
GO:0006817 Phosphate ion transport	0.0173526	2	29.762	AT3G15990 AT3G23430
GO:0015706 Nitrate transport	0.0178855	2	28.5715	AT1G12110 AT5G62720
GO:0035556 Intracellular signal transduction	0.0178855	4	7.40196	AT4G14980 AT4G15550 AT4G40010 AT5G57565
GO:0048589 Developmental growth	0.0196499	7	3.84617	AT1G62500 AT2G27360 AT3G13520 AT3G14560 AT4G37530 AT5G24580 AT5G40690
GO:1901575 Organic substance catabolic process	0.0227539	4	6.80275	AT1G01490 AT2G33480 AT4G01935 AT4G15550
GO:0016102 Diterpenoid biosynthetic process	0.0253848	2	22.3215	AT3G25820 AT3G25830
GO:0048827 Phyllome development	0.0253848	3	9.82966	AT1G62500 AT4G37520 AT5G40690
GO:0006357 Regulation of transcription by RNA polymerase II	0.0253848	5	5.00202	AT1G19700 AT2G42830 AT4G34610 AT5G13790 AT5G58570
GO:0006970 Response to osmotic stress	0.0253848	5	4.98805	AT2G31870 AT3G13520 AT3G14560 AT4G33550 AT4G40010
GO:0000160 Phosphorelay signal transduction system	0.0279975	2	21.0085	AT2G40670 AT3G04280
GO:0009960 Endosperm development	0.0284301	2	20.4082	AT4G24900 AT5G16230
GO:0010015 Root morphogenesis	0.0284301	5	4.74926	AT1G62500 AT2G27360 AT4G37530 AT5G24580 AT5G40690
GO:0009812 Flavonoid metabolic process	0.0361907	2	17.8572	AT3G52370 AT5G41460
GO:0010431 Seed maturation	0.0400654	2	16.6114	AT3G48740 AT5G13170
GO:0009646 Response to absence of light	0.0400654	2	16.6114	AT3G12820 AT4G15550
GO:0009915 Phloem sucrose loading	0.0424148	1	119.048	AT2G18950
GO:0010016 Shoot system morphogenesis	0.0424148	2	14.881	AT1G62500 AT5G59350
GO:0010124 Phenylacetate catabolic process	0.0424148	1	119.048	AT5G48880
GO:0019395 Fatty acid oxidation	0.0424148	1	119.048	AT5G48880
GO:0034080 CENP-A containing chromatin assembly	0.0424148	1	119.048	AT1G73790
GO:0042440 Pigment metabolic process	0.0424148	2	15.528	AT2G22800 AT5G40690
GO:0045454 Cell redox homeostasis	0.0424148	2	15.8731	AT5G06690 AT5G16400
GO:0046900 Tetrahydrofolylpolyglutamate metabolic process	0.0424148	1	119.048	AT1G78680
GO:0006650 Glycerophospholipid metabolic process	0.0424148	1	119.048	AT5G40610
GO:0009225 Nucleotide-sugar metabolic process	0.0424148	1	119.048	AT2G31870
GO:0009727 Detection of ethylene stimulus	0.0424148	1	119.048	AT1G62380
GO:0009888 Tissue development	0.0447042	6	3.27655	AT1G09380 AT1G23200 AT3G27200 AT3G47540 AT4G37530 AT5G24580
GO:0009910 Negative regulation of flower development	0.0447042	2	13.2276	AT1G45050 AT5G13790
GO:0010272 Response to silver ion	0.0447042	1	89.2861	AT2G43570
GO:0031407 Oxylipin metabolic process	0.0447042	1	89.2861	AT2G33380
GO:0044248 Cellular catabolic process	0.0447042	5	3.89896	AT1G01490 AT1G26930 AT1G27350 AT4G01935 AT4G15550
GO:0046034 ATP metabolic process	0.0447042	1	89.2861	AT1G16820
GO:0046168 Glycerol-3-phosphate catabolic process	0.0447042	1	89.2861	AT5G40610
GO:0048527 Lateral root development	0.0447042	2	13.2276	AT1G12110 AT5G39610
GO:0051301 Cell division	0.0447042	4	4.79388	AT2G24970 AT2G45160 AT4G14980 AT5G41460
GO:0071398 Cellular response to fatty acid	0.0447042	1	89.2861	AT1G62380
GO:0071732 Cellular response to nitric oxide	0.0447042	1	89.2861	AT1G62380
GO:0098609 Cell-cell adhesion	0.0447042	1	89.2861	AT1G19900
GO:0106035 Protein maturation by [4Fe-4S] cluster transfer	0.0447042	1	89.2861	AT3G50845
GO:1901565 Organonitrogen compound catabolic process	0.0447042	3	6.65486	AT1G10060 AT1G26930 AT1G27350
GO:0006979 Response to oxidative stress	0.0447042	5	3.95947	AT2G31870 AT4G37520 AT4G37530 AT5G02230 AT5G39610
GO:0009639 Response to red or far red light	0.0447042	3	6.65486	AT2G22800 AT2G40460 AT5G02230
GO:0009733 Response to auxin	0.0447042	4	4.65335	AT1G53230 AT3G13510 AT3G59900 AT5G39610
GO:0002182 Cytoplasmic translational elongation	0.0504678	1	71.4289	AT3G28500
GO:0034508 Centromere complex assembly	0.0504678	1	71.4289	AT1G73790
GO:0034613 Cellular protein localization	0.0504678	2	11.3379	AT3G60520 AT4G37530
GO:0048587 Regulation of short-day photoperiodism-flowering	0.0504678	1	71.4289	AT5G24655
GO:0051091 Positive regulation of DNA-binding transcription factor activity	0.0504678	1	71.4289	AT5G39610
GO:0055089 Fatty acid homeostasis	0.0504678	1	71.4289	AT5G16230
GO:0060862 Negative regulation of floral organ abscission	0.0504678	1	71.4289	AT5G13790
GO:0009736 Cytokinin-activated signaling pathway	0.0504678	2	11.5208	AT2G40670 AT3G04280
GO:0009965 Leaf morphogenesis	0.0517956	2	10.9891	AT1G45050 AT1G53230
GO:0009838 Abscission	0.0543061	1	59.5241	AT4G18425
GO:0010222 Stem vascular tissue pattern formation	0.0543061	1	59.5241	AT4G27420
GO:0000967 RRNA 5'-end processing	0.0543061	1	59.5241	AT3G52905
GO:0031327 Negative regulation of cellular biosynthetic process	0.0543061	2	10.352	AT1G62500 AT5G58570
GO:0033356 UDP-L-arabinose metabolic process	0.0543061	1	59.5241	AT5G50750
GO:0046622 Positive regulation of organ growth	0.0543061	1	59.5241	AT3G59900
GO:0048577 Negative regulation of short-day photoperiodism-flowering	0.0543061	1	59.5241	AT5G13790
GO:0080187 Floral organ senescence	0.0543061	1	59.5241	AT5G39610
GO:0006308 DNA catabolic process	0.0543061	1	59.5241	AT4G21585
GO:0071215 Cellular response to abscisic acid stimulus	0.0544751	2	10.0604	AT3G18560 AT5G13170
GO:0007568 Aging	0.0544751	2	10.0604	AT1G26820 AT5G07680
GO:0010054 Trichoblast differentiation	0.0568841	1	51.0206	AT1G09380
GO:0010558 Negative regulation of macromolecule biosynthetic process	0.0568841	1	51.0206	AT5G07680
GO:0031667 Response to nutrient levels	0.0568841	1	51.0206	AT4G33550
GO:0042545 Cell wall modification	0.0568841	2	9.39853	AT1G19900 AT1G23200
GO:0006072 Glycerol-3-phosphate metabolic process	0.0568841	1	51.0206	AT5G40610
GO:0090502 RNA phosphodiester bond hydrolysis-endonucleolytic	0.0568841	1	51.0206	AT4G21585
GO:0006552 Leucine catabolic process	0.0568841	1	51.0206	AT1G10060
GO:0006778 Porphyrin-containing compound metabolic process	0.0568841	2	9.39853	AT3G29240 AT5G40690
GO:0009739 Response to gibberellin	0.0568841	2	9.39853	AT1G67100 AT5G44610
GO:0010337 Regulation of salicylic acid metabolic process	0.0620727	1	44.643	AT4G13040
GO:0034758 Positive regulation of iron ion transport	0.0620727	1	44.643	AT1G47395
GO:0045487 Gibberellin catabolic process	0.0620727	1	44.643	AT5G13790
GO:0045962 Positive regulation of development-heterochronic	0.0620727	1	44.643	AT1G53230
GO:0009251 Glucan catabolic process	0.0620727	1	44.643	AT5G20940
GO:0014070 Response to organic cyclic compound	0.062773	3	5.0067	AT1G27350 AT1G62500 AT5G02230
GO:0009845 Seed germination	0.0642859	2	8.50344	AT1G62720 AT1G71750
GO:0009409 Response to cold	0.0642859	4	3.71059	AT2G33380 AT2G37770 AT3G60520 AT5G44610
GO:0006633 Fatty acid biosynthetic process	0.0646555	2	8.4034	AT3G05020 AT3G25110
GO:0010189 Vitamin E biosynthetic process	0.0647628	1	39.6827	AT2G18950
GO:0000741 Karyogamy	0.0647628	1	39.6827	AT1G24450
GO:0006082 Organic acid metabolic process	0.0647628	2	8.21021	AT2G38400 AT4G37530
GO:0071470 Cellular response to osmotic stress	0.0647628	1	39.6827	AT5G13170
GO:0006790 Sulfur compound metabolic process	0.0647628	2	8.30568	AT3G60520 AT5G24580
GO:0009968 Negative regulation of signal transduction	0.0700065	1	35.7144	AT4G15550
GO:0006116 NADH oxidation	0.0700065	1	35.7144	AT5G40610
GO:2000014 Regulation of endosperm development	0.0700065	1	35.7144	AT5G16230
GO:0010243 Response to organonitrogen compound	0.0722541	3	4.55929	AT1G27350 AT3G18560 AT5G40690
GO:0010047 Fruit dehiscence	0.072853	1	32.4677	AT5G13790
GO:0044106 Cellular amine metabolic process	0.072853	1	32.4677	AT4G02360
GO:0070897 Transcription preinitiation complex assembly	0.072853	1	32.4677	AT2G01280
GO:0090307 Mitotic spindle assembly	0.072853	1	32.4677	AT1G73790
GO:0006383 Transcription by RNA polymerase III	0.072853	1	32.4677	AT2G01280
GO:0006972 Hyperosmotic response	0.072853	1	32.4677	AT5G14640
GO:0009819 Drought recovery	0.0787735	1	29.762	AT1G70670
GO:0010439 Regulation of glucosinolate biosynthetic process	0.0833536	1	27.4726	AT2G25450
GO:0030497 Fatty acid elongation	0.0833536	1	27.4726	AT5G59770
GO:0080001 Mucilage extrusion from seed coat	0.0833536	1	27.4726	AT1G19900
GO:0010262 Somatic embryogenesis	0.087098	1	25.5103	AT5G13790
GO:0010540 Basipetal auxin transport	0.087098	1	25.5103	AT1G12110
GO:0006282 Regulation of DNA repair	0.087098	1	25.5103	AT2G31870
GO:0006574 Valine catabolic process	0.087098	1	25.5103	AT1G10060
GO:0006952 Defense response	0.088731	4	3.14665	AT2G40460 AT3G09950 AT3G47540 AT5G43580
GO:0010196 Nonphotochemical quenching	0.0887825	1	23.8096	AT4G03280
GO:0001666 Response to hypoxia	0.0887825	2	6.26569	AT3G47540 AT3G60520
GO:0045493 Xylan catabolic process	0.0887825	1	23.8096	AT4G33820
GO:0046283 Anthocyanin-containing compound metabolic process	0.0887825	1	23.8096	AT5G17220
GO:1901141 Regulation of lignin biosynthetic process	0.0887825	1	23.8096	AT3G16340
GO:2000032 Regulation of secondary shoot formation	0.0887825	1	23.8096	AT1G53230
GO:0046394 Carboxylic acid biosynthetic process	0.0890517	2	6.21121	AT1G10060 AT5G57920
GO:0043068 Positive regulation of programmed cell death	0.0897205	1	22.3215	AT5G39610
GO:0043085 Positive regulation of catalytic activity	0.0897205	1	22.3215	AT5G16400
GO:0006032 Chitin catabolic process	0.0897205	1	22.3215	AT3G47540
GO:0046685 Response to arsenic-containing substance	0.0897205	1	22.3215	AT5G44610
GO:0051026 Chiasma assembly	0.0897205	1	22.3215	AT1G03180
GO:0006857 Oligopeptide transport	0.0897205	1	22.3215	AT1G12110
GO:0006865 Amino acid transport	0.0897205	1	22.3215	AT5G23810
GO:0010208 Pollen wall assembly	0.0928163	1	21.0085	AT4G27420
GO:0015749 Monosaccharide transmembrane transport	0.0928163	1	21.0085	AT1G08920
GO:0031408 Oxylipin biosynthetic process	0.0928163	1	21.0085	AT2G06050
GO:0071478 Cellular response to radiation	0.0928163	1	21.0085	AT2G27360
GO:0010588 Cotyledon vascular tissue pattern formation	0.0940265	1	19.8414	AT4G27420
GO:0015996 Chlorophyll catabolic process	0.0940265	1	19.8414	AT1G26930
GO:0090693 Plant organ senescence	0.0940265	1	19.8414	AT4G18425
GO:0097305 Response to alcohol	0.0940265	2	5.76039	AT1G09380 AT5G40690
GO:0098869 Cellular oxidant detoxification	0.0940265	1	19.8414	AT5G24655
GO:0006401 RNA catabolic process	0.0940265	1	19.8414	AT1G26820
GO:0007059 Chromosome segregation	0.0940265	1	19.8414	AT2G24970
GO:0010105 Negative regulation of ethylene-activated signaling pathway	0.0940447	1	18.7971	AT1G04310
GO:0010256 Endomembrane system organization	0.0940447	1	18.7971	AT4G18425
GO:0010555 Response to mannitol	0.0940447	1	18.7971	AT5G23750
GO:0048440 Carpel development	0.0940447	1	18.7971	AT2G42830
GO:0051260 Protein homooligomerization	0.0940447	1	18.7971	AT3G48740
GO:0090332 Stomatal closure	0.0940447	1	18.7971	AT2G31870
GO:1900057 Positive regulation of leaf senescence	0.0940447	1	18.7971	AT5G39610
GO:0009072 Aromatic amino acid family metabolic process	0.0940447	1	18.7971	AT4G02360
GO:0009691 Cytokinin biosynthetic process	0.0940447	1	18.7971	AT3G53450
GO:0030148 Sphingolipid biosynthetic process	0.097747	1	17.8572	AT5G59770
GO:0046688 Response to copper ion	0.097747	1	17.8572	AT1G07610
GO:0071365 Cellular response to auxin stimulus	0.101354	1	17.0069	AT5G13790
GO:0006796 Phosphate-containing compound metabolic process	0.101354	1	17.0069	AT3G53620
GO:0010345 Suberin biosynthetic process	0.104295	1	16.2338	AT5G23190
GO:0016051 Carbohydrate biosynthetic process	0.104295	1	16.2338	AT3G60520
GO:0009693 Ethylene biosynthetic process	0.104295	1	16.2338	AT1G62380
GO:0055085 Transmembrane transport	0.107461	3	3.3378	AT1G12110 AT3G47750 AT5G52860
GO:0010030 Positive regulation of seed germination	0.107709	1	15.528	AT1G62380
GO:0009620 Response to fungus	0.109472	3	3.29672	AT2G06050 AT2G33380 AT4G37240
GO:0009767 Photosynthetic electron transport chain	0.109861	1	14.881	AT4G03280
GO:0002213 Defense response to insect	0.109861	1	14.881	AT5G43580
GO:0042546 Cell wall biogenesis	0.109861	2	4.82627	AT3G52370 AT3G60520
GO:0045944 Positive regulation of transcription by RNA polymerase II	0.111807	2	4.76192	AT2G42830 AT5G13790
GO:0042254 Ribosome biogenesis	0.111912	1	14.2858	AT4G34730
GO:0048443 Stamen development	0.111912	1	14.2858	AT2G06050
GO:0006813 Potassium ion transport	0.111912	1	14.2858	AT2G30070
GO:0010038 Response to metal ion	0.113869	1	13.7363	AT5G44610
GO:0010227 Floral organ abscission	0.113869	1	13.7363	AT5G13790
GO:0009269 Response to desiccation	0.113869	1	13.7363	AT2G33380
GO:0009695 Jasmonic acid biosynthetic process	0.113869	1	13.7363	AT2G06050
GO:0010167 Response to nitrate	0.115162	1	13.2276	AT1G12110
GO:0042127 Regulation of cell population proliferation	0.115162	1	13.2276	AT3G59900
GO:0006352 DNA-templated transcription-initiation	0.115162	1	13.2276	AT2G01280
GO:0007010 Cytoskeleton organization	0.115162	1	13.2276	AT4G09200
GO:0000027 Ribosomal large subunit assembly	0.115162	1	13.2276	AT1G52930
GO:0009723 Response to ethylene	0.115752	2	4.49238	AT3G12820 AT5G39610
GO:0019915 Lipid storage	0.116948	1	12.7552	AT3G11620
GO:1902074 Response to salt	0.116948	1	12.7552	AT5G39610
GO:2000377 Regulation of reactive oxygen species metabolic process	0.116948	1	12.7552	AT2G33380
GO:0048532 Anatomical structure arrangement	0.119795	1	12.3153	AT1G62500
GO:1900426 Positive regulation of defense response to bacterium	0.119795	1	12.3153	AT4G13040
GO:0071555 Cell wall organization	0.123163	1	11.9048	AT2G18950
GO:0019761 Glucosinolate biosynthetic process	0.125295	1	11.5208	AT2G25450
GO:0030968 Endoplasmic reticulum unfolded protein response	0.125295	1	11.5208	AT1G27350
GO:0048878 Chemical homeostasis	0.125295	1	11.5208	AT5G02230
GO:0010091 Trichome branching	0.128553	1	11.1608	AT2G46600
GO:0019762 Glucosinolate catabolic process	0.130549	1	10.8226	AT3G60130
GO:0071805 Potassium ion transmembrane transport	0.130549	1	10.8226	AT2G30070
GO:0006635 Fatty acid beta-oxidation	0.130549	1	10.8226	AT5G48880
GO:0010193 Response to ozone	0.131282	1	10.5042	AT2G06050
GO:0010197 Polar nucleus fusion	0.131282	1	10.5042	AT1G24450
GO:0010214 Seed coat development	0.131282	1	10.5042	AT1G29160
GO:0016226 Iron-sulfur cluster assembly	0.131282	1	10.5042	AT3G50845
GO:0048366 Leaf development	0.131282	2	4.01286	AT1G53230 AT5G22860
GO:0055072 Iron ion homeostasis	0.132558	1	10.2041	AT4G16370
GO:0071396 Cellular response to lipid	0.132558	1	10.2041	AT1G26930
GO:0071446 Cellular response to salicylic acid stimulus	0.132558	1	10.2041	AT5G13170
GO:0006487 Protein N-linked glycosylation	0.132558	1	10.2041	AT5G28910
GO:0048646 Anatomical structure formation involved in morphogenesis	0.135556	1	9.92068	AT1G62500
GO:0010118 Stomatal movement	0.138518	1	9.65255	AT2G33380
GO:0010051 Xylem and phloem pattern formation	0.147189	1	8.92861	AT1G62500
GO:2000652 Regulation of secondary cell wall biogenesis	0.147189	1	8.92861	AT3G27200
GO:0009615 Response to virus	0.147189	1	8.92861	AT2G43570
GO:0010089 Xylem development	0.153459	1	8.50344	AT5G13180
GO:0010043 Response to zinc ion	0.155972	1	8.30568	AT3G12820
GO:0045892 Negative regulation of transcription-DNA-templated	0.155972	2	3.46742	AT5G13180 AT5G13790
GO:0010605 Negative regulation of macromolecule metabolic process	0.157599	1	8.11692	AT4G27230
GO:2000022 Regulation of jasmonic acid mediated signaling pathway	0.157599	1	8.11692	AT1G72450
GO:0043622 Cortical microtubule organization	0.162926	1	7.76401	AT5G44610
GO:0009407 Toxin catabolic process	0.162926	1	7.76401	AT5G17220
GO:0009908 Flower development	0.164988	2	3.30689	AT1G62500 AT5G52860
GO:0033993 Response to lipid	0.169259	2	3.24677	AT1G09380 AT2G38400
GO:0009813 Flavonoid biosynthetic process	0.169974	1	7.28866	AT3G52370
GO:0048481 Plant ovule development	0.169974	1	7.28866	AT2G42830
GO:0010029 Regulation of seed germination	0.172491	1	7.14289	AT5G39610
GO:0060560 Developmental growth involved in morphogenesis	0.174261	1	7.00283	AT1G09380
GO:0006974 Cellular response to DNA damage stimulus	0.174261	1	7.00283	AT2G31870
GO:0007166 Cell surface receptor signaling pathway	0.179865	1	6.73857	AT4G09200
GO:0009404 Toxin metabolic process	0.185389	1	6.49353	AT4G15550
GO:0044281 Small molecule metabolic process	0.185786	2	3.00121	AT1G27350 AT5G24580
GO:0000278 Mitotic cell cycle	0.186983	1	6.37758	AT2G24970
GO:0000902 Cell morphogenesis	0.1893	1	6.26569	AT5G44610
GO:0009642 Response to light intensity	0.192172	2	2.91546	AT4G14020 AT5G16400
GO:0032259 Methylation	0.196091	1	5.95241	AT4G26420
GO:0048767 Root hair elongation	0.196091	1	5.95241	AT5G56540

## Sheet: Cvi_C3
Supplementary Dataset S7. GO enrichment analysis of clustered DEGs.
Pathway	Enrichment FDR	# of Genes	Fold Enrichment	Genes
GO:0006606 Protein import into nucleus	4.02968e-12	11	37.7207	AT1G02690 AT1G14850 AT2G41620 AT2G45000 AT2G46520 AT3G08943 AT3G08947 AT3G59020 AT4G32910 AT5G05680 AT5G53480
GO:0006355 Regulation of transcription-DNA-templated	8.61736e-11	39	4.05263	AT1G18330 AT1G19490 AT1G20980 AT1G25280 AT1G50420 AT1G51140 AT1G51600 AT1G58110 AT1G59640 AT1G78930 AT2G01940 AT2G02060 AT2G24260 AT2G26430 AT2G33500 AT2G34900 AT2G38470 AT2G44020 AT3G04930 AT3G10113 AT3G46600 AT3G48360 AT3G50700 AT4G23050 AT4G24150 AT4G27950 AT5G05550 AT5G05660 AT5G06980 AT5G09330 AT5G10120 AT5G11510 AT5G22290 AT5G47230 AT5G56860 AT5G57660 AT5G62470 AT5G64420 AT5G65590
GO:0016567 Protein ubiquitination	4.5428e-08	22	5.46676	AT1G25280 AT1G31350 AT1G55530 AT1G60190 AT1G61740 AT1G66160 AT2G21950 AT2G22680 AT2G24240 AT2G41370 AT3G06190 AT3G45630 AT3G48360 AT3G49900 AT3G54850 AT3G61600 AT3G62980 AT4G03190 AT4G05460 AT5G05660 AT5G47430 AT5G47800
GO:0009651 Response to salt stress	1.41037e-07	20	5.62156	AT1G17210 AT1G61260 AT1G71730 AT2G24240 AT2G26430 AT2G38470 AT3G06010 AT3G14690 AT3G27550 AT3G48360 AT3G55270 AT4G24800 AT4G25670 AT4G34710 AT5G05660 AT5G12020 AT5G26340 AT5G26742 AT5G46180 AT5G56030
GO:0042742 Defense response to bacterium	8.89664e-07	26	3.87643	AT1G03220 AT1G03230 AT1G12220 AT1G27180 AT1G33110 AT1G61260 AT1G70290 AT1G77500 AT2G20950 AT2G24240 AT2G27830 AT2G38470 AT2G38860 AT2G40000 AT2G41410 AT3G28850 AT4G11300 AT4G22690 AT4G23250 AT4G32030 AT5G01950 AT5G15870 AT5G25930 AT5G46180 AT5G56030 AT5G58430
GO:0048522 Positive regulation of cellular process	1.69681e-06	10	11.8701	AT1G04780 AT1G11480 AT1G29370 AT2G24240 AT3G04470 AT3G50370 AT5G15870 AT5G53440 AT5G58040 AT5G63940
GO:0048573 Photoperiodism-flowering	1.79208e-06	8	17.6356	AT1G27650 AT1G51140 AT3G17450 AT3G26560 AT3G54850 AT4G01000 AT5G06560 AT5G53440
GO:0048367 Shoot system development	1.87067e-06	14	6.8583	AT1G11480 AT1G51600 AT2G37410 AT3G09850 AT3G17450 AT3G17970 AT3G45630 AT4G09630 AT5G09330 AT5G15570 AT5G25930 AT5G53440 AT5G63940 AT5G64270
GO:0000373 Group II intron splicing	1.87067e-06	6	33.0668	AT1G30010 AT1G70070 AT3G16010 AT3G27550 AT3G27750 AT5G26742
GO:0045893 Positive regulation of transcription-DNA-templated	7.36529e-06	13	6.66463	AT1G20980 AT1G35660 AT1G61040 AT2G16365 AT2G22430 AT2G34900 AT4G32910 AT5G05660 AT5G11510 AT5G22290 AT5G47230 AT5G62470 AT5G65590
GO:0009793 Embryo development ending in seed dormancy	8.7274e-06	18	4.54601	AT1G20960 AT1G43710 AT1G62390 AT1G70070 AT1G80410 AT3G27750 AT3G51840 AT4G00231 AT4G18380 AT4G20060 AT4G21710 AT4G23250 AT5G12210 AT5G16750 AT5G26742 AT5G48160 AT5G53440 AT5G67570
GO:0031347 Regulation of defense response	9.78815e-06	17	4.74376	AT1G06800 AT1G22400 AT1G33110 AT1G61260 AT1G68580 AT1G77500 AT2G24240 AT2G41410 AT3G28850 AT4G11300 AT4G25670 AT4G32030 AT5G13220 AT5G15870 AT5G25930 AT5G42950 AT5G64310
GO:0009620 Response to fungus	1.36202e-05	13	6.17247	AT1G22400 AT1G25280 AT1G29240 AT1G77500 AT2G24240 AT2G27830 AT2G38860 AT3G10985 AT4G16760 AT4G36010 AT5G01950 AT5G11510 AT5G64310
GO:0007623 Circadian rhythm	3.32479e-05	8	11.1216	AT1G04400 AT1G18330 AT2G16365 AT3G48360 AT5G02840 AT5G05660 AT5G06980 AT5G56860
GO:0050832 Defense response to fungus	4.43562e-05	18	3.97369	AT1G03220 AT1G27130 AT1G61260 AT2G20950 AT2G38470 AT2G41410 AT2G43510 AT3G13790 AT3G28850 AT3G53280 AT4G11300 AT4G22690 AT4G32030 AT5G06560 AT5G11510 AT5G15870 AT5G25930 AT5G58430
GO:0010200 Response to chitin	6.22162e-05	12	5.78669	AT1G61260 AT1G77500 AT2G20950 AT2G24240 AT2G41410 AT3G28850 AT4G11300 AT4G22690 AT4G32030 AT5G15870 AT5G25930 AT5G64310
GO:0033993 Response to lipid	7.87841e-05	10	7.01417	AT1G04780 AT1G29240 AT1G68580 AT2G41410 AT3G07010 AT3G48530 AT3G57010 AT4G11300 AT5G25930 AT5G38640
GO:0009414 Response to water deprivation	7.87841e-05	21	3.33047	AT1G03220 AT1G04400 AT1G04780 AT1G19490 AT1G29120 AT1G70290 AT1G80410 AT2G22430 AT2G38470 AT2G41410 AT3G06010 AT3G27550 AT3G57010 AT4G11300 AT4G22690 AT4G25670 AT4G36010 AT5G26340 AT5G56030 AT5G58430 AT5G62470
GO:0050793 Regulation of developmental process	0.000119601	11	5.89385	AT1G11480 AT1G27752 AT1G51600 AT1G76140 AT3G14172 AT3G17450 AT5G09330 AT5G15570 AT5G53440 AT5G63940 AT5G64270
GO:0006413 Translational initiation	0.000132646	5	20.8529	AT3G13920 AT3G56150 AT4G19210 AT4G20980 AT5G44320
GO:0010629 Negative regulation of gene expression	0.000183235	8	8.34118	AT1G27752 AT1G29370 AT1G51600 AT3G04470 AT5G05130 AT5G12120 AT5G53440 AT5G60790
GO:0031327 Negative regulation of cellular biosynthetic process	0.000183235	6	13.4184	AT1G05380 AT1G13190 AT3G10030 AT4G01000 AT5G09330 AT5G23680
GO:0009755 Hormone-mediated signaling pathway	0.000242175	12	4.88586	AT1G03370 AT1G13190 AT1G70290 AT1G77500 AT2G41410 AT3G45630 AT4G11300 AT4G22690 AT4G32030 AT5G15870 AT5G25930 AT5G64310
GO:0009966 Regulation of signal transduction	0.000246138	6	12.5118	AT1G04780 AT1G70290 AT3G14690 AT3G17090 AT4G22690 AT5G25930
GO:0006979 Response to oxidative stress	0.000257995	13	4.44801	AT1G03220 AT1G09940 AT1G49540 AT1G72060 AT2G40000 AT3G57520 AT4G11300 AT4G34710 AT4G35090 AT5G15870 AT5G17000 AT5G25930 AT5G59080
GO:0032787 Monocarboxylic acid metabolic process	0.00030246	8	7.57359	AT1G15840 AT1G29120 AT1G30510 AT3G53210 AT3G62860 AT4G36010 AT5G05880 AT5G13400
GO:0006520 Cellular amino acid metabolic process	0.00030246	7	9.23233	AT1G61740 AT1G67480 AT1G68580 AT3G48530 AT5G07440 AT5G23590 AT5G51690
GO:0009751 Response to salicylic acid	0.000364493	11	5.02198	AT1G03220 AT1G22400 AT1G61260 AT1G77500 AT2G24240 AT2G40000 AT3G28850 AT3G48360 AT5G11510 AT5G15870 AT5G25930
GO:0048523 Negative regulation of cellular process	0.000386905	10	5.51114	AT1G17210 AT1G20370 AT1G27752 AT2G07725 AT3G17450 AT3G54850 AT4G31840 AT5G12120 AT5G25930 AT5G53440
GO:0006397 MRNA processing	0.000534635	5	14.5577	AT1G20960 AT1G70070 AT2G45620 AT5G47430 AT5G58040
GO:1901701 Cellular response to oxygen-containing compound	0.000846582	12	4.17059	AT1G04780 AT1G13190 AT1G22400 AT1G70290 AT1G77500 AT2G41410 AT3G14690 AT5G10960 AT5G15870 AT5G25930 AT5G52550 AT5G53440
GO:0009737 Response to abscisic acid	0.000864328	18	3.01259	AT1G03220 AT1G22400 AT1G33110 AT1G49540 AT1G70290 AT1G77500 AT3G14690 AT3G27550 AT3G48360 AT3G57010 AT3G61600 AT4G22690 AT4G32910 AT4G34710 AT4G35940 AT4G36010 AT5G25930 AT5G26340
GO:2000241 Regulation of reproductive process	0.000918739	7	7.50127	AT1G29370 AT1G67480 AT2G40090 AT3G17450 AT5G09330 AT5G53440 AT5G64270
GO:0009892 Negative regulation of metabolic process	0.000950616	9	5.40392	AT1G09010 AT1G17210 AT1G27180 AT1G30510 AT1G58110 AT1G75140 AT3G14750 AT3G26750 AT5G52550
GO:0002376 Immune system process	0.000950616	9	5.40392	AT1G33110 AT2G20950 AT2G24240 AT3G28850 AT4G22690 AT4G32030 AT5G12120 AT5G25930 AT5G64310
GO:0006952 Defense response	0.000950616	12	4.07873	AT1G12220 AT1G19610 AT1G27180 AT1G75800 AT2G43510 AT3G44720 AT3G54850 AT4G36010 AT5G01700 AT5G11250 AT5G56030 AT5G58430
GO:0034613 Cellular protein localization	0.000980318	5	12.247	AT1G14850 AT2G01710 AT2G37410 AT4G01000 AT4G09000
GO:0006364 RRNA processing	0.000980318	6	9.07716	AT1G08410 AT1G12780 AT1G15440 AT2G47990 AT5G26742 AT5G49400
GO:0009880 Embryonic pattern specification	0.00122028	3	35.6104	AT1G14740 AT5G04810 AT5G16750
GO:0071472 Cellular response to salt stress	0.00140469	4	17.1458	AT1G67580 AT3G06190 AT3G25910 AT5G57630
GO:0016441 Posttranscriptional gene silencing	0.00224016	3	28.9335	AT1G70070 AT1G71800 AT5G44500
GO:0007165 Signal transduction	0.00237731	18	2.71782	AT1G27180 AT1G27752 AT1G33590 AT1G61260 AT1G61740 AT2G01450 AT2G24240 AT3G18370 AT3G28850 AT4G09000 AT4G23050 AT5G01950 AT5G06560 AT5G06860 AT5G10960 AT5G11250 AT5G43100 AT5G57630
GO:0051301 Cell division	0.00243953	9	4.66042	AT1G09680 AT1G29370 AT1G61260 AT1G63680 AT3G09840 AT3G17090 AT3G50370 AT5G16750 AT5G28640
GO:0097305 Response to alcohol	0.00246547	6	7.4667	AT1G04780 AT1G17210 AT1G29240 AT2G41410 AT4G11300 AT5G15870
GO:0048366 Leaf development	0.00253359	7	6.06844	AT1G08410 AT4G24150 AT4G27950 AT4G31840 AT5G04810 AT5G28640 AT5G56030
GO:2000028 Regulation of photoperiodism-flowering	0.00270214	4	14.0283	AT1G04400 AT2G23070 AT3G24870 AT5G56860
GO:0009553 Embryo sac development	0.00278194	5	9.40926	AT1G15440 AT2G41500 AT2G47990 AT3G48360 AT5G12210
GO:0010468 Regulation of gene expression	0.00290941	6	7.12208	AT3G52250 AT5G05550 AT5G28640 AT5G48160 AT5G56860 AT5G62470
GO:0009642 Response to light intensity	0.00290941	8	5.03875	AT1G03220 AT1G61740 AT1G67480 AT1G70290 AT1G75800 AT2G24240 AT3G48530 AT5G64840
GO:0010152 Pollen maturation	0.00302577	3	24.365	AT1G14830 AT3G62980 AT4G03190
GO:0044248 Cellular catabolic process	0.00302577	11	3.70618	AT1G11480 AT1G22400 AT1G51600 AT1G67480 AT1G68580 AT1G75800 AT3G14690 AT3G28850 AT3G48530 AT4G35940 AT5G07340
GO:0051177 Meiotic sister chromatid cohesion	0.00302577	2	77.1559	AT3G09880 AT5G03470
GO:0098789 Pre-mRNA cleavage required for polyadenylation	0.00302577	2	77.1559	AT1G13190 AT1G71800
GO:0009624 Response to nematode	0.00302577	5	8.97162	AT1G25275 AT3G10985 AT4G32650 AT5G52450 AT5G64840
GO:0009408 Response to heat	0.00408211	7	5.42805	AT2G38470 AT3G06010 AT3G63350 AT5G12020 AT5G22060 AT5G56030 AT5G64310
GO:1902066 Regulation of cell wall pectin metabolic process	0.00468796	2	61.7247	AT2G41800 AT5G65590
GO:0009082 Branched-chain amino acid biosynthetic process	0.00468796	2	61.7247	AT2G31810 AT3G48560
GO:0009658 Chloroplast organization	0.00476186	7	5.2436	AT1G29120 AT1G63680 AT2G16365 AT3G27750 AT5G26742 AT5G56860 AT5G67570
GO:0010228 Vegetative to reproductive phase transition of meristem	0.0053999	7	5.11935	AT1G20960 AT1G30010 AT1G58110 AT2G37410 AT3G10030 AT3G54540 AT5G15570
GO:0033358 UDP-L-arabinose biosynthetic process	0.00643709	2	51.4373	AT1G12780 AT5G44480
GO:0044210 'de Novo' CTP biosynthetic process	0.00643709	2	51.4373	AT3G10030 AT4G20320
GO:0045227 Capsule polysaccharide biosynthetic process	0.00643709	2	51.4373	AT1G12780 AT5G44480
GO:0000398 MRNA splicing-via spliceosome	0.00672529	6	5.78669	AT1G27650 AT1G56290 AT2G38770 AT2G41500 AT5G28740 AT5G44500
GO:1901565 Organonitrogen compound catabolic process	0.00683944	6	5.75075	AT1G22400 AT1G67480 AT1G68580 AT1G77210 AT3G48530 AT5G07340
GO:0010187 Negative regulation of seed germination	0.00699999	3	17.1458	AT2G23070 AT5G56030 AT5G56860
GO:0033692 Cellular polysaccharide biosynthetic process	0.00842942	2	44.0891	AT5G07340 AT5G16900
GO:0010243 Response to organonitrogen compound	0.00895177	7	4.59652	AT1G03220 AT1G68580 AT1G70290 AT1G75800 AT2G07641 AT4G25670 AT4G36010
GO:0009611 Response to wounding	0.00910229	14	2.66712	AT1G03220 AT1G03230 AT1G58110 AT1G61740 AT1G70290 AT3G13790 AT3G48360 AT3G62860 AT4G11300 AT4G16760 AT4G25670 AT4G34710 AT4G36010 AT5G13220
GO:0009733 Response to auxin	0.00910229	8	4.02115	AT3G07010 AT3G17090 AT3G48360 AT3G62980 AT4G03190 AT5G47230 AT5G56860 AT5G62470
GO:0009409 Response to cold	0.00946895	9	3.60729	AT1G71730 AT2G38470 AT3G48360 AT4G25670 AT4G34710 AT4G35090 AT5G13400 AT5G47230 AT5G62470
GO:0000055 Ribosomal large subunit export from nucleus	0.0101179	2	38.578	AT1G13160 AT5G05680
GO:0045934 Negative regulation of nucleobase-containing compound metabolic process	0.0101179	2	38.578	AT1G29370 AT5G05130
GO:0071417 Cellular response to organonitrogen compound	0.0101179	2	38.578	AT1G27752 AT4G11300
GO:0006635 Fatty acid beta-oxidation	0.0111435	3	14.0283	AT3G51840 AT4G14430 AT4G16760
GO:0010035 Response to inorganic substance	0.0112324	13	2.69994	AT1G06800 AT1G13640 AT1G30510 AT1G61740 AT1G76140 AT3G14690 AT3G26560 AT5G07340 AT5G15870 AT5G25930 AT5G44320 AT5G52450 AT5G60790
GO:0031123 RNA 3'-end processing	0.0118196	2	34.2915	AT1G71800 AT2G45620
GO:0048316 Seed development	0.0118196	10	3.17514	AT1G03106 AT1G20370 AT1G76140 AT3G17450 AT3G17970 AT4G34710 AT5G05860 AT5G12210 AT5G60790 AT5G64270
GO:0006405 RNA export from nucleus	0.0118196	2	34.2915	AT1G14850 AT2G45000
GO:0006611 Protein export from nucleus	0.0118196	2	34.2915	AT2G46520 AT5G05680
GO:0009099 Valine biosynthetic process	0.0118196	2	34.2915	AT2G31810 AT3G48560
GO:0031349 Positive regulation of defense response	0.0143523	2	30.8624	AT1G49540 AT2G31880
GO:0052542 Defense response by callose deposition	0.0143523	2	30.8624	AT1G27130 AT5G58430
GO:0048825 Cotyledon development	0.0165981	3	11.5734	AT1G08410 AT4G19960 AT5G28640
GO:0006241 CTP biosynthetic process	0.0165981	2	28.0567	AT1G17410 AT4G20320
GO:0006338 Chromatin remodeling	0.0165981	3	11.5734	AT1G04400 AT2G34900 AT5G67630
GO:0007005 Mitochondrion organization	0.0165981	3	11.5734	AT1G14830 AT1G30010 AT2G40090
GO:0009097 Isoleucine biosynthetic process	0.0165981	2	28.0567	AT2G31810 AT3G48560
GO:0044255 Cellular lipid metabolic process	0.0166601	6	4.53858	AT1G15840 AT1G29120 AT3G62860 AT4G09630 AT5G13400 AT5G43100
GO:0040007 Growth	0.0186826	5	5.35805	AT1G27190 AT3G50370 AT3G62860 AT5G07340 AT5G58040
GO:0009554 Megasporogenesis	0.0190151	2	25.7186	AT3G09880 AT5G03470
GO:0009908 Flower development	0.0213747	6	4.28644	AT1G27752 AT1G29370 AT1G76140 AT3G10030 AT5G05660 AT5G56030
GO:0016973 Poly(A)+ mRNA export from nucleus	0.0216544	2	23.7403	AT2G41620 AT3G10650
GO:0006607 NLS-bearing protein import into nucleus	0.0216544	2	23.7403	AT1G02690 AT4G16143
GO:0009416 Response to light stimulus	0.0224413	16	2.18688	AT1G04400 AT1G07250 AT1G27190 AT1G51600 AT1G77210 AT3G09850 AT3G16520 AT3G62860 AT4G32760 AT4G35090 AT5G06560 AT5G13400 AT5G13950 AT5G23680 AT5G56860 AT5G60790
GO:0006468 Protein phosphorylation	0.0224669	14	2.33049	AT1G03740 AT1G11340 AT1G27190 AT1G65320 AT1G67580 AT2G42960 AT4G23050 AT4G23250 AT4G28650 AT5G01950 AT5G16900 AT5G25930 AT5G57630 AT5G63940
GO:0009738 Abscisic acid-activated signaling pathway	0.0224669	5	5.04287	AT1G18890 AT2G22430 AT3G48360 AT4G25670 AT5G23680
GO:0050790 Regulation of catalytic activity	0.023872	2	22.0445	AT1G65320 AT2G31810
GO:0006351 Transcription-DNA-templated	0.023872	4	6.42966	AT2G24120 AT4G18690 AT4G21710 AT4G24150
GO:0009626 Plant-type hypersensitive response	0.0245773	3	9.64449	AT1G12220 AT5G22290 AT5G46180
GO:0009058 Biosynthetic process	0.0255397	3	9.44766	AT1G63680 AT3G57010 AT5G51690
GO:0009630 Gravitropism	0.0255397	3	9.44766	AT2G01940 AT2G22680 AT5G65683
GO:0035196 Production of miRNAs involved in gene silencing by miRNA	0.0263514	2	20.5749	AT4G21710 AT5G23080
GO:1990961 Xenobiotic detoxification by transmembrane export across the plasma membrane	0.0265156	3	9.25871	AT1G33110 AT4G25640 AT5G52450
GO:0048364 Root development	0.0300815	9	2.85763	AT1G03230 AT1G22400 AT2G22680 AT3G45630 AT5G05880 AT5G10720 AT5G12210 AT5G16900 AT5G65683
GO:0009910 Negative regulation of flower development	0.0322591	3	8.57288	AT1G61040 AT5G22290 AT5G56860
GO:0010315 Auxin efflux	0.0322591	2	18.1543	AT1G78570 AT5G12210
GO:0015749 Monosaccharide transmembrane transport	0.0322591	2	18.1543	AT1G77210 AT5G26340
GO:0046777 Protein autophosphorylation	0.0335071	5	4.45988	AT1G18890 AT2G01450 AT4G23250 AT4G28650 AT5G10720
GO:0043928 Exonucleolytic catabolism of deadenylated mRNA	0.0345234	2	17.1458	AT1G03360 AT5G10960
GO:0044030 Regulation of DNA methylation	0.0345234	2	17.1458	AT1G09320 AT1G49540
GO:0055088 Lipid homeostasis	0.0345234	2	17.1458	AT2G40090 AT4G16760
GO:0070727 Cellular macromolecule localization	0.0345234	2	17.1458	AT1G29370 AT3G50370
GO:0009555 Pollen development	0.0361656	6	3.67409	AT1G74260 AT3G48360 AT4G16760 AT4G20060 AT4G25640 AT5G12210
GO:0010492 Maintenance of shoot apical meristem identity	0.0374129	2	16.2433	AT3G06010 AT5G48160
GO:0034605 Cellular response to heat	0.0374129	3	7.84636	AT2G38470 AT3G63350 AT5G56030
GO:0048468 Cell development	0.0374129	2	16.2433	AT4G09630 AT5G16900
GO:0040029 Regulation of gene expression-epigenetic	0.0388603	3	7.71559	AT4G24680 AT5G15570 AT5G23680
GO:0071310 Cellular response to organic substance	0.0401008	5	4.17059	AT1G61260 AT2G38860 AT3G14690 AT5G01950 AT5G06560
GO:0090567 Reproductive shoot system development	0.0401008	2	15.4312	AT4G32760 AT5G38640
GO:0010119 Regulation of stomatal movement	0.0407989	3	7.4667	AT1G15440 AT1G51140 AT5G44790
GO:0098542 Defense response to other organism	0.0407989	11	2.37403	AT1G06800 AT1G22400 AT1G27752 AT1G29240 AT1G61740 AT1G68580 AT3G54850 AT4G25670 AT4G36010 AT5G09330 AT5G64310
GO:0009734 Auxin-activated signaling pathway	0.0407989	3	7.4667	AT3G48360 AT3G62980 AT4G03190
GO:0030488 TRNA methylation	0.0419164	2	14.6964	AT3G55160 AT5G15390
GO:0006012 Galactose metabolic process	0.0419164	2	14.6964	AT1G12780 AT5G44480
GO:0006796 Phosphate-containing compound metabolic process	0.0419164	2	14.6964	AT4G32030 AT5G52550
GO:0042542 Response to hydrogen peroxide	0.0431076	3	7.23337	AT3G48360 AT4G35090 AT5G12020
GO:0051641 Cellular localization	0.0446254	3	7.12208	AT1G09010 AT1G58110 AT4G08460
GO:0016554 Cytidine to uridine editing	0.0448357	2	14.0283	AT1G70070 AT5G52630
GO:0009790 Embryo development	0.0465648	3	6.90948	AT2G30160 AT5G04810 AT5G60790
GO:0010075 Regulation of meristem growth	0.0465648	2	13.4184	AT1G04400 AT5G09970
GO:0031047 Gene silencing by RNA	0.0465648	2	13.4184	AT1G71800 AT5G58040
GO:0040008 Regulation of growth	0.0465648	2	13.4184	AT2G23070 AT5G13400
GO:0006094 Gluconeogenesis	0.0465648	2	13.4184	AT2G21330 AT4G37870
GO:0006970 Response to osmotic stress	0.0465648	7	3.01727	AT2G38470 AT3G06190 AT3G57010 AT4G32030 AT4G34710 AT4G36010 AT5G03560
GO:0006996 Organelle organization	0.0465648	5	3.89676	AT1G27190 AT1G76140 AT2G21950 AT3G14690 AT5G64310
GO:0009959 Negative gravitropism	0.0499907	2	12.8593	AT2G01940 AT2G17990
GO:0009873 Ethylene-activated signaling pathway	0.0502618	3	6.61336	AT5G05550 AT5G44790 AT5G47230
GO:0048589 Developmental growth	0.0502618	10	2.37403	AT1G27180 AT1G71800 AT3G07010 AT3G17090 AT3G28850 AT4G03190 AT4G09630 AT4G18380 AT5G13400 AT5G16900
GO:0010582 Floral meristem determinacy	0.0518748	2	12.3449	AT2G41370 AT3G52250
GO:0042254 Ribosome biogenesis	0.0518748	2	12.3449	AT1G08410 AT5G26742
GO:0045892 Negative regulation of transcription-DNA-templated	0.0518748	5	3.74543	AT1G35660 AT1G71800 AT4G24800 AT5G05660 AT5G58040
GO:0048443 Stamen development	0.0518748	2	12.3449	AT3G62980 AT4G03190
GO:0032875 Regulation of DNA endoreduplication	0.0547439	2	11.8701	AT1G51355 AT5G11510
GO:0055046 Microgametogenesis	0.0547439	2	11.8701	AT1G74260 AT2G24260
GO:0009556 Microsporogenesis	0.0547439	2	11.8701	AT3G09880 AT5G03470
GO:0071407 Cellular response to organic cyclic compound	0.0572335	3	6.17247	AT2G41410 AT4G32030 AT5G25930
GO:0010167 Response to nitrate	0.057679	2	11.4305	AT2G15620 AT3G48360
GO:0042335 Cuticle development	0.057679	2	11.4305	AT1G51140 AT5G05660
GO:0009739 Response to gibberellin	0.0581105	3	6.09126	AT1G50420 AT4G23060 AT5G56860
GO:0010608 Posttranscriptional regulation of gene expression	0.0594424	2	11.0223	AT5G09610 AT5G53440
GO:0030150 Protein import into mitochondrial matrix	0.0594424	2	11.0223	AT1G17530 AT2G37410
GO:0048638 Regulation of developmental growth	0.0594424	3	6.01215	AT1G67480 AT2G40090 AT3G06200
GO:0006406 MRNA export from nucleus	0.0594424	2	11.0223	AT4G32910 AT5G05680
GO:0009638 Phototropism	0.0594424	2	11.0223	AT1G04400 AT1G27190
GO:0006457 Protein folding	0.0598297	4	4.31641	AT5G07340 AT5G12020 AT5G22060 AT5G56030
GO:0009937 Regulation of gibberellic acid mediated signaling pathway	0.0629053	1	51.4373	AT3G50700
GO:0010254 Nectary development	0.0629053	1	51.4373	AT2G41370
GO:0010434 Bract formation	0.0629053	1	51.4373	AT2G41370
GO:0010617 Circadian regulation of calcium ion oscillation	0.0629053	1	51.4373	AT1G04400
GO:0000972 Transcription-dependent tethering of RNA polymerase II gene DNA at nuclear periphery	0.0629053	1	51.4373	AT1G14850
GO:0010930 Negative regulation of auxin mediated signaling pathway	0.0629053	1	51.4373	AT2G45000
GO:0016573 Histone acetylation	0.0629053	2	10.2875	AT1G49540 AT5G67630
GO:0031146 SCF-dependent proteasomal ubiquitin-dependent protein catabolic process	0.0629053	3	5.4463	AT2G17020 AT3G62980 AT4G03190
GO:0032268 Regulation of cellular protein metabolic process	0.0629053	1	51.4373	AT5G53440
GO:0002940 TRNA N2-guanine methylation	0.0629053	1	51.4373	AT5G15810
GO:0042325 Regulation of phosphorylation	0.0629053	1	51.4373	AT5G03470
GO:0042908 Xenobiotic transport	0.0629053	1	51.4373	AT1G30400
GO:0045087 Innate immune response	0.0629053	3	5.38297	AT1G04300 AT1G27130 AT5G05680
GO:0045943 Positive regulation of transcription by RNA polymerase I	0.0629053	1	51.4373	AT2G47990
GO:0046740 Transport of virus in host-cell to cell	0.0629053	1	51.4373	AT5G48160
GO:0006097 Glyoxylate cycle	0.0629053	1	51.4373	AT3G21720
GO:0048250 Iron import into the mitochondrion	0.0629053	1	51.4373	AT2G30160
GO:0048439 Flower morphogenesis	0.0629053	1	51.4373	AT2G41370
GO:0051228 Mitotic spindle disassembly	0.0629053	1	51.4373	AT3G09840
GO:0051973 Positive regulation of telomerase activity	0.0629053	1	51.4373	AT3G48360
GO:0071034 CUT catabolic process	0.0629053	1	51.4373	AT1G03360
GO:0071763 Nuclear membrane organization	0.0629053	1	51.4373	AT3G10650
GO:0071805 Potassium ion transmembrane transport	0.0629053	2	9.35223	AT4G19960 AT4G32650
GO:0080026 Response to indolebutyric acid	0.0629053	1	51.4373	AT4G14430
GO:0080050 Regulation of seed development	0.0629053	1	51.4373	AT5G56860
GO:0090070 Positive regulation of ribosome biogenesis	0.0629053	1	51.4373	AT1G08410
GO:0090342 Regulation of cell aging	0.0629053	1	51.4373	AT2G28800
GO:0097352 Autophagosome maturation	0.0629053	1	51.4373	AT3G09840
GO:1900369 Negative regulation of RNA interference	0.0629053	1	51.4373	AT2G45620
GO:0006361 Transcription initiation from RNA polymerase I promoter	0.0629053	1	51.4373	AT2G34750
GO:1905011 Transmembrane phosphate ion transport from cytosol to vacuole	0.0629053	1	51.4373	AT4G22990
GO:0006390 Mitochondrial transcription	0.0629053	1	51.4373	AT2G24120
GO:2000012 Regulation of auxin polar transport	0.0629053	2	9.9556	AT1G08410 AT2G01940
GO:2000379 Positive regulation of reactive oxygen species metabolic process	0.0629053	1	51.4373	AT1G04400
GO:0006527 Arginine catabolic process	0.0629053	1	51.4373	AT4G34710
GO:0006729 Tetrahydrobiopterin biosynthetic process	0.0629053	1	51.4373	AT3G07270
GO:0000390 Spliceosomal complex disassembly	0.0629053	1	51.4373	AT3G26560
GO:0008380 RNA splicing	0.0629053	3	5.78669	AT3G52250 AT5G04810 AT5G44500
GO:0000462 Maturation of SSU-rRNA from tricistronic rRNA transcript (SSU-rRNA-5.8S rRNA-LSU-rRNA)	0.0629053	2	10.2875	AT1G15440 AT1G42440
GO:0009561 Megagametogenesis	0.0629053	2	9.35223	AT1G01960 AT2G47990
GO:0009590 Detection of gravity	0.0629053	1	51.4373	AT2G01940
GO:0000472 Endonucleolytic cleavage to generate mature 5'-end of SSU-rRNA from (SSU-rRNA-5.8S rRNA-LSU-rRNA)	0.0629053	1	51.4373	AT5G16750
GO:0000479 Endonucleolytic cleavage of tricistronic rRNA transcript (SSU-rRNA-5.8S rRNA-LSU-rRNA)	0.0629053	1	51.4373	AT1G42440
GO:0000480 Endonucleolytic cleavage in 5'-ETS of tricistronic rRNA transcript (SSU-rRNA-5.8S rRNA-LSU-rRNA)	0.0629053	1	51.4373	AT5G16750
GO:0009723 Response to ethylene	0.0657197	4	3.88206	AT4G11300 AT4G24800 AT4G32030 AT5G44790
GO:0006914 Autophagy	0.0658919	2	9.07716	AT5G12120 AT5G43930
GO:0071456 Cellular response to hypoxia	0.0671768	5	3.20149	AT1G03220 AT2G40000 AT3G58670 AT4G19880 AT5G12020
GO:0048580 Regulation of post-embryonic development	0.0682321	2	8.81782	AT1G68490 AT5G38640
GO:0080147 Root hair cell development	0.0682321	2	8.81782	AT2G24260 AT3G11600
GO:0090333 Regulation of stomatal closure	0.0682321	2	8.81782	AT5G10720 AT5G58430
GO:0065008 Regulation of biological quality	0.0716136	3	4.9778	AT1G17210 AT2G38860 AT5G63940
GO:0009890 Negative regulation of biosynthetic process	0.0733788	1	38.578	AT5G10960
GO:0009909 Regulation of flower development	0.0733788	3	4.873	AT1G04400 AT1G51600 AT5G57660
GO:0010118 Stomatal movement	0.0733788	2	8.34118	AT1G04400 AT5G65590
GO:0010253 UDP-rhamnose biosynthetic process	0.0733788	1	38.578	AT1G78570
GO:0030639 Polyketide biosynthetic process	0.0733788	1	38.578	AT1G02050
GO:0030970 Retrograde protein transport-ER to cytosol	0.0733788	1	38.578	AT3G09840
GO:0031538 Negative regulation of anthocyanin metabolic process	0.0733788	1	38.578	AT1G49540
GO:0031648 Protein destabilization	0.0733788	1	38.578	AT3G09840
GO:0033388 Putrescine biosynthetic process from arginine	0.0733788	1	38.578	AT4G34710
GO:0042631 Cellular response to water deprivation	0.0733788	2	8.34118	AT3G06190 AT5G05860
GO:0046177 D-gluconate catabolic process	0.0733788	1	38.578	AT5G41670
GO:0048446 Petal morphogenesis	0.0733788	1	38.578	AT1G59640
GO:0051511 Negative regulation of unidimensional cell growth	0.0733788	1	38.578	AT2G41800
GO:0051646 Mitochondrion localization	0.0733788	1	38.578	AT5G46180
GO:0071494 Cellular response to UV-C	0.0733788	1	38.578	AT2G02090
GO:0071732 Cellular response to nitric oxide	0.0733788	1	38.578	AT5G10720
GO:1905037 Autophagosome organization	0.0733788	1	38.578	AT1G04300
GO:0006521 Regulation of cellular amino acid metabolic process	0.0733788	1	38.578	AT1G30010
GO:0009446 Putrescine biosynthetic process	0.0733788	1	38.578	AT4G34710
GO:0009560 Embryo sac egg cell differentiation	0.0733788	1	38.578	AT2G41500
GO:0042752 Regulation of circadian rhythm	0.0754517	2	7.91343	AT1G04400 AT5G02840
GO:0010078 Maintenance of root meristem identity	0.0787412	2	7.71559	AT3G06010 AT5G48160
GO:0009954 Proximal/distal pattern formation	0.0797788	1	30.8624	AT2G41370
GO:0010071 Root meristem specification	0.0797788	1	30.8624	AT5G48160
GO:0010183 Pollen tube guidance	0.0797788	2	7.34818	AT4G28650 AT5G12210
GO:0010255 Glucose mediated signaling pathway	0.0797788	1	30.8624	AT5G56860
GO:0010508 Positive regulation of autophagy	0.0797788	1	30.8624	AT2G38470
GO:0015700 Arsenite transport	0.0797788	1	30.8624	AT1G30400
GO:0016071 MRNA metabolic process	0.0797788	1	30.8624	AT1G51600
GO:0016310 Phosphorylation	0.0797788	5	2.86825	AT1G03740 AT2G23070 AT2G42960 AT3G09840 AT5G16900
GO:0018171 Peptidyl-cysteine oxidation	0.0797788	1	30.8624	AT3G58670
GO:0000056 Ribosomal small subunit export from nucleus	0.0797788	1	30.8624	AT5G05680
GO:0019222 Regulation of metabolic process	0.0797788	1	30.8624	AT4G09000
GO:0019441 Tryptophan catabolic process to kynurenine	0.0797788	1	30.8624	AT2G40000
GO:0019750 Chloroplast localization	0.0797788	1	30.8624	AT3G52140
GO:0021700 Developmental maturation	0.0797788	1	30.8624	AT5G16900
GO:0032465 Regulation of cytokinesis	0.0797788	1	30.8624	AT5G11510
GO:0034087 Establishment of mitotic sister chromatid cohesion	0.0797788	1	30.8624	AT4G35110
GO:0042344 Indole glucosinolate catabolic process	0.0797788	1	30.8624	AT1G27130
GO:0043981 Histone H4-K5 acetylation	0.0797788	1	30.8624	AT3G24870
GO:0051410 Detoxification of nitrogen compound	0.0797788	1	30.8624	AT3G44310
GO:0060149 Negative regulation of posttranscriptional gene silencing	0.0797788	1	30.8624	AT1G03360
GO:0060862 Negative regulation of floral organ abscission	0.0797788	1	30.8624	AT2G31880
GO:0060964 Regulation of gene silencing by miRNA	0.0797788	1	30.8624	AT2G45620
GO:0006225 UDP biosynthetic process	0.0797788	1	30.8624	AT3G10030
GO:0071169 Establishment of protein localization to chromatin	0.0797788	1	30.8624	AT4G35110
GO:0072598 Protein localization to chloroplast	0.0797788	1	30.8624	AT2G28800
GO:0080119 ER body organization	0.0797788	1	30.8624	AT3G07100
GO:0080171 Lytic vacuole organization	0.0797788	1	30.8624	AT2G17990
GO:0090549 Response to carbon starvation	0.0797788	1	30.8624	AT4G24800
GO:0006357 Regulation of transcription by RNA polymerase II	0.0797788	6	2.59348	AT1G51140 AT2G24260 AT2G26430 AT3G63350 AT5G26865 AT5G67630
GO:1902065 Response to L-glutamate	0.0797788	1	30.8624	AT3G55270
GO:0009646 Response to absence of light	0.0797788	2	7.17729	AT1G04400 AT4G24800
GO:0010605 Negative regulation of macromolecule metabolic process	0.0823439	2	7.01417	AT4G19210 AT5G38640
GO:0019752 Carboxylic acid metabolic process	0.0860416	5	2.7955	AT1G04780 AT1G43710 AT1G77210 AT3G09850 AT5G25930
GO:0000492 Box C/D snoRNP assembly	0.0863359	1	25.7186	AT5G67630
GO:0001666 Response to hypoxia	0.0863359	3	4.06084	AT1G03220 AT2G31810 AT5G16900
GO:0001676 Long-chain fatty acid metabolic process	0.0863359	1	25.7186	AT4G16760
GO:0018345 Protein palmitoylation	0.0863359	1	25.7186	AT5G20350
GO:0019748 Secondary metabolic process	0.0863359	6	2.4889	AT1G22400 AT1G30510 AT1G33110 AT3G14690 AT4G22690 AT4G36010
GO:0019856 Pyrimidine nucleobase biosynthetic process	0.0863359	1	25.7186	AT4G20320
GO:0033540 Fatty acid beta-oxidation using acyl-CoA oxidase	0.0863359	1	25.7186	AT4G16760
GO:0035066 Positive regulation of histone acetylation	0.0863359	1	25.7186	AT5G05550
GO:0042149 Cellular response to glucose starvation	0.0863359	1	25.7186	AT1G65320
GO:0043153 Entrainment of circadian clock by photoperiod	0.0863359	1	25.7186	AT1G04400
GO:0044265 Cellular macromolecule catabolic process	0.0863359	1	25.7186	AT1G51600
GO:0070483 Detection of hypoxia	0.0863359	1	25.7186	AT3G58670
GO:0006228 UTP biosynthetic process	0.0863359	1	25.7186	AT1G17410
GO:0080024 Indolebutyric acid metabolic process	0.0863359	1	25.7186	AT4G14430
GO:0080037 Negative regulation of cytokinin-activated signaling pathway	0.0863359	1	25.7186	AT1G80440
GO:0090615 Mitochondrial mRNA processing	0.0863359	1	25.7186	AT1G30010
GO:0090627 Plant epidermal cell differentiation	0.0863359	1	25.7186	AT4G31840
GO:0140301 Pollen-stigma interaction	0.0863359	1	25.7186	AT5G12210
GO:1902347 Response to strigolactone	0.0863359	1	25.7186	AT1G04400
GO:2000904 Regulation of starch metabolic process	0.0863359	1	25.7186	AT2G01940
GO:0006418 TRNA aminoacylation for protein translation	0.0863359	1	25.7186	AT4G13780
GO:0006464 Cellular protein modification process	0.0863359	3	4.06084	AT1G51600 AT1G76140 AT3G54850
GO:0006661 Phosphatidylinositol biosynthetic process	0.0863359	1	25.7186	AT5G64070
GO:0006855 Xenobiotic transmembrane transport	0.0863359	1	25.7186	AT1G30400
GO:0008219 Cell death	0.0863359	2	6.70921	AT1G12220 AT4G35090
GO:0009743 Response to carbohydrate	0.0863359	1	25.7186	AT3G48360
GO:0043412 Macromolecule modification	0.0871603	2	6.42966	AT3G10030 AT5G38640
GO:0046394 Carboxylic acid biosynthetic process	0.0876256	3	4.02553	AT1G13190 AT1G61740 AT3G53210
GO:0009813 Flavonoid biosynthetic process	0.0895552	2	6.29844	AT1G02050 AT4G25640
GO:0051607 Defense response to virus	0.0895552	2	6.29844	AT1G04400 AT5G42950
GO:0016036 Cellular response to phosphate starvation	0.0905233	3	3.95671	AT3G62980 AT4G35090 AT4G37870
GO:0010029 Regulation of seed germination	0.0909555	2	6.17247	AT1G60190 AT5G56860
GO:0010031 Circumnutation	0.0909555	1	22.0445	AT2G01940
GO:0010336 Gibberellic acid homeostasis	0.0909555	1	22.0445	AT3G50700
GO:0010601 Positive regulation of auxin biosynthetic process	0.0909555	1	22.0445	AT2G01940
GO:0017196 N-terminal peptidyl-methionine acetylation	0.0909555	1	22.0445	AT1G80410
GO:0018344 Protein geranylgeranylation	0.0909555	1	22.0445	AT5G12210
GO:0019264 Glycine biosynthetic process from serine	0.0909555	1	22.0445	AT4G32520
GO:0031119 TRNA pseudouridine synthesis	0.0909555	1	22.0445	AT1G20370
GO:0032876 Negative regulation of DNA endoreduplication	0.0909555	1	22.0445	AT3G07100
GO:0034470 NcRNA processing	0.0909555	1	22.0445	AT1G51600
GO:0045038 Protein import into chloroplast thylakoid membrane	0.0909555	1	22.0445	AT2G28800
GO:0046655 Folic acid metabolic process	0.0909555	1	22.0445	AT4G32520
GO:0048359 Mucilage metabolic process involved in seed coat development	0.0909555	1	22.0445	AT5G22740
GO:0048586 Regulation of long-day photoperiodism-flowering	0.0909555	1	22.0445	AT1G67580
GO:0071219 Cellular response to molecule of bacterial origin	0.0909555	1	22.0445	AT5G10720
GO:1900458 Negative regulation of brassinosteroid mediated signaling pathway	0.0909555	1	22.0445	AT3G21650
GO:1901527 Abscisic acid-activated signaling pathway involved in stomatal movement	0.0909555	1	22.0445	AT5G05860
GO:1902326 Positive regulation of chlorophyll biosynthetic process	0.0909555	1	22.0445	AT5G56860
GO:1904278 Positive regulation of wax biosynthetic process	0.0909555	1	22.0445	AT5G62470
GO:2001006 Regulation of cellulose biosynthetic process	0.0909555	1	22.0445	AT1G30010
GO:0006513 Protein monoubiquitination	0.0909555	1	22.0445	AT3G26750
GO:0006561 Proline biosynthetic process	0.0909555	1	22.0445	AT5G46180
GO:0006565 L-serine catabolic process	0.0909555	1	22.0445	AT4G32520
GO:0006625 Protein targeting to peroxisome	0.0909555	1	22.0445	AT1G29260
GO:0009789 Positive regulation of abscisic acid-activated signaling pathway	0.0944294	2	5.82309	AT5G58430 AT5G62470
GO:0010027 Thylakoid membrane organization	0.0944294	2	5.82309	AT2G28800 AT2G30440
GO:0009962 Regulation of flavonoid biosynthetic process	0.0963012	1	19.289	AT4G14090
GO:0010231 Maintenance of seed dormancy	0.0963012	1	19.289	AT3G06010
GO:0016123 Xanthophyll biosynthetic process	0.0963012	1	19.289	AT4G25700
GO:0018342 Protein prenylation	0.0963012	1	19.289	AT5G12210
GO:0002183 Cytoplasmic translational initiation	0.0963012	1	19.289	AT3G13920
GO:0030433 Ubiquitin-dependent ERAD pathway	0.0963012	2	5.61134	AT3G09840 AT5G07340
GO:0032012 Regulation of ARF protein signal transduction	0.0963012	1	19.289	AT1G01960
GO:0006086 Acetyl-CoA biosynthetic process from pyruvate	0.0963012	1	19.289	AT1G59900
GO:0048232 Male gamete generation	0.0963012	1	19.289	AT3G07100
GO:0048497 Maintenance of floral organ identity	0.0963012	1	19.289	AT3G61150
GO:0051205 Protein insertion into membrane	0.0963012	1	19.289	AT2G28800
GO:0006165 Nucleoside diphosphate phosphorylation	0.0963012	1	19.289	AT1G17410
GO:0055070 Copper ion homeostasis	0.0963012	1	19.289	AT5G44790
GO:0006183 GTP biosynthetic process	0.0963012	1	19.289	AT1G17410
GO:0070301 Cellular response to hydrogen peroxide	0.0963012	1	19.289	AT5G10720
GO:0080110 Sporopollenin biosynthetic process	0.0963012	1	19.289	AT1G02050
GO:0006346 DNA methylation-dependent heterochromatin assembly	0.0963012	1	19.289	AT1G09320
GO:1901575 Organic substance catabolic process	0.0963012	4	2.93927	AT1G11480 AT1G51600 AT1G75800 AT2G19160
GO:0000266 Mitochondrial fission	0.0963012	1	19.289	AT1G14830
GO:0006596 Polyamine biosynthetic process	0.0963012	1	19.289	AT4G34710
GO:0006873 Cellular ion homeostasis	0.0963012	1	19.289	AT3G25910
GO:0007029 Endoplasmic reticulum organization	0.0963012	1	19.289	AT3G07100
GO:0014070 Response to organic cyclic compound	0.0973523	4	2.88433	AT2G27830 AT2G38860 AT3G07010 AT4G22690
GO:0010311 Lateral root formation	0.100004	2	5.41445	AT3G18830 AT3G62980
GO:0009788 Negative regulation of abscisic acid-activated signaling pathway	0.10372	2	5.23091	AT2G22430 AT5G10720
GO:0010019 Chloroplast-nucleus signaling pathway	0.10372	1	17.1458	AT2G23070
GO:0010115 Regulation of abscisic acid biosynthetic process	0.10372	1	17.1458	AT5G62470
GO:0010244 Response to low fluence blue light stimulus by blue low-fluence system	0.10372	1	17.1458	AT1G04400
GO:0010310 Regulation of hydrogen peroxide metabolic process	0.10372	1	17.1458	AT5G05660
GO:0000054 Ribosomal subunit export from nucleus	0.10372	1	17.1458	AT4G19210
GO:0016558 Protein import into peroxisome matrix	0.10372	1	17.1458	AT1G29260
GO:0032502 Developmental process	0.10372	2	5.23091	AT1G78930 AT2G44020
GO:0044085 Cellular component biogenesis	0.10372	4	2.79297	AT3G17970 AT4G12540 AT5G58370 AT5G60790
GO:0071470 Cellular response to osmotic stress	0.10372	1	17.1458	AT5G57630
GO:0006538 Glutamate catabolic process	0.10372	1	17.1458	AT5G07440
GO:0009062 Fatty acid catabolic process	0.10372	1	17.1458	AT4G14430
GO:0048767 Root hair elongation	0.105514	2	5.14373	AT2G24260 AT4G14430
GO:0009863 Salicylic acid mediated signaling pathway	0.110017	2	4.9778	AT2G41410 AT5G64310
GO:0009864 Induced systemic resistance-jasmonic acid mediated signaling pathway	0.110017	1	15.4312	AT2G41370
GO:0010067 Procambium histogenesis	0.110017	1	15.4312	AT4G28650
GO:0015995 Chlorophyll biosynthetic process	0.110017	2	4.89879	AT1G09940 AT3G16520
GO:0046294 Formaldehyde catabolic process	0.110017	1	15.4312	AT2G41530
GO:0048444 Floral organ morphogenesis	0.110017	1	15.4312	AT2G01940
GO:0051211 Anisotropic cell growth	0.110017	1	15.4312	AT3G09000
GO:0071038 Nuclear polyadenylation-dependent tRNA catabolic process	0.110017	1	15.4312	AT1G03360
GO:0071051 Polyadenylation-dependent snoRNA 3'-end processing	0.110017	1	15.4312	AT1G03360
GO:0071483 Cellular response to blue light	0.110017	1	15.4312	AT5G64840
GO:1990414 Replication-born double-strand break repair via sister chromatid exchange	0.110017	1	15.4312	AT4G35110
GO:2000037 Regulation of stomatal complex patterning	0.110017	1	15.4312	AT5G05660
GO:0000289 Nuclear-transcribed mRNA poly(A) tail shortening	0.110017	1	15.4312	AT2G45620
GO:0006783 Heme biosynthetic process	0.110017	1	15.4312	AT1G09940
GO:0009736 Cytokinin-activated signaling pathway	0.110017	2	4.9778	AT5G10720 AT5G56860
GO:0009744 Response to sucrose	0.110017	2	4.89879	AT1G15440 AT5G41670
GO:0006749 Glutathione metabolic process	0.112789	2	4.82224	AT1G27130 AT4G19880
GO:0009965 Leaf morphogenesis	0.115576	2	4.74806	AT2G01940 AT3G09000
GO:0090558 Plant epidermis development	0.115624	5	2.31699	AT3G57010 AT4G09630 AT4G31840 AT5G15870 AT5G16900
GO:0010225 Response to UV-C	0.116118	1	14.0283	AT3G55270
GO:0000963 Mitochondrial RNA processing	0.116118	1	14.0283	AT3G16010
GO:0018026 Peptidyl-lysine monomethylation	0.116118	1	14.0283	AT2G18850
GO:0034475 U4 snRNA 3'-end processing	0.116118	1	14.0283	AT1G03360
GO:0042793 Plastid transcription	0.116118	1	14.0283	AT5G67570
GO:0043966 Histone H3 acetylation	0.116118	1	14.0283	AT1G71730
GO:0000105 Histidine biosynthetic process	0.116118	1	14.0283	AT1G31860
GO:0070370 Cellular heat acclimation	0.116118	1	14.0283	AT2G38470
GO:0071704 Organic substance metabolic process	0.116118	1	14.0283	AT5G01930
GO:0000467 Exonucleolytic trimming to generate mature 3'-end of 5.8S rRNA from tricistronic rRNA transcript (SSU-rRNA-5.8S rRNA-LSU-rRNA)	0.116118	1	14.0283	AT1G03360
GO:0044281 Small molecule metabolic process	0.117654	4	2.59348	AT1G13640 AT3G14690 AT3G63052 AT5G12120
GO:2000026 Regulation of multicellular organismal development	0.117733	2	4.60632	AT1G14850 AT3G50370
GO:0009893 Positive regulation of metabolic process	0.118841	1	12.8593	AT5G53440
GO:0000910 Cytokinesis	0.118841	2	4.53858	AT3G04470 AT5G11510
GO:0001709 Cell fate determination	0.118841	1	12.8593	AT2G41500
GO:0018107 Peptidyl-threonine phosphorylation	0.118841	1	12.8593	AT2G23070
GO:0030388 Fructose 1,6-bisphosphate metabolic process	0.118841	1	12.8593	AT2G21330
GO:0032922 Circadian regulation of gene expression	0.118841	1	12.8593	AT1G04400
GO:0033014 Tetrapyrrole biosynthetic process	0.118841	1	12.8593	AT1G09940
GO:0042128 Nitrate assimilation	0.118841	1	12.8593	AT2G15620
GO:0045944 Positive regulation of transcription by RNA polymerase II	0.118841	3	3.08624	AT3G06010 AT5G26865 AT5G28640
GO:0046653 Tetrahydrofolate metabolic process	0.118841	1	12.8593	AT4G32520
GO:0046654 Tetrahydrofolate biosynthetic process	0.118841	1	12.8593	AT3G07270
GO:0006098 Pentose-phosphate shunt	0.118841	1	12.8593	AT2G21330
GO:0006102 Isocitrate metabolic process	0.118841	1	12.8593	AT2G17130
GO:0060548 Negative regulation of cell death	0.118841	1	12.8593	AT5G25930
GO:0071035 Nuclear polyadenylation-dependent rRNA catabolic process	0.118841	1	12.8593	AT1G03360
GO:0080183 Response to photooxidative stress	0.118841	1	12.8593	AT3G21650
GO:0090110 COPII-coated vesicle cargo loading	0.118841	1	12.8593	AT3G07100
GO:0006511 Ubiquitin-dependent protein catabolic process	0.118841	5	2.24944	AT2G17020 AT3G62980 AT4G03190 AT4G05460 AT5G47430
GO:0006913 Nucleocytoplasmic transport	0.118841	1	12.8593	AT1G14850
GO:0008104 Protein localization	0.118841	2	4.47281	AT1G29370 AT3G50370
GO:0008283 Cell population proliferation	0.118841	1	12.8593	AT5G28640
GO:0009684 Indoleacetic acid biosynthetic process	0.118841	1	12.8593	AT3G44310
GO:0042430 Indole-containing compound metabolic process	0.119861	2	4.40891	AT2G24180 AT5G25930
GO:0071215 Cellular response to abscisic acid stimulus	0.122525	2	4.34681	AT2G23070 AT4G32030
GO:0010112 Regulation of systemic acquired resistance	0.124964	1	11.8701	AT5G13220
GO:0010646 Regulation of cell communication	0.124964	1	11.8701	AT1G17210
GO:0034427 Nuclear-transcribed mRNA catabolic process-exonucleolytic-3'-5'	0.124964	1	11.8701	AT1G03360
GO:0045040 Protein insertion into mitochondrial outer membrane	0.124964	1	11.8701	AT3G11070
GO:2000033 Regulation of seed dormancy process	0.124964	1	11.8701	AT5G62470
GO:0006997 Nucleus organization	0.124964	1	11.8701	AT3G10650
GO:0009094 L-phenylalanine biosynthetic process	0.124964	1	11.8701	AT3G44720
GO:0000460 Maturation of 5.8S rRNA	0.124964	1	11.8701	AT1G03360
GO:0009698 Phenylpropanoid metabolic process	0.124964	1	11.8701	AT4G30210
GO:0010192 Mucilage biosynthetic process	0.132254	1	11.0223	AT5G22740
GO:0001708 Cell fate specification	0.132254	1	11.0223	AT1G14740
GO:0045824 Negative regulation of innate immune response	0.132254	1	11.0223	AT3G21650
GO:0048581 Negative regulation of post-embryonic development	0.132254	1	11.0223	AT3G10030
GO:0006626 Protein targeting to mitochondrion	0.132254	1	11.0223	AT1G17530
GO:0009051 Pentose-phosphate shunt-oxidative branch	0.132254	1	11.0223	AT5G41670
GO:0009639 Response to red or far red light	0.132887	3	2.87538	AT2G17990 AT3G14690 AT5G64840
GO:0009750 Response to fructose	0.1349	1	10.2875	AT5G41670
GO:0009938 Negative regulation of gibberellic acid mediated signaling pathway	0.1349	1	10.2875	AT5G56860
GO:0010099 Regulation of photomorphogenesis	0.1349	1	10.2875	AT2G16365
GO:0010120 Camalexin biosynthetic process	0.1349	1	10.2875	AT2G38470
GO:0010196 Nonphotochemical quenching	0.1349	1	10.2875	AT4G31530
GO:0010942 Positive regulation of cell death	0.1349	1	10.2875	AT2G31880
GO:0031167 RRNA methylation	0.1349	1	10.2875	AT4G28830
GO:0035999 Tetrahydrofolate interconversion	0.1349	1	10.2875	AT4G32520
GO:0043328 Protein transport to vacuole involved in ubiquitin-dependent protein catabolic process via the multivesicular body sorting pathway	0.1349	1	10.2875	AT4G32760
GO:0045839 Negative regulation of mitotic nuclear division	0.1349	1	10.2875	AT1G51355
GO:1900055 Regulation of leaf senescence	0.1349	1	10.2875	AT3G52250
GO:2000762 Regulation of phenylpropanoid metabolic process	0.1349	1	10.2875	AT1G80440
GO:0006415 Translational termination	0.1349	1	10.2875	AT4G19210
GO:0000245 Spliceosomal complex assembly	0.1349	1	10.2875	AT5G64270
GO:0006782 Protoporphyrinogen IX biosynthetic process	0.1349	1	10.2875	AT1G09940
GO:0006949 Syncytium formation	0.1349	1	10.2875	AT1G26770
GO:0007346 Regulation of mitotic cell cycle	0.1349	1	10.2875	AT1G67580
GO:0008361 Regulation of cell size	0.1349	1	10.2875	AT3G07100
GO:0009664 Plant-type cell wall organization	0.1349	2	4.0081	AT1G26770 AT5G02010
GO:1901605 Alpha-amino acid metabolic process	0.1351	2	3.90663	AT1G03220 AT1G22400
GO:0006470 Protein dephosphorylation	0.137685	2	3.8578	AT1G64040 AT3G55270
GO:0009753 Response to jasmonic acid	0.13771	6	1.92089	AT2G41410 AT3G48360 AT4G14090 AT4G34710 AT4G36010 AT5G13220
GO:0043068 Positive regulation of programmed cell death	0.140592	1	9.64449	AT1G02170
GO:0044270 Cellular nitrogen compound catabolic process	0.140592	1	9.64449	AT5G53440
GO:0045333 Cellular respiration	0.140592	1	9.64449	AT2G30160
GO:0046685 Response to arsenic-containing substance	0.140592	1	9.64449	AT1G30400
GO:0046700 Heterocycle catabolic process	0.140592	1	9.64449	AT5G53440
GO:0006857 Oligopeptide transport	0.140592	1	9.64449	AT5G13400
GO:0010015 Root morphogenesis	0.141006	5	2.05202	AT3G07010 AT3G57010 AT4G09630 AT5G15870 AT5G16900
GO:0009845 Seed germination	0.143225	2	3.67409	AT1G30010 AT5G01930
GO:0009955 Adaxial/abaxial pattern specification	0.143225	1	9.07716	AT5G28640
GO:0010052 Guard cell differentiation	0.143225	1	9.07716	AT5G65590
GO:0010087 Phloem or xylem histogenesis	0.143225	2	3.67409	AT4G28650 AT5G23080
GO:0010380 Regulation of chlorophyll biosynthetic process	0.143225	1	9.07716	AT5G56860
GO:0016570 Histone modification	0.143225	1	9.07716	AT1G35660
GO:0002238 Response to molecule of fungal origin	0.143225	1	9.07716	AT3G10985
GO:0032543 Mitochondrial translation	0.143225	1	9.07716	AT2G07715
GO:0005992 Trehalose biosynthetic process	0.143225	1	9.07716	AT1G70290
GO:0048015 Phosphatidylinositol-mediated signaling	0.143225	1	9.07716	AT5G64070
GO:0051259 Protein complex oligomerization	0.143225	1	9.07716	AT5G12020
GO:0051555 Flavonol biosynthetic process	0.143225	1	9.07716	AT1G78570
GO:0071554 Cell wall organization or biogenesis	0.143225	3	2.66055	AT4G18380 AT5G07340 AT5G16900
GO:0071712 ER-associated misfolded protein catabolic process	0.143225	1	9.07716	AT3G09840
GO:1901135 Carbohydrate derivative metabolic process	0.143225	3	2.67593	AT1G30510 AT4G09630 AT5G07340
GO:2000024 Regulation of leaf development	0.143225	1	9.07716	AT1G49540
GO:0009690 Cytokinin metabolic process	0.143225	1	9.07716	AT5G05860
GO:0006082 Organic acid metabolic process	0.149584	2	3.5474	AT1G09010 AT5G07340
GO:0051865 Protein autoubiquitination	0.149584	1	8.57288	AT3G26750
GO:0071702 Organic substance transport	0.149584	1	8.57288	AT1G29120
GO:0090693 Plant organ senescence	0.149584	1	8.57288	AT5G56860
GO:0008360 Regulation of cell shape	0.149584	1	8.57288	AT1G63680
GO:0030154 Cell differentiation	0.152679	7	1.73384	AT1G67480 AT1G78570 AT2G40090 AT3G07010 AT3G57010 AT4G38440 AT5G16900
GO:0010105 Negative regulation of ethylene-activated signaling pathway	0.154161	1	8.12167	AT5G10720
GO:0010114 Response to red light	0.154161	2	3.42915	AT1G29120 AT3G61600
GO:0010497 Plasmodesmata-mediated intercellular transport	0.154161	1	8.12167	AT1G70070
GO:0048574 Long-day photoperiodism-flowering	0.154161	1	8.12167	AT1G04400
GO:0051260 Protein homooligomerization	0.154161	1	8.12167	AT2G24240
GO:0090332 Stomatal closure	0.154161	1	8.12167	AT5G56030
GO:0006730 One-carbon metabolic process	0.154161	1	8.12167	AT4G32520
GO:0006807 Nitrogen compound metabolic process	0.154161	1	8.12167	AT3G44310
GO:0006810 Transport	0.154161	1	8.12167	AT4G22990
GO:0000038 Very long-chain fatty acid metabolic process	0.160116	1	7.71559	AT4G16760
GO:0009787 Regulation of abscisic acid-activated signaling pathway	0.160116	1	7.71559	AT5G62470
GO:0009970 Cellular response to sulfate starvation	0.160116	1	7.71559	AT4G35090
GO:0045036 Protein targeting to chloroplast	0.160116	1	7.71559	AT4G02510
GO:1901371 Regulation of leaf morphogenesis	0.160116	1	7.71559	AT1G04400
GO:0009901 Anther dehiscence	0.166574	1	7.34818	AT4G25640
GO:0061077 Chaperone-mediated protein folding	0.166574	1	7.34818	AT5G56030
GO:0007049 Cell cycle	0.166574	1	7.34818	AT3G26750
GO:0035556 Intracellular signal transduction	0.170498	3	2.39863	AT1G18890 AT2G01450 AT5G57630
GO:0009851 Auxin biosynthetic process	0.171187	1	7.01417	AT2G38860
GO:0016051 Carbohydrate biosynthetic process	0.171187	1	7.01417	AT1G27190
GO:0019439 Aromatic compound catabolic process	0.171187	1	7.01417	AT5G53440
GO:0044087 Regulation of cellular component biogenesis	0.171187	1	7.01417	AT5G63940
GO:1905393 Plant organ formation	0.171187	1	7.01417	AT3G49900
GO:0006779 Porphyrin-containing compound biosynthetic process	0.171187	1	7.01417	AT1G09940
GO:0007034 Vacuolar transport	0.171187	1	7.01417	AT2G17990
GO:0009888 Tissue development	0.173412	7	1.65166	AT1G51355 AT3G07010 AT3G49900 AT3G50370 AT5G12120 AT5G16900 AT5G53440
GO:0009944 Polarity specification of adaxial/abaxial axis	0.17561	1	6.70921	AT2G41370
GO:0010030 Positive regulation of seed germination	0.17561	1	6.70921	AT2G34900
GO:0042273 Ribosomal large subunit biogenesis	0.17561	1	6.70921	AT1G13160
GO:0048768 Root hair cell tip growth	0.17561	1	6.70921	AT5G64070
GO:0000162 Tryptophan biosynthetic process	0.17561	1	6.70921	AT5G17990
GO:1901259 Chloroplast rRNA processing	0.17561	1	6.70921	AT1G70070
GO:0006465 Signal peptide processing	0.17561	1	6.70921	AT2G30440
GO:0018105 Peptidyl-serine phosphorylation	0.179041	2	3.02572	AT1G18890 AT2G23070
GO:0009785 Blue light signaling pathway	0.179505	1	6.42966	AT1G04400
GO:0010020 Chloroplast fission	0.179505	1	6.42966	AT1G63680
GO:0023052 Signaling	0.179505	1	6.42966	AT1G22400
GO:0002213 Defense response to insect	0.179505	1	6.42966	AT4G16760
GO:0032968 Positive regulation of transcription elongation from RNA polymerase II promoter	0.179505	1	6.42966	AT1G03740
GO:0032981 Mitochondrial respiratory chain complex I assembly	0.179505	1	6.42966	AT3G16010
GO:0070816 Phosphorylation of RNA polymerase II C-terminal domain	0.179505	1	6.42966	AT1G03740
GO:0009627 Systemic acquired resistance	0.179505	2	2.99635	AT2G38470 AT5G05680
GO:0009932 Cell tip growth	0.184269	1	6.17247	AT5G20350
GO:0090630 Activation of GTPase activity	0.184269	1	6.17247	AT5G53570
GO:0006813 Potassium ion transport	0.184269	1	6.17247	AT4G19960
GO:0009294 DNA mediated transformation	0.184269	1	6.17247	AT5G10550
GO:0000470 Maturation of LSU-rRNA	0.184269	1	6.17247	AT3G58660
GO:0009648 Photoperiodism	0.184269	1	6.17247	AT4G35090
GO:0010227 Floral organ abscission	0.188527	1	5.93507	AT2G41370
GO:0002237 Response to molecule of bacterial origin	0.188527	2	2.85763	AT4G11300 AT5G25930
GO:0048765 Root hair cell differentiation	0.188527	1	5.93507	AT2G24260
GO:0006900 Vesicle budding from membrane	0.188527	1	5.93507	AT2G25430
GO:0007017 Microtubule-based process	0.188527	1	5.93507	AT1G64740
GO:0008299 Isoprenoid biosynthetic process	0.188527	1	5.93507	AT3G53210
GO:0009695 Jasmonic acid biosynthetic process	0.188527	1	5.93507	AT4G16760
GO:0048827 Phyllome development	0.190657	2	2.83141	AT2G42960 AT3G49900
GO:0010025 Wax biosynthetic process	0.192276	1	5.71525	AT5G62470
GO:0031348 Negative regulation of defense response	0.192276	1	5.71525	AT3G09840
GO:0042127 Regulation of cell population proliferation	0.192276	1	5.71525	AT1G78570
GO:0042744 Hydrogen peroxide catabolic process	0.192276	1	5.71525	AT4G35090
GO:0046854 Phosphatidylinositol phosphate biosynthetic process	0.192276	1	5.71525	AT5G64070
GO:0051172 Negative regulation of nitrogen compound metabolic process	0.192276	1	5.71525	AT5G53440
GO:0006955 Immune response	0.192276	1	5.71525	AT5G58430
GO:0045037 Protein import into chloroplast stroma	0.197675	1	5.51114	AT4G02510
GO:1901361 Organic cyclic compound catabolic process	0.197675	1	5.51114	AT5G53440
GO:0008284 Positive regulation of cell population proliferation	0.197675	1	5.51114	AT1G49540

## Sheet: Col_C4
Supplementary Dataset S7. GO enrichment analysis of clustered DEGs.
Pathway	Enrichment FDR	# of Genes	Fold Enrichment	Genes
GO:0010035 Response to inorganic substance	5.61919e-50	124	5.37824	AT1G07770 AT1G09590 AT1G09690 AT1G10030 AT1G12230 AT1G13170 AT1G15120 AT1G15470 AT1G21310 AT1G21440 AT1G23020 AT1G25375 AT1G28600 AT1G29980 AT1G33120 AT1G41830 AT1G42480 AT1G50575 AT1G50940 AT1G51650 AT1G52300 AT1G53040 AT1G54220 AT1G62800 AT1G68440 AT1G70600 AT1G77670 AT1G79260 AT2G01250 AT2G05220 AT2G20820 AT2G21580 AT2G22480 AT2G22795 AT2G23930 AT2G24270 AT2G25210 AT2G25910 AT2G33370 AT2G33840…
GO:0006412 Translation	2.04934e-40	130	4.18939	AT1G02780 AT1G04270 AT1G05190 AT1G08360 AT1G09690 AT1G15250 AT1G24240 AT1G26880 AT1G26910 AT1G29965 AT1G32990 AT1G35680 AT1G47278 AT1G52300 AT1G57860 AT1G58380 AT1G59359 AT1G64880 AT1G67430 AT1G69620 AT1G70190 AT1G70600 AT1G75350 AT2G04390 AT2G05220 AT2G09990 AT2G18400 AT2G19730 AT2G20450 AT2G32060 AT2G33450 AT2G34480 AT2G36160 AT2G36170 AT2G37190 AT2G37270 AT2G39390 AT2G39460 AT2G40590 AT2G47110…
GO:0002181 Cytoplasmic translation	1.90993e-29	29	19.8842	AT1G01100 AT1G07070 AT1G18540 AT1G27400 AT1G33140 AT1G41880 AT1G67430 AT1G74050 AT1G74060 AT1G74270 AT2G19740 AT2G36620 AT2G37600 AT2G40010 AT3G04770 AT3G05560 AT3G06680 AT3G06700 AT3G49910 AT3G53740 AT3G55750 AT4G00810 AT4G10450 AT4G17390 AT4G26230 AT5G02450 AT5G27770 AT5G47700 AT5G56710
[truncated: 836 more rows]

## Sheet: Cvi_C4
Supplementary Dataset S7. GO enrichment analysis of clustered DEGs.
Pathway	Enrichment FDR	# of Genes	Fold Enrichment	Genes
[truncated: 558 more rows]

## Sheet: Col_C5
Supplementary Dataset S7. GO enrichment analysis of clustered DEGs.
[truncated: 1,001 more rows]

## Sheet: Cvi_C5
Supplementary Dataset S7. GO enrichment analysis of clustered DEGs.
[truncated: 1,000 more rows]
