# Supplementary material for: Plant-specific function of H3K9me3 as a permissive chromatin mark during Arabidopsis seed germination
Source: Front Plant Sci. 2026 Mar 12;17:1785818. doi: 10.3389/fpls.2026.1785818 (PMC13017857; doi:10.3389/fpls.2026.1785818)
Supplement: Supplementary file 9 [file Table8.xlsx]

## Sheet: Col
Supplementary Dataset S8. Row Z-scored histone methylation enrichment in clustered DEGs.
		H3K4me3			H3K9me3			H3K27me3
Cluster	GeneId	FH	AR	GS	FH	AR	GS	FH	AR	GS
C1	AT1G17520	-1.40282	0.546245	0.856573	-0.694972	1.41414	-0.719173	-0.691914	1.41411	-0.722192
C1	AT4G35160	0.334794	-1.35733	1.02253	1.4142	-0.702019	-0.712182	1.18125	0.0827855	-1.26404
C1	AT3G56630	-1.15819	1.28191	-0.123714	-0.0962697	1.27004	-1.17377	-0.670948	1.41361	-0.742659
C1	AT5G50240	0.0454212	1.2014	-1.24682	1.08812	0.238242	-1.32636	0	0	0
C1	AT3G14830	0.0628574	1.19211	-1.25496	-1.33461	0.262203	1.07241	-1.21196	1.23714	-0.0251725
C1	AT4G01870	-1.40698	0.579741	0.827235	1.15761	0.124717	-1.28233	1.41405	-0.725779	-0.688269
C1	AT5G07830	1.38863	-0.926235	-0.462391	0.390698	0.981731	-1.37243	-0.707107	1.41421	-0.707107
C1	AT5G67520	1.37373	-0.395916	-0.977813	1.23805	-0.0270621	-1.21099	0.320761	1.03245	-1.35321
C1	AT4G09610	0.874296	0.525507	-1.3998	1.39872	-0.518572	-0.880149	1.39084	-0.917183	-0.473654
C1	AT1G24090	1.41346	-0.746577	-0.666888	-0.294557	1.34516	-1.05061	1.39953	-0.87582	-0.523706
C1	AT5G12840	0.475739	0.915497	-1.39124	0.226137	1.09592	-1.32205	-0.675708	1.41376	-0.738048
C1	AT5G66607	1.05908	0.282102	-1.34118	1.28903	-0.140731	-1.1483	0	0	0
C1	AT3G04720	0.997276	0.369741	-1.36702	1.40068	-0.531299	-0.86938	1.41421	-0.707107	-0.707107
C1	AT5G16830	-0.670813	1.4136	-0.74279	1.40595	-0.83519	-0.570759	0.789468	0.621413	-1.41088
C1	AT5G41350	0.72493	0.689133	-1.41406	-0.41013	1.37718	-0.967046	0	0	0
C1	AT2G44980	1.41249	-0.645877	-0.766617	0.170164	1.13076	-1.30093	1.18768	-1.25872	0.0710415
C1	AT3G01400	-1.39095	0.474245	0.916705	0.751507	0.661757	-1.41326	-1.15885	1.28142	-0.122573
C1	AT3G57680	1.11175	-1.31285	0.201098	1.1754	0.0933405	-1.26874	-0.466304	1.3894	-0.923101
C1	AT5G45160	0.87866	0.52034	-1.399	0.0456048	1.20131	-1.24691	-1.32624	0.237894	1.08835
C1	AT3G28155	1.40328	-0.549621	-0.853656	1.41409	-0.72314	-0.690951	0	0	0
C1	AT1G27960	0.674022	0.739683	-1.41371	-0.96018	1.37928	-0.419099	-0.707107	-0.707107	1.41421
C1	AT3G09010	1.41417	-0.717011	-0.697156	-0.627979	1.41136	-0.783385	0	0	0
C1	AT3G01490	-0.838787	1.40546	-0.566673	0.988556	0.381546	-1.3701	1.35241	-1.0343	-0.31811
C1	AT3G52480	-1.27862	1.16262	0.115997	0.906785	0.486451	-1.39324	-0.155785	1.29518	-1.1394
C1	AT5G42300	0.203937	1.10998	-1.31391	1.18501	0.0759294	-1.26094	1.20274	0.0428886	-1.24563
C1	AT1G15670	-1.39738	0.887083	0.5103	-0.114664	-1.16338	1.27804	0	0	0
C1	AT4G02690	-0.625845	1.41121	-0.785366	1.0716	0.263423	-1.33502	1.41419	-0.700665	-0.713529
C1	AT2G07706	-	-	-	-0.616864	1.41053	-0.793661	-	-	-
C1	AT2G37020	0.77358	0.638481	-1.41206	1.05606	0.286562	-1.34262	1.36649	-0.998726	-0.367765
C1	AT5G08135	0.672947	0.740725	-1.41367	0.137909	1.14995	-1.28786	0	0	0
C1	AT2G27680	-0.813978	1.40853	-0.59455	1.41236	-0.76887	-0.643489	0.530131	-1.4005	0.870373
C1	AT4G27070	-0.865289	-0.536095	1.40138	0.203829	1.11004	-1.31387	0	0	0
C1	AT5G65610	0.959689	0.419737	-1.37943	1.41227	-0.770381	-0.641885	-0.707107	1.41421	-0.707107
C1	AT2G02800	1.26104	-0.0761459	-1.1849	-1.29555	0.156701	1.13885	1.41421	-0.707107	-0.707107
C1	AT1G16750	1.23561	-1.21359	-0.02202	1.18272	-1.26283	0.0801101	-0.707107	1.41421	-0.707107
C1	AT2G34630	1.15782	0.124363	-1.28218	-0.653346	1.41288	-0.759538	-0.707107	1.41421	-0.707107
C1	AT2G38010	-1.02201	-0.33553	1.35754	1.31262	-0.200488	-1.11213	0	0	0
C1	AT3G19380	-1.35981	0.34346	1.01635	1.39388	-0.903867	-0.490015	-0.707107	1.41421	-0.707107
C1	AT2G26355	0.344828	1.01537	-1.36019	1.30508	-0.180754	-1.12432	-0.196946	1.31128	-1.11434
C1	AT1G75400	0.360681	1.0039	-1.36458	-0.801829	-0.607947	1.40978	0	0	0
C1	AT5G43860	-1.30875	1.11846	0.190292	1.30322	-0.175998	-1.12722	-0.707107	1.41421	-0.707107
C1	AT4G34881	-0.0219108	1.23555	-1.21364	1.3608	-0.346988	-1.01381	1.25944	-0.0726259	-1.18682
C1	AT4G21020	-0.673397	1.41369	-0.740289	1.24654	-0.044822	-1.20172	1.4136	-0.670854	-0.74275
C1	AT4G39800	1.41147	-0.62946	-0.782009	1.40811	-0.817693	-0.59042	0.391994	0.980759	-1.37275
C1	AT5G62840	-0.51334	-0.88454	1.39788	0.854462	-1.40315	0.54869	-0.707107	-0.707107	1.41421
C1	AT3G01435	-0.828443	1.40682	-0.578382	0.505297	0.891251	-1.39655	0.612473	-1.41016	0.797692
C1	AT1G49620	0.380725	0.989165	-1.36989	-0.647765	-0.764833	1.4126	1.40951	-0.604995	-0.804519
C1	AT5G11970	-0.778279	1.41174	-0.633461	1.24408	-1.20445	-0.0396328	0	0	0
C1	AT2G26350	-1.39946	0.523289	0.876172	0.0245773	1.21227	-1.23685	-0.707107	1.41421	-0.707107
C1	AT1G09287	0.796783	0.613465	-1.41025	0.51822	0.880445	-1.39867	0	0	0
C1	AT1G11330	0.492945	-1.39441	0.901462	1.12425	-1.30513	0.180881	0	0	0
C1	AT4G13110	0.510792	0.886672	-1.39746	0.964381	0.41362	-1.378	-0.707107	1.41421	-0.707107
C1	AT5G14995	-0.674699	-0.739027	1.41373	-1.24384	0.0391338	1.20471	0.533419	-1.40099	0.867574
C1	AT2G03380	0.39897	0.975512	-1.37448	-1.30533	0.181412	1.12392	0	0	0
C1	AT3G45590	1.01711	0.342402	-1.35951	-1.37905	0.960952	0.418094	-0.707107	-0.707107	1.41421
C1	AT1G71695	1.32628	-0.237995	-1.08828	1.11527	-1.31071	0.195443	-0.342655	-1.01692	1.35958
C1	AT2G47350	1.08398	0.244618	-1.32859	-1.07054	1.33555	-0.265011	-0.176251	1.30332	-1.12707
C1	AT1G25682	1.26186	-0.0779637	-1.1839	-1.40897	0.599074	0.809892	1.38955	-0.467022	-0.922525
C1	AT1G32700	1.22238	0.00470732	-1.22709	-0.791119	-0.619624	1.41074	-1.35111	0.313797	1.03732
C1	AT5G16630	-1.01611	1.3599	-0.343786	-0.380778	1.3699	-0.989126	-0.244376	1.32851	-1.08413
C1	AT4G40065	0.196392	1.11468	-1.31107	1.39273	-0.483681	-0.909046	1.41421	-0.707107	-0.707107
C1	AT1G56170	1.38271	-0.434305	-0.94841	1.15897	0.12236	-1.28133	-0.707107	1.41421	-0.707107
C1	AT1G20030	-0.64389	-0.768492	1.41238	0.775479	0.636455	-1.41193	0	0	0
C1	AT5G16650	1.00658	0.356998	-1.36358	0.0865607	1.17917	-1.26573	-0.707107	-0.707107	1.41421
C1	AT2G37470	-1.2792	1.16184	0.117363	1.37834	-0.415068	-0.963273	-1.01453	-0.345985	1.36052
C1	AT2G33855	-1.32019	0.220969	1.09922	-1.23914	1.20982	0.0293173	-1.38293	0.43528	0.947649
C1	AT3G26280	-0.298537	1.34641	-1.04788	-0.0646706	1.2558	-1.19113	0.586123	0.821543	-1.40767
C1	AT5G43450	1.21354	0.0221187	-1.23565	0.56478	0.840449	-1.40523	1.28397	-0.128594	-1.15537
C1	AT2G29950	-0.501788	-0.894163	1.39595	1.11581	0.194582	-1.31039	-0.851709	1.40358	-0.551869
C1	AT3G22740	1.31842	-0.216126	-1.1023	1.22827	-0.00707147	-1.22119	-1.0336	-0.319114	1.35271
C1	AT5G24130	-1.41421	0.70911	0.705101	1.39318	-0.907035	-0.486145	1.398	-0.883912	-0.51409
C1	AT4G04810	1.34443	-0.292234	-1.05219	1.1518	0.134752	-1.28655	0	0	0
C1	AT5G24160	-0.742058	1.41363	-0.67157	-0.410985	1.37738	-0.966394	-0.336664	1.35787	-1.0212
C1	AT1G12550	-1.40854	0.594643	0.813894	1.34909	-1.04193	-0.307163	-0.807122	-0.602131	1.40925
C1	AT2G16800	-1.07924	1.33109	-0.251854	0.190936	1.11806	-1.309	1.15467	0.129809	-1.28448
C1	AT4G04340	1.36796	-0.373294	-0.994661	-1.168	-0.106521	1.27453	0	0	0
C1	AT1G17420	-0.0942738	-1.17488	1.26916	1.3704	-0.987683	-0.38272	1.08707	0.239857	-1.32693
C1	AT2G02180	-1.26983	1.17404	0.0957899	1.35381	-0.322788	-1.03102	1.41421	-0.707107	-0.707107
C1	AT1G13090	-1.10371	1.3176	-0.213888	0.554766	0.849194	-1.40396	-0.642477	1.4123	-0.769824
C1	AT5G53350	-0.852164	1.40351	-0.551345	0.172218	1.12952	-1.30174	-0.701467	1.4142	-0.712732
C1	AT2G14878	-1.01182	1.36158	-0.349759	1.19958	0.0488605	-1.24844	1.41421	-0.707107	-0.707107
C1	AT3G52072	-0.0425853	1.24548	-1.2029	-0.511606	-0.885992	1.3976	-0.201953	-1.11122	1.31317
C1	AT2G35075	-1.00418	-0.360305	1.36448	1.12278	0.183281	-1.30606	1.40883	-0.811225	-0.597601
C1	AT4G01020	-1.40871	0.812271	0.596442	0.590797	0.817355	-1.40815	-0.707107	1.41421	-0.707107
C1	AT1G01480	1.40794	-0.588744	-0.819197	1.38522	-0.44587	-0.939347	1.41421	-0.707107	-0.707107
C1	AT1G78510	0.0979726	1.17282	-1.27079	-1.39624	0.503478	0.892762	0	0	0
C1	AT2G38465	0.186961	1.12051	-1.30748	1.28457	-0.130032	-1.15454	1.41417	-0.697203	-0.716965
C1	AT5G07815	0	0	0	0.49118	0.902912	-1.39409	0	0	0
C1	AT1G33270	0.741171	0.672486	-1.41366	-0.138556	1.28813	-1.14957	-0.707107	1.41421	-0.707107
C1	AT4G16146	1.36654	-0.367949	-0.99859	-0.405868	1.37616	-0.97029	1.40567	-0.568436	-0.837237
C1	AT3G15780	-1.1431	1.29266	-0.149556	1.39068	-0.917835	-0.472847	0.586198	0.821477	-1.40767
C1	AT5G53470	-0.369044	1.36683	-0.997787	0.586625	0.821094	-1.40772	-0.699302	1.41418	-0.714883
C1	AT1G32450	1.41421	-0.707107	-0.707107	-1.34803	1.0443	0.303735	1.23992	-1.20898	-0.030934
C1	AT5G02620	-1.41088	0.621361	0.789517	0.151054	-1.29327	1.14221	-0.707096	1.41421	-0.707118
C1	AT2G41230	0.223378	-1.32106	1.09768	1.32393	-1.09256	-0.231363	0	0	0
C1	AT3G13350	1.39076	-0.473269	-0.917494	-0.767832	1.41242	-0.64459	-0.707107	1.41421	-0.707107
C1	AT5G60580	1.41414	-0.69483	-0.719313	-0.919331	-0.470992	1.39032	0	0	0
C1	AT1G66330	1.33272	-0.256616	-1.07611	-0.887773	-0.509473	1.39725	0	0	0
C1	AT1G15160	0.880043	0.518698	-1.39874	0.994344	0.373724	-1.36807	0	0	0
C1	AT1G55110	1.39418	-0.902492	-0.491691	0.0704799	-1.25846	1.18798	1.36649	-0.367772	-0.998721
C1	AT1G11785	1.39813	-0.514896	-0.883237	-0.199655	1.31231	-1.11265	0	0	0
C1	AT5G55240	0.624981	0.786167	-1.41115	1.21546	0.0183676	-1.23383	1.41384	-0.678736	-0.735103
C1	AT1G78500	1.39299	-0.48511	-0.90788	0.93783	-1.38562	0.447794	0.379871	-1.36967	0.989799
C1	AT1G44414	-0.562325	1.40493	-0.8426	1.07432	0.259325	-1.33364	0.975996	0.398328	-1.37432
C1	AT4G21680	0.401428	0.973655	-1.37508	0.947467	0.435513	-1.38298	0	0	0
C1	AT3G16120	-0.36299	1.36521	-1.00222	0.644171	0.768227	-1.4124	1.39582	-0.894807	-0.501012
C1	AT3G27540	1.2088	0.031297	-1.24009	-0.416369	1.37865	-0.962276	0.370847	0.996463	-1.36731
C1	AT1G76590	-0.154906	1.29483	-1.13992	0.832136	0.574216	-1.40635	-0.483943	1.39278	-0.908832
C1	AT1G75950	-0.279664	1.34039	-1.06073	1.4117	-0.632889	-0.778813	-0.848858	1.40401	-0.555152
C1	AT1G61566	0	0	0	1.35052	-0.311853	-1.03867	-0.172307	1.30177	-1.12947
C1	AT1G02770	1.31058	-0.195101	-1.11548	-0.764969	1.41259	-0.647621	-0.888514	1.3971	-0.508585
C1	AT3G44798	0.92563	0.463148	-1.38878	-1.24963	0.0513782	1.19825	1.14396	0.148108	-1.29206
C1	AT1G14960	-0.0376827	1.24315	-1.20547	1.41325	-0.751814	-0.661437	0.357687	1.00608	-1.36377
C1	AT2G22821	-0.692193	1.41411	-0.721916	1.25005	-0.0522897	-1.19776	1.41421	-0.707107	-0.707107
C1	AT1G72680	0.129336	1.15494	-1.28428	-0.0876055	1.2662	-1.17859	0	0	0
C1	AT3G29030	0.996737	-1.36721	0.370474	1.40863	-0.813025	-0.595607	1.18713	-1.25918	0.0720414
C1	AT4G21326	1.39604	-0.502325	-0.893719	-0.751469	1.41327	-0.661796	0	0	0
C1	AT5G17850	0.00627523	1.2216	-1.22787	0.139232	1.14918	-1.28841	1.41421	-0.707107	-0.707107
C1	AT3G05120	0.430387	0.951458	-1.38184	-0.610408	1.40999	-0.799582	-0.574407	1.40637	-0.831967
C1	AT3G02770	0.621078	-1.41086	0.789777	1.11222	0.200348	-1.31257	0	0	0
C1	AT2G30100	0.263088	1.07182	-1.33491	1.27585	-0.109572	-1.16628	-0.203692	1.31382	-1.11013
C1	AT2G34315	1.00737	0.355912	-1.36328	-0.163142	1.29814	-1.135	1.0492	-1.34581	0.296616
C1	AT1G58180	1.35465	-0.325628	-1.02902	-0.0193926	-1.21493	1.23433	1.41421	-0.707107	-0.707107
C1	AT5G55750	-1.26197	1.18377	0.0782068	1.32819	-0.243465	-1.08473	1.01454	-1.36052	0.345976
C1	AT5G23070	-0.777811	1.41177	-0.633962	-0.605512	1.40956	-0.804048	-0.613913	1.41028	-0.796372
C1	AT3G21560	-1.23654	1.2126	0.0239382	1.41363	-0.671502	-0.742123	1.14668	0.143487	-1.29017
C1	AT1G52890	1.21576	0.0177671	-1.23353	1.12933	-1.30186	0.172526	-1.36325	0.355803	1.00745
C1	AT3G55430	-1.19884	-0.0502581	1.2491	1.38157	-0.429162	-0.952409	1.40456	-0.559444	-0.845119
C1	AT1G18020	-0.21526	1.3181	-1.10284	1.08868	0.237376	-1.32606	1.41279	-0.761324	-0.651466
C1	AT3G06125	-0.562778	1.40498	-0.842203	1.16944	0.103977	-1.27342	1.41421	-0.707107	-0.707107
C1	AT4G09960	1.41421	-0.707107	-0.707107	-1.4051	0.563746	0.841356	-0.272583	-1.06549	1.33807
C1	AT1G15180	-1.05446	1.34337	-0.288913	1.17721	0.0901025	-1.26731	1.41421	-0.707107	-0.707107
C1	AT5G54740	0.00486488	1.22231	-1.22717	1.31262	-0.200501	-1.11212	-0.375537	-0.993006	1.36854
C1	AT4G01430	1.41421	-0.707107	-0.707107	-1.40251	0.858512	0.543995	-0.938405	-0.447066	1.38547
C1	AT1G16850	-0.948863	1.38259	-0.433723	1.33005	-0.248835	-1.08122	1.41107	-0.623974	-0.7871
C1	AT4G24110	-1.20453	1.24401	-0.0394828	0.828758	-1.40679	0.578027	1.41421	-0.707107	-0.707107
C1	AT1G21410	0.507449	0.889461	-1.39691	0.584323	0.823153	-1.40748	0	0	0
C1	AT2G32830	-1.39819	0.51522	0.882965	0.546871	0.856033	-1.4029	0.382969	0.987499	-1.37047
C1	AT5G11650	-1.40152	0.864503	0.537015	1.35945	-1.01725	-0.342195	0.921586	0.46819	-1.38978
C1	AT1G27461	-1.06405	1.33878	-0.274723	1.41049	-0.616488	-0.794007	1.26842	-1.17581	-0.0926087
C1	AT4G00220	-0.294606	-1.05057	1.34518	1.38167	-0.952071	-0.429597	-1.39914	0.877888	0.521256
C1	AT5G47810	-1.04513	1.34766	-0.302524	0.917616	0.473118	-1.39073	-0.13603	1.28708	-1.15105
C1	AT5G19150	0.329942	1.02598	-1.35592	-1.32287	1.09445	0.228418	-1.36062	1.01429	0.346325
C1	AT2G29940	1.13013	-1.30134	0.171206	-0.953699	1.3812	-0.427497	1.34728	-0.301315	-1.04597
C1	AT4G25340	-0.23324	1.32459	-1.09135	-0.345249	1.36031	-1.01506	1.41421	-0.707107	-0.707107
C1	AT1G14130	1.41225	-0.770683	-0.641564	-1.11766	1.30925	-0.191595	-0.79577	1.41034	-0.614569
C1	AT1G03990	1.32018	-0.220942	-1.09923	0.515828	0.882455	-1.39828	-0.614932	-0.795436	1.41037
C1	AT3G12400	-1.38367	0.945	0.43867	1.36765	-0.372117	-0.995528	1.16112	-1.27974	0.118621
C1	AT5G05320	-0.723124	1.41409	-0.690968	0.966434	0.410932	-1.37737	1.41095	-0.622278	-0.788669
C1	AT1G22050	1.37851	-0.415784	-0.962725	-1.37929	0.960138	0.419154	0	0	0
C1	AT4G15490	-1.13194	1.30016	-0.16822	1.1902	0.0663927	-1.25659	-0.604317	1.40945	-0.805135
C1	AT4G33985	-1.41182	0.77715	0.634669	1.3424	-0.285883	-1.05652	0	0	0
C1	AT3G07940	1.39773	-0.512423	-0.885308	-0.75353	1.41317	-0.659644	-0.707107	1.41421	-0.707107
C1	AT3G47070	1.40322	-0.549202	-0.854019	1.40431	-0.846846	-0.557464	0	0	0
C1	AT1G30860	-0.452498	1.38661	-0.934111	0.694966	0.719179	-1.41414	-0.543499	1.40244	-0.858939
C1	AT1G23052	-0.646422	1.41252	-0.766103	1.30915	-0.191322	-1.11782	0	0	0
C1	AT2G42750	-1.38295	0.435373	0.947577	1.28927	-0.141307	-1.14796	1.38911	-0.464838	-0.924277
C1	AT3G51110	-1.39941	0.87646	0.522949	-0.0621292	1.25463	-1.1925	0.106901	1.16779	-1.27469
C1	AT3G17655	-0.831342	-0.575114	1.40646	-0.640532	-0.771654	1.41219	1.41421	-0.707107	-0.707107
C1	AT1G50600	1.22121	0.00704107	-1.22825	-1.19319	1.25403	-0.0608345	1.40698	-0.579791	-0.827191
C1	AT1G76970	0.928113	0.46004	-1.38815	-0.149962	1.29282	-1.14286	-1.34847	1.04331	0.305157
C1	AT3G60140	0.882143	0.5162	-1.39834	1.27018	-0.096583	-1.17359	-0.991398	-0.377713	1.36911
C1	AT4G33565	0.394766	0.978678	-1.37344	-1.40364	0.851298	0.552343	0	0	0
C1	AT1G10370	1.24189	-0.0350417	-1.20685	1.30263	-0.174481	-1.12815	0.460088	-1.38816	0.928075
C1	AT2G21820	-0.855625	1.40297	-0.547344	1.39222	-0.480979	-0.911246	-0.571315	-0.834699	1.40601
C1	AT5G44120	-1.30769	1.12017	0.187527	1.38362	-0.438447	-0.945175	1.26903	-1.17505	-0.0939798
C1	AT3G03740	-1.4139	0.732923	0.680972	-1.29985	0.16744	1.13241	-0.699978	1.41419	-0.714211
C1	AT2G47770	-1.32025	1.0991	0.221154	1.26776	-0.0911286	-1.17664	1.41421	-0.707107	-0.707107
C1	AT2G30350	-0.645197	1.41246	-0.76726	1.10737	0.20809	-1.31546	0	0	0
C1	AT4G35860	-1.3241	1.09224	0.23186	1.35642	-1.02475	-0.331674	-1.18995	-0.0668475	1.2568
C1	AT2G38820	-0.415345	1.37841	-0.963061	0.69939	0.714795	-1.41419	1.4141	-0.691236	-0.72286
C1	AT1G08390	-1.20417	-0.0401657	1.24433	-0.932431	1.38705	-0.454615	0	0	0
C1	AT5G40970	-1.12423	1.30513	-0.180903	1.17922	-1.26569	0.0864629	0	0	0
C1	AT5G50770	-1.40536	0.565809	0.839546	1.41109	-0.624241	-0.786853	1.41417	-0.716538	-0.697633
C1	AT1G15400	-1.15091	1.28718	-0.136267	1.24208	-1.20664	-0.0354378	-0.707107	1.41421	-0.707107
C1	AT5G50100	1.39685	-0.507081	-0.889767	0.336893	-1.35793	1.02104	0	0	0
C1	AT4G12120	1.37314	-0.393527	-0.979609	-0.0592155	1.25328	-1.19406	0.986342	-1.37087	0.384523
C1	AT2G29045	0	0	0	-0.854581	1.40313	-0.548552	0.0531568	-1.25046	1.1973
C1	AT3G27350	1.4064	-0.574603	-0.831794	-1.00845	-0.354418	1.36287	0.241281	-1.32743	1.08615
C1	AT5G05110	0.838907	0.566537	-1.40544	-0.690354	1.41408	-0.723728	-0.664639	1.41338	-0.748741
C1	AT1G03440	-1.1625	-0.116199	1.2787	0.956875	0.42339	-1.38026	0.460003	0.928143	-1.38815
C1	AT5G59700	-1.41165	0.779512	0.632139	-0.702349	1.4142	-0.711853	0	0	0
C1	AT5G49740	0.524814	0.874883	-1.3997	-0.509927	1.39732	-0.887394	-0.939676	1.38513	-0.445453
C1	AT5G11860	1.18961	0.0674824	-1.25709	-1.28858	1.14894	0.139639	-0.912829	-0.47903	1.39186
C1	AT3G04590	-1.41418	0.699086	0.715098	0.712429	0.701771	-1.4142	1.3041	-0.178246	-1.12585
C1	AT3G02875	-1.24015	0.0314061	1.20874	1.13631	0.160957	-1.29727	-0.754569	1.41313	-0.658558
C1	AT3G50740	-1.37623	0.970076	0.406149	1.10879	0.205829	-1.31462	0.872196	0.527984	-1.40018
C1	AT5G65207	0.831983	0.574389	-1.40637	1.39429	-0.901999	-0.492292	1.39227	-0.481207	-0.91106
C1	AT3G20340	0.693232	0.720892	-1.41412	1.29561	-0.15685	-1.13876	-0.0540759	1.25089	-1.19681
C1	AT4G36195	1.22302	0.00345164	-1.22647	1.33945	-1.06266	-0.276791	0	0	0
C1	AT1G68190	-0.755969	1.41306	-0.657091	-1.23307	1.21624	0.0168323	-0.88697	-0.510435	1.3974
C1	AT1G73950	-1.30021	1.13187	0.168342	-0.207818	-1.10754	1.31536	-0.707107	1.41421	-0.707107
C1	AT4G09589	-0.744067	-0.669491	1.41356	0.980878	0.391835	-1.37271	1.35919	-0.341292	-1.0179
C1	AT5G13030	1.26584	-0.0868065	-1.17903	0.374433	0.993821	-1.36825	-0.642068	1.41228	-0.77021
C1	AT5G47080	-0.255792	-1.07665	1.33244	0.541621	0.860554	-1.40217	0.0977549	1.17294	-1.27069
C1	AT2G34790	-1.07801	-0.253729	1.33174	1.35318	-0.32066	-1.03252	-1.40103	0.533668	0.867361
C1	AT3G43440	-1.40798	0.818835	0.589147	-0.162229	-1.13555	1.29777	1.38907	-0.464605	-0.924463
C1	AT1G09810	0.174791	1.12796	-1.30275	-0.692317	1.41411	-0.721794	-0.814899	-0.593528	1.40843
C1	AT5G55970	0.12375	1.15817	-1.28192	-0.756873	1.41302	-0.656144	1.41421	-0.707107	-0.707107
C1	AT5G10070	0.580895	0.826208	-1.4071	-1.17477	-0.0944753	1.26925	-0.707107	1.41421	-0.707107
C1	AT3G08020	0.190851	1.11812	-1.30897	-1.22354	1.22595	-0.00240455	0.563416	0.841645	-1.40506
C1	AT1G27500	0.987983	0.382318	-1.3703	-1.40321	0.854087	0.549124	0	0	0
C1	AT3G45638	0.597867	0.810984	-1.40885	1.05431	0.289132	-1.34344	1.41421	-0.707107	-0.707107
C1	AT4G27020	-1.27211	1.17112	0.10099	-0.00021384	1.22485	-1.22464	0	0	0
C1	AT1G74410	0.128921	1.15518	-1.28411	0.635653	0.776229	-1.41188	-0.675923	1.41376	-0.737839
C1	AT2G20725	-1.41412	0.693349	0.720776	-1.09775	-0.223265	1.32102	-0.707107	1.41421	-0.707107
C1	AT1G19180	1.36788	-0.994876	-0.373002	0.163491	-1.29828	1.13479	1.39174	-0.4784	-0.913341
C1	AT2G21780	-0.285268	-1.05694	1.3422	1.17289	0.0978356	-1.27073	0.197429	-1.31147	1.11404
C1	AT1G19650	1.11895	0.189508	-1.30845	-1.3932	0.486253	0.906946	1.41421	-0.707107	-0.707107
C1	AT1G17590	0.869796	0.53081	-1.40061	-1.00091	-0.364782	1.36569	0	0	0
C1	AT5G04270	1.28632	-0.134204	-1.15212	-1.40837	0.592925	0.815441	-0.657013	-0.756044	1.41306
C1	AT5G18850	-0.958957	1.37965	-0.420688	1.21209	-1.23702	0.0249345	-0.64797	1.41261	-0.764638
C1	AT5G09250	-1.40613	0.833811	0.572322	1.01518	0.345086	-1.36027	-0.700691	1.41419	-0.713503
C1	AT5G04990	-1.27176	0.100179	1.17158	0.746939	0.666512	-1.41345	-0.175402	1.30299	-1.12759
C1	AT5G11600	0.102859	1.17007	-1.27293	-0.956741	1.3803	-0.423564	-0.689057	1.41406	-0.725004
C1	AT3G54140	1.26557	-0.0861959	-1.17937	1.12639	0.177366	-1.30376	1.41421	-0.707107	-0.707107
C1	AT2G28490	-0.221671	1.32044	-1.09877	1.23835	-0.0276839	-1.21067	1.3863	-0.935293	-0.451005
C1	AT3G12960	0.494872	0.899876	-1.39475	1.38827	-0.46062	-0.92765	0	0	0
C1	AT1G01720	-1.38067	0.955492	0.42518	1.38276	-0.434512	-0.948248	1.24034	-0.0318071	-1.20853
C1	AT4G29000	-1.3044	1.12539	0.179014	0.724626	0.689442	-1.41407	-0.939084	1.38529	-0.446205
C1	AT1G04117	0.662896	0.750414	-1.41331	-1.10024	-0.219365	1.3196	0	0	0
C1	AT1G21780	-0.833719	1.40614	-0.572426	-1.03639	-0.315131	1.35152	-0.707107	1.41421	-0.707107
C1	AT5G61390	-1.19771	-0.0523863	1.2501	0.383636	0.987003	-1.37064	-0.707107	-0.707107	1.41421
C1	AT1G76080	-1.29899	0.165264	1.13372	0.918641	0.471848	-1.39049	-0.858589	1.40249	-0.543905
C1	AT1G01240	1.22242	0.00463416	-1.22706	0.520328	0.87867	-1.399	-0.707107	1.41421	-0.707107
C1	AT3G62560	-0.117799	1.27939	-1.16159	0.032995	-1.24091	1.20791	-0.7518	-0.661451	1.41325
C1	AT3G17110	-1.41144	0.782395	0.629044	1.3997	-0.524821	-0.874877	0.149807	1.14295	-1.29276
C1	AT1G10970	-1.34402	1.05307	0.290955	-1.33318	1.07522	0.257962	0	0	0
C1	AT3G55120	1.00818	-1.36297	0.354791	1.06773	-1.33696	0.269235	-0.291874	1.34431	-1.05244
C1	AT3G19150	-0.240162	1.32704	-1.08687	1.3676	-0.371948	-0.995653	-0.782877	1.4114	-0.628526
C1	AT5G24530	0.27887	1.06126	-1.34013	1.23013	-0.0108338	-1.21929	1.05592	-1.34268	0.286761
C1	AT1G07645	-0.121161	1.28082	-1.15966	1.31424	-0.204812	-1.10943	1.41421	-0.708612	-0.7056
C1	AT1G08630	-0.582762	-0.824545	1.40731	0.623111	0.787899	-1.41101	-0.707107	1.41421	-0.707107
C1	AT1G04635	0.503832	0.892468	-1.3963	-1.0893	-0.236426	1.32572	0	0	0
C1	AT5G48980	-0.234717	1.32512	-1.0904	-0.0700985	1.25829	-1.18819	1.41314	-0.658882	-0.754259
C1	AT5G43630	0.261896	1.07261	-1.33451	0.334257	1.02292	-1.35717	0.692197	-1.41411	0.721913
C1	AT1G17090	1.1808	0.0836078	-1.26441	-0.366486	1.36615	-0.999663	0.66485	0.748538	-1.41339
C1	AT3G43230	0.889677	0.507188	-1.39687	-0.447288	1.38552	-0.93823	0	0	0
C1	AT3G08720	1.20762	0.0335626	-1.24118	0.680414	0.733468	-1.41388	1.38228	-0.432335	-0.949943
C1	AT3G09162	0.172299	1.12947	-1.30177	0.937003	0.448842	-1.38584	0.138753	1.14946	-1.28821
C1	AT3G05520	0.238257	1.08811	-1.32637	-1.32547	1.08976	0.235714	-0.274177	-1.06442	1.3386
C1	AT1G12060	-1.40978	0.608027	0.801756	1.33132	-0.2525	-1.07882	0.102443	1.17031	-1.27275
C1	AT5G58530	-1.4142	0.701379	0.712819	1.15815	0.123796	-1.28194	-0.707107	1.41421	-0.707107
C1	AT2G31130	1.32298	-0.228708	-1.09427	-0.950326	1.38217	-0.431843	-0.459113	1.38797	-0.928852
C1	AT3G53400	-1.27474	1.16772	0.107023	-1.00137	-0.364146	1.36552	-0.683782	-0.730178	1.41396
C1	AT2G06530	1.17851	-1.26626	0.0877539	-1.28937	1.14782	0.141545	-0.707107	1.41421	-0.707107
C1	AT5G07095	0.708714	0.705499	-1.41421	-0.551864	-0.851713	1.40358	0	0	0
C1	AT1G43650	1.4141	-0.691565	-0.722536	1.32522	-1.09021	-0.235013	-1.41391	0.681553	0.732357
C1	AT3G17040	-0.235417	1.32536	-1.08995	-1.29933	1.13321	0.16612	-0.16993	1.30084	-1.13091
C1	AT1G32730	1.41284	-0.760343	-0.652499	-0.762218	-0.650525	1.41274	0.0631962	1.19192	-1.25512
C1	AT4G18205	-1.20645	-0.0358136	1.24226	-0.59851	-0.810402	1.40891	1.41421	-0.707107	-0.707107
C1	AT1G68050	-0.184107	1.30638	-1.12227	1.05546	0.287441	-1.3429	1.40193	-0.539917	-0.862017
C1	AT3G53490	0.599829	0.809208	-1.40904	-0.302796	1.34774	-1.04494	-0.694211	1.41414	-0.719924
C1	AT3G13910	-1.05077	-0.294319	1.34509	0.841347	0.563756	-1.4051	0	0	0
C1	AT5G47090	-0.383851	1.37069	-0.986843	1.34972	-0.309225	-1.0405	-0.653753	1.4129	-0.759151
C1	AT5G15537	1.41175	-0.633682	-0.778073	1.3591	-0.340986	-1.01812	0	0	0
C1	AT4G17010	1.04633	0.300783	-1.34712	1.23079	-1.21861	-0.012176	1.02655	0.32913	-1.35568
C1	AT3G07820	-0.707107	-0.707107	1.41421	1.32059	-1.09851	-0.222073	-0.736717	1.41379	-0.677077
C1	AT1G30500	1.30389	-0.177709	-1.12618	-1.11716	1.30956	-0.1924	-1.38786	0.458573	0.929283
C1	AT2G41000	0.912753	-1.39188	0.479125	0.290409	1.05344	-1.34385	1.41322	-0.752546	-0.660672
C1	AT3G05685	-0.878197	-0.520889	1.39909	-0.988019	-0.382269	1.37029	1.41421	-0.707107	-0.707107
C1	AT2G19490	1.19854	0.0508237	-1.24937	-1.18883	1.25775	-0.0689126	-0.847913	-0.556239	1.40415
C1	AT4G32770	0.7369	0.676889	-1.41379	0.937317	0.448444	-1.38576	1.35519	-0.327461	-1.02773
C1	AT1G30110	0.676662	0.737121	-1.41378	1.06565	-1.33799	0.272344	0	0	0
C1	AT5G25350	-0.664716	1.41338	-0.748667	1.40786	-0.587979	-0.819882	0.480115	0.911949	-1.39206
C1	AT1G72040	-0.635961	1.4119	-0.775942	1.3862	-0.450519	-0.935677	0.19713	1.11422	-1.31135
C1	AT3G03150	1.27847	-0.115658	-1.16281	1.38672	-0.453042	-0.933679	-0.551707	1.40356	-0.851849
C1	AT1G47240	-1.40003	0.873027	0.527005	-0.713857	1.41419	-0.700335	-0.707107	1.41421	-0.707107
C1	AT4G02945	1.3066	-0.184694	-1.12191	-0.862275	1.40189	-0.539615	1.41421	-0.707107	-0.707107
C1	AT2G28420	-0.775874	1.41191	-0.636033	1.31052	-0.194942	-1.11558	1.41421	-0.707107	-0.707107
C1	AT2G26830	1.40624	-0.573285	-0.832959	-1.41193	0.775486	0.636448	1.34079	-0.280886	-1.0599
C1	AT5G03910	-1.33966	0.277426	1.06224	-0.437097	1.38333	-0.94623	0	0	0
C1	AT2G03530	-0.561815	1.40486	-0.843047	-0.0984663	1.27101	-1.17254	0	0	0
C1	AT2G33980	-0.84067	1.4052	-0.564528	1.40707	-0.826445	-0.580629	0.46384	0.925076	-1.38892
C1	AT1G77100	0.849263	0.554686	-1.40395	1.41391	-0.681503	-0.732405	0	0	0
C1	AT1G43700	-0.375511	1.36854	-0.993026	0.735053	0.678787	-1.41384	-0.664329	1.41337	-0.749039
C1	AT5G25130	-0.307065	1.34906	-1.04199	-0.899247	1.39488	-0.495636	0.831451	-1.40644	0.57499
C1	AT1G22750	1.41058	-0.793041	-0.617538	-1.41306	0.657116	0.755946	1.41421	-0.707107	-0.707107
C1	AT5G07510	1.40845	-0.814676	-0.593775	1.41397	-0.684283	-0.729688	1.30965	-0.192651	-1.117
C1	AT4G31860	1.12649	0.177199	-1.30369	0.654802	0.758152	-1.41295	0	0	0
C1	AT2G22510	0	0	0	-1.40052	0.870278	0.530243	-0.290975	1.34403	-1.05305
C1	AT4G09830	1.30609	-0.183359	-1.12273	-1.19082	1.25606	-0.065239	-0.707107	1.41421	-0.707107
C1	AT5G13970	-0.901881	1.39432	-0.492436	0.429633	0.952043	-1.38168	-0.820508	-0.587281	1.40779
C1	AT3G29670	0.210656	1.10575	-1.31641	1.1703	0.102445	-1.27275	1.41414	-0.694176	-0.719959
C1	AT1G19630	-1.05919	-0.281942	1.34113	1.17332	-1.27039	0.0970659	-0.510487	1.39741	-0.886926
C1	AT1G11170	1.41198	-0.637133	-0.774844	0.763486	0.649187	-1.41267	-0.707107	1.41421	-0.707107
C1	AT2G38905	0.871978	0.528242	-1.40022	1.0587	0.282663	-1.34136	1.41421	-0.707107	-0.707107
C1	AT2G43520	-0.145945	-1.14523	1.29118	1.33549	-1.07067	-0.26482	0.354023	-1.36276	1.00874
C1	AT5G26040	-0.125453	1.28264	-1.15719	0.351556	1.01052	-1.36208	-1.36054	0.346054	1.01449
C1	AT2G42000	-0.0129134	1.23115	-1.21824	1.38414	-0.440835	-0.943304	1.4099	-0.609379	-0.800522
C1	AT2G07715	-	-	-	-	1	-1	-	-	-
C1	AT5G18680	-0.968196	1.37682	-0.408621	0.36138	-1.36477	1.00339	-0.707107	1.41421	-0.707107
C1	AT4G37210	-1.37394	0.396775	0.977167	1.41421	-0.704696	-0.709514	-0.728907	1.41399	-0.68508
C1	AT1G67500	0.677209	0.736589	-1.4138	-1.40446	0.558654	0.845809	-0.707107	1.41421	-0.707107
C1	AT2G38070	-1.40946	0.604377	0.805081	0.506933	0.88989	-1.39682	0	0	0
C1	AT5G44090	0.326544	1.02838	-1.35492	-0.137966	1.28789	-1.14992	1.39758	-0.511478	-0.886099
C1	AT3G02600	1.14974	0.138272	-1.28801	-1.34733	1.04585	0.301486	0.679205	0.734647	-1.41385
C1	AT4G37070	1.40077	-0.531885	-0.868881	1.41346	-0.666774	-0.746687	1.37905	-0.960925	-0.418129
C1	AT1G07510	-1.2029	1.24548	-0.0425852	1.00289	0.362072	-1.36496	1.40213	-0.541301	-0.860828
C1	AT1G14490	-1.19696	-0.0537894	1.25075	0.96719	0.409941	-1.37713	0	0	0
C1	AT1G17145	0.941669	0.442919	-1.38459	-0.551129	1.40348	-0.852351	0.825761	0.581398	-1.40716
C1	AT5G36220	-0.40447	-0.971351	1.37582	1.29894	-0.165156	-1.13379	1.1909	-1.25599	0.0650845
C1	AT4G28520	-1.17607	1.26821	-0.0921367	1.41419	-0.700422	-0.71377	0.230988	-1.32379	1.0928
C1	AT1G18210	-1.13992	1.29483	-0.154911	0.258276	-1.33329	1.07501	-0.710322	1.41421	-0.703887
C1	AT2G19860	-0.637827	1.41202	-0.774193	-0.150013	-1.14283	1.29284	-0.707107	1.41421	-0.707107
C1	AT1G05730	0.199136	1.11297	-1.31211	-1.20008	-0.0479174	1.248	1.06814	0.268622	-1.33676
C1	AT5G63030	0.53896	0.862837	-1.4018	1.27573	-0.109299	-1.16643	1.41421	-0.707107	-0.707107
C1	AT1G01355	-1.13878	1.2956	-0.156822	0.331526	1.02485	-1.35638	-0.203961	1.31392	-1.10996
C1	AT4G13280	1.41421	-0.707107	-0.707107	-1.37096	0.986068	0.384891	1.40836	-0.592819	-0.815537
C1	AT1G18750	1.13317	0.166183	-1.29935	-1.00785	1.3631	-0.355243	1.08867	-1.32606	0.237399
C1	AT1G05213	-0.559401	1.40456	-0.845156	0.951413	0.430445	-1.38186	1.2105	-1.23851	0.0280189
C1	AT5G52780	-1.41413	0.694101	0.720033	-0.675806	-0.737953	1.41376	-0.155812	-1.13938	1.29519
C1	AT3G29270	1.28115	-0.121937	-1.15922	-1.38907	0.924438	0.464636	0	0	0
C1	AT5G37670	1.24898	-0.0499971	-1.19898	1.32384	-1.09271	-0.231129	1.41421	-0.707107	-0.707107
C1	AT1G13460	1.40433	-0.557594	-0.846733	-1.18308	1.26254	-0.0794574	1.41421	-0.707107	-0.707107
C1	AT4G19380	0.714389	0.699799	-1.41419	1.3281	-1.08489	-0.243209	0.865708	-1.40131	0.535605
C1	AT3G03240	1.12323	0.182539	-1.30577	1.02607	0.32981	-1.35588	1.06369	-1.33895	0.275267
C1	AT5G17040	-0.654994	-0.757969	1.41296	1.41003	-0.799191	-0.610835	1.29395	-1.14121	-0.152741
C1	AT3G24220	-1.36587	1.00042	0.365454	1.38688	-0.933082	-0.453795	-1.34641	1.04788	0.298532
C1	AT4G23100	0.570754	0.835194	-1.40595	-0.232774	1.32443	-1.09165	-0.600856	-0.808278	1.40913
C1	AT5G24460	-1.31058	0.195085	1.11549	1.3221	-0.226268	-1.09583	-0.707107	1.41421	-0.707107
C1	AT2G03340	-1.07834	1.33156	-0.253218	0.512205	0.88549	-1.3977	-0.671448	1.41362	-0.742176
C1	AT4G17840	-1.14618	1.29052	-0.144339	1.00303	0.361883	-1.36491	0.218352	1.10088	-1.31923
C1	AT3G26300	1.33428	-0.261231	-1.07305	-0.15921	-1.13735	1.29656	0.244774	-1.32865	1.08387
C1	AT5G42390	-1.0113	1.36178	-0.350481	-0.261502	1.33438	-1.07287	0.760085	0.652771	-1.41286
C1	AT2G44350	0.821978	0.585637	-1.40762	1.40606	-0.57173	-0.834333	-0.834451	-0.571596	1.40605
C1	AT5G14180	-0.640877	1.41221	-0.771329	1.1822	0.0810625	-1.26326	1.3556	-0.328856	-1.02674
C1	AT3G04020	1.34425	-0.291672	-1.05258	-1.29114	0.14585	1.14529	-0.707107	1.41421	-0.707107
C1	AT2G01735	-1.41418	0.699077	0.715106	0.463717	0.925174	-1.38889	1.36424	-0.359433	-1.00481
C1	AT3G51200	0.495563	0.899307	-1.39487	1.38208	-0.950643	-0.431436	0.348414	-1.3612	1.01279
C1	AT4G22740	1.085	0.243047	-1.32805	-1.07557	1.333	-0.257429	0	0	0
C1	AT5G51970	-0.116592	1.27887	-1.16228	0.353746	1.00894	-1.36268	0	0	0
C1	AT5G16420	-1.40827	0.81629	0.591981	-1.41365	0.672114	0.741532	0	0	0
C1	AT5G18250	1.34308	-0.288009	-1.05507	-1.39134	0.476282	0.915057	-0.590454	1.40812	-0.817663
C1	AT5G20050	-0.438653	1.38367	-0.945014	0.0623912	-1.25475	1.19236	-0.707107	1.41421	-0.707107
C1	AT5G50580	0.319281	1.03348	-1.35276	-0.690348	1.41408	-0.723734	-0.646199	1.41251	-0.766314
C1	AT1G01470	-0.0632393	1.25514	-1.1919	1.21154	0.0259864	-1.23753	1.41421	-0.707107	-0.707107
C1	AT5G61510	-0.869697	1.40062	-0.530926	1.13086	0.170009	-1.30087	-0.5807	1.40708	-0.826382
C1	AT1G65410	-0.0743605	1.26023	-1.18587	0.779216	0.632457	-1.41167	-0.707107	-0.707107	1.41421
C1	AT4G14850	-0.27851	-1.06151	1.34001	0.453136	0.933605	-1.38674	-0.707107	1.41421	-0.707107
C1	AT4G35240	-1.4118	0.777368	0.634435	0.753695	0.659471	-1.41317	-0.701811	1.4142	-0.712389
C1	AT4G38980	1.20423	0.0400451	-1.24428	-1.41385	0.734745	0.679104	1.41402	-0.727369	-0.68665
C1	AT1G64540	1.41421	-0.710214	-0.703995	-1.41042	0.794883	0.615535	0.532305	0.868523	-1.40083
C1	AT5G57550	0.127344	1.1561	-1.28344	1.34903	-0.306974	-1.04206	-0.463911	-0.925019	1.38893
C1	AT2G05375	-	-	-	-	-	-	-	-	-
C1	AT4G31270	0.396746	0.977189	-1.37393	-0.446548	1.38536	-0.938813	0	0	0
C1	AT1G15100	-1.36835	0.993553	0.374797	1.18401	-1.26178	0.0777708	0.547257	0.8557	-1.40296
C1	AT5G50960	-0.763591	1.41267	-0.649076	-0.400854	1.37494	-0.974089	-0.707107	1.41421	-0.707107
C1	AT4G26590	0.911062	0.481205	-1.39227	1.39552	-0.896252	-0.499264	1.41421	-0.707107	-0.707107
C1	AT1G31440	0.101871	1.17063	-1.2725	-1.15555	1.28384	-0.128282	1.41421	-0.707107	-0.707107
C1	AT2G29500	-0.439157	1.38378	-0.944619	1.3655	-0.364069	-1.00143	1.41421	-0.706488	-0.707725
C1	AT3G27997	-0.00552153	1.2275	-1.22197	-0.013434	1.23141	-1.21797	-0.875673	-0.523879	1.39955
C1	AT4G09590	-0.708711	-0.705501	1.41421	1.36462	-0.36082	-1.0038	1.36423	-0.359386	-1.00485
C1	AT4G19191	-1.25719	0.0677018	1.18949	-1.00158	-0.363869	1.36545	0	0	0
C1	AT5G13440	0.811896	-1.40875	0.596858	-0.828297	1.40684	-0.578546	-0.707107	1.41421	-0.707107
C1	AT5G01520	0.325071	1.02942	-1.35449	1.22936	-0.00928134	-1.22008	1.39482	-0.899564	-0.495252
C1	AT2G26060	-1.30628	1.12242	0.183862	0.44613	0.939142	-1.38527	-0.691421	1.4141	-0.722678
C1	AT1G76060	-1.41416	0.717908	0.69625	0.747552	0.665875	-1.41343	-0.83505	1.40597	-0.570918
C1	AT4G33670	0.0750007	-1.26052	1.18552	1.33008	-1.08117	-0.248907	0	0	0
C1	AT1G62620	-1.20728	-0.034208	1.24149	0.908344	-1.39289	0.484541	0.761539	-1.41278	0.65124
C1	AT1G76560	-0.875671	-0.523882	1.39955	1.38546	-0.938439	-0.447022	-0.707107	1.41421	-0.707107
C1	AT1G45474	-1.17678	-0.0908756	1.26765	-0.867398	-0.533625	1.40102	-0.809496	-0.599512	1.40901
C1	AT4G02920	0.758491	0.654446	-1.41294	-0.574185	1.40635	-0.832163	-0.992991	-0.375558	1.36855
C1	AT2G03620	1.38248	-0.433263	-0.949221	-1.28923	1.14801	0.141222	0.627829	0.783525	-1.41135
C1	AT5G06460	-0.898046	1.39514	-0.497093	0.25908	1.07448	-1.33356	0	0	0
C1	AT1G02816	-0.187324	1.30762	-1.12029	1.34051	-0.280025	-1.06048	1.4101	-0.611706	-0.798395
C1	AT3G45020	1.2255	-0.00151212	-1.22399	-1.3623	1.00995	0.352341	-0.707107	1.41421	-0.707107
C1	AT4G18660	-0.0446387	1.24645	-1.20182	1.33759	-0.271123	-1.06647	1.39821	-0.882814	-0.515399
C1	AT2G21195	-0.538525	1.40173	-0.863209	0.514088	-1.398	0.883914	0	0	0
C1	AT5G41340	1.2787	-0.116199	-1.1625	-0.477448	1.39156	-0.914113	-0.640534	1.41219	-0.771652
C1	AT3G62770	-1.24838	1.19966	0.0487154	1.03704	0.314199	-1.35123	-1.01816	1.35909	-0.340928
C1	AT3G03900	0.8092	0.599839	-1.40904	-0.970225	-0.405953	1.37618	1.41421	-0.707107	-0.707107
C1	AT1G70800	0.477852	0.913785	-1.39164	1.20737	0.0340391	-1.24141	0	0	0
C1	AT5G28830	0.978805	0.394597	-1.3734	-0.366288	1.3661	-0.999808	-0.707107	1.41421	-0.707107
C1	AT3G27925	0.40511	0.970865	-1.37597	0.521731	0.877487	-1.39922	-0.607311	-0.80241	1.40972
C1	AT5G18630	0.66293	0.750382	-1.41331	-1.35497	1.02826	0.326707	1.41421	-0.707107	-0.707107
C1	AT1G52920	1.41158	-0.631046	-0.780531	-1.32276	1.09465	0.228114	0	0	0
C1	AT2G32295	1.07849	0.252989	-1.33148	-1.21143	1.23764	-0.0262057	0	0	0
C1	AT1G01730	-1.41299	0.655656	0.757339	0.93784	0.447781	-1.38562	-0.707107	1.41421	-0.707107
C1	AT2G17870	-1.40904	0.809193	0.599846	-0.138924	-1.14936	1.28828	-0.708097	1.41421	-0.706117
C1	AT1G13810	0.310308	1.03974	-1.35005	1.41404	-0.726122	-0.687919	-0.707107	1.41421	-0.707107
C1	AT1G05937	0.807664	0.601533	-1.4092	0.844736	-1.40462	0.559882	1.4136	-0.743007	-0.670588
C1	AT5G62220	-1.31763	0.213963	1.10367	0.980923	0.391776	-1.3727	-0.662765	1.41331	-0.750541
C1	AT1G31820	-1.09133	1.3246	-0.233268	-1.23742	0.0257471	1.21167	-0.707107	1.41421	-0.707107
C1	AT3G29260	0.244255	1.08421	-1.32847	1.35786	-0.33664	-1.02122	1.4129	-0.759164	-0.653739
C1	AT3G19895	-0.972692	1.37539	-0.402699	-0.182561	1.30578	-1.12322	1.36434	-1.00455	-0.359796
C1	AT4G37022	-1.37919	0.960468	0.418724	1.37993	-0.42194	-0.957993	0	0	0
C1	AT5G19850	1.16326	0.114867	-1.27813	0.389429	0.982681	-1.37211	0	0	0
C1	AT4G13010	1.16467	0.112406	-1.27707	1.23437	-0.019487	-1.21489	0.803868	-1.40958	0.60571
C1	AT2G29090	0.0745494	1.18577	-1.26032	1.31735	-0.213208	-1.10414	1.35935	-0.341857	-1.0175
C1	AT5G51260	1.00106	-1.36564	0.364573	1.1272	-1.30324	0.176032	0	0	0
C1	AT3G16590	0.686203	0.727806	-1.41401	-1.31984	0.220009	1.09983	-0.153011	1.29406	-1.14105
C1	AT1G73400	1.12751	0.175525	-1.30304	-1.40686	0.578732	0.828132	0.106858	-1.27467	1.16781
C1	AT4G31560	-1.00323	-0.361611	1.36484	0.134688	-1.28652	1.15183	0	0	0
C1	AT1G33102	-1.21305	1.23611	-0.0230565	1.2513	-0.0549521	-1.19634	1.38811	-0.928266	-0.459849
C1	AT1G06645	-0.0845473	1.26483	-1.18028	0.760519	0.652314	-1.41283	0	0	0
C1	AT5G62210	-1.38921	0.923898	0.46531	1.27455	-0.106582	-1.16797	1.32023	-0.221094	-1.09914
C1	AT1G75280	1.0548	0.288412	-1.34321	1.28545	-0.132118	-1.15333	0	0	0
C1	AT4G24130	0.562649	0.842316	-1.40497	1.4117	-0.632818	-0.778879	0.528891	0.871426	-1.40032
C1	AT5G10140	-1.28676	1.1515	0.135254	-1.39142	0.476688	0.914728	0.0846597	-1.26488	1.18022
C1	AT5G53260	-0.324869	1.35443	-1.02956	-0.243397	1.32817	-1.08477	1.41405	-0.688175	-0.725871
C1	AT1G53490	-0.762575	1.41272	-0.650148	-0.644997	-0.767448	1.41245	-0.919203	-0.47115	1.39035
C1	AT5G55490	1.1731	0.0974573	-1.27056	-1.3632	1.00757	0.355632	0	0	0
C1	AT4G30750	0.668955	0.744584	-1.41354	-0.914938	-0.47643	1.39137	-0.182777	-1.12308	1.30586
C1	AT2G19180	-1.16031	1.28034	-0.120038	0.878645	0.520358	-1.399	-0.405379	-0.970661	1.37604
C1	AT3G14950	1.28525	-1.15361	-0.13164	1.40602	-0.571388	-0.834635	0	0	0
C1	AT5G47880	-1.40966	0.606632	0.803028	-0.771696	1.41218	-0.640487	-1.19692	1.2508	-0.0538797
C1	AT5G54000	-0.218741	1.31938	-1.10064	0.486402	0.906825	-1.39323	0.821165	0.586546	-1.40771
C1	AT2G04900	-0.000734589	1.22511	-1.22438	-1.17098	1.27222	-0.101242	1.41421	-0.707107	-0.707107
C1	AT3G09350	1.23114	-1.21825	-0.0128954	1.08672	-1.32712	0.240395	-0.73795	1.41376	-0.675808
C1	AT4G29660	-1.34643	0.298598	1.04783	0.0936335	1.17524	-1.26887	1.41325	-0.751873	-0.661375
C1	AT1G80400	1.40083	-0.532294	-0.868532	-1.23727	1.21183	0.0254386	0	0	0
C1	AT3G06710	-0.424067	1.38042	-0.956352	1.11014	-1.31381	0.203666	-1.38914	0.464963	0.924176
C1	AT4G36260	1.25814	-1.18836	-0.0697771	0.415806	-1.37851	0.962708	-0.223836	1.32122	-1.09739
C1	AT5G56970	-0.584939	-0.822602	1.40754	1.37814	-0.963925	-0.414217	1.17292	-1.27071	0.0977948
C1	AT2G16570	-0.817295	1.40816	-0.590864	0.709781	0.704429	-1.41421	1.3944	-0.492888	-0.901509
C1	AT4G22920	0.485662	0.90743	-1.39309	1.1274	0.175716	-1.30311	1.33687	-0.268956	-1.06791
C1	AT4G10265	-0.292744	1.34459	-1.05185	0.0388797	-1.24372	1.20484	-0.393136	-0.979903	1.37304
C1	AT1G59510	-0.0528808	1.25033	-1.19745	-0.696034	1.41416	-0.718122	0.0536908	1.19702	-1.25071
C1	AT1G27300	0.355032	1.00801	-1.36304	-0.711224	-0.702982	1.41421	1.41421	-0.707107	-0.707107
C1	AT4G29820	0.822009	0.585603	-1.40761	1.23061	-0.011815	-1.21879	-1.05467	-0.288606	1.34327
C1	AT3G01700	-1.40237	0.859381	0.542985	1.35182	-0.316153	-1.03567	-0.208297	-1.10724	1.31554
C1	AT5G16320	-1.0637	1.33895	-0.275241	0.112422	1.16466	-1.27708	0	0	0
C1	AT3G44820	1.216	0.0172985	-1.2333	-1.22403	-0.00142299	1.22546	1.41361	-0.742648	-0.670959
C1	AT5G11150	-0.57395	1.40632	-0.832372	-0.809487	1.40901	-0.599521	1.20622	0.0362489	-1.24247
C1	AT1G13960	-1.10087	-0.218379	1.31924	0.738822	0.67491	-1.41373	-0.783062	1.41139	-0.628328
C1	AT5G08535	1.06396	0.274865	-1.33882	-1.40627	0.573489	0.832779	0	0	0
C1	AT5G62990	0.743824	0.669743	-1.41357	-1.20804	1.24079	-0.0327546	-0.707107	1.41421	-0.707107
C1	AT1G52690	-0.72321	1.41409	-0.690881	1.23626	-0.023366	-1.21289	0.129076	-1.28417	1.1551
C1	AT1G05785	1.35896	-0.340478	-1.01848	-0.912245	1.39199	-0.47975	-0.577778	1.40676	-0.828979
C1	AT1G80920	0.762099	0.65065	-1.41275	1.28979	-1.14722	-0.142578	-0.707107	1.41421	-0.707107
C1	AT3G27660	-0.267657	1.33644	-1.06878	1.32679	-0.239454	-1.08733	-0.239949	-1.08701	1.32696
C1	AT3G07760	0.930785	0.456687	-1.38747	-1.37884	0.417215	0.961627	-0.707107	1.41421	-0.707107
C1	AT1G19740	-1.3296	1.08208	0.247514	1.40358	-0.551889	-0.851692	0	0	0
C1	AT1G69890	-1.07459	1.3335	-0.25891	1.11486	0.196107	-1.31097	0.862076	0.539848	-1.40192
C1	AT3G15260	0.885673	0.511987	-1.39766	0.952184	0.429452	-1.38164	-0.637846	1.41202	-0.774175
C1	AT5G05090	-1.15175	-0.134831	1.28658	1.41209	-0.773175	-0.638913	-1.19664	-0.0544006	1.25104
C1	AT1G75000	-1.40721	0.825376	0.58183	1.21168	0.0257206	-1.2374	0	0	0
C1	AT4G05755	0.576751	0.82989	-1.40664	0.983685	0.388085	-1.37177	0	0	0
C1	AT4G01970	0.260833	1.07332	-1.33415	1.31707	-0.21244	-1.10463	0	0	0
C1	AT5G07990	0.170542	1.13054	-1.30108	1.41045	-0.615972	-0.794481	0.393157	-1.37304	0.979887
C1	AT1G56610	1.04516	0.302489	-1.34765	-1.28893	1.14845	0.140479	-0.707107	1.41421	-0.707107
C1	AT1G20500	-0.683556	-0.730399	1.41395	1.38246	-0.949292	-0.433171	-0.840463	1.40523	-0.564764
C1	AT3G17203	1.10676	0.209057	-1.31582	1.3755	-0.972346	-0.403157	0.873874	-1.39988	0.526005
C1	AT1G02405	-1.27792	0.114363	1.16355	1.30406	-0.178136	-1.12592	1.02807	0.326976	-1.35505
C1	AT5G22680	0.912718	0.479167	-1.39189	0.682469	0.731462	-1.41393	-0.173792	1.30236	-1.12857
C1	AT5G22540	0.629876	0.781621	-1.4115	0.90623	0.48713	-1.39336	0.558608	0.845848	-1.40446
C1	AT5G17580	-0.600489	-0.80861	1.4091	0.157326	1.13848	-1.29581	0	0	0
C1	AT5G01730	0.248811	-1.33005	1.08124	1.37692	-0.409039	-0.967878	-0.695085	1.41415	-0.719061
C1	AT1G68945	0.87313	0.526884	-1.40001	-1.08556	-0.242191	1.32775	1.41421	-0.707107	-0.707107
C1	AT5G51370	0.336731	1.02116	-1.35789	-0.0501258	1.24904	-1.19891	0	0	0
C1	AT5G11840	-1.37793	0.413332	0.964602	0.849825	0.55404	-1.40387	1.31951	-0.219117	-1.1004
C1	AT2G01200	-0.656506	-0.756528	1.41303	0.321967	1.0316	-1.35357	0	0	0
C1	AT5G48970	1.36501	-0.362248	-1.00276	1.06746	0.269634	-1.3371	1.15824	0.123633	-1.28187
C1	AT1G17640	0.494261	0.90038	-1.39464	0.000114949	1.22469	-1.2248	0	0	0
C1	AT5G56140	-0.846891	1.4043	-0.557412	1.26603	-1.1788	-0.087234	-1.03303	1.35296	-0.31993
C1	AT4G27970	-0.96744	1.37705	-0.409614	-0.0692178	1.25789	-1.18867	-0.648115	1.41262	-0.764501
C1	AT2G29450	0.578895	0.827987	-1.40688	1.37736	-0.41092	-0.966444	-1.08366	-0.245108	1.32876
C1	AT4G10490	0.535419	0.865867	-1.40129	-1.35395	0.323269	1.03068	0.0741843	1.18597	-1.26015
C1	AT5G22350	-1.26231	0.0789531	1.18336	1.36003	-0.344234	-1.01579	1.39961	-0.524269	-0.875344
C1	AT5G04500	0.446708	0.938687	-1.38539	0.876308	0.523129	-1.39944	0.281369	1.05958	-1.34094
C1	AT1G01180	-1.31832	0.215848	1.10247	1.18402	0.0777424	-1.26176	1.41421	-0.707107	-0.707107
C1	AT3G48990	-1.28397	1.15537	0.128607	1.21739	0.0145877	-1.23197	-0.591208	1.40819	-0.816985
C1	AT2G36490	1.09288	0.230873	-1.32375	-0.655679	1.413	-0.757317	1.41421	-0.707107	-0.707107
C1	AT4G29010	0.725866	0.688181	-1.41405	-0.185555	1.30693	-1.12138	-0.665094	1.4134	-0.748304
C1	AT3G18270	-1.30129	0.171084	1.13021	0.151075	1.1422	-1.29327	0.797837	0.612315	-1.41015
C1	AT2G34730	0.714906	0.699279	-1.41418	-1.08157	1.32987	-0.248298	-0.707107	-0.707107	1.41421
C1	AT1G47530	-1.23809	1.21095	0.0271352	1.4078	-0.587379	-0.82042	-0.0129636	1.23118	-1.21821
C1	AT2G02060	0.413667	0.964345	-1.37801	-0.169154	1.30053	-1.13138	-0.524396	-0.875237	1.39963
C1	AT4G00390	-0.85162	-0.551972	1.40359	0.262309	-1.33465	1.07234	-1.07419	1.3337	-0.259515
C1	AT3G19900	1.23384	-0.0183995	-1.21544	1.11805	0.19096	-1.30901	0	0	0
C1	AT3G21690	-0.93343	1.38679	-0.453356	1.40343	-0.852668	-0.550763	1.34556	-0.295812	-1.04975
C1	AT5G05200	0.682668	-1.41394	0.731267	-0.420155	-0.959368	1.37952	-0.707107	-0.707107	1.41421
C1	AT2G29990	-0.280019	1.34051	-1.06049	1.39335	-0.487069	-0.90628	0.287705	-1.34299	1.05528
C1	AT3G57120	-1.4117	0.632892	0.77881	1.3606	-0.346273	-1.01433	-0.557333	1.40429	-0.84696
C1	AT4G20920	1.30192	-0.17269	-1.12923	0.0135944	1.21789	-1.23149	-1.04026	1.34983	-0.30957
C1	AT1G01250	-0.42953	-0.952123	1.38165	1.37941	-0.959757	-0.419649	0.411049	-1.37739	0.966345
C1	AT2G07677	-	-	-	-	-	-	-	-	-
C1	AT2G22240	0.600872	0.808263	-1.40914	0.655805	0.757197	-1.413	1.40254	-0.544256	-0.858287
C1	AT4G25200	-1.41331	0.662875	0.750434	0.34361	1.01624	-1.35985	0	0	0
C1	AT1G49650	-1.40172	0.538434	0.863287	0.474578	0.916436	-1.39101	0	0	0
C1	AT4G10960	1.19724	-1.25051	0.0532631	0.225906	1.09607	-1.32197	-0.0694739	1.258	-1.18853
C1	AT4G37430	-1.21463	-0.0199917	1.23462	-0.028306	-1.21035	1.23865	1.41366	-0.741022	-0.67264
C1	AT1G65520	-1.35367	0.322325	1.03135	-0.495879	-0.899047	1.39493	-0.707107	1.41421	-0.707107
C1	AT4G36600	-1.10049	1.31946	-0.218962	0.738252	0.675497	-1.41375	1.39302	-0.485261	-0.907757
C1	AT4G18280	-1.04378	1.34826	-0.304486	1.2182	0.0129772	-1.23118	0.109012	1.1666	-1.27561
C1	AT3G54760	0.610203	0.79977	-1.40997	0.719167	0.694978	-1.41414	-1.3809	0.426179	0.95472
C1	AT4G05000	1.12193	0.184652	-1.30659	-1.41191	0.636147	0.775767	-0.707107	1.41421	-0.707107
C1	AT4G08180	-1.40047	0.870558	0.529914	0.983217	0.388711	-1.37193	-0.454352	1.38699	-0.93264
C1	AT3G03210	-0.413732	1.37803	-0.964296	-0.931449	1.3873	-0.455852	0	0	0
C1	AT3G06420	1.08943	0.236213	-1.32565	1.02343	0.333537	-1.35696	1.41155	-0.63065	-0.780901
C1	AT5G62150	1.41266	-0.763659	-0.649005	1.41181	-0.777238	-0.634575	0	0	0
C1	AT5G06165	1.13786	0.158358	-1.29622	-0.77205	-0.640111	1.41216	-0.707107	-0.707107	1.41421
C1	AT1G64280	-1.30408	1.12588	0.178198	1.07046	-1.3356	0.265143	1.26095	-1.185	-0.0759541
C1	AT2G00500	-	-	-	-	-	-	-	-	-
C1	AT5G14380	-1.39077	0.917478	0.473289	0.953112	0.428255	-1.38137	1.36766	-0.37218	-0.995482
C1	AT4G11040	-1.17536	1.26878	-0.0934142	1.3913	-0.476099	-0.915205	1.4139	-0.681342	-0.732562
C1	AT3G49300	1.17881	0.0872007	-1.26601	0.730057	0.683906	-1.41396	1.35097	-0.313325	-1.03765
C1	AT3G06810	-1.41408	0.690292	0.72379	0.869294	0.5314	-1.40069	-0.707107	1.41421	-0.707107
C1	AT5G45690	0.0897041	1.17743	-1.26713	1.32723	-0.240721	-1.08651	1.41411	-0.72157	-0.692544
C1	AT3G03310	0.0987232	-1.27112	1.1724	1.40665	-0.576833	-0.829818	-1.40129	0.86586	0.535426
C1	AT5G28626	-1.325	0.234375	1.09062	-0.633621	-0.778129	1.41175	1.38755	-0.93046	-0.457095
C1	AT4G23990	-1.40723	0.582041	0.825188	0.837	0.568705	-1.4057	1.39333	-0.906378	-0.486948
C1	AT3G61880	-0.899894	1.39474	-0.494851	1.10127	0.217737	-1.31901	0.474472	0.916522	-1.39099
C1	AT5G63350	-1.38138	0.953069	0.42831	1.38669	-0.933805	-0.452883	1.41411	-0.72213	-0.691976
C1	AT1G19140	-1.3783	0.414908	0.963395	1.34827	-1.04377	-0.304503	1.39652	-0.505159	-0.891366
C1	AT1G04640	0.951966	0.429733	-1.3817	-0.830925	1.40651	-0.575584	0	0	0
C1	AT2G14220	-0.000840096	1.22516	-1.22432	-1.41021	0.612963	0.797243	1.40943	-0.805325	-0.604109
C1	AT5G42570	-1.02636	1.35576	-0.329399	1.34318	-0.288325	-1.05486	-0.950059	1.38225	-0.432187
C1	AT1G34418	1.38861	-0.462321	-0.926291	-0.656162	-0.756857	1.41302	-0.294939	-1.05034	1.34528
C1	AT3G60850	-1.32552	0.235863	1.08966	-0.161261	1.29739	-1.13613	-0.707107	1.41421	-0.707107
C1	AT1G22180	1.12493	0.179759	-1.30469	0.390897	0.981581	-1.37248	-0.629451	-0.782017	1.41147
C1	AT5G62460	1.37836	-0.415147	-0.963213	-0.874388	-0.525399	1.39979	-1.04464	-0.303238	1.34788
C1	AT3G17800	-0.928198	-0.459933	1.38813	0.444601	-1.38495	0.940346	-0.0219167	1.23556	-1.21364
C1	AT2G33585	0.235992	1.08958	-1.32557	0.575771	-1.40653	0.830759	-0.920016	-0.470141	1.39016
C1	AT1G35190	1.16043	0.119831	-1.28026	-0.334525	1.35725	-1.02272	1.41168	-0.779072	-0.632611
C1	AT4G36220	-0.480173	1.39207	-0.911901	1.41386	-0.679557	-0.734303	1.41411	-0.722204	-0.691902
C1	AT2G16280	1.26472	-0.0843148	-1.18041	-0.675286	-0.738457	1.41374	-1.41095	0.62237	0.788584
C1	AT3G26330	1.36995	-0.380959	-0.988992	1.41356	-0.669613	-0.743949	1.41421	-0.707107	-0.707107
C1	AT5G58120	0.435321	-1.38294	0.947617	1.32222	-0.226588	-1.09563	1.32416	-0.232023	-1.09214
C1	AT3G01850	1.09027	0.234914	-1.32519	1.39348	-0.905701	-0.487777	-1.26552	1.17943	0.0860836
C1	AT3G60286	1.41063	-0.792452	-0.618178	0.216712	-1.31864	1.10192	0	0	0
C1	AT3G24740	1.40804	-0.589704	-0.818336	-1.39186	0.912812	0.479051	0	0	0
C1	AT5G42960	-1.15421	1.28481	-0.130608	0.628713	0.782704	-1.41142	-0.879718	1.3988	-0.519084
C1	AT5G24930	-1.37101	0.385104	0.98591	0.483046	-1.39261	0.909563	-0.707107	-0.707107	1.41421
C1	AT1G73190	-0.334497	1.35724	-1.02274	1.15526	0.128788	-1.28405	0.357031	1.00656	-1.36359
C1	AT2G19920	0.628515	-1.4114	0.782887	-0.2945	1.34515	-1.05064	1.41016	-0.797693	-0.612471
C1	AT5G66590	-0.934939	-0.451452	1.38639	1.33034	-0.249662	-1.08068	1.41421	-0.707107	-0.707107
C1	AT5G16220	-1.40307	0.854967	0.548106	0.756603	0.656428	-1.41303	-0.590689	1.40814	-0.817452
C1	AT1G08507	0	0	0	-0.70189	1.4142	-0.712311	0	0	0
C1	AT1G14950	1.32335	-0.229746	-1.0936	1.09762	-1.3211	0.223481	-0.696212	1.41416	-0.717946
C1	AT5G47160	-0.457628	-0.930035	1.38766	-1.27434	1.16824	0.106104	0	0	0
C1	AT4G16520	0.900938	0.493582	-1.39452	-0.969098	-0.407436	1.37653	-0.867748	1.40096	-0.533215
C1	AT1G11760	1.01606	0.343861	-1.35992	-1.4062	0.833306	0.572892	1.31004	-1.11637	-0.193672
C1	AT1G32560	-0.852212	1.4035	-0.551289	1.39835	-0.516255	-0.882096	1.41421	-0.707625	-0.706589
C1	AT4G31398	0	0	0	-0.707107	1.41421	-0.707107	0	0	0
C1	AT2G45210	0.206229	1.10854	-1.31477	1.21941	0.0106106	-1.23002	1.41036	-0.795537	-0.614822
C1	AT4G00270	0.550611	0.8528	-1.40341	-0.676089	-0.737678	1.41377	-0.597587	1.40882	-0.811237
C1	AT2G41550	0.98683	0.383868	-1.3707	1.3196	-0.219351	-1.10025	-1.1414	-0.15242	1.29382
C1	AT5G20900	0.753717	0.659449	-1.41317	0.21338	-1.31741	1.10403	-0.707107	1.41421	-0.707107
C1	AT3G44100	1.35708	-0.333943	-1.02314	-0.167862	-1.13216	1.30002	-0.707107	-0.707107	1.41421
C1	AT5G51210	-1.05905	1.3412	-0.282144	1.37853	-0.962644	-0.415889	0	0	0
C1	AT3G47030	-1.05811	-0.283528	1.34164	-1.26024	1.18586	0.074385	-0.155529	1.29508	-1.13955
C1	AT3G07365	0.132853	1.1529	-1.28576	1.38468	-0.443358	-0.941323	0	0	0
C1	AT2G42560	-0.784205	1.4113	-0.627097	1.25471	-0.0623035	-1.1924	1.2257	-1.22379	-0.00190365
C1	AT5G65710	-1.10601	1.31626	-0.210251	0.255173	1.07706	-1.33223	1.3632	-1.00759	-0.355601
C1	AT5G39350	0.900727	0.493839	-1.39457	-1.0503	1.3453	-0.295004	-0.707107	1.41421	-0.707107
C1	AT3G01170	-0.848579	-0.555474	1.40405	-0.365212	-1.0006	1.36581	-0.707107	1.41421	-0.707107
C1	AT5G65430	-0.991037	1.36924	-0.3782	-0.333695	-1.02331	1.35701	1.25544	-1.19155	-0.0638923
C1	AT1G09235	0.27802	1.06183	-1.33986	0.755976	0.657085	-1.41306	1.20236	0.0436127	-1.24597
C1	AT5G21010	-1.4137	0.739985	0.673711	0.108875	1.16667	-1.27555	0.97216	0.403402	-1.37556
C1	AT4G32272	-0.565542	1.40532	-0.839781	1.2743	-0.106006	-1.1683	1.37052	-0.987347	-0.383173
C1	AT3G03520	0.976795	-1.37406	0.397268	1.03557	0.316296	-1.35187	-0.707107	1.41421	-0.707107
C1	AT5G22820	-0.105744	1.27419	-1.16844	-0.530189	1.40051	-0.870323	1.33431	-1.07301	-0.261294
C1	AT5G19855	1.13752	0.158934	-1.29645	1.33878	-1.06404	-0.27474	0	0	0
C1	AT3G23490	1.41136	-0.627903	-0.783456	0.0540898	-1.25089	1.1968	-0.707107	1.41421	-0.707107
C1	AT2G45320	-1.34801	1.04434	0.303672	-1.32092	1.09793	0.222996	-0.707107	1.41421	-0.707107
C1	AT1G69940	1.4136	-0.670785	-0.742817	1.4124	-0.768126	-0.644279	1.41421	-0.704564	-0.709647
C1	AT1G77950	1.28611	-0.133704	-1.15241	1.24661	-0.0449689	-1.20164	1.4142	-0.701906	-0.712295
C1	AT1G77090	-1.26098	1.18497	0.0760105	1.34063	-0.28039	-1.06024	0	0	0
C1	AT4G14230	-0.857747	1.40263	-0.544883	1.1143	0.197005	-1.31131	-0.634711	1.41182	-0.77711
C1	AT4G25225	1.22679	-0.00409548	-1.22269	1.34968	-1.04059	-0.309091	0	0	0
C1	AT5G01500	-1.32722	0.240698	1.08653	1.28517	-0.131447	-1.15372	1.33877	-0.274711	-1.06406
C1	AT3G19290	1.25718	-0.0676866	-1.1895	1.04894	0.296982	-1.34593	1.4103	-0.796211	-0.614088
C1	AT2G30530	-1.08287	1.32918	-0.246314	-0.200277	1.31254	-1.11226	0.0995744	1.17192	-1.27149
C1	AT1G43890	1.18951	0.0676622	-1.25717	-1.17263	1.27093	-0.0982966	-0.323382	1.35399	-1.0306
C1	AT2G37290	1.31322	-0.202087	-1.11113	-0.0486231	1.24833	-1.19971	-0.707107	1.41421	-0.707107
C1	AT2G17660	-0.402578	-0.972785	1.37536	-0.310315	1.35005	-1.03974	0	0	0
C1	AT1G06690	1.41296	-0.655007	-0.757957	1.41339	-0.664889	-0.7485	-0.707107	-0.707107	1.41421
C1	AT2G02080	-0.428716	-0.952755	1.38147	1.20945	-1.23948	0.0300297	0.817035	0.591152	-1.40819
C1	AT1G14720	0.679494	0.734365	-1.41386	-0.132304	-1.15322	1.28553	1.41421	-0.707107	-0.707107
C1	AT2G03050	-0.716694	1.41417	-0.697476	1.28903	-1.1483	-0.140728	-0.0551734	1.2514	-1.19623
C1	AT1G11360	-1.31684	1.10502	0.21182	1.31586	-0.209177	-1.10669	-0.44127	1.38423	-0.942963
C1	AT3G21070	0.892783	0.503452	-1.39624	-1.03208	-0.321289	1.35336	0	0	0
C1	AT3G21150	-1.3228	0.228207	1.09459	1.39399	-0.903361	-0.490632	1.34898	-0.306792	-1.04218
C1	AT5G47240	1.4085	-0.594263	-0.814237	1.41421	-0.707107	-0.707107	-0.769738	-0.642569	1.41231
C1	AT1G78270	-1.18404	1.26175	-0.0777079	-1.31027	0.194277	1.11599	-0.68424	-0.72973	1.41397
C1	AT1G21790	-0.130024	1.28457	-1.15455	-0.40705	-0.969391	1.37644	-0.707107	1.41421	-0.707107
C1	AT3G03490	0.345914	1.01459	-1.3605	0.275508	1.06353	-1.33903	-0.720659	1.41413	-0.693468
C1	AT3G24150	-0.50055	1.39574	-0.895189	-0.556969	1.40425	-0.847277	-0.707107	1.41421	-0.707107
C1	AT2G29340	0.14524	1.14565	-1.29089	-0.626231	1.41124	-0.785009	-0.677267	-0.736532	1.4138
C1	AT3G26295	-0.257352	1.33297	-1.07562	0.112639	1.16453	-1.27717	1.397	-0.507971	-0.889025
C1	AT4G03050	1.41025	-0.613515	-0.796737	0.960707	-1.37912	0.418413	1.41156	-0.630843	-0.780721
C1	AT4G26060	0.890302	0.506439	-1.39674	-1.35275	0.319217	1.03353	-0.707107	-0.707107	1.41421
C1	AT1G28140	-1.30298	0.175372	1.12761	-1.06241	1.33957	-0.277159	-0.875871	1.39952	-0.523645
C1	AT5G24380	1.41061	-0.617971	-0.792642	1.3378	-1.06603	-0.271775	1.41421	-0.707107	-0.707107
C1	AT1G47710	-1.31644	1.1057	0.210747	0.19769	1.11387	-1.31156	-0.707107	1.41421	-0.707107
C1	AT3G07930	1.03889	0.311531	-1.35043	0.258472	1.07488	-1.33335	-0.0845038	-1.1803	1.26481
C1	AT4G15563	1.3243	-0.232407	-1.09189	-1.17214	1.27132	-0.0991786	0.320144	-1.35302	1.03288
C1	AT3G46670	-0.418321	1.3791	-0.960778	0.00920137	1.22012	-1.22932	1.39611	-0.5027	-0.893408
C1	AT3G20910	1.41415	-0.695605	-0.718546	1.35619	-0.330867	-1.02532	1.40981	-0.608332	-0.801479
C1	AT1G03760	1.40969	-0.802764	-0.606923	1.3939	-0.490096	-0.903801	1.41421	-0.707107	-0.707107
C1	AT3G00720	0.184931	1.12176	-1.30669	0.327308	1.02784	-1.35515	-0.707107	1.41421	-0.707107
C1	AT4G00430	1.01946	-1.35857	0.339102	-0.451335	-0.935032	1.38637	0	0	0
C1	AT3G62730	0.436746	-1.38325	0.946505	1.41416	-0.696225	-0.717933	-0.766833	1.41248	-0.645649
C1	AT3G60190	0.514186	0.883832	-1.39802	-0.312437	1.3507	-1.03826	-0.645326	1.41246	-0.767137
C1	AT2G41390	-0.300634	-1.04643	1.34707	-1.28544	0.132095	1.15334	-1.31202	1.11312	0.198906
C1	AT3G56350	-0.534476	1.40115	-0.866672	1.27302	-0.103059	-1.16996	1.4142	-0.711767	-0.702437
C1	AT4G15396	0.673732	0.739964	-1.4137	1.11483	0.196148	-1.31098	1.4142	-0.712638	-0.701561
C1	AT5G24660	0.40506	-1.37596	0.970903	0.20064	-1.31268	1.11204	-1.41281	0.760875	0.651939
C1	AT1G32520	0	0	0	0.7737	0.638353	-1.41205	0	0	0
C1	AT5G10950	-0.0534702	1.2506	-1.19713	-1.40656	0.830496	0.576068	-1.41321	0.752673	0.66054
C1	AT3G07530	0.45252	0.934093	-1.38661	-1.14079	1.29424	-0.153444	-0.26104	1.33422	-1.07318
C1	AT3G47340	0.0974924	1.17308	-1.27058	0.767886	0.644533	-1.41242	-0.707107	1.41421	-0.707107
C1	AT1G28640	0.437377	0.946012	-1.38339	1.25474	-0.0623802	-1.19236	1.41414	-0.694995	-0.719149
C1	AT5G51570	0.475961	0.915317	-1.39128	0.771206	0.641009	-1.41221	-1.10049	-0.218963	1.31946
C1	AT1G07473	0.0637511	1.19162	-1.25538	1.10821	0.206757	-1.31496	0	0	0
C1	AT5G20790	-0.934077	1.38662	-0.452541	1.23467	-0.0200995	-1.21457	-0.589544	1.40802	-0.818479
C1	AT4G03030	-1.14672	1.29014	-0.143427	0.061735	1.19271	-1.25444	-0.635468	1.41187	-0.776403
C1	AT3G15450	-0.213151	1.31733	-1.10418	-0.417096	-0.961718	1.37881	0	0	0
C1	AT2G21960	0.323238	1.03071	-1.35394	0.291786	1.0525	-1.34429	-0.707107	1.41421	-0.707107
C1	AT5G06210	1.28448	-0.129819	-1.15466	-1.02035	-0.337867	1.35821	1.40858	-0.595095	-0.813486
C1	AT1G23950	0.269108	1.06781	-1.33692	1.03977	0.310272	-1.35004	-0.707107	1.41421	-0.707107
C1	AT1G32220	1.40928	-0.806809	-0.602476	-0.224646	-1.09687	1.32152	0	0	0
C1	AT1G33260	0.970407	0.405713	-1.37612	-0.966447	-0.410916	1.37736	0.290432	-1.34386	1.05342
C1	AT4G05215	1.41306	-0.657115	-0.755947	-0.14707	1.29164	-1.14457	0	0	0
C1	AT4G24660	-1.23756	1.21152	0.0260411	1.41421	-0.707453	-0.706761	1.20452	0.0394981	-1.24402
C1	AT4G13260	0.366472	-1.36614	0.999673	-0.037505	1.24307	-1.20556	-0.0486096	1.24833	-1.19972
C1	AT4G24230	-1.19758	1.25021	-0.0526239	0.419709	0.959711	-1.37942	0	0	0
C1	AT4G11570	0.225118	1.09657	-1.32169	-0.0513579	1.24962	-1.19826	0.807625	0.601577	-1.4092
C1	AT1G75760	-0.546055	-0.856737	1.40279	1.4141	-0.722824	-0.691272	-0.473712	1.39085	-0.917136
C1	AT5G06839	0.363979	1.0015	-1.36548	-0.912181	1.39201	-0.479829	1.32345	-0.230025	-1.09342
C1	AT3G17715	-0.39525	1.37356	-0.978314	0.541539	0.860624	-1.40216	0	0	0
C1	AT3G15352	1.22895	-0.00844602	-1.2205	0.323092	1.03081	-1.3539	0	0	0
C1	AT5G08190	0.714132	0.700058	-1.41419	-0.768616	-0.643759	1.41238	-0.51677	-0.881664	1.39843
C1	AT3G12830	-1.18711	1.2592	-0.0720893	1.10881	0.205803	-1.31461	-0.570741	1.40595	-0.835206
C1	AT1G68500	1.2808	-0.121105	-1.15969	1.16852	-1.27413	0.105608	0.3377	-1.35816	1.02046
C1	AT4G18650	-0.752329	1.41323	-0.660899	1.33618	-0.266871	-1.06931	1.41415	-0.718776	-0.695373
C1	AT5G23790	0.107273	1.16758	-1.27485	0.195349	1.11533	-1.31068	-1.21394	-0.0213278	1.23527
C1	AT4G32940	0.666776	-1.41346	0.746685	1.41084	-0.790005	-0.620832	-0.707107	-0.707107	1.41421
C1	AT2G21940	0.199031	1.11304	-1.31207	-0.628883	1.41143	-0.782545	-0.707107	-0.707107	1.41421
C1	AT1G10500	1.07426	0.259406	-1.33367	-1.39191	0.479321	0.912593	0	0	0
C1	AT2G03690	-0.724811	-0.689253	1.41406	1.40956	-0.6055	-0.80406	-0.707107	-0.707107	1.41421
C1	AT5G49450	-1.38704	0.93245	0.454591	-1.14588	1.29073	-0.144846	-0.23506	1.32524	-1.09018
C1	AT1G23120	1.1203	0.187318	-1.30761	-1.39298	0.907925	0.485055	1.39201	-0.912184	-0.479825
C1	AT5G21940	-1.03215	1.35333	-0.321181	1.40266	-0.857556	-0.545105	1.41365	-0.672389	-0.741266
C1	AT1G23090	1.38714	-0.932065	-0.455076	1.05906	-1.34119	0.282134	1.19039	-1.25643	0.0660413
C1	AT2G07786	-	-	-	-	-	-	-	-	-
C1	AT1G70580	1.13938	0.155814	-1.2952	0.407413	0.969116	-1.37653	0.827588	0.579344	-1.40693
C1	AT1G35460	-0.888364	1.39713	-0.508764	-0.27073	-1.06673	1.33746	-1.19455	1.25286	-0.0583042
C1	AT1G73000	1.40847	-0.594012	-0.814462	1.09368	-1.32331	0.229625	0.0943667	1.17483	-1.2692
C1	AT3G62590	0.687583	0.726452	-1.41404	0.478057	0.913619	-1.39168	0	0	0
C1	AT5G01410	-1.39971	0.524878	0.874828	0.25632	-1.33262	1.0763	0	0	0
C1	AT2G04520	0.547482	0.855505	-1.40299	1.12561	0.178652	-1.30426	-0.848703	1.40403	-0.555331
C1	AT4G33510	-0.984507	1.37149	-0.386984	0.134992	1.15166	-1.28665	-0.561344	-0.843459	1.4048
C1	AT3G23210	1.39573	-0.500472	-0.895253	-1.32611	1.08858	0.237531	0	0	0
C1	AT5G01180	1.38639	-0.934945	-0.451444	-0.763403	-0.649274	1.41268	0	0	0
C1	AT1G21670	-1.41277	0.761636	0.651138	1.24908	-0.0502043	-1.19887	1.41419	-0.700277	-0.713915
C1	AT1G18720	0.816847	0.591361	-1.40821	-1.15062	-0.136766	1.28739	-0.802523	1.40971	-0.607186
C1	AT3G12490	-0.61441	1.41033	-0.795916	1.26936	-0.0947425	-1.17462	0.372864	0.994978	-1.36784
C1	AT5G44310	-0.102099	1.2726	-1.1705	0.901341	0.493092	-1.39443	1.41272	-0.650181	-0.762544
C1	AT4G17170	0.424672	0.955885	-1.38056	-0.75004	1.41333	-0.663287	-1.40899	0.599358	0.809635
C1	AT5G38040	0.709838	0.704373	-1.41421	-1.11635	-0.193708	1.31006	0	0	0
C1	AT5G26010	1.36904	-0.377432	-0.991606	1.39048	-0.471793	-0.918685	1.35798	-1.02092	-0.337061
C1	AT4G14520	1.02008	0.338245	-1.35832	-0.700035	1.41419	-0.714155	1.01655	-1.35973	0.343173
C1	AT1G50570	1.39985	-0.525784	-0.874062	-1.39797	0.513888	0.884082	-0.707107	1.41421	-0.707107
C1	AT1G23050	-0.646422	1.41252	-0.766103	1.30915	-0.191322	-1.11782	0	0	0
C1	AT2G02860	0.135072	1.15161	-1.28668	-0.668188	-0.745324	1.41351	-0.155156	1.29493	-1.13977
C1	AT4G11360	-0.961151	-0.417835	1.37899	1.40882	-0.597498	-0.811318	1.41421	-0.707107	-0.707107
C1	AT3G48880	1.34377	-0.290173	-1.0536	-1.27087	0.0981588	1.17271	-0.707107	1.41421	-0.707107
C1	AT1G80570	0.262294	1.07235	-1.33464	0.312978	1.03789	-1.35086	-0.707107	1.41421	-0.707107
C1	AT1G48500	1.23654	-0.0239484	-1.2126	-1.24991	1.19793	0.0519837	1.39141	-0.914736	-0.476679
C1	AT1G63720	0.929971	0.457709	-1.38768	-0.0457019	1.24696	-1.20125	0	0	0
C1	AT1G30640	1.29976	-0.167218	-1.13254	-1.332	0.254486	1.07751	-0.342676	1.35958	-1.01691
C1	AT1G30940	1.37119	-0.385796	-0.985394	-1.34127	1.0589	0.282369	0.0424517	1.20297	-1.24542
C1	AT2G03810	0.418718	-1.37919	0.960473	-0.768944	1.41236	-0.643411	1.32187	-1.09624	-0.225628
C1	AT4G28811	-1.37168	0.387718	0.983959	1.39225	-0.481102	-0.911146	-1.08785	1.32651	-0.238656
C1	AT4G27390	-0.758139	1.41295	-0.654815	0.839112	0.566303	-1.40542	-0.585307	1.40758	-0.822273
C1	AT1G02700	-1.40975	0.802121	0.607628	1.32382	-0.231073	-1.09275	1.40185	-0.539321	-0.862527
C1	AT2G43540	-1.40974	0.802228	0.60751	1.23406	-0.0188445	-1.21521	-0.707107	1.41421	-0.707107
C1	AT1G72430	-0.4321	1.38223	-0.950127	1.14716	-1.28983	0.142669	1.36203	-1.01065	-0.35138
C1	AT4G31590	0.388286	0.983535	-1.37182	0.992062	-1.36888	0.376814	-0.707107	-0.707107	1.41421
C1	AT4G12070	0.518109	0.880538	-1.39865	1.05753	0.284388	-1.34192	-0.609717	-0.800213	1.40993
C1	AT2G14520	0.992168	0.376672	-1.36884	0.584065	0.823383	-1.40745	1.41421	-0.707107	-0.707107
C1	AT1G20630	1.39491	-0.495813	-0.899101	1.23195	-0.0145325	-1.21741	-0.707107	-0.707107	1.41421
C1	AT1G13390	0.560232	0.844431	-1.40466	1.27734	-1.16431	-0.113025	0.693343	0.720782	-1.41412
C1	AT1G34780	-0.447391	1.38554	-0.938148	-1.23218	0.0150178	1.21717	0.541624	0.860552	-1.40218
C1	AT2G01490	1.26455	-0.0839295	-1.18062	-0.33905	1.35855	-1.0195	-0.736901	1.41379	-0.676888
C1	AT4G02640	-1.0511	1.34493	-0.293835	-0.253641	1.33171	-1.07807	-0.743107	1.41359	-0.670485
C1	AT1G54860	-1.14485	1.29144	-0.146592	1.21044	0.0281226	-1.23856	0.606466	-1.40965	0.80318
C1	AT2G24420	-0.56407	-0.841072	1.40514	1.32763	-0.241857	-1.08577	-0.475116	1.39112	-0.916001
C1	AT1G22830	0.515501	0.882729	-1.39823	-1.04781	1.34645	-0.29864	1.00573	-1.3639	0.358168
C1	AT5G57070	-1.20155	-0.0451506	1.2467	1.128	0.174723	-1.30272	0.782435	0.629001	-1.41144
C1	AT5G57820	-1.38372	0.438897	0.944823	-0.709022	1.41421	-0.705189	0	0	0
C1	AT3G23480	1.41421	-0.707107	-0.707107	-0.0596699	1.25349	-1.19382	-0.40007	1.37475	-0.974681
C1	AT2G20410	-1.40368	0.85106	0.552618	0.781358	0.630159	-1.41152	-1.34332	1.05456	0.288757
C1	AT3G23790	0.107303	1.16756	-1.27487	-1.29738	0.161244	1.13614	-0.641793	-0.770468	1.41226
C1	AT3G14130	0.73806	0.675695	-1.41376	-0.4454	1.38512	-0.939717	-0.90819	-0.484731	1.39292
C1	AT3G61420	1.34367	-0.289857	-1.05382	-0.498768	-0.896663	1.39543	1.35108	-1.0374	-0.313679
C1	AT3G58970	-1.26059	1.18544	0.0751471	-0.159058	1.2965	-1.13745	0.527391	-1.40009	0.8727
C1	AT3G09030	-1.26635	0.0879578	1.17839	-0.137181	1.28756	-1.15038	-0.863583	1.40167	-0.53809
C1	AT2G37150	0.827141	0.579847	-1.40699	-1.34389	1.05335	0.290534	-0.707107	1.41421	-0.707107
C1	AT1G07430	-1.4132	0.752853	0.660352	1.3936	-0.488445	-0.905154	1.37886	-0.41728	-0.961577
C1	AT2G16770	0.00406984	1.2227	-1.22677	-1.27642	1.16553	0.110886	0	0	0
C1	AT3G27930	-0.388361	1.37184	-0.983479	-0.0581013	1.25276	-1.19466	1.38062	-0.424955	-0.955666
C1	AT1G06430	1.17503	0.0940156	-1.26904	-0.70806	1.41421	-0.706153	1.41421	-0.707107	-0.707107
C1	AT4G31354	-0.707107	-0.707107	1.41421	-0.00685198	1.22816	-1.2213	0	0	0
C1	AT5G17550	1.00892	0.353771	-1.36269	-0.944998	1.38367	-0.438673	0.793901	-1.4105	0.616603
C1	AT5G53280	0.0592443	1.19405	-1.25329	1.0492	0.296616	-1.34581	0.894113	0.501849	-1.39596
C1	AT1G16210	-1.41033	0.795862	0.614469	0.67503	0.738706	-1.41374	-0.696429	1.41416	-0.717731
C1	AT2G37810	0.0457344	1.20124	-1.24697	1.38282	-0.434785	-0.948035	-1.35931	0.341721	1.01759
C1	AT5G20510	1.25128	-0.0549264	-1.19636	1.12172	0.184999	-1.30672	1.41421	-0.707107	-0.707107
C1	AT3G44460	0.444839	0.940159	-1.385	1.18383	-1.26192	0.0780891	0.638488	-1.41206	0.773573
C1	AT3G03170	-1.10616	-0.210006	1.31617	-0.455268	-0.931913	1.38718	1.41421	-0.707107	-0.707107
C1	AT5G13800	0.830065	0.576554	-1.40662	0.165068	1.13384	-1.29891	-0.707107	1.41421	-0.707107
C1	AT1G54100	1.1735	0.0967478	-1.27025	0.611482	0.798599	-1.41008	0	0	0
C1	AT5G38300	0.795527	0.614833	-1.41036	1.03181	0.321666	-1.35348	0	0	0
C1	AT3G15280	-0.160254	1.29698	-1.13673	1.12304	0.182846	-1.30589	1.00165	-1.36542	0.36377
C1	AT3G03590	-1.37963	0.420611	0.959017	1.33114	-1.07916	-0.251981	-0.707107	1.41421	-0.707107
C1	AT1G70790	1.08475	0.243431	-1.32818	-0.602221	-0.80704	1.40926	-0.888029	1.3972	-0.509166
C1	AT3G04040	0.84221	0.562771	-1.40498	0.492537	0.901798	-1.39433	1.38966	-0.922046	-0.467617
C1	AT4G06746	-0.327272	1.35514	-1.02786	1.18191	0.0815965	-1.2635	1.31758	-1.10375	-0.213822
C1	AT3G30460	0.477687	0.913919	-1.39161	1.26024	-0.0743799	-1.18586	1.24764	-1.20049	-0.0471469
C1	AT3G16320	1.11952	0.188573	-1.30809	-1.30776	0.187713	1.12005	-0.761774	1.41277	-0.650992
C1	AT1G56600	-0.0516674	1.24976	-1.19809	1.17832	0.08809	-1.26641	1.38795	-0.459036	-0.928914
C1	AT1G15050	1.41421	-0.708459	-0.705754	0.565324	0.839972	-1.4053	0	0	0
C1	AT4G28510	0.825011	0.582239	-1.40725	-1.3551	1.02795	0.327148	-1.39051	0.91855	0.471961
C1	AT4G01790	0.860359	0.541847	-1.40221	-1.30551	1.12364	0.181864	0	0	0
C1	AT1G78420	1.2343	-0.0193301	-1.21497	-1.15602	1.2835	-0.127482	-0.618455	1.41065	-0.792196
C1	AT1G71130	-1.4125	0.646013	0.766489	1.01238	0.348983	-1.36136	-0.707107	1.41421	-0.707107
C1	AT2G02400	-1.04093	-0.308602	1.34953	0.227927	1.09477	-1.3227	0	0	0
C1	AT5G24450	1.03785	0.313024	-1.35088	1.06452	-1.33855	0.274024	0.589696	0.818343	-1.40804
C1	AT2G19900	0.625255	0.785913	-1.41117	0.666913	0.746553	-1.41347	1.18423	0.0773609	-1.26159
C1	AT4G01410	-1.31149	1.114	0.197491	1.31072	-1.11526	-0.195461	1.32265	-0.227805	-1.09485
C1	AT5G26820	-0.0672695	1.25699	-1.18972	0.716472	0.6977	-1.41417	1.1741	0.0956719	-1.26978
C1	AT1G08165	1.03664	0.314769	-1.35141	-0.581155	1.40713	-0.825977	0	0	0
C1	AT5G51280	-0.490214	1.39392	-0.903705	0.342929	1.01673	-1.35966	-0.770376	-0.641891	1.41227
C1	AT2G06010	0.00271596	1.22338	-1.2261	0.153697	1.14064	-1.29434	-0.0471666	1.24765	-1.20048
C1	AT3G15670	-0.715588	1.41418	-0.698591	1.32076	-0.222553	-1.09821	1.41421	-0.707107	-0.707107
C1	AT4G37470	-0.661578	-0.751679	1.41326	1.41401	-0.686054	-0.727953	-1.15752	-0.124883	1.2824
C1	AT1G23780	-0.873043	1.40003	-0.526986	0.776516	0.635347	-1.41186	1.41421	-0.707944	-0.706269
C1	AT3G11165	1.07124	0.263961	-1.3352	-1.39039	0.471322	0.919065	-0.168793	1.30039	-1.13159
C1	AT4G31870	0.205423	1.10904	-1.31447	1.10587	0.21047	-1.31634	1.41421	-0.707107	-0.707107
C1	AT2G26975	-1.40124	0.866147	0.535091	0.033446	1.20768	-1.24113	1.1625	0.1162	-1.2787
C1	AT3G11930	-0.524266	1.39961	-0.875346	1.27614	-0.110249	-1.16589	1.33542	-0.264624	-1.0708
C1	AT3G09085	0.873196	0.526806	-1.4	0.735827	0.677992	-1.41382	0	0	0
C1	AT4G29160	1.08459	0.243682	-1.32827	-0.410234	-0.966967	1.3772	1.36586	-0.365415	-1.00045
C1	AT3G56510	0.531949	0.868826	-1.40078	-1.19885	-0.0502426	1.24909	-0.891381	-0.50514	1.39652
C1	AT2G04890	-1.20634	1.24235	-0.0360112	-1.21865	1.23075	-0.0121045	1.41421	-0.707107	-0.707107
C1	AT5G54165	0.64148	0.770763	-1.41224	1.32165	-0.225028	-1.09663	0	0	0
C1	AT4G36210	-1.41377	0.737634	0.676134	1.40241	-0.543319	-0.859094	-0.707107	1.41421	-0.707107
C1	AT4G09695	-1.40119	0.534744	0.866443	0.439815	0.944104	-1.38392	-0.707107	1.41421	-0.707107
C1	AT2G02930	-1.37462	0.975088	0.399531	0.127877	1.15579	-1.28367	-0.225218	1.32172	-1.09651
C1	AT3G07910	1.29369	-0.15209	-1.1416	0.787722	-1.41102	0.623302	1.24375	-0.0389348	-1.20481
C1	AT2G26310	1.39605	-0.502352	-0.893696	-0.999091	1.36636	-0.367266	1.41157	-0.630908	-0.78066
C1	AT1G01725	0.926719	0.461785	-1.3885	0.345849	1.01463	-1.36048	0	0	0
C1	AT5G15910	0.959401	0.420112	-1.37951	-0.748733	1.41338	-0.664647	-0.707107	1.41421	-0.707107
C1	AT3G25882	1.41417	-0.716929	-0.697239	1.40589	-0.835662	-0.570224	1.41013	-0.612019	-0.798107
C1	AT4G01650	-0.859519	1.40234	-0.542825	-0.07661	1.26125	-1.18464	-0.668545	-0.74498	1.41352
C1	AT2G15890	-0.771464	1.4122	-0.640734	-0.398863	-0.975593	1.37446	-0.65148	-0.761311	1.41279
C1	AT3G53120	0.784685	0.626579	-1.41126	-1.11718	1.30954	-0.192358	1.1099	-1.31396	0.204063
C1	AT2G29065	1.16023	0.120169	-1.2804	-1.40288	0.856181	0.546699	1.3918	-0.913088	-0.478712
C1	AT3G27770	0.755004	0.658103	-1.41311	1.39132	-0.476191	-0.915131	-1.3028	1.12787	0.17493
C1	AT1G50020	1.0735	0.260555	-1.33406	-0.877367	1.39924	-0.521874	1.41289	-0.759352	-0.653542
C1	AT3G51895	-1.37009	0.381507	0.988585	1.4028	-0.856686	-0.546115	1.25549	-1.19149	-0.0639935
C1	AT2G44990	0.128872	1.15521	-1.28409	0.833194	0.57302	-1.40621	1.37477	-0.400167	-0.974608
C1	AT1G68460	-1.28311	1.15655	0.126564	1.40506	-0.841645	-0.563416	-0.336603	-1.02125	1.35785
C1	AT3G53960	0.220721	1.09938	-1.3201	0.3084	1.04107	-1.34947	1.35007	-0.310363	-1.03971
C1	AT2G25095	-0.661413	1.41325	-0.751837	-1.196	-0.0556016	1.2516	1.41224	-0.770727	-0.641518
C1	AT2G02850	0.32801	1.02734	-1.35535	0.490571	0.903412	-1.39398	0.754919	0.658191	-1.41311
C1	AT5G61490	-0.136341	1.28721	-1.15087	0.071146	1.18762	-1.25877	-0.707107	1.41421	-0.707107
C1	AT1G75170	1.37391	-0.396631	-0.977275	1.2835	-0.127476	-1.15602	0	0	0
C1	AT2G13665	-0.0459296	1.24706	-1.20113	1.38934	-0.465956	-0.92338	-0.695797	1.41415	-0.718357
C1	AT4G15380	-1.02897	1.35467	-0.325696	0.709046	0.705166	-1.41421	0.0747903	1.18564	-1.26043
C1	AT2G46670	0.0638027	-1.2554	1.1916	-0.641282	1.41223	-0.770948	0	0	0
C1	AT2G30640	-0.704855	1.41421	-0.709356	-1.35019	1.03943	0.310753	0	0	0
C1	AT1G18940	-1.31282	0.201034	1.11179	0.984932	0.386415	-1.37135	1.41421	-0.707107	-0.707107
C1	AT3G14070	-0.0967783	1.27026	-1.17348	1.31523	-0.207466	-1.10776	1.41415	-0.718438	-0.695715
C1	AT1G19440	-0.550748	1.40343	-0.852681	0.161696	-1.29756	1.13586	0	0	0
C1	AT5G64480	-0.500672	1.39576	-0.895088	1.37759	-0.965704	-0.411889	0	0	0
C1	AT4G22360	-0.830727	-0.575807	1.40653	-0.529647	-0.870785	1.40043	-0.923713	1.38925	-0.465541
C1	AT4G37440	1.25308	-0.0587852	-1.19429	-1.41372	0.739293	0.674425	1.31839	-0.216038	-1.10235
C1	AT1G79660	1.14014	0.154533	-1.29468	-1.07253	-0.262023	1.33455	0	0	0
C1	AT4G22770	-1.15902	-0.122273	1.28129	1.40939	-0.805767	-0.603623	0.220298	-1.31994	1.09965
C1	AT3G22510	-0.453723	1.38686	-0.933139	0.273296	1.06501	-1.33831	0.777283	0.634527	-1.41181
C1	AT5G59790	-1.08633	1.32733	-0.241004	0.83637	0.56942	-1.40579	-0.707107	1.41421	-0.707107
C1	AT5G07470	-1.40754	0.584951	0.822592	0.907326	-1.39311	0.485789	-0.0209175	1.23507	-1.21415
C1	AT5G22545	1.19386	0.0595957	-1.25345	0.999662	0.366487	-1.36615	0	0	0
C1	AT4G26050	-1.00477	1.36426	-0.359496	0.586697	0.821031	-1.40773	-0.616117	1.41046	-0.794348
C1	AT4G39660	-1.37159	0.984214	0.387377	0.842238	-1.40498	0.562739	1.41336	-0.664081	-0.749277
C1	AT3G12920	-0.716074	1.41418	-0.698101	1.18625	-1.25991	0.0736581	-0.707107	1.41421	-0.707107
C1	AT5G17010	1.2645	-1.18068	-0.0838176	1.27254	-0.101971	-1.17057	-1.12576	-0.178402	1.30416
C1	AT5G50430	1.22382	0.00183997	-1.22566	-1.20424	-0.0400265	1.24427	-0.707107	1.41421	-0.707107
C1	AT1G05510	0.0995095	1.17195	-1.27146	1.24285	-0.0370561	-1.2058	1.30552	-1.12362	-0.181904
C1	AT5G00420	1.12095	0.186249	-1.3072	-0.807109	-0.602145	1.40925	1.20928	-1.23965	0.030371
C1	AT4G15630	-0.106413	1.27448	-1.16807	0.217776	1.10125	-1.31902	1.04135	0.308001	-1.34935
C1	AT3G23920	-0.138936	1.28829	-1.14935	1.18196	0.081505	-1.26346	1.40662	-0.830048	-0.576574
C1	AT5G67140	0.965803	0.411759	-1.37756	1.35123	-1.03704	-0.314199	0	0	0
C1	AT2G38000	0.219218	1.10033	-1.31955	-0.294012	1.34499	-1.05098	-0.744134	1.41356	-0.669422
C1	AT5G17270	-1.15149	-0.135275	1.28677	0.509773	-1.3973	0.887523	-0.748232	-0.665168	1.4134
C1	AT2G20770	-0.775191	1.41195	-0.636762	1.11514	0.195649	-1.31079	-0.563645	1.40509	-0.841444
C1	AT3G02740	-0.263864	1.33517	-1.07131	1.38184	-0.43038	-0.951463	1.41421	-0.707107	-0.707107
C1	AT5G03800	-0.33501	1.35739	-1.02238	-1.18722	1.2591	-0.0718744	0.0915092	-1.26793	1.17642
C1	AT2G07671	-	-	-	-0.36794	1.36654	-0.998597	-	-	-
C1	AT4G36850	1.01139	0.350356	-1.36174	1.41382	-0.735849	-0.677969	0.724897	0.689166	-1.41406
C1	AT5G05870	-0.598451	1.40891	-0.810456	1.18265	0.0802436	-1.26289	-0.707107	-0.707107	1.41421
C1	AT2G43400	0.687593	0.726443	-1.41404	-1.20955	1.23939	-0.0298374	-0.826572	-0.580487	1.40706
C1	AT5G66400	-0.990738	1.36934	-0.378604	1.39161	-0.477728	-0.913886	0.633142	-1.41172	0.778577
C1	AT1G65090	0.283783	1.05794	-1.34173	0.695493	0.718658	-1.41415	1.41421	-0.707107	-0.707107
C1	AT3G03890	0.893701	-1.39605	0.502346	1.39719	-0.888061	-0.509128	1.41421	-0.707107	-0.707107
C1	AT4G23930	-1.26659	1.1781	0.088494	1.16382	-1.27772	0.113902	0	0	0
C1	AT1G72120	0.371167	-1.36739	0.996227	1.2415	-0.0342322	-1.20727	-0.095344	-1.17429	1.26963
C1	AT4G26150	-1.16529	1.2766	-0.111306	-1.15634	-0.126928	1.28327	1.37938	-0.959841	-0.41954
C1	AT3G61790	0.375563	0.992987	-1.36855	-1.31944	0.218926	1.10052	1.36554	-1.00131	-0.364236
C1	AT2G15010	0.705339	0.708873	-1.41421	1.33266	-0.256438	-1.07622	1.41421	-0.707107	-0.707107
C1	AT5G17310	1.33762	-0.271206	-1.06641	1.35492	-0.326549	-1.02837	1.04405	-1.34814	0.304099
C1	AT5G57815	1.30149	-0.171596	-1.1299	-1.22371	1.22578	-0.00207168	0	0	0
C1	AT3G09480	1.01416	0.346506	-1.36067	1.37271	-0.391833	-0.98088	0	0	0
C1	AT1G43160	0.879163	0.519744	-1.39891	1.38479	-0.443877	-0.940916	1.41421	-0.707107	-0.707107
C1	AT1G64180	-1.35529	0.327791	1.0275	-1.39463	0.900421	0.494211	1.37883	-0.417166	-0.961664
C1	AT2G07599	-	-	-	-0.466067	1.38936	-0.923291	-	-	-
C1	AT4G10020	0.0903272	1.17708	-1.26741	1.15297	0.13274	-1.28571	1.41392	-0.682151	-0.731772
C1	AT1G30360	1.21344	0.0223011	-1.23574	1.41065	-0.792215	-0.618435	1.41058	-0.61749	-0.793086
C1	AT5G04370	1.41421	-0.707107	-0.707107	1.29723	-0.16088	-1.13635	1.25431	-1.19287	-0.0614449
C1	AT2G36895	-0.865725	1.40131	-0.535585	1.22843	-0.00739992	-1.22103	0.664973	-1.41339	0.748419
C1	AT3G23340	1.38241	-0.432943	-0.94947	-0.0564231	1.25198	-1.19556	1.41421	-0.707107	-0.707107
C1	AT1G50040	-0.924879	-0.464086	1.38896	0.416585	0.96211	-1.3787	-0.890074	-0.506713	1.39679
C1	AT5G10730	0.870392	0.530109	-1.4005	0.191393	1.11778	-1.30917	0.882537	0.51573	-1.39827
C1	AT3G12140	1.16158	0.117809	-1.27939	0.211986	1.10491	-1.3169	-1.05083	1.34506	-0.294228
C1	AT3G47160	1.03417	0.318303	-1.35247	-1.19275	1.25441	-0.0616512	-0.353401	-1.00919	1.36259
C1	AT5G59760	0.484137	0.908674	-1.39281	-0.0102692	1.22985	-1.21958	-0.526565	1.39996	-0.8734
C1	AT5G54250	-1.12536	1.30442	-0.179057	1.37634	-0.406627	-0.969713	1.40193	-0.862063	-0.539863
C1	AT4G31355	0	0	0	0.626985	0.784308	-1.41129	0	0	0
C1	AT3G58170	0.927031	0.461395	-1.38843	-1.37851	0.415805	0.962709	0.0543561	-1.25102	1.19666
C1	AT1G27150	0.996978	0.370145	-1.36712	-1.39788	0.513361	0.884523	1.41154	-0.780986	-0.630558
C1	AT3G18030	-0.734765	1.41385	-0.679083	-0.625095	-0.786062	1.41116	-0.707107	1.41421	-0.707107
C1	AT1G55080	-0.864838	1.40146	-0.536622	-0.976817	1.37406	-0.397239	-0.646146	1.41251	-0.766363
C1	AT3G23570	-1.3431	1.05503	0.288074	0.895974	-1.39557	0.499601	-0.707107	1.41421	-0.707107
C1	AT1G23550	0.323381	1.03061	-1.35399	0.547275	0.855684	-1.40296	0.311139	1.03917	-1.35031
C1	AT1G62430	0.947313	0.435711	-1.38302	-1.23912	1.20985	0.0292714	1.26432	-1.18091	-0.0834097
C1	AT3G17410	1.37409	-0.976728	-0.397357	-0.187876	1.30783	-1.11995	1.19038	0.0660517	-1.25643
C1	AT1G51090	0.588479	0.819434	-1.40791	0.224072	1.09724	-1.32131	1.09168	-1.32441	0.232738
C1	AT5G54170	0.867106	0.533968	-1.40107	0.240228	1.08683	-1.32706	0	0	0
C1	AT1G25150	-1.04304	1.34859	-0.305552	-1.16592	1.27612	-0.110199	-0.707107	1.41421	-0.707107
C1	AT1G17050	0.907232	0.485904	-1.39314	-0.521682	1.39921	-0.877529	-0.707107	-0.707107	1.41421
C1	AT3G62690	-1.29729	1.13627	0.161012	1.20603	0.0366095	-1.24264	-0.556552	1.40419	-0.84764
C1	AT5G65550	-0.123883	1.28198	-1.1581	1.03851	0.31209	-1.3506	-0.707107	1.41421	-0.707107
C1	AT5G61640	-1.15868	1.28155	-0.122868	1.3256	-0.236076	-1.08952	-0.765022	1.41259	-0.647564
C1	AT5G49410	0.216796	1.10187	-1.31867	-1.24324	0.0378773	1.20537	0	0	0
C1	AT4G13990	-0.959029	1.37962	-0.420595	1.30831	-0.189132	-1.11918	1.08477	0.243403	-1.32817
C1	AT2G34770	-0.821313	1.40769	-0.586381	-0.857791	-0.544832	1.40262	1.40827	-0.591976	-0.816295
C1	AT2G29700	-1.41293	0.75861	0.654321	-0.392703	-0.980228	1.37293	1.41421	-0.707107	-0.707107
C1	AT4G03005	1.10389	0.21361	-1.3175	0.434221	0.948474	-1.3827	1.41421	-0.707107	-0.707107
C1	AT1G43130	-0.513455	1.3979	-0.884444	1.31564	-0.208581	-1.10706	-1.18264	1.2629	-0.0802684
C1	AT4G18195	-0.707107	-0.707107	1.41421	0.873885	0.525992	-1.39988	0	0	0
C1	AT1G03030	0.301598	1.04577	-1.34737	0.562853	0.842138	-1.40499	1.09631	0.225516	-1.32183
C1	AT1G20870	1.25509	-0.0631392	-1.19195	0.13583	1.15117	-1.287	0.308551	-1.34951	1.04096
C1	AT2G34317	0	0	0	-0.0868973	1.26588	-1.17898	0.116087	-1.27866	1.16257
C1	AT1G15340	0.612481	0.797684	-1.41017	-1.01784	-0.341368	1.35921	-0.707107	-0.707107	1.41421
C1	AT1G66370	1.22529	-0.00108875	-1.2242	0.798789	0.611275	-1.41006	1.24913	-1.19881	-0.0503253
C1	AT1G67420	-0.424421	1.3805	-0.956079	-0.646512	1.41253	-0.766017	0	0	0
C1	AT4G17530	1.20305	0.0422979	-1.24535	-1.01536	1.36019	-0.34483	-0.0410511	1.24475	-1.2037
C1	AT2G34460	1.41012	-0.611899	-0.798218	-1.26229	0.0789057	1.18338	0	0	0
C1	AT4G37420	-0.294429	1.34512	-1.05069	1.20632	0.0360572	-1.24238	1.40354	-0.551572	-0.851967
C1	AT5G16380	-1.09726	1.3213	-0.224045	0.794401	0.61606	-1.41046	-0.707107	1.41421	-0.707107
C1	AT2G42350	1.3434	-0.28899	-1.05441	1.41421	-0.706999	-0.707214	1.41421	-0.707107	-0.707107
C1	AT5G41170	1.2077	0.033411	-1.24111	0.0248868	1.21211	-1.237	0	0	0
C1	AT3G17710	-0.702241	1.4142	-0.711961	-0.258209	1.33326	-1.07505	1.27142	-0.0994207	-1.172
C1	AT3G01350	0.87366	0.526258	-1.39992	0.535573	0.865735	-1.40131	0	0	0
C1	AT1G03270	-0.290303	-1.05351	1.34381	1.32108	-0.223432	-1.09765	1.41415	-0.69531	-0.718838
C1	AT4G31115	0.761067	0.651737	-1.4128	-0.964599	1.37793	-0.413336	0	0	0
C1	AT1G78310	-1.38534	0.9389	0.446438	1.41104	-0.62356	-0.787483	-0.707107	1.41421	-0.707107
C1	AT5G45430	0.653735	0.759168	-1.4129	1.29464	-0.154428	-1.14021	1.35017	-1.03948	-0.310692
C1	AT5G07020	-1.04396	-0.304219	1.34818	-0.0861709	-1.17938	1.26555	0	0	0
C1	AT2G03020	-1.30287	0.175088	1.12778	1.28671	-0.135146	-1.15157	-0.234038	1.32488	-1.09084
C1	AT3G62740	1.29758	-0.161747	-1.13583	-1.38865	0.926146	0.462503	0	0	0
C1	AT1G68470	1.22724	-1.22224	-0.00500112	1.40309	-0.54823	-0.854859	1.41176	-0.777996	-0.633764
C1	AT3G51860	0.713316	0.70088	-1.4142	1.0382	0.312529	-1.35073	1.40715	-0.825866	-0.58128
C1	AT2G08145	0.489008	0.904693	-1.3937	-0.0978847	1.27075	-1.17287	-0.685566	1.414	-0.728431
C1	AT3G08710	0.948319	0.434421	-1.38274	-1.39337	0.90619	0.487179	0	0	0
C1	AT5G17210	0.847301	0.556941	-1.40424	-0.831864	1.40639	-0.574523	0.399049	0.975452	-1.3745
C1	AT1G11300	-1.37275	0.391975	0.980774	-0.890426	1.39671	-0.506289	0	0	0
C1	AT4G26700	0.659203	0.753952	-1.41316	1.24042	-0.0319759	-1.20844	1.31552	-0.208253	-1.10727
C1	AT1G01225	1.25464	-1.19249	-0.0621521	-0.103442	1.27319	-1.16974	0	0	0
C1	AT2G45560	-0.687238	1.41403	-0.726791	1.11496	0.195951	-1.31091	1.41186	-0.635338	-0.776524
C1	AT4G10250	-0.0794536	1.26254	-1.18308	-0.660303	1.4132	-0.7529	-0.707107	-0.707107	1.41421
C1	AT2G23090	1.32047	-1.09872	-0.221755	1.1896	0.0674956	-1.2571	1.37006	-0.381385	-0.988676
C1	AT2G25080	0.540926	0.861151	-1.40208	-0.688009	1.41404	-0.726034	-0.711347	-0.702858	1.41421
C1	AT5G56210	0.731678	0.682248	-1.41393	-0.837979	1.40557	-0.567593	-0.707107	1.41421	-0.707107
C1	AT5G43260	-1.17414	-0.0956148	1.26975	1.4112	-0.785517	-0.625683	1.0114	0.35034	-1.36174
C1	AT3G02515	-0.396419	1.37385	-0.977435	-1.41164	0.631958	0.779682	-0.881821	1.3984	-0.516583
C1	AT5G14140	1.38218	-0.431901	-0.950281	-0.999909	-0.366149	1.36606	-1.06954	1.33606	-0.266525
C1	AT4G27880	-1.39994	0.873558	0.526379	0.683527	-1.41395	0.730428	0	0	0
C1	AT3G21781	-0.602657	-0.806644	1.4093	1.41331	-0.662946	-0.750367	-1.41046	0.794445	0.616011
C1	AT3G54000	-1.18884	-0.0688927	1.25774	-0.419859	-0.959595	1.37945	-	-	0
C1	AT2G04040	-1.05938	1.34104	-0.281656	-0.167954	1.30005	-1.1321	1.41421	-0.707107	-0.707107
C1	AT1G71950	0.802619	0.607081	-1.4097	1.22848	-0.00751405	-1.22097	-0.448497	-0.937275	1.38577
C1	AT2G27490	1.33712	-0.269705	-1.06741	-1.40852	0.814056	0.594463	0.0376282	1.2055	-1.24313
C1	AT3G43505	0	0	0	-1.15183	-0.134694	1.28652	0	0	0
C1	AT2G14045	0.792888	0.617704	-1.41059	-1.3883	0.460751	0.927546	-0.910445	-0.481963	1.39241
C1	AT2G46660	-1.39864	0.880575	0.518065	1.07598	0.256799	-1.33278	1.41419	-0.714766	-0.69942
C1	AT4G09750	1.40694	-0.579405	-0.827534	-1.12721	1.30323	-0.176027	-1.31951	0.219116	1.1004
C1	AT3G22560	1.41411	-0.722049	-0.692059	1.38353	-0.945514	-0.438013	0.0260799	1.2115	-1.23758
C1	AT3G22900	0.770395	0.641871	-1.41227	-0.982526	1.37216	-0.389635	0	0	0
C1	AT2G43710	1.36687	-0.997675	-0.369197	0.372805	-1.36783	0.995021	0.682307	0.73162	-1.41393
C1	AT4G18740	0.603367	0.806	-1.40937	-0.579903	1.40699	-0.827091	-0.707107	1.41421	-0.707107
C1	AT1G27760	1.26249	-0.0793413	-1.18315	-0.0141559	1.23176	-1.21761	0.392505	0.980376	-1.37288
C1	AT2G36630	0.938727	0.446658	-1.38538	-0.434567	-0.948205	1.38277	-0.707107	1.41421	-0.707107
C1	AT1G15960	1.40767	-0.586161	-0.82151	0.317478	1.03475	-1.35222	0	0	0
C1	AT5G51740	0.0785822	1.18356	-1.26214	0.810626	0.598263	-1.40889	-0.475901	1.39127	-0.915366
C1	AT1G60170	1.17491	-1.26914	0.0942342	-1.38863	0.926207	0.462426	-0.707107	1.41421	-0.707107
C1	AT1G67900	1.03813	-1.35076	0.312624	1.29362	-1.1417	-0.151919	-1.37732	0.966584	0.410736
C1	AT2G43180	0.073578	1.1863	-1.25988	0.0443151	1.20199	-1.2463	-0.693467	1.41413	-0.720659
C1	AT4G18580	1.29948	-0.166511	-1.13297	-0.710256	1.41421	-0.703953	0	0	0
C1	AT1G43620	1.14316	0.149457	-1.29261	-1.12941	1.30181	-0.172399	1.41421	-0.707107	-0.707107
C1	AT3G58270	1.05646	0.285965	-1.34243	-0.86585	1.40129	-0.535439	-1.21558	1.23371	-0.018136
C1	AT3G57030	-1.17684	1.2676	-0.0907616	1.23635	-0.0235488	-1.2128	1.41367	-0.740724	-0.672948
C1	AT3G24120	-0.3212	1.35334	-1.03214	1.09596	0.226072	-1.32203	0	0	0
C1	AT2G03730	1.29355	-0.151757	-1.14179	-1.40181	0.539042	0.862766	-0.0490977	1.24856	-1.19946
C1	AT3G50880	-0.973394	1.37517	-0.401772	-0.554403	1.40391	-0.84951	-1.33421	1.0732	0.261011
C1	AT5G12310	0.500008	0.895637	-1.39565	-1.41009	0.611623	0.79847	-0.622598	1.41097	-0.788373
C1	AT3G25160	-0.0996226	1.27151	-1.17189	1.07724	0.254899	-1.33214	1.41338	-0.748846	-0.664529
C1	AT2G35150	-1.30305	0.17555	1.1275	1.4026	-0.544683	-0.857919	0	0	0
C1	AT5G35420	0.516738	0.881691	-1.39843	-0.437809	1.38348	-0.945674	1.38688	-0.933083	-0.453794
C1	AT1G13870	0.295674	1.04984	-1.34552	-0.980609	1.3728	-0.392195	-0.707107	-0.707107	1.41421
C1	AT1G55680	1.1233	0.18243	-1.30573	-1.03327	1.35285	-0.319581	-0.466816	1.38951	-0.92269
C1	AT5G67030	-0.684939	1.41398	-0.729045	1.23488	-0.020528	-1.21435	-0.709884	1.41421	-0.704326
C1	AT1G60940	0.154572	1.14012	-1.29469	0.715346	0.698835	-1.41418	0.796369	0.613916	-1.41028
C1	AT2G20560	0.367717	0.99876	-1.36648	1.06199	0.277795	-1.33978	-0.0878019	1.26628	-1.17848
C1	AT4G30370	-1.36998	0.988917	0.381059	-0.617451	-0.793121	1.41057	0	0	0
C1	AT1G73680	0.986586	-1.37078	0.384196	1.40539	-0.839263	-0.566131	-0.72137	1.41412	-0.692747
C1	AT4G38740	-1.39694	0.889319	0.507619	1.17829	0.0881472	-1.26644	-0.707107	1.41421	-0.707107
C1	AT1G32530	0.288418	1.0548	-1.34321	1.291	-0.145505	-1.14549	0.765558	0.646998	-1.41256
C1	AT3G08040	1.39415	-0.902656	-0.491492	0.53994	-1.40194	0.861997	1.36607	-0.999875	-0.366196
C1	AT5G39410	-0.758388	1.41294	-0.654555	1.08257	0.246766	-1.32934	-0.601115	1.40916	-0.808043
C1	AT2G47260	-0.230208	1.32351	-1.09331	1.29032	-1.14646	-0.143856	-0.217935	1.31908	-1.10115
C1	AT1G14170	1.40779	-0.587321	-0.820472	1.20854	-1.24033	0.0317827	0	0	0
C1	AT3G30775	-1.14884	-0.139813	1.28865	1.17404	0.0957886	-1.26983	0	0	0
C1	AT4G05775	0.982365	0.389851	-1.37222	0.0326661	-1.24075	1.20809	0	0	0
C1	AT2G05580	-0.766258	1.41252	-0.646257	1.26508	-0.0851135	-1.17997	0.50293	-1.39615	0.893216
C1	AT1G32710	0.332875	1.0239	-1.35677	1.3836	-0.438352	-0.945249	1.41421	-0.707107	-0.707107
C1	AT2G36970	-0.964516	1.37796	-0.413443	1.37411	-0.397442	-0.976664	1.00211	0.36314	-1.36525
C1	AT5G03795	1.31376	-1.11022	-0.20354	1.22625	-0.0030143	-1.22323	1.10567	-1.31646	0.210796
C1	AT3G07310	-1.37984	0.958298	0.421544	-0.103697	-1.1696	1.2733	-0.675643	-0.73811	1.41375
C1	AT4G03200	-0.295312	1.3454	-1.05009	0.506956	0.889871	-1.39683	1.40701	-0.580057	-0.826955
C1	AT3G27110	-1.07132	1.33516	-0.263838	1.36351	-0.356746	-1.00676	1.37659	-0.407662	-0.968926
C1	AT1G76070	-1.35332	1.03218	0.32114	0.835283	0.570653	-1.40594	0.202228	1.11104	-1.31327
C1	AT4G34480	-0.874892	1.39969	-0.524803	1.24999	-0.052159	-1.19783	0.095852	-1.26985	1.174
C1	AT4G11200	0.78315	0.628232	-1.41138	-1.3828	0.948111	0.434688	-0.515016	1.39815	-0.883136
C1	AT3G29090	-0.303104	1.34784	-1.04473	1.00286	0.362109	-1.36497	-0.621154	1.41086	-0.789707
C1	AT3G16740	-0.627214	1.41131	-0.784096	0.289775	1.05387	-1.34365	-0.549184	1.40322	-0.854035
C1	AT5G40420	-0.210288	1.31627	-1.10599	1.22775	-0.00602275	-1.22172	1.41421	-0.70553	-0.708683
C1	AT4G10330	-0.575474	1.4065	-0.831023	0.296731	1.04912	-1.34585	0	0	0
C1	AT3G03870	-0.810805	1.40887	-0.598065	-0.537718	-0.863901	1.40162	-0.707107	1.41421	-0.707107
C1	AT2G27940	0.275386	1.06361	-1.33899	1.41345	-0.666609	-0.746846	0.0225841	-1.23588	1.2133
C1	AT3G61220	0.874073	0.525771	-1.39984	-0.974955	1.37466	-0.399708	0	0	0
C1	AT1G11020	-0.0696562	1.25809	-1.18843	-0.359822	1.36435	-1.00453	-0.706117	1.41421	-0.708096
C1	AT3G60590	1.03101	0.322811	-1.35382	-1.40218	0.860529	0.54165	-1.07918	-0.251946	1.33113
C1	AT4G32750	-0.14929	1.29255	-1.14326	-1.3674	0.996206	0.371196	0	0	0
C1	AT1G05150	-0.627936	1.41136	-0.783425	0.821045	0.58668	-1.40773	-0.707228	1.41421	-0.706986
C1	AT2G31350	1.27551	-0.108777	-1.16673	0.204331	1.10973	-1.31406	-0.847931	-0.556217	1.40415
C1	AT3G26580	-1.30068	1.13115	0.169523	1.01297	0.348164	-1.36113	-0.0530505	1.25041	-1.19736
C1	AT5G22460	1.06049	0.280019	-1.34051	1.03788	0.31299	-1.35087	1.41421	-0.707107	-0.707107
C1	AT3G52020	1.20279	0.0427866	-1.24558	1.41252	-0.646342	-0.766178	1.41196	-0.636867	-0.775093
C1	AT1G06473	0.271424	1.06626	-1.33769	1.2639	-0.0824867	-1.18142	0	0	0
C1	AT2G01740	0.352102	1.01013	-1.36223	-1.41421	0.708787	0.705425	-0.0236005	-1.21277	1.23637
C1	AT2G46340	0.534206	0.866903	-1.40111	0.0682174	1.18921	-1.25743	-0.707107	-0.707107	1.41421
C1	AT2G19310	-1.32916	1.08291	0.246258	1.2435	-0.0384111	-1.20509	1.29153	-0.146798	-1.14473
C1	AT1G80180	-1.41276	0.650869	0.761892	-0.153987	-1.14047	1.29446	0	0	0
C1	AT2G26750	-0.455337	-0.931858	1.38719	1.38502	-0.940064	-0.44496	-1.34077	1.05994	0.28083
C1	AT1G52650	-0.193747	1.31007	-1.11632	-1.29223	1.14371	0.148518	0	0	0
C1	AT3G20140	1.29143	-0.146552	-1.14487	1.33645	-0.267681	-1.06877	0	0	0
C1	AT5G05600	1.41063	-0.618135	-0.792491	1.414	-0.685663	-0.728336	0.386721	-1.37142	0.984703
C1	AT3G14710	1.39683	-0.889848	-0.506984	0.586651	0.821071	-1.40772	-0.793615	1.41053	-0.616914
C1	AT1G23800	1.38442	-0.442119	-0.942297	1.29622	-0.158364	-1.13786	0	0	0
C1	AT1G31120	1.19774	0.0523378	-1.25007	-1.22535	1.22414	0.00121435	1.41421	-0.707107	-0.707107
C1	AT1G02750	0.820415	0.587385	-1.4078	-1.1119	-0.200855	1.31276	-0.671391	-0.742232	1.41362
C1	AT5G17570	-1.35458	0.325383	1.0292	-0.30011	1.34691	-1.0468	-0.707107	1.41421	-0.707107
C1	AT5G35375	0.638536	-1.41206	0.773529	1.39095	-0.474267	-0.916687	0	0	0
C1	AT2G31305	1.20128	0.0456578	-1.24694	-1.3878	0.929493	0.458309	-0.707107	-0.707107	1.41421
C1	AT5G49930	1.41059	-0.792946	-0.617641	-0.671391	-0.742231	1.41362	1.41016	-0.797775	-0.612382
C1	AT5G65140	1.07235	0.262292	-1.33464	1.40942	-0.603932	-0.805486	1.41077	-0.619917	-0.790849
C1	AT1G54200	-1.41239	0.643989	0.7684	0.000612317	-1.22505	1.22444	-1.2966	1.1373	0.159308
C1	AT4G39675	1.32275	-0.228067	-1.09468	1.36713	-0.370181	-0.996952	0	0	0
C1	AT5G38160	0	0	0	1.41299	-0.757412	-0.655579	1.20652	-1.24219	0.0356725
C1	AT3G00470	1.41385	-0.679348	-0.734507	1.219	0.0114045	-1.23041	1.41421	-0.707107	-0.707107
C1	AT2G23510	1.41397	-0.729721	-0.684249	1.34305	-1.05515	-0.287897	-0.643583	-0.768782	1.41237
C1	AT3G23180	1.34523	-0.294769	-1.05046	-0.576334	-0.830261	1.40659	1.39051	-0.918558	-0.47195
C1	AT2G28500	-0.790983	-0.619772	1.41075	1.41004	-0.61101	-0.799031	1.32529	-1.09008	-0.235213
C1	AT2G35540	-1.29471	1.14009	0.154618	-0.190605	1.30887	-1.11827	-0.707107	1.41421	-0.707107
C1	AT1G60650	0.424649	0.955903	-1.38055	-1.2968	1.13701	0.159789	1.40392	-0.554445	-0.849473
C1	AT5G52070	0.767614	0.644821	-1.41244	-0.974246	-0.400646	1.37489	-0.377043	1.36894	-0.991893
C1	AT2G46960	1.41405	-0.725837	-0.68821	1.33758	-0.2711	-1.06648	-1.41071	0.791493	0.619219
C1	AT1G52520	-0.0171141	1.23321	-1.2161	-1.41405	0.725456	0.688597	0.972808	0.402546	-1.37535
C1	AT1G56660	1.39419	-0.491733	-0.902458	-0.803972	1.40957	-0.605596	0.0768618	1.1845	-1.26137
C1	AT4G33280	1.15169	0.134931	-1.28662	-0.617972	-0.792642	1.41061	1.41421	-0.707107	-0.707107
C1	AT4G10920	1.14647	0.143844	-1.29032	-0.865091	1.40142	-0.536327	-0.458314	-0.929489	1.3878
C1	AT5G42870	0.570114	0.835758	-1.40587	1.39128	-0.475957	-0.91532	-0.811045	-0.597799	1.40884
C1	AT4G01120	1.21777	0.0138237	-1.2316	1.39892	-0.519851	-0.879072	-0.720255	1.41413	-0.693877
C1	AT1G48000	1.37717	-0.410114	-0.967059	1.39713	-0.888335	-0.508799	0.475424	-1.39118	0.915752
C1	AT3G06170	-0.985373	-0.385824	1.3712	-1.33471	1.07221	0.262497	-0.956173	1.38047	-0.424299
C1	AT5G08290	0.587626	0.820198	-1.40782	-1.05461	1.3433	-0.288691	0	0	0
C1	AT4G22990	1.40018	-0.52799	-0.872191	-1.34463	1.05177	0.292861	1.41225	-0.641545	-0.770701
C1	AT3G17520	-0.760212	1.41285	-0.652637	1.24369	-0.0388159	-1.20488	1.4142	-0.701722	-0.712478
C1	AT5G54530	-1.09309	-0.230544	1.32363	1.04308	0.3055	-1.34858	-0.707107	-0.707107	1.41421
C1	AT4G16440	-0.308962	1.34964	-1.04068	-0.673109	1.41368	-0.740568	-0.707107	1.41421	-0.707107
C1	AT2G39210	-1.05075	-0.29435	1.3451	1.40965	-0.80311	-0.606543	-0.707107	-0.707107	1.41421
C1	AT1G69430	0.546664	0.856212	-1.40288	-0.561524	1.40483	-0.843301	0	0	0
C1	AT1G63440	1.39519	-0.897804	-0.497386	0.2876	1.05535	-1.34295	0.850597	-1.40375	0.553152
C1	AT2G42950	0.723778	0.690304	-1.41408	0.996722	0.370493	-1.36722	1.41413	-0.693649	-0.72048
C1	AT5G13720	-1.21998	-0.00948464	1.22946	1.40636	-0.832061	-0.5743	0	0	0
C1	AT5G22270	1.35147	-0.314974	-1.03649	1.38281	-0.434738	-0.948072	-0.591724	1.40825	-0.816521
C1	AT1G51360	-1.37798	0.964436	0.413549	1.22122	-1.22824	0.00702506	-0.707107	-0.707107	1.41421
C1	AT2G34380	-0.388989	1.372	-0.98301	0.802316	0.607414	-1.40973	-0.83234	1.40633	-0.573986
C1	AT4G18920	0.729787	0.684182	-1.41397	1.19451	0.0583882	-1.25289	1.12491	0.179797	-1.3047
C1	AT2G17780	0.916552	0.474434	-1.39099	0.663854	0.749495	-1.41335	1.40611	-0.572092	-0.834014
C1	AT5G21990	-0.411901	1.3776	-0.965695	0.588518	0.819399	-1.40792	-0.550943	1.40345	-0.852512
C1	AT1G80160	1.2225	0.00448315	-1.22698	0.79852	0.611568	-1.41009	1.33806	-0.272561	-1.0655
C1	AT3G16190	0.549765	0.853532	-1.4033	-0.967568	1.37701	-0.409446	-0.707107	1.41421	-0.707107
C1	AT5G24910	1.10054	-1.31943	0.218895	1.41417	-0.716706	-0.697464	1.29366	-0.152023	-1.14164
C1	AT2G42975	0.180513	1.12447	-1.30498	0.909885	0.482652	-1.39254	1.0695	-1.33608	0.266581
C1	AT5G50230	-0.390619	1.37241	-0.981789	-0.652449	1.41284	-0.760391	-0.719253	1.41414	-0.69489
C1	AT3G05220	-0.925864	-0.462855	1.38872	-0.970457	-0.405647	1.3761	-1.40932	0.806483	0.602835
C1	AT4G25580	-1.32562	1.08948	0.236135	1.1065	0.209476	-1.31597	1.33856	-0.274081	-1.06448
C1	AT2G23590	0.120118	1.16026	-1.28038	0.687256	0.726773	-1.41403	1.41411	-0.721635	-0.692478
C1	AT1G05340	0.970615	0.405439	-1.37605	1.27383	-0.104911	-1.16891	1.41397	-0.684365	-0.729607
C1	AT2G32000	0.203386	1.11032	-1.31371	1.03562	0.316234	-1.35185	0	0	0
C1	AT5G51130	0.58135	0.825803	-1.40715	-0.519828	1.39892	-0.879092	-0.707107	1.41421	-0.707107
C1	AT1G11530	1.02098	0.336973	-1.35796	-1.01983	1.35842	-0.338595	0	0	0
C1	AT2G22910	-0.480055	1.39205	-0.911997	1.1141	0.197334	-1.31143	-0.707107	1.41421	-0.707107
C1	AT1G31010	0.920691	0.469302	-1.38999	0.224348	-1.32141	1.09706	0.722171	-1.41411	0.691935
C1	AT5G04330	-1.34616	0.297723	1.04844	1.30263	-0.174494	-1.12814	1.21013	0.028733	-1.23886
C1	AT1G65730	0.987656	0.382757	-1.37041	0.792185	0.618468	-1.41065	1.40285	-0.546492	-0.85636
C1	AT1G73750	-1.10029	-0.219288	1.31958	1.39717	-0.888168	-0.508999	-0.707107	1.41421	-0.707107
C1	AT4G38380	-1.29191	1.14418	0.147734	0.3563	1.00709	-1.36339	-0.855569	-0.547408	1.40298
C1	AT3G57770	0.414031	0.964067	-1.3781	-1.24602	1.20229	0.0437297	0	0	0
C1	AT4G27990	-1.41251	0.646128	0.76638	0.788504	0.622456	-1.41096	-0.707107	1.41421	-0.707107
C1	AT2G43190	0.146732	1.14477	-1.2915	-1.04671	1.34695	-0.300241	-0.689581	1.41407	-0.724489
C1	AT3G53950	-1.30034	0.168671	1.13167	0.816753	0.591467	-1.40822	-0.707107	1.41421	-0.707107
C1	AT5G09480	-0.552068	-0.851537	1.4036	0.877097	-1.39929	0.522194	-0.339947	1.35881	-1.01886
C1	AT2G28120	-0.173371	1.30219	-1.12882	0.507635	0.889305	-1.39694	-0.714129	1.41419	-0.700061
C1	AT3G07360	0.786989	-1.41108	0.624094	1.34791	-1.04457	-0.303343	-1.38537	0.446584	0.938785
C1	AT5G37340	-1.23437	1.21488	0.0194921	-0.0998961	1.27163	-1.17174	-0.713951	1.41419	-0.700241
C1	AT4G25230	1.38749	-0.456779	-0.930711	-0.177234	1.30371	-1.12647	1.41421	-0.707107	-0.707107
C1	AT4G12240	-1.18381	1.26194	-0.0781295	0.00274401	1.22337	-1.22611	0	0	0
C1	AT5G04200	1.30167	-1.12963	-0.172038	1.26346	-1.18196	-0.0814925	-0.771486	1.4122	-0.64071
C1	AT4G37390	0.382116	0.988132	-1.37025	1.32691	-0.239806	-1.08711	0.548552	0.854581	-1.40313
C1	AT3G49240	0.63576	0.77613	-1.41189	0.15204	-1.29367	1.14163	-0.0616955	1.25443	-1.19273
C1	AT2G37975	0.929003	0.458924	-1.38793	-0.976637	1.37411	-0.397478	-0.662695	1.4133	-0.750607
C1	AT5G45410	1.30353	-0.176772	-1.12675	-0.79993	1.40996	-0.610027	-0.641143	1.41222	-0.771079
C1	AT1G72645	1.01711	0.342399	-1.35951	-1.35288	1.03321	0.31967	0	0	0
C1	AT5G02020	0.67708	0.736714	-1.41379	-1.16281	1.27848	-0.11567	0	0	0
C1	AT1G03070	1.09626	-1.32186	0.225601	1.37133	-0.386349	-0.984981	1.41421	-0.707107	-0.707107
C1	AT4G09080	1.33308	-0.257681	-1.0754	-1.18759	1.25879	-0.0711961	-0.478466	1.39175	-0.913287
C1	AT1G65380	-0.458748	1.38789	-0.929144	-1.19065	1.2562	-0.0655486	0.151213	-1.29333	1.14212
C1	AT3G05260	-0.345958	1.36051	-1.01455	1.19886	0.0502216	-1.24908	1.41417	-0.697073	-0.717093
C1	AT2G36220	-1.413	0.65576	0.75724	1.29447	-0.154018	-1.14045	1.41421	-0.707107	-0.707107
C1	AT5G52890	0.557255	0.847028	-1.40428	0.529561	-1.40042	0.870857	0	0	0
C1	AT4G33980	0.647113	0.76545	-1.41256	1.09258	0.231331	-1.32391	1.4132	-0.75301	-0.660188
C1	AT3G22990	-0.712552	1.4142	-0.701648	1.20711	0.034546	-1.24165	-0.26335	1.335	-1.07165
C1	AT5G54290	-1.2451	1.20332	0.0417879	0.842723	0.562185	-1.40491	-0.649351	1.41268	-0.763331
C1	AT2G39250	1.21833	0.0127318	-1.23106	1.23116	-1.21823	-0.0129296	0.61506	-1.41038	0.795319
C1	AT1G04107	0.903313	0.490691	-1.394	-0.550362	-0.853015	1.40338	0	0	0
C1	AT4G23920	0.277774	-1.33977	1.062	0.313294	1.03767	-1.35096	0	0	0
C1	AT1G09765	-0.676237	-0.737533	1.41377	1.28594	-0.133305	-1.15264	1.41354	-0.668935	-0.744603
C1	AT3G03440	-0.813969	-0.59456	1.40853	1.34785	-0.303141	-1.04471	0	0	0
C1	AT1G79520	1.37054	-0.38327	-0.987274	-0.932679	-0.454303	1.38698	-1.36107	0.347932	1.01313
C1	AT1G34000	-1.40366	0.552517	0.851147	-0.44187	-0.942492	1.38436	0	0	0
C1	AT1G76020	-1.18358	-0.0785444	1.26213	1.38961	-0.467369	-0.922246	-1.40481	0.56142	0.843392
C1	AT5G13220	1.27565	-0.10912	-1.16653	1.394	-0.903322	-0.49068	-0.464501	-0.924546	1.38905
C1	AT3G22640	-0.0195395	1.2344	-1.21486	1.20411	0.040281	-1.24439	1.40448	-0.845701	-0.558776
C1	AT5G64780	1.39481	-0.495246	-0.899569	1.38552	-0.447302	-0.938219	-0.0898426	-1.17735	1.26719
C1	AT2G41178	-0.927827	-0.460399	1.38823	1.39754	-0.886276	-0.511265	0.7646	-1.41261	0.64801
C1	AT4G27350	-0.374371	-0.993867	1.36824	1.22862	-1.22083	-0.00779701	-0.988386	-0.381776	1.37016
C1	AT1G69790	0.522795	0.87659	-1.39938	0.865343	0.536032	-1.40137	1.31401	-1.10981	-0.204196
C1	AT1G05330	0.122634	1.15881	-1.28145	-0.116537	1.27885	-1.16231	-0.707107	1.41421	-0.707107
C1	AT5G01990	-1.14072	-0.153573	1.29429	1.00323	0.361608	-1.36484	-0.971916	-0.403724	1.37564
C1	AT5G18770	1.28691	-0.135613	-1.15129	-1.29435	1.14063	0.153722	-0.707107	1.41421	-0.707107
C1	AT1G49390	-0.318087	1.35241	-1.03432	0.523885	0.875668	-1.39955	0	0	0
C1	AT4G27530	0.235909	1.08963	-1.32554	1.24016	-0.0314411	-1.20872	0	0	0
C1	AT4G16830	-1.40452	0.845437	0.55908	-0.794533	1.41045	-0.615916	-0.895186	-0.500554	1.39574
C1	AT5G05965	0.0220382	1.21358	-1.23562	1.38201	-0.431114	-0.950893	-0.871538	-0.52876	1.4003
C1	AT2G43720	0.949259	0.433214	-1.38247	-0.676092	-0.737675	1.41377	1.41421	-0.707107	-0.707107
C1	AT1G69960	1.37052	-0.38319	-0.987335	1.13655	0.160553	-1.2971	-1.29549	1.13895	0.156542
C1	AT3G25805	-1.16702	1.27528	-0.108261	1.28833	-1.1493	-0.139031	-0.835199	1.40595	-0.570749
C1	AT4G14990	1.17657	0.0912408	-1.26781	-1.194	-0.0593248	1.25333	-0.193373	1.30993	-1.11655
C1	AT5G53270	0.0570936	1.1952	-1.25229	1.01314	0.347928	-1.36107	1.38744	-0.930923	-0.456513
C1	AT1G64330	0.997267	0.369752	-1.36702	-1.04455	1.34792	-0.303365	0	0	0
C1	AT1G13820	-0.803136	-0.606514	1.40965	1.41172	-0.633156	-0.778563	0	0	0
C1	AT5G18100	-0.767029	1.41247	-0.645441	0.392105	0.980676	-1.37278	0	0	0
C1	AT4G21580	1.21279	-1.23636	0.0235666	0.673582	0.740109	-1.41369	-0.257288	1.33295	-1.07566
C1	AT2G07722	-	-	-	-	-	-	-	-	-
C1	AT1G25422	-1.37889	0.417432	0.96146	1.41008	-0.611432	-0.798645	1.41421	-0.711256	-0.70295
C1	AT5G23280	-0.843062	1.40486	-0.561798	0.581247	-1.40714	0.825895	1.21012	0.0287527	-1.23887
C1	AT3G01570	-0.381919	1.3702	-0.988279	1.28886	-0.140312	-1.14855	0	0	0
C1	AT5G47650	-0.341482	1.35925	-1.01776	0.659099	0.754052	-1.41315	-0.707107	-0.707107	1.41421
C1	AT1G64795	-0.910193	1.39247	-0.482272	1.29378	-1.14146	-0.152322	-0.0785256	1.26212	-1.18359
C1	AT1G67620	-0.970512	1.37609	-0.405575	-1.05592	-0.286762	1.34268	1.40515	-0.564131	-0.841018
C1	AT4G21120	-0.924117	-0.465037	1.38915	0.921773	0.467957	-1.38973	1.107	0.208674	-1.31568
C1	AT1G64840	-0.162072	1.29771	-1.13564	-0.883233	1.39813	-0.5149	-1.35412	1.03028	0.323846
C1	AT5G02750	-1.04776	1.34647	-0.298711	1.23775	-0.0264456	-1.21131	1.41421	-0.707107	-0.707107
C1	AT1G14590	-1.32144	0.22443	1.09701	1.25841	-0.070369	-1.18804	1.41394	-0.730883	-0.683061
C1	AT1G30260	-0.703892	-0.710316	1.41421	1.31317	-0.20195	-1.11122	1.39822	-0.515436	-0.882784
C1	AT4G26750	-1.38871	0.462791	0.925915	1.13661	0.160458	-1.29707	1.41286	-0.652886	-0.759975
C1	AT1G73210	1.27913	-0.1172	-1.16193	-0.716752	1.41417	-0.697417	0.433597	-1.38256	0.948961
C1	AT5G45870	0.695547	0.718604	-1.41415	1.3883	-0.460745	-0.92755	1.26215	-1.18355	-0.0786005
C1	AT1G28540	-1.41217	0.640264	0.771906	1.11946	0.188674	-1.30813	-0.707107	1.41421	-0.707107
C1	AT3G43520	-1.30779	1.12001	0.187776	0.00686798	1.2213	-1.22816	-0.707107	1.41421	-0.707107
C1	AT5G59845	1.41421	-0.707107	-0.707107	0	0	0	0	0	0
C1	AT2G43760	1.06729	0.269896	-1.33718	-1.41164	0.779708	0.631929	0	0	0
C1	AT1G79850	-1.32872	1.08373	0.244996	-0.847997	-0.556142	1.40414	0	0	0
C1	AT1G73730	1.19045	0.0659344	-1.25638	-1.41419	0.713533	0.700661	0	0	0
C1	AT1G70610	-1.28343	1.15611	0.127326	-1.29593	0.157642	1.13829	-0.806255	-0.603085	1.40934
C1	AT1G16840	-1.40523	0.840434	0.564798	1.15389	-1.28504	0.13115	-0.695393	1.41415	-0.718757
C1	AT1G23970	0.555613	0.848457	-1.40407	-1.27204	0.100821	1.17122	-0.890168	1.39677	-0.506599
C1	AT3G19500	1.36719	-0.370397	-0.996793	1.38424	-0.441321	-0.942923	0	0	0
C1	AT5G65060	-1.26928	1.17473	0.0945427	-1.22261	-0.00425992	1.22687	0	0	0
C1	AT5G37070	1.21858	0.0122315	-1.23081	-1.30445	1.12531	0.179139	-0.707107	-0.707107	1.41421
C1	AT2G34850	0.892706	-1.39625	0.503545	-1.40006	0.87285	0.527214	1.41401	-0.727873	-0.686135
C1	AT5G61270	1.05901	0.282204	-1.34121	1.22483	-0.000173025	-1.22466	-0.707107	-0.707107	1.41421
C1	AT1G71840	0.907307	0.485812	-1.39312	-1.27082	1.17277	0.0980483	1.41421	-0.707107	-0.707107
C1	AT2G44200	1.02122	0.336641	-1.35786	0.672407	0.741248	-1.41365	-0.732687	1.4139	-0.681214
C1	AT2G43020	1.05247	0.291836	-1.3443	1.20985	0.0292579	-1.23911	-0.707107	1.41421	-0.707107
C1	AT5G50450	-1.40291	0.546897	0.856011	0.802825	0.606856	-1.40968	1.41421	-0.707107	-0.707107
C1	AT1G04560	-0.358686	1.36404	-1.00535	1.35072	-0.312495	-1.03822	0.435464	-1.38297	0.947505
C1	AT2G31985	0.537929	0.86372	-1.40165	1.1624	0.116388	-1.27878	-0.707107	1.41421	-0.707107
C1	AT3G49740	-0.300007	1.34687	-1.04687	-1.19497	-0.0575313	1.2525	1.40858	-0.595058	-0.81352
C1	AT1G54217	1.32289	-0.228453	-1.09443	-0.833009	1.40624	-0.573229	0	0	0
C1	AT3G12570	1.04278	0.305933	-1.34871	-0.410208	1.37719	-0.966987	0	0	0
C1	AT1G09140	0.951975	0.42972	-1.3817	0.678707	0.735132	-1.41384	-0.232958	1.32449	-1.09154
C1	AT5G38210	-1.39037	0.919126	0.471246	1.28726	-1.15079	-0.136469	1.40959	-0.605799	-0.803787
C1	AT1G03950	0.987417	0.383078	-1.3705	-0.987657	1.37041	-0.382757	-1.41162	0.63171	0.779912
C1	AT4G26740	0.895678	0.499959	-1.39564	1.36303	-0.355009	-1.00802	1.41418	-0.715907	-0.69827
C1	AT3G28160	0.557169	-1.40427	0.847102	-0.125078	1.28248	-1.15741	1.41421	-0.707107	-0.707107
C1	AT5G35200	1.22358	0.00233319	-1.22591	-1.38244	0.433044	0.949391	0	0	0
C1	AT5G04380	1.3411	-0.28184	-1.05926	1.40777	-0.820642	-0.587131	1.41104	-0.787502	-0.623539
C1	AT4G00755	1.37756	-0.411739	-0.965819	-1.21916	1.23026	-0.011097	-0.707107	-0.707107	1.41421
C1	AT2G32900	-0.619645	1.41074	-0.791099	1.34203	-1.0573	-0.28473	-0.0972537	1.27047	-1.17322
C1	AT5G62100	1.35237	-1.03439	-0.317981	1.41283	-0.760573	-0.652257	-0.690366	1.41408	-0.723716
C1	AT5G39520	0.289193	1.05427	-1.34346	1.09089	0.233958	-1.32485	-0.669761	-0.743807	1.41357
C1	AT2G20900	-1.41372	0.739342	0.674374	1.04518	-1.34764	0.302456	0	0	0
C1	AT2G18570	-1.31743	1.10401	0.213421	1.37924	-0.418914	-0.960322	1.40324	-0.853926	-0.54931
C1	AT4G33905	0.131315	-1.28511	1.1538	0.881126	0.51741	-1.39854	0	0	0
C1	AT1G72770	1.14248	0.150604	-1.29308	-0.136595	1.28732	-1.15072	0	0	0
C1	AT1G09970	-0.915011	1.39135	-0.47634	0.987305	0.38323	-1.37053	0.571432	0.834596	-1.40603
C1	AT2G37970	-0.529023	1.40034	-0.871315	1.08036	0.250151	-1.33051	0.340247	1.01865	-1.35889
C1	AT5G19310	1.41332	-0.663188	-0.750134	-0.773285	1.41208	-0.638795	-1.03681	1.35133	-0.314524
C1	AT1G55000	-0.929799	1.38772	-0.457925	-0.929209	-0.458666	1.38787	-0.584781	1.40752	-0.822744
C1	AT3G22500	-1.17734	1.2672	-0.0898597	1.22174	0.00599357	-1.22773	1.40758	-0.58527	-0.822307
C1	AT4G16765	1.18036	0.0844016	-1.26476	-1.4124	0.768236	0.644162	1.36941	-0.99053	-0.378885
C1	AT1G01360	-0.0493083	1.24865	-1.19935	1.34945	-1.04112	-0.308324	0	0	0
C1	AT3G10210	-0.185465	1.3069	-1.12144	-0.884875	1.39782	-0.512941	0	0	0
C1	AT1G14760	-0.187895	1.30783	-1.11994	1.09505	0.22749	-1.32254	1.41419	-0.713949	-0.700242
C1	AT2G19320	0.730226	0.683733	-1.41396	1.29103	-0.145595	-1.14544	1.36439	-1.00443	-0.359953
C1	AT2G28130	1.18735	0.0716533	-1.259	-1.25739	0.0681409	1.18925	0	0	0
C1	AT5G47070	1.28596	-0.133352	-1.15261	0.0352835	1.20672	-1.24201	-0.707107	1.41421	-0.707107
C1	AT3G47300	-0.0680862	1.25737	-1.18928	-0.13284	-1.15291	1.28575	0	0	0
C1	AT3G51120	0.256837	-1.3328	1.07596	-0.360797	-1.00382	1.36462	-0.707107	1.41421	-0.707107
C1	AT5G07220	1.26921	-1.17481	-0.0943999	1.40481	-0.561417	-0.843394	1.41221	-0.771251	-0.64096
C1	AT3G09600	-0.0550402	-1.1963	1.25134	1.41096	-0.622497	-0.788467	0	0	0
C1	AT5G37485	0.82693	0.580085	-1.40701	1.05928	0.281799	-1.34108	-0.670096	1.41358	-0.743482
C1	AT3G57990	-1.38205	0.950748	0.431301	-0.522589	-0.876763	1.39935	-0.707107	1.41421	-0.707107
C1	AT2G47600	1.38403	-0.943691	-0.440341	-0.244658	-1.08395	1.32861	0	0	0
C1	AT1G78070	1.02613	0.32972	-1.35585	1.217	0.0153509	-1.23235	1.39565	-0.895632	-0.500014
C1	AT3G23440	1.41222	-0.77119	-0.641026	-0.181108	-1.12411	1.30521	-0.707107	1.41421	-0.707107
C1	AT1G24490	-1.22838	0.00729366	1.22108	1.13978	0.155152	-1.29493	-0.354991	1.36303	-1.00804
C1	AT1G17080	-0.241215	-1.08619	1.32741	1.1855	0.0750334	-1.26054	1.28666	-0.135028	-1.15164
C1	AT1G56090	-1.35759	1.0219	0.33569	0.764367	0.648257	-1.41262	0	0	0
C1	AT5G50170	0.210544	1.10582	-1.31637	-0.250797	1.33073	-1.07993	0	0	0
C1	AT1G18610	-0.265557	-1.07018	1.33574	0.118131	-1.27953	1.1614	-0.73205	1.41392	-0.681867
C1	AT5G23460	0.226977	1.09538	-1.32236	0.541188	0.860926	-1.40211	-0.533769	-0.867275	1.40104
C1	AT5G44000	-1.34694	0.300236	1.04671	-0.114594	1.27801	-1.16342	-0.863715	1.40165	-0.537935
C1	AT2G22080	1.19166	0.0636778	-1.25534	0.918222	0.472366	-1.39059	1.36534	-0.363472	-1.00187
C1	AT4G25690	1.19078	0.0653221	-1.2561	-1.22721	1.22226	0.00494699	0	0	0
C1	AT2G12190	-1.40927	0.806965	0.602304	0.0753895	1.18531	-1.2607	-0.177587	1.30384	-1.12626
C1	AT4G11370	-1.17928	-0.0863521	1.26564	0.960084	-1.37931	0.419224	-1.12492	1.3047	-0.179781
C1	AT5G64730	0.11183	1.16499	-1.27682	-0.74232	1.41362	-0.671299	-1.07982	1.33079	-0.25097
C1	AT5G09920	1.19128	0.0643869	-1.25567	-1.13013	-0.171219	1.30135	-0.668897	1.41354	-0.74464
C1	AT4G18160	-1.26915	1.1749	0.0942467	-0.664849	1.41339	-0.748539	-0.681621	1.41391	-0.73229
C1	AT3G17130	-0.198751	1.31197	-1.11321	1.41244	-0.644984	-0.767461	1.4131	-0.755037	-0.658068
C1	AT4G22105	1.31106	-0.196362	-1.1147	1.40752	-0.584745	-0.822776	1.41341	-0.747983	-0.665427
C1	AT2G21270	0.757738	0.655237	-1.41297	-1.11095	1.31333	-0.202377	1.11319	-1.31198	0.198796
C1	AT1G01500	-1.3119	1.11331	0.19859	1.38214	-0.431705	-0.950434	0	0	0
C1	AT3G52230	-0.75288	1.4132	-0.660323	0.96376	0.414431	-1.37819	-0.661841	1.41327	-0.751426
C1	AT5G03190	-0.775984	1.4119	-0.635916	-0.192962	-1.11681	1.30977	0	0	0
C1	AT2G36695	0.863679	-1.40166	0.537977	1.35624	-1.02519	-0.331051	0.986709	-1.37074	0.38403
C1	AT5G57050	0.368944	0.997861	-1.3668	1.2368	-0.0244851	-1.21232	-1.01268	1.36124	-0.348569
C1	AT1G05690	1.27011	-0.0964239	-1.17368	-0.749184	1.41336	-0.664178	0	0	0
C1	AT3G16990	-0.618497	1.41065	-0.792158	1.19553	0.0564834	-1.25201	-0.666873	1.41346	-0.746592
C1	AT1G47980	0.277253	1.06235	-1.3396	0.624892	0.78625	-1.41114	1.34405	-0.291045	-1.05301
C1	AT1G77930	1.06152	0.278488	-1.34001	-1.03601	1.35168	-0.315674	0	0	0
C1	AT1G66590	1.07336	0.260774	-1.33413	-0.825586	1.40718	-0.581594	0	0	0
C1	AT1G25510	-0.945136	-0.438497	1.38363	1.41398	-0.72935	-0.684627	1.41421	-0.705425	-0.708787
C1	AT3G14595	-0.266563	1.33607	-1.06951	1.33211	-0.254826	-1.07729	0.920943	-1.38993	0.46899
C1	AT5G65470	1.16368	0.114131	-1.27782	0.0620153	1.19256	-1.25457	-0.716591	1.41417	-0.69758
C1	AT4G04840	1.40795	-0.58887	-0.819084	1.41398	-0.684823	-0.729159	1.41421	-0.709309	-0.704903
C1	AT1G02310	1.20392	0.0406304	-1.24455	1.40609	-0.571954	-0.834135	0.0412285	-1.24484	1.20361
C1	AT2G21330	-0.770846	1.41224	-0.641391	-0.569245	-0.836524	1.40577	-0.783658	-0.627686	1.41134
C1	AT1G09885	1.39449	-0.493409	-0.901081	-0.785505	1.4112	-0.625696	-0.707107	-0.707107	1.41421
C1	AT1G04555	0.610986	0.799053	-1.41004	-1.03204	-0.321338	1.35338	-0.707107	-0.707107	1.41421
C1	AT3G51890	-1.31399	0.204149	1.10984	1.20274	0.0428863	-1.24562	1.41421	-0.708202	-0.706011
C1	AT4G34890	1.27569	-0.109197	-1.16649	-0.280172	1.34056	-1.06038	1.3757	-0.403989	-0.971715
C1	AT4G31510	-1.08003	-0.250652	1.33068	1.40937	-0.806007	-0.603358	1.22094	0.00757394	-1.22851
C1	AT1G19310	1.41368	-0.673306	-0.740377	-0.117916	-1.16152	1.27944	0	0	0
C1	AT3G12203	0.019835	1.21471	-1.23454	-0.044144	-1.20208	1.24622	-0.615646	-0.794781	1.41043
C1	AT1G12830	-0.400174	1.37478	-0.974602	-1.3988	0.879733	0.519066	0	0	0
C1	AT5G41590	-1.35645	1.02468	0.331774	1.41385	-0.734838	-0.679008	1.14186	-1.29351	0.151647
C1	AT1G11370	-1.41336	0.66417	0.749191	0.421863	0.958053	-1.37992	0.556142	-1.40414	0.847997
C1	AT1G29760	-1.39553	0.896177	0.499356	0.988348	0.381826	-1.37017	-0.598093	1.40887	-0.810779
C1	AT1G22370	-1.16771	-0.107049	1.27476	0.778922	0.632772	-1.41169	0.541822	0.860381	-1.4022
C1	AT4G18350	-0.526492	-0.873462	1.39995	1.40696	-0.579601	-0.82736	1.06831	0.26837	-1.33668
C1	AT4G24000	0.737327	0.67645	-1.41378	1.02363	0.333255	-1.35688	0.322742	1.03105	-1.3538
C1	AT5G62570	1.36847	-0.375257	-0.993213	-0.440875	-0.943273	1.38415	0	0	0
C1	AT1G75490	-1.3776	0.965695	0.411902	1.39088	-0.473899	-0.916985	1.41421	-0.709762	-0.704448
C1	AT1G64065	0.0515549	1.19815	-1.24971	0.842923	0.561956	-1.40488	-0.877109	-0.52218	1.39929
C1	AT4G11320	0.772518	-1.41213	0.639612	0.712996	-1.4142	0.701201	0.258111	-1.33323	1.07512
C1	AT1G53760	0.563492	0.841578	-1.40507	-0.249286	1.33021	-1.08092	-0.700222	1.41419	-0.713969
C1	AT2G24820	-0.639352	1.41211	-0.772763	-1.16342	-0.114594	1.27801	-0.693092	1.41412	-0.721029
C1	AT1G14580	-0.204864	-1.10939	1.31426	1.15799	-1.28206	0.124073	0.750519	0.662787	-1.41331
C1	AT2G04885	-0.0512829	-1.1983	1.24958	1.29159	-0.14694	-1.14465	-1.07972	-0.25112	1.33084
C1	AT1G52560	-0.203863	1.31388	-1.11002	1.14495	0.146431	-1.29138	-0.456293	1.38739	-0.931098
C1	AT5G67370	1.32066	-0.222282	-1.09838	0.608139	0.801655	-1.40979	-0.103745	1.27332	-1.16957
C1	AT3G15358	0.420657	0.958981	-1.37964	-0.951693	1.38178	-0.430084	0	0	0
C1	AT1G20070	-1.41324	0.661254	0.751989	1.40786	-0.587996	-0.819867	1.39232	-0.910823	-0.481499
C1	AT1G01350	1.40902	-0.599693	-0.809331	-1.40945	0.805208	0.604238	0.182414	1.12331	-1.30572
C1	AT3G02610	-0.479382	-0.912543	1.39193	1.40854	-0.813831	-0.594713	-1.34874	0.306015	1.04272
C1	AT3G23175	1.39548	-0.896448	-0.499028	1.08285	0.246336	-1.32919	1.41102	-0.787819	-0.623197
C1	AT3G47850	-1.11286	1.31218	-0.199322	-0.759927	1.41286	-0.652937	-0.502409	1.39606	-0.893649
C1	AT5G23090	-0.0475955	1.24785	-1.20025	-1.41356	0.669536	0.744024	-1.00192	-0.363404	1.36532
C1	AT3G52060	-1.1535	1.28533	-0.13183	0.095317	-1.26962	1.1743	-1.37693	0.967838	0.409091
C1	AT2G21770	1.3765	-0.407279	-0.969217	1.28181	-0.123479	-1.15833	0	0	0
C1	AT4G27520	-1.35088	0.313031	1.03785	1.33215	-0.254929	-1.07722	-0.707107	-0.707107	1.41421
C1	AT3G22330	-0.659616	1.41317	-0.753557	0.582338	0.824923	-1.40726	-1.39772	0.885378	0.512339
C1	AT4G18530	1.16572	0.110557	-1.27628	-0.410885	1.37736	-0.966471	-0.707107	1.41421	-0.707107
C1	AT5G04170	-1.17445	1.2695	-0.095058	-1.15252	1.28603	-0.133511	-0.480779	1.39219	-0.911408
C1	AT2G17200	-1.40082	0.53222	0.868595	0.907153	0.486001	-1.39315	0	0	0
C1	AT5G50260	1.41421	-0.707107	-0.707107	1.27699	-0.112221	-1.16477	-1.40575	0.569102	0.83665
C1	AT1G16320	0.706169	0.708044	-1.41421	-1.39537	0.896969	0.498397	0	0	0
C1	AT1G74300	0.987204	-1.37057	0.383366	1.41152	-0.630251	-0.781272	0	0	0
C1	AT3G58710	-0.700565	-0.713628	1.41419	1.331	-0.251571	-1.07943	-0.254776	1.33209	-1.07732
C1	AT1G76760	1.32874	-0.245028	-1.08371	-0.06037	1.25381	-1.19344	0.35634	1.00706	-1.3634
C1	AT3G03530	1.232	-1.21736	-0.0146404	1.41053	-0.616948	-0.793584	-0.0280138	-1.2105	1.23851
C1	AT1G26660	1.33073	-0.250798	-1.07993	0.684294	0.729677	-1.41397	-0.707107	1.41421	-0.707107
C1	AT1G49970	0.970627	0.405424	-1.37605	-0.815297	1.40838	-0.593086	0.279842	1.06061	-1.34045
C1	AT4G35150	1.41416	-0.696555	-0.717606	1.41328	-0.662151	-0.75113	1.41421	-0.707157	-0.707057
C1	AT4G34520	1.41271	-0.762725	-0.64999	1.41396	-0.730242	-0.683717	1.41407	-0.689593	-0.724477
C1	AT1G05060	-1.40741	0.823721	0.583685	0.547294	0.855668	-1.40296	-0.707107	-0.707107	1.41421
C1	AT3G58200	1.11246	0.199955	-1.31242	0.292627	1.05193	-1.34455	1.41371	-0.739484	-0.674228
C1	AT5G58540	-0.117774	1.27938	-1.1616	0.0119014	1.21875	-1.23065	0	0	0
C1	AT4G35180	1.41252	-0.646269	-0.766247	1.21104	0.0269626	-1.238	1.41394	-0.730994	-0.682947
C1	AT1G61250	1.40917	-0.601289	-0.807885	-1.35304	1.03283	0.320218	-1.24517	1.20324	0.0419334
C1	AT5G28919	-0.804855	1.40948	-0.604626	-0.575778	-0.830753	1.40653	-1.10424	-0.213056	1.31729
C1	AT3G22260	1.05861	0.282797	-1.34141	-1.04724	1.3467	-0.299467	-1.23856	0.0281242	1.21044
C1	AT2G29650	0.47578	0.915463	-1.39124	-0.528771	1.4003	-0.871529	0.833269	0.572935	-1.4062
C1	AT3G10810	-1.13188	-0.168311	1.3002	1.15089	-1.2872	0.136314	-0.995543	1.36764	-0.372097
C1	AT4G03510	1.41038	-0.795282	-0.6151	-0.55749	-0.846824	1.40431	0	0	0
C1	AT1G64710	0.517122	0.881369	-1.39849	1.17012	0.102774	-1.27289	-0.707107	1.41421	-0.707107
C1	AT1G19380	0.914532	0.476931	-1.39146	1.41382	-0.678043	-0.735777	0	0	0
C1	AT1G33990	0.54485	0.857776	-1.40263	-1.41178	0.634113	0.77767	1.4035	-0.852245	-0.551251
C1	AT4G04180	1.03925	-1.35027	0.311021	0.574014	-1.40633	0.832315	-0.297289	-1.04873	1.34602
C1	AT1G21660	0.496233	0.898755	-1.39499	1.4142	-0.701837	-0.712364	-0.654964	1.41296	-0.757998
C1	AT1G12810	-1.05774	1.34182	-0.284087	-0.646794	-0.765751	1.41254	-0.985628	1.37111	-0.385482
C1	AT5G27760	1.19366	0.0599684	-1.25363	-0.496952	1.39511	-0.898162	-0.663252	1.41332	-0.750073
C1	AT1G29330	0.367153	0.999174	-1.36633	1.18182	0.0817449	-1.26357	1.41398	-0.684817	-0.729165
C1	AT5G35960	0.0116148	1.2189	-1.23051	0.664609	0.74877	-1.41338	1.41421	-0.707107	-0.707107
C1	AT3G56290	1.32035	-0.221415	-1.09893	1.36636	-0.999071	-0.367293	1.41354	-0.669027	-0.744515
C1	AT4G13250	0.986992	0.38365	-1.37064	0.631497	0.780111	-1.41161	1.05053	0.294674	-1.3452
C1	AT4G31408	0.751066	0.662217	-1.41328	-0.5149	1.39813	-0.883233	0	0	0
C1	AT3G21780	-0.602657	-0.806644	1.4093	1.41331	-0.662946	-0.750367	-1.41046	0.794445	0.616011
C1	AT5G25770	1.3914	-0.476593	-0.914805	-1.39749	0.510953	0.886537	-0.707107	1.41421	-0.707107
C1	AT2G40920	-1.1331	1.2994	-0.166296	-0.532238	-0.86858	1.40082	-0.266183	1.33595	-1.06976
C1	AT5G64990	0.474817	0.916243	-1.39106	-1.4101	0.611717	0.798384	0	0	0
C1	AT4G17500	-1.41402	0.686922	0.727101	1.40898	-0.599215	-0.809764	-0.301332	1.34729	-1.04595
C1	AT3G06240	-1.28808	1.14965	0.13843	-1.41111	0.786636	0.624475	1.41413	-0.720716	-0.69341
C1	AT4G39130	0.632659	0.779027	-1.41169	1.41339	-0.748486	-0.664904	-0.368265	-0.998359	1.36662
C1	AT1G48470	1.21935	0.0107099	-1.23006	0.903844	0.490044	-1.39389	-0.41993	1.37947	-0.959541
C1	AT5G24120	1.40993	-0.800173	-0.609761	1.27804	-0.11466	-1.16338	0	0	0
C1	AT3G62700	-1.41171	0.778632	0.633082	0.680904	0.73299	-1.41389	0.917643	0.473084	-1.39073
C1	AT5G08139	-0.411383	1.37747	-0.966091	-0.739883	1.4137	-0.673816	-0.758043	-0.654917	1.41296
C1	AT5G21040	0.0557182	1.19593	-1.25165	0.778072	0.633682	-1.41175	0.633861	-1.41177	0.777906
C1	AT1G72100	-0.831765	1.4064	-0.574635	1.01216	0.34928	-1.36144	1.37992	-0.42187	-0.958047
C1	AT4G26780	-1.17542	-0.0933081	1.26873	-0.00534823	1.22741	-1.22206	-0.711988	1.4142	-0.702214
C1	AT2G05620	0.217508	1.10142	-1.31893	-0.507206	-0.889662	1.39687	0	0	0
C1	AT1G55090	-1.2217	1.22777	-0.00606599	0.92127	0.468583	-1.38985	0.281464	1.05951	-1.34098
C1	AT1G15175	0.795921	0.614404	-1.41033	0.998236	0.368433	-1.36667	0	0	0
C1	AT5G50600	-0.0763714	1.26114	-1.18477	1.1625	0.116202	-1.2787	1.4136	-0.67067	-0.742928
C1	AT1G24735	0.996957	0.370174	-1.36713	0.930599	0.45692	-1.38752	1.4057	-0.837023	-0.568679
C1	AT1G69410	1.16731	0.107742	-1.27506	1.41327	-0.66188	-0.751389	-0.608169	-0.801627	1.4098
C1	AT1G69800	-1.19707	1.25066	-0.0535872	1.33276	-0.256716	-1.07604	-1.24124	0.0336904	1.20755
C1	AT1G22430	1.26502	-0.0849697	-1.18005	0.585186	-1.40757	0.822382	1.41396	-0.730394	-0.683561
C1	AT2G17760	0.158356	1.13786	-1.29622	-0.611679	1.4101	-0.798419	1.41421	-0.707107	-0.707107
C1	AT3G48020	0.145795	1.14532	-1.29112	1.33811	-0.272695	-1.06541	0	0	0
C1	AT5G66780	0.127347	1.1561	-1.28344	1.27029	-0.096845	-1.17345	1.41335	-0.749358	-0.663997
C1	AT1G03120	-1.38045	0.42422	0.956234	1.18628	0.073601	-1.25989	0	0	0
C1	AT1G12770	0.916488	0.474514	-1.391	-0.51632	-0.882042	1.39836	-0.707107	-0.707107	1.41421
C1	AT5G55850	1.33284	-0.256959	-1.07588	-1.36593	1.00026	0.365668	-1.41132	0.62733	0.783988
C1	AT3G24927	1.36585	-1.00049	-0.365358	1.41277	-0.761752	-0.651016	0.622668	0.788308	-1.41098
C1	AT4G20170	-1.26267	1.18292	0.0797517	1.40671	-0.577363	-0.829348	-0.710278	1.41421	-0.70393
C1	AT4G34310	-0.983072	1.37198	-0.388906	1.32361	-0.230483	-1.09313	0.79541	-1.41037	0.614961
C1	AT1G30475	1.39125	-0.915419	-0.475835	-1.37162	0.984124	0.387498	1.41421	-0.707107	-0.707107
C1	AT3G25810	1.41032	-0.614294	-0.796023	1.4025	-0.54394	-0.85856	1.32711	-1.08675	-0.24036
C1	AT1G72175	-0.32799	1.35535	-1.02736	0.171234	1.13012	-1.30135	0	0	0
C1	AT2G46790	1.18204	0.0813489	-1.26339	-0.389999	1.37225	-0.982254	-0.740123	1.41369	-0.673569
C1	AT5G03285	1.14515	0.146089	-1.29124	1.31811	-0.215269	-1.10284	1.3846	-0.44298	-0.941621
C1	AT5G35460	1.26971	-0.0955239	-1.17419	-1.38841	0.461335	0.927079	1.38496	-0.444651	-0.940307
C1	AT3G61680	0.925614	-1.38878	0.463168	1.26621	-0.0876357	-1.17857	0	0	0
C1	AT1G16510	-0.872241	1.40017	-0.527932	1.24196	-0.0351803	-1.20678	0	0	0
C1	AT1G80440	-1.3834	0.945988	0.437408	0.780986	-1.41154	0.630558	-0.216369	1.31851	-1.10214
C1	AT5G13700	1.05147	-1.34476	0.293295	1.29927	-0.165977	-1.13329	-0.327926	1.35533	-1.0274
C1	AT2G16890	-0.975178	1.37459	-0.399412	1.17285	0.0979065	-1.27076	1.19732	0.0531241	-1.25044
C1	AT3G13720	-1.05012	1.34539	-0.295262	0.14281	-1.28989	1.14708	-1.38048	0.424322	0.956155
C1	AT5G38660	0.950874	0.431138	-1.38201	-1.02562	-0.330438	1.35606	0.179798	1.12491	-1.30471
C1	AT1G49850	-1.41252	0.766251	0.646265	-0.217821	-1.10122	1.31904	-1.25246	0.0574627	1.195
C1	AT1G70740	0.0851967	1.17992	-1.26512	0.0266248	-1.23784	1.21122	-0.475439	1.39118	-0.91574
C1	AT1G76390	0.873334	0.526643	-1.39998	-0.0572675	1.25237	-1.19511	1.38075	-0.955212	-0.425542
C1	AT4G17180	-0.394215	1.37331	-0.979092	-1.20098	-0.0462135	1.2472	0.879792	-1.39879	0.518997
C1	AT5G44410	-0.148491	-1.14373	1.29222	1.30419	-1.12571	-0.178486	1.41421	-0.707107	-0.707107
C1	AT2G17670	-0.503924	1.39632	-0.892392	-0.197383	1.31145	-1.11407	0.257686	1.0754	-1.33308
C1	AT4G02280	0.291906	1.05242	-1.34432	1.03089	0.322981	-1.35387	1.36187	-0.35082	-1.01105
C1	AT3G49540	-0.900357	-0.494289	1.39465	0.246814	1.08254	-1.32936	0	0	0
C1	AT3G03341	0.333837	1.02321	-1.35705	1.29961	-0.166843	-1.13277	0	0	0
C1	AT5G50350	-1.41421	0.705105	0.709106	0.409432	0.967579	-1.37701	-0.707107	1.41421	-0.707107
C1	AT5G42650	-1.08517	-0.242778	1.32795	1.36728	-0.996556	-0.37072	-1.00006	1.366	-0.365947
C1	AT3G09560	1.36133	-0.348865	-1.01246	-1.07259	1.33452	-0.261926	-0.707107	-0.707107	1.41421
C1	AT5G06960	1.07992	0.250812	-1.33074	-1.24134	1.20745	0.0338875	-0.609935	-0.800014	1.40995
C1	AT1G71190	-0.292981	1.34466	-1.05168	-0.959163	1.37958	-0.420421	0	0	0
C1	AT3G62100	0.815185	0.59321	-1.40839	1.41416	-0.717667	-0.696493	0.937596	-1.38569	0.44809
C1	AT1G54957	1.41421	-0.707107	-0.707107	1.41412	-0.721417	-0.692699	0	0	0
C1	AT1G64140	1.31634	-0.210468	-1.10587	-1.30451	0.179306	1.12521	-1.23888	1.21011	0.0287695
C1	AT4G02890	-0.792956	1.41059	-0.617631	1.003	0.361916	-1.36492	-0.401778	-0.97339	1.37517
C1	AT5G62620	-0.215469	1.31818	-1.10271	0.999449	0.366778	-1.36623	1.41271	-0.649857	-0.762852
C1	AT1G55050	1.24055	-0.0322448	-1.2083	-1.23764	1.21143	0.026201	-0.780871	1.41155	-0.630682
C1	AT2G31360	0.201846	1.11128	-1.31313	1.10042	-1.3195	0.219078	1.40902	-0.599634	-0.809385
C1	AT2G07070	0.0514499	1.19821	-1.24966	1.08626	0.241108	-1.32737	1.41421	-0.707107	-0.707107
C1	AT2G16070	-1.26208	1.18364	0.0784378	-0.591439	-0.816778	1.40822	0.674017	0.739688	-1.41371
C1	AT3G27440	0.154456	1.14019	-1.29465	0.453551	0.933275	-1.38683	1.17842	-1.26634	0.0879189
C1	AT1G80090	-1.13342	1.29919	-0.165768	1.26311	-0.0807269	-1.18238	1.41421	-0.710318	-0.70389
C1	AT4G39890	0.0796267	1.18299	-1.26262	0.696846	0.717318	-1.41416	-0.463574	1.38886	-0.925289
C1	AT3G09370	1.25581	-0.0646871	-1.19112	-1.40096	0.867778	0.533179	-1.41404	0.725996	0.688047
C1	AT1G75230	-1.36434	1.00455	0.359794	-0.0701446	1.25831	-1.18817	-0.641367	-0.770869	1.41224
C1	AT5G02320	1.35816	-0.337699	-1.02047	0.629521	0.781952	-1.41147	-0.987467	1.37048	-0.383011
C1	AT1G01650	0.294144	1.05089	-1.34503	1.11744	0.191937	-1.30938	1.29268	-0.149625	-1.14306
C1	AT2G33590	0.107681	1.16735	-1.27503	1.23017	-0.0109292	-1.21924	-0.707107	1.41421	-0.707107
C1	AT1G70160	1.26368	-0.0819922	-1.18169	-0.701122	1.4142	-0.713075	-0.707107	1.41421	-0.707107
C1	AT4G04760	1.12098	0.18621	-1.30719	1.11913	0.189214	-1.30834	1.25716	-0.0676335	-1.18953
C1	AT3G06380	-0.947424	1.38299	-0.435569	1.11705	0.192571	-1.30962	0	0	0
C1	AT3G11420	-1.38286	0.434986	0.947878	0.992531	0.37618	-1.36871	-0.101653	1.2724	-1.17075
C1	AT1G31830	0.875193	0.524447	-1.39964	-0.970678	-0.405356	1.37603	0	0	0
C1	AT1G74740	-1.41283	0.760667	0.652159	-0.543489	1.40244	-0.858948	-0.707107	1.41421	-0.707107
C1	AT2G05325	-	-	-	-	-	-	-	-	-
C1	AT1G48870	1.04428	0.303762	-1.34804	0.411224	0.966211	-1.37744	0.403264	-1.37553	0.972265
C1	AT3G01200	-1.23736	1.21172	0.025641	1.04834	0.29787	-1.3462	-0.308117	1.34938	-1.04127
C1	AT5G55390	0.614227	0.796084	-1.41031	-0.520839	1.39908	-0.87824	-0.695782	-0.718371	1.41415
C1	AT3G51920	0.890341	0.506391	-1.39673	1.38463	-0.443124	-0.941508	-0.755684	1.41307	-0.657391
C1	AT5G07330	-0.786694	1.41111	-0.624412	1.33419	-0.260952	-1.07324	1.41398	-0.684556	-0.72942
C1	AT1G54870	-0.485843	1.39312	-0.907282	1.24637	-0.0444519	-1.20191	0.988656	-1.37007	0.381411
C1	AT5G07670	0.612681	0.797501	-1.41018	-0.900694	1.39457	-0.493878	-0.707107	-0.707107	1.41421
C1	AT2G01340	-1.3004	1.13157	0.168831	1.20209	0.0441162	-1.24621	1.337	-0.269352	-1.06765
C1	AT5G16820	-1.2589	0.0714394	1.18746	1.09951	0.220517	-1.32002	-0.733024	1.41389	-0.680869
C1	AT5G36160	-0.912699	1.39189	-0.479191	1.1397	0.15528	-1.29498	0	0	0
C1	AT3G21220	-1.1792	1.2657	-0.0864994	1.40873	-0.81214	-0.596588	-0.695165	1.41415	-0.718982
C1	AT2G45360	0.131256	1.15383	-1.28509	1.38245	-0.433112	-0.949339	1.23352	-1.21578	-0.017735
C1	AT1G12064	-1.17648	-0.0914108	1.26789	0.476546	-1.39139	0.914844	0.491963	-1.39423	0.902269
C1	AT1G11410	-0.462165	-0.926416	1.38858	-1.27917	1.16188	0.117294	0	0	0
C1	AT1G25530	1.20608	-1.24259	0.0365135	1.41421	-0.711289	-0.702917	0	0	0
C1	AT3G15060	-1.372	0.389005	0.982998	1.22892	-1.22052	-0.00839737	-0.318595	-1.03396	1.35256
C1	AT4G38780	0.0983212	1.17262	-1.27094	-1.37201	0.982974	0.389036	1.02666	0.328977	-1.35564
C1	AT1G52510	1.18415	-1.26166	0.0775034	1.40671	-0.829317	-0.577398	0	0	0
C1	AT5G06430	-0.57759	1.40674	-0.829146	-1.36581	0.365224	1.00059	0	0	0
C1	AT4G04870	-0.867888	1.40094	-0.53305	1.07077	0.26467	-1.33544	-0.547874	1.40304	-0.855167
C1	AT2G01400	0.786398	0.624732	-1.41113	-0.3253	1.35455	-1.02925	0	0	0
C1	AT5G01710	-1.03385	1.35261	-0.318751	-0.60217	-0.807086	1.40926	-0.693643	1.41413	-0.720486
C1	AT1G22350	-1.12245	-0.183814	1.30626	1.15598	0.127554	-1.28353	1.3817	-0.429739	-0.951961
C1	AT1G50250	-1.17911	1.26577	-0.0866608	-1.22525	1.22424	0.0010073	0	0	0
C1	AT1G51355	-0.878384	-0.520668	1.39905	0.420086	-1.37951	0.959421	-0.646235	-0.766279	1.41251
C1	AT2G25350	1.15858	-1.28162	0.123033	-1.39944	0.876273	0.52317	-0.707107	1.41421	-0.707107
C1	AT5G39660	-0.0705313	1.25849	-1.18796	-1.07269	1.33447	-0.261773	-0.744631	1.41354	-0.668906
C1	AT3G22750	0.943993	0.439956	-1.38395	-0.164906	1.29884	-1.13394	-0.707107	-0.707107	1.41421
C1	AT5G22950	1.16038	0.119913	-1.28029	-0.759069	-0.653839	1.41291	1.39055	-0.918366	-0.472188
C1	AT2G47850	-1.41159	0.780345	0.631246	-1.1576	-0.124737	1.28234	0.307069	1.04199	-1.34906
C1	AT3G54660	-1.05357	1.34379	-0.290212	1.21042	0.0281734	-1.23859	-0.490346	1.39394	-0.903596
C1	AT1G08765	1.36494	-0.362003	-1.00294	-0.940277	-0.444689	1.38497	-0.715647	-0.698532	1.41418
C1	AT1G53670	1.05442	0.288966	-1.34339	-0.651058	1.41277	-0.761712	0	0	0
C1	AT1G23070	0.39984	0.974855	-1.37469	0.747843	0.665572	-1.41342	1.3834	-0.437421	-0.945977
C1	AT5G17190	-0.634966	1.41184	-0.776872	1.41155	-0.780917	-0.630633	-0.839935	1.4053	-0.565366
C1	AT4G31140	-1.39988	0.525993	0.873885	-1.3769	0.967916	0.408989	0	0	0
C1	AT2G30140	-1.09629	1.32184	-0.225552	0.596138	0.812546	-1.40868	-0.104694	1.27373	-1.16904
C1	AT5G00400	1.08618	0.241231	-1.32741	-0.684508	1.41398	-0.729467	0	0	0
C1	AT4G03820	-0.30229	-1.04529	1.34758	1.35066	-1.03836	-0.312293	0.795158	0.615235	-1.41039
C1	AT3G27330	-1.30319	1.12728	0.175904	1.03244	0.320768	-1.35321	-0.707107	1.41421	-0.707107
C1	AT4G20020	0.163777	1.13462	-1.29839	0.707856	-1.41421	0.706357	-0.759098	1.41291	-0.653809
C1	AT3G24190	1.41368	-0.74047	-0.67321	-0.135839	-1.15116	1.287	-1.39452	0.493579	0.90094
C1	AT3G00390	-0.707107	1.41421	-0.707107	1.40936	-0.603323	-0.806039	0	0	0
C1	AT2G02955	-0.842906	1.40488	-0.561976	0.486954	0.906374	-1.39333	-0.779467	1.41165	-0.632188
C1	AT5G64687	-0.230448	1.3236	-1.09315	1.41414	-0.71961	-0.69453	-1.39346	0.487701	0.905763
C1	AT2G17220	1.32262	-0.227723	-1.0949	-0.94652	-0.436727	1.38325	0	0	0
C1	AT4G15020	1.35572	-0.32927	-1.02645	-1.37915	0.418545	0.960606	-0.707107	1.41421	-0.707107
C1	AT5G64080	-1.02262	1.35729	-0.334668	1.32704	-0.240181	-1.08686	1.02419	0.332459	-1.35665
C1	AT4G11140	-1.36127	1.0126	0.348669	0.377373	0.991649	-1.36902	1.35036	-0.311333	-1.03903
C1	AT4G12130	-1.30729	0.186474	1.12081	1.10387	0.213635	-1.31751	-1.39699	0.507908	0.889078
C1	AT1G08180	-1.31955	0.219204	1.10034	-0.627009	-0.784287	1.4113	0.312909	-1.35084	1.03793
C1	AT1G67280	0.217234	1.10159	-1.31883	0.537843	0.863794	-1.40164	-0.829168	1.40673	-0.577565
C1	AT3G14067	-1.21114	-0.0267731	1.23791	1.23767	-1.2114	-0.0262682	-1.16941	1.27344	-0.104025
C1	AT2G32210	1.20045	0.0472196	-1.24767	1.40679	-0.578035	-0.828751	0	0	0
C1	AT4G34500	-1.33183	0.253995	1.07783	1.34893	-1.04228	-0.306656	0.334819	1.02252	-1.35733
C1	AT3G28153	0	0	0	1.20839	0.03208	-1.24047	0	0	0
C1	AT4G27170	1.31629	-0.210345	-1.10595	1.04996	-1.34546	0.295499	-0.331775	-1.02468	1.35645
C1	AT3G14680	1.20436	0.0398022	-1.24416	1.16385	0.113846	-1.27769	-1.005	1.36417	-0.359167
C1	AT5G17360	1.0036	0.36109	-1.36469	-1.13742	-0.159107	1.29652	1.41421	-0.707107	-0.707107
C1	AT2G01080	-1.38567	0.937677	0.447988	-0.132335	1.28554	-1.1532	0	0	0
C1	AT4G28020	-1.29202	1.14402	0.148006	0.472042	0.918484	-1.39053	0	0	0
C1	AT5G61370	-1.39849	0.88138	0.517107	-1.32483	1.09092	0.233907	0.672995	0.740678	-1.41367
C1	AT1G12130	-1.3542	1.03009	0.324108	1.18939	0.0678804	-1.25727	1.17943	0.0860942	-1.26552
C1	AT4G13550	-0.53844	1.40172	-0.863283	1.16947	0.103929	-1.2734	-0.707107	1.41421	-0.707107
C1	AT4G10040	-1.39864	0.880586	0.518053	1.24748	-0.0468054	-1.20067	0.858576	-1.4025	0.543921
C1	AT4G33660	1.4118	-0.634425	-0.777378	1.38744	-0.456533	-0.930907	0	0	0
C1	AT2G46870	-1.1086	1.31473	-0.20613	-0.486108	1.39317	-0.907065	-1.0439	1.34821	-0.30431
C1	AT5G13310	-0.982974	1.37201	-0.389036	0.102347	-1.27271	1.17036	0	0	0
C1	AT1G64900	-1.37981	0.958404	0.421407	1.01431	0.346301	-1.36061	-0.0712539	1.25882	-1.18756
C1	AT3G18570	-0.602088	1.40925	-0.807161	1.24717	-0.0461622	-1.20101	0.201761	1.11134	-1.3131
C1	AT1G62350	-0.754859	1.41311	-0.658255	1.40612	-0.833897	-0.572224	-0.361691	-1.00317	1.36486
C1	AT1G08050	-0.0397584	-1.20438	1.24414	0.416254	0.962364	-1.37862	1.40009	-0.872718	-0.52737
C1	AT1G67810	-1.33098	1.07945	0.251532	1.40765	-0.821701	-0.585947	1.4139	-0.681232	-0.73267
C1	AT3G10010	1.41202	-0.637806	-0.774213	1.36989	-0.380733	-0.989159	1.41421	-0.707107	-0.707107
C1	AT2G31450	0.0393482	1.2046	-1.24394	-1.03925	-0.311014	1.35027	1.08299	-1.32912	0.246131
C1	AT1G31790	0.00540604	1.22203	-1.22744	-1.24526	1.20315	0.0421094	-0.707107	1.41421	-0.707107
C1	AT1G03580	-0.43903	1.38375	-0.944718	0.433755	-1.38259	0.948838	0	0	0
C1	AT3G02990	0.148525	-1.29223	1.14371	1.41327	-0.661958	-0.751314	1.41365	-0.672157	-0.74149
C1	AT2G27310	-1.40313	0.854598	0.548532	1.26976	-0.095638	-1.17412	0	0	0
C1	AT1G55870	-0.94278	1.38428	-0.441503	0.940307	0.44465	-1.38496	-0.707107	1.41421	-0.707107
C1	AT4G09030	-1.39268	0.909255	0.483425	1.41193	-0.636343	-0.775584	1.35771	-0.336103	-1.0216
C1	AT1G29800	1.35224	-0.317538	-1.0347	-0.209215	1.31588	-1.10666	1.4133	-0.662674	-0.750628
C1	AT1G17147	0.543396	0.859028	-1.40242	1.39926	-0.522016	-0.877247	1.34531	-0.295013	-1.05029
C1	AT1G01170	0.582037	0.825192	-1.40723	-1.41402	0.686927	0.727096	1.41421	-0.707107	-0.707107
C1	AT2G40930	-0.382891	1.37045	-0.987557	-0.679424	1.41386	-0.734433	1.41416	-0.717703	-0.696457
C1	AT4G10080	-0.581217	1.40714	-0.825922	0.334952	1.02242	-1.35737	-0.715317	1.41418	-0.698865
C1	AT3G49560	-1.28347	1.15606	0.127412	-0.0181155	-1.21559	1.2337	0	0	0
C1	AT4G12290	-0.262511	1.33472	-1.0722	1.0507	0.294414	-1.34512	0.598719	0.810214	-1.40893
C1	AT5G53895	0.158938	1.13752	-1.29645	1.33653	-0.267936	-1.06859	0	0	0
C1	AT1G70985	0.673779	0.739919	-1.4137	1.34935	-0.307998	-1.04135	0	0	0
C1	AT5G66110	-0.63675	1.41195	-0.775202	1.15186	0.134641	-1.2865	0	0	0
C1	AT5G13020	0.547914	0.855132	-1.40305	-0.885037	1.39778	-0.512747	-0.719964	1.41414	-0.694172
C1	AT5G27360	1.39423	-0.491955	-0.902275	1.37171	-0.387847	-0.983863	-0.707107	-0.707107	1.41421
C1	AT1G02680	-0.620574	1.41082	-0.790243	-0.372446	-0.995285	1.36773	1.40981	-0.801473	-0.608338
C1	AT1G04960	0.897292	0.498006	-1.3953	0.348747	1.01255	-1.36129	1.41421	-0.707107	-0.707107
C1	AT5G54770	-0.51309	1.39784	-0.88475	0.727134	0.686888	-1.41402	1.31604	-1.10639	-0.20965
C1	AT5G59170	-0.760179	1.41285	-0.652672	0.780678	0.630888	-1.41157	0	0	0
C1	AT1G07985	-1.38766	0.930057	0.457601	1.3721	-0.389391	-0.982709	1.4142	-0.700903	-0.713293
C1	AT4G18220	-0.361008	1.36467	-1.00366	0.862242	0.539655	-1.4019	-1.40704	0.826693	0.580351
C1	AT2G07815	-	-	-	-	-	-	-	-	-
C1	AT1G79590	1.41381	-0.677519	-0.736288	-1.08542	1.32782	-0.242397	-1.21557	-0.0181564	1.23372
C1	AT5G20960	0.0570448	1.19523	-1.25227	0.872792	0.527282	-1.40007	1.21644	0.0164384	-1.23288
C1	AT1G30220	0.362034	-1.36495	1.00292	-0.516094	1.39833	-0.882232	-0.562614	-0.842347	1.40496
C1	AT5G30500	-0.226598	1.32222	-1.09562	1.12047	0.187027	-1.3075	1.34503	-1.05089	-0.294141
C1	AT4G12680	0.353799	1.0089	-1.3627	0.724256	0.689818	-1.41407	-0.707107	1.41421	-0.707107
C1	AT3G07500	1.11609	0.194123	-1.31021	-0.314045	1.35119	-1.03714	0	0	0
C1	AT5G62540	1.40763	-0.585772	-0.821857	-1.41359	0.670302	0.743284	0	0	0
C1	AT5G47220	-1.36722	0.996702	0.370521	1.408	-0.589307	-0.818692	1.41421	-0.707107	-0.707107
C1	AT1G80010	-1.39085	0.473745	0.91711	0.444878	0.940128	-1.38501	-0.146013	1.29121	-1.14519
C1	AT2G41880	1.37313	-0.393519	-0.979615	-1.12002	1.30778	-0.187762	0.340712	1.01831	-1.35903
C1	AT1G07240	-1.40897	0.809896	0.599069	0.321346	1.03203	-1.35338	0.747921	0.665491	-1.41341
C1	AT2G30080	-1.33167	1.07813	0.253544	1.24047	-0.0320745	-1.20839	0	0	0
C1	AT1G54520	-1.28509	1.15383	0.131257	-1.38568	0.937631	0.448046	-0.989954	1.36962	-0.379662
C1	AT5G46050	0.841465	0.563621	-1.40509	-0.286768	1.34269	-1.05592	0.924082	0.46508	-1.38916
C1	AT5G43300	1.41421	-0.707107	-0.707107	-0.621803	1.41091	-0.789108	1.39142	-0.914733	-0.476683
C1	AT5G24970	0.584137	0.823319	-1.40746	0.926016	0.462665	-1.38868	1.40507	-0.56347	-0.841597
C1	AT5G54870	0.912393	0.479568	-1.39196	0.773772	-1.41205	0.638276	-0.707107	1.41421	-0.707107
C1	AT4G37320	-1.3288	0.245198	1.0836	1.13567	0.162014	-1.29769	-0.373519	1.36801	-0.994495
C1	AT1G08550	1.34525	-0.294849	-1.05041	-0.831914	1.40638	-0.574467	0	0	0
C1	AT3G04000	-0.216469	-1.10208	1.31855	1.35511	-0.327177	-1.02793	-0.707107	-0.707107	1.41421
C1	AT1G10770	-0.54395	-0.85855	1.4025	1.37786	-0.413038	-0.964826	0	0	0
C1	AT4G31450	1.41419	-0.70076	-0.713435	-0.704999	1.41421	-0.709212	-0.707107	-0.707107	1.41421
C1	AT3G12130	1.37367	-0.978002	-0.395665	-0.349859	-1.01175	1.36161	-0.584075	1.40745	-0.823374
C1	AT1G49950	0.704405	0.709805	-1.41421	-1.03089	1.35387	-0.322982	-0.952421	1.38157	-0.429147
C1	AT1G20140	-1.33993	0.278262	1.06167	1.1461	0.144476	-1.29057	0	0	0
C1	AT4G36360	1.39536	-0.498361	-0.896999	1.36955	-0.990151	-0.379397	0.382982	-1.37047	0.987489
C1	AT4G26270	1.09626	0.225609	-1.32186	-0.57681	1.40665	-0.829838	-1.14934	1.2883	-0.138965
C1	AT5G39510	0.705622	0.70859	-1.41421	-1.29968	0.16702	1.13266	-0.777764	-0.634012	1.41178
C1	AT2G33770	0.890347	0.506384	-1.39673	0.0193793	1.21494	-1.23432	0	0	0
C1	AT5G59530	0.0648819	1.19101	-1.2559	-0.508021	-0.888984	1.397	1.41117	-0.785929	-0.625238
C1	AT1G28360	-1.37565	0.97188	0.403772	1.2102	0.0285965	-1.23879	1.41382	-0.678102	-0.73572
C1	AT4G19390	-1.22319	-0.00310844	1.2263	1.25844	-0.0704362	-1.18801	1.40025	-0.528442	-0.871808
C1	AT5G19140	-0.438261	1.38358	-0.94532	0.390345	-1.37234	0.981995	-1.26127	0.0766554	1.18462
C1	AT2G32710	-1.1653	-0.111297	1.27659	-0.440125	1.38399	-0.943861	-0.67084	1.4136	-0.742764
C1	AT5G06570	-1.31296	1.11156	0.2014	0.411537	0.965973	-1.37751	-0.875855	-0.523664	1.39952
C1	AT3G10450	0.894871	0.500933	-1.3958	-0.0286448	1.23882	-1.21017	-1.04881	1.34599	-0.297183
C1	AT3G18380	0.767202	0.645258	-1.41246	-0.468792	-0.921102	1.38989	-0.707107	1.41421	-0.707107
C1	AT1G34180	-0.879647	1.39882	-0.519169	-0.125904	1.28283	-1.15693	-0.303	1.3478	-1.0448
C1	AT1G07180	-1.33757	1.06649	0.271081	1.2301	-0.0107724	-1.21932	1.41189	-0.776053	-0.635841
C1	AT3G21790	-1.32779	0.242307	1.08548	1.1258	0.178339	-1.30414	-0.0988543	1.27118	-1.17232
C1	AT2G45140	0.440873	0.943275	-1.38415	-0.908388	-0.484488	1.39288	-1.39866	0.518173	0.880485
C1	AT1G47340	1.34287	-0.287355	-1.05552	-1.11581	1.31039	-0.194583	0.748074	-1.41341	0.665333
C1	AT5G17430	-1.30947	1.11729	0.192182	-1.40052	0.53023	0.870289	-1.02075	-0.337295	1.35805
C1	AT4G28320	-0.224133	1.32133	-1.0972	-0.329045	1.35566	-1.02661	0	0	0
C1	AT1G33060	0.456448	0.930974	-1.38742	-1.05768	-0.284171	1.34185	0	0	0
C1	AT1G50260	-0.261533	1.33439	-1.07285	0.443539	0.941181	-1.38472	-0.597103	1.40878	-0.811674
C1	AT5G17490	-1.3845	0.941988	0.442513	-0.301884	-1.04557	1.34746	1.40116	-0.534566	-0.866595
C1	AT1G75830	-0.470889	1.3903	-0.919414	1.39902	-0.520484	-0.878539	1.41225	-0.770668	-0.64158
C1	AT1G04350	0.676832	0.736955	-1.41379	0.713631	0.700563	-1.41419	-0.834771	-0.571234	1.406
C1	AT1G73030	-0.968688	1.37666	-0.407975	0.229037	-1.32309	1.09406	-0.683405	1.41395	-0.730547
C1	AT1G03880	1.36279	-1.00866	-0.354126	1.41421	-0.706851	-0.707363	1.41416	-0.717937	-0.696221
C1	AT1G63180	1.05014	0.29524	-1.34538	-1.40168	0.538121	0.863555	1.41331	-0.662883	-0.750427
C1	AT1G77530	1.41352	-0.745062	-0.66846	1.36866	-0.37597	-0.992686	0	0	0
C1	AT2G20920	-1.20047	1.24765	-0.0471814	1.0315	0.322102	-1.35361	-0.949908	1.38229	-0.432381
C1	AT2G37110	-1.38032	0.956701	0.423615	1.39697	-0.889163	-0.507806	-0.707107	1.41421	-0.707107
C1	AT2G41990	-0.31174	-1.03875	1.35049	1.36763	-0.37206	-0.99557	0	0	0
C1	AT1G03890	0.798819	0.611242	-1.41006	1.41265	-0.7639	-0.64875	1.4142	-0.711558	-0.702646
C1	AT1G68220	-1.39131	0.476145	0.915168	1.17274	-1.27085	0.0981031	-0.707107	-0.707107	1.41421
C1	AT1G01230	-0.0701314	1.2583	-1.18817	-1.17688	-0.0906967	1.26757	-0.0204265	1.23483	-1.2144
C1	AT5G22360	0.0485031	1.19977	-1.24828	1.38704	-0.932451	-0.45459	0.608469	0.801353	-1.40982
C1	AT1G09665	0.232011	1.09215	-1.32416	0.474656	0.916373	-1.39103	-1.2995	0.166559	1.13294
C1	AT1G04100	-1.12861	-0.173725	1.30233	-0.099441	-1.17199	1.27143	1.41421	-0.707107	-0.707107
C1	AT5G54080	-0.0900845	1.2673	-1.17722	1.14409	0.14788	-1.29197	-1.07808	1.3317	-0.253613
C1	AT2G19930	0.567344	0.838197	-1.40554	0.945139	0.438493	-1.38363	0	0	0
C1	AT1G64270	0.342893	1.01675	-1.35965	0.874072	0.525772	-1.39984	-0.707107	-0.707107	1.41421
C1	AT4G13630	0.81861	0.589399	-1.40801	-1.23812	1.21092	0.0272015	-1.36101	1.01329	0.347718
C1	AT1G47540	1.07531	0.257824	-1.33313	1.38487	-0.444241	-0.94063	1.40423	-0.847409	-0.556817
C1	AT2G31090	0.646444	0.766082	-1.41253	1.41045	-0.794568	-0.615877	1.41421	-0.707107	-0.707107
C1	AT2G28720	1.33208	-0.254733	-1.07735	1.00971	0.352677	-1.36239	1.39182	-0.478839	-0.912985
C1	AT1G62225	0	0	0	-1.09885	-0.221549	1.3204	-1.4137	0.674001	0.739703
C1	AT2G46680	1.3479	-0.303296	-1.0446	1.41145	-0.782318	-0.629127	0	0	0
C1	AT1G68080	-0.748085	1.41341	-0.665321	-1.03377	1.35264	-0.31887	0	0	0
C1	AT3G19420	1.35904	-1.01828	-0.340757	-0.91527	1.39129	-0.476019	-0.687487	1.41403	-0.726547
C1	AT1G02880	1.16921	0.104395	-1.2736	1.39117	-0.4754	-0.915771	-0.89973	1.39478	-0.49505
C1	AT3G05160	1.07449	0.259067	-1.33355	-0.0505367	-1.19869	1.24923	-0.205891	-1.10875	1.31464
C1	AT3G51440	-1.32183	1.09632	0.225512	0.99366	0.374651	-1.36831	1.0918	0.232546	-1.32435
C1	AT1G73880	-1.1892	1.25743	-0.0682291	1.34315	-0.288222	-1.05493	-0.971801	1.37568	-0.403876
C1	AT5G04360	0.473611	0.917218	-1.39083	-0.988937	-0.381032	1.36997	1.16022	0.120186	-1.28041
C1	AT5G21020	-1.33584	0.265859	1.06998	1.24936	-0.0508056	-1.19855	-0.119678	1.28019	-1.16051
C1	AT3G26290	1.11758	0.19172	-1.3093	1.39846	-0.516919	-0.881539	1.41042	-0.615551	-0.794868
C1	AT1G48620	-1.3966	0.890997	0.505603	0.0369947	-1.24282	1.20583	-0.674103	-0.739605	1.41371
C1	AT3G13277	0.54135	0.860786	-1.40214	0.843975	-1.40473	0.560753	-0.707107	1.41421	-0.707107
C1	AT4G23493	1.38496	-0.444661	-0.940299	-0.093246	1.2687	-1.17546	1.36489	-1.00308	-0.361804
C1	AT1G06060	1.21823	0.0129271	-1.23116	-0.527695	-0.872442	1.40014	-0.90038	-0.49426	1.39464
C1	AT4G21210	-1.016	-0.34394	1.35994	1.39344	-0.487573	-0.905867	1.41421	-0.70312	-0.711086
C1	AT5G57260	-0.186997	1.30749	-1.12049	0.398155	0.976126	-1.37428	1.12439	0.180645	-1.30503
C1	AT1G13195	1.32501	-0.234404	-1.0906	-1.40665	0.829833	0.576816	1.23944	-0.029947	-1.2095
C1	AT5G44280	-0.521215	1.39914	-0.877922	0.494086	0.900524	-1.39461	-0.707107	1.41421	-0.707107
C1	AT4G13830	0.477962	0.913696	-1.39166	0.712776	-1.4142	0.701422	-0.779354	-0.632309	1.41166
C1	AT3G16220	1.1316	0.168783	-1.30038	-1.16487	1.27692	-0.112048	1.3897	-0.921897	-0.467803
C1	AT2G07695	-	-	-	-	-	-	-	-	-
C1	AT1G55365	0.0729187	1.18666	-1.25958	-0.231182	-1.09268	1.32386	-0.707107	1.41421	-0.707107
C1	AT1G45145	1.31296	-0.201395	-1.11156	-1.2525	1.19496	0.0575357	-1.04777	1.34646	-0.298686
C1	AT2G27380	-1.39393	0.903642	0.49029	1.38053	-0.42456	-0.955971	1.39953	-0.875802	-0.523727
C1	AT4G18810	1.41045	-0.615911	-0.794538	-1.35693	0.333415	1.02351	-0.755186	1.4131	-0.657912
C1	AT1G20650	1.06386	0.275009	-1.33887	-1.35925	0.341484	1.01776	-0.35281	1.36243	-1.00962
C1	AT1G17100	-1.29398	1.14117	0.152807	1.32074	-0.222508	-1.09824	0	0	0
C1	AT1G55960	1.10077	0.218536	-1.3193	-0.721982	1.41411	-0.692127	0.458661	0.929213	-1.38787
C1	AT5G47870	0.925307	-1.38886	0.463551	1.26532	-1.17967	-0.0856528	-0.9214	1.38982	-0.468421
C1	AT1G19660	0.714619	0.699568	-1.41419	1.21853	0.0123452	-1.23087	1.41387	-0.680099	-0.733775
C1	AT5G10000	0.141301	1.14797	-1.28927	1.12485	0.179894	-1.30474	0	0	0
C1	AT1G47970	0.472222	0.918339	-1.39056	-0.74722	1.41344	-0.66622	-0.583656	1.4074	-0.823747
C1	AT5G66930	0.040897	1.20378	-1.24468	-1.18188	-0.0816395	1.26352	1.38214	-0.950428	-0.431712
C1	AT5G01490	0.233933	-1.32484	1.09091	0.424198	-1.38045	0.956251	1.37551	-0.403183	-0.972326
C1	AT2G38610	0.958943	0.420707	-1.37965	-0.872657	-0.527441	1.4001	0.725166	0.688892	-1.41406
C1	AT1G11460	0.161779	-1.29759	1.13582	1.17696	0.0905405	-1.2675	0.499588	0.895984	-1.39557
C1	AT3G48830	0.639494	0.77263	-1.41212	-1.23998	1.20892	0.0310572	-0.707107	1.41421	-0.707107
C1	AT1G56460	0.841043	0.564103	-1.40515	-1.21472	1.23453	-0.0198141	0.228626	1.09432	-1.32295
C1	AT2G40890	-0.636006	-0.775899	1.41191	-0.301468	1.34733	-1.04586	0	0	0
C1	AT3G05510	-0.189484	1.30844	-1.11896	1.29155	-0.146841	-1.1447	-0.646855	1.41255	-0.765693
C1	AT4G39360	-1.41407	0.724551	0.689517	1.40911	-0.600551	-0.808554	-0.177987	1.304	-1.12601
C1	AT1G07040	0.946748	0.436435	-1.38318	1.38222	-0.432056	-0.95016	0	0	0
C1	AT3G21370	1.30282	-0.174977	-1.12785	0.743387	0.670195	-1.41358	1.1243	-1.30509	0.180795
C1	AT1G32790	-1.32842	1.08429	0.244133	1.39408	-0.491103	-0.902975	-0.664727	1.41338	-0.748656
C1	AT4G11300	-1.12103	-0.186119	1.30715	0.472927	0.91777	-1.3907	0	0	0
C1	AT5G23680	-1.37453	0.399178	0.975355	0.917367	0.473426	-1.39079	-0.412384	1.37771	-0.965326
C1	AT5G44150	0.637857	0.774165	-1.41202	-0.692516	1.41411	-0.721598	1.158	-1.28205	0.124042
C1	AT2G35550	-0.961632	1.37884	-0.417208	-0.436029	1.38309	-0.947064	0	0	0
C1	AT3G53720	-1.41303	0.756527	0.656507	0.558446	-1.40444	0.845989	1.21262	0.0238962	-1.23652
C1	AT1G16650	0.204378	1.1097	-1.31408	-0.472405	1.3906	-0.918192	0	0	0
C1	AT5G65165	-0.0978721	1.27074	-1.17287	1.03047	0.323576	-1.35404	1.26381	-0.0822842	-1.18153
C1	AT5G24950	1.40443	-0.846062	-0.558363	1.3883	-0.460746	-0.92755	1.41421	-0.707107	-0.707107
C1	AT5G27730	1.06313	0.276103	-1.33923	-1.06727	1.33719	-0.269921	0	0	0
C1	AT4G13530	0.00792787	1.22076	-1.22869	0.852167	0.55134	-1.40351	1.28205	-0.124058	-1.15799
C1	AT2G23110	-1.35302	0.320147	1.03288	1.39289	-0.908305	-0.484589	1.41421	-0.707107	-0.707107
C1	AT3G54990	0.877868	0.52128	-1.39915	1.31034	-1.11589	-0.194446	1.41392	-0.732092	-0.681824
C1	AT5G45630	1.20839	0.0320779	-1.24047	1.39049	-0.471868	-0.918625	1.41349	-0.745924	-0.667566
C1	AT4G26000	-1.32461	0.2333	1.09131	1.4118	-0.63432	-0.777476	-1.35584	0.329663	1.02617
C1	AT4G12000	1.00625	0.357457	-1.3637	-0.371615	1.36751	-0.995897	-0.652817	1.41286	-0.760041
C1	AT1G68250	-0.64073	1.4122	-0.771468	1.35443	-0.324874	-1.02955	1.35019	-0.310765	-1.03943
C1	AT3G19990	-1.22893	1.22051	0.0084183	0.819807	0.588063	-1.40787	-0.705453	1.41421	-0.708759
C1	AT4G31830	-0.74585	1.41349	-0.667643	1.38297	-0.435485	-0.947489	1.13867	-1.29567	0.157001
C1	AT3G59640	-0.360143	1.36444	-1.00429	-0.990916	1.36928	-0.378364	-0.692999	1.41412	-0.721122
C1	AT4G36900	-1.30365	1.12656	0.177094	1.36001	-0.344183	-1.01583	1.22071	-1.22874	0.00803277
C1	AT3G48270	-0.32823	1.35542	-1.02719	1.40417	-0.556365	-0.847803	1.37987	-0.421684	-0.958191
C1	AT5G09990	0.966311	0.411094	-1.37741	0.114895	1.16325	-1.27814	1.41026	-0.796661	-0.613597
C1	AT3G26165	-0.982994	1.372	-0.38901	0.21798	1.10112	-1.3191	-0.440008	1.38396	-0.943952
C1	AT2G36950	-0.851651	-0.551936	1.40359	1.4085	-0.814244	-0.594254	1.40379	-0.850299	-0.553495
C1	AT1G34760	0.88806	0.509129	-1.39719	-1.37378	0.977649	0.396134	-1.32569	0.236345	1.08935
C1	AT5G10650	1.03911	0.311214	-1.35033	-0.187634	1.30773	-1.1201	-0.651077	-0.761694	1.41277
C1	AT3G11650	-1.38444	0.442235	0.942206	0.070724	1.18785	-1.25857	-0.601398	1.40918	-0.807787
C1	AT1G50290	0.884901	0.51291	-1.39781	0.394923	0.97856	-1.37348	-0.707107	1.41421	-0.707107
C1	AT1G74860	1.28916	-1.14812	-0.141034	0.203218	1.11043	-1.31364	0	0	0
C1	AT2G45440	-0.464918	1.38913	-0.924212	-0.282423	-1.05886	1.34129	-1.36579	0.365148	1.00064
C1	AT5G47710	0.983602	0.388196	-1.3718	-1.33499	1.07165	0.263342	-1.10648	1.31598	-0.209507
C1	AT4G08505	0	0	0	-0.711246	1.41421	-0.702959	0	0	0
C1	AT1G01420	0.0754202	1.18529	-1.26071	1.36005	-0.344334	-1.01572	-0.28067	-1.06005	1.34072
C1	AT3G01100	1.22139	0.00667567	-1.22807	-1.27563	1.16657	0.109057	-0.707107	1.41421	-0.707107
C1	AT3G28920	-1.35228	1.03461	0.317678	1.28444	-0.129726	-1.15472	1.34123	-0.28224	-1.05899
C1	AT4G32670	-1.40353	0.852001	0.551533	0.918898	0.471529	-1.39043	-0.56063	1.40471	-0.844083
C1	AT2G44470	1.40513	-0.841177	-0.56395	1.40712	-0.581017	-0.8261	1.40798	-0.58916	-0.818823
C1	AT3G60730	1.35846	-0.338724	-1.01973	1.37076	-0.986657	-0.3841	1.31914	-1.10105	-0.218091
C1	AT5G37260	0.00784328	1.2208	-1.22865	-0.738181	1.41375	-0.67557	-0.119227	-1.16077	1.28
C1	AT3G08010	-0.119556	1.28014	-1.16058	-0.26568	1.33578	-1.0701	1.41421	-0.707107	-0.707107
C1	AT2G21490	-0.542414	1.40229	-0.859873	1.31494	-0.206706	-1.10824	0.468692	-1.38987	0.921182
C1	AT5G63880	0.875516	0.524066	-1.39958	-0.91804	1.39063	-0.472592	0	0	0
C1	AT5G62400	0.684976	0.729009	-1.41399	1.35062	-0.312156	-1.03846	-0.583442	-0.823938	1.40738
C1	AT5G07360	-0.413368	-0.964574	1.37794	-0.0449423	1.2466	-1.20166	1.16428	0.11309	-1.27737
C1	AT4G22240	-1.40704	0.826711	0.58033	1.40755	-0.822493	-0.585061	-0.707107	1.41421	-0.707107
C1	AT5G42250	-1.25546	1.19152	0.063944	-1.38648	0.93462	0.451856	0.70164	0.71256	-1.4142
C1	AT1G16040	0.821747	0.585895	-1.40764	-1.35902	1.01834	0.340675	-0.707107	1.41421	-0.707107
C1	AT1G54110	0.582946	0.824381	-1.40733	-1.25409	0.0609639	1.19312	-1.12114	1.30708	-0.185937
C1	AT4G22780	0.972851	-1.37534	0.40249	-0.625904	-0.785312	1.41122	0	0	0
C1	AT1G16770	0.242918	1.08508	-1.328	1.29399	-0.152839	-1.14115	0	0	0
C1	AT3G26220	-1.38149	0.952689	0.428801	1.38892	-0.463885	-0.92504	0	0	0
C1	AT4G28660	0.878789	0.520187	-1.39898	-0.767219	1.41246	-0.64524	-0.837659	1.40562	-0.567956
C1	AT1G53540	-1.01845	1.35897	-0.340518	1.22976	-0.0100907	-1.21967	1.23064	-0.0118821	-1.21876
C1	AT2G32150	1.25239	-0.0573028	-1.19509	1.31664	-0.211291	-1.10535	-0.693189	-0.720934	1.41412
C1	AT1G07700	0.168337	1.13187	-1.30021	-1.20048	-0.047171	1.24765	0	0	0
C1	AT5G18130	-0.211833	1.31684	-1.10501	0.893811	0.502213	-1.39602	-0.200984	1.31281	-1.11182
C1	AT4G16250	-1.41305	0.756139	0.656914	-0.710823	1.41421	-0.703384	-0.929541	1.38779	-0.458249
C1	AT1G15060	-1.33433	0.261374	1.07296	1.35733	-0.33481	-1.02252	-0.707107	1.41421	-0.707107
C1	AT4G03315	0.971981	0.403638	-1.37562	-1.1047	1.31703	-0.212328	-0.707107	1.41421	-0.707107
C1	AT1G48130	-0.163706	1.29836	-1.13466	1.36187	-0.350827	-1.01105	1.167	-1.27529	0.108289
C1	AT3G08700	1.41418	-0.698694	-0.715487	0.150259	1.14268	-1.29294	-0.500927	1.3958	-0.894877
C1	AT4G15880	0.239062	1.08759	-1.32665	-1.22279	1.22669	-0.00390587	0.363532	1.00182	-1.36536
C1	AT1G06570	-1.41359	0.743183	0.670406	1.25026	-0.0527317	-1.19753	-0.778755	1.41171	-0.632951
C1	AT3G59580	0.843428	0.561378	-1.40481	-1.26002	1.18612	0.0739027	-0.892478	-0.50382	1.3963
C1	AT2G39270	-1.40302	0.855274	0.54775	0.987156	0.38343	-1.37059	-0.431178	-0.950843	1.38202
C1	AT5G55210	-1.40982	0.801367	0.608454	-0.98291	-0.389122	1.37203	-0.604291	1.40945	-0.80516
C1	AT5G17050	-1.3044	1.12539	0.179012	0.587042	0.820721	-1.40776	0.984775	0.386625	-1.3714
C1	AT5G06760	-1.26246	1.18318	0.0792853	1.3242	-0.232143	-1.09206	1.4091	-0.600494	-0.808606
C1	AT2G04550	-1.2208	1.22866	-0.00785852	0.217127	-1.31879	1.10166	-0.707107	1.41421	-0.707107
C1	AT5G16460	-0.783236	1.41138	-0.628139	1.24533	-0.0422673	-1.20306	1.41421	-0.707107	-0.707107
C1	AT2G30950	0.960718	0.418398	-1.37912	-1.3917	0.478177	0.913522	-1.3037	0.177224	1.12648
C1	AT2G38450	1.10462	0.212455	-1.31707	1.39446	-0.901219	-0.493241	-0.707107	-0.707107	1.41421
C1	AT1G32380	0.846386	0.557992	-1.40438	1.32383	-0.231103	-1.09273	0.755925	0.657138	-1.41306
C1	AT5G51020	-1.17688	-0.0906839	1.26757	0.949245	0.433233	-1.38248	0	0	0
C1	AT1G68380	1.00918	-1.36259	0.353409	-0.116837	1.27898	-1.16214	-1.13245	1.29982	-0.167376
C1	AT5G16370	-1.33622	1.06921	0.267012	1.40961	-0.606011	-0.803595	1.37001	-0.3812	-0.988813
C1	AT1G31310	-1.20353	-0.0413754	1.24491	0.68357	-1.41396	0.730386	-1.3761	0.970475	0.405624
C1	AT5G57360	0.191078	1.11798	-1.30905	-0.25326	1.33158	-1.07832	0	0	0
C1	AT3G01990	-0.799046	-0.610993	1.41004	-0.777671	1.41178	-0.634111	0	0	0
C1	AT2G36500	1.26647	-0.0882282	-1.17825	0.704153	0.710057	-1.41421	1.33523	-1.0712	-0.264029
C1	AT2G22990	1.41358	-0.670075	-0.743503	1.40546	-0.566708	-0.838756	-0.315679	-1.036	1.35168
C1	AT3G54700	1.41132	-0.783944	-0.627378	1.41108	-0.786989	-0.624094	1.40556	-0.567492	-0.838067
C1	AT5G01880	-1.39243	0.482085	0.910346	1.21433	0.0205647	-1.2349	1.41421	-0.707107	-0.707107
C1	AT5G01300	0.153607	1.1407	-1.2943	1.23318	-0.0170565	-1.21613	1.41399	-0.68544	-0.728555
C1	AT1G08250	-1.34731	0.30141	1.0459	1.39077	-0.917476	-0.473291	-0.663788	1.41335	-0.749559
C1	AT3G51370	-0.326836	1.35501	-1.02817	-0.828847	1.40677	-0.577927	1.09663	0.225024	-1.32165
C1	AT5G67190	-1.28874	0.140017	1.14872	1.39407	-0.902998	-0.491075	1.38902	-0.464382	-0.924641
C1	AT1G27030	1.38708	-0.454784	-0.932297	1.38923	-0.923829	-0.465396	1.38839	-0.927159	-0.461236
C1	AT3G15850	-0.530353	1.40054	-0.870184	-0.999355	-0.366906	1.36626	-1.09364	-0.229688	1.32333
C1	AT2G18670	-0.452384	1.38658	-0.934201	0.0192453	-1.23425	1.21501	1.41306	-0.756042	-0.657015
C1	AT4G36720	0.984167	0.38744	-1.37161	-0.897151	1.39533	-0.498177	-0.270881	-1.06663	1.33751
C1	AT5G24600	1.29218	-0.148399	-1.14378	1.39853	-0.881133	-0.517401	1.36604	-0.366092	-0.999951
C1	AT2G32090	0.768696	0.643674	-1.41237	-1.3582	1.02037	0.33783	-0.626022	-0.785202	1.41122
C1	AT4G27820	0.92314	0.466255	-1.38939	-1.06346	1.33907	-0.27561	-0.144196	-1.14626	1.29046
C1	AT5G39720	0.895495	0.500179	-1.39567	1.0904	0.234715	-1.32512	1.40847	-0.593972	-0.814499
C1	AT1G74780	-1.39836	0.51629	0.882067	1.4098	-0.608199	-0.801599	0	0	0
C1	AT5G63460	1.41374	-0.675173	-0.738567	1.25685	-0.0669674	-1.18989	1.41421	-0.707107	-0.707107
C1	AT2G42790	-1.4142	0.702097	0.712104	-0.686775	-0.727245	1.41402	-0.812376	1.4087	-0.596326
C1	AT3G26770	-1.41395	0.683292	0.730657	1.33192	-0.25426	-1.07766	0.782177	0.629279	-1.41146
C1	AT5G04000	0.0884446	1.17813	-1.26657	0.981933	0.390427	-1.37236	1.41421	-0.703084	-0.711122
C1	AT4G14040	0.676113	0.737654	-1.41377	1.23015	-0.0108908	-1.21926	1.4134	-0.665146	-0.748253
C1	AT5G23340	1.11876	0.189804	-1.30857	0.710442	0.703766	-1.41421	0.328523	1.02698	-1.3555
C1	AT4G00750	-1.40808	0.590074	0.818004	1.05171	0.292949	-1.34465	0.21405	1.10361	-1.31766
C1	AT5G40382	1.39384	-0.48977	-0.904069	0.117083	1.162	-1.27908	1.25747	-0.0683034	-1.18916
C1	AT2G32200	1.31081	-0.195703	-1.11511	1.41421	-0.704966	-0.709246	1.09105	0.233708	-1.32476
C1	AT2G41225	1.41404	-0.726266	-0.687773	1.41348	-0.667423	-0.746061	0	0	0
C1	AT5G22220	1.05542	0.287504	-1.34292	1.20432	-1.24419	0.0398685	1.28524	-0.131626	-1.15362
C1	AT3G15630	-1.12275	-0.183321	1.30607	1.40994	-0.800143	-0.609795	1.41421	-0.707107	-0.707107
C1	AT3G45640	-0.157228	1.29577	-1.13854	-0.279645	1.34038	-1.06074	-0.535612	1.40131	-0.865702
C1	AT2G34700	1.33932	-0.276377	-1.06294	0.662276	-1.41329	0.751009	1.38499	-0.940173	-0.444821
C1	AT1G67600	0.502195	0.893826	-1.39602	-1.12672	-0.176826	1.30355	0	0	0
C1	AT4G25680	0.876869	0.522464	-1.39933	-1.31406	0.20433	1.10973	-0.707107	-0.707107	1.41421
C1	AT5G01670	-1.0687	1.33648	-0.267773	1.1145	0.19668	-1.31118	-0.707107	1.41421	-0.707107
C1	AT5G16010	-0.0582575	1.25283	-1.19458	0.318339	1.03414	-1.35248	0	0	0
C1	AT2G38490	-1.41421	0.703553	0.710655	1.09668	0.224949	-1.32163	0	0	0
C1	AT1G71200	1.38119	-0.427449	-0.953737	-0.00890693	-1.22027	1.22917	1.19448	0.0584429	-1.25292
C1	AT3G26080	-1.06514	1.33824	-0.2731	-0.903404	1.39398	-0.490581	-0.474542	1.39101	-0.916465
C1	AT3G61740	-1.37239	0.981859	0.390527	-1.26732	0.0901223	1.17719	-0.419985	1.37948	-0.959498
C1	AT1G71350	-1.41357	0.669846	0.743724	1.2219	0.00566084	-1.22757	-0.788219	1.41098	-0.622765
C1	AT1G27290	0.12574	1.15702	-1.28276	0.340152	-1.35887	1.01871	0.306731	-1.34896	1.04222
C1	AT4G09900	1.11239	0.20007	-1.31246	-1.25547	1.19151	0.0639621	-0.665985	1.41343	-0.747446
C1	AT5G19080	-1.21835	1.23104	-0.0126891	-0.45588	1.38731	-0.931426	-0.707107	1.41421	-0.707107
C1	AT4G00170	0.556589	0.847608	-1.4042	-1.0434	1.34843	-0.305036	1.13523	0.162756	-1.29798
C1	AT1G03103	0.711875	0.702327	-1.4142	1.21064	0.0277467	-1.23838	0	0	0
C1	AT1G10070	1.25405	-0.0608804	-1.19317	1.01344	0.347505	-1.36095	-0.707107	1.41421	-0.707107
C1	AT1G17810	0.129957	1.15458	-1.28454	1.3469	-0.300082	-1.04681	1.41421	-0.707107	-0.707107
C1	AT5G51340	-1.08864	-0.237434	1.32608	0.39216	-1.37279	0.980635	0.589617	-1.40803	0.818413
C1	AT5G27420	-1.4136	0.742731	0.670874	1.14387	0.148245	-1.29212	1.335	-0.263361	-1.07164
C1	AT2G36540	0.402849	0.972579	-1.37543	0.0638033	1.1916	-1.2554	0	0	0
C1	AT3G22240	0.459616	-1.38807	0.928452	1.25577	-0.0646033	-1.19116	-0.898015	-0.49713	1.39515
C1	AT5G62850	-0.504374	-0.892018	1.39639	-0.16937	-1.13124	1.30061	-0.271426	-1.06626	1.33769
C1	AT3G16910	-0.959031	1.37962	-0.420593	1.28766	-0.137433	-1.15023	-0.808914	-0.600154	1.40907
C1	AT4G35480	-1.33206	0.254664	1.07739	1.29801	-0.162817	-1.13519	0	0	0
C1	AT5G62490	0.453901	0.932998	-1.3869	1.05513	0.287931	-1.34306	1.41	-0.610533	-0.799467
C1	AT2G45720	0.887104	-1.39738	0.510275	0.447158	-1.38549	0.938332	-0.707107	-0.707107	1.41421
C1	AT1G20830	0.271817	1.066	-1.33782	-0.897451	-0.497813	1.39526	-0.987936	-0.38238	1.37032
C1	AT4G16620	1.27119	-0.0988822	-1.17231	1.13864	0.157052	-1.2957	-0.707107	1.41421	-0.707107
C1	AT2G24940	-1.11672	-0.193106	1.30983	1.35401	-1.03056	-0.323446	0	0	0
C1	AT4G39030	-0.894116	-0.501846	1.39596	1.13516	-1.29803	0.162874	0	0	0
C1	AT1G20620	-0.0468614	1.2475	-1.20064	1.17563	0.0929321	-1.26856	1.39091	-0.474034	-0.916876
C1	AT5G56550	1.19391	0.059504	-1.25341	-1.3162	0.210084	1.10611	0	0	0
C1	AT3G10550	0.162465	-1.29787	1.1354	0.0928476	1.17568	-1.26853	0	0	0
C1	AT2G34740	-0.247143	1.32947	-1.08233	0.664705	0.748677	-1.41338	1.41421	-0.705709	-0.708504
C1	AT5G33290	0.802018	-1.40976	0.60774	-1.3558	1.02626	0.329539	0.653356	0.759529	-1.41288
C1	AT5G23850	-1.40366	0.851198	0.552458	1.40282	-0.546247	-0.856572	1.19273	0.0617026	-1.25443
C1	AT3G26740	-0.622029	1.41093	-0.788899	1.36312	-1.0078	-0.355314	0	0	0
C1	AT1G45976	0.882123	0.516224	-1.39835	1.18522	0.0755529	-1.26077	-0.669226	1.41355	-0.744322
C1	AT2G38460	0.876041	0.523444	-1.39949	1.37208	-0.389316	-0.982765	-0.502756	-0.893361	1.39612
C1	AT5G27210	0.724519	0.68955	-1.41407	-1.02463	1.35647	-0.331847	-0.747907	1.41341	-0.665506
C1	AT5G62810	0.461953	0.926585	-1.38854	0.458727	-1.38789	0.92916	-0.0322485	-1.2083	1.24055
C1	AT4G19860	0.860606	0.54156	-1.40217	-1.35505	0.326983	1.02807	0.519035	-1.39879	0.879759
C1	AT4G14190	-1.34744	0.301839	1.0456	-0.517421	1.39854	-0.881117	0	0	0
C1	AT5G48412	0.653441	0.759447	-1.41289	1.40364	-0.552327	-0.851312	1.34151	-0.283112	-1.0584
C1	AT1G04000	0.996819	-1.36718	0.370361	0.13693	-1.28746	1.15053	0	0	0
C1	AT3G03230	1.04323	0.305278	-1.34851	0.226064	1.09596	-1.32203	0.770399	-1.41227	0.641866
C1	AT5G57790	-0.182253	1.30566	-1.12341	1.15299	0.132695	-1.28569	-1.37699	0.967651	0.409336
C1	AT5G08320	-0.951803	1.38175	-0.429942	-0.727863	1.41401	-0.686146	-0.332666	-1.02405	1.35671
C1	AT4G20880	-0.487325	1.3934	-0.906071	0.33524	1.02222	-1.35746	0.563731	0.841369	-1.4051
C1	AT1G30810	-0.886407	-0.511109	1.39752	0.971236	0.40462	-1.37586	-1.08853	1.32614	-0.23761
C1	AT1G10140	-1.33213	0.254872	1.07726	-1.22427	-0.000957493	1.22522	0	0	0
C1	AT5G58650	0.614728	0.795624	-1.41035	1.3402	-0.279092	-1.06111	1.40847	-0.594015	-0.81446
C1	AT1G04778	0.618732	-1.41067	0.791941	-1.24523	1.20317	0.0420634	0	0	0
C1	AT4G10925	-1.05269	1.3442	-0.291501	-0.732125	1.41391	-0.68179	-0.794695	1.41043	-0.615739
C1	AT1G31490	0	0	0	0.702102	0.7121	-1.4142	0	0	0
C1	AT3G01650	0.807112	0.602141	-1.40925	0.599624	0.809394	-1.40902	-0.774872	1.41197	-0.637103
C1	AT3G48860	-1.15803	-0.123999	1.28203	1.35342	-1.03194	-0.321486	-0.513425	-0.884469	1.39789
C1	AT1G69295	-0.94423	1.38388	-0.439653	1.29256	-0.149321	-1.14324	0.102844	1.17008	-1.27292
C1	AT1G76980	-0.421033	1.37972	-0.958692	-0.964338	-0.413676	1.37801	-0.631348	-0.78025	1.4116
C1	AT5G39530	0.320346	1.03274	-1.35308	1.33249	-0.255939	-1.07655	-1.11133	1.3131	-0.201775
C1	AT3G48070	-0.293768	1.34491	-1.05115	0.415991	0.962566	-1.37856	-0.548377	-0.854732	1.40311
C1	AT2G45150	-1.39741	0.510474	0.886938	1.40653	-0.83074	-0.575792	0	0	0
C1	AT5G55135	0.0786784	1.18351	-1.26219	1.2139	0.0214143	-1.23531	1.37198	-0.388897	-0.983078
C1	AT3G04870	-0.546816	-0.85608	1.4029	1.37515	-0.973455	-0.401691	0	0	0
C1	AT2G41460	0.81815	0.589911	-1.40806	-0.549984	1.40333	-0.853342	1.07597	0.256819	-1.33279
C1	AT1G07660	-1.41303	0.756619	0.65641	-0.708679	-0.705533	1.41421	0	0	0
C1	AT3G57810	1.39017	-0.470198	-0.91997	0.995362	0.372343	-1.3677	1.41421	-0.707107	-0.707107
C1	AT1G13360	-1.3852	0.445808	0.939396	1.41419	-0.699383	-0.714803	1.40911	-0.600546	-0.808559
C1	AT2G08770	-0.792785	1.4106	-0.617816	-0.366214	-0.999862	1.36608	0	0	0
C1	AT4G04800	0.448548	-1.38578	0.937235	0.255461	-1.33233	1.07687	-0.921989	1.38968	-0.467688
C1	AT5G41240	1.34072	-0.280679	-1.06004	-0.973265	1.37521	-0.401943	-1.20178	-0.044711	1.24649
C1	AT1G71140	0.085366	1.17983	-1.26519	-0.529771	1.40045	-0.870679	1.41038	-0.615126	-0.795259
C1	AT3G18950	0.220759	-1.32011	1.09935	1.41256	-0.647072	-0.765488	1.41197	-0.774969	-0.636999
C1	AT2G18250	-1.08473	1.32819	-0.243466	0.724158	0.689918	-1.41408	-0.650788	1.41276	-0.761968
C1	AT4G08930	0.945309	0.438276	-1.38358	-1.07839	-0.253154	1.33154	-0.697822	-0.716351	1.41417
C1	AT1G22740	1.39456	-0.493786	-0.900771	-0.86891	-0.53185	1.40076	0	0	0
C1	AT3G18010	-1.09672	1.3216	-0.224888	1.41415	-0.719059	-0.695086	0.0945567	-1.26928	1.17473
C1	AT2G05235	-	-	-	-	-	-	-	-	-
C1	AT3G09310	-0.475329	1.39116	-0.915829	0.847181	0.557079	-1.40426	0	0	0
C1	AT3G13550	-1.38761	0.457357	0.930251	-0.809551	-0.599451	1.409	1.4136	-0.742756	-0.670848
C1	AT1G30135	1.086	0.241511	-1.32751	0.113815	1.16386	-1.27768	1.40344	-0.852619	-0.550819
C1	AT5G54070	0.130323	1.15437	-1.28469	0.728869	0.685119	-1.41399	-0.0654711	1.25617	-1.1907
C1	AT5G02840	-0.50044	1.39572	-0.89528	-0.609933	1.40995	-0.800016	0.218376	1.10087	-1.31924
C1	AT3G02160	1.30283	-0.175007	-1.12783	-1.05314	1.34399	-0.290841	-1.41411	0.722182	0.691924
C1	AT5G57950	-1.22155	1.22791	-0.00636502	-0.565478	1.40531	-0.839837	0	0	0
C1	AT4G08900	0.58444	0.823048	-1.40749	-1.31442	1.10912	0.205309	1.34231	-1.05671	-0.285602
C1	AT4G09340	1.41228	-0.642066	-0.770211	-0.934258	1.38657	-0.452312	-1.01389	1.36077	-0.346888
C1	AT1G78880	-0.423366	1.38026	-0.956894	-1.30214	1.12891	0.173227	-1.17243	-0.098657	1.27109
C1	AT1G76990	0.682521	0.731411	-1.41393	-0.134745	-1.1518	1.28655	1.41421	-0.707107	-0.707107
C1	AT2G47130	-1.39386	0.4899	0.903962	1.34028	-0.279339	-1.06095	1.41321	-0.660458	-0.752751
C1	AT1G04530	0.717003	0.697164	-1.41417	-1.24402	0.0395016	1.20452	-0.707107	1.41421	-0.707107
C1	AT1G66770	0.518955	0.879827	-1.39878	0.811762	0.597006	-1.40877	1.41342	-0.665807	-0.747618
C1	AT2G05910	1.38738	-0.931125	-0.456259	1.40742	-0.583797	-0.823621	-1.38153	0.952553	0.428976
C1	AT1G72690	1.18857	0.0694024	-1.25797	-1.40539	0.566068	0.839318	0	0	0
C1	AT5G10300	-1.40617	0.833553	0.572614	-0.05853	-1.19443	1.25296	1.03245	0.320748	-1.3532
C1	AT4G20090	0.874117	0.525718	-1.39984	-1.28623	0.133977	1.15225	1.40373	-0.553021	-0.85071
C1	AT1G44350	-1.10035	-0.219196	1.31954	1.35028	-0.311045	-1.03923	0.351772	-1.36214	1.01037
C1	AT3G01210	1.41332	-0.663196	-0.750127	-0.475285	1.39115	-0.915865	-0.761157	-0.651642	1.4128
C1	AT2G23340	-1.37102	0.385144	0.98588	1.18171	0.0819547	-1.26366	0	0	0
C1	AT2G28900	0.240565	-1.32718	1.08661	-0.185591	-1.12136	1.30695	0	0	0
C1	AT1G28230	-0.964269	-0.413766	1.37804	-0.260569	1.33406	-1.07349	-1.40898	0.809777	0.599201
C1	AT4G03420	1.01044	0.351663	-1.36211	-0.683522	1.41395	-0.730432	0	0	0
C1	AT3G50980	0.0767551	1.18456	-1.26132	1.37624	-0.406212	-0.970028	1.41355	-0.744394	-0.669152
C1	AT4G39720	-1.01422	-0.346416	1.36064	0.305255	-1.3485	1.04325	-0.0637353	1.25537	-1.19163
C1	AT2G45600	-1.27543	1.16683	0.108605	1.40447	-0.558721	-0.84575	1.41421	-0.703656	-0.710552
C1	AT3G02550	-1.14719	1.28981	-0.142617	0.371065	-1.36737	0.996302	-1.01393	-0.346832	1.36076
C1	AT4G40045	0.802772	0.606913	-1.40969	-0.218753	-1.10063	1.31938	0	0	0
C1	AT5G63160	1.09989	0.219916	-1.3198	1.33823	-1.06517	-0.27305	-1.39619	0.892986	0.503208
C1	AT1G29220	-0.42074	1.37966	-0.958917	-0.627508	1.41133	-0.783823	-0.707107	1.41421	-0.707107
C1	AT1G11190	1.36102	-0.347779	-1.01324	1.40644	-0.575004	-0.831438	-0.451031	-0.935272	1.3863
C1	AT3G51240	-1.01955	1.35853	-0.338985	1.38926	-0.465577	-0.923684	-1.2715	0.0996004	1.1719
C1	AT1G14930	1.39207	-0.480166	-0.911907	1.37767	-0.412221	-0.965451	0.67557	0.738181	-1.41375
C1	AT5G41040	-0.688395	-0.725655	1.41405	1.39492	-0.495825	-0.899092	-0.999584	1.36618	-0.366594
C1	AT2G25680	-1.38414	0.440837	0.943303	0.417178	0.961655	-1.37883	1.41421	-0.707107	-0.707107
C1	AT4G36620	-1.39954	0.875738	0.523803	1.40455	-0.55932	-0.845227	1.01879	0.340045	-1.35884
C1	AT3G00800	1.41421	-0.708376	-0.705837	1.41421	-0.707107	-0.707107	0	0	0
C1	AT1G07470	-0.757231	1.413	-0.655769	0.893498	0.50259	-1.39609	0	0	0
C1	AT5G07890	1.07653	0.255966	-1.3325	-0.5973	1.4088	-0.811496	1.41421	-0.707107	-0.707107
C1	AT5G07190	1.31663	-0.21124	-1.10538	1.41275	-0.650708	-0.762043	1.41421	-0.710665	-0.703543
C1	AT1G12140	-0.032402	1.24062	-1.20822	-0.825717	1.40716	-0.581447	0	0	0
C1	AT2G36680	1.27611	-1.16593	-0.110184	-0.786197	-0.624949	1.41115	1.41421	-0.709835	-0.704375
C1	AT5G64190	1.41421	-0.707107	-0.707107	1.41421	-0.707107	-0.707107	0.5562	0.847947	-1.40415
C1	AT4G32580	1.29134	-1.145	-0.146334	1.13395	0.164892	-1.29884	0.977603	0.396195	-1.3738
C1	AT5G10510	-0.157815	1.296	-1.13819	0.862978	0.538795	-1.40177	1.41413	-0.694019	-0.720114
C1	AT2G46100	-0.839234	1.4054	-0.566165	-0.339639	-1.01908	1.35872	0	0	0
C1	AT1G60620	0.359954	1.00443	-1.36439	0.385693	0.98547	-1.37116	-0.797157	1.41021	-0.613056
C1	AT2G07638	-	-	-	-	-	-	-	-	-
C1	AT1G77010	-0.578009	1.40678	-0.828774	-1.11159	1.31294	-0.201348	1.41421	-0.707107	-0.707107
C1	AT2G23120	-0.69265	-0.721465	1.41412	1.4141	-0.722525	-0.691576	1.41421	-0.707107	-0.707107
C1	AT4G30390	-1.41367	0.740693	0.67298	0.930938	-1.38743	0.456494	1.41421	-0.707107	-0.707107
C1	AT5G63860	-1.38913	0.924209	0.464922	1.40517	-0.840893	-0.564274	-0.626889	1.41129	-0.784398
C1	AT5G05710	-1.18022	-0.0846555	1.26488	1.16569	0.110614	-1.2763	-1.1361	1.2974	-0.161304
C1	AT1G30190	0.652593	0.760254	-1.41285	0.601912	0.80732	-1.40923	-1.41148	0.781818	0.629664
C1	AT4G01026	0.983061	0.388921	-1.37198	1.08522	0.242703	-1.32793	0	0	0
C1	AT2G47040	-0.709468	-0.704743	1.41421	1.15182	0.134704	-1.28653	-0.422672	1.3801	-0.957429
C1	AT5G46295	1.18153	0.0822869	-1.26381	0.375913	0.992729	-1.36864	-0.707107	-0.707107	1.41421
C1	AT3G09100	0.349997	1.01165	-1.36164	1.17889	0.0870597	-1.26595	0.311536	1.03889	-1.35043
C1	AT5G18640	1.14446	0.147248	-1.29171	-1.36166	0.350043	1.01161	1.39445	-0.493192	-0.901259
C1	AT4G13160	1.16292	0.115475	-1.27839	-0.895506	1.39567	-0.500166	0	0	0
C1	AT3G42150	1.16521	0.111458	-1.27666	-0.653486	-0.759404	1.41289	-0.703803	1.41421	-0.710405
C1	AT2G16710	1.23773	-1.21133	-0.0263997	1.39808	-0.514597	-0.883487	1.41421	-0.707107	-0.707107
C1	AT4G27140	1.4134	-0.748264	-0.665135	0.99961	-1.36617	0.366558	-0.790611	-0.620175	1.41079
C1	AT2G38260	0.99063	0.37875	-1.36938	-0.705418	-0.708794	1.41421	0.44103	-1.38418	0.943151
C1	AT1G12600	1.41358	-0.670115	-0.743464	0.569909	0.83594	-1.40585	1.41421	-0.707107	-0.707107
C1	AT1G78780	-0.471894	1.3905	-0.918604	1.40555	-0.567429	-0.838123	0	0	0
C1	AT1G13245	1.23218	-0.0150009	-1.21718	0.453798	-1.38688	0.93308	-0.61128	-0.798784	1.41006
C1	AT5G13200	-1.24382	1.20473	0.0390841	1.20197	0.0443472	-1.24632	-0.707107	-0.707107	1.41421
C1	AT3G59010	-1.20155	-0.0451392	1.24669	0.349736	-1.36157	1.01183	-1.16247	-0.116259	1.27873
C1	AT4G40050	-1.25093	1.19676	0.0541641	-0.343184	-1.01654	1.35973	-0.751399	1.41327	-0.661869
C1	AT1G77570	1.03663	0.314783	-1.35141	-0.372051	-0.995577	1.36763	0	0	0
C1	AT4G28260	-1.37766	0.965483	0.412178	1.37047	-0.382972	-0.987496	-0.599602	1.40902	-0.809414
C1	AT5G50315	1.41421	-0.703112	-0.711094	0.291862	1.05245	-1.34431	0	0	0
C1	AT2G03390	0.542798	0.859542	-1.40234	-1.21828	1.23111	-0.0128334	-0.71097	1.41421	-0.703237
C1	AT5G10770	-1.40702	0.580179	0.826846	1.19383	0.0596579	-1.25348	-0.709877	1.41421	-0.704333
C1	AT1G01970	-0.410544	1.37727	-0.96673	-0.565189	1.40528	-0.84009	1.41421	-0.707107	-0.707107
C1	AT3G61980	-1.36507	1.0026	0.362462	1.30883	-0.190492	-1.11834	-0.985981	1.37099	-0.385007
C1	AT1G23010	-0.44487	1.385	-0.940134	1.38726	-0.93162	-0.455636	-0.707107	-0.707107	1.41421
C1	AT2G41260	-1.35388	1.03085	0.32304	1.02447	0.332061	-1.35654	0.87744	0.521788	-1.39923
C1	AT1G18470	1.24022	-0.0315544	-1.20866	-0.279624	1.34038	-1.06075	0	0	0
C1	AT5G53450	1.01312	0.347959	-1.36107	-0.479656	1.39198	-0.912321	-0.707107	1.41421	-0.707107
C1	AT5G07240	-0.130278	-1.1544	1.28468	1.41354	-0.74465	-0.668887	-0.659608	1.41317	-0.753565
C1	AT5G19430	-0.144434	1.29056	-1.14612	-1.28031	1.16036	0.119947	-0.709354	1.41421	-0.704857
C1	AT2G36295	-0.413254	1.37792	-0.964661	0.227348	1.09514	-1.32249	0	0	0
C1	AT5G17780	-0.601007	1.40915	-0.808141	1.37322	-0.97936	-0.393859	0.4468	0.938614	-1.38541
C1	AT1G13990	0.697137	-1.41417	0.71703	0.644612	0.767812	-1.41242	0.54591	-1.40277	0.856862
C1	AT4G32290	-1.40381	0.553585	0.85022	1.39202	-0.479906	-0.912118	0.284029	1.05778	-1.3418
C1	AT3G24070	-1.17239	1.27112	-0.0987258	0.497136	0.89801	-1.39515	-0.672821	-0.740847	1.41367
C1	AT4G28760	0.767534	0.644906	-1.41244	0.320521	-1.35313	1.03261	-0.707107	1.41421	-0.707107
C1	AT1G08970	0.950919	0.43108	-1.382	0.324082	-1.35419	1.03011	1.41421	-0.707107	-0.707107
C1	AT4G24715	1.35588	-1.02606	-0.329819	-0.311373	-1.039	1.35038	0	0	0
C1	AT3G46630	0.12299	1.15861	-1.2816	1.36507	-1.0026	-0.362471	-1.09692	1.32149	-0.224567
C1	AT5G19030	0.04528	1.20148	-1.24676	1.41333	-0.663308	-0.750019	1.41421	-0.706452	-0.707762
C1	AT3G66652	0.46359	0.925276	-1.38887	-0.779364	1.41166	-0.632298	0.701963	-1.4142	0.712238
C1	AT3G61040	0.528658	0.871625	-1.40028	1.00303	0.361882	-1.36491	1.3766	-0.407706	-0.968893
C1	AT1G68660	0.867094	0.533981	-1.40108	-1.33185	0.254068	1.07778	-0.707107	1.41421	-0.707107
C1	AT3G10815	0.937578	0.448114	-1.38569	0.0980318	1.17278	-1.27081	-1.30978	1.1168	0.19298
C1	AT1G30090	1.00957	0.352876	-1.36244	-1.39435	0.492611	0.901736	1.40763	-0.58578	-0.821851
C1	AT4G01320	0.645534	0.766941	-1.41248	-0.905209	1.39359	-0.488377	0.65942	0.753744	-1.41316
C1	AT1G06520	-1.19778	1.25004	-0.0522642	1.04325	-1.3485	0.305246	0	0	0
C1	AT1G77120	-0.143964	1.29036	-1.1464	1.0935	0.229901	-1.3234	1.31909	-0.217959	-1.10113
C1	AT3G61260	-1.05404	-0.289532	1.34357	1.39713	-0.508786	-0.888346	1.4058	-0.569465	-0.83633
C1	AT2G26000	0.828287	0.578557	-1.40684	-0.329348	-1.0264	1.35574	0.452023	0.934487	-1.38651
C1	AT5G43950	-1.01682	1.35962	-0.342796	-1.1986	-0.0507219	1.24932	-0.707107	-0.707107	1.41421
C1	AT5G65840	1.01228	0.349117	-1.3614	0.898649	-1.39501	0.496362	-0.826866	-0.580156	1.40702
C1	AT5G16840	1.37889	-0.417442	-0.961453	-1.37294	0.392731	0.980207	0	0	0
C1	AT5G28040	-1.41101	0.623151	0.787861	0.349044	-1.36138	1.01233	-0.34356	1.35984	-1.01628
C1	AT3G50970	0.487548	0.905888	-1.39344	0.969053	0.407495	-1.37655	1.38933	-0.923406	-0.465923
C1	AT2G47050	-0.324035	-1.03014	1.35418	0.7657	-1.41255	0.646848	-0.942946	-0.441292	1.38424
C1	AT1G72630	1.41067	-0.792001	-0.618667	-1.39898	0.520215	0.878765	1.41078	-0.620044	-0.790732
C1	AT2G33835	1.01658	-1.35971	0.343129	-1.0871	1.32691	-0.23981	-0.707107	1.41421	-0.707107
C1	AT2G10950	0.450106	-1.38611	0.936004	1.14509	0.146182	-1.29128	0	0	0
C1	AT3G46980	-1.28391	0.128455	1.15545	1.36135	-0.348957	-1.0124	-0.707107	-0.707107	1.41421
C1	AT4G28460	1.16187	0.117313	-1.27918	1.29677	-0.159733	-1.13704	1.22602	-1.22346	-0.00255753
C1	AT4G22755	1.41419	-0.700422	-0.713771	1.41377	-0.737541	-0.67623	1.41421	-0.707107	-0.707107
C1	AT1G11080	0.556645	-1.4042	0.847559	-0.139462	-1.14904	1.28851	-0.947195	-0.435862	1.38306
C1	AT2G25330	-0.0163277	-1.2165	1.23283	-0.256402	1.33265	-1.07625	-0.76276	1.41271	-0.649954
C1	AT2G26470	-0.117859	1.27941	-1.16155	-1.08579	-0.241825	1.32762	-1.4122	0.640831	0.771373
C1	AT1G06650	-1.16335	1.27807	-0.114714	-0.650408	1.41274	-0.762328	0	0	0
C1	AT1G48300	-0.311981	1.35056	-1.03858	-0.079167	-1.18324	1.26241	-1.3934	0.487339	0.906059
C1	AT2G34960	-1.28836	0.139108	1.14925	-0.713201	-0.700995	1.4142	-0.832996	-0.573244	1.40624
C1	AT3G57020	-0.00749214	1.22847	-1.22098	1.177	0.0904759	-1.26747	1.41407	-0.689287	-0.724779
C1	AT5G54540	-1.19034	1.25647	-0.066126	1.40209	-0.861046	-0.541048	0	0	0
C1	AT5G54940	1.17673	0.0909638	-1.26769	-0.133113	1.28586	-1.15275	0	0	0
C1	AT1G69840	1.40915	-0.601021	-0.808128	1.10274	0.215426	-1.31817	1.41421	-0.707107	-0.707107
C1	AT2G44100	1.1227	0.183407	-1.30611	-1.41402	0.727368	0.68665	0	0	0
C1	AT3G10740	1.41334	-0.749772	-0.663566	-1.35955	0.342539	1.01701	-0.707107	-0.707107	1.41421
C1	AT2G43500	0.0921045	1.17609	-1.2682	0.452689	0.933959	-1.38665	1.26205	-0.0783715	-1.18368
C1	AT2G07699	-	-	-	-0.243022	1.32804	-1.08502	-	-	-
C1	AT3G51500	0.752837	0.660369	-1.41321	-0.898948	1.39495	-0.495999	-0.707107	1.41421	-0.707107
C1	AT1G22640	-0.080775	1.26313	-1.18236	-0.471243	-0.919128	1.39037	-0.828524	-0.578291	1.40681
C1	AT1G13450	0.351891	1.01028	-1.36217	-0.919393	1.39031	-0.470915	-0.535179	1.40125	-0.866072
C1	AT4G25140	-0.685404	1.41399	-0.72859	1.25603	-0.0651689	-1.19086	1.37305	-0.97987	-0.393179
C1	AT1G09680	-1.06601	1.33781	-0.271802	-0.894307	1.39592	-0.501615	-0.607172	-0.802536	1.40971
C1	AT1G71340	1.40393	-0.849391	-0.554539	1.39684	-0.889784	-0.50706	-0.707107	-0.707107	1.41421
C1	AT4G37690	-0.235672	-1.08978	1.32546	1.3754	-0.972677	-0.40272	1.37149	-0.386965	-0.984521
C1	AT4G27780	-1.37377	0.396088	0.977684	1.03514	0.316908	-1.35205	-0.66311	1.41332	-0.750209
C1	AT2G23180	1.31295	-0.201381	-1.11157	1.24717	-0.0461647	-1.20101	1.41407	-0.68963	-0.724441
C1	AT2G00970	-1.40295	0.547203	0.855746	0.906574	0.486709	-1.39328	0.437442	0.945961	-1.3834
C1	AT4G27652	0.246036	-1.32909	1.08305	1.3923	-0.4814	-0.910904	0	0	0
C1	AT3G44290	-1.26254	0.0794528	1.18308	1.06834	0.268319	-1.33666	1.41421	-0.705274	-0.708938
C1	AT1G63120	0.982773	0.389305	-1.37208	-0.663188	1.41332	-0.750135	-0.707107	1.41421	-0.707107
C1	AT2G33310	-1.25134	1.1963	0.0550395	-0.046832	-1.20066	1.24749	-0.573243	1.40624	-0.832997
C1	AT3G08640	-1.41309	0.755426	0.65766	0.874145	0.525685	-1.39983	-0.707107	1.41421	-0.707107
C1	AT1G11260	-0.579811	-0.827173	1.40698	-0.229026	-1.09406	1.32309	-1.31992	1.09969	0.220223
C1	AT5G61590	-0.579028	1.4069	-0.827869	-0.337862	-1.02035	1.35821	-0.707107	-0.707107	1.41421
C1	AT3G54900	-0.564268	1.40517	-0.840898	1.07784	-1.33182	0.253987	-0.394579	1.3734	-0.978818
C1	AT2G25770	-1.20474	1.24381	-0.0390737	1.41413	-0.720131	-0.694002	1.41409	-0.723469	-0.690618
C1	AT2G04350	0.306483	1.0424	-1.34888	0.062414	1.19234	-1.25476	-0.707107	1.41421	-0.707107
C1	AT3G07370	-0.682478	1.41393	-0.731453	0.272612	-1.33808	1.06547	0	0	0
C1	AT5G51070	-0.658024	1.4131	-0.755079	0.092768	1.17572	-1.26849	-0.479998	1.39204	-0.912043
C1	AT2G41280	0.393424	0.979687	-1.37311	1.35345	-0.321566	-1.03188	1.41201	-0.774423	-0.637582
C1	AT4G34740	-1.33708	1.06748	0.269601	0.789305	0.621589	-1.41089	-0.593114	1.40839	-0.815271
C1	AT5G41910	0.663469	0.749864	-1.41333	-0.57519	-0.831274	1.40646	0	0	0
C1	AT4G20030	0.878211	0.520874	-1.39908	-1.41031	0.796139	0.614167	0	0	0
C1	AT5G61210	0.729734	0.684235	-1.41397	0.0165905	-1.23296	1.21637	-0.707107	1.41421	-0.707107
C1	AT5G58770	0.681796	0.732119	-1.41392	1.14833	0.140687	-1.28901	0	0	0
C1	AT3G02570	0.994288	0.373801	-1.36809	1.20854	-1.24033	0.0317962	0	0	0
C1	AT3G46230	0.175829	1.12733	-1.30316	1.38132	-0.428052	-0.953269	0	0	0
C1	AT3G23170	-0.994497	-0.373516	1.36801	1.34337	-1.05447	-0.288902	0	0	0
C1	AT1G06210	1.04258	0.30622	-1.3488	-1.35381	0.322777	1.03103	0	0	0
C1	AT4G35920	1.29356	-1.14178	-0.151782	0.797206	-1.41021	0.613004	-0.797424	-0.612765	1.41019
C1	AT1G66130	-0.927678	-0.460585	1.38826	1.40113	-0.534351	-0.866778	-0.940765	-0.444069	1.38483
C1	AT1G12760	-1.09664	1.32165	-0.225004	1.07118	0.264056	-1.33523	-0.599897	1.40904	-0.809147
C1	AT5G51380	0.874584	0.525167	-1.39975	-1.41182	0.777074	0.634751	-0.812298	-0.596412	1.40871
C1	AT2G24260	0.341201	-1.35917	1.01796	1.00156	-1.36545	0.36389	0.298256	1.04807	-1.34633
C1	AT5G14780	1.23765	-1.21142	-0.0262237	1.0061	0.357659	-1.36376	1.39237	-0.481768	-0.910604
C1	AT5G41830	0	0	0	-0.991086	-0.378134	1.36922	-1.15918	-0.121997	1.28118
C1	AT5G64750	-1.26152	0.0771959	1.18432	0.884525	0.513359	-1.39788	1.4103	-0.614153	-0.796151
C1	AT5G03210	1.09248	0.231495	-1.32397	1.40992	-0.609649	-0.800276	-0.768077	1.41241	-0.644331
C1	AT4G18210	-0.26194	1.33452	-1.07258	0.431933	0.950256	-1.38219	-0.707107	-0.707107	1.41421
C1	AT3G50410	-1.38941	0.923066	0.466347	1.15412	0.13076	-1.28488	0	0	0
C1	AT4G21810	-1.05697	-0.285221	1.34219	-0.950066	-0.432178	1.38224	-0.695717	1.41415	-0.718436
C1	AT1G06110	0.288178	1.05496	-1.34314	0.846722	0.557606	-1.40433	-0.456382	-0.931027	1.38741
C1	AT3G08940	-0.367852	-0.998662	1.36651	1.26468	-1.18046	-0.0842261	0	0	0
C1	AT2G47890	-1.32119	0.223744	1.09745	0.0274585	1.21078	-1.23824	-1.01909	-0.339628	1.35872
C1	AT3G60340	0.753643	0.659526	-1.41317	-1.41421	0.704089	0.710121	-1.34352	0.289382	1.05414
C1	AT5G44290	1.13454	0.163908	-1.29845	-1.25394	0.0606436	1.1933	-0.97128	1.37584	-0.404563
C1	AT1G01820	1.03224	0.321054	-1.35329	-1.2969	1.13686	0.160043	0	0	0
C1	AT1G33230	0.491931	0.902295	-1.39423	-0.70058	1.41419	-0.713613	-0.532369	1.40084	-0.868468
C1	AT4G21902	1.41418	-0.698229	-0.715948	0	0	0	0	0	0
C1	AT4G39180	0.499726	-1.3956	0.89587	1.38177	-0.430065	-0.951708	1.41398	-0.72934	-0.684638
C1	AT1G60730	-1.31525	0.207522	1.10773	-0.0554141	1.25151	-1.1961	1.41421	-0.707107	-0.707107
C1	AT3G48890	0.108361	1.16696	-1.27532	1.35455	-0.325291	-1.02926	-0.0275948	1.23831	-1.21071
C1	AT1G21080	0.645947	0.766551	-1.4125	0.900119	-1.3947	0.494577	-1.00517	1.36411	-0.358939
C1	AT4G32208	-0.474311	-0.916652	1.39096	0.937792	-1.38563	0.447842	-0.857645	-0.545002	1.40265
C1	AT5G00555	0.760786	0.652033	-1.41282	0.0903106	1.17709	-1.2674	1.41382	-0.677962	-0.735856
C1	AT3G52105	1.05231	-1.34438	0.292071	0.752322	-1.41323	0.660907	0.0790716	-1.26236	1.18329
C1	AT5G41360	1.41413	-0.720061	-0.694073	-0.774651	1.41199	-0.637339	1.41377	-0.737629	-0.676139
C1	AT2G22090	-1.33654	1.06858	0.267955	-1.03254	1.35317	-0.320626	0	0	0
C1	AT5G56369	0	0	0	1.19359	-1.25368	0.0600901	1.39357	-0.488289	-0.905281
C1	AT5G17700	1.40878	-0.597136	-0.811645	1.40152	-0.864465	-0.537058	1.41406	-0.689234	-0.72483
C1	AT5G08360	0.902487	0.491697	-1.39418	-0.905625	-0.48787	1.39349	1.27767	-0.113788	-1.16388
C1	AT4G33970	-1.40523	0.840432	0.564799	0.389087	0.982936	-1.37202	-0.742945	1.4136	-0.670653
C1	AT1G49032	0.936531	0.44944	-1.38597	0.193403	1.11654	-1.30994	-0.373534	1.36802	-0.994484
C1	AT5G17090	0.837814	-1.40559	0.56778	0.145062	1.14575	-1.29082	0.199005	1.11306	-1.31206
C1	AT4G35140	0.933301	0.453519	-1.38682	0.0142899	-1.23183	1.21754	1.41421	-0.709122	-0.705089
C1	AT5G03180	0.178196	1.12589	-1.30408	0.141988	1.14756	-1.28955	1.41421	-0.707107	-0.707107
C1	AT5G65925	-0.993235	-0.375228	1.36846	1.22269	-1.22679	0.00409506	1.32781	-1.08543	-0.242384
C1	AT4G18905	0.543759	0.858715	-1.40247	-0.80117	1.40984	-0.608669	-0.430487	1.38187	-0.95138
C1	AT4G25170	-0.973259	1.37521	-0.401951	1.39321	-0.906879	-0.486336	-0.668379	1.41352	-0.74514
C1	AT2G27480	-1.34093	0.281324	1.05961	0.401342	0.97372	-1.37506	1.25415	-0.061087	-1.19306
C1	AT1G32460	1.41034	-0.795705	-0.614639	-0.288026	-1.05506	1.34309	-0.523689	-0.875834	1.39952
C1	AT2G24860	1.01795	0.341227	-1.35917	1.36011	-0.344526	-1.01558	-0.51407	-0.883929	1.398
C1	AT5G61610	-0.297232	1.346	-1.04877	1.41058	-0.617605	-0.792979	1.41421	-0.704079	-0.71013
C1	AT1G17010	-0.0383576	1.24347	-1.20512	1.04818	0.298089	-1.34627	1.32503	-0.234476	-1.09056
C1	AT1G07887	-0.968716	1.37665	-0.407938	-0.55774	-0.846605	1.40435	-0.925155	-0.463741	1.3889
C1	AT4G36530	0.535129	0.866115	-1.40124	-0.0491835	1.2486	-1.19941	1.41421	-0.707107	-0.707107
C1	AT1G51450	-0.96137	1.37892	-0.41755	0.130668	1.15417	-1.28484	-0.707107	1.41421	-0.707107
C1	AT5G39785	0.820145	0.587686	-1.40783	0.93976	0.445346	-1.38511	-0.711284	1.41421	-0.702922
C1	AT1G78590	0.971635	0.404094	-1.37573	-1.37528	0.973026	0.402259	0.830769	0.57576	-1.40653
C1	AT5G54390	-0.472145	-0.918401	1.39055	0.877894	-1.39914	0.521249	-0.707107	1.41421	-0.707107
C1	AT5G05230	-0.330048	1.35595	-1.0259	0.877494	0.521724	-1.39922	-0.707107	1.41421	-0.707107
C1	AT1G02890	-0.93034	1.38759	-0.457245	0.861845	-1.40196	0.540117	-1.30042	1.13155	0.16887
C1	AT3G44830	-0.52784	1.40016	-0.872318	0.74096	0.672704	-1.41366	1.40756	-0.585136	-0.822426
C1	AT2G38420	-0.59922	1.40898	-0.80976	-0.923954	1.38919	-0.46524	0	0	0
C1	AT2G21510	1.40805	-0.589806	-0.818244	1.15334	0.132107	-1.28544	1.36637	-0.999056	-0.367315
C1	AT5G56150	0.676735	0.73705	-1.41378	0.217831	1.10121	-1.31904	1.363	-0.354905	-1.0081
C1	AT1G32550	-0.127146	1.28336	-1.15621	-0.245759	1.32899	-1.08323	1.38823	-0.927795	-0.460439
C1	AT3G14700	0.349578	1.01195	-1.36153	-0.481005	1.39223	-0.911224	-0.752284	1.41323	-0.660946
C1	AT1G24460	-0.153913	1.29443	-1.14051	-0.170851	1.3012	-1.13035	1.41421	-0.707107	-0.707107
C1	AT4G11310	0.444894	0.940116	-1.38501	1.22931	-0.00918557	-1.22013	1.3921	-0.480291	-0.911805
C1	AT3G19960	0.0624404	1.19233	-1.25477	-0.582619	1.40729	-0.824673	0.849665	0.554224	-1.40389
C1	AT2G30680	0.334122	1.02301	-1.35713	-0.479808	1.39201	-0.912198	-0.393794	1.3732	-0.979408
C1	AT1G61800	1.39862	-0.880688	-0.517932	0.424322	-1.38048	0.956156	0.810382	-1.40891	0.598533
C1	AT2G38380	0.945078	-1.38365	0.43857	-0.929786	-0.457941	1.38773	-1.16195	-0.117168	1.27912
C1	AT5G17380	-1.25675	1.19001	0.0667464	0.362541	1.00255	-1.36509	-0.415503	1.37844	-0.96294
C1	AT1G16930	0.0721611	1.18707	-1.25923	-1.1873	1.25903	-0.0717286	0.631243	0.780348	-1.41159
C1	AT1G60750	-0.827138	1.40699	-0.57985	1.17777	0.0890863	-1.26686	0	0	0
C1	AT4G29590	0.655876	-1.413	0.757129	-0.417403	-0.961483	1.37889	1.39594	-0.501744	-0.8942
C1	AT1G21400	1.37234	-0.390346	-0.981994	1.32552	-0.235867	-1.08966	1.39674	-0.506427	-0.890311
C1	AT1G17430	-0.194811	1.31047	-1.11566	1.41156	-0.78073	-0.630833	0	0	0
C1	AT5G46350	-0.0435202	1.24592	-1.2024	0.20847	-1.3156	1.10713	1.14015	0.154526	-1.29467
C1	AT2G25340	0.882783	0.515437	-1.39822	0.854703	0.548411	-1.40311	1.37911	-0.418377	-0.960735
C1	AT3G03776	-1.36122	1.01274	0.348476	-0.707107	1.41421	-0.707107	0	0	0
C1	AT5G59050	-0.859052	1.40242	-0.543368	-0.608572	1.40983	-0.801259	1.40797	-0.818916	-0.589057
C1	AT4G31670	1.40146	-0.864856	-0.536602	0.950908	0.431094	-1.382	-0.707107	1.41421	-0.707107
C1	AT1G68240	-0.700983	1.4142	-0.713213	-1.39566	0.500122	0.895543	-1.33079	0.250972	1.07982
C1	AT3G12580	-0.61361	1.41026	-0.79665	1.29237	-0.148845	-1.14352	-0.363989	1.36548	-1.00149
C1	AT4G16535	-1.41346	0.666886	0.746579	0.215736	1.10254	-1.31828	-0.768897	1.41236	-0.643462
C1	AT2G20940	-1.40536	0.839492	0.56587	1.24681	-1.20142	-0.0453849	-0.401898	1.3752	-0.973299
C1	AT4G39870	-0.542293	1.40227	-0.859976	-1.16203	-0.117034	1.27906	-1.29351	0.151651	1.14186
C1	AT1G70810	0.674757	0.738971	-1.41373	1.09353	0.229865	-1.32339	0	0	0
C1	AT3G10050	-1.12182	-0.184835	1.30666	-1.09216	-0.231987	1.32415	0	0	0
C1	AT2G17640	0.549124	0.854086	-1.40321	-0.0160582	1.2327	-1.21664	-1.41191	0.775831	0.636079
C1	AT5G05220	0.590849	0.817307	-1.40816	1.34559	-0.29591	-1.04968	0	0	0
C1	AT1G27730	-1.18549	1.26055	-0.0750606	1.35196	-0.316608	-1.03535	-0.770607	-0.641645	1.41225
C1	AT2G22810	-1.41409	0.69098	0.723112	-0.997545	-0.369374	1.36692	-0.469769	1.39008	-0.920316
C1	AT5G57480	0.898038	0.497103	-1.39514	0.10207	1.17052	-1.27259	0	0	0
C1	AT3G07565	-0.35163	1.3621	-1.01047	1.14462	0.146981	-1.2916	0.744389	0.669157	-1.41355
C1	AT5G62900	0.966665	-1.3773	0.41063	1.2573	-0.0679298	-1.18937	0	0	0
C1	AT5G49940	-1.37935	0.419399	0.959949	0.990514	0.378906	-1.36942	0	0	0
C1	AT2G36410	-0.442025	1.3844	-0.94237	0.426188	-1.3809	0.954713	-0.859695	1.40232	-0.54262
C1	AT4G32870	1.23775	-1.21131	-0.0264392	1.35546	-1.02708	-0.328375	-0.707107	-0.707107	1.41421
C1	AT5G03140	-1.36659	0.998444	0.368148	1.39951	-0.523596	-0.875912	-0.563455	1.40507	-0.84161
[truncated: 7,220 more rows]

## Sheet: Cvi
Supplementary Dataset S8. Row Z-scored histone methylation enrichment in clustered DEGs.
		H3K4me3			H3K9me3			H3K27me3
Cluster	GeneId	FH	AR	GS	FH	AR	GS	FH	AR	GS
C1	AT5G57040	1.36942	-0.990512	-0.378909	0.894909	-1.3958	0.500887	0	0	0
C1	AT3G10200	1.05291	0.291192	-1.3441	1.31366	-0.203264	-1.1104	0	0	0
C1	AT2G38380	1.36476	-0.36132	-1.00344	1.33785	-1.06594	-0.271906	-1.2183	1.23109	-0.0127845
C1	AT3G10570	-1.29898	0.165253	1.13373	-0.128907	-1.15519	1.2841	1.41339	-0.664978	-0.748415
C1	AT2G23120	-1.18525	-0.0754949	1.26075	1.36336	-1.00716	-0.356206	1.41421	-0.707107	-0.707107
C1	AT5G19140	-0.0790044	1.26233	-1.18333	0.211718	-1.3168	1.10508	1.4038	-0.553537	-0.850262
C1	AT2G36220	-0.951536	1.38182	-0.430286	1.28977	-0.14251	-1.14726	1.39299	-0.907864	-0.48513
C1	AT3G61260	0.242193	-1.32775	1.08555	1.19227	-1.25482	0.0625456	1.40711	-0.580986	-0.826127
C1	AT5G01520	1.11881	0.189729	-1.30854	1.37632	-0.96978	-0.406539	1.41312	-0.658407	-0.754713
C1	AT5G50100	1.408	-0.589276	-0.81872	1.40055	-0.530434	-0.870116	-0.707107	-0.707107	1.41421
C1	AT3G61040	0.705676	0.708537	-1.41421	1.24549	-0.0426018	-1.20289	-1.38961	0.922245	0.46737
C1	AT3G52420	0.21772	-1.319	1.10128	0.387399	0.984198	-1.3716	0.527203	-1.40006	0.872859
C1	AT1G05340	1.10212	0.216408	-1.31852	1.38555	-0.447465	-0.93809	1.4142	-0.71311	-0.701086
C1	AT4G35860	1.05809	0.283562	-1.34165	1.4088	-0.811449	-0.597353	1.3574	-0.335037	-1.02236
C1	AT3G11410	1.19159	-1.25541	0.063822	0.732578	-1.4139	0.681326	1.4142	-0.713111	-0.701085
C1	AT1G80090	1.09486	0.227788	-1.32265	1.39444	-0.90131	-0.49313	1.41421	-0.707411	-0.706802
C1	AT1G62790	-0.333114	1.35684	-1.02373	1.39227	-0.91103	-0.481245	0	0	0
C1	AT3G50830	1.36583	-1.00052	-0.365311	1.37888	-0.417362	-0.961514	1.41416	-0.696218	-0.71794
C1	AT3G51200	0.395053	0.978463	-1.37352	1.41408	-0.690372	-0.723711	1.40913	-0.80827	-0.600865
C1	AT5G17010	0.953293	-1.38131	0.428021	-0.679177	1.41385	-0.734674	-0.707107	-0.707107	1.41421
C1	AT2G25900	-0.933835	1.38668	-0.452845	0.71285	-1.4142	0.701348	-0.794053	-0.616437	1.41049
C1	AT2G25620	-1.36678	0.368866	0.997918	0.82175	-1.40764	0.585892	1.40684	-0.828361	-0.578474
C1	AT1G17090	1.29432	-0.15364	-1.14068	0.787331	0.623724	-1.41106	-0.662065	1.41328	-0.751212
C1	AT4G29820	1.21271	0.0237311	-1.23644	-1.40287	0.85626	0.546608	0.540479	-1.40201	0.861535
C1	AT1G59700	-0.30222	1.34756	-1.04534	1.36272	-0.353883	-1.00884	1.40091	-0.868035	-0.532878
C1	AT4G20170	0.098453	1.17255	-1.271	-0.153103	-1.141	1.2941	1.41332	-0.663053	-0.750264
C1	AT1G17580	1.39014	-0.470068	-0.920075	1.24522	-0.0420328	-1.20319	-0.496413	-0.898606	1.39502
C1	AT4G16520	0.869426	-1.40067	0.531244	0.899314	-1.39487	0.495555	0.95152	0.430307	-1.38183
C1	AT5G62620	0.785359	0.625853	-1.41121	1.23543	-0.0216639	-1.21377	1.30738	-0.186711	-1.12067
C1	AT5G04200	1.40799	-0.818782	-0.589206	1.36703	-0.997236	-0.369794	1.05824	0.283342	-1.34158
C1	AT5G26040	1.31953	-1.10037	-0.219159	1.12228	0.184096	-1.30637	0.87213	-1.40019	0.528062
C1	AT4G28390	0.672241	0.741409	-1.41365	1.19868	0.0505669	-1.24925	-1.33711	0.269687	1.06743
C1	AT2G30600	1.27758	-0.113577	-1.164	1.4093	-0.806624	-0.602679	-1.41244	0.644815	0.76762
C1	AT1G16720	-0.460339	1.38821	-0.927875	-0.717462	1.41416	-0.696701	-0.774426	1.412	-0.637579
C1	AT4G14730	1.28615	-0.133808	-1.15235	1.39048	-0.91869	-0.471786	-1.30012	0.168117	1.132
C1	AT2G24860	1.05833	0.283209	-1.34154	1.34613	-1.04849	-0.297645	0.402005	-1.37522	0.973218
C1	AT1G32400	1.33574	-0.265551	-1.07018	1.27429	-1.16831	-0.105979	0.692093	-1.41411	0.722015
C1	AT1G29810	0.961161	-1.37898	0.417823	1.02823	0.326753	-1.35498	-0.195643	1.31079	-1.11515
C1	AT5G47870	-0.43445	-0.948296	1.38275	1.1023	-1.31842	0.216121	-0.0153377	1.23234	-1.217
C1	AT3G06125	0.837617	0.568003	-1.40562	1.41407	-0.689477	-0.724592	1.3559	-1.02601	-0.32989
C1	AT5G35320	1.10417	0.213169	-1.31734	1.25666	-0.0665384	-1.19012	1.41205	-0.638272	-0.773776
C1	AT1G04660	-0.375746	1.3686	-0.992852	1.37453	-0.399157	-0.975371	1.37285	-0.980468	-0.392382
C1	AT1G75280	0.747148	0.666295	-1.41344	1.39674	-0.506425	-0.890313	-0.85037	-0.553413	1.40378
C1	AT3G60290	1.40055	-0.870107	-0.530444	0.781737	-1.41149	0.629751	-0.707107	1.41421	-0.707107
C1	AT1G56145	-1.22627	1.22322	0.00304754	-1.40335	0.853161	0.550193	1.18045	-1.26469	0.0842384
C1	AT1G77930	1.35804	-0.337278	-1.02077	-0.125874	1.28282	-1.15695	-0.707107	-0.707107	1.41421
C1	AT5G63350	-0.711702	1.4142	-0.702502	1.27006	-1.17374	-0.0963228	1.36464	-1.00374	-0.360898
C1	AT1G30190	0.105426	1.16862	-1.27405	1.4072	-0.581783	-0.825417	1.29862	-1.13427	-0.164349
C1	AT3G55430	1.23295	-1.21637	-0.016578	1.34363	-0.289726	-1.0539	1.41033	-0.61441	-0.795916
C1	AT2G36895	1.12341	0.182239	-1.30565	0.0994835	1.17197	-1.27145	1.41421	-0.711322	-0.702883
C1	AT1G14950	0.121265	1.1596	-1.28087	1.25958	-1.18665	-0.0729287	1.28414	-1.15514	-0.128993
C1	AT1G68690	-1.40619	0.833344	0.572849	1.30886	-0.190567	-1.11829	1.40326	-0.853742	-0.549522
C1	AT5G16970	0.332359	1.02426	-1.35662	0.975038	0.399597	-1.37464	0.986782	0.383932	-1.37071
C1	AT2G28720	1.41236	-0.76887	-0.64349	1.36581	-1.00059	-0.365217	1.40821	-0.816804	-0.59141
C1	AT1G68830	1.41417	-0.716759	-0.69741	0.779064	0.63262	-1.41168	-0.891892	1.39642	-0.504526
C1	AT4G18530	1.41388	-0.680231	-0.733647	1.24338	-0.0381575	-1.20522	-0.763968	1.41265	-0.648678
C1	AT4G23010	1.40636	-0.832103	-0.574253	-0.684898	-0.729085	1.41398	-0.707107	1.41421	-0.707107
C1	AT1G20310	-1.1568	1.28293	-0.12612	0.978582	-1.37348	0.394894	1.20123	-1.24698	0.045745
C1	AT2G38900	1.06349	0.275554	-1.33905	1.41421	-0.710279	-0.70393	1.4142	-0.713219	-0.700977
C1	AT2G47115	1.26301	-1.18251	-0.0805003	-0.460478	-0.927764	1.38824	1.41421	-0.707107	-0.707107
C1	AT3G48830	1.37987	-0.958215	-0.421652	-1.41248	0.645651	0.766831	-0.707107	-0.707107	1.41421
C1	AT5G38470	1.38143	-0.42854	-0.952891	0.9644	-1.378	0.413595	-0.601109	-0.808049	1.40916
C1	AT1G76090	-1.35133	1.03681	0.314521	0.395522	0.97811	-1.37363	1.41393	-0.682355	-0.731573
C1	AT4G30935	1.38615	-0.450301	-0.93585	0.175499	1.12753	-1.30303	1.31287	-1.11172	-0.201146
C1	AT3G07720	1.30448	-1.12526	-0.179214	-0.680923	-0.732971	1.41389	-0.707107	-0.707107	1.41421
C1	AT2G47770	-1.39449	0.901074	0.493417	1.41292	-0.654163	-0.75876	1.41421	-0.70734	-0.706874
C1	AT1G17510	-1.25074	0.0537505	1.19698	-1.13171	-0.168608	1.30031	0	0	0
C1	AT1G05140	0.922137	0.467504	-1.38964	0.303223	1.04465	-1.34787	-0.201984	1.31318	-1.1112
C1	AT1G13195	1.41057	-0.617454	-0.793118	-0.748271	-0.665127	1.4134	-0.707107	-0.707107	1.41421
C1	AT3G60670	1.26951	-0.0950687	-1.17444	1.37249	-0.390931	-0.981556	-0.491613	-0.902556	1.39417
C1	AT1G07040	1.08175	0.248023	-1.32977	1.23149	-0.013612	-1.21788	1.36707	-0.369928	-0.997138
C1	AT5G53000	0.886681	-1.39746	0.510781	0.730077	0.683885	-1.41396	-0.692503	-0.721611	1.41411
C1	AT4G03005	1.40294	-0.855783	-0.54716	1.40973	-0.607367	-0.802359	-0.707107	1.41421	-0.707107
C1	AT4G33700	1.28359	-0.127703	-1.15589	1.41302	-0.656275	-0.756749	1.41053	-0.616891	-0.793636
C1	AT1G73980	1.27546	-1.16679	-0.108663	1.239	-0.0290188	-1.20998	-1.32045	1.09876	0.221686
C1	AT1G14940	0.0542223	1.19673	-1.25096	1.01365	-1.36086	0.34721	1.40565	-0.568259	-0.837392
C1	AT5G67520	0.217255	1.10158	-1.31883	-0.664289	1.41337	-0.749077	-0.220546	1.32003	-1.09949
C1	AT1G12940	-1.39052	0.918494	0.47203	0.170625	1.13049	-1.30111	1.32505	-0.234539	-1.09052
C1	AT2G34700	0.843176	0.561668	-1.40484	1.37154	-0.984366	-0.387174	1.39385	-0.903996	-0.489858
C1	AT4G03410	1.36355	-0.356893	-1.00666	-0.199546	1.31226	-1.11272	-0.707107	1.41421	-0.707107
C1	AT1G09140	1.33834	-0.273396	-1.06494	1.2891	-0.140888	-1.14821	1.14501	0.146322	-1.29133
C1	AT4G12680	0.580677	0.826403	-1.40708	1.21771	0.0139471	-1.23166	1.40444	-0.55845	-0.845987
C1	AT5G07500	-1.16877	1.27394	-0.105173	1.32315	-0.229201	-1.09395	1.41281	-0.760913	-0.6519
C1	AT1G52990	0.778874	0.632824	-1.4117	1.38566	-0.937706	-0.447951	0.322987	-1.35387	1.03088
C1	AT2G21500	0.437046	0.94627	-1.38332	0.654126	0.758796	-1.41292	1.41421	-0.707107	-0.707107
C1	AT1G76570	1.41217	-0.640335	-0.771839	0.657005	0.756051	-1.41306	0.516702	-1.39842	0.881721
C1	AT1G15400	-0.0038947	1.22669	-1.22279	-0.722329	-0.691774	1.4141	1.16013	-1.28048	0.120352
C1	AT5G54940	1.25162	-0.0556436	-1.19597	1.0764	0.256169	-1.33257	1.39823	-0.882739	-0.515489
C1	AT4G22240	-0.315163	1.35153	-1.03636	-0.165748	1.29918	-1.13343	-0.670793	1.4136	-0.742809
C1	AT2G30100	1.14537	0.145716	-1.29108	1.40545	-0.838893	-0.566552	-0.905135	-0.488468	1.3936
C1	AT1G02816	1.28511	-0.131302	-1.1538	1.00744	0.355811	-1.36325	1.37174	-0.387949	-0.983787
C1	AT4G20030	1.40724	-0.582099	-0.825137	-0.409626	-0.967431	1.37706	-0.707107	1.41421	-0.707107
C1	AT1G03470	1.1322	0.167787	-1.29999	1.26472	-0.0843024	-1.18042	-0.897278	1.3953	-0.498023
C1	AT2G22990	1.40971	-0.607202	-0.802509	1.39397	-0.490503	-0.903467	-0.650992	1.41277	-0.761775
C1	AT1G68470	0.693349	0.720776	-1.41412	1.40225	-0.542141	-0.860107	0.638926	-1.41209	0.773162
C1	AT5G57550	0.269301	1.06768	-1.33698	1.40535	-0.565735	-0.839611	1.07882	-1.33131	0.252498
C1	AT4G27530	0.204195	1.10981	-1.31401	1.28848	-0.139392	-1.14909	1.41421	-0.706419	-0.707795
C1	AT3G00350	1.34378	-0.290193	-1.05359	1.35809	-0.337442	-1.02065	1.33843	-0.273666	-1.06476
C1	AT2G29300	0.864972	0.536466	-1.40144	1.25308	-0.0587808	-1.1943	1.40955	-0.605384	-0.804165
C1	AT3G15260	1.19249	0.0621357	-1.25463	1.41253	-0.646526	-0.766004	1.3592	-0.341337	-1.01787
C1	AT2G36500	0.937079	0.448746	-1.38582	1.22807	-0.00668498	-1.22139	-1.13914	1.29536	-0.156211
C1	AT3G14680	0.189974	1.11866	-1.30863	1.10221	0.216264	-1.31847	0.649565	0.763127	-1.41269
C1	AT3G18570	-0.400606	1.37488	-0.974276	1.31852	-0.216398	-1.10212	1.41136	-0.627898	-0.783461
C1	AT5G62490	0.962439	0.416157	-1.3786	1.28568	-1.153	-0.132677	1.41421	-0.707529	-0.706684
C1	AT3G07760	1.15864	0.122941	-1.28158	1.38959	-0.922341	-0.46725	1.07745	-1.33203	0.254579
C1	AT2G36740	1.38944	-0.922963	-0.466475	-0.908218	-0.484696	1.39291	0.424338	0.956143	-1.38048
C1	AT3G08720	1.23651	-0.0238851	-1.21263	1.27772	-0.113911	-1.16381	0.182998	1.12295	-1.30595
C1	AT3G21370	0.00818058	1.22063	-1.22881	1.37543	-0.972562	-0.402872	1.4119	-0.775993	-0.635906
C1	AT3G58550	0	0	0	1.41421	-0.707107	-0.707107	0	0	0
C1	AT4G12290	-0.290726	1.34395	-1.05322	0.636822	0.775135	-1.41196	1.41324	-0.752048	-0.661193
C1	AT4G25580	-0.838502	1.4055	-0.566997	0.794314	0.616154	-1.41047	1.39344	-0.48758	-0.905862
C1	AT5G24590	1.39055	-0.472185	-0.918369	1.35337	-1.03206	-0.321313	1.41199	-0.774719	-0.637266
C1	AT3G04870	1.30759	-1.12034	-0.187251	0.971059	-1.37591	0.404854	-0.287945	-1.05512	1.34306
C1	AT4G31870	1.30943	-0.192057	-1.11737	0.160846	1.13637	-1.29722	1.41413	-0.720423	-0.693706
C1	AT5G01670	-0.654842	1.41296	-0.758115	1.19549	0.0565472	-1.25204	1.4142	-0.70092	-0.713276
C1	AT2G16260	-0.108481	1.27538	-1.1669	0.645312	0.767151	-1.41246	1.41421	-0.707107	-0.707107
C1	AT4G12000	1.41406	-0.725312	-0.688744	1.13674	0.160238	-1.29698	-1.01955	1.35853	-0.338982
C1	AT1G17010	0.642278	0.770011	-1.41229	0.995478	0.372185	-1.36766	1.41368	-0.673057	-0.740619
C1	AT4G13200	1.33233	-1.07687	-0.255456	-1.17499	-0.0940856	1.26907	-1.33437	1.07288	0.261494
C1	AT1G63720	1.38841	-0.461304	-0.927104	0.930618	0.456896	-1.38751	-0.929714	-0.458032	1.38775
C1	AT5G45690	0.220586	1.09946	-1.32005	1.38298	-0.435493	-0.947483	1.39676	-0.8902	-0.506561
C1	AT1G32220	1.38659	-0.934198	-0.452387	0.969111	-1.37653	0.407419	1.40213	-0.541281	-0.860846
C1	AT4G35500	0.111265	1.16532	-1.27658	1.27214	-0.101052	-1.17109	-1.26267	0.0797485	1.18292
C1	AT1G31170	1.29334	-0.15123	-1.14211	1.10966	0.204447	-1.3141	0.637461	0.774537	-1.412
C1	AT1G69800	-1.30916	1.1178	0.191354	1.39111	-0.916036	-0.475073	1.41233	-0.642893	-0.769433
C1	AT2G45600	-1.18442	1.26144	-0.0770193	1.4095	-0.804687	-0.60481	1.4135	-0.667747	-0.745749
C1	AT4G36195	1.11961	-1.30804	0.188435	1.34075	-0.28077	-1.05998	1.41421	-0.707107	-0.707107
C1	AT2G23510	0.707993	0.70622	-1.41421	1.41231	-0.769705	-0.642604	1.23979	-1.20913	-0.0306619
C1	AT3G27660	0.189722	1.11881	-1.30854	1.37389	-0.396564	-0.977325	1.36557	-1.00124	-0.364336
C1	AT4G08869	-0.773061	-0.639034	1.4121	1.31816	-0.215425	-1.10274	1.09495	0.227647	-1.3226
C1	AT3G61680	1.41404	-0.726327	-0.687711	1.37648	-0.407202	-0.969276	-0.769385	1.41233	-0.642943
C1	AT3G07310	-1.10282	-0.215305	1.31812	-0.266329	-1.06967	1.336	0.0562251	-1.25189	1.19566
C1	AT1G52510	1.31593	-1.10656	-0.209371	1.28471	-0.130348	-1.15436	-0.855747	-0.547202	1.40295
C1	AT3G25290	1.41222	-0.64115	-0.771073	1.40789	-0.588297	-0.819597	0	0	0
C1	AT4G11910	0.272801	1.06534	-1.33814	1.32181	-0.225455	-1.09635	1.41296	-0.654894	-0.758065
C1	AT1G07420	1.33635	-0.267401	-1.06895	1.38861	-0.926312	-0.462295	1.41382	-0.67798	-0.735839
C1	AT5G41340	1.13421	0.164445	-1.29866	0.169885	1.13093	-1.30082	-0.720309	-0.693822	1.41413
C1	AT3G51750	1.32158	-0.224812	-1.09677	1.40458	-0.844987	-0.559595	0.766489	-1.4125	0.646013
C1	AT5G63160	1.17177	0.0998317	-1.27161	1.28344	-0.127332	-1.1561	1.38686	-0.453718	-0.933143
C1	AT4G15396	1.11484	0.196137	-1.31098	1.38644	-0.45168	-0.934759	1.41222	-0.641065	-0.771153
C1	AT1G05710	1.23095	-0.0125151	-1.21844	0.0962011	1.17381	-1.27001	-0.165877	-1.13335	1.29923
C1	AT3G51450	-0.782027	1.41147	-0.62944	-0.0524415	-1.19768	1.25012	1.41421	-0.707107	-0.707107
C1	AT4G01960	1.41344	-0.747258	-0.66618	-0.356588	-1.00688	1.36347	-0.909693	-0.482887	1.39258
C1	AT4G26770	1.40393	-0.554517	-0.849411	-0.00484952	1.22716	-1.22231	0	0	0
C1	AT5G05230	0.679721	0.734144	-1.41386	1.2635	-0.0816003	-1.1819	-0.429453	1.38164	-0.952183
C1	AT3G04020	0.980327	-1.3729	0.392571	-1.0133	1.361	-0.347704	-1.17337	1.27035	-0.0969856
C1	AT5G48950	-1.10459	-0.212501	1.31709	1.20145	0.0453347	-1.24678	1.39843	-0.881675	-0.516757
C1	AT4G39030	-0.439822	1.38392	-0.944098	-0.606395	1.40964	-0.803244	1.20853	0.0318087	-1.24034
C1	AT1G08170	-0.471679	1.39046	-0.918777	0.774875	0.6371	-1.41197	1.41292	-0.653994	-0.758921
C1	AT3G02770	1.10694	0.208766	-1.31571	-1.31125	1.11439	0.196859	1.26893	-0.0937667	-1.17517
C1	AT4G38080	0	0	0	0.0022305	1.22363	-1.22586	0	0	0
C1	AT2G24940	-1.21941	1.23001	-0.0106025	0.52975	-1.40045	0.870697	1.41421	-0.707107	-0.707107
C1	AT3G22910	0.316094	1.03571	-1.35181	0.886146	0.511421	-1.39757	1.02378	0.333034	-1.35682
C1	AT2G21820	-0.439637	1.38388	-0.944243	1.36238	-1.00974	-0.352637	-0.707107	-0.707107	1.41421
C1	AT5G53970	1.19268	0.061796	-1.25447	1.33362	-0.259278	-1.07435	1.25956	-0.0728881	-1.18667
C1	AT4G01985	-1.02728	1.35538	-0.328091	-0.630155	-0.781361	1.41152	0.0990062	1.17224	-1.27124
C1	AT5G55490	0.281612	-1.34102	1.05941	0.326238	1.02859	-1.35483	-0.643337	-0.769014	1.41235
C1	AT1G28610	0.907306	0.485814	-1.39312	1.27493	-0.10744	-1.16749	0.353878	-1.36272	1.00884
C1	AT5G16200	-1.3579	0.336775	1.02112	0.127991	-1.28371	1.15572	1.41363	-0.671639	-0.741991
C1	AT3G58450	0.296788	1.04908	-1.34587	1.20574	0.037168	-1.24291	1.34088	-1.05971	-0.281163
C1	AT2G34740	0.128795	1.15526	-1.28405	0.839115	0.5663	-1.40541	1.40785	-0.587827	-0.820019
C1	AT1G17130	-0.230122	1.32348	-1.09336	1.06706	0.270241	-1.3373	1.29372	-0.152162	-1.14155
C1	AT4G24110	-1.01697	1.35956	-0.342589	0.983813	-1.37173	0.387914	1.41421	-0.707107	-0.707107
C1	AT1G23440	1.41017	-0.797664	-0.612504	0.980924	0.391775	-1.3727	1.41389	-0.680633	-0.733254
C1	AT5G66110	-0.894512	1.39588	-0.501367	1.16272	0.115819	-1.27854	1.41421	-0.711059	-0.703147
C1	AT2G38710	1.41421	-0.708388	-0.705825	1.13193	-1.30017	0.168237	-1.38543	0.44689	0.938544
C1	AT3G05345	1.15207	0.134278	-1.28635	1.34849	-0.305229	-1.04326	-0.707107	-0.707107	1.41421
C1	AT3G51860	1.36607	-0.366187	-0.999881	1.39216	-0.480614	-0.911543	1.3862	-0.935646	-0.450559
C1	AT1G64280	-1.38857	0.926446	0.462127	-0.659535	1.41317	-0.753635	1.41421	-0.704546	-0.709664
C1	AT1G65690	1.00384	0.360761	-1.36461	1.41392	-0.682143	-0.73178	1.26873	-0.0933184	-1.17542
C1	AT1G01240	1.22176	0.00594997	-1.22771	1.37246	-0.390814	-0.981644	0.274126	1.06445	-1.33858
C1	AT4G36530	1.24934	-0.0507785	-1.19857	1.1059	0.210421	-1.31632	-0.704666	1.41421	-0.709545
C1	AT2G46270	1.41236	-0.768857	-0.643504	1.09809	-1.32083	0.222743	-0.395453	-0.978162	1.37361
C1	AT4G10040	-0.866063	1.40125	-0.535189	1.35914	-0.341128	-1.01802	-0.65692	1.41305	-0.756133
C1	AT4G25230	1.40692	-0.827673	-0.579248	1.4044	-0.558144	-0.846253	-0.47771	1.39161	-0.9139
C1	AT3G02040	0.187956	1.1199	-1.30786	1.41389	-0.73301	-0.680884	1.40664	-0.829915	-0.576723
C1	AT1G03990	1.19958	0.0488581	-1.24844	0.990122	0.379436	-1.36956	-0.313719	1.35109	-1.03737
C1	AT1G04310	0.800611	0.609282	-1.40989	1.28308	-1.15659	-0.126483	-0.70157	-0.71263	1.4142
C1	AT3G13780	-1.2083	-0.0322459	1.24055	-1.02055	1.35813	-0.337587	1.41421	-0.707107	-0.707107
C1	AT3G19290	0.423635	0.956686	-1.38032	1.21983	0.0097631	-1.2296	1.3958	-0.500921	-0.894881
C1	AT4G14716	1.20591	0.0368378	-1.24275	1.2296	-0.00976132	-1.21984	0	0	0
C1	AT3G21150	-0.929171	1.38788	-0.458714	0.86203	0.539901	-1.40193	1.27081	-0.098017	-1.17279
C1	AT4G09960	1.41421	-0.707107	-0.707107	0.112189	-1.27698	1.16479	-1.4106	0.617803	0.792797
C1	AT4G04320	0.45113	-1.38632	0.935194	1.18534	0.075337	-1.26067	-1.09691	-0.224593	1.3215
C1	AT5G17700	1.41103	-0.623319	-0.787707	1.01891	-1.35879	0.339877	1.41404	-0.726052	-0.68799
C1	AT4G29160	1.38854	-0.926588	-0.46195	1.34014	-1.06124	-0.278898	0.904459	0.489294	-1.39375
C1	AT5G59220	0.472111	0.918428	-1.39054	1.4089	-0.59836	-0.810538	-0.684243	-0.729727	1.41397
C1	AT5G59845	1.41421	-0.707107	-0.707107	1.41421	-0.707881	-0.706332	0	0	0
C1	AT3G55640	0.917528	0.473227	-1.39075	-0.637316	-0.774672	1.41199	0.961521	0.417353	-1.37887
C1	AT5G02750	-0.860902	1.40212	-0.541215	1.37487	-0.400563	-0.974309	1.41042	-0.794904	-0.615512
C1	AT1G11440	1.41012	-0.611904	-0.798213	1.26063	-1.18539	-0.0752392	-0.707107	-0.707107	1.41421
C1	AT1G29820	1.41052	-0.616763	-0.793754	0.612772	0.797418	-1.41019	0.68966	0.724411	-1.41407
C1	AT1G24735	1.07209	0.262685	-1.33477	1.28952	-0.141923	-1.1476	1.37621	-0.406073	-0.970134
C1	AT5G57790	0.874927	0.524761	-1.39969	1.40759	-0.58544	-0.822155	1.22849	-1.22097	-0.00751871
C1	AT2G03620	1.40527	-0.840132	-0.565142	-0.702154	1.4142	-0.712048	-1.34147	1.05847	0.283001
C1	AT2G43500	1.25139	-0.0551553	-1.19624	1.40341	-0.550617	-0.852794	-0.309037	1.34966	-1.04063
C1	AT3G11050	0.57461	0.831787	-1.4064	1.29506	-0.155469	-1.13959	1.41417	-0.716921	-0.697247
C1	AT4G36360	1.40208	-0.86116	-0.540915	1.40911	-0.808551	-0.600555	1.41265	-0.763908	-0.648741
C1	AT1G78500	1.04346	0.304946	-1.34841	1.40524	-0.840359	-0.564882	1.21889	-1.23052	0.0116295
C1	AT3G11591	0.315854	-1.35173	1.03588	0.573159	0.833071	-1.40623	0	0	0
C1	AT4G10020	0.613343	0.796894	-1.41024	1.36494	-0.361998	-1.00294	1.29626	-1.13781	-0.158442
C1	AT5G47650	1.26904	-1.17503	-0.0940153	-0.255623	-1.07676	1.33238	-1.07475	1.33342	-0.258673
C1	AT4G27960	1.40278	-0.856841	-0.545935	0.149066	-1.29246	1.14339	0	0	0
C1	AT2G47670	-1.40696	0.57958	0.827378	-0.608944	1.40986	-0.800919	1.41421	-0.707107	-0.707107
C1	AT5G27360	1.40982	-0.608398	-0.801418	1.40199	-0.54035	-0.861645	-0.707107	-0.707107	1.41421
C1	AT5G55360	0.870516	-1.40048	0.529963	1.39363	-0.48859	-0.905035	-0.707107	-0.707107	1.41421
C1	AT3G29810	1.41171	-0.633064	-0.778649	0.308921	1.04071	-1.34963	0.761096	0.651707	-1.4128
C1	AT5G43300	1.35908	-0.340887	-1.01819	1.38012	-0.422775	-0.95735	1.39254	-0.909875	-0.482663
C1	AT3G51440	-0.768088	1.41241	-0.644319	0.260346	1.07364	-1.33399	0.706491	-1.41421	0.707723
C1	AT5G19070	1.3798	-0.421379	-0.958426	1.37699	-0.967631	-0.409362	1.41421	-0.707107	-0.707107
C1	AT5G51210	-0.743506	1.41358	-0.670072	1.00514	-1.36412	0.358988	0.707851	-1.41421	0.706362
C1	AT1G48745	0.227342	1.09515	-1.32249	0.869029	0.531711	-1.40074	1.41243	-0.644736	-0.767694
C1	AT5G19430	1.01823	0.340835	-1.35906	0.344294	1.01575	-1.36004	1.11488	0.196077	-1.31095
C1	AT2G43950	-0.57879	1.40687	-0.828081	-0.210348	1.3163	-1.10595	0.468935	-1.38992	0.920987
C1	AT3G16350	-0.463932	-0.925002	1.38893	1.21382	0.0215677	-1.23539	-0.481905	-0.910493	1.3924
C1	AT2G31945	0.822866	0.584643	-1.40751	1.34608	-0.297461	-1.04862	1.29078	-1.14581	-0.144973
C1	AT5G17210	1.40749	-0.822994	-0.584501	0.869987	0.530586	-1.40057	-0.269173	1.33694	-1.06777
C1	AT1G19650	1.3684	-0.993397	-0.375008	0.408599	-1.37681	0.968213	-1.41399	0.685446	0.728549
C1	AT5G58070	-0.346352	1.36062	-1.01427	1.41272	-0.762555	-0.650169	1.41413	-0.693674	-0.720455
C1	AT4G27150	-0.105594	1.27412	-1.16853	1.40589	-0.835609	-0.570284	1.14284	-1.29283	0.149996
C1	AT2G37840	1.3633	-1.00731	-0.355994	-1.12851	-0.173882	1.30239	1.41382	-0.678093	-0.735729
C1	AT2G02390	1.02534	0.330846	-1.35618	0.343483	1.01633	-1.35981	-0.884459	1.3979	-0.513437
C1	AT4G10250	0.290919	1.05309	-1.34401	1.40721	-0.82532	-0.581893	0	0	0
C1	AT2G06005	1.33922	-0.276075	-1.06314	0.9174	0.473385	-1.39079	1.17833	0.0880709	-1.2664
C1	AT1G11785	1.32583	-1.0891	-0.236733	-0.735349	1.41383	-0.678483	-0.707107	1.41421	-0.707107
C1	AT1G07150	-1.38497	0.940275	0.444691	1.25391	-0.0605846	-1.19333	1.40997	-0.610202	-0.79977
C1	AT3G09180	-1.37006	0.381372	0.988685	-1.01298	1.36112	-0.348141	1.05598	-1.34265	0.28667
C1	AT1G56460	1.38036	-0.956567	-0.423789	-1.38028	0.42347	0.956813	-1.41033	0.614507	0.795827
C1	AT5G65495	-0.908476	-0.48438	1.39286	-1.16793	1.27459	-0.106662	-0.239884	1.32694	-1.08706
C1	AT5G18630	0.996764	0.370437	-1.3672	1.29625	-1.13782	-0.158434	0	0	0
C1	AT2G18370	1.40686	-0.828137	-0.578726	1.38847	-0.926856	-0.461614	0.550504	0.852892	-1.4034
C1	AT2G21780	-1.0901	-0.235178	1.32528	1.23014	-0.0108642	-1.21928	1.17275	-1.27084	0.0980895
C1	AT3G06780	-1.40786	0.819862	0.588001	1.41416	-0.718131	-0.696025	1.37178	-0.38814	-0.983644
C1	AT3G52340	1.30913	-0.191281	-1.11785	1.34672	-1.04721	-0.299506	1.39969	-0.524752	-0.874935
C1	AT2G28900	1.23124	-1.21815	-0.0130947	-0.415671	-0.962811	1.37848	0	0	0
C1	AT1G62333	1.40674	-0.82908	-0.577664	1.39746	-0.510753	-0.886705	1.41407	-0.689753	-0.72432
C1	AT2G31200	1.29756	-1.13587	-0.161686	1.1763	-1.26803	0.091734	-0.723525	-0.690561	1.41409
C1	AT1G67070	1.2961	-0.158053	-1.13805	1.41135	-0.627821	-0.783532	1.41421	-0.707107	-0.707107
C1	AT3G49530	1.25141	-0.0552057	-1.19621	1.24776	-0.04741	-1.20035	1.40567	-0.568428	-0.837243
C1	AT3G62260	1.40043	-0.870769	-0.529666	1.41209	-0.773063	-0.639032	1.4142	-0.702116	-0.712086
C1	AT5G50240	0.440407	0.94364	-1.38405	1.24934	-0.0507606	-1.19858	1.4142	-0.713059	-0.701138
C1	AT1G77530	0.957776	-1.38	0.422221	1.41146	-0.629336	-0.782124	-1.41295	0.654649	0.758298
C1	AT2G42560	-0.544377	1.40256	-0.858183	1.17939	0.0861681	-1.26555	1.39491	-0.899111	-0.495802
C1	AT4G16050	-1.35187	1.03557	0.316295	-0.955163	-0.425606	1.38077	-0.705025	-0.709186	1.41421
C1	AT3G04040	1.41284	-0.652455	-0.760385	1.40498	-0.842182	-0.562803	-0.18668	1.30737	-1.12069
C1	AT1G25270	1.41417	-0.697022	-0.717144	1.41063	-0.618163	-0.792466	1.38998	-0.920767	-0.469208
C1	AT4G14780	1.40854	-0.813836	-0.594708	1.09056	0.234473	-1.32503	-1.39205	0.912014	0.480034
C1	AT5G07370	1.1485	0.140396	-1.28889	-1.13321	-0.166107	1.29932	1.35405	-0.323587	-1.03046
C1	AT1G66130	-0.801776	-0.608006	1.40978	1.38437	-0.94245	-0.441924	-0.0704371	1.25844	-1.18801
C1	AT1G72690	1.36365	-1.0064	-0.357247	1.37044	-0.382874	-0.98757	-0.707107	-0.707107	1.41421
C1	AT3G15351	1.30316	-1.12733	-0.175828	-1.24448	1.20401	0.040471	-1.33779	1.06606	0.271735
C1	AT5G62400	0.50619	0.890509	-1.3967	0.899391	0.495462	-1.39485	1.40115	-0.866682	-0.534464
C1	AT5G23190	-0.416829	-0.961923	1.37875	1.41182	-0.777189	-0.634627	-0.95001	-0.43225	1.38226
C1	AT5G65080	1.3874	-0.456319	-0.931077	1.41286	-0.65284	-0.760019	1.41382	-0.735934	-0.677882
C1	AT3G24220	-0.738204	1.41375	-0.675547	1.35926	-0.341528	-1.01773	-0.553948	1.40385	-0.849905
C1	AT2G38340	0.144421	1.14613	-1.29055	1.19783	0.0521579	-1.24999	1.41421	-0.703588	-0.71062
C1	AT1G44414	-0.294522	1.34515	-1.05063	1.18637	0.0734448	-1.25981	1.41421	-0.707107	-0.707107
C1	AT5G42300	1.06577	0.272168	-1.33793	1.40214	-0.541361	-0.860777	1.41372	-0.739321	-0.674396
C1	AT5G08190	-1.21911	-0.0111997	1.23031	-0.34381	-1.0161	1.35991	1.41415	-0.695931	-0.718224
C1	AT1G79460	0.802948	0.606721	-1.40967	1.40074	-0.531714	-0.869027	0.57275	0.833432	-1.40618
C1	AT2G34460	1.40993	-0.609691	-0.800238	0.525089	-1.39974	0.87465	0	0	0
C1	AT1G08507	0	0	0	-0.703573	1.41421	-0.710635	1.41421	-0.707107	-0.707107
C1	AT1G03090	-0.75126	1.41327	-0.662015	1.13937	0.155834	-1.2952	-1.36965	0.989863	0.379785
C1	AT4G02690	-0.156649	1.29553	-1.13888	1.25595	-0.0649882	-1.19096	1.41397	-0.684427	-0.729547
C1	AT2G41000	-0.267886	1.33651	-1.06863	0.601344	0.807836	-1.40918	-0.936548	1.38597	-0.449418
C1	AT5G64080	-0.266956	1.3362	-1.06925	1.30621	-1.12254	-0.183669	1.4141	-0.691844	-0.72226
C1	AT4G27410	0.0589292	1.19422	-1.25315	1.28204	-1.15802	-0.12402	-0.459015	-0.928931	1.38795
C1	AT5G48110	-0.566902	1.40549	-0.838586	1.41153	-0.63036	-0.781171	1.21049	0.0280359	-1.23852
C1	AT4G11740	1.40966	-0.803032	-0.606628	1.40874	-0.812016	-0.596724	1.37525	-0.973142	-0.402106
C1	AT3G27360	0.508397	0.888671	-1.39707	0.210847	-1.31648	1.10563	-0.707107	-0.707107	1.41421
C1	AT1G57770	0.999117	-1.36635	0.36723	-0.0757279	1.26085	-1.18512	0.99379	0.374475	-1.36827
C1	AT3G01490	1.12088	0.186373	-1.30725	1.29224	-0.148543	-1.1437	1.41354	-0.668855	-0.744681
C1	AT1G08300	-0.381693	1.37014	-0.988447	-0.203665	-1.11015	1.31381	0.124731	-1.28234	1.15761
C1	AT5G55410	0.383659	0.986986	-1.37064	0.0548311	-1.25124	1.19641	1.4008	-0.868672	-0.53213
C1	AT2G27940	0.280331	1.06028	-1.34061	1.38643	-0.934777	-0.451657	0.452368	-1.38658	0.934214
C1	AT5G10695	0.0481553	1.19996	-1.24811	1.22792	-0.00637909	-1.22154	0	0	0
C1	AT3G23580	1.37533	-0.972896	-0.402431	0.942103	-1.38447	0.442366	-0.767335	-0.645117	1.41245
C1	AT3G45820	0.894354	-1.39591	0.501558	1.35706	-0.333861	-1.0232	1.26069	-1.18532	-0.0753758
C1	AT2G39270	0.760714	0.652108	-1.41282	-0.288491	1.34324	-1.05475	1.40278	-0.545985	-0.856797
C1	AT2G16070	-0.343016	-1.01667	1.35968	0.248271	-1.32986	1.08159	0.218083	1.10105	-1.31914
C1	AT2G36490	-0.613183	1.41022	-0.797041	0.931498	0.45579	-1.38729	-1.0211	-0.336813	1.35791
C1	AT5G48230	1.35689	-1.0236	-0.333294	1.26655	-1.17815	-0.0883947	-0.707107	1.41421	-0.707107
C1	AT2G17695	-0.520836	1.39908	-0.878243	0.911127	0.481126	-1.39225	-0.66187	1.41327	-0.751399
C1	AT2G33520	1.05293	0.291151	-1.34408	1.4054	-0.566197	-0.839205	1.41409	-0.723509	-0.690577
C1	AT1G04778	0.29075	-1.34396	1.05321	1.39908	-0.878242	-0.520837	1.41421	-0.707107	-0.707107
C1	AT5G09250	1.20336	0.041713	-1.24507	1.3238	-0.231	-1.0928	1.36562	-0.364519	-1.0011
C1	AT5G17580	-0.443854	-0.940934	1.38479	1.3859	-0.449098	-0.936801	0	0	0
C1	AT3G56470	1.41364	-0.741624	-0.672019	0.670196	0.743387	-1.41358	1.36387	-1.00581	-0.358054
C1	AT3G52020	1.00201	0.363279	-1.36529	1.26387	-0.0824168	-1.18145	1.38085	-0.95489	-0.425958
C1	AT5G12270	-0.21273	1.31717	-1.10444	1.2401	-1.20879	-0.0313038	1.40441	-0.558213	-0.846193
C1	AT5G07250	-1.08384	-0.244832	1.32867	-1.03182	-0.321659	1.35347	1.25375	-1.19352	-0.0602344
C1	AT3G62730	1.24147	-0.0341595	-1.20731	1.41357	-0.669721	-0.743845	1.12461	0.180283	-1.30489
C1	AT2G15695	1.06187	-1.33984	0.277965	1.38117	-0.953792	-0.427377	1.4141	-0.722489	-0.691612
C1	AT3G02600	1.34162	-1.05816	-0.28346	1.34908	-1.04194	-0.307149	1.22466	0.000171024	-1.22483
C1	AT1G15230	-1.40873	0.596664	0.812071	-1.1249	-0.179814	1.30471	-0.627329	-0.783989	1.41132
C1	AT1G01250	-1.07221	1.33471	-0.2625	1.40848	-0.814435	-0.594042	1.31121	-1.11446	-0.196747
C1	AT1G05120	0.789237	-1.4109	0.621663	-0.82971	1.40666	-0.576955	-0.735756	1.41382	-0.678065
C1	AT3G29270	1.40191	-0.862151	-0.539761	-1.38721	0.45543	0.931784	-0.707107	-0.707107	1.41421
C1	AT5G47530	1.4062	-0.833295	-0.572906	1.15891	0.122472	-1.28138	1.19238	0.0623415	-1.25473
C1	AT1G70985	0.816791	0.591424	-1.40822	1.36478	-0.361407	-1.00337	0	0	0
C1	AT3G12960	0.342118	1.01731	-1.35943	1.41348	-0.667428	-0.746057	1.03759	-1.351	0.31341
C1	AT3G14050	0.649291	0.763387	-1.41268	1.02495	0.331391	-1.35634	1.39013	-0.469976	-0.920149
C1	AT2G44350	0.663377	0.749953	-1.41333	1.10487	0.212058	-1.31693	-0.438036	1.38353	-0.945496
C1	AT2G02990	1.41228	-0.642199	-0.770086	1.41179	-0.634257	-0.777536	-1.3902	0.919838	0.470363
C1	AT2G06002	1.39935	-0.876783	-0.522565	0.836097	0.56973	-1.40583	1.41333	-0.749896	-0.663437
C1	AT2G41550	1.35262	-0.318811	-1.03381	0.828715	-1.40679	0.578075	-1.16892	-0.1049	1.27382
C1	AT2G38420	0.148048	1.14399	-1.29204	-0.503705	1.39628	-0.892573	-0.918468	-0.472062	1.39053
C1	AT5G43770	-0.616338	1.41048	-0.794144	1.36373	-0.357564	-1.00617	1.41421	-0.70457	-0.709641
C1	AT2G21510	1.22795	-0.00644229	-1.22151	0.872089	0.528111	-1.4002	0.464495	-1.38905	0.924551
C1	AT5G39510	1.37465	-0.974992	-0.399658	1.40513	-0.56399	-0.841142	-1.20639	1.24231	-0.0359176
C1	AT2G33580	-1.13057	1.30106	-0.17049	0.105806	1.16841	-1.27422	-1.16413	1.27748	-0.113354
C1	AT1G13990	1.03833	0.312341	-1.35067	0.669979	0.743596	-1.41357	0.213757	1.1038	-1.31755
C1	AT1G25370	-0.902913	1.39409	-0.491178	0.887151	0.510218	-1.39737	1.26678	-0.0889106	-1.17787
C1	AT2G45720	-0.80844	-0.600677	1.40912	0.903091	0.490962	-1.39405	-0.813757	-0.594795	1.40855
C1	AT5G50680	-1.38433	0.942614	0.441715	-0.348514	1.36123	-1.01272	-0.320595	1.35316	-1.03256
C1	AT2G42950	0.83203	0.574336	-1.40637	1.22572	-0.00194763	-1.22377	1.32148	-0.224532	-1.09694
C1	AT4G31354	0.537899	0.863746	-1.40164	1.30912	-0.191257	-1.11786	-1.0824	1.32943	-0.247026
C1	AT3G12920	-0.318555	-1.03399	1.35255	-0.112727	-1.16448	1.27721	-0.707107	-0.707107	1.41421
C1	AT3G23170	-1.02314	-0.333938	1.35708	0.927577	-1.38829	0.460711	1.40691	-0.827796	-0.57911
C1	AT5G40670	1.23461	-0.0199843	-1.21463	-0.340626	-1.01838	1.359	1.41421	-0.707107	-0.707107
C1	AT1G04830	-0.599731	1.40903	-0.809297	1.24988	-0.051925	-1.19796	1.33327	-0.258241	-1.07503
C1	AT3G12010	1.30328	-1.12713	-0.176149	-0.711242	-0.702964	1.41421	-0.813671	-0.59489	1.40856
C1	AT5G35960	0.931648	0.455601	-1.38725	1.19291	0.0613709	-1.25428	1.41418	-0.698638	-0.715542
C1	AT2G42150	-1.29594	1.13828	0.15766	0.200531	1.1121	-1.31264	0.907525	0.485545	-1.39307
C1	AT1G68660	1.4086	-0.813329	-0.59527	-1.15257	1.28599	-0.133416	-1.04304	1.34859	-0.305547
C1	AT1G02660	-0.22611	1.32204	-1.09593	1.28291	-0.126095	-1.15682	1.20471	0.0391301	-1.24384
C1	AT5G50600	-0.202816	1.31349	-1.11068	1.01629	0.343534	-1.35983	1.41416	-0.717523	-0.696639
C1	AT4G04870	0.988111	0.382145	-1.37026	1.40197	-0.540167	-0.861802	1.41004	-0.799089	-0.610946
C1	AT4G24130	0.681829	0.732087	-1.41392	1.26725	-0.0899749	-1.17728	1.31306	-1.1114	-0.201655
C1	AT5G20940	-1.02557	-0.330509	1.35608	-0.207348	-1.10784	1.31518	1.41421	-0.707107	-0.707107
C1	AT1G78070	0.94813	0.434663	-1.38279	1.31249	-0.200132	-1.11235	-1.08201	-0.247633	1.32964
C1	AT1G73500	-1.31751	0.213629	1.10388	1.367	-0.99732	-0.369681	1.4136	-0.670658	-0.742939
C1	AT5G18880	0.0463375	1.20092	-1.24726	0.757851	0.655118	-1.41297	1.36796	-0.373318	-0.994644
C1	AT3G15280	-0.0168235	1.23307	-1.21625	1.17176	0.0998494	-1.27161	1.32754	-1.08594	-0.2416
C1	AT4G03320	-0.429356	-0.952258	1.38161	1.04244	0.306417	-1.34886	1.41421	-0.707107	-0.707107
C1	AT2G41880	1.30515	-1.1242	-0.180949	0.852904	0.55049	-1.40339	-1.40209	0.861046	0.541048
C1	AT5G50780	1.38865	-0.462504	-0.926145	1.364	-0.358522	-1.00547	1.40957	-0.803906	-0.605669
C1	AT5G01730	-1.02	1.35835	-0.338347	1.32348	-1.09336	-0.230124	-0.964031	-0.414078	1.37811
C1	AT1G06430	1.36287	-0.35441	-1.00846	1.25453	-0.0619236	-1.19261	-0.707107	-0.707107	1.41421
C1	AT2G41290	0.0127363	1.21833	-1.23106	1.04385	0.304386	-1.34823	1.38634	-0.935138	-0.4512
C1	AT3G14330	0.921543	0.468244	-1.38979	1.40751	-0.822824	-0.58469	1.41064	-0.618269	-0.792368
C1	AT5G28910	1.4114	-0.628545	-0.782859	1.40769	-0.586309	-0.821378	-0.707107	-0.707107	1.41421
C1	AT5G53895	-0.0406217	1.24455	-1.20393	1.37298	-0.392904	-0.980077	1.41421	-0.707107	-0.707107
C1	AT3G15358	1.23719	-1.21191	-0.025275	0.648968	0.763693	-1.41266	-0.95693	1.38025	-0.423319
C1	AT1G75210	1.31169	-1.11367	-0.198014	-0.347104	-1.01373	1.36083	1.41404	-0.725984	-0.68806
C1	AT4G33150	1.41157	-0.630894	-0.780673	1.41383	-0.735429	-0.678401	-0.578848	-0.828029	1.40688
C1	AT5G12280	1.18032	0.0844698	-1.26479	1.18351	0.0786759	-1.26219	1.41241	-0.644311	-0.768095
C1	AT1G79850	-1.37463	0.399565	0.975063	-0.884018	-0.513964	1.39798	-0.707107	-0.707107	1.41421
C1	AT2G37360	0.0340647	1.20736	-1.24142	-0.868973	-0.531777	1.40075	0.69661	0.717552	-1.41416
C1	AT1G03103	1.02055	0.337583	-1.35813	1.13066	0.17034	-1.301	1.41421	-0.707107	-0.707107
C1	AT1G07473	0.0908134	1.17681	-1.26762	1.30771	-0.187579	-1.12013	1.41421	-0.707107	-0.707107
C1	AT1G54957	1.36111	-0.348091	-1.01302	-1.39333	0.48695	0.906377	1.41421	-0.707107	-0.707107
C1	AT1G26400	0.0342622	1.20725	-1.24152	1.36773	-0.372455	-0.995279	1.40744	-0.823434	-0.584007
C1	AT3G19500	1.06811	0.268665	-1.33677	1.39687	-0.507214	-0.889656	1.41399	-0.728628	-0.685365
C1	AT5G43850	1.26306	-1.18245	-0.0806033	-0.379973	-0.989723	1.3697	-0.760066	-0.65279	1.41286
C1	AT1G23550	1.06427	0.2744	-1.33867	0.872949	0.527097	-1.40005	-0.570249	1.40589	-0.83564
C1	AT5G60580	1.41236	-0.643493	-0.768867	-0.689831	-0.724243	1.41407	0	0	0
C1	AT5G44360	0.713918	0.700274	-1.41419	1.34642	-0.298551	-1.04787	0	0	0
C1	AT3G29670	0.204207	1.10981	-1.31401	1.36043	-0.345678	-1.01476	1.41378	-0.737067	-0.676717
C1	AT3G03530	1.33304	-0.257559	-1.07548	1.41294	-0.758462	-0.654476	-1.07945	-0.251533	1.33098
C1	AT1G17810	-0.180497	1.30498	-1.12448	1.41258	-0.647421	-0.765158	1.41419	-0.714201	-0.699988
C1	AT4G11310	0.452609	0.934023	-1.38663	1.14334	0.149152	-1.29249	1.41363	-0.741992	-0.671638
C1	AT3G53530	0.0154662	1.21694	-1.2324	-1.26088	1.18509	0.0757826	-0.359061	-1.00508	1.36414
C1	AT5G17040	-0.458301	1.3878	-0.9295	1.34636	-0.298354	-1.048	1.41249	-0.76665	-0.645842
C1	AT5G10650	1.28357	-0.127659	-1.15592	1.00068	0.365098	-1.36578	0.816702	0.591523	-1.40823
C1	AT3G43230	1.01441	0.34616	-1.36057	-0.437693	1.38346	-0.945765	0.230659	-1.32367	1.09302
C1	AT2G25770	0.765312	0.647258	-1.41257	1.41253	-0.646522	-0.766008	1.40563	-0.837549	-0.568082
C1	AT5G53280	0.152279	1.14148	-1.29376	1.3082	-0.188856	-1.11935	1.41113	-0.624756	-0.786376
C1	AT3G61080	1.21445	-1.23479	0.0203399	-0.170835	-1.13036	1.30119	-0.549247	-0.85398	1.40323
C1	AT4G08170	1.41041	-0.615418	-0.79499	1.22548	-0.00147475	-1.22401	-1.07687	1.33233	-0.255459
C1	AT4G40065	0.534242	0.866871	-1.40111	1.41286	-0.760081	-0.652775	1.41421	-0.707107	-0.707107
C1	AT5G62200	0.665952	0.747478	-1.41343	1.36217	-0.351893	-1.01028	1.36637	-0.367308	-0.999061
C1	AT2G34600	1.27467	-0.106855	-1.16782	1.412	-0.637551	-0.774452	0	0	0
C1	AT1G09885	1.32843	-0.244163	-1.08427	1.25719	-0.0677058	-1.18949	0	0	0
C1	AT5G56020	1.28828	-1.14936	-0.138918	-1.31793	1.10314	0.214788	1.40769	-0.586301	-0.821384
C1	AT1G70580	1.32238	-0.227037	-1.09534	0.983689	0.388079	-1.37177	-1.36496	1.00288	0.362082
C1	AT5G53270	0.350846	1.01103	-1.36188	1.38606	-0.449883	-0.93618	1.40681	-0.82855	-0.578261
C1	AT4G35920	1.11084	-1.3134	0.202559	1.21703	-1.23232	0.0152868	1.26575	-1.17914	-0.0866139
C1	AT4G28025	1.11678	-1.30979	0.193009	-1.31601	0.20958	1.10643	0.93309	0.453785	-1.38688
C1	AT3G44830	-1.12429	-0.180809	1.3051	0.932627	0.454368	-1.387	1.37871	-0.416655	-0.962056
C1	AT4G16640	-0.0580582	1.25274	-1.19468	1.38753	-0.45696	-0.930567	0.370502	-1.36722	0.996716
C1	AT4G15563	1.24908	-0.0502053	-1.19887	1.39984	-0.525748	-0.874092	-1.41107	0.623952	0.78712
C1	AT4G26590	0.710692	0.703515	-1.41421	1.40412	-0.848119	-0.556002	-1.24228	0.0358495	1.20643
C1	AT1G77090	0.266995	1.06922	-1.33622	1.1034	0.21438	-1.31778	1.41421	-0.707107	-0.707107
C1	AT3G22990	-0.721591	-0.692523	1.41411	-1.00825	1.36295	-0.354694	1.39604	-0.502295	-0.893743
C1	AT5G54740	0.362613	1.00249	-1.36511	1.35014	-0.310581	-1.03955	1.3347	-1.07223	-0.26247
C1	AT1G03250	0.962997	0.415428	-1.37843	1.41221	-0.771327	-0.640879	0.248059	1.08173	-1.32979
C1	AT1G10310	-0.826647	1.40705	-0.580402	0.985247	0.385993	-1.37124	1.41174	-0.633438	-0.778301
C1	AT4G08930	1.33297	-0.257351	-1.07562	1.39567	-0.500151	-0.895519	0.998027	-1.36674	0.368717
C1	AT3G19580	-0.614267	1.41031	-0.796047	1.24324	-0.0378635	-1.20537	1.41402	-0.686576	-0.727441
C1	AT3G42860	-0.19203	1.30942	-1.11739	0.797216	0.612992	-1.41021	1.41421	-0.708199	-0.706014
C1	AT1G34000	0.193936	1.11621	-1.31014	0.789198	-1.4109	0.621705	0	0	0
C1	AT5G03080	-0.335688	1.35759	-1.0219	0.690992	-1.41409	0.723101	1.41421	-0.707107	-0.707107
C1	AT5G40420	0.133404	1.15258	-1.28599	1.34944	-0.308311	-1.04113	1.41408	-0.72414	-0.689935
C1	AT5G65530	1.2923	-0.148688	-1.14361	1.33491	-1.07182	-0.263094	1.1651	-1.27674	0.111641
C1	AT1G64940	-0.343893	-1.01604	1.35993	1.38557	-0.447526	-0.938041	1.36139	-0.349081	-1.01231
C1	AT1G15030	1.25019	-0.0525755	-1.19761	1.35568	-1.02656	-0.329116	1.41417	-0.716739	-0.697431
C1	AT5G60220	0.106974	1.16775	-1.27472	0.823223	0.584244	-1.40747	1.41421	-0.707107	-0.707107
C1	AT3G11800	0.717207	0.696958	-1.41417	1.32732	-0.240959	-1.08636	1.31859	-0.216601	-1.10199
C1	AT1G56260	1.41391	-0.68152	-0.732389	1.33224	-1.07703	-0.255207	-0.707107	-0.707107	1.41421
C1	AT4G09610	0.857105	0.545628	-1.40273	1.40043	-0.529605	-0.87082	1.41198	-0.774729	-0.637255
C1	AT1G14530	1.07157	0.263473	-1.33504	1.17178	-1.2716	0.0998133	1.39723	-0.509385	-0.887846
C1	AT3G57810	1.39859	-0.517731	-0.880856	0.571373	0.834649	-1.40602	-0.707107	-0.707107	1.41421
C1	AT1G69790	1.26575	-0.0866171	-1.17914	0.851299	0.552342	-1.40364	1.39642	-0.891884	-0.504535
C1	AT5G61610	0.610343	0.799642	-1.40998	1.41374	-0.675087	-0.738651	1.41421	-0.707938	-0.706275
C1	AT1G47395	0.787449	0.623597	-1.41105	1.41375	-0.738091	-0.675663	1.34766	-1.04512	-0.302549
C1	AT3G30460	0.421615	0.958244	-1.37986	1.26804	-0.0917553	-1.17629	1.05146	-1.34477	0.293314
C1	AT1G06210	1.35632	-1.025	-0.331321	-1.26132	1.18456	0.0767529	0.0936167	1.17525	-1.26887
C1	AT1G77960	0.131295	1.15381	-1.2851	-0.618652	1.41067	-0.792015	-0.556542	-0.847649	1.40419
C1	AT4G29850	-0.430783	1.38193	-0.95115	-0.366672	1.3662	-0.999526	0	0	0
C1	AT2G18570	-0.750918	1.41329	-0.662371	0.833828	-1.40613	0.572301	1.41385	-0.734676	-0.679175
C1	AT5G41070	-0.381586	1.37011	-0.988526	-0.951394	1.38186	-0.430469	-0.707107	-0.707107	1.41421
C1	AT4G21534	1.158	0.124056	-1.28205	0.996126	0.371305	-1.36743	-0.931804	1.38721	-0.455405
C1	AT5G45630	1.28204	-0.124025	-1.15801	1.40811	-0.590365	-0.817743	1.41066	-0.792072	-0.61859
C1	AT5G12170	-1.4027	0.545396	0.857305	1.41004	-0.799013	-0.61103	0.00977491	-1.2296	1.21983
C1	AT2G18480	1.39815	-0.514978	-0.883168	1.35968	-1.01667	-0.343011	1.3934	-0.906035	-0.487368
C1	AT2G14520	1.28546	-0.132142	-1.15332	1.23677	-0.0244222	-1.21235	1.41242	-0.644479	-0.767937
C1	AT1G22180	1.39102	-0.47461	-0.91641	1.39272	-0.483661	-0.909062	-0.707107	-0.707107	1.41421
C1	AT4G26200	-1.25493	1.19214	0.0627865	1.321	-1.09778	-0.223227	1.2075	0.0337995	-1.24129
C1	AT2G43720	1.34966	-0.309028	-1.04063	1.39295	-0.90805	-0.484902	0	0	0
C1	AT5G25520	0.814953	0.593467	-1.40842	1.09979	0.220075	-1.31986	-0.806922	-0.602351	1.40927
C1	AT5G51040	-1.24237	0.0360401	1.20633	0.127744	-1.28361	1.15587	1.38786	-0.929271	-0.458587
C1	AT4G17215	0	0	0	1.41421	-0.707107	-0.707107	0	0	0
C1	AT1G77450	-0.645116	1.41245	-0.767337	1.40221	-0.86032	-0.541893	1.41413	-0.720671	-0.693456
C1	AT3G17365	1.02369	-1.35686	0.333171	1.26735	-0.0902011	-1.17715	1.2615	-1.18435	-0.07715
C1	AT5G62800	1.15796	0.124125	-1.28208	1.40101	-0.533512	-0.867495	1.35818	-1.02043	-0.337744
C1	AT2G03520	0.596599	0.812129	-1.40873	0.725057	0.689004	-1.41406	-0.256544	1.3327	-1.07615
C1	AT5G65280	-1.20591	1.24274	-0.0368303	1.41197	-0.77497	-0.636998	-0.089221	-1.17769	1.26692
C1	AT1G68070	-1.4043	0.557398	0.846903	-0.281327	1.34093	-1.0596	-1.41246	0.767282	0.645173
C1	AT1G78780	0.128911	1.15519	-1.2841	0.469461	-1.39002	0.920563	-0.707107	-0.707107	1.41421
C1	AT5G60760	0.684183	0.729785	-1.41397	1.41263	-0.648419	-0.764213	1.41393	-0.682566	-0.731367
C1	AT1G76970	1.4139	-0.681229	-0.732673	1.18742	0.0715079	-1.25893	1.39122	-0.915545	-0.475679
C1	AT5G40700	1.36191	-1.01095	-0.350963	-0.852642	1.40343	-0.550792	-1.41359	0.743204	0.670385
C1	AT5G48330	-0.204481	1.31412	-1.10963	-0.363782	1.36542	-1.00164	1.41421	-0.709598	-0.704612
C1	AT5G37680	1.41418	-0.698685	-0.715495	-0.0993711	-1.17203	1.2714	1.22758	-0.0056865	-1.22189
C1	AT4G22920	1.16814	0.106284	-1.27442	1.4074	-0.583599	-0.823798	1.41412	-0.693349	-0.720776
C1	AT5G43450	1.25	-0.0521784	-1.19782	0.144517	1.14607	-1.29059	1.38239	-0.432844	-0.949547
C1	AT3G05300	0.749543	0.663804	-1.41335	1.41387	-0.679905	-0.733964	1.20179	-1.24648	0.0446933
C1	AT4G35580	1.14824	0.140835	-1.28907	-1.3514	1.03666	0.314737	1.37598	-0.970835	-0.40515
C1	AT3G50960	1.41312	-0.754814	-0.658301	0.95226	0.429354	-1.38161	1.41421	-0.707107	-0.707107
C1	AT2G47120	-0.809113	1.40905	-0.599935	1.32807	-0.243112	-1.08496	1.40941	-0.805543	-0.603869
C1	AT5G03660	-1.31402	0.204227	1.10979	-0.314085	-1.03712	1.3512	0.266147	-1.33593	1.06979
C1	AT5G52430	1.09528	0.227138	-1.32241	-0.328132	-1.02726	1.35539	1.41023	-0.797023	-0.613203
C1	AT1G02750	1.4003	-0.528806	-0.871499	0.616511	-1.4105	0.793985	-1.04239	-0.306488	1.34888
C1	AT1G03950	1.35241	-0.318112	-1.0343	-0.0878918	1.26632	-1.17843	0.466186	-1.38938	0.923196
C1	AT1G63120	1.39627	-0.503681	-0.892593	-0.0840591	-1.18055	1.26461	-0.21883	-1.10058	1.31941
C1	AT5G50700	0.420587	0.959035	-1.37962	1.26716	-0.0897784	-1.17739	1.41316	-0.753783	-0.65938
C1	AT3G21790	-0.489427	1.39378	-0.904349	0.0288901	-1.23893	1.21004	1.37826	-0.414728	-0.963533
C1	AT2G43710	1.41361	-0.670967	-0.742641	1.09272	-1.32384	0.231121	1.397	-0.889012	-0.507987
C1	AT5G17190	0.770017	0.642272	-1.41229	1.40442	-0.846072	-0.558352	0.742951	0.670646	-1.4136
C1	AT3G46030	1.03363	0.319067	-1.3527	0.729077	-1.41398	0.684907	1.40144	-0.536489	-0.864952
C1	AT5G44150	1.27559	-0.108966	-1.16662	0.0710791	1.18766	-1.25874	-0.378184	1.36923	-0.991049
C1	AT3G14130	1.00376	0.360872	-1.36464	0.0439782	1.20216	-1.24614	-1.13325	1.2993	-0.166049
C1	AT3G24503	0.331902	1.02459	-1.35649	0.2516	-1.33101	1.07941	0.81053	0.598369	-1.4089
C1	AT2G41230	-0.483315	-0.909344	1.39266	1.34894	-1.04227	-0.306671	-0.707107	1.41421	-0.707107
C1	AT4G13280	1.4027	-0.545386	-0.857314	1.39313	-0.907275	-0.485852	-1.36263	1.00908	0.353544
C1	AT3G18750	-0.504891	-0.891588	1.39648	-0.368215	-0.998396	1.36661	-0.67091	-0.742696	1.41361
C1	AT5G62460	1.41053	-0.793614	-0.616916	0.51856	-1.39872	0.880159	-1.31029	1.11596	0.194334
C1	AT1G31480	1.35552	-0.328596	-1.02693	1.33064	-1.08011	-0.250524	-1.41277	0.651143	0.761631
C1	AT2G43190	1.40695	-0.827438	-0.579514	-0.535388	1.40128	-0.865893	0.468113	0.921648	-1.38976
C1	AT5G55750	-1.37785	0.964871	0.41298	1.41266	-0.648995	-0.763668	1.19049	-1.25634	0.0658541
C1	AT3G05140	-0.325182	1.35452	-1.02934	0.0525746	1.19761	-1.25019	-0.971621	1.37573	-0.404114
C1	AT5G66430	-0.366298	1.3661	-0.9998	1.3794	-0.419639	-0.959765	1.41404	-0.687627	-0.726409
C1	AT3G45970	0.634145	0.77764	-1.41178	1.19691	0.053888	-1.2508	1.35551	-1.02695	-0.328563
C1	AT5G16380	0.343264	1.01649	-1.35975	-0.803809	1.40958	-0.605775	-0.707107	1.41421	-0.707107
C1	AT1G53400	1.38534	-0.938888	-0.446453	-0.362288	-1.00273	1.36502	0	0	0
C1	AT1G63420	1.4129	-0.653676	-0.759224	1.32702	-1.0869	-0.240125	1.39538	-0.896893	-0.498489
C1	AT2G29950	0.0362794	1.2062	-1.24248	0.971419	0.40438	-1.3758	1.41421	-0.707107	-0.707107
C1	AT4G28520	-0.741754	1.41364	-0.671885	1.41413	-0.720443	-0.693686	1.29232	-1.14358	-0.148735
C1	AT3G17520	-0.55065	1.40342	-0.852766	1.03608	0.315575	-1.35165	1.41421	-0.711322	-0.702883
C1	AT1G10500	1.34979	-1.04033	-0.309461	-1.295	0.155324	1.13967	-0.68697	1.41402	-0.727054
C1	AT1G74370	0.135569	1.15132	-1.28689	-0.740772	1.41367	-0.672898	-0.223107	-1.09785	1.32096
C1	AT3G44100	1.37558	-0.403489	-0.972094	0.926213	-1.38863	0.462419	1.38798	-0.459167	-0.928809
C1	AT1G75290	0.383978	0.986748	-1.37073	1.39908	-0.878236	-0.520843	0	0	0
C1	AT3G09950	1.41419	-0.71485	-0.699335	1.39091	-0.474019	-0.916888	-0.707107	-0.707107	1.41421
C1	AT4G02280	0.569568	0.83624	-1.40581	1.31544	-0.208039	-1.1074	1.38734	-0.456041	-0.931298
C1	AT5G40970	0.679354	0.734501	-1.41386	0.516028	-1.39831	0.882287	1.41419	-0.700046	-0.714144
C1	AT5G07680	1.22955	-1.21988	-0.00967401	1.41383	-0.735554	-0.678273	-0.799454	1.41	-0.610548
C1	AT5G04885	1.2901	-0.143311	-1.14678	1.36042	-1.01479	-0.345623	1.38659	-0.934191	-0.452397
C1	AT1G72680	0.66233	0.750958	-1.41329	0.303677	1.04434	-1.34801	-1.4016	0.537601	0.864001
C1	AT5G42810	1.28783	-1.15	-0.137821	1.36662	-0.998371	-0.368248	-1.40604	0.83452	0.571518
C1	AT5G61640	-1.02589	1.35595	-0.330069	1.21781	0.0137582	-1.23157	1.41345	-0.666405	-0.747042
C1	AT2G23980	1.28098	-0.121541	-1.15944	0.471533	-1.39043	0.918894	-1.2978	1.1355	0.162304
C1	AT3G59660	0.953305	-1.38131	0.428006	1.01881	-1.35883	0.340021	-0.917688	-0.473028	1.39072
C1	AT4G00220	-1.41022	0.797051	0.613172	0.23048	-1.32361	1.09313	-0.48855	1.39362	-0.905068
C1	AT2G38880	0.728599	0.685394	-1.41399	-0.289033	-1.05438	1.34341	0.761336	-1.41279	0.651454
C1	AT4G22380	1.39391	-0.490169	-0.903742	0.0664836	-1.25663	1.19015	-1.40411	0.848173	0.555939
C1	AT2G45360	-0.947446	1.38299	-0.435541	1.16127	0.118355	-1.27963	1.39284	-0.908526	-0.484318
C1	AT4G30530	1.34115	-0.281998	-1.05915	0.572716	-1.40618	0.833462	1.15236	0.13379	-1.28615
C1	AT3G14560	1.31767	-0.214076	-1.10359	1.41346	-0.666662	-0.746794	1.26484	-0.0845762	-1.18026
C1	AT1G28640	0.525856	0.874	-1.39986	1.41416	-0.717691	-0.696469	1.4142	-0.702337	-0.711866
C1	AT1G31940	1.40436	-0.846485	-0.557879	-0.215313	-1.10281	1.31812	-0.707107	1.41421	-0.707107
C1	AT4G04470	1.41178	-0.777676	-0.634106	-0.962451	1.37859	-0.416141	-1.15512	1.28415	-0.129032
C1	AT5G07190	0.748628	0.664756	-1.41338	1.41363	-0.671561	-0.742066	1.37343	-0.978736	-0.394689
C1	AT5G24450	-0.821997	-0.585616	1.40761	1.38032	-0.42362	-0.956697	-0.257513	-1.07551	1.33303
C1	AT5G67140	1.37761	-0.965654	-0.411955	1.40211	-0.86095	-0.541159	-0.707107	-0.707107	1.41421
C1	AT5G16840	1.28018	-1.16053	-0.119645	1.36614	-0.999697	-0.366439	-0.654219	1.41293	-0.758708
C1	AT5G13800	0.703309	0.710898	-1.41421	0.98902	0.380921	-1.36994	1.39115	-0.475295	-0.915856
C1	AT1G48760	-1.19036	1.25646	-0.0661018	-0.813574	1.40857	-0.594998	0.393506	0.979625	-1.37313
C1	AT2G05320	0.546484	-1.40285	0.856367	-1.05706	1.34214	-0.285085	-0.707107	-0.707107	1.41421
C1	AT3G09162	0.545842	0.856921	-1.40276	1.37917	-0.418636	-0.960536	1.41299	-0.757363	-0.655631
C1	AT4G16160	0.830904	0.575607	-1.40651	1.4117	-0.77877	-0.632935	1.40627	-0.573486	-0.832782
C1	AT2G40370	0.424497	0.95602	-1.38052	1.40836	-0.592878	-0.815483	1.38666	-0.452742	-0.933917
C1	AT4G04020	0.495617	0.899263	-1.39488	-0.152154	1.29371	-1.14156	-0.575222	-0.831245	1.40647
C1	AT4G22100	0.946397	0.436884	-1.38328	1.32417	-0.232042	-1.09213	1.41415	-0.695575	-0.718576
C1	AT1G20140	0.201053	1.11178	-1.31283	-0.718356	-0.695798	1.41415	0	0	0
C1	AT2G37150	-0.413014	1.37786	-0.964844	1.14342	0.149017	-1.29244	0.986902	-1.37067	0.383771
C1	AT2G27380	-0.436195	1.38313	-0.946935	1.38986	-0.468602	-0.921255	1.41421	-0.707107	-0.707107
C1	AT3G14075	-1.29917	1.13344	0.165733	-0.889871	1.39683	-0.506956	-0.732822	-0.681076	1.4139
C1	AT1G52560	0.250836	1.07991	-1.33074	1.34934	-0.307967	-1.04137	0	0	0
C1	AT5G16460	-0.118556	1.27971	-1.16116	1.35155	-0.315254	-1.0363	1.40892	-0.810309	-0.598613
C1	AT3G01850	0.612648	0.797532	-1.41018	0.961167	0.417815	-1.37898	0.912667	-1.3919	0.47923
C1	AT5G55390	1.00922	0.353352	-1.36258	-0.0778195	1.2618	-1.18398	-0.779832	-0.631797	1.41163
C1	AT1G28140	0.207708	1.10761	-1.31532	-0.989549	1.36976	-0.380209	1.41213	-0.772484	-0.639648
C1	AT2G25080	1.41388	-0.733359	-0.680525	1.37548	-0.97241	-0.403073	-1.35118	0.314001	1.03717
C1	AT2G00590	-0.0883042	1.26651	-1.1782	1.34164	-1.05812	-0.283523	1.39101	-0.916465	-0.474542
C1	AT3G03520	-1.39684	0.889789	0.507055	1.09595	0.22609	-1.32204	-0.229224	1.32316	-1.09394
C1	AT5G04360	-1.03847	1.35061	-0.312134	1.25914	-1.18718	-0.0719581	1.41398	-0.684884	-0.729099
C1	AT4G27140	0.834927	0.571057	-1.40598	1.38585	-0.936977	-0.448874	0.643836	-1.41238	0.768543
C1	AT1G63820	0.213221	1.10413	-1.31736	1.03354	0.319196	-1.35274	1.40411	-0.848218	-0.555888
C1	AT1G22370	-0.990444	1.36944	-0.379001	-0.198649	1.31193	-1.11328	1.35641	-0.331632	-1.02478
C1	AT1G07590	0.52867	0.871615	-1.40028	0.411646	0.96589	-1.37754	1.37909	-0.960798	-0.418295
C1	AT3G22490	-0.712419	1.4142	-0.701781	1.27841	-0.11552	-1.16289	1.41421	-0.707107	-0.707107
C1	AT5G49930	1.22216	0.0051533	-1.22731	-1.41223	0.641223	0.771005	0.794038	0.616454	-1.41049
C1	AT5G50770	0.611958	0.798164	-1.41012	1.34003	-1.06148	-0.278547	1.41364	-0.741565	-0.672079
C1	AT1G70790	0.850856	0.552852	-1.40371	1.24568	-0.0430046	-1.20268	-1.41374	0.675069	0.738668
C1	AT2G39250	1.41321	-0.660477	-0.752733	1.40693	-0.827591	-0.579341	1.36154	-1.01191	-0.349633
C1	AT4G16620	1.32468	-0.233473	-1.0912	1.35582	-0.329603	-1.02622	1.41421	-0.707107	-0.707107
C1	AT1G01180	-1.37415	0.97654	0.397607	0.870648	0.529808	-1.40046	1.41006	-0.611262	-0.798801
C1	AT5G65400	-0.381825	1.37017	-0.988348	-0.146831	-1.14471	1.29154	1.1416	-1.29368	0.152077
C1	AT5G14780	0.434914	-1.38285	0.947935	0.544314	0.858238	-1.40255	-0.543326	1.40241	-0.859088
C1	AT4G36220	-0.205143	1.31436	-1.10922	1.34248	-1.05634	-0.286139	1.41421	-0.708846	-0.705366
C1	AT1G55675	1.37098	-0.986013	-0.384965	0.32619	1.02863	-1.35482	1.23214	-1.21722	-0.0149196
C1	AT1G55110	1.33405	-1.07352	-0.260529	0.281835	-1.3411	1.05926	1.41405	-0.688482	-0.72557
C1	AT2G16890	-0.23213	1.3242	-1.09207	0.925004	0.46393	-1.38893	1.41001	-0.79939	-0.610618
C1	AT5G07480	-0.119234	1.28	-1.16077	1.41421	-0.70519	-0.709022	1.39438	-0.90157	-0.492814
C1	AT1G78600	0.441287	0.94295	-1.38424	1.41403	-0.687523	-0.726511	1.40731	-0.824501	-0.582812
C1	AT2G37670	0.261308	1.073	-1.33431	-0.894127	1.39596	-0.501832	1.14568	-1.29087	0.145193
C1	AT2G31360	1.21476	0.0197405	-1.2345	1.0059	-1.36384	0.357937	1.41359	-0.670306	-0.74328
C1	AT4G35140	-0.871994	1.40022	-0.528223	-1.31851	0.216369	1.10214	1.41035	-0.79561	-0.614743
C1	AT5G50790	0	0	0	1.30896	-1.11812	-0.190846	0.0826654	1.18132	-1.26398
C1	AT3G04720	-1.35981	1.01634	0.343467	1.40734	-0.824315	-0.58302	1.41368	-0.740541	-0.673137
C1	AT3G26770	-1.27187	0.100445	1.17143	1.28946	-0.141764	-1.14769	1.41298	-0.655257	-0.757719
C1	AT4G39660	-1.26239	0.0791184	1.18327	-1.07427	1.33367	-0.259399	-1.37709	0.967338	0.409747
C1	AT4G18425	1.41421	-0.706148	-0.708065	1.41317	-0.65951	-0.753658	-0.902736	1.39413	-0.491394
C1	AT1G19530	0.248427	1.08149	-1.32991	1.40948	-0.804842	-0.60464	1.41407	-0.689415	-0.724652
C1	AT1G60790	1.41133	-0.627437	-0.783889	0.855754	0.547194	-1.40295	1.32325	-0.229466	-1.09378
C1	AT3G47160	1.4092	-0.601607	-0.807597	0.746642	-1.41346	0.66682	0.369549	-1.36697	0.997416
C1	AT1G01170	1.3878	-0.458308	-0.929494	-0.844732	-0.559887	1.40462	-0.16422	-1.13435	1.29857
C1	AT1G78140	-0.416317	-0.962316	1.37863	1.25395	-0.0606642	-1.19329	0	0	0
C1	AT5G37670	1.41406	-0.688787	-0.72527	0.993554	-1.36835	0.374795	1.32256	-1.09501	-0.227557
C1	AT1G78890	0.256292	1.07632	-1.33261	-0.839016	-0.566413	1.40543	-0.621856	-0.789059	1.41091
C1	AT5G66985	1.39199	-0.479746	-0.912248	0.203791	-1.31386	1.11007	1.38147	-0.952774	-0.428691
C1	AT4G19170	-0.419994	1.37949	-0.959491	1.10574	0.210684	-1.31642	1.41074	-0.619523	-0.791212
C1	AT5G58660	1.34881	-0.306268	-1.04255	1.40441	-0.846197	-0.558208	1.30356	-1.1267	-0.176858
C1	AT5G65470	1.29371	-0.152137	-1.14157	1.22515	-1.22434	-0.00081184	-0.074529	1.26031	-1.18578
C1	AT4G18680	-0.0130028	1.23119	-1.21819	1.37892	-0.417534	-0.961382	1.41258	-0.765058	-0.647526
C1	AT2G25880	-0.230723	1.3237	-1.09297	1.06999	-1.33583	0.265845	1.35092	-1.03776	-0.313162
C1	AT3G58170	1.11364	-1.31171	0.198072	-1.38591	0.449161	0.936751	-1.36438	1.00444	0.359946
C1	AT5G27720	1.23412	-1.21515	-0.018977	-1.23152	0.013666	1.21785	-0.698314	-0.715864	1.41418
C1	AT4G16490	-1.0748	1.33339	-0.258587	1.14054	-1.29441	0.153871	1.41075	-0.619729	-0.791022
C1	AT1G29680	0.236816	1.08904	-1.32586	1.23319	-0.0170757	-1.21612	1.41382	-0.678091	-0.735731
C1	AT4G32710	-1.41176	0.633757	0.778002	-0.071801	1.25907	-1.18726	1.06763	0.269385	-1.33701
C1	AT2G44360	1.40228	-0.859887	-0.542397	1.41421	-0.704294	-0.709916	1.41009	-0.798482	-0.611611
C1	AT1G27760	1.38513	-0.445482	-0.939653	1.38295	-0.435375	-0.947575	-0.928106	1.38816	-0.460049
C1	AT4G13250	1.23659	-0.0240412	-1.21255	1.40016	-0.527849	-0.872312	1.40117	-0.866568	-0.534598
C1	AT5G64990	0.731105	0.682834	-1.41394	-1.00155	1.36546	-0.363904	-0.707107	-0.707107	1.41421
C1	AT4G22105	0.555217	0.848802	-1.40402	1.31363	-0.203175	-1.11045	1.41222	-0.641037	-0.77118
C1	AT4G29950	1.40909	-0.600388	-0.808702	1.41167	-0.779194	-0.632481	-0.393401	1.3731	-0.979704
C1	AT2G17640	1.28268	-0.125534	-1.15714	1.00275	0.362258	-1.36501	-0.408383	1.37676	-0.968377
C1	AT1G22430	1.41056	-0.617286	-0.793273	1.29727	-1.1363	-0.160977	1.41418	-0.716098	-0.698077
C1	AT5G02800	1.34478	-1.05144	-0.293338	0.823764	-1.4074	0.583638	-0.707107	-0.707107	1.41421
C1	AT5G14500	1.39059	-0.472375	-0.918216	1.3105	-1.11562	-0.194879	-1.10696	-0.208748	1.3157
C1	AT1G02770	0.547818	0.855215	-1.40303	1.36238	-0.352637	-1.00974	1.41414	-0.694734	-0.719408
C1	AT1G21080	1.4133	-0.662618	-0.750681	1.39701	-0.508066	-0.888946	-1.3494	1.04123	0.30816
C1	AT1G47970	0.938541	0.446894	-1.38543	-0.163996	-1.13448	1.29848	1.40706	-0.58054	-0.826524
C1	AT1G75490	-1.41321	0.660535	0.752678	1.41401	-0.727664	-0.686349	1.41341	-0.747914	-0.665499
C1	AT1G07645	-0.261036	1.33422	-1.07318	1.40461	-0.559796	-0.844812	1.39719	-0.888064	-0.509124
C1	AT5G56970	-0.811465	1.4088	-0.597334	1.27179	-0.100245	-1.17154	1.41356	-0.74404	-0.669519
C1	AT1G06650	-0.370639	1.36725	-0.996615	-0.529549	1.40042	-0.870868	-0.707107	-0.707107	1.41421
C1	AT4G22820	1.23229	-0.0152265	-1.21706	-0.0665166	-1.19013	1.25665	-1.26208	0.0784349	1.18364
C1	AT4G22770	-1.11581	-0.194576	1.31039	0.777767	0.634009	-1.41178	1.3523	-0.317727	-1.03457
C1	AT5G03200	0.0114672	1.21897	-1.23044	1.36554	-1.00132	-0.364223	-0.707107	1.41421	-0.707107
C1	AT5G65270	-0.539596	1.40189	-0.862292	0.176581	-1.30345	1.12687	1.37402	-0.397079	-0.976937
C1	AT2G37770	1.06804	0.268773	-1.33681	1.1964	0.0548456	-1.25125	1.40721	-0.825374	-0.581832
C1	AT2G15020	0.500591	0.895155	-1.39575	1.41401	-0.686307	-0.727705	1.08091	-1.33022	0.249309
C1	AT4G27830	1.35588	-0.3298	-1.02608	1.285	-0.131057	-1.15395	1.41421	-0.707107	-0.707107
C1	AT1G04800	-0.358468	1.36398	-1.00551	-0.468805	1.3899	-0.921092	0	0	0
C1	AT1G18210	0.974193	0.400716	-1.37491	0.788296	-1.41098	0.622681	1.36192	-0.351	-1.01092
C1	AT4G24275	0.672186	0.741462	-1.41365	0.0549059	-1.25127	1.19637	1.41421	-0.705442	-0.70877
C1	AT2G39210	-1.36601	1.00003	0.365982	0.309241	-1.34973	1.04048	-0.707107	-0.707107	1.41421
C1	AT1G25422	-1.20513	-0.0383283	1.24346	1.37262	-0.98115	-0.391473	1.41419	-0.714537	-0.699651
C1	AT1G78000	1.39649	-0.504977	-0.891517	-0.0195814	-1.21484	1.23442	-0.328096	1.35538	-1.02728
C1	AT4G10960	-0.109667	1.27589	-1.16622	-0.352525	1.36235	-1.00982	-1.3788	0.417041	0.961761
C1	AT4G04840	1.06974	0.266224	-1.33596	1.40583	-0.569791	-0.836043	1.4142	-0.712868	-0.70133
C1	AT3G23400	0.331971	1.02454	-1.35651	1.40293	-0.855871	-0.547058	1.3133	-1.11099	-0.202314
C1	AT1G77120	0.0564344	1.19555	-1.25199	0.943157	0.441023	-1.38418	-0.0553465	-1.19613	1.25148
C1	AT5G37340	1.40556	-0.838026	-0.567539	-1.04642	1.34708	-0.300655	-1.14705	1.28991	-0.142852
C1	AT3G23480	1.41411	-0.692548	-0.721567	1.3033	-0.176201	-1.1271	-0.66336	1.41333	-0.749969
C1	AT5G53990	0.293989	1.05099	-1.34498	0.994434	0.373602	-1.36804	1.4137	-0.673977	-0.739727
C1	AT5G03610	1.37554	-0.403327	-0.972217	1.03875	-1.35049	0.311744	1.08575	-1.32764	0.241886
C1	AT5G08360	1.24583	-0.043325	-1.20251	0.534558	-1.40116	0.866602	0.44587	-1.38522	0.939347
C1	AT3G17150	0.859732	0.542577	-1.40231	1.39382	-0.489691	-0.904133	1.41266	-0.763762	-0.648895
C1	AT3G12490	0.525425	0.874365	-1.39979	1.41285	-0.652685	-0.760166	1.41421	-0.707107	-0.707107
C1	AT5G51070	0.57067	0.835268	-1.40594	1.3975	-0.511012	-0.886488	1.07647	0.25607	-1.33254
C1	AT4G21320	0.542595	0.859717	-1.40231	1.27605	-0.110046	-1.16601	-0.54949	1.40326	-0.85377
C1	AT5G35525	1.39515	-0.497146	-0.898002	1.41411	-0.721663	-0.69245	1.41358	-0.74338	-0.670202
C1	AT2G37975	1.13895	0.15653	-1.29548	-0.772263	1.41215	-0.639884	1.41421	-0.709979	-0.704231
C1	AT5G54165	1.16839	0.105841	-1.27423	1.33711	-0.269679	-1.06743	0	0	0
C1	AT1G35515	1.17541	0.0933348	-1.26874	1.36153	-0.349582	-1.01195	1.40419	-0.556537	-0.847654
C1	AT1G25530	1.37494	-0.400827	-0.974109	1.40934	-0.603085	-0.806255	1.22876	-1.22069	-0.0080732
C1	AT1G75440	1.01346	-1.36094	0.347476	1.41015	-0.612261	-0.797886	-0.707107	-0.707107	1.41421
C1	AT3G14595	1.34045	-0.279836	-1.06061	1.41305	-0.756186	-0.656865	1.4142	-0.712275	-0.701926
C1	AT4G36700	0.752638	0.660576	-1.41321	1.08413	0.244384	-1.32851	1.39932	-0.876949	-0.522369
C1	AT1G62710	1.34566	-0.296136	-1.04952	1.31283	-1.11178	-0.201057	1.40567	-0.568439	-0.837234
C1	AT1G23010	0.441506	0.942778	-1.38428	0.970917	0.405042	-1.37596	1.34716	-1.04622	-0.30094
C1	AT5G27280	1.16055	0.119612	-1.28016	-1.3883	0.927537	0.460762	0.473053	-1.39072	0.917668
C1	AT3G59580	1.2481	-0.0481272	-1.19997	1.38384	-0.944389	-0.439451	-0.707107	-0.707107	1.41421
C1	AT5G05870	-0.555543	1.40406	-0.848518	1.35726	-0.334544	-1.02271	0	0	0
C1	AT4G20230	1.15268	0.133235	-1.28591	1.3925	-0.482463	-0.910038	1.40746	-0.584135	-0.82332
C1	AT3G26330	1.22565	-0.00180454	-1.22384	1.41414	-0.694328	-0.719809	1.41421	-0.70807	-0.706143
C1	AT1G12750	0.591454	0.816765	-1.40822	-0.42954	1.38166	-0.952115	1.39392	-0.903702	-0.490217
C1	AT1G50020	1.40813	-0.817561	-0.590567	0.712684	-1.4142	0.701515	-0.707107	-0.707107	1.41421
C1	AT4G25130	-1.3496	1.04076	0.308838	0.0602223	1.19352	-1.25375	1.36457	-0.360613	-1.00395
C1	AT1G32710	0.760821	0.651996	-1.41282	1.40245	-0.858845	-0.543609	1.41381	-0.736208	-0.677601
C1	AT5G25180	0.851644	0.551945	-1.40359	1.37283	-0.392281	-0.980544	1.4142	-0.712622	-0.701577
C1	AT4G20880	0.276241	1.06303	-1.33927	0.172192	1.12954	-1.30173	-0.596862	1.40875	-0.811892
C1	AT1G71130	-1.36734	0.996378	0.370962	-1.41027	0.79648	0.613794	-0.688513	1.41405	-0.725539
C1	AT2G21720	0.880061	0.518677	-1.39874	1.22746	-0.00545741	-1.22201	1.41406	-0.688768	-0.725288
C1	AT1G09794	1.35109	-1.03737	-0.313721	-0.0109457	1.23018	-1.21924	-1.07671	1.33241	-0.255701
C1	AT3G10130	-0.413695	-0.964324	1.37802	-1.17223	-0.0990205	1.27125	0.317379	1.03482	-1.35219
C1	AT3G27770	1.20537	0.0378708	-1.24324	1.29591	-0.157573	-1.13833	1.41087	-0.621331	-0.789544
C1	AT1G77950	1.31962	-0.219401	-1.10022	1.31322	-1.11113	-0.202099	1.41291	-0.759032	-0.653877
C1	AT4G37470	-0.715723	1.41418	-0.698455	0.804962	0.604508	-1.40947	1.28548	-0.1322	-1.15328
C1	AT4G07835	-0.994641	-0.373322	1.36796	1.18355	0.0786026	-1.26215	1.41415	-0.695213	-0.718934
C1	AT2G16710	0.0117308	-1.23057	1.21884	1.27931	-0.11762	-1.16169	1.41336	-0.664104	-0.749255
C1	AT1G28030	1.10611	0.210086	-1.3162	1.41374	-0.675183	-0.738557	1.41421	-0.707889	-0.706325
C1	AT5G33290	1.32113	-0.223581	-1.09755	-0.157377	-1.13845	1.29583	1.39961	-0.524258	-0.875353
C1	AT1G10070	0.67588	0.737881	-1.41376	1.17931	0.0862984	-1.26561	-1.16739	1.275	-0.107611
C1	AT5G49290	0.958752	-1.37971	0.420956	0.958344	0.421485	-1.37983	1.32412	-1.09221	-0.231909
C1	AT2G26150	0.867495	0.533511	-1.40101	1.10323	0.214646	-1.31788	1.37877	-0.416921	-0.961853
C1	AT1G28520	1.19628	0.055063	-1.25135	-1.4023	0.542492	0.859805	-0.974979	-0.399675	1.37465
C1	AT4G35480	-1.28314	0.12662	1.15652	1.39108	-0.47493	-0.916152	0	0	0
C1	AT1G04230	1.29087	-1.14567	-0.145204	-0.219276	-1.1003	1.31957	0.410682	0.966625	-1.37731
C1	AT4G28811	-0.861016	1.4021	-0.541083	1.00577	0.358118	-1.36389	0.784961	0.626282	-1.41124
C1	AT5G19920	1.3139	-0.203898	-1.11	0.179841	1.12488	-1.30472	0	0	0
C1	AT4G05110	1.35993	-0.34389	-1.01604	1.39125	-0.475825	-0.915427	1.25833	-1.18815	-0.0701806
C1	AT4G31115	1.39798	-0.884038	-0.51394	0.500192	0.895485	-1.39568	0	0	0
C1	AT5G07070	0.88381	0.514213	-1.39802	1.32941	-0.246965	-1.08244	-0.707107	-0.707107	1.41421
C1	AT2G13290	1.00589	0.357945	-1.36384	0.818888	0.589089	-1.40798	1.0145	0.34604	-1.36054
C1	AT5G65613	1.41355	-0.74424	-0.669312	1.05625	-1.34253	0.286284	0.201871	-1.31314	1.11127
C1	AT3G58200	1.39693	-0.889337	-0.507598	1.41243	-0.644636	-0.767789	-1.28216	1.15785	0.124316
C1	AT3G03230	0.382747	0.987664	-1.37041	1.04441	0.303565	-1.34798	1.41236	-0.643545	-0.768818
C1	AT2G26470	1.38627	-0.45087	-0.935399	0.491256	-1.39411	0.902849	-1.13884	1.29557	-0.156729
C1	AT1G30110	1.3069	-0.18546	-1.12144	-1.20906	-0.0307937	1.23985	-0.707107	-0.707107	1.41421
C1	AT1G71950	1.40121	-0.534909	-0.866302	1.40532	-0.565504	-0.839814	0.449505	0.936479	-1.38598
C1	AT1G64080	-0.849446	1.40392	-0.554476	0.159701	-1.29676	1.13706	1.40638	-0.831888	-0.574497
C1	AT3G10020	-1.41418	0.716055	0.698121	1.40522	-0.840511	-0.56471	1.41419	-0.700602	-0.713592
C1	AT2G25340	0.953788	0.427383	-1.38117	1.37232	-0.390247	-0.982068	1.41409	-0.690576	-0.72351
C1	AT1G03270	0.562474	-1.40494	0.84247	1.28936	-1.14784	-0.141516	-0.707107	1.41421	-0.707107
C1	AT1G21400	1.36209	-1.01048	-0.351616	1.41054	-0.617046	-0.793494	1.39006	-0.920421	-0.469638
C1	AT3G25260	0.838935	0.566505	-1.40544	1.4007	-0.531439	-0.869261	1.38463	-0.941512	-0.443118
C1	AT5G04010	-0.680437	1.41388	-0.733445	1.24094	-0.0330533	-1.20788	1.41228	-0.770168	-0.642112
C1	AT1G03905	-0.80854	1.40911	-0.600567	0.750951	0.662337	-1.41329	-0.257443	1.333	-1.07556
C1	AT4G21020	-0.190219	1.30872	-1.11851	1.38081	-0.425791	-0.95502	1.41421	-0.705704	-0.708509
C1	AT2G19320	0.186061	1.12107	-1.30713	1.4068	-0.828678	-0.578117	1.41421	-0.707107	-0.707107
C1	AT4G29070	1.37758	-0.411814	-0.965762	1.38572	-0.448225	-0.937491	-0.59459	-0.813941	1.40853
C1	AT5G03210	0.916825	0.474096	-1.39092	1.41023	-0.613246	-0.796984	1.35075	-1.03815	-0.3126
C1	AT1G78580	1.3099	-0.19329	-1.11661	1.37898	-0.417792	-0.961184	1.28338	-1.15618	-0.1272
C1	AT1G79230	1.37497	-0.400964	-0.974006	1.40511	-0.84132	-0.563787	1.29734	-1.1362	-0.161134
C1	AT5G04235	1.40565	-0.568283	-0.837371	1.18044	0.0842509	-1.2647	0.762619	-1.41272	0.650102
C1	AT1G44770	1.18565	0.0747638	-1.26041	0.0533144	-1.25053	1.19722	1.38065	-0.425101	-0.955554
C1	AT4G37690	-0.779249	1.41167	-0.632421	1.00642	-1.36364	0.357221	0.33154	1.02484	-1.35638
C1	AT5G17570	1.04954	-1.34565	0.29611	-1.16642	-0.109329	1.27574	-0.34713	1.36084	-1.01371
C1	AT5G19540	1.13078	-1.30092	0.170146	0.349279	-1.36144	1.01216	-1.36798	0.373401	0.994582
C1	AT2G38490	-0.379431	1.36956	-0.990125	1.00653	0.357069	-1.3636	-1.33346	0.258785	1.07467
C1	AT3G50970	0.650676	0.762074	-1.41275	0.729781	0.684187	-1.41397	1.40896	-0.599054	-0.80991
C1	AT5G22820	1.3827	-0.434225	-0.948472	0.751273	0.662001	-1.41327	-0.965327	-0.412383	1.37771
C1	AT2G06530	1.33875	-1.06411	-0.274639	1.02591	-1.35594	0.330034	1.29846	-0.163952	-1.13451
C1	AT1G75170	1.39894	-0.878993	-0.519945	1.38723	-0.455526	-0.931708	-0.707107	-0.707107	1.41421
C1	AT3G48030	1.40638	-0.831907	-0.574475	1.06104	-1.34024	0.279207	-1.22439	1.2251	-0.000702391
C1	AT2G42750	1.17944	0.0860741	-1.26551	1.41365	-0.672198	-0.74145	1.41421	-0.704246	-0.709964
C1	AT5G24670	1.27151	-0.0996104	-1.1719	-0.217197	-1.10162	1.31881	1.4109	-0.789245	-0.621655
C1	AT5G53310	-0.367949	1.36654	-0.998591	-1.16382	-0.113891	1.27771	0.588275	0.819617	-1.40789
C1	AT5G53260	0.559901	0.84472	-1.40462	1.41378	-0.676408	-0.737368	1.40011	-0.872565	-0.52755
C1	AT4G33666	1.0368	0.314541	-1.35134	1.38332	-0.437046	-0.94627	0	0	0
C1	AT1G29060	1.29757	-1.13586	-0.161713	1.33441	-1.07281	-0.261601	-0.548928	1.40318	-0.854256
C1	AT4G23990	-0.478652	1.39179	-0.913136	1.39988	-0.873864	-0.526017	1.3843	-0.441574	-0.942725
C1	AT1G03880	1.16665	0.108915	-1.27556	1.41368	-0.673203	-0.740477	1.41397	-0.729818	-0.68415
C1	AT5G10070	1.21844	-1.23096	0.0125192	0.0986053	-1.27107	1.17246	1.16305	0.115245	-1.27829
C1	AT3G03310	0.228621	-1.32295	1.09432	1.28726	-1.1508	-0.136467	0.666925	-1.41347	0.746541
C1	AT3G21560	-0.929179	1.38788	-0.458703	1.41208	-0.638848	-0.773235	1.41406	-0.688852	-0.725206
C1	AT3G62590	0.592998	0.815376	-1.40837	1.05082	0.294241	-1.34506	0.929815	-1.38772	0.457905
C1	AT1G08630	1.4026	-0.857926	-0.544675	0.0362713	1.20621	-1.24248	-0.190263	-1.11848	1.30874
C1	AT4G03020	1.41094	-0.788734	-0.622208	-0.946309	-0.436997	1.38331	0	0	0
C1	AT1G14760	-0.516033	1.39832	-0.882283	1.28141	-1.15886	-0.122553	1.40759	-0.585408	-0.822183
C1	AT1G73010	1.35483	-0.326233	-1.0286	1.41401	-0.686116	-0.727892	1.14039	-1.29451	0.154117
C1	AT2G43400	1.37723	-0.966866	-0.410367	1.38069	-0.425263	-0.955429	1.40877	-0.597025	-0.811745
C1	AT3G03890	1.41373	-0.674969	-0.738765	0.850663	0.553075	-1.40374	0.368637	0.998086	-1.36672
C1	AT4G17420	0.659679	0.753497	-1.41318	0.537671	-1.40161	0.863941	0.19975	-1.31234	1.11259
C1	AT5G62220	-1.4085	0.814258	0.594239	1.41186	-0.635341	-0.776522	1.41209	-0.639024	-0.77307
C1	AT1G28370	-0.695444	1.41415	-0.718706	1.05611	0.286481	-1.34259	1.41401	-0.685991	-0.728015
C1	AT3G61060	1.33699	-1.06767	-0.269326	1.00787	0.355217	-1.36309	-1.15635	-0.126904	1.28326
C1	AT1G03890	0.0268887	1.21108	-1.23797	1.41149	-0.781704	-0.629787	1.40897	-0.809898	-0.599067
C1	AT1G27990	0.0533694	1.19719	-1.25056	1.39523	-0.497593	-0.897633	1.41397	-0.729687	-0.684284
C1	AT5G53450	1.40908	-0.60026	-0.808818	1.3978	-0.512855	-0.884946	-1.13364	1.29904	-0.165394
C1	AT1G17430	0.792225	0.618424	-1.41065	1.40262	-0.857839	-0.544777	1.41212	-0.772674	-0.639447
C1	AT5G40470	1.41065	-0.792215	-0.618435	1.34031	-0.279421	-1.06089	-0.236444	-1.08928	1.32573
C1	AT3G61880	-1.38873	0.925801	0.462934	1.25226	-0.0570222	-1.19524	1.34415	-1.05279	-0.291362
C1	AT4G13010	1.27943	-0.117893	-1.16154	0.949145	0.433361	-1.38251	-0.467625	1.38967	-0.92204
C1	AT1G11410	0.729698	-1.41397	0.684272	-1.41212	0.639468	0.772654	0	0	0
C1	AT2G26000	0.354268	-1.36283	1.00856	0.839636	-1.40534	0.565706	-0.90821	1.39292	-0.484706
C1	AT1G26218	-1.31344	1.11076	0.202685	0.0728095	-1.25953	1.18672	1.41314	-0.658945	-0.754199
C1	AT1G15960	1.39636	-0.504159	-0.892197	1.40444	-0.558512	-0.845932	-0.707107	-0.707107	1.41421
C1	AT1G65090	0.647304	0.765269	-1.41257	1.03568	-1.35182	0.316135	1.41198	-0.774834	-0.637143
C1	AT3G46000	1.4097	-0.80263	-0.607069	0.295184	-1.34536	1.05018	-0.707107	1.41421	-0.707107
C1	AT3G54140	1.1907	0.0654616	-1.25616	1.13016	0.171161	-1.30132	-0.849853	1.40386	-0.554008
C1	AT5G24930	-1.1562	-0.127159	1.28336	0.0512492	-1.24957	1.19832	1.37785	-0.964876	-0.412972
C1	AT2G33070	-0.134916	1.28662	-1.1517	1.39382	-0.489695	-0.90413	1.41379	-0.736716	-0.677079
C1	AT2G02120	0.488479	0.905126	-1.3936	1.32847	-0.244251	-1.08421	1.40934	-0.806222	-0.603122
C1	AT3G23340	1.33936	-0.276512	-1.06285	1.24071	-0.0325766	-1.20813	1.40925	-0.807191	-0.602055
C1	AT3G51880	1.39922	-0.521716	-0.877501	1.38124	-0.427703	-0.95354	-1.13237	1.29988	-0.167511
C1	AT4G10265	0.158529	1.13776	-1.29629	1.08849	-1.32616	0.237671	0.953792	-1.38117	0.427378
C1	AT2G28490	0.0731149	1.18655	-1.25966	1.31228	-0.199592	-1.11269	1.39299	-0.907884	-0.485105
C1	AT3G10010	1.23262	-1.21672	-0.0159018	0.657515	0.755565	-1.41308	-0.718115	1.41416	-0.696041
C1	AT2G20770	0.0205557	1.21434	-1.23489	0.625605	0.785589	-1.41119	1.18633	0.0735233	-1.25985
C1	AT1G53830	-0.572543	1.40616	-0.833615	1.35543	-0.32826	-1.02717	1.40661	-0.576436	-0.830169
C1	AT5G01300	0.369318	0.997586	-1.3669	1.28403	-0.128746	-1.15529	1.41407	-0.689808	-0.724266
C1	AT1G23800	1.41372	-0.739178	-0.674543	1.26382	-0.0823128	-1.18151	-0.711233	-0.702973	1.41421
C1	AT5G65685	1.40524	-0.564857	-0.840381	1.35875	-1.01899	-0.33976	1.40985	-0.801029	-0.608824
C1	AT4G37050	1.33321	-0.258057	-1.07515	1.41226	-0.641714	-0.770542	1.40243	-0.858974	-0.543458
C1	AT2G14095	1.41421	-0.707107	-0.707107	1.41337	-0.664475	-0.748899	1.4136	-0.742904	-0.670694
C1	AT4G10430	1.41088	-0.621455	-0.78943	0.66606	-1.41343	0.747374	-1.38091	0.954697	0.426208
C1	AT5G50315	1.22588	-0.00226661	-1.22361	1.39045	-0.471626	-0.91882	1.41421	-0.707107	-0.707107
C1	AT2G42980	0.705414	0.708798	-1.41421	1.41126	-0.78471	-0.626553	1.41421	-0.707107	-0.707107
C1	AT1G11530	1.41131	-0.784084	-0.627227	0.748317	-1.4134	0.66508	0	0	0
C1	AT2G04240	1.4071	-0.826236	-0.580864	-1.09287	-0.23089	1.32376	-1.16936	1.27348	-0.104121
C1	AT3G46230	-0.153806	1.29438	-1.14058	1.34746	-0.301879	-1.04558	1.41421	-0.707107	-0.707107
C1	AT1G75945	1.39713	-0.5088	-0.888335	-0.525326	-0.874449	1.39978	-0.651469	-0.761322	1.41279
C1	AT5G43980	-0.486796	1.3933	-0.906503	-0.365758	1.36595	-1.0002	-0.0882894	1.2665	-1.17821
C1	AT1G47550	-0.716569	-0.697603	1.41417	0.966016	0.411481	-1.3775	1.41389	-0.733201	-0.680688
C1	AT1G12370	-0.914833	1.39139	-0.476559	-0.213277	1.31738	-1.1041	1.31008	-1.11631	-0.193767
C1	AT1G80380	0.887297	0.510043	-1.39734	1.33988	-0.278106	-1.06178	1.41086	-0.789709	-0.621152
C1	AT2G44310	-0.110118	1.27609	-1.16597	1.27801	-0.114572	-1.16343	1.29825	-0.163413	-1.13483
C1	AT1G69295	-0.0195046	1.23438	-1.21488	1.20484	-1.24372	0.0388785	1.41416	-0.717921	-0.696237
C1	AT3G53040	-0.518179	1.39866	-0.880479	0.902395	0.491809	-1.3942	1.38699	-0.932634	-0.454359
C1	AT5G52580	1.0628	0.276587	-1.33939	1.39778	-0.885054	-0.512727	-1.22185	1.22762	-0.00576508
C1	AT1G54860	-0.0393068	1.24393	-1.20462	1.34282	-0.2872	-1.05562	1.28367	-1.15579	-0.127881
C1	AT1G50170	1.4127	-0.763057	-0.64964	-0.487887	1.3935	-0.905611	1.40374	-0.850622	-0.553122
C1	AT3G60200	-0.703483	1.41421	-0.710724	1.39175	-0.913315	-0.478432	1.4091	-0.808607	-0.600493
C1	AT2G41705	1.27234	-1.17083	-0.101512	-1.41279	0.651534	0.76126	-1.04682	1.34689	-0.30007
C1	AT1G11370	0.128458	1.15545	-1.28391	1.10129	0.217715	-1.319	0.773894	-1.41204	0.638147
C1	AT2G43580	0.138573	1.14956	-1.28814	1.41272	-0.650147	-0.762576	1.41403	-0.726746	-0.687284
C1	AT5G30500	0.579874	0.827117	-1.40699	1.23974	-0.0305571	-1.20918	1.40742	-0.823594	-0.583828
C1	AT2G22080	1.36012	-0.344558	-1.01556	1.37678	-0.408471	-0.96831	-1.06118	1.34017	-0.278989
C1	AT5G59530	-0.00916314	1.2293	-1.22014	-0.0230198	1.23609	-1.21307	0	0	0
C1	AT5G08240	0.0925378	1.17585	-1.26839	0.288047	1.05505	-1.34309	1.41365	-0.741429	-0.67222
C1	AT5G54870	0.129895	1.15462	-1.28452	1.40987	-0.800883	-0.608984	-0.366824	1.36624	-0.999416
C1	AT4G31590	1.01828	0.34076	-1.35904	1.39665	-0.890746	-0.505904	-0.643996	-0.768393	1.41239
C1	AT1G76390	0.0637999	-1.2554	1.1916	1.33035	-0.249695	-1.08066	1.41342	-0.747671	-0.665751
C1	AT5G45410	1.4086	-0.595301	-0.813301	1.17055	0.102002	-1.27256	-0.979371	-0.393844	1.37322
C1	AT1G22930	1.28996	-0.142975	-1.14698	1.15864	0.122936	-1.28158	1.35695	-0.333476	-1.02347
C1	AT3G01210	1.41413	-0.693931	-0.720201	0.408593	-1.37681	0.968217	-0.708147	1.41421	-0.706066
C1	AT4G09580	1.41125	-0.626411	-0.784841	-1.40475	0.843817	0.560934	0.304804	1.04356	-1.34836
C1	AT2G33590	0.0798626	1.18286	-1.26272	1.28358	-0.127675	-1.15591	1.41413	-0.693499	-0.720628
C1	AT5G65070	-0.503091	-0.893083	1.39617	1.34525	-0.294846	-1.05041	1.37548	-0.40305	-0.972427
C1	AT2G28400	-0.756392	1.41304	-0.656648	1.4135	-0.667941	-0.745562	1.41417	-0.697489	-0.716682
C1	AT5G03795	0.96413	0.413948	-1.37808	1.19022	0.0663554	-1.25657	1.39686	-0.889695	-0.507167
C1	AT1G54740	0.333574	1.0234	-1.35697	1.41392	-0.731958	-0.681961	1.40556	-0.838085	-0.567472
C1	AT1G15060	0.38044	0.989377	-1.36982	1.28579	-0.132925	-1.15286	1.41421	-0.708019	-0.706194
C1	AT2G29500	-0.00422865	1.22685	-1.22263	1.41066	-0.61857	-0.79209	1.41393	-0.68223	-0.731695
C1	AT3G29090	1.34528	-0.294939	-1.05034	-0.38548	1.37111	-0.985629	0.933462	-1.38678	0.453317
C1	AT4G10100	0.743556	0.67002	-1.41358	0.869696	0.530927	-1.40062	0.675608	-1.41375	0.738145
C1	AT1G56500	0.900218	0.494458	-1.39468	-1.24262	0.0365692	1.20605	0.0149782	1.21719	-1.23217
C1	AT3G12203	1.293	-0.150403	-1.1426	1.41151	-0.630108	-0.781405	1.28697	-1.1512	-0.135773
C1	AT1G09500	1.039	0.311375	-1.35038	1.38268	-0.43414	-0.948538	1.41421	-0.710564	-0.703644
C1	AT1G80160	1.29284	-0.149999	-1.14284	1.17866	0.0874809	-1.26614	1.41421	-0.710887	-0.70332
C1	AT2G29590	1.39985	-0.525795	-0.874052	-0.360142	-1.0043	1.36444	-1.12068	-0.186694	1.30737
C1	AT3G25160	0.938597	0.446822	-1.38542	1.28027	-0.119874	-1.1604	1.41408	-0.724159	-0.689916
C1	AT1G51035	0	0	0	1.33509	-0.263613	-1.07147	-1.40872	0.596477	0.812239
C1	AT3G15352	1.36229	-1.00998	-0.352305	1.39992	-0.526297	-0.873627	-0.707107	1.41421	-0.707107
C1	AT1G32460	1.3947	-0.900104	-0.494596	0.596097	-1.40868	0.812582	-1.254	0.0607829	1.19322
C1	AT1G15160	0.398185	0.976104	-1.37429	1.34854	-0.305383	-1.04316	0	0	0
C1	AT5G61510	1.4064	-0.574599	-0.831797	1.16251	0.116185	-1.2787	1.30443	-0.179088	-1.12534
C1	AT2G03280	1.41309	-0.755283	-0.65781	0.470205	0.919965	-1.39017	-0.742	-0.67163	1.41363
C1	AT1G48990	-0.596897	1.40876	-0.81186	1.24919	-1.19874	-0.0504557	1.4026	-0.857934	-0.544666
C1	AT4G31860	1.41333	-0.663307	-0.75002	1.05845	0.283037	-1.34148	1.41421	-0.707107	-0.707107
C1	AT1G06520	0.00845748	-1.22895	1.22049	-0.182198	1.30564	-1.12344	-0.707107	1.41421	-0.707107
C1	AT5G51740	1.08229	0.247198	-1.32949	1.00781	0.355303	-1.36311	1.40754	-0.822575	-0.58497
C1	AT1G72660	1.37213	-0.389503	-0.982625	0.241686	1.08588	-1.32757	1.35142	-0.314798	-1.03662
C1	AT5G02910	0.93449	0.452019	-1.38651	-1.3022	0.173385	1.12881	-0.54407	1.40252	-0.858448
C1	AT1G74840	-1.37726	0.966777	0.410484	-0.639939	-0.772211	1.41215	-0.707107	-0.707107	1.41421
C1	AT1G50260	-0.267893	1.33652	-1.06862	-0.467787	1.3897	-0.92191	-1.11197	1.31272	-0.200747
C1	AT5G47670	1.41421	-0.707107	-0.707107	1.28223	-0.124469	-1.15776	0	0	0
C1	AT3G62560	-1.40679	0.828691	0.578103	0.976825	0.397229	-1.37405	-0.45246	1.3866	-0.934141
C1	AT5G65050	1.19463	0.0581587	-1.25279	0.313655	-1.35107	1.03742	1.35533	-0.327946	-1.02739
C1	AT1G19900	0.809539	0.599464	-1.409	1.19655	-1.25111	0.054564	1.21478	0.0196966	-1.23447
C1	AT1G30500	1.41409	-0.723443	-0.690643	1.32395	-0.231435	-1.09252	1.3026	-1.12819	-0.174416
C1	AT5G39720	1.09348	0.229941	-1.32342	1.32338	-0.229836	-1.09354	1.4141	-0.691341	-0.722756
C1	AT1G04990	1.23205	-0.0147477	-1.2173	1.18508	0.0758123	-1.26089	1.41212	-0.772702	-0.639417
C1	AT2G43780	1.33819	-1.06525	-0.27294	1.21423	-1.23499	0.020763	1.3949	-0.899164	-0.495737
C1	AT2G34380	1.30799	-0.188312	-1.11968	-0.146495	1.2914	-1.14491	1.32038	-1.09887	-0.221512
C1	AT4G24040	0.265792	1.07002	-1.33582	0.754056	-1.41315	0.659095	-1.28843	1.14915	0.139274
C1	AT4G19140	1.23801	-1.21103	-0.0269828	0.943938	-1.38396	0.440026	-1.01783	-0.341394	1.35922
C1	AT3G27925	1.2559	-0.064889	-1.19101	0.17847	1.12572	-1.30419	-0.80064	-0.60925	1.40989
C1	AT3G19970	1.40236	-0.542954	-0.859408	0.884667	0.513189	-1.39786	1.37034	-0.987864	-0.382478
C1	AT4G27470	0.495145	0.899652	-1.3948	1.41334	-0.749768	-0.663569	-1.26772	1.17669	0.0910381
C1	AT5G62480	0.581167	0.825966	-1.40713	1.12938	0.172454	-1.30183	-0.743421	-0.67016	1.41358
C1	AT5G23810	1.41405	-0.725481	-0.688572	1.40778	-0.82055	-0.587234	1.40762	-0.821968	-0.585648
C1	AT4G21323	-0.68075	-0.73314	1.41389	-0.803435	1.40962	-0.606186	1.17575	-1.26847	0.0927202
C1	AT4G13030	1.32671	-0.239239	-1.08747	1.13204	0.16805	-1.30009	-0.600164	1.40907	-0.808905
C1	AT3G51810	-0.50581	1.39663	-0.890825	0.807722	-1.40919	0.601469	1.40925	-0.807142	-0.602109
C1	AT2G21770	1.10125	0.217768	-1.31902	1.38203	-0.431196	-0.95083	1.3933	-0.906479	-0.486826
C1	AT5G63905	-0.587025	-0.820737	1.40776	0.389453	-1.37212	0.982663	1.41421	-0.707107	-0.707107
C1	AT1G62420	0.678501	0.735332	-1.41383	1.28068	-0.120826	-1.15985	1.41416	-0.695989	-0.718166
C1	AT1G20870	1.34154	-1.05832	-0.283219	1.40691	-0.579163	-0.827749	0.642292	-1.41229	0.769998
C1	AT4G17530	1.38656	-0.452283	-0.934281	1.38952	-0.466881	-0.922638	-1.33565	1.07035	0.265294
C1	AT5G58650	-1.41165	0.632126	0.779525	1.39568	-0.500233	-0.895451	1.39412	-0.902773	-0.49135
C1	AT2G36370	1.39739	-0.510332	-0.887056	-0.880409	1.39867	-0.518263	-1.10268	-0.215516	1.3182
C1	AT2G32090	0.231365	-1.32393	1.09256	0.615379	0.795026	-1.41041	-0.433972	1.38264	-0.948669
C1	AT1G69410	1.33847	-0.273809	-1.06467	1.41406	-0.68886	-0.725198	1.4116	-0.631365	-0.780234
C1	AT5G03500	1.35221	-1.03478	-0.317432	0.609809	0.80013	-1.40994	1.33861	-0.274221	-1.06439
C1	AT1G53100	1.41397	-0.68449	-0.729485	1.41306	-0.657047	-0.756012	-1.31789	0.214666	1.10322
C1	AT3G01350	1.0466	0.300396	-1.34699	1.16445	0.112792	-1.27724	-0.707107	-0.707107	1.41421
C1	AT5G36100	1.1148	0.196204	-1.311	1.24165	-1.20711	-0.0345472	1.41413	-0.694087	-0.720047
C1	AT2G37760	1.30381	-0.177501	-1.12631	1.39617	-0.893102	-0.503068	-1.1444	-0.147357	1.29176
C1	AT3G48270	0.132081	1.15335	-1.28543	1.36195	-0.351105	-1.01085	1.41345	-0.74685	-0.666605
C1	AT3G23570	0.0356928	1.20651	-1.2422	1.40185	-0.862505	-0.539348	0.402372	0.972941	-1.37531
C1	AT2G29090	0.225995	1.09601	-1.322	1.4141	-0.722748	-0.69135	1.41143	-0.628959	-0.782475
C1	AT5G43620	1.34437	-0.292046	-1.05232	1.36175	-0.350387	-1.01136	0	0	0
C1	AT2G21490	-1.04795	1.34638	-0.298432	1.2101	-1.23889	0.0287901	1.36338	-1.0071	-0.356286
C1	AT1G29357	1.37046	-0.382952	-0.987511	0.292353	1.05211	-1.34447	1.21592	-1.23338	0.0174605
C1	AT3G22260	1.38453	-0.941868	-0.442665	1.35891	-0.340318	-1.0186	-0.0440332	-1.20213	1.24617
C1	AT5G64250	1.23585	-0.0225297	-1.21332	0.305964	1.04276	-1.34872	1.40933	-0.806344	-0.602987
C1	AT1G60680	-0.149178	1.2925	-1.14332	1.10584	0.210521	-1.31636	1.41421	-0.707107	-0.707107
C1	AT1G07143	-0.493219	-0.901236	1.39446	1.38941	-0.923084	-0.466325	1.30796	-0.188216	-1.11974
C1	AT1G16770	0.168007	1.13207	-1.30008	1.25739	-0.0681265	-1.18926	1.3898	-0.92148	-0.468322
C1	AT4G27820	0	0	0	0	0	0	0	0	0
C1	AT1G70030	1.36064	-0.346426	-1.01422	1.40677	-0.577892	-0.828878	1.4013	-0.865807	-0.535489
C1	AT1G19730	1.18549	0.0750506	-1.26054	0.679435	0.734422	-1.41386	0	0	0
C1	AT2G21960	0.431223	0.950808	-1.38203	1.41418	-0.715299	-0.698883	-1.35352	0.321817	1.0317
C1	AT2G14060	1.26416	-0.0830683	-1.1811	1.05577	0.286977	-1.34275	1.41083	-0.79014	-0.620686
C1	AT2G03730	1.395	-0.898679	-0.496326	-1.4015	0.536892	0.864607	-1.41083	0.790092	0.620738
C1	AT1G73030	0.532024	0.868763	-1.40079	1.2634	-1.18203	-0.0813766	1.31085	-0.195806	-1.11505
C1	AT4G35160	-1.01058	1.36206	-0.351476	1.41391	-0.681473	-0.732435	1.39127	-0.475913	-0.915356
C1	AT5G53120	1.37439	-0.975796	-0.398593	1.40529	-0.840033	-0.565254	-1.32843	0.244138	1.08429
C1	AT2G41170	1.26021	-1.18589	-0.0743218	1.41327	-0.661927	-0.751344	-0.78188	-0.629598	1.41148
C1	AT1G08165	0.883643	0.514411	-1.39805	-0.346548	1.36068	-1.01413	-0.707107	1.41421	-0.707107
C1	AT5G10510	1.36125	-0.348572	-1.01267	1.04268	-1.34875	0.306075	1.41406	-0.688914	-0.725145
C1	AT4G15620	0.877994	0.52113	-1.39912	0.951168	0.43076	-1.38193	1.41345	-0.666537	-0.746915
C1	AT2G23640	1.13205	0.168036	-1.30009	1.37995	-0.422026	-0.957927	1.40694	-0.579376	-0.82756
C1	AT5G49580	1.36139	-0.349073	-1.01231	-0.009185	1.22931	-1.22013	-1.2716	1.17179	0.0998085
C1	AT3G30775	-1.24994	0.0520561	1.19789	1.22864	-0.00782091	-1.22082	1.41415	-0.71897	-0.695177
C1	AT3G01570	-0.331797	1.35646	-1.02466	1.32431	-0.232449	-1.09186	1.4132	-0.660159	-0.753037
C1	AT4G27170	0.898088	0.497042	-1.39513	1.36814	-0.994146	-0.373993	0.347052	-1.36082	1.01377
C1	AT1G69540	1.19691	0.0538947	-1.2508	-1.23517	0.0211152	1.21405	1.40807	-0.81804	-0.590034
C1	AT3G03320	1.36616	-0.36654	-0.999623	1.22996	-0.0105045	-1.21946	-0.548536	1.40313	-0.854595
C1	AT5G27760	1.28476	-0.130477	-1.15428	0.660685	0.752534	-1.41322	-0.0824275	1.26388	-1.18145
C1	AT5G16450	0.891208	0.505349	-1.39656	0.186229	1.12096	-1.30719	0	0	0
C1	AT2G29650	1.3532	-0.32074	-1.03246	-1.38901	0.924688	0.464324	-1.30044	1.13151	0.168933
C1	AT4G25450	-0.7182	1.41416	-0.695955	-1.24601	1.20231	0.0436958	1.41271	-0.649911	-0.7628
C1	AT3G26290	1.38731	-0.455884	-0.931423	1.14234	-1.29317	0.15083	0.616888	-1.41053	0.793639
C1	AT2G46500	1.40724	-0.582122	-0.825115	1.23175	-0.0141342	-1.21762	-1.41398	0.684627	0.729351
C1	AT1G16540	-0.567933	1.40561	-0.837679	-0.959838	-0.419544	1.37938	-0.692293	1.41411	-0.721818
C1	AT5G46230	0.575608	0.830904	-1.40651	1.33803	-0.272449	-1.06558	-0.731243	-0.682693	1.41394
C1	AT4G31540	0.944752	0.438987	-1.38374	-1.20016	1.24793	-0.0477631	-1.26618	1.17861	0.0875762
C1	AT1G64180	1.20196	0.044355	-1.24632	-0.958214	-0.421654	1.37987	0.515766	-1.39827	0.882507
C1	AT4G29890	1.36648	-0.367717	-0.998761	0.438312	0.945281	-1.38359	0	0	0
C1	AT2G46730	1.34983	-1.04025	-0.309579	0.820491	0.5873	-1.40779	1.04687	0.300001	-1.34687
C1	AT1G04560	-0.161775	1.29759	-1.13582	1.29853	-1.13441	-0.164116	0.740464	-1.41368	0.673217
C1	AT1G72100	-1.05554	1.34286	-0.287319	0.667008	0.746461	-1.41347	1.41211	-0.639328	-0.772785
C1	AT3G52105	1.41291	-0.759087	-0.65382	1.33084	-1.07972	-0.251128	-0.346535	1.36067	-1.01414
C1	AT1G19740	-0.643392	1.41235	-0.768962	-1.04792	-0.298479	1.3464	-0.581663	1.40719	-0.825525
C1	AT3G04280	1.40051	-0.530175	-0.870336	1.07218	-1.33473	0.262547	-0.0922052	1.26824	-1.17604
C1	AT3G56880	-1.00583	1.36386	-0.358038	1.41234	-0.769261	-0.643075	1.41167	-0.779324	-0.632341
C1	AT3G10350	1.27869	-0.116161	-1.16253	0.508217	0.888821	-1.39704	1.41397	-0.684394	-0.729579
C1	AT2G23810	1.41414	-0.694738	-0.719404	1.40076	-0.868886	-0.531879	1.39163	-0.913816	-0.477814
C1	AT5G09640	1.40903	-0.599753	-0.809277	1.33531	-1.07103	-0.264277	-0.707107	-0.707107	1.41421
C1	AT5G24950	-0.043776	1.24605	-1.20227	1.40476	-0.56101	-0.84375	1.41421	-0.709146	-0.705066
C1	AT3G21380	-0.202698	1.31345	-1.11075	1.4138	-0.677437	-0.736367	1.3882	-0.927942	-0.460255
C1	AT3G61980	-1.26924	0.094457	1.17478	1.07574	0.257163	-1.33291	1.21271	0.0237186	-1.23643
C1	AT3G15180	0.808591	0.600511	-1.4091	1.14955	0.138606	-1.28815	-0.336377	-1.02141	1.35778
C1	AT5G22470	0.522872	0.876524	-1.3994	1.01937	0.339233	-1.3586	1.41407	-0.689499	-0.724569
C1	AT3G19150	0.566874	0.83861	-1.40548	0.707048	-1.41421	0.707165	0.633199	0.778524	-1.41172
C1	AT1G68570	-0.376741	1.36886	-0.992117	1.04448	0.303476	-1.34795	1.40957	-0.803939	-0.605632
C1	AT5G65165	0.0968263	1.17346	-1.27028	1.40025	-0.528457	-0.871795	1.37569	-0.403946	-0.971748
C1	AT3G26080	-1.03365	1.35269	-0.319045	-0.668737	1.41353	-0.744795	-0.707107	-0.707107	1.41421
C1	AT3G07360	1.36311	-0.355298	-1.00781	1.37004	-0.988733	-0.381308	1.41259	-0.647698	-0.764896
C1	AT3G44820	1.33821	-1.06521	-0.273	-0.850489	1.40376	-0.553275	-1.2929	0.150154	1.14275
C1	AT2G27760	1.33369	-0.25947	-1.07422	-0.661398	-0.751851	1.41325	-1.27463	0.106761	1.16787
C1	AT1G11190	1.41421	-0.707107	-0.707107	1.41408	-0.723957	-0.690122	-1.31228	1.1127	0.199578
C1	AT5G04500	0.615047	0.795331	-1.41038	0.990015	0.37958	-1.36959	1.32509	-1.09045	-0.234635
C1	AT3G25810	1.32264	-0.227758	-1.09488	1.41375	-0.675669	-0.738085	1.36056	-1.01442	-0.346143
C1	AT5G66930	0.432423	-1.3823	0.949875	1.29458	-1.14029	-0.154286	-1.36673	0.998062	0.36867
C1	AT1G01360	1.306	-1.12286	-0.183141	1.41421	-0.707644	-0.706569	1.41421	-0.707107	-0.707107
C1	AT2G16660	0.39933	0.97524	-1.37457	0.899066	0.495856	-1.39492	1.39753	-0.886359	-0.511167
C1	AT5G61490	0.161868	1.13576	-1.29763	0.0177434	1.21578	-1.23352	-0.707107	-0.707107	1.41421
C1	AT5G52860	-0.391198	-0.981356	1.37255	1.40372	-0.850797	-0.55292	-0.0182791	-1.2155	1.23378
C1	AT3G26295	-0.673121	1.41368	-0.740557	0.800506	0.609397	-1.4099	1.4097	-0.802606	-0.607096
C1	AT4G14230	1.35668	-1.02413	-0.332546	-1.37526	0.973101	0.402159	1.00879	-1.36274	0.353948
C1	AT2G35660	-1.39578	0.894972	0.500811	0.859561	0.542776	-1.40234	1.4105	-0.616532	-0.793966
C1	AT1G17080	1.35216	-0.317254	-1.0349	1.36628	-0.999303	-0.366978	1.40738	-0.583438	-0.823942
C1	AT3G50940	0.779039	0.632647	-1.41169	0.233599	1.09112	-1.32472	-0.707107	1.41421	-0.707107
C1	AT1G04260	-0.785818	1.41118	-0.625358	-0.793633	1.41053	-0.616894	-0.66093	1.41323	-0.7523
C1	AT2G42975	0.967481	0.40956	-1.37704	1.38103	-0.426765	-0.954266	1.40743	-0.583908	-0.823523
C1	AT1G33490	0.33292	1.02386	-1.35678	1.16515	0.111565	-1.27671	0.30387	-1.34807	1.0442
C1	AT2G34315	0.897137	0.498194	-1.39533	1.11524	-1.31073	0.195488	1.31363	-0.203174	-1.11045
C1	AT4G14040	0.730936	0.683007	-1.41394	1.38373	-0.944796	-0.438931	1.41408	-0.723833	-0.690248
C1	AT3G57020	0.203131	1.11048	-1.31361	1.01394	0.34681	-1.36075	1.41261	-0.647907	-0.764698
C1	AT4G17840	-1.07795	1.33176	-0.253809	0.935441	0.450817	-1.38626	1.38024	-0.42328	-0.95696
C1	AT5G07990	-0.395082	1.37352	-0.97844	1.08824	0.238062	-1.3263	1.39526	-0.497812	-0.897453
C1	AT5G02240	1.38182	-0.951538	-0.430284	0.486353	0.906865	-1.39322	-1.40909	0.808726	0.600361
C1	AT4G31830	-0.084495	1.2648	-1.18031	1.21517	-1.2341	0.0189244	1.32674	-1.08743	-0.239311
C1	AT5G59800	-0.0190448	-1.21511	1.23416	1.40977	-0.607824	-0.801942	1.21747	-1.2319	0.0144298
C1	AT3G24150	0.0513682	1.19825	-1.24962	-1.02663	1.35565	-0.329018	1.40075	-0.531797	-0.868956
C1	AT1G10370	0.871873	0.528366	-1.40024	0.175719	1.12739	-1.30311	0.932299	-1.38708	0.454781
C1	AT3G43440	0.582846	0.82447	-1.40732	1.36191	-1.01095	-0.350967	-0.566221	1.40541	-0.839184
C1	AT2G02570	1.29835	-0.163677	-1.13468	1.19763	0.0525377	-1.25017	-1.23995	0.0310001	1.20895
C1	AT1G12810	-0.836986	1.40571	-0.56872	-1.02439	-0.332186	1.35657	0.0459859	-1.24709	1.2011
C1	AT4G18650	-0.24847	1.32993	-1.08146	1.27436	-1.16822	-0.106133	1.40792	-0.819349	-0.588574
C1	AT3G19420	1.41273	-0.762412	-0.65032	-1.34128	1.05887	0.282419	-0.952948	1.38141	-0.428467
C1	AT3G44735	1.41048	-0.616249	-0.794227	0.789407	-1.41089	0.621479	0	0	0
C1	AT2G38905	1.32415	-0.231999	-1.09215	0.93306	-1.38688	0.453822	1.41405	-0.725839	-0.688208
C1	AT5G18040	1.11479	0.196222	-1.31101	1.20557	0.0374862	-1.24306	-1.35725	1.02273	0.334523
C1	AT1G01710	0.150271	1.14268	-1.29295	1.40491	-0.842738	-0.562167	-0.45736	-0.930249	1.38761
C1	AT1G73190	-0.141602	1.28939	-1.14779	1.1969	0.0539123	-1.25081	1.41414	-0.719455	-0.694686
C1	AT5G16010	0.744399	0.669147	-1.41355	0.995224	0.37253	-1.36775	1.41421	-0.707107	-0.707107
C1	AT1G02850	0.960858	0.418217	-1.37907	0.803131	0.606519	-1.40965	1.18676	0.0727276	-1.25949
C1	AT4G18130	-0.572276	1.40613	-0.833851	0.645356	0.767109	-1.41247	-0.707107	1.41421	-0.707107
C1	AT1G72930	0.821956	0.585662	-1.40762	1.32496	-0.234264	-1.09069	1.4142	-0.713126	-0.701071
C1	AT3G21520	-0.739296	1.41372	-0.674421	1.26824	-0.0922062	-1.17604	1.40429	-0.557299	-0.846989
C1	AT1G64660	-1.40826	0.81642	0.591837	1.3805	-0.956066	-0.424437	0.95992	-1.37936	0.419437
C1	AT5G54640	1.26507	-1.17999	-0.08508	1.33543	-1.07078	-0.264653	1.40523	-0.564782	-0.840448
C1	AT3G57770	0.624924	0.78622	-1.41114	-0.518223	1.39867	-0.880443	0	0	0
C1	AT4G27780	-1.41265	0.6488	0.763853	0.71915	0.694995	-1.41414	1.38799	-0.459209	-0.928776
C1	AT3G50980	0.986328	0.384541	-1.37087	1.38602	-0.936337	-0.449685	1.40938	-0.805844	-0.603537
C1	AT4G27160	0.156672	1.13887	-1.29554	1.38226	-0.950015	-0.432243	0.524629	-1.39967	0.875039
C1	AT4G22740	1.33267	-0.256451	-1.07621	-1.00655	1.36359	-0.357039	0	0	0
C1	AT2G06985	0	0	0	-0.705658	1.41421	-0.708555	0	0	0
C1	AT3G06420	1.23423	-0.0191861	-1.21504	1.25552	-0.0640702	-1.19145	1.39499	-0.496243	-0.898747
C1	AT1G53670	1.22896	-0.00847957	-1.22048	0.189256	-1.30836	1.1191	1.41421	-0.707107	-0.707107
C1	AT2G29525	1.35908	-1.01819	-0.340887	1.35196	-0.316594	-1.03536	1.31296	-1.11156	-0.201397
C1	AT3G08940	-1.35146	0.314944	1.03652	1.10714	0.20845	-1.31559	0	0	0
C1	AT2G31090	1.19544	0.0566361	-1.25208	1.41353	-0.744895	-0.668633	1.37541	-0.972647	-0.402759
C1	AT3G57540	-0.307588	1.34922	-1.04163	1.20283	0.0427129	-1.24554	1.41416	-0.696005	-0.718151
C1	AT3G16190	1.01471	0.345746	-1.36045	0.644688	0.76774	-1.41243	0	0	0
C1	AT4G39130	-0.0317775	1.24032	-1.20855	1.2532	-1.19415	-0.0590485	0.12551	-1.28267	1.15716
C1	AT3G03270	-1.04145	-0.307852	1.3493	0.154697	-1.29474	1.14005	-0.679729	1.41386	-0.734136
C1	AT1G02700	-0.964555	1.37795	-0.413393	1.17537	0.0934052	-1.26877	1.39699	-0.507932	-0.889058
C1	AT3G59320	0.238786	-1.32655	1.08777	-0.835621	-0.570271	1.40589	0	0	0
C1	AT2G33585	1.38839	-0.461218	-0.927172	1.41418	-0.715651	-0.698528	1.40335	-0.853184	-0.550167
C1	AT3G17810	-0.26185	1.33449	-1.07264	1.38523	-0.939312	-0.445915	1.40009	-0.527385	-0.872705
C1	AT3G22750	1.33581	-0.265776	-1.07003	0.889877	0.506949	-1.39683	-0.584564	1.4075	-0.822937
C1	AT4G26060	0.93094	-1.38743	0.456492	-1.02721	-0.328203	1.35541	-1.18014	1.26494	-0.0848018
C1	AT1G68220	-1.31202	1.11312	0.198906	0.50649	-1.39675	0.890259	1.18237	-1.26313	0.0807593
C1	AT3G15580	1.25837	-0.0702662	-1.1881	0.530299	0.87023	-1.40053	-1.06322	1.33918	-0.275968
C1	AT1G12064	-1.10121	-0.217836	1.31905	-0.178801	-1.12552	1.30432	1.41276	-0.761978	-0.650778
C1	AT1G03445	-0.0793108	1.26247	-1.18316	1.08626	0.241114	-1.32737	1.41094	-0.622195	-0.788746
C1	AT1G60310	0.923114	0.466287	-1.3894	1.41156	-0.630833	-0.78073	1.41421	-0.707107	-0.707107
C1	AT1G62620	-0.300583	1.34705	-1.04647	1.05307	-1.34402	0.290951	-0.0595004	-1.19391	1.25341
C1	AT2G04900	0.950489	0.431633	-1.38212	0.356107	1.00723	-1.36333	-0.690268	1.41408	-0.723813
C1	AT3G61220	0.829854	0.576792	-1.40665	1.40935	-0.603182	-0.806167	0	0	0
C1	AT1G47510	0	0	0	1.40963	-0.803371	-0.606256	1.25113	-1.19654	-0.0545939
C1	AT1G14170	1.39584	-0.501128	-0.89471	1.36552	-1.00137	-0.364147	0	0	0
C1	AT3G05320	0.891597	-1.39648	0.504881	0.463181	-1.38878	0.925604	1.33407	-0.260603	-1.07347
C1	AT1G69260	-1.39863	0.880619	0.518014	0.521775	0.877451	-1.39923	1.40778	-0.820545	-0.587239
C1	AT1G07180	-0.194056	1.31019	-1.11613	1.30796	-0.188219	-1.11974	-0.790404	1.4108	-0.620399
C1	AT5G16550	0.499942	0.895692	-1.39563	1.2951	-0.155565	-1.13953	1.40391	-0.849523	-0.554388
C1	AT5G45310	0.646504	0.766025	-1.41253	1.33079	-1.07982	-0.250977	1.40579	-0.836383	-0.569405
C1	AT2G02400	1.00175	-1.36538	0.36363	1.2332	-0.0170992	-1.21611	-0.28215	-1.05905	1.3412
C1	AT3G60690	0.318964	1.03371	-1.35267	1.28589	-0.133179	-1.15271	1.41421	-0.704164	-0.710046
C1	AT3G11430	-0.547194	1.40295	-0.855754	1.3693	-0.990868	-0.378429	1.29873	-0.164634	-1.1341
C1	AT3G15500	-1.40409	0.84833	0.55576	1.16522	-1.27665	0.111427	-0.673065	1.41368	-0.740611
C1	AT5G44310	-0.0944987	1.26926	-1.17476	1.20284	0.0426935	-1.24553	1.4141	-0.691732	-0.722371
C1	AT1G31600	-0.450866	-0.935403	1.38627	-0.771711	-0.640472	1.41218	-1.41201	0.637725	0.774289
C1	AT4G22755	0.844247	0.560442	-1.40469	1.39768	-0.512098	-0.88558	1.4142	-0.700918	-0.713278
C1	AT3G05260	-0.237812	1.32621	-1.0884	1.23994	-0.0309808	-1.20896	1.41258	-0.647452	-0.765128
C1	AT5G10740	1.19079	-1.25608	0.0652897	0.850453	-1.40377	0.553317	1.06775	0.269202	-1.33695
C1	AT3G44730	0.249173	-1.33017	1.081	1.39654	-0.891274	-0.505269	-1.28456	1.15456	0.130006
C1	AT1G45249	1.31946	-1.10049	-0.218965	1.36375	-0.357613	-1.00613	-0.707107	-0.707107	1.41421
C1	AT5G07380	-0.124798	-1.15757	1.28237	0.250173	1.08034	-1.33052	0	0	0
C1	AT1G13820	1.36687	-0.997685	-0.369183	1.39862	-0.517958	-0.880665	1.41411	-0.722059	-0.692048
C1	AT4G33660	1.29952	-1.13291	-0.166618	1.35446	-0.324992	-1.02947	0	0	0
C1	AT1G64950	-0.917764	1.3907	-0.472934	0.924727	0.464276	-1.389	1.41169	-0.632721	-0.77897
C1	AT3G19900	0.6984	0.715778	-1.41418	1.09316	0.230439	-1.3236	1.41421	-0.707107	-0.707107
C1	AT4G24000	-0.250764	1.33072	-1.07996	1.08158	0.248281	-1.32986	1.38386	-0.439562	-0.944302
C1	AT1G76020	-1.04879	1.346	-0.297208	1.32817	-1.08477	-0.243396	-0.512308	1.39771	-0.885404
C1	AT4G32870	1.25332	-0.0593034	-1.19402	1.38556	-0.938085	-0.447471	0.903592	-1.39394	0.490351
C1	AT2G45210	0.346908	1.01387	-1.36078	0.838477	0.567026	-1.4055	1.41189	-0.63574	-0.776149
C1	AT5G45430	1.40378	-0.553363	-0.850413	0.775507	-1.41193	0.636425	-0.172082	-1.1296	1.30169
C1	AT5G20790	0.0286217	1.21018	-1.2388	0.894849	-1.39581	0.50096	1.4142	-0.701051	-0.713145
C1	AT3G17203	0.160424	1.13663	-1.29705	1.41305	-0.756281	-0.656765	1.38379	-0.944554	-0.43924
C1	AT5G05110	1.31641	-1.10575	-0.210669	0.906779	0.486458	-1.39324	-1.40976	0.80197	0.607793
C1	AT5G27150	1.41209	-0.773088	-0.639005	0.754572	-1.41313	0.658555	-0.542756	-0.859578	1.40233
C1	AT5G15260	1.39775	-0.885236	-0.512509	1.28981	-0.142607	-1.1472	0.116196	1.16251	-1.2787
C1	AT5G41960	1.15773	0.124514	-1.28225	-1.38052	0.424499	0.956019	-1.23676	0.0243901	1.21237
C1	AT5G64210	-0.677841	-0.735974	1.41382	-1.38668	0.452863	0.933822	1.3541	-0.323757	-1.03034
C1	AT5G13700	1.00095	-1.36568	0.364732	1.27956	-0.118198	-1.16136	0.460493	-1.38824	0.927751
C1	AT1G24490	-1.13129	-0.169289	1.30058	0.206575	1.10832	-1.3149	1.37186	-0.388424	-0.983432
C1	AT5G42690	1.33255	-0.256106	-1.07644	0.657613	0.755471	-1.41308	1.24668	-0.0451081	-1.20157
C1	AT1G35190	1.40556	-0.567535	-0.838029	1.31992	-0.220242	-1.09968	1.41307	-0.755873	-0.657192
C1	AT4G11820	1.41004	-0.799062	-0.610977	-0.539821	1.40192	-0.862099	0.812879	0.595769	-1.40865
C1	AT5G46030	1.41041	-0.794914	-0.615501	0.447044	-1.38547	0.938422	-1.39029	0.919465	0.470825
C1	AT1G14520	1.35344	-0.321547	-1.03189	1.40819	-0.591189	-0.817002	1.28637	-0.134335	-1.15204
C1	AT1G72830	1.28466	-1.15441	-0.13025	-0.966726	1.37728	-0.410551	-0.707107	1.41421	-0.707107
C1	AT5G02230	1.39637	-0.504262	-0.892111	1.41244	-0.644841	-0.767595	1.21934	-1.23008	0.0107482
C1	AT5G40370	1.27283	-1.1702	-0.102637	1.04049	0.309235	-1.34972	-0.21954	1.31967	-1.10013
C1	AT3G48660	1.043	0.305607	-1.34861	1.41415	-0.695872	-0.718282	1.4142	-0.712701	-0.701497
C1	AT5G11680	1.40063	-0.869661	-0.530969	1.39916	-0.877829	-0.521327	1.41238	-0.643898	-0.768485
C1	AT2G01340	-1.2536	1.19369	0.059917	1.14448	0.147216	-1.2917	1.41234	-0.643213	-0.769131
C1	AT5G53470	1.25681	-0.0668733	-1.18994	0.146924	1.14466	-1.29158	1.40526	-0.565059	-0.840204
C1	AT5G44000	-1.16558	-0.110807	1.27638	-0.855374	1.40301	-0.547634	-0.116507	1.27884	-1.16233
C1	AT2G34490	1.20853	0.0318114	-1.24034	1.4062	-0.833259	-0.572946	1.41002	-0.610717	-0.7993
C1	AT5G10730	0.507802	0.889166	-1.39697	1.26284	-1.18272	-0.0801242	1.37637	-0.969609	-0.406763
C1	AT1G08910	1.41336	-0.664053	-0.749304	-0.613633	1.41026	-0.796628	-1.40533	0.839693	0.565641
C1	AT3G25805	0.496972	0.898145	-1.39512	-0.448754	-0.937073	1.38583	0.860124	-1.40225	0.542121
C1	AT5G56210	1.25141	-1.19622	-0.05519	-0.847703	-0.55648	1.40418	-0.715001	1.41418	-0.699183
C1	AT4G17170	1.4125	-0.766469	-0.646034	0.87514	0.52451	-1.39965	-1.36974	0.989594	0.380148
C1	AT1G61800	1.03323	-1.35287	0.319649	-0.697199	-0.716969	1.41417	-1.12502	-0.179614	1.30463
C1	AT3G17950	-1.38106	0.426901	0.954161	0.484509	0.90837	-1.39288	1.41421	-0.707107	-0.707107
C1	AT4G30750	1.41419	-0.700701	-0.713493	-1.07662	-0.255831	1.33245	-0.712871	-0.701327	1.4142
C1	AT1G11330	1.34766	-0.302549	-1.04512	1.04744	0.29917	-1.34661	0	0	0
C1	AT5G05810	-0.810176	1.40894	-0.59876	1.41203	-0.77404	-0.63799	1.4142	-0.700933	-0.713263
C1	AT1G01355	-0.234608	1.32508	-1.09047	-0.249826	1.3304	-1.08057	1.20509	0.0384131	-1.2435
C1	AT1G43886	1.41026	-0.613667	-0.796598	-0.801656	1.40979	-0.608137	1.1564	-1.28322	0.126818
C1	AT4G38980	1.21378	0.0216403	-1.23542	-0.219187	-1.10035	1.31954	-1.02626	1.3558	-0.329546
C1	AT4G25140	-0.180188	1.30486	-1.12467	1.38202	-0.43115	-0.950865	1.30989	-1.11661	-0.19328
C1	AT1G27461	-0.65665	1.41304	-0.756391	0.628979	-1.41143	0.782455	1.38685	-0.933197	-0.453651
C1	AT4G27030	0.674336	0.739379	-1.41371	1.30032	-0.168629	-1.13169	1.41421	-0.707107	-0.707107
C1	AT3G25780	0.781535	0.629969	-1.4115	1.33756	-1.06651	-0.271051	1.41364	-0.74169	-0.67195
C1	AT1G47340	1.41369	-0.740201	-0.673488	0.437738	0.945729	-1.38347	-1.30615	1.12263	0.18351
C1	AT4G13996	0.747039	0.666409	-1.41345	1.29543	-0.1564	-1.13903	0	0	0
C1	AT1G02610	1.40362	-0.851465	-0.55215	1.03809	0.31268	-1.35077	-0.632996	1.41171	-0.778713
C1	AT1G48790	1.2287	-1.22075	-0.00794382	-0.324022	1.35418	-1.03015	-1.0536	1.34377	-0.290167
C1	AT5G45880	1.07371	0.260235	-1.33395	1.41129	-0.784395	-0.626892	1.34732	-1.04588	-0.301441
C1	AT4G19860	1.1616	0.117779	-1.27938	1.41058	-0.617588	-0.792995	1.41294	-0.654469	-0.75847
C1	AT1G52920	0.946937	0.436192	-1.38313	0.971891	-1.37565	0.403757	-0.661048	1.41323	-0.752187
C1	AT3G47550	1.41121	-0.785388	-0.625822	1.06002	0.280713	-1.34073	-0.805956	-0.603415	1.40937
C1	AT2G44798	0.997725	0.369129	-1.36685	0.736522	0.677278	-1.4138	1.30999	-1.11645	-0.193545
C1	AT1G68170	1.41412	-0.693203	-0.72092	1.41382	-0.677875	-0.735941	1.41065	-0.792244	-0.618404
C1	AT1G18720	1.40224	-0.542058	-0.860178	1.09122	-1.32467	0.233454	-1.10809	-0.206944	1.31503
C1	AT4G16146	1.41335	-0.663906	-0.749445	1.34803	-0.303723	-1.04431	-0.638726	-0.77335	1.41208
C1	AT5G24530	1.2865	-0.134633	-1.15187	1.25718	-0.0676868	-1.1895	1.41306	-0.657018	-0.75604
C1	AT3G04520	-1.33659	1.06847	0.268124	0.42573	-1.3808	0.955067	1.1941	0.0591533	-1.25325
C1	AT1G68380	1.39563	-0.499895	-0.895731	1.40643	-0.831548	-0.57488	0.235542	1.08987	-1.32541
C1	AT2G37810	-0.0697075	1.25811	-1.1884	1.33932	-0.27638	-1.06294	1.41419	-0.69946	-0.714726
C1	AT4G28480	0.681832	-1.41392	0.732083	0.837436	-1.40565	0.568209	-1.08991	1.32539	-0.235481
C1	AT4G26740	1.22011	0.00922155	-1.22933	1.41297	-0.655133	-0.757837	1.19593	-1.25165	0.0557221
C1	AT2G05910	1.41237	-0.768701	-0.643669	1.41385	-0.734782	-0.679065	-1.17085	1.27233	-0.101479
C1	AT1G70800	0.421136	0.958612	-1.37975	0.895591	0.500064	-1.39566	1.17575	-1.26847	0.0927247
C1	AT2G45150	0.448531	0.937249	-1.38578	1.26623	-1.17855	-0.0876742	1.41386	-0.679729	-0.734136
C1	AT4G36210	-1.40754	0.822608	0.584932	1.0982	0.222564	-1.32076	1.03598	0.315709	-1.35169
C1	AT5G18670	0.727518	0.686498	-1.41402	1.35071	-0.312463	-1.03825	-0.707107	1.41421	-0.707107
C1	AT3G03260	1.15889	0.122494	-1.28139	1.40349	-0.852259	-0.551235	1.41421	-0.709037	-0.705175
C1	AT3G06380	-0.687318	-0.726713	1.41403	0.618272	0.792366	-1.41064	1.41421	-0.707107	-0.707107
C1	AT3G56350	0.447606	0.937978	-1.38558	1.2971	-0.160535	-1.13656	1.41317	-0.753606	-0.659565
C1	AT1G32410	1.32134	-1.09718	-0.224165	1.1864	-1.25979	0.0733893	-0.707107	-0.707107	1.41421
C1	AT5G24910	0.0108033	1.21931	-1.23011	1.40185	-0.862541	-0.539305	1.38481	-0.940839	-0.443974
C1	AT1G76760	1.41258	-0.765171	-0.647407	1.37246	-0.390808	-0.981648	-0.0545147	-1.19658	1.25109
C1	AT5G16830	-1.30369	0.177189	1.1265	1.40155	-0.864295	-0.537258	1.41419	-0.699969	-0.714221
C1	AT3G22740	0.777064	0.634761	-1.41183	1.23005	-0.0106864	-1.21937	-0.68732	-0.726711	1.41403
C1	AT1G09815	-0.607771	-0.80199	1.40976	0.153466	-1.29425	1.14078	1.41111	-0.624413	-0.786694
C1	AT1G11080	1.29872	-1.13412	-0.164602	0.914631	-1.39144	0.476809	-1.3764	0.406874	0.969525
C1	AT4G04800	1.17313	0.0974059	-1.27054	-0.705486	1.41421	-0.708726	0	0	0
C1	AT1G68460	-0.611986	1.41012	-0.798138	1.26636	-0.0879835	-1.17838	1.27455	-1.16797	-0.106579
C1	AT2G02850	1.17422	0.0954662	-1.26968	0.823964	0.583413	-1.40738	1.20976	0.0294474	-1.2392
C1	AT2G43520	-0.626566	1.41126	-0.784697	1.41392	-0.731835	-0.682087	1.37955	-0.959276	-0.420274
C1	AT1G07430	-0.304672	1.34832	-1.04365	1.4114	-0.782982	-0.628414	1.39753	-0.886329	-0.511202
C1	AT3G25270	0.707461	0.706752	-1.41421	1.26479	-0.0844692	-1.18032	1.38365	-0.945087	-0.438559
C1	AT1G15050	1.38549	-0.447138	-0.938348	-0.296306	1.34571	-1.04941	0	0	0
C1	AT4G18660	0.0140042	1.21768	-1.23169	1.05016	0.295204	-1.34537	1.41143	-0.782533	-0.628897
C1	AT5G23850	-1.39737	0.510217	0.887152	0.802941	-1.40967	0.606728	1.14909	0.139388	-1.28848
C1	AT1G11700	-1.41204	0.638208	0.773836	1.32153	-0.224695	-1.09684	0	0	0
C1	AT1G17100	-0.765973	1.41253	-0.646559	1.26902	-0.0939556	-1.17506	1.41421	-0.707107	-0.707107
C1	AT4G26980	-1.17085	1.27233	-0.101483	-0.901928	1.39431	-0.492379	-0.54404	1.40251	-0.858473
C1	AT1G02160	-0.895444	-0.500241	1.39569	-1.18034	-0.0844363	1.26478	-0.707107	-0.707107	1.41421
C1	AT1G12030	-1.35593	0.329995	1.02594	-0.173396	1.3022	-1.12881	0.960869	0.418203	-1.37907
C1	AT1G66770	0.701911	0.71229	-1.4142	0.849103	0.554871	-1.40397	1.37352	-0.395074	-0.978447
C1	AT5G05250	-0.941728	1.38457	-0.442844	1.40838	-0.593017	-0.815358	1.40754	-0.822601	-0.584941
C1	AT5G20380	1.30426	-0.178664	-1.1256	-0.677386	-0.736417	1.4138	-1.1276	-0.175374	1.30298
C1	AT5G57480	1.01758	0.341744	-1.35932	0.919099	0.47128	-1.39038	1.41421	-0.707107	-0.707107
C1	AT5G63030	1.27167	-0.0999748	-1.17169	1.41375	-0.675661	-0.738093	1.39487	-0.899312	-0.495558
C1	AT3G54085	1.387	-0.932599	-0.454404	1.29457	-0.154257	-1.14031	0	0	0
C1	AT5G65430	-0.132817	1.28574	-1.15292	1.20504	-1.24354	0.0384935	1.4081	-0.817797	-0.590304
C1	AT5G41800	-0.448234	1.38572	-0.937483	1.14477	0.146731	-1.2915	1.41267	-0.649061	-0.763606
C1	AT3G05880	1.4135	-0.667914	-0.745589	1.41224	-0.641382	-0.770855	-0.707107	-0.707107	1.41421
C1	AT3G09310	0.355355	1.00777	-1.36313	-1.26909	1.17497	0.0941161	0.950746	-1.38205	0.431303
C1	AT3G05540	1.4102	-0.612861	-0.797336	1.4116	-0.631373	-0.780226	1.28266	-1.15716	-0.125502
C1	AT1G01500	-1.28675	0.13524	1.15151	-0.88441	-0.513496	1.39791	-1.25813	0.0697472	1.18838
C1	AT5G17310	0.435344	0.947599	-1.38294	1.41013	-0.798062	-0.612069	-1.22648	1.223	0.0034847
C1	AT1G75000	-1.41296	0.654906	0.758053	1.24745	-0.0467546	-1.2007	-0.707107	-0.707107	1.41421
C1	AT4G15630	-0.366017	1.36602	-1.00001	0.590984	0.817186	-1.40817	1.39414	-0.491431	-0.902706
C1	AT3G45260	1.12324	0.182516	-1.30576	1.40789	-0.588216	-0.81967	1.05391	-1.34363	0.289723
C1	AT1G13590	1.23808	-0.0271279	-1.21096	-0.621437	-0.789446	1.41088	1.18067	0.0838429	-1.26451
C1	AT1G28540	0.779845	0.631783	-1.41163	-0.298386	-1.04798	1.34637	1.25202	-0.0564956	-1.19552
C1	AT4G03240	1.41298	-0.757573	-0.65541	-1.40308	0.854925	0.548153	-0.707107	1.41421	-0.707107
C1	AT1G79360	-0.557411	1.4043	-0.846892	1.28411	-0.128941	-1.15517	1.41111	-0.786656	-0.624454
C1	AT5G25240	-1.22432	-0.000842078	1.22517	1.27128	-0.0990881	-1.17219	0	0	0
C1	AT2G41225	1.41417	-0.717164	-0.697002	1.4141	-0.722531	-0.691569	0	0	0
C1	AT2G23090	1.38413	-0.440805	-0.943328	1.22428	-1.22521	0.000921883	1.41148	-0.629581	-0.781896
C1	AT4G18920	0.77037	0.641898	-1.41227	1.34946	-0.308368	-1.04109	1.40333	-0.853314	-0.550017
C1	AT3G63040	0.751451	0.661815	-1.41327	1.39846	-0.516941	-0.881521	1.41421	-0.707107	-0.707107
C1	AT2G32710	0.695476	0.718674	-1.41415	0.129925	-1.28453	1.1546	1.41306	-0.756	-0.65706
C1	AT5G41350	1.26122	-0.0765334	-1.18468	1.08203	0.247602	-1.32963	-0.832283	1.40633	-0.57405
C1	AT1G20030	-0.848981	-0.555011	1.40399	1.20051	0.0471108	-1.24762	0	0	0
C1	AT5G03530	1.34939	-1.04125	-0.30814	-0.89189	-0.504528	1.39642	0	0	0
C1	AT5G03640	1.33317	-1.07524	-0.257926	1.22554	-0.00159144	-1.22395	1.41349	-0.745917	-0.667573
C1	AT3G09600	-0.433678	1.38258	-0.948898	1.05697	0.285224	-1.34219	-0.707107	-0.707107	1.41421
C1	AT2G03810	1.10324	-1.31788	0.214639	0.925101	0.463809	-1.38891	-1.36082	0.347042	1.01378
C1	AT3G27110	1.39187	-0.479074	-0.912794	0.443219	-1.38465	0.941433	1.3607	-0.34663	-1.01407
C1	AT1G06645	0.353314	1.00925	-1.36256	1.2282	-0.00694067	-1.22126	0.565157	-1.40528	0.840118
C1	AT1G48840	1.40837	-0.592996	-0.815377	-0.56763	-0.837946	1.40558	-1.12907	-0.172963	1.30203
C1	AT5G24120	1.30673	-1.12171	-0.185015	0.436642	0.946586	-1.38323	0	0	0
C1	AT1G69840	1.41383	-0.735437	-0.678393	0.92141	-1.38982	0.468409	-1.01775	-0.3415	1.35925
C1	AT2G25625	-0.750749	1.4133	-0.662547	1.08086	0.249384	-1.33024	-1.41303	0.756684	0.656343
C1	AT2G45040	0.338368	1.01999	-1.35836	1.10123	0.217801	-1.31903	1.41421	-0.707107	-0.707107
C1	AT1G19440	1.41154	-0.630467	-0.781071	-0.155629	-1.13949	1.29512	-0.707107	-0.707107	1.41421
C1	AT2G20495	1.40534	-0.565706	-0.839636	-0.864526	1.40151	-0.536987	0	0	0
C1	AT1G16850	-0.410151	1.37718	-0.967031	1.40403	-0.555319	-0.848713	1.3921	-0.911804	-0.480293
C1	AT2G21385	1.36432	-1.0046	-0.35973	0.427378	0.953792	-1.38117	1.33686	-1.06794	-0.268924
C1	AT2G44100	1.41361	-0.671019	-0.742591	1.36783	-0.995	-0.372833	-0.885125	-0.512641	1.39777
C1	AT1G77100	0.115385	1.16297	-1.27835	1.41134	-0.62762	-0.783719	1.41418	-0.715561	-0.698618
C1	AT4G23100	1.20438	0.0397671	-1.24414	1.39679	-0.506717	-0.890069	0.995987	0.371494	-1.36748
C1	AT3G59640	1.32859	-0.244622	-1.08397	-0.590124	1.40808	-0.817959	-0.30417	-1.044	1.34817
C1	AT2G22270	0.698682	-1.41418	0.715498	-0.235731	-1.08975	1.32548	1.41157	-0.630884	-0.780682
C1	AT2G29380	-0.346777	1.36074	-1.01397	1.41177	-0.633936	-0.777835	1.41319	-0.659936	-0.753251
C1	AT5G08430	1.40636	-0.574304	-0.832058	1.39625	-0.503555	-0.892698	-1.31794	0.214803	1.10313
C1	AT1G15310	-0.206235	-1.10853	1.31477	0.879397	0.519465	-1.39886	0.982559	-1.37215	0.389591
C1	AT5G55135	-0.106161	1.27437	-1.16821	1.41302	-0.656187	-0.756832	1.41286	-0.652794	-0.760063
C1	AT1G31750	-1.15706	1.28274	-0.125674	1.38225	-0.950037	-0.432215	1.40657	-0.576124	-0.830447
C1	AT1G63240	0.812933	0.595709	-1.40864	1.4142	-0.711597	-0.702608	1.38472	-0.941192	-0.443525
C1	AT1G70610	-1.0263	-0.329482	1.35578	-0.677054	1.41379	-0.736739	-0.679806	-0.734061	1.41387
C1	AT3G22900	1.36781	-0.372752	-0.995061	-1.15221	-0.134047	1.28625	0	0	0
C1	AT1G48470	1.38762	-0.457422	-0.930199	0.880752	-1.39861	0.517855	1.41363	-0.671673	-0.741958
C1	AT4G35150	0.65311	0.759763	-1.41287	1.40919	-0.601494	-0.8077	1.41421	-0.707107	-0.707107
C1	AT5G53350	0.0225393	1.21332	-1.23586	-0.270399	1.33735	-1.06695	-0.209767	1.31608	-1.10631
C1	AT1G26670	1.40346	-0.550956	-0.8525	-0.692057	1.41411	-0.722051	-0.77691	1.41184	-0.634926
C1	AT5G22460	1.09472	0.228005	-1.32273	1.33499	-0.263337	-1.07166	-0.865651	1.40132	-0.535671
C1	AT5G55240	0.770414	0.64185	-1.41226	1.39257	-0.482858	-0.909717	1.41418	-0.698747	-0.715434
C1	AT5G43260	0.964051	0.414052	-1.3781	1.39038	-0.471302	-0.919081	1.41357	-0.669867	-0.743704
C1	AT5G42050	1.28298	-0.126258	-1.15673	1.41362	-0.74218	-0.671443	1.41421	-0.704844	-0.709367
C1	AT1G52890	1.41387	-0.680044	-0.733829	1.20315	-1.24525	0.042103	0.0259789	1.21155	-1.23753
C1	AT1G18940	-0.387697	1.37167	-0.983975	1.17962	0.0857352	-1.26536	1.40743	-0.583898	-0.823532
C1	AT3G03590	1.37121	-0.985321	-0.385893	1.18962	0.0674562	-1.25708	-0.663103	-0.750216	1.41332
C1	AT2G36840	1.19903	-1.24893	0.0499021	0.947672	0.435251	-1.38292	1.41399	-0.728904	-0.685083
C1	AT3G61420	1.33074	-1.07992	-0.250817	-0.328133	-1.02725	1.35539	-0.442566	-0.941946	1.38451
C1	AT3G49300	1.0109	0.35103	-1.36193	0.616833	0.793689	-1.41052	-0.707107	-0.707107	1.41421
C1	AT5G27420	-1.40373	0.850723	0.553006	-0.435518	1.38298	-0.947463	1.39239	-0.481882	-0.910511
C1	AT1G06690	1.34597	-0.297129	-1.04884	-0.685391	1.41399	-0.728602	-0.707107	1.41421	-0.707107
C1	AT1G19660	1.07079	0.264642	-1.33543	1.3819	-0.430631	-0.951268	1.40696	-0.827352	-0.57961
C1	AT5G55620	1.39786	-0.51322	-0.884641	1.41421	-0.707107	-0.707107	0	0	0
C1	AT2G41700	1.35253	-0.31849	-1.03404	1.39611	-0.893418	-0.502687	-1.35538	0.328107	1.02727
C1	AT4G18740	0.856754	0.546036	-1.40279	0.799752	0.610221	-1.40997	0	0	0
C1	AT5G10940	1.36541	-1.00167	-0.363742	-0.222419	1.32071	-1.09829	-0.647568	-0.765019	1.41259
C1	AT2G34630	1.28895	-1.14842	-0.14053	1.241	-1.20781	-0.0331915	1.40101	-0.53357	-0.867445
C1	AT3G26790	1.29817	-0.163218	-1.13495	1.4072	-0.825451	-0.581746	1.25488	-1.1922	-0.0626861
C1	AT1G14720	0.585665	0.821953	-1.40762	-0.194058	-1.11613	1.31019	1.21816	-1.23123	0.0130679
C1	AT3G17860	0.519642	-1.39889	0.879248	0.681107	-1.4139	0.732792	-0.950581	-0.431516	1.3821
C1	AT4G31510	-0.249996	-1.08046	1.33045	1.35	-1.03986	-0.310141	1.40585	-0.569906	-0.835942
C1	AT1G70680	1.41421	-0.707107	-0.707107	1.4142	-0.712222	-0.701979	-1.27413	0.105606	1.16852
C1	AT5G61270	0.605977	0.803625	-1.4096	1.31463	-0.205868	-1.10876	-0.475309	-0.915845	1.39115
C1	AT3G27220	1.16233	-1.27883	0.116496	0.163421	-1.29825	1.13483	0.589192	-1.40799	0.818795
C1	AT4G09590	-0.253419	1.33163	-1.07821	1.32326	-0.229494	-1.09376	1.40899	-0.809621	-0.599374
C1	AT5G03380	0.217582	-1.31895	1.10137	1.28467	-1.1544	-0.13027	1.4142	-0.701356	-0.712842
C1	AT5G23090	0.928062	-1.38817	0.460104	-1.01765	-0.341647	1.35929	1.25801	-1.18852	-0.069484
C1	AT1G11360	-0.665255	1.4134	-0.748148	-0.440405	1.38405	-0.943641	1.41253	-0.646528	-0.766003
C1	AT1G19540	1.34527	-0.294889	-1.05038	1.31074	-0.195508	-1.11523	1.39929	-0.522175	-0.877113
C1	AT1G04350	1.31094	-0.19603	-1.11491	0.482801	0.909763	-1.39256	-0.95834	-0.42149	1.37983
C1	AT1G73210	1.37177	-0.388088	-0.983683	1.39183	-0.478862	-0.912966	1.06793	-1.33686	0.268937
C1	AT4G18580	1.40061	-0.530808	-0.869797	0.0778844	1.18394	-1.26183	-0.44036	1.38404	-0.943677
C1	AT2G15960	1.32133	-0.224131	-1.0972	1.40904	-0.599856	-0.809184	1.41413	-0.720323	-0.693807
C1	AT4G05880	1.4142	-0.711791	-0.702413	1.00864	0.354162	-1.3628	1.41392	-0.682122	-0.731801
C1	AT4G39800	1.41421	-0.710744	-0.703463	1.39251	-0.91	-0.482509	1.16062	0.119483	-1.28011
C1	AT1G73680	1.27951	-0.11809	-1.16142	1.41411	-0.722092	-0.692015	1.40391	-0.554406	-0.849507
C1	AT5G45830	0.76056	0.652271	-1.41283	1.41419	-0.713966	-0.700226	1.28907	-1.14825	-0.140821
C1	AT5G19151	1.35267	-0.318953	-1.03371	-0.501569	1.39591	-0.894345	0.542356	-1.40228	0.859922
C1	AT1G80570	-0.183577	1.30617	-1.12259	0.215381	1.10277	-1.31815	-1.4064	0.57465	0.831752
C1	AT3G12830	-0.23539	1.32536	-1.08997	1.00155	0.36391	-1.36546	1.41384	-0.678717	-0.735122
C1	AT5G56190	1.39451	-0.493523	-0.900987	1.19693	0.0538623	-1.25079	-1.16276	1.27851	-0.115747
C1	AT3G13277	1.40407	-0.848457	-0.555614	1.30725	-0.186387	-1.12087	1.39433	-0.901838	-0.492488
C1	AT1G05785	1.36481	-0.361518	-1.00329	-0.734019	1.41387	-0.679848	-1.23258	1.21676	0.0158246
C1	AT1G12550	-1.41311	0.754961	0.658148	0.328755	1.02682	-1.35557	1.41421	-0.707107	-0.707107
C1	AT1G52880	1.36463	-0.360866	-1.00377	1.41087	-0.789623	-0.621246	1.37954	-0.959323	-0.420214
C1	AT1G03030	0.984208	0.387385	-1.37159	1.16073	0.119306	-1.28003	1.06655	-1.33754	0.27099
C1	AT5G13790	1.38659	-0.934178	-0.452413	1.30389	-0.177702	-1.12619	1.36384	-1.0059	-0.357938
C1	AT3G25882	0.912989	0.478833	-1.39182	1.41097	-0.788372	-0.6226	1.41414	-0.694704	-0.719438
C1	AT1G71720	0.349156	1.01225	-1.36141	1.20679	0.0351564	-1.24194	-0.905807	1.39345	-0.487647
C1	AT1G30475	1.38888	-0.463658	-0.925221	0.228741	-1.32299	1.09425	1.41404	-0.725969	-0.688075
C1	AT4G16690	0.432817	0.949568	-1.38239	1.38093	-0.426302	-0.954624	1.4011	-0.86695	-0.53415
C1	AT4G14710	0.801934	-1.40977	0.607833	-0.484963	-0.908	1.39296	-0.961487	1.37888	-0.417398
C1	AT3G20140	0.626246	0.784995	-1.41124	1.2074	0.0339749	-1.24138	0.0298272	-1.23939	1.20956
C1	AT4G12250	-0.0772394	1.26154	-1.1843	1.21	0.0289776	-1.23898	1.36373	-0.357548	-1.00618
C1	AT3G56050	0.974689	-1.37475	0.40006	0.816888	-1.4082	0.591316	1.39235	-0.910689	-0.481664
C1	AT3G15270	0.891708	0.504747	-1.39646	1.28284	-0.125907	-1.15693	-0.707107	-0.707107	1.41421
C1	AT1G01420	-0.399414	1.37459	-0.975177	1.31697	-0.212172	-1.1048	1.40976	-0.80197	-0.607794
C1	AT1G60970	1.39126	-0.475859	-0.9154	0.553559	0.850243	-1.4038	-0.707107	1.41421	-0.707107
C1	AT3G19170	-1.335	0.263361	1.07164	0.526224	-1.39991	0.873689	-0.707499	-0.706714	1.41421
C1	AT3G14590	1.29899	-0.165283	-1.13371	1.32138	-0.224257	-1.09712	-0.88919	-0.507773	1.39696
C1	AT2G31350	1.39346	-0.487699	-0.905765	1.17355	0.0966549	-1.27021	-0.676035	1.41376	-0.73773
C1	AT5G55850	1.33213	-0.254883	-1.07725	1.36303	-1.00804	-0.354989	-0.265901	1.33585	-1.06995
C1	AT3G51510	0.268275	1.06837	-1.33664	1.34936	-0.308038	-1.04132	1.41217	-0.640241	-0.771927
C1	AT5G51260	1.09085	0.234016	-1.32487	1.36703	-0.997227	-0.369806	1.41421	-0.707107	-0.707107
C1	AT4G16500	0.256946	1.07589	-1.33283	1.151	-1.28712	0.136117	1.41416	-0.717381	-0.696783
C1	AT5G19060	-0.336893	1.35793	-1.02104	1.37394	-0.396783	-0.97716	1.41421	-0.707107	-0.707107
C1	AT1G20630	1.41405	-0.688203	-0.725843	1.40475	-0.560934	-0.843817	0.995792	0.371759	-1.36755
C1	AT3G10815	0.542298	0.859972	-1.40227	0.932277	0.454809	-1.38709	1.41125	-0.626404	-0.784848
C1	AT2G41990	1.22192	0.00563221	-1.22755	1.00899	-1.36266	0.353673	1.26935	-1.17464	-0.0947177
C1	AT4G21580	1.21215	0.0248152	-1.23696	0.957426	0.422676	-1.3801	1.38429	-0.441521	-0.942766
C1	AT5G25560	1.40441	-0.558215	-0.846191	1.39141	-0.476658	-0.914753	0.0651476	-1.25602	1.19087
C1	AT4G05050	1.07794	0.253834	-1.33177	1.21103	-1.23801	0.0269796	-1.40521	0.840598	0.56461
C1	AT5G42960	1.26842	-0.0926067	-1.17581	0.596406	0.812304	-1.40871	0.789191	0.621714	-1.4109
C1	AT3G48580	0.669705	0.74386	-1.41357	1.41388	-0.680291	-0.733588	0	0	0
C1	AT1G14990	1.39035	-0.471158	-0.919197	-0.935862	-0.450285	1.38615	-0.707107	-0.707107	1.41421
C1	AT3G63340	-1.41186	0.776525	0.635338	-1.25614	1.19073	0.0654011	-0.191702	-1.11759	1.30929
C1	AT2G33770	1.38701	-0.454442	-0.932569	1.38156	-0.429128	-0.952435	-0.70634	1.41421	-0.707873
C1	AT1G08040	1.08975	-1.32547	0.23572	1.21016	-1.23883	0.0286662	-0.88421	1.39794	-0.513735
C1	AT1G54870	0.36741	0.998986	-1.3664	1.3288	-0.245219	-1.08358	1.28444	-1.15472	-0.129724
C1	AT2G32210	0.88533	0.512396	-1.39773	1.41374	-0.675321	-0.738424	1.41384	-0.678829	-0.735013
C1	AT5G24270	1.3054	-0.18158	-1.12382	-0.713304	-0.700891	1.4142	1.41421	-0.71084	-0.703367
C1	AT5G56150	1.41398	-0.68463	-0.729348	0.920972	0.468954	-1.38993	-0.910023	1.3925	-0.482482
C1	AT1G21410	1.3313	-0.252465	-1.07884	1.01708	0.342441	-1.35952	1.2858	-1.15284	-0.132966
C1	AT1G48130	0.253519	1.07815	-1.33166	1.40987	-0.60902	-0.80085	1.30484	-1.12469	-0.18015
C1	AT4G31355	0	0	0	1.35088	-0.313022	-1.03786	0	0	0
C1	AT2G34790	-1.23818	0.0273247	1.21085	1.2839	-0.128424	-1.15547	1.30929	-0.191692	-1.1176
C1	AT5G25770	1.41409	-0.690741	-0.723347	0.933151	0.453708	-1.38686	0	0	0
C1	AT4G05755	0.972334	0.403173	-1.37551	1.0648	0.273614	-1.33841	1.15358	-1.28527	0.131683
C1	AT3G44280	-0.109502	-1.16632	1.27582	-0.225605	-1.09626	1.32186	-0.418573	-0.960584	1.37916
C1	AT3G60730	1.28989	-0.1428	-1.14709	1.41411	-0.721537	-0.692577	1.389	-0.924743	-0.464255
C1	AT4G10490	0.25468	1.07738	-1.33206	0.812713	0.595952	-1.40867	0.875305	0.524315	-1.39962
C1	AT2G44990	0.170554	1.13053	-1.30108	0.897679	0.497538	-1.39522	1.3259	-0.236937	-1.08897
C1	AT3G26395	1.299	-0.165297	-1.1337	1.39024	-0.919657	-0.470587	1.27853	-1.16273	-0.115797
C1	AT2G23590	0.507928	0.889061	-1.39699	1.37822	-0.41454	-0.963677	1.41137	-0.628005	-0.783362
C1	AT5G11840	-1.40592	0.570488	0.835429	0.485536	0.907532	-1.39307	1.10255	0.215722	-1.31827
C1	AT5G38780	0.160272	1.13672	-1.29699	0.838508	0.566991	-1.4055	1.39628	-0.503726	-0.892556
C1	AT5G39520	0.674325	0.739389	-1.41371	0.996994	0.370123	-1.36712	1.41398	-0.729032	-0.684953
C1	AT4G13290	0.146126	1.14513	-1.29125	1.3942	-0.491764	-0.902432	1.29062	-1.14604	-0.144573
C1	AT3G60640	1.41123	-0.626038	-0.785187	-1.39216	0.911546	0.48061	-0.0666509	-1.19006	1.25671
C1	AT5G50360	-1.01547	1.36015	-0.344682	1.30539	-1.12383	-0.181558	1.36348	-1.00686	-0.356619
C1	AT4G16070	0.367499	0.998921	-1.36642	-0.825494	-0.581698	1.40719	-0.664734	-0.748649	1.41338
C1	AT4G18195	0	0	0	0.600857	0.808277	-1.40913	0	0	0
C1	AT5G67600	-0.24918	-1.08099	1.33017	1.26274	-1.18283	-0.0799092	1.41421	-0.707107	-0.707107
C1	AT3G54340	1.38673	-0.453075	-0.933653	1.04201	-1.34905	0.30704	-1.37317	0.979518	0.393648
C1	AT5G62210	-1.09501	1.32256	-0.227554	1.36089	-0.347309	-1.01358	1.41395	-0.683288	-0.730662
C1	AT2G03340	-0.994746	1.36792	-0.373178	-0.499969	1.39564	-0.89567	-0.653368	1.41289	-0.759517
C1	AT5G20810	0.950173	0.43204	-1.38221	1.22182	0.00583484	-1.22765	1.38334	-0.43717	-0.946173
C1	AT5G15240	0.549333	0.853906	-1.40324	0.788258	0.622723	-1.41098	1.41128	-0.626774	-0.784504
C1	AT5G52300	-0.439418	1.38383	-0.944415	1.00566	0.358265	-1.36393	1.41421	-0.710002	-0.704208
C1	AT1G07240	-0.81313	1.40862	-0.59549	-0.705838	1.41421	-0.708374	1.40538	-0.566034	-0.839349
C1	AT4G13270	0.416578	0.962116	-1.37869	1.03295	0.320037	-1.35299	1.35312	-0.320485	-1.03264
C1	AT4G09589	-0.0878459	1.2663	-1.17846	1.3066	-0.18469	-1.12191	1.41251	-0.766378	-0.64613
C1	AT4G34520	1.05242	0.291904	-1.34432	1.41386	-0.679488	-0.73437	1.38827	-0.927636	-0.460637
C1	AT1G70640	1.08155	0.248338	-1.32988	1.29232	-1.14358	-0.148743	1.41247	-0.766952	-0.645523
C1	AT3G20060	1.27835	-1.16297	-0.115387	0.976476	-1.37417	0.397692	1.4141	-0.722557	-0.691543
C1	AT5G20510	1.30389	-0.177705	-1.12618	1.18143	-1.26389	0.0824611	0.114203	1.16364	-1.27785
C1	AT3G08690	1.31373	-0.203441	-1.11029	0.949121	0.433392	-1.38251	1.4141	-0.722409	-0.691693
C1	AT3G61028	0.651067	0.761703	-1.41277	1.02824	0.326744	-1.35498	1.04103	-1.34948	0.308452
C1	AT1G15340	0.636552	0.775389	-1.41194	-0.145645	-1.14541	1.29106	-0.777949	1.41176	-0.633814
C1	AT1G05510	0.278293	1.06165	-1.33994	1.36982	-0.380466	-0.989357	1.07365	-1.33398	0.260334
C1	AT4G34480	-1.37159	0.984227	0.387359	1.39669	-0.890537	-0.506156	1.4077	-0.821297	-0.586399
C1	AT1G17620	-1.26062	1.1854	0.0752256	1.2788	-1.16237	-0.116427	1.41411	-0.721799	-0.692312
C1	AT1G04100	1.0592	0.281923	-1.34112	0.306931	-1.34902	1.04209	-0.707107	1.41421	-0.707107
C1	AT4G36850	1.18077	0.0836596	-1.26443	1.38022	-0.423173	-0.957042	1.41421	-0.706462	-0.707752
C1	AT1G12010	0.735347	0.678486	-1.41383	1.38007	-0.422525	-0.957543	-1.22271	1.22677	-0.00405287
C1	AT5G65140	1.33802	-0.272423	-1.0656	1.41111	-0.624468	-0.786643	1.12719	-1.30324	0.176048
C1	AT3G03610	1.26462	-0.0840725	-1.18054	-0.164995	1.29888	-1.13388	1.4126	-0.647724	-0.764871
C1	AT5G59170	0.0998024	1.17179	-1.27159	0.249545	1.08075	-1.3303	1.30336	-0.176341	-1.12702
C1	AT5G54960	-1.41263	0.648299	0.764327	0.335277	1.02219	-1.35747	1.3375	-0.27087	-1.06663
C1	AT2G43180	-0.0354221	1.24207	-1.20665	-1.18341	1.26227	-0.0788522	-0.277632	1.33973	-1.0621
C1	AT1G47980	0.356688	1.00681	-1.36349	1.22458	0.000335247	-1.22491	1.30318	-0.17588	-1.1273
C1	AT1G24600	0.337098	1.02089	-1.35799	1.07724	0.2549	-1.33214	0	0	0
C1	AT5G51760	-0.939433	1.38519	-0.445761	1.3086	-0.189902	-1.1187	1.39502	-0.898604	-0.496416
C1	AT3G03470	-0.545757	1.40275	-0.856994	1.40679	-0.828754	-0.578032	1.39387	-0.489931	-0.903936
C1	AT1G30070	1.19482	0.0578103	-1.25263	1.24172	-0.0346845	-1.20703	1.16016	0.1203	-1.28046
C1	AT5G11970	1.22867	-0.00789452	-1.22078	1.00022	-1.36594	0.365724	1.40212	-0.860866	-0.541258
C1	AT4G20820	0.031905	1.20848	-1.24039	1.2589	-0.0714293	-1.18747	1.4141	-0.69147	-0.722629
C1	AT5G35660	-0.948922	1.38257	-0.433647	1.15885	0.12258	-1.28143	1.40254	-0.858301	-0.544241
C1	AT5G49990	1.29999	-0.1678	-1.13219	0.906453	0.486857	-1.39331	1.23602	-0.0228798	-1.21314
C1	AT1G72770	1.32749	-0.241458	-1.08603	0.772168	0.639984	-1.41215	0.410034	0.967119	-1.37715
C1	AT3G05160	1.39996	-0.526561	-0.873404	1.37794	-0.964576	-0.413365	-0.485373	-0.907666	1.39304
C1	AT4G35180	0.528766	0.871533	-1.4003	1.13312	0.16626	-1.29938	1.34137	-0.282671	-1.05869
C1	AT5G05850	0.324333	1.02993	-1.35427	0.230374	1.0932	-1.32357	-0.707107	1.41421	-0.707107
C1	AT3G15670	-0.847772	1.40417	-0.556401	1.41336	-0.664027	-0.749328	1.41419	-0.714029	-0.700162
C1	AT2G12400	1.40473	-0.843987	-0.56074	-1.37334	0.39433	0.979006	0	0	0
C1	AT5G04380	1.2855	-0.13225	-1.15325	1.40843	-0.593551	-0.814877	1.41155	-0.780915	-0.630635
C1	AT1G05850	1.35339	-1.03203	-0.32136	0.580045	-1.40701	0.826965	0	0	0
C1	AT2G20740	1.02011	0.3382	-1.35831	0.0525813	1.19761	-1.25019	0	0	0
C1	AT2G10950	-1.35725	0.334531	1.02272	0.928102	-1.38816	0.460054	-0.746469	-0.667	1.41347
C1	AT3G26340	1.22576	-0.00203164	-1.22373	-0.429244	1.38159	-0.952345	0.838033	0.56753	-1.40556
C1	AT2G18540	0.335533	1.02201	-1.35754	1.41336	-0.749158	-0.664205	1.40748	-0.823084	-0.584399
C1	AT1G32740	-0.917682	-0.473036	1.39072	-1.06366	1.33897	-0.275311	0.330979	-1.35622	1.02524
C1	AT5G64660	-0.7374	1.41377	-0.676375	1.01917	-1.35868	0.339512	1.41421	-0.707107	-0.707107
C1	AT5G46610	0.484568	0.908322	-1.39289	1.39003	-0.469501	-0.920532	1.40281	-0.5462	-0.856612
C1	AT5G67180	-1.41288	0.759622	0.653258	1.21767	0.0140295	-1.2317	0.287136	-1.3428	1.05567
C1	AT2G23610	-1.13211	-0.167943	1.30005	0.277252	-1.3396	1.06235	1.4092	-0.807593	-0.601611
C1	AT1G12060	-0.76803	1.41241	-0.64438	1.34101	-1.05945	-0.281559	1.41147	-0.629527	-0.781946
C1	AT5G07830	1.41021	-0.612976	-0.797231	1.36636	-0.367269	-0.999089	0	0	0
C1	AT3G05630	-0.557504	1.40431	-0.846811	1.16692	0.108434	-1.27536	1.41421	-0.707107	-0.707107
C1	AT2G48140	-1.18413	-0.0775402	1.26167	1.32608	-1.08864	-0.237434	1.38291	-0.435173	-0.947733
C1	AT5G57815	1.41421	-0.704391	-0.709819	-0.050149	1.24905	-1.1989	-0.707107	1.41421	-0.707107
C1	AT1G20823	-1.40121	0.534873	0.866333	-1.40915	0.601059	0.808094	0.868296	-1.40087	0.532571
C1	AT5G43860	-1.01808	1.35912	-0.341041	1.22673	-0.00398991	-1.22275	1.41418	-0.699072	-0.715111
C1	AT1G74650	0.356056	1.00726	-1.36332	1.36617	-0.999611	-0.366557	1.23517	-0.0211235	-1.21405
C1	AT2G32800	-0.364132	1.36552	-1.00138	0.586358	0.821334	-1.40769	0	0	0
C1	AT2G35075	-1.35257	0.318616	1.03395	0.784265	0.627032	-1.4113	0	0	0
C1	AT5G02620	-1.25015	0.0525025	1.19765	-0.91624	-0.474821	1.39106	1.40675	-0.829066	-0.57768
C1	AT3G60286	1.39721	-0.887942	-0.509271	0.827369	-1.40696	0.579591	1.41421	-0.707107	-0.707107
C1	AT5G48220	0.476797	0.914641	-1.39144	0.0246487	-1.23688	1.21223	-0.707107	1.41421	-0.707107
C1	AT2G16280	1.41318	-0.659746	-0.753433	0.402043	-1.37523	0.97319	-1.20273	-0.0428988	1.24563
C1	AT4G13180	-0.937115	1.38582	-0.4487	1.28915	-0.141011	-1.14814	1.41087	-0.621231	-0.789636
C1	AT2G15890	1.28092	-0.12139	-1.15953	-0.0226542	-1.21326	1.23591	1.40261	-0.857852	-0.544761
C1	AT1G50290	1.23045	-0.0114883	-1.21896	0.595954	0.812711	-1.40867	-0.638047	1.41203	-0.773987
C1	AT3G05500	1.31709	-0.212512	-1.10458	1.41357	-0.743609	-0.669966	1.41181	-0.634598	-0.777217
C1	AT3G53490	1.33881	-1.06399	-0.274813	1.1242	0.180949	-1.30515	-0.795965	1.41032	-0.614356
C1	AT3G03150	1.23467	-0.0200969	-1.21457	1.41421	-0.704121	-0.710088	1.39508	-0.898305	-0.496779
C1	AT5G01500	-0.957003	1.38023	-0.423224	1.25947	-0.0726848	-1.18678	1.40381	-0.553657	-0.850157
C1	AT5G54070	0.302444	1.04519	-1.34763	0.912459	0.479487	-1.39195	1.22775	-0.00603698	-1.22172
C1	AT1G32380	1.19769	-1.25011	0.0524213	1.41183	-0.776971	-0.63486	0.808227	0.600912	-1.40914
C1	AT1G55280	1.20259	-1.24576	0.0431712	0.113057	1.1643	-1.27735	1.16244	0.11632	-1.27875
C1	AT4G38740	-1.41286	0.759958	0.652905	1.16544	0.111039	-1.27648	1.41085	-0.621023	-0.789828
C1	AT3G12800	0.860972	0.541135	-1.40211	1.3715	-0.387003	-0.984493	0.457618	-1.38766	0.930044
C1	AT1G19230	0.661325	-1.41325	0.751921	1.30323	-0.176019	-1.12721	1.09489	0.227748	-1.32263
C1	AT1G76610	-1.01387	-0.346905	1.36078	1.04494	-1.34774	0.302798	0.929258	0.458605	-1.38786
C1	AT1G01480	0.799542	0.610452	-1.40999	1.28154	-0.12286	-1.15868	1.41415	-0.695656	-0.718496
C1	AT1G54210	1.37654	-0.969089	-0.407448	-0.308256	-1.04117	1.34942	-1.06515	-0.27309	1.33824
C1	AT2G36810	0.711803	0.7024	-1.4142	1.35484	-0.326255	-1.02858	1.19479	-1.25265	0.0578679
C1	AT5G52420	-0.395047	1.37351	-0.978467	1.41281	-0.651851	-0.760959	1.26567	-1.17924	-0.0864399
C1	AT3G51920	0.186396	1.12086	-1.30726	0.582383	-1.40727	0.824883	1.41421	-0.707107	-0.707107
C1	AT2G15010	0.925968	0.462725	-1.38869	1.40305	-0.855133	-0.547913	1.41105	-0.787394	-0.623656
C1	AT5G39890	0.74124	-1.41366	0.672415	0.718752	-1.41415	0.695397	1.40884	-0.811118	-0.597719
C1	AT2G29990	1.15349	0.131834	-1.28533	0.264438	1.07092	-1.33536	1.35459	-0.325416	-1.02917
C1	AT4G09600	-0.239182	1.32669	-1.08751	1.39441	-0.492952	-0.901457	1.37402	-0.976929	-0.39709
C1	AT1G62180	1.41165	-0.779575	-0.632072	0.392846	-1.37297	0.98012	-1.33045	0.249994	1.08046
C1	AT3G55620	1.31537	-1.10752	-0.20785	-0.357594	-1.00615	1.36374	-0.110379	1.2762	-1.16582
C1	AT3G11810	0.630144	0.781372	-1.41152	-0.602563	1.40929	-0.80673	0.00906385	1.22019	-1.22925
C1	AT4G36380	0.994211	0.373904	-1.36812	1.38731	-0.931415	-0.455894	1.39582	-0.894816	-0.501001
C1	AT2G39510	0.934976	0.451406	-1.38638	0.84827	-1.4041	0.555829	-1.39696	0.507747	0.889212
C1	AT3G52230	0.787275	0.623785	-1.41106	1.23264	-0.0159389	-1.2167	1.41105	-0.623678	-0.787374
C1	AT1G47540	1.00554	0.358436	-1.36397	1.41372	-0.739207	-0.674513	1.19186	-1.25517	0.0633135
C1	AT4G36620	-0.78294	1.4114	-0.628458	1.35644	-0.331726	-1.02471	1.38301	-0.435649	-0.947361
C1	AT5G21020	1.20967	-1.23928	0.0296089	-1.37642	0.96946	0.40696	0.129995	-1.28456	1.15456
C1	AT2G30080	-0.48072	1.39218	-0.911456	1.02126	0.336582	-1.35784	1.41285	-0.760217	-0.652631
C1	AT4G13550	-1.39437	0.901633	0.492737	-1.35843	1.01979	0.338642	-0.0604989	1.25387	-1.19337
C1	AT2G19900	1.05933	0.281728	-1.34106	1.33069	-0.25068	-1.08001	1.41368	-0.673082	-0.740594
C1	AT5G41040	-0.289644	-1.05396	1.3436	1.1256	0.178664	-1.30426	-0.862411	1.40187	-0.539456
C1	AT5G59540	-0.0273276	1.23818	-1.21085	1.372	-0.388984	-0.983014	1.41285	-0.652738	-0.760116
C1	AT1G55960	1.35878	-1.01892	-0.339858	-1.40539	0.839293	0.566097	-1.32875	1.08369	0.245058
C1	AT5G12030	-0.531269	1.40067	-0.869405	1.34865	-0.305731	-1.04292	1.41419	-0.71381	-0.700383
C1	AT4G32770	1.20937	0.0301846	-1.23956	1.37292	-0.392651	-0.980267	1.29791	-1.13534	-0.162569
C1	AT5G18450	-0.483007	1.3926	-0.909595	1.15912	0.122097	-1.28122	1.06275	-1.33941	0.276657
C1	AT2G27480	-0.555217	1.40402	-0.848802	-1.05886	1.34129	-0.28243	1.40147	-0.536669	-0.864798
C1	AT3G14950	1.35841	-0.338553	-1.01986	1.32351	-0.23019	-1.09332	1.40569	-0.837129	-0.568558
C1	AT4G39675	1.35045	-0.311629	-1.03883	1.41413	-0.720214	-0.693918	1.41421	-0.707107	-0.707107
C1	AT5G07330	-0.599728	1.40903	-0.8093	1.39313	-0.907259	-0.485871	1.40494	-0.842523	-0.562413
C1	AT2G41280	0.0847262	1.18018	-1.26491	1.16248	0.11625	-1.27872	1.39157	-0.914094	-0.477472
C1	AT3G62690	-1.26629	1.17847	0.0878134	1.41358	-0.743361	-0.670222	1.38963	-0.922163	-0.467472
C1	AT1G15740	1.40081	-0.532209	-0.868605	-0.00614506	-1.22166	1.22781	0.310268	-1.35004	1.03977
C1	AT2G01735	-1.17791	1.26674	-0.0888368	0.725483	0.68857	-1.41405	1.41416	-0.718159	-0.695997
C1	AT2G25690	1.3869	-0.453917	-0.932985	1.37886	-0.961571	-0.417288	-0.972282	-0.403242	1.37552
C1	AT1G09155	1.22933	-0.00922231	-1.22011	1.40831	-0.592354	-0.815955	1.10965	-1.31411	0.204458
C1	AT1G67340	-0.338521	1.3584	-1.01988	0.756919	-1.41302	0.656096	1.41405	-0.688276	-0.725772
C1	AT1G11170	1.41011	-0.798278	-0.611832	1.41351	-0.668235	-0.745279	1.41343	-0.747385	-0.666048
C1	AT1G74410	0.192771	1.11693	-1.3097	0.867423	0.533595	-1.40102	1.3931	-0.485683	-0.907412
C1	AT3G20910	1.19094	0.0650108	-1.25596	1.39519	-0.897798	-0.497394	1.40726	-0.582281	-0.824974
C1	AT1G70840	0.403372	0.972183	-1.37555	1.36689	-0.997626	-0.369263	1.37872	-0.96202	-0.416703
C1	AT3G07700	1.3117	-1.11366	-0.198036	-0.699736	1.41419	-0.714452	-0.690846	-0.723244	1.41409
C1	AT1G08447	-0.703565	1.41421	-0.710643	-0.699247	1.41418	-0.714938	-1.06205	-0.277693	1.33975
C1	AT2G22240	1.00083	0.364885	-1.36572	1.3076	-0.187294	-1.12031	-0.686957	-0.727067	1.41402
C1	AT5G02580	1.38806	-0.459594	-0.928469	0.883124	-1.39815	0.51503	1.41419	-0.713883	-0.700308
C1	AT5G12840	0.702134	0.712068	-1.4142	1.39445	-0.493163	-0.901283	1.41029	-0.61392	-0.796365
C1	AT2G38465	0.893375	0.502739	-1.39611	1.38992	-0.921007	-0.46891	1.41412	-0.692997	-0.721124
C1	AT3G01100	1.34875	-0.306061	-1.04269	1.21842	0.0125592	-1.23098	-0.750801	-0.662493	1.41329
C1	AT5G10000	0.455986	0.931342	-1.38733	1.16866	0.105354	-1.27402	1.41421	-0.707107	-0.707107
C1	AT2G46080	0.92096	-1.38993	0.468968	0.262259	-1.33463	1.07237	-1.2773	0.112942	1.16436
C1	AT3G44460	0.939253	0.445989	-1.38524	1.31276	-1.11189	-0.200871	1.23436	-1.2149	-0.019457
C1	AT2G23540	-1.39499	0.496245	0.898746	1.4132	-0.753043	-0.660153	-1.04649	-0.300548	1.34704
C1	AT3G44880	1.4137	-0.739711	-0.673993	1.40344	-0.852636	-0.550799	1.39912	-0.521075	-0.878041
C1	AT3G53120	0.680293	0.733586	-1.41388	-1.41383	0.678306	0.735522	0.727041	-1.41402	0.686983
C1	AT5G64190	1.41421	-0.707107	-0.707107	1.41395	-0.683128	-0.730817	0.0157933	1.21677	-1.23257
C1	AT2G26310	1.25625	-0.0656468	-1.1906	-0.206581	1.3149	-1.10832	-0.823366	-0.584083	1.40745
C1	AT4G33740	1.40967	-0.80292	-0.606751	-0.93918	-0.446082	1.38526	-0.93076	-0.456718	1.38748
C1	AT1G04010	-0.837441	-0.568204	1.40564	-1.38153	0.95255	0.42898	-0.960969	-0.418072	1.37904
C1	AT1G27730	-1.1037	1.3176	-0.2139	1.3658	-0.365176	-1.00062	0.856506	-1.40283	0.546323
C1	AT1G01580	0.580647	0.826429	-1.40708	1.31798	-0.214916	-1.10306	1.41144	-0.782398	-0.629041
C1	AT5G54770	-0.416915	1.37877	-0.961857	-0.183864	1.30628	-1.12242	1.31975	-1.09998	-0.219765
C1	AT5G40382	1.33617	-0.266851	-1.06932	1.29492	-0.155131	-1.13979	1.40062	-0.530936	-0.869688
C1	AT5G09990	1.32524	-0.235056	-1.09018	-0.000502862	1.225	-1.22449	1.41241	-0.644446	-0.767968
C1	AT1G77290	1.40779	-0.820492	-0.587298	1.37915	-0.418544	-0.960607	-0.15038	1.29299	-1.14261
C1	AT2G05580	-1.01102	1.36189	-0.350867	1.10914	0.205273	-1.31441	1.31564	-1.10706	-0.208576
C1	AT5G47550	-1.41198	0.637255	0.77473	0.0410838	-1.24477	1.20369	0	0	0
C1	AT5G61530	1.21419	0.0208418	-1.23503	1.36778	-0.99515	-0.372631	0.406234	0.970011	-1.37625
C1	AT1G13740	-0.365813	1.36597	-1.00016	1.19735	-1.25041	0.0530574	-1.41029	0.796261	0.614033
C1	AT2G36540	0.549832	0.853474	-1.40331	-0.407559	1.37656	-0.969004	0	0	0
C1	AT2G05632	1.3112	-1.11447	-0.196731	0.0307426	-1.23983	1.20908	1.27753	-1.16406	-0.113473
C1	AT1G19380	0.414586	0.963642	-1.37823	1.41381	-0.677694	-0.736117	-0.62024	1.41079	-0.790551
C1	AT5G58770	1.24728	-0.0463989	-1.20089	0.290649	1.05328	-1.34392	0	0	0
C1	AT5G54250	-0.542027	1.40223	-0.860205	1.34839	-0.304897	-1.04349	1.40092	-0.867999	-0.53292
C1	AT5G27200	1.4118	-0.634308	-0.777487	1.3739	-0.396613	-0.977289	1.41366	-0.741143	-0.672516
C1	AT5G26010	1.36552	-0.364156	-1.00137	1.4138	-0.677182	-0.736615	1.39835	-0.516258	-0.882094
C1	AT4G01790	1.38778	-0.458182	-0.929595	1.05419	0.289307	-1.3435	-0.707107	-0.707107	1.41421
C1	AT4G33070	-1.13584	-0.161732	1.29758	-0.99565	1.3676	-0.371952	-0.789563	1.41087	-0.62131
C1	AT2G22570	1.41388	-0.73336	-0.680525	-0.290576	1.3439	-1.05333	-0.707107	-0.707107	1.41421
C1	AT1G36370	1.41368	-0.673271	-0.740412	0.861303	-1.40205	0.540749	1.39688	-0.507271	-0.889609
C1	AT4G27652	1.41	-0.610489	-0.799507	1.41356	-0.743929	-0.669634	1.41421	-0.707107	-0.707107
C1	AT2G37290	1.39736	-0.510165	-0.887195	0.241473	1.08602	-1.3275	0.928229	0.459895	-1.38812
C1	AT1G70810	1.00247	0.362646	-1.36512	1.31837	-0.215985	-1.10238	0	0	0
C1	AT2G31985	0.250973	1.07982	-1.33079	1.22647	-0.00344905	-1.22302	1.41417	-0.69794	-0.716234
C1	AT1G16515	1.41127	-0.626679	-0.784592	1.30449	-1.12524	-0.179253	-0.983804	1.37173	-0.387926
C1	AT3G54170	1.37653	-0.407425	-0.969106	1.4058	-0.569532	-0.836272	-0.604663	-0.804821	1.40948
C1	AT1G74150	1.3168	-0.211727	-1.10508	0.45846	0.929373	-1.38783	-0.707107	-0.707107	1.41421
C1	AT2G27240	1.40844	-0.8148	-0.593637	1.10443	-1.31718	0.212747	1.36208	-0.351556	-1.01052
C1	AT1G01550	1.40946	-0.604376	-0.805083	1.18384	-1.26192	0.0780823	1.35041	-1.03894	-0.311469
C1	AT1G54570	1.38192	-0.951212	-0.430703	1.25093	-1.19676	-0.0541668	1.36989	-0.989153	-0.380742
C1	AT3G27870	0.679558	0.734303	-1.41386	-0.409145	1.37694	-0.967797	-0.707107	1.41421	-0.707107
C1	AT4G14030	-1.24192	0.0350958	1.20682	0.918555	-1.39051	0.471954	1.23472	-1.21452	-0.0201951
C1	AT3G47640	1.33663	-1.0684	-0.268224	0.576315	-1.40659	0.830277	0.977553	-1.37381	0.396262
C1	AT1G80940	1.35159	-1.03623	-0.315359	-1.15842	-0.123323	1.28174	0.0867889	-1.26583	1.17904
C1	AT3G03900	1.39207	-0.48016	-0.911911	-1.22778	0.00609707	1.22168	-0.856225	1.40287	-0.546648
C1	AT2G19180	0.264876	1.07063	-1.33551	0.134229	1.1521	-1.28633	-1.41288	0.653218	0.759659
C1	AT2G45510	0.472414	0.918184	-1.3906	0.623999	0.787077	-1.41108	0.0792987	1.18317	-1.26247
C1	AT1G74310	-0.0122174	1.23081	-1.21859	1.3647	-0.361102	-1.0036	1.33761	-1.06642	-0.271192
C1	AT1G76130	1.41222	-0.641085	-0.771134	0.394665	-1.37342	0.978754	-0.969102	-0.407431	1.37653
C1	AT1G77570	1.29378	-0.152318	-1.14146	1.19688	-1.25083	0.053955	0	0	0
C1	AT5G16950	1.30456	-0.17943	-1.12513	-1.30433	0.178821	1.1255	1.30032	-0.168619	-1.1317
C1	AT5G13770	1.41046	-0.616101	-0.794363	1.35139	-0.314705	-1.03668	0	0	0
C1	AT5G01935	-0.707107	-0.707107	1.41421	-0.344044	-1.01593	1.35997	0	0	0
C1	AT4G19380	0.385581	0.985554	-1.37114	1.41419	-0.699622	-0.714565	1.0785	-1.33148	0.252982
C1	AT5G54745	0.894515	0.501364	-1.39588	0	0	0	1.41421	-0.707107	-0.707107
C1	AT5G19850	1.18494	0.0760688	-1.26101	0.996993	0.370126	-1.36712	-1.38529	0.446201	0.939086
C1	AT5G44120	-0.833251	1.40621	-0.572954	1.40292	-0.546959	-0.855957	1.28163	-1.15857	-0.123057
C1	AT2G03440	-1.34827	0.304508	1.04376	-1.326	0.237214	1.08879	1.41202	-0.637871	-0.774152
C1	AT5G48100	1.41421	-0.7037	-0.710508	1.37525	-0.402131	-0.973123	-1.33716	1.06733	0.269827
C1	AT3G25495	-1.39103	0.916357	0.474676	0.979643	0.393482	-1.37312	1.40596	-0.835111	-0.570848
C2	AT1G54050	1.41376	-0.73779	-0.675974	1.30209	-0.173112	-1.12898	-0.82886	-0.577913	1.40677
C2	AT5G04250	0.968851	0.40776	-1.37661	0.121526	1.15945	-1.28098	-1.05872	1.34136	-0.28264
C2	AT5G54540	-1.22638	0.00328293	1.2231	-0.922771	-0.466715	1.38949	1.38939	-0.466221	-0.923168
C2	AT1G76700	0.00260473	-1.22605	1.22344	1.33643	-0.267623	-1.0688	-1.26371	0.0820478	1.18166
C2	AT4G38940	-0.0600062	1.25364	-1.19364	0.307406	1.04176	-1.34916	1.37156	-0.38725	-0.984309
C2	AT5G23520	1.19566	-1.25189	0.0562282	-0.296799	1.34587	-1.04907	-0.832127	1.40635	-0.574226
C2	AT1G16730	-0.314262	1.35125	-1.03699	0.558533	0.845914	-1.40445	-0.707107	1.41421	-0.707107
C2	AT3G04000	-1.38539	0.446669	0.938717	1.02813	0.326892	-1.35502	1.40948	-0.604642	-0.80484
C2	AT3G27997	0.521726	0.877492	-1.39922	-1.30314	1.12736	0.175775	0.948946	-1.38256	0.433616
C2	AT3G53000	1.25183	-0.0560888	-1.19574	1.31275	-1.11191	-0.200849	1.41421	-0.707107	-0.707107
C2	AT3G17712	-0.0227615	-1.21321	1.23597	-1.28154	0.122848	1.15869	0	0	0
C2	AT2G22690	1.11321	-1.31197	0.198754	-1.31517	0.207305	1.10786	-0.764164	-0.648472	1.41264
C2	AT2G26990	1.22677	-0.00406932	-1.22271	-0.435819	-0.947229	1.38305	-0.77667	-0.635182	1.41185
C2	AT1G27320	1.18875	0.0690629	-1.25782	-1.35682	0.333029	1.02379	-0.852625	-0.550812	1.40344
C2	AT4G09695	-0.838958	1.40544	-0.566479	-0.212709	1.31717	-1.10446	1.40894	-0.598823	-0.810119
C2	AT5G24320	1.24831	-1.19973	-0.0485815	-1.23004	0.0106529	1.21938	0.34565	1.01478	-1.36043
C2	AT1G05270	-1.40084	0.53239	0.868451	-0.910035	1.3925	-0.482467	-0.853545	-0.549749	1.40329
C2	AT1G77720	-0.397844	1.37421	-0.976361	-1.23954	0.0301378	1.2094	-1.26173	1.18406	0.0776636
C2	AT5G50230	1.2933	-0.151129	-1.14217	-0.783427	1.41136	-0.627935	-0.153149	1.29412	-1.14097
C2	AT3G62770	-0.555458	1.40405	-0.848593	-0.453574	1.38683	-0.933257	1.00833	0.354589	-1.36292
C2	AT2G46510	0.819706	0.588176	-1.40788	-0.128958	-1.15516	1.28412	1.39215	-0.480563	-0.911584
C2	AT1G55080	0.84361	0.561171	-1.40478	-1.29123	1.14515	0.146082	-0.639047	1.4121	-0.773049
C2	AT1G34260	-0.976848	1.37405	-0.397198	1.33114	-0.251983	-1.07915	-0.771889	1.41217	-0.640281
C2	AT1G17640	1.39749	-0.886536	-0.510955	-0.234514	1.32505	-1.09053	1.4142	-0.712322	-0.701879
C2	AT1G13960	0.164355	1.13427	-1.29862	0.0860963	1.17942	-1.26552	1.40228	-0.542394	-0.85989
C2	AT5G57710	-1.37414	0.976562	0.397577	-1.22363	1.22585	-0.00222212	1.01467	0.345799	-1.36047
C2	AT3G42150	1.2119	0.0252935	-1.2372	-0.202293	-1.111	1.3133	1.40123	-0.535048	-0.866184
C2	AT2G34570	0.459735	0.928356	-1.38809	-1.19419	1.25316	-0.0589696	-0.0938909	1.26899	-1.1751
C2	AT5G63190	0.350931	1.01097	-1.3619	1.36215	-0.351827	-1.01033	1.39607	-0.502492	-0.89358
C2	AT5G59140	1.38999	-0.920727	-0.469258	0.156304	-1.29539	1.13909	-0.707107	-0.707107	1.41421
C2	AT1G63900	1.38942	-0.466384	-0.923036	-1.37533	0.402455	0.972878	1.2417	-1.20705	-0.034655
C2	AT2G42000	-0.735735	1.41382	-0.678087	1.40158	-0.864103	-0.537481	1.41421	-0.707107	-0.707107
C2	AT5G64730	-0.519559	-0.879319	1.39888	1.312	-0.198836	-1.11316	0.778591	-1.41172	0.633127
C2	AT5G07290	1.37496	-0.400932	-0.97403	1.00779	0.355337	-1.36312	-0.20592	1.31465	-1.10873
C2	AT1G16030	-0.46628	1.3894	-0.92312	0.511799	0.88583	-1.39763	1.41349	-0.667493	-0.745994
C2	AT5G40780	0.89783	0.497354	-1.39518	-0.279235	1.34025	-1.06102	-0.626867	1.41129	-0.784418
C2	AT1G55460	0.0358285	1.20644	-1.24227	-0.081025	1.26325	-1.18222	1.41413	-0.720754	-0.693371
C2	AT4G37440	1.40001	-0.526864	-0.873147	-0.39724	-0.976816	1.37406	-1.18072	-0.0837593	1.26447
C2	AT2G06510	1.35645	-1.02468	-0.331769	-0.551876	1.40358	-0.851703	1.39333	-0.906354	-0.486979
C2	AT2G26355	1.38966	-0.467613	-0.92205	1.4106	-0.617774	-0.792824	1.41411	-0.721696	-0.692416
C2	AT1G71370	-0.541245	1.40212	-0.860877	0.303383	1.04454	-1.34792	1.13136	-1.30054	0.169171
C2	AT5G64750	-0.535367	1.40128	-0.865911	0.368703	0.998037	-1.36674	1.39633	-0.503989	-0.892338
C2	AT2G43760	1.20042	-1.2477	0.0472855	-0.901445	-0.492966	1.39441	-0.48567	1.39309	-0.907423
C2	AT2G17200	-0.56137	1.40481	-0.843436	0.0222888	1.21345	-1.23574	1.07434	0.259291	-1.33363
C2	AT3G04560	-0.429152	1.38157	-0.952417	-0.655811	1.413	-0.757191	-0.463538	1.38886	-0.925317
C2	AT5G39660	1.23753	-1.21154	-0.0259919	-0.408903	-0.967982	1.37688	1.10984	-1.31399	0.204148
C2	AT5G11460	1.41395	-0.730461	-0.683493	-0.924613	-0.464418	1.38903	-0.707107	1.41421	-0.707107
C2	AT1G28560	1.3398	-1.06195	-0.277856	-1.40525	0.840278	0.564976	-1.17673	1.26769	-0.0909543
C2	AT4G28540	0.728113	0.685891	-1.414	-0.470641	1.39025	-0.919614	-0.902415	-0.491786	1.3942
C2	AT1G47056	0.00910493	1.22017	-1.22927	0.130441	1.1543	-1.28474	0.845863	0.558592	-1.40445
C2	AT1G13870	0.417358	0.961517	-1.37888	-0.529199	1.40036	-0.871165	0	0	0
C2	AT1G77000	0.686756	0.727264	-1.41402	1.18579	0.0745042	-1.2603	1.33117	-0.25208	-1.07909
C2	AT3G26220	-0.651999	1.41282	-0.760819	-0.169742	1.30076	-1.13102	0	0	0
C2	AT5G11310	-0.401971	1.37521	-0.973244	0.38612	-1.37127	0.985152	-0.707107	-0.707107	1.41421
C2	AT2G47850	-1.38575	0.937364	0.448385	-0.719028	-0.695118	1.41415	-0.694094	1.41413	-0.72004
C2	AT4G03030	-0.529154	1.40036	-0.871203	0.233211	1.09137	-1.32458	-0.68779	-0.726249	1.41404
C2	AT5G07890	0.603053	-1.40934	0.806285	0.924418	-1.38908	0.464661	-1.40434	0.846618	0.557726
C2	AT5G60710	1.40874	-0.811989	-0.596754	-1.13352	-0.165598	1.29912	1.07392	-1.33384	0.259921
C2	AT4G24230	-0.148749	1.29233	-1.14358	-0.217378	1.31888	-1.1015	-0.707107	-0.707107	1.41421
C2	AT3G50740	-1.38468	0.94132	0.443363	1.14613	0.144425	-1.29055	1.37138	-0.386533	-0.984844
C2	AT1G75400	-1.37917	0.418639	0.960534	0.662378	-1.41329	0.750912	1.34785	-1.0447	-0.303157
C2	AT1G02890	-1.37877	0.961855	0.416918	1.26355	-0.0817053	-1.18185	1.41412	-0.721322	-0.692795
C2	AT2G41830	1.24435	-1.20415	-0.0402078	1.29999	-0.16778	-1.13221	-0.656507	-0.756527	1.41303
C2	AT2G15560	0.688831	0.725227	-1.41406	-1.00335	1.36479	-0.361434	-0.817577	1.40813	-0.590549
C2	AT1G68030	1.39952	-0.875836	-0.523686	-1.41314	0.754195	0.658949	0	0	0
C2	AT1G05562	-1.11043	1.31364	-0.203207	-1.13566	1.2977	-0.162039	0.0665118	-1.25665	1.19013
C2	AT3G20660	-1.11182	-0.200981	1.3128	0.98823	0.381985	-1.37021	1.41421	-0.707884	-0.706329
C2	AT5G49570	-1.10617	-0.209998	1.31617	-1.40204	0.861346	0.540699	0.414724	0.963537	-1.37826
C2	AT4G28610	1.19454	-1.25287	0.0583258	-0.430455	1.38186	-0.951405	-0.0139073	1.23164	-1.21773
C2	AT1G23450	-0.752797	-0.66041	1.41321	-0.504808	-0.891658	1.39647	1.13269	-1.29967	0.166982
C2	AT1G17760	-0.196742	1.31121	-1.11446	-0.105797	1.27421	-1.16841	-0.736412	-0.677391	1.4138
C2	AT5G04440	-0.742574	1.41361	-0.671036	-1.33636	0.267423	1.06894	-0.780623	1.41157	-0.630948
C2	AT1G15190	-0.595592	1.40863	-0.813038	0.865991	0.535273	-1.40126	-0.593974	-0.814497	1.40847
C2	AT1G05790	-1.38742	0.456437	0.930983	-0.703364	-0.710843	1.41421	-0.707107	-0.707107	1.41421
C2	AT1G07980	1.24353	-0.0384685	-1.20506	-1.33199	1.07752	0.254463	1.41297	-0.655232	-0.757743
C2	AT3G14830	1.40128	-0.865906	-0.535373	1.28739	-0.136772	-1.15062	-0.426504	1.38097	-0.954468
C2	AT3G07790	1.19667	0.0543436	-1.25101	0.612011	0.798115	-1.41013	1.40857	-0.595018	-0.813556
C2	AT3G20830	-1.23452	1.21473	0.0197814	1.38005	-0.422455	-0.957596	-0.568348	-0.837314	1.40566
C2	AT4G09750	1.35107	-1.03741	-0.313664	-1.40203	0.540604	0.861427	0.0877553	1.17851	-1.26626
C2	AT3G49800	-0.181257	1.30527	-1.12402	-1.12199	1.30655	-0.18456	1.2994	-0.166301	-1.1331
C2	AT2G21130	-0.347405	1.36092	-1.01351	0.804546	0.604965	-1.40951	1.41396	-0.730362	-0.683593
C2	AT3G22980	0.588619	0.819309	-1.40793	-0.904091	1.39383	-0.489743	1.19953	-1.24849	0.0489619
C2	AT1G71530	-0.0958032	1.26983	-1.17403	-1.37746	0.411305	0.96615	1.1212	0.185841	-1.30704
C2	AT3G46930	1.39216	-0.911537	-0.480621	0.67698	0.736812	-1.41379	-0.903818	1.39389	-0.490076
C2	AT5G04720	-0.636766	1.41195	-0.775188	-1.14409	-0.147887	1.29197	1.20543	0.0377577	-1.24319
C2	AT1G68410	1.40667	-0.576992	-0.829677	-0.673733	-0.739963	1.4137	1.35996	-1.01595	-0.344014
C2	AT1G78280	-0.287025	1.34277	-1.05574	-0.379122	1.36948	-0.990354	-0.941533	1.38462	-0.443092
C2	AT2G16640	0.397998	0.976245	-1.37424	-1.41193	0.636369	0.77556	-0.95337	1.38129	-0.427923
C2	AT4G27020	0.205722	1.10886	-1.31458	-0.11938	1.28006	-1.16068	-0.751403	-0.661866	1.41327
C2	AT5G08790	1.28754	-0.137123	-1.15041	1.01771	0.341555	-1.35927	1.35487	-0.326358	-1.02851
C2	AT1G08250	-1.29192	0.147768	1.14416	-0.798846	1.41006	-0.611213	-0.881069	-0.517478	1.39855
C2	AT1G15220	0.362934	1.00226	-1.36519	-1.41313	0.658545	0.754582	-0.707107	1.41421	-0.707107
C2	AT5G27840	0.3373	-1.35805	1.02075	-0.950325	1.38217	-0.431845	-0.374485	-0.993783	1.36827
C2	AT2G24500	-0.504074	1.39634	-0.892267	-1.19928	-0.0494316	1.24871	0.948825	0.433772	-1.3826
C2	AT4G00750	-1.21182	1.23727	-0.0254557	0.242487	1.08536	-1.32785	1.18589	-1.26022	0.0743333
C2	AT3G48880	1.4117	-0.632875	-0.778826	-0.553906	-0.849941	1.40385	-0.722586	-0.691514	1.4141
C2	AT3G23030	1.41296	-0.758105	-0.654852	1.3642	-1.00492	-0.359288	-0.338806	1.35848	-1.01968
C2	AT5G55860	1.25734	-1.18931	-0.0680276	-1.08229	1.32949	-0.247198	-1.37509	0.401446	0.973641
C2	AT1G02120	-1.3182	0.215531	1.10267	-0.011782	-1.21881	1.23059	-0.624973	1.41115	-0.786175
C2	AT3G07370	-0.513025	-0.884805	1.39783	1.10615	0.210021	-1.31617	1.41421	-0.707107	-0.707107
C2	AT4G02350	-1.02214	1.35749	-0.335349	-1.26598	1.17886	0.0871207	1.13762	0.158764	-1.29638
C2	AT3G53180	1.40222	-0.860292	-0.541926	-1.21019	1.2388	-0.0286139	0	0	0
C2	AT4G16630	1.26047	-0.0748875	-1.18558	0.314548	-1.35134	1.03679	1.35265	-1.03374	-0.318909
C2	AT4G39870	0.560322	0.844352	-1.40467	-0.739717	-0.673987	1.4137	-0.251532	1.33098	-1.07945
C2	AT5G27210	0.740631	-1.41368	0.673044	-1.41022	0.61318	0.797044	-0.58174	1.4072	-0.825456
C2	AT3G12350	-0.958438	1.3798	-0.421363	0.414816	0.963466	-1.37828	1.33308	-0.257659	-1.07542
C2	AT1G27840	-0.297518	1.34609	-1.04858	-0.780778	1.41156	-0.630782	-1.40828	0.816188	0.592095
C2	AT1G02380	1.40031	-0.528858	-0.871455	1.3524	-0.318068	-1.03433	-0.707107	1.41421	-0.707107
C2	AT5G59570	-1.09603	1.32199	-0.225967	1.07936	0.251669	-1.33103	1.41416	-0.717672	-0.696488
C2	AT1G55440	0.00535168	1.22206	-1.22741	1.26093	-0.0758925	-1.18503	1.41326	-0.661603	-0.751655
C2	AT2G30350	-1.04132	1.34936	-0.30804	1.37472	-0.974789	-0.399928	-0.707107	-0.707107	1.41421
C2	AT5G64240	-0.62502	1.41115	-0.786131	-0.812714	1.40867	-0.595952	0	0	0
C2	AT5G11960	0.588008	0.819856	-1.40786	1.1276	-1.30298	0.175385	-0.595396	-0.813215	1.40861
C2	AT1G17990	-0.59169	1.40824	-0.816552	0.858985	0.543446	-1.40243	1.41313	-0.658532	-0.754594
C2	AT1G43245	-0.597199	1.40879	-0.811587	-0.687952	1.41404	-0.72609	1.34771	-0.302705	-1.04501
C2	AT1G24800	0.372376	0.995337	-1.36771	-0.471243	1.39037	-0.919129	0	0	0
C2	AT4G15130	1.36926	-0.990962	-0.378302	-0.704769	-0.709442	1.41421	-0.358482	-1.0055	1.36398
C2	AT1G50460	-0.965983	-0.411524	1.37751	-0.0605576	-1.19334	1.2539	-1.30974	0.192875	1.11686
C2	AT1G64795	-1.40772	0.586674	0.821051	-1.03736	-0.313739	1.3511	1.22874	-1.22072	-0.00801975
C2	AT2G16770	0.00664752	1.22141	-1.22806	0.114143	1.16368	-1.27782	0	0	0
C2	AT3G49490	-0.521828	1.39923	-0.877406	-1.30112	0.170637	1.13048	0.834228	0.571849	-1.40608
C2	AT1G25211	-0.541979	1.40223	-0.860246	-0.849693	1.40389	-0.554192	-1.41317	0.659653	0.753522
C2	AT3G20490	0.221573	1.09883	-1.32041	-0.502726	1.39611	-0.893386	1.41421	-0.707107	-0.707107
C2	AT5G14170	1.41134	-0.627614	-0.783725	-1.37626	0.969976	0.406281	1.41421	-0.703005	-0.711201
C2	AT4G13110	0.328634	1.0269	-1.35553	1.13329	0.165986	-1.29927	0.977516	0.396311	-1.37383
C2	AT3G02860	-1.27129	0.0991229	1.17217	-1.21705	-0.0152447	1.2323	-0.795316	-0.615063	1.41038
C2	AT2G33310	-0.0154927	-1.21693	1.23242	0.180528	-1.30499	1.12446	1.18328	0.0790886	-1.26237
C2	AT3G50350	-1.1977	1.25011	-0.0524125	0.404631	-1.37586	0.971229	-0.433357	-0.949148	1.3825
C2	AT3G56510	1.3273	-0.240916	-1.08638	-1.40968	0.606806	0.80287	1.06121	0.278951	-1.34016
C2	AT5G22020	1.39869	-0.51835	-0.880336	-1.10058	1.31941	-0.218835	-0.707107	-0.707107	1.41421
C2	AT1G18020	0.329293	1.02643	-1.35573	0.88716	0.510207	-1.39737	1.39431	-0.492409	-0.901903
C2	AT1G74240	0.859559	-1.40234	0.542778	1.39189	-0.479217	-0.912678	-0.707107	1.41421	-0.707107
C2	AT1G70160	1.29005	-0.143206	-1.14685	1.38534	-0.446439	-0.938899	0.0860626	1.17944	-1.26551
C2	AT1G15670	-1.40449	0.845593	0.558901	-0.166581	-1.13293	1.29951	-0.918185	-0.472413	1.3906
C2	AT3G12400	-1.26196	1.18378	0.0781865	0.0733445	1.18642	-1.25977	-0.557943	1.40437	-0.846428
C2	AT5G44240	0.274606	1.06413	-1.33874	0.57195	-1.40609	0.834138	-0.84072	-0.564471	1.40519
C2	AT1G17145	1.39859	-0.517721	-0.880865	1.15585	0.12778	-1.28363	-0.720709	1.41413	-0.693417
C2	AT1G32730	1.305	-1.12444	-0.180559	-0.919518	-0.47076	1.39028	-0.747494	1.41343	-0.665936
C2	AT5G13810	-0.380716	-0.989173	1.36989	-0.259602	1.33373	-1.07413	1.37769	-0.412293	-0.965396
C2	AT1G07510	1.37131	-0.386276	-0.985036	1.00335	0.361437	-1.36479	1.41374	-0.675111	-0.738627
C2	AT1G17520	1.2043	0.0399066	-1.24421	-1.1816	1.26375	-0.0821491	1.19627	0.0550994	-1.25136
C2	AT5G10520	0.189029	1.11924	-1.30827	-0.685255	1.41399	-0.728736	0	0	0
C2	AT3G03440	-1.35544	1.02713	0.328317	1.21787	0.0136275	-1.2315	1.40906	-0.600069	-0.808991
C2	AT5G13310	-0.82059	1.40778	-0.587188	-0.792913	1.41059	-0.617677	0.588213	0.819673	-1.40789
C2	AT4G30150	0.761355	-1.41279	0.651434	1.29077	-0.144954	-1.14582	0.997738	-1.36685	0.369111
C2	AT1G70320	0.814138	0.594372	-1.40851	-0.766812	-0.645671	1.41248	-0.657044	1.41306	-0.756014
C2	AT5G10370	-1.34977	1.04037	0.3094	-1.37273	0.980824	0.391908	-0.707107	1.41421	-0.707107
C2	AT3G21295	-0.735884	1.41382	-0.677934	-0.755158	1.4131	-0.657942	-0.707981	1.41421	-0.706233
C2	AT3G26165	-0.798549	1.41009	-0.611537	-0.409881	1.37712	-0.967236	1.26416	-0.0830504	-1.18111
C2	AT1G55190	0.771755	0.640425	-1.41218	1.25923	-0.0721595	-1.18707	1.41418	-0.715681	-0.698497
C2	AT4G02880	1.2575	-0.068384	-1.18912	-0.653806	1.41291	-0.7591	-0.721779	-0.692332	1.41411
C2	AT4G18210	0.229544	1.09373	-1.32328	0.739892	0.673807	-1.4137	-0.744144	1.41356	-0.669411
C2	AT2G04890	1.30901	-0.190963	-1.11805	-0.724195	1.41407	-0.68988	-0.948084	-0.434723	1.38281
C2	AT4G32040	-1.40862	0.595525	0.813099	-0.585049	1.40755	-0.822504	-0.448341	1.38574	-0.937399
C2	AT5G15780	0.671015	0.742595	-1.41361	1.20043	0.0472576	-1.24769	-0.707107	-0.707107	1.41421
C2	AT5G41910	1.12831	0.174213	-1.30252	1.329	-0.245801	-1.0832	-0.707107	1.41421	-0.707107
C2	AT2G42270	-0.6426	1.41231	-0.769708	-0.536913	1.4015	-0.864589	-1.1505	1.28747	-0.136974
C2	AT1G01970	1.30675	-0.18508	-1.12167	0.279596	1.06077	-1.34037	-0.749858	-0.663476	1.41333
C2	AT3G22500	-0.719265	1.41414	-0.694878	1.14937	0.138906	-1.28828	1.41393	-0.682533	-0.731399
C2	AT3G63270	-0.461296	1.38841	-0.927111	-0.121971	1.28117	-1.1592	0	0	0
C2	AT4G27970	-0.771533	1.41219	-0.64066	-0.239184	1.32669	-1.08751	1.21943	0.0105676	-1.22999
C2	AT5G56930	-0.223832	1.32122	-1.09739	1.34141	-0.282792	-1.05861	-0.850794	1.40372	-0.552924
C2	AT4G03430	-0.619162	1.41071	-0.791545	-0.679132	1.41385	-0.734717	-0.268214	1.33662	-1.06841
C2	AT1G45145	1.31415	-0.204584	-1.10957	1.28015	-0.119591	-1.16056	-1.32036	1.09891	0.221454
C2	AT1G30860	0.714458	0.69973	-1.41419	0.288236	1.05492	-1.34316	1.33542	-0.264622	-1.0708
C2	AT5G46860	1.36208	-1.01051	-0.351577	-0.129548	-1.15482	1.28437	1.39752	-0.51114	-0.886381
C2	AT1G03610	1.2322	-0.0150402	-1.21716	1.27624	-1.16577	-0.110468	0.196606	-1.31115	1.11455
C2	AT2G44980	0.972499	0.402955	-1.37545	-0.0691782	1.25787	-1.18869	-1.23002	1.2194	0.0106159
C2	AT3G22170	1.40951	-0.604934	-0.804575	-1.09512	1.3225	-0.227383	-1.32196	1.09609	0.225864
C2	AT2G31130	1.41094	-0.622249	-0.788696	-1.12133	1.30696	-0.185633	-0.899479	1.39483	-0.495354
C2	AT3G29260	-0.522978	1.39941	-0.876435	1.0426	0.306187	-1.34879	1.39948	-0.876084	-0.523394
C2	AT1G22985	0.0842285	1.18046	-1.26468	0.700923	0.713272	-1.4142	1.41421	-0.707107	-0.707107
C2	AT2G41260	-1.21746	1.23191	-0.0144501	0.924732	0.464269	-1.389	1.35535	-0.327997	-1.02735
C2	AT5G15880	-1.05485	-0.288342	1.34319	-0.853693	1.40327	-0.549578	-0.871439	-0.528877	1.40032
C2	AT2G34360	1.10306	0.214914	-1.31798	1.0338	0.318827	-1.35263	1.40277	-0.545883	-0.856885
C2	AT3G46510	1.27968	-1.16119	-0.118493	-1.15902	-0.122283	1.2813	-0.0162238	-1.21655	1.23278
C2	AT5G14570	-1.28537	1.15343	0.131943	-1.30918	1.11776	0.191422	-0.920461	1.39005	-0.469588
C2	AT5G65720	-1.15238	1.28613	-0.133751	-0.86983	-0.53077	1.4006	0.979493	0.393682	-1.37317
C2	AT2G35300	-1.4118	0.777465	0.634332	0.877115	-1.39929	0.522173	1.40858	-0.813478	-0.595104
C2	AT1G79590	1.41383	-0.678449	-0.735382	-0.0108319	1.23012	-1.21929	-0.738026	1.41376	-0.67573
C2	AT5G18420	1.05232	0.292052	-1.34437	0.323257	1.03069	-1.35395	-1.16896	1.27379	-0.104832
C2	AT1G02650	-1.39869	0.518355	0.880331	-1.27643	0.110915	1.16551	1.41391	-0.732142	-0.681773
C2	AT1G20970	-0.0994069	1.27142	-1.17201	1.40985	-0.608768	-0.80108	1.4052	-0.840647	-0.564554
C2	AT2G35900	-0.747471	-0.665959	1.41343	-1.37225	0.38997	0.982276	1.41421	-0.706835	-0.707379
C2	AT4G38380	-0.483988	1.39278	-0.908796	-0.72262	1.4141	-0.691479	-0.695655	-0.718497	1.41415
C2	AT4G33565	0.853849	0.549399	-1.40325	-0.237895	1.32624	-1.08834	0	0	0
C2	AT1G15110	1.4083	-0.592259	-0.81604	-1.00075	-0.365004	1.36575	-1.41001	0.610697	0.799317
C2	AT5G50590	0.241153	1.08623	-1.32738	-0.0238763	1.23651	-1.21263	0	0	0
C2	AT2G27090	1.38721	-0.931795	-0.455416	-0.392609	1.37291	-0.980298	-0.707107	-0.707107	1.41421
C2	AT4G32600	1.35173	-1.0359	-0.315828	0.335876	1.02176	-1.35764	1.41399	-0.685285	-0.728706
C2	AT4G08180	0.737986	0.675771	-1.41376	0.827998	0.578883	-1.40688	0.383654	0.986989	-1.37064
C2	AT1G03350	0.254858	1.07726	-1.33212	-0.681882	1.41392	-0.732035	0.809292	0.599737	-1.40903
C2	AT2G41710	-0.695863	-0.718291	1.41415	1.31963	-0.219438	-1.10019	-0.868097	-0.532805	1.4009
C2	AT5G23340	0.852764	0.550651	-1.40342	0.680491	0.733392	-1.41388	0.194651	1.11576	-1.31041
C2	AT3G21865	1.4135	-0.667809	-0.745689	-0.606609	-0.803049	1.40966	-1.18598	-0.0741652	1.26014
C2	AT2G45330	1.3771	-0.40981	-0.96729	-0.895105	1.39576	-0.500652	1.41417	-0.69759	-0.716582
C2	AT3G15070	1.39455	-0.900796	-0.493755	-1.29257	1.14322	0.149351	-0.707107	-0.707107	1.41421
C2	AT1G52320	-0.528339	1.40023	-0.871895	-0.445961	1.38524	-0.939276	-1.01798	1.35916	-0.341184
C2	AT2G15880	-0.703266	1.41421	-0.71094	-0.664086	1.41336	-0.749272	1.41421	-0.707107	-0.707107
C2	AT5G06210	1.19298	0.0612346	-1.25421	-0.846626	-0.557717	1.40434	0.770617	0.641635	-1.41225
C2	AT1G16180	0.263932	1.07126	-1.33519	-0.583647	-0.823756	1.4074	-0.789902	1.41085	-0.620943
C2	AT5G19050	-1.37837	0.415189	0.96318	1.39153	-0.914263	-0.477263	1.41322	-0.660727	-0.752494
C2	AT4G31270	0.615654	0.794774	-1.41043	0.604949	0.804561	-1.40951	0.548417	0.854698	-1.40311
C2	AT3G13200	-1.16831	-0.105986	1.27429	0.44708	-1.38547	0.938394	1.38911	-0.464822	-0.924289
C2	AT5G10300	-1.2979	0.162531	1.13536	-0.00732663	-1.22107	1.22839	1.41306	-0.657125	-0.755937
C2	AT3G03210	0.882159	0.51618	-1.39834	-0.301009	1.34719	-1.04618	1.40078	-0.532	-0.868783
C2	AT2G24820	-0.744483	1.41354	-0.66906	-0.936485	-0.449498	1.38598	1.40134	-0.865558	-0.53578
C2	AT5G03070	1.31472	-1.10861	-0.206112	0.941116	0.443623	-1.38474	-0.89847	-0.496578	1.39505
C2	AT1G54170	1.40577	-0.836534	-0.569234	-1.41395	0.68312	0.730825	-0.765857	1.41254	-0.646681
C2	AT1G13390	1.27737	-0.113092	-1.16428	0.760624	-1.41283	0.652204	1.40837	-0.593005	-0.815369
C2	AT5G14120	-0.348239	1.36115	-1.01291	0.404225	0.971537	-1.37576	1.38352	-0.437969	-0.945548
C2	AT1G78420	1.41421	-0.70891	-0.705302	0.765754	0.64679	-1.41254	-1.32778	1.0855	0.242272
C2	AT3G50060	-0.646199	1.41251	-0.766313	1.28107	-1.15932	-0.121748	-1.41363	0.671498	0.742128
C2	AT4G37180	1.32036	-0.221439	-1.09892	0.675104	-1.41374	0.738633	-0.504453	1.39641	-0.891953
C2	AT1G34200	-1.38005	0.422464	0.957589	-1.40363	0.552276	0.851356	1.33451	-1.07261	-0.261899
C2	AT3G24190	-0.768151	-0.644253	1.4124	-0.512119	-0.885563	1.39768	-0.869202	-0.531508	1.40071
C2	AT1G08230	-0.183543	1.30616	-1.12261	0.166477	1.13299	-1.29947	1.4139	-0.68124	-0.732661
C2	AT5G23070	0.552896	0.850818	-1.40371	-1.34643	1.04784	0.298596	0.162175	1.13558	-1.29775
C2	AT5G44060	-0.140416	-1.14848	1.2889	1.40176	-0.86306	-0.5387	-1.27599	0.109903	1.16609
C2	AT5G02310	1.29451	-1.14038	-0.154131	-0.772151	1.41215	-0.640003	-1.38078	0.955142	0.425633
C2	AT3G48390	1.38468	-0.443352	-0.941328	1.30702	-0.185777	-1.12124	-0.527715	-0.872425	1.40014
C2	AT4G39850	0.916157	0.474923	-1.39108	0.483683	0.909044	-1.39273	-1.36719	0.996806	0.370379
C2	AT5G13000	1.36662	-0.368243	-0.998375	-0.43923	-0.944562	1.38379	-1.40117	0.866559	0.534609
C2	AT3G48050	0.675177	0.738563	-1.41374	0.869707	0.530914	-1.40062	1.12839	0.174084	-1.30247
C2	AT3G55730	0.982539	0.389617	-1.37216	1.41355	-0.669181	-0.744366	-1.34763	1.04519	0.302446
C2	AT3G62700	-0.475794	1.39125	-0.915452	-0.594912	1.40856	-0.813652	1.29181	-0.147477	-1.14433
C2	AT2G01440	1.41393	-0.682466	-0.731465	-1.04075	1.34961	-0.308858	-1.12694	-0.176471	1.30341
C2	AT5G17860	-1.33562	1.07042	0.265201	-0.77256	-0.639568	1.41213	1.41414	-0.71997	-0.694166
C2	AT5G18065	1.41357	-0.743694	-0.669878	1.36938	-0.378737	-0.990639	-1.20232	1.246	-0.0436759
C2	AT5G22120	-1.1371	-0.159636	1.29674	1.40903	-0.599733	-0.809295	-0.583399	-0.823977	1.40738
C2	AT2G34390	-0.411218	-0.966216	1.37743	-1.07904	-0.252151	1.3312	-0.707107	1.41421	-0.707107
C2	AT2G03690	-0.96833	-0.408446	1.37678	1.41344	-0.74712	-0.666324	1.40521	-0.564654	-0.84056
C2	AT5G03450	0.180966	1.12419	-1.30516	1.3531	-1.03271	-0.320388	-1.31827	0.215718	1.10255
C2	AT2G21180	-1.32488	0.23406	1.09082	-0.520791	-0.87828	1.39907	1.33182	-0.253975	-1.07785
C2	AT1G76590	0.834984	0.570992	-1.40598	0.961904	0.416854	-1.37876	1.19207	0.0629326	-1.255
C2	AT4G37370	-1.07606	1.33275	-0.256687	1.14991	0.13798	-1.28789	0	0	0
C2	AT3G60270	-1.12653	1.30367	-0.177146	1.39976	-0.525258	-0.874507	1.41233	-0.643001	-0.769331
C2	AT2G30490	0.912825	0.479035	-1.39186	-1.36089	0.347301	1.01359	-0.707107	1.41421	-0.707107
C2	AT4G22940	0	0	0	1.37887	-0.417335	-0.961535	-0.707107	1.41421	-0.707107
C2	AT1G34180	0.326902	1.02812	-1.35503	0.952972	0.428436	-1.38141	-1.16384	1.2777	-0.113861
C2	AT5G16760	0.319745	1.03316	-1.3529	0.284604	1.05739	-1.34199	0.614887	0.795478	-1.41036
C2	AT1G21650	-1.0477	-0.29879	1.34649	-0.855879	1.40293	-0.547049	-0.556679	-0.84753	1.40421
C2	AT1G70140	-0.731528	1.41393	-0.682401	0.110105	1.16597	-1.27608	0.785679	0.625507	-1.41119
C2	AT1G70590	0.168365	1.13185	-1.30022	0.335186	1.02225	-1.35744	1.32059	-0.222079	-1.09851
C2	AT1G27500	1.14427	-1.29185	0.147577	0.31955	1.0333	-1.35284	0	0	0
C2	AT1G48560	1.40649	-0.575431	-0.83106	-0.808068	1.40916	-0.601088	1.25112	-0.0545838	-1.19654
C2	AT3G48990	-0.864923	1.40145	-0.536523	0.148435	1.14376	-1.2922	1.41405	-0.688424	-0.725626
C2	AT1G12680	1.34354	-1.0541	-0.289434	-0.894889	1.3958	-0.500912	1.0411	0.308358	-1.34946
C2	AT2G27050	0.811109	0.597728	-1.40884	-0.754174	-0.658971	1.41315	0.40001	0.974727	-1.37474
C2	AT3G21290	-1.38585	0.448888	0.936966	1.35921	-0.341372	-1.01784	-0.849515	1.40391	-0.554396
C2	AT5G64430	-1.25722	1.18946	0.0677649	-1.08549	1.32778	-0.242298	0.76661	0.645885	-1.41249
C2	AT5G13320	-0.652321	1.41283	-0.760513	0.100523	1.17139	-1.27191	-0.809554	1.409	-0.599448
C2	AT2G36770	0.585718	0.821905	-1.40762	0.936303	0.449727	-1.38603	1.36357	-0.356953	-1.00661
C2	AT2G23760	0.513929	0.884047	-1.39798	-0.754707	-0.658413	1.41312	-1.41121	0.785372	0.625839
C2	AT5G02880	1.13122	0.169416	-1.30063	1.02543	0.330715	-1.35614	-0.309387	1.34977	-1.04038
C2	AT1G69270	1.38761	-0.457369	-0.930242	0.290126	-1.34376	1.05363	-1.12505	-0.17957	1.30462
C2	AT1G28200	-1.37771	0.412382	0.965328	-0.642451	-0.769848	1.4123	-1.3937	0.904694	0.489007
C2	AT4G13830	1.34818	-0.304221	-1.04396	-0.511935	-0.885716	1.39765	1.12277	-1.30606	0.18329
C2	AT1G03770	1.38237	-0.432734	-0.949633	0.307378	1.04178	-1.34915	1.2772	-1.16451	-0.11269
C2	AT4G17490	-1.39877	0.879888	0.518883	0.949966	0.432307	-1.38227	-0.248759	1.33003	-1.08127
C2	AT2G31955	0.959896	0.419468	-1.37936	-0.35713	1.36362	-1.00649	-0.718057	-0.6961	1.41416
C2	AT1G75660	-1.20679	-0.0351576	1.24195	-1.25106	1.19661	0.0544534	-0.31563	-1.03604	1.35167
C2	AT3G15850	1.18618	0.0737915	-1.25997	-0.958328	-0.421506	1.37983	-0.716555	1.41417	-0.697617
C2	AT5G38530	0.430343	0.951492	-1.38183	0.13659	1.15072	-1.28731	1.35506	-0.327027	-1.02804
C2	AT3G01340	-0.161803	1.2976	-1.1358	-1.3018	0.172361	1.12943	-0.99041	-0.379047	1.36946
C2	AT5G04170	-1.38846	0.461576	0.926887	0.23605	1.08954	-1.32559	1.24609	-1.20222	-0.043873
C2	AT2G39140	-0.840231	1.40526	-0.565028	-1.26346	0.0815001	1.18196	1.39508	-0.898306	-0.496778
C2	AT5G54930	1.20919	-1.23973	0.0305343	-0.136784	1.28739	-1.15061	-0.707107	1.41421	-0.707107
C2	AT1G27150	1.40795	-0.588814	-0.819134	-0.100081	1.27171	-1.17163	-1.25609	1.19078	0.0653082
C2	AT1G16320	1.37017	-0.381828	-0.988346	-0.464199	1.38899	-0.924789	-0.707107	1.41421	-0.707107
C2	AT3G07500	1.33234	-0.255501	-1.07684	0.874831	-1.39971	0.524875	0	0	0
C2	AT3G21430	-1.41162	0.631733	0.779891	0.494638	0.900069	-1.39471	1.38352	-0.437975	-0.945544
C2	AT5G58270	0.219467	1.10017	-1.31964	-0.984034	1.37165	-0.387618	1.40873	-0.596611	-0.812119
C2	AT3G61450	1.32188	-0.225652	-1.09623	1.39062	-0.47255	-0.918074	-1.07008	1.33579	-0.265711
C2	AT5G04760	-1.35289	0.319692	1.0332	0.215052	-1.31803	1.10298	1.41421	-0.707107	-0.707107
C2	AT3G06540	-0.129396	1.28431	-1.15491	-0.892654	1.39626	-0.503608	1.2699	-1.17394	-0.095959
C2	AT5G09390	1.31116	-0.196615	-1.11454	-0.952395	1.38157	-0.429179	-0.527183	-0.872876	1.40006
C2	AT4G01026	1.19836	0.0511618	-1.24952	1.27047	-0.0972428	-1.17322	0	0	0
C2	AT1G48120	1.32437	-1.09175	-0.232625	0.882618	-1.39825	0.515634	1.41154	-0.781036	-0.630505
C2	AT4G29040	-1.11878	-0.189772	1.30855	-0.493983	-0.900608	1.39459	1.27254	-0.101972	-1.17057
C2	AT5G08139	0.529353	0.871035	-1.40039	1.10682	0.208968	-1.31578	-0.977652	-0.396131	1.37378
C2	AT5G67370	0.693388	-1.41413	0.720737	0.849502	-1.40391	0.554412	-0.664892	-0.748497	1.41339
C2	AT5G63860	0.938584	0.446839	-1.38542	1.08246	-1.3294	0.246946	1.41316	-0.659384	-0.753779
C2	AT1G69760	1.35236	-0.317932	-1.03443	-0.686483	-0.727532	1.41401	-0.673254	-0.740428	1.41368
C2	AT3G10070	-1.27419	0.105746	1.16844	-0.27917	1.34023	-1.06106	-1.31213	0.199177	1.11295
C2	AT3G07390	-1.35876	0.339773	1.01898	-0.692568	-0.721547	1.41411	0.893269	0.502867	-1.39614
C2	AT3G57880	1.4071	-0.580857	-0.826242	1.41182	-0.777141	-0.634679	0.552424	-1.40365	0.851228
C2	AT4G33980	0.956055	0.424452	-1.38051	1.39978	-0.874427	-0.525352	1.39898	-0.878752	-0.520231
C2	AT3G19520	0.886363	-1.39752	0.511162	0.329273	1.02645	-1.35572	-1.29249	0.149152	1.14334
C2	AT1G45976	1.38878	-0.463177	-0.925607	1.31557	-1.10718	-0.208389	1.04358	0.30477	-1.34835
C2	AT3G03341	-0.281536	1.341	-1.05946	1.27181	-1.17152	-0.100292	1.41421	-0.707107	-0.707107
C2	AT3G63060	-1.09813	-0.222682	1.32081	1.2874	-1.1506	-0.136804	0	0	0
C2	AT3G10550	1.37206	-0.389214	-0.982841	1.32531	-0.235248	-1.09006	-1.16285	1.27845	-0.115598
C2	AT2G01490	1.12407	0.181166	-1.30524	0.356643	1.00684	-1.36348	-0.764481	1.41262	-0.648136
C2	AT5G20480	1.20373	0.0410061	-1.24473	-0.94253	1.38435	-0.441823	-1.28921	0.141167	1.14804
C2	AT5G11770	-1.33355	0.259046	1.0745	0.187124	1.12041	-1.30754	1.33161	-0.253347	-1.07826
C2	AT5G63460	1.28306	-0.126434	-1.15662	1.41282	-0.652088	-0.760734	0.352057	-1.36222	1.01016
C2	AT1G28380	-1.13077	1.30093	-0.170158	1.34886	-1.04245	-0.306411	1.41396	-0.683838	-0.730123
C2	AT5G65100	-0.786622	1.41111	-0.62449	0.382924	0.987532	-1.37046	1.35135	-0.314586	-1.03677
C2	AT3G23790	-0.548854	1.40317	-0.85432	-1.40404	0.555361	0.848677	1.38497	-0.940267	-0.444701
C2	AT1G20490	-1.03783	1.35089	-0.313054	-0.131983	1.28539	-1.15341	-0.407232	-0.969253	1.37648
C2	AT2G41310	1.37502	-0.973848	-0.401172	-0.754925	-0.658185	1.41311	-1.40743	0.823553	0.583874
C2	AT1G03380	-0.869201	-0.531508	1.40071	1.39469	-0.494519	-0.900167	1.35402	-0.323487	-1.03053
C2	AT4G29840	-1.22373	1.22575	-0.00201738	-0.308094	1.34937	-1.04128	1.39381	-0.489634	-0.90418
C2	AT2G29310	1.15019	0.137508	-1.2877	0.0930453	1.17557	-1.26861	1.30531	-0.181343	-1.12396
C2	AT5G38895	1.41419	-0.700258	-0.713934	-0.21048	1.31634	-1.10586	-0.707107	-0.707107	1.41421
C2	AT2G45570	0.26434	1.07099	-1.33533	0.869096	0.531632	-1.40073	1.33517	-0.263874	-1.0713
C2	AT4G13360	0.905613	-1.3935	0.487885	-0.102506	-1.17027	1.27278	-0.232915	1.32448	-1.09156
C2	AT3G49780	1.37071	-0.383922	-0.986789	1.31302	-1.11147	-0.201553	-1.33292	1.07572	0.257194
C2	AT5G16960	-1.37072	0.383951	0.986768	-0.691153	1.41409	-0.722941	1.41089	-0.789354	-0.621537
C2	AT4G15410	-1.39514	0.898051	0.497087	1.21056	0.0278975	-1.23846	1.36914	-0.377839	-0.991305
C2	AT5G52510	-0.697598	1.41417	-0.716573	1.36835	-0.374808	-0.993545	1.1213	0.185684	-1.30698
C2	AT5G20910	1.35433	-1.02979	-0.324541	1.35412	-1.03028	-0.323844	-1.40582	0.569681	0.836141
C2	AT2G17570	0.663277	-1.41333	0.750049	-1.27983	0.118829	1.161	-1.12948	-0.172279	1.30176
C2	AT1G60995	-1.398	0.883946	0.514049	-1.31378	1.1102	0.203577	-0.707107	-0.707107	1.41421
C2	AT3G26200	-0.0311392	1.24002	-1.20888	1.37848	-0.415647	-0.962829	1.38013	-0.957332	-0.422798
C2	AT1G72200	-0.446585	1.38537	-0.938784	1.1446	0.147023	-1.29162	1.20022	-1.24788	0.0476639
C2	AT3G48195	-0.313623	1.35106	-1.03744	-0.540466	1.40201	-0.861546	-0.552263	1.40363	-0.851367
C2	AT3G63160	-1.18931	1.25734	-0.0680351	-0.761607	-0.651168	1.41278	1.41421	-0.707107	-0.707107
C2	AT2G18250	0.875465	0.524125	-1.39959	-1.17769	1.26692	-0.0892208	1.41415	-0.695255	-0.718893
C2	AT1G26665	1.34568	-0.296209	-1.04947	-0.762804	1.41271	-0.649907	-0.856103	1.40289	-0.54679
C2	AT1G73890	-1.26707	0.0895759	1.1775	-0.0309498	1.23993	-1.20898	0	0	0
C2	AT4G03510	1.36377	-1.00607	-0.357705	0.427755	-1.38125	0.9535	-0.144172	-1.14628	1.29045
C2	AT1G22600	-1.28829	1.14935	0.138933	1.3114	-0.197258	-1.11414	1.41315	-0.659086	-0.754064
C2	AT5G51970	0.0908346	1.1768	-1.26763	-0.990908	1.36928	-0.378374	1.39413	-0.491406	-0.902726
C2	AT3G52360	1.2863	-1.15215	-0.134145	1.26687	-0.0891092	-1.17776	1.41384	-0.678937	-0.734907
C2	AT3G17715	1.30246	-0.174054	-1.12841	-0.859404	1.40236	-0.542958	0	0	0
C2	AT1G11100	0.575668	-1.40652	0.83085	-1.40494	0.842498	0.562442	0	0	0
C2	AT1G71780	0.390876	0.981597	-1.37247	0.452331	0.934243	-1.38657	-0.805485	-0.603933	1.40942
C2	AT2G46660	-0.38199	1.37022	-0.988227	0.920423	0.469636	-1.39006	-0.766354	-0.646156	1.41251
C2	AT3G57550	1.41073	-0.791294	-0.619435	0.813911	-1.40854	0.594625	1.02187	0.335721	-1.3576
C2	AT3G10800	0.382951	0.987512	-1.37046	0.708913	0.705299	-1.41421	1.36806	-0.3737	-0.994361
C2	AT5G47880	0.709132	-1.41421	0.705079	0.661571	0.751685	-1.41326	-0.489469	-0.904315	1.39378
C2	AT5G15080	1.4063	-0.573793	-0.83251	-1.18644	-0.0733164	1.25976	-0.99162	1.36903	-0.377412
C2	AT1G15130	-1.29837	1.13466	0.163711	-0.850164	1.40381	-0.55365	-0.384272	1.3708	-0.986529
C2	AT3G54000	-0.779793	-0.631838	1.41163	-0.554579	-0.849357	1.40394	-	-	0
C2	AT5G57950	-0.196124	1.31097	-1.11485	-1.35234	1.03448	0.317861	-1.15323	-0.132291	1.28552
C2	AT3G27930	1.39745	-0.510697	-0.886751	-0.442269	1.38445	-0.942179	-0.604009	-0.805416	1.40942
C2	AT5G05320	0.144147	1.14629	-1.29044	0.984741	0.386671	-1.37141	1.41416	-0.696851	-0.717313
C2	AT4G26810	-0.0356331	1.24217	-1.20654	-0.95481	-0.426062	1.38087	-0.707107	1.41421	-0.707107
C2	AT5G25900	1.40301	-0.547647	-0.855363	1.38704	-0.454575	-0.932463	1.41405	-0.725478	-0.688575
C2	AT4G35360	1.37731	-0.410698	-0.966613	-0.526529	1.39996	-0.873431	-0.763412	-0.649265	1.41268
C2	AT5G14590	-1.29376	1.14149	0.152274	-1.19236	-0.0623769	1.25474	1.41421	-0.705518	-0.708694
C2	AT5G58720	0.985711	0.385371	-1.37108	0.539194	-1.40183	0.862636	1.38204	-0.950773	-0.431268
C2	AT2G40170	-0.106836	1.27466	-1.16783	1.32426	-1.09196	-0.232301	1.41421	-0.708553	-0.705659
C2	AT5G06760	-1.40567	0.837291	0.568374	1.00823	-1.36295	0.354717	1.41188	-0.776233	-0.635649
C2	AT1G52870	0.181308	1.12398	-1.30529	1.30073	-1.13107	-0.169657	-1.20969	1.23926	-0.0295736
C2	AT5G23940	-1.21806	-0.0132645	1.23132	0.419233	-1.37931	0.960077	1.39632	-0.503926	-0.89239
C2	AT3G63420	-0.689745	-0.724327	1.41407	-1.18878	-0.0690149	1.25779	0	0	0
C2	AT4G05275	-0.415006	1.37833	-0.96332	0.250636	-1.33068	1.08004	1.41421	-0.707107	-0.707107
C2	AT5G40840	1.15653	-1.28313	0.126595	1.39748	-0.886571	-0.510913	-0.672118	-0.741528	1.41365
C2	AT4G19700	0.28663	1.05601	-1.34264	1.01882	0.340001	-1.35882	0.763736	0.648923	-1.41266
C2	AT2G38560	0.82394	0.583441	-1.40738	0.560183	0.844473	-1.40466	0.714	0.700191	-1.41419
C2	AT4G36500	-0.996563	-0.37071	1.36727	1.39173	-0.478334	-0.913394	1.25866	-0.0709098	-1.18775
C2	AT3G22890	-1.41158	0.631144	0.78044	0.225991	-1.322	1.09601	1.41421	-0.707107	-0.707107
C2	AT3G55980	1.20159	0.0450672	-1.24666	1.3682	-0.993978	-0.374221	-0.66939	-0.744165	1.41355
C2	AT5G52640	0.806018	0.603346	-1.40936	1.23948	-0.0300304	-1.20945	-0.707107	-0.707107	1.41421
C2	AT5G56730	1.40519	-0.840696	-0.564499	-1.39611	0.502735	0.893378	-1.25519	1.19184	0.0633501
C2	AT3G03220	-1.2705	1.17318	0.0973147	-1.40573	0.568874	0.836851	1.00971	-1.36239	0.352681
C2	AT5G23710	0.790228	-1.41082	0.620591	-0.374518	-0.993759	1.36828	0	0	0
C2	AT3G50860	1.35149	-0.315045	-1.03645	-0.888861	-0.508168	1.39703	1.41086	-0.789703	-0.621159
C2	AT1G67120	-0.293678	1.34489	-1.05121	1.19072	-1.25615	0.0654318	-0.747232	-0.666207	1.41344
C2	AT5G65210	1.1015	0.21738	-1.31888	0.650589	-1.41275	0.762156	1.3745	-0.975449	-0.399053
C2	AT1G04530	1.13013	0.171211	-1.30134	-1.32061	1.09848	0.222128	-1.27232	1.17086	0.101459
C2	AT3G13910	-1.12874	1.30225	-0.173511	-1.39443	0.901347	0.493085	0.803879	0.605698	-1.40958
C2	AT5G56100	-0.573815	1.40631	-0.83249	-1.20478	1.24378	-0.0389984	-1.36137	0.349024	1.01235
C2	AT1G24881	-0.316791	1.35202	-1.03523	-0.561499	1.40482	-0.843323	0	0	0
C2	AT1G50250	-0.521671	1.39921	-0.877538	-1.11828	1.30887	-0.19059	-0.707107	-0.707107	1.41421
C2	AT5G57785	-0.0165897	1.23296	-1.21637	1.40319	-0.854213	-0.548978	1.36923	-0.991071	-0.378154
C2	AT1G63440	-1.32946	0.247102	1.08235	-0.0933961	1.26877	-1.17537	1.36946	-0.990388	-0.379077
C2	AT1G15280	-0.438695	1.38368	-0.94498	-0.740306	-0.67338	1.41369	-0.508024	1.39701	-0.888982
C2	AT1G58100	-1.38822	0.460383	0.92784	-1.4058	0.836266	0.569538	-0.473705	1.39085	-0.917142
C2	AT2G02370	-0.350918	1.3619	-1.01098	-1.36338	1.00711	0.356264	1.36257	-0.353331	-1.00924
C2	AT4G00755	1.36223	-0.352111	-1.01012	0.728586	0.685408	-1.41399	-0.86417	-0.537403	1.40157
C2	AT5G02950	-0.210516	1.31636	-1.10584	-1.39547	0.499022	0.896452	-0.71921	-0.694934	1.41414
C2	AT5G61210	1.13884	-1.29556	0.156728	0.0586186	1.19438	-1.253	-0.698341	1.41418	-0.715836
C2	AT5G14180	-0.868037	1.40091	-0.532876	0.567713	0.837873	-1.40559	1.37529	-0.402293	-0.973
C2	AT2G43820	-0.368331	1.36664	-0.99831	-0.467746	1.38969	-0.921942	1.15737	0.125148	-1.28251
C2	AT1G63770	1.33276	-0.256725	-1.07603	1.33148	-1.0785	-0.252974	-1.29901	0.165314	1.13369
C2	AT1G61340	0.892148	0.504218	-1.39637	-0.584778	1.40752	-0.822746	-0.906401	1.39332	-0.48692
C2	AT1G58025	1.27765	-1.1639	-0.113751	-0.758602	-0.654329	1.41293	-0.738184	-0.675567	1.41375
C2	AT5G17850	0.866243	0.534978	-1.40122	0.634416	0.777387	-1.4118	-0.707107	1.41421	-0.707107
C2	AT1G58200	1.41344	-0.747163	-0.666279	1.078	-1.33174	0.253733	0.86024	-1.40223	0.541986
C2	AT2G20920	-1.35947	1.01721	0.342261	0.142687	1.14715	-1.28984	1.3989	-0.51973	-0.879174
C2	AT2G37980	-1.41343	0.747436	0.665996	0.317212	1.03493	-1.35214	0.00661943	-1.22804	1.22142
C2	AT4G30600	1.06587	0.272015	-1.33788	0.30329	1.0446	-1.34789	-0.642789	1.41232	-0.76953
C2	AT1G33420	-1.32185	1.09629	0.225556	-0.580272	1.40703	-0.826763	1.05273	0.291454	-1.34418
C2	AT1G49390	-0.388701	1.37193	-0.983225	0.205585	1.10894	-1.31453	1.40017	-0.872256	-0.527914
C2	AT3G05510	-0.183236	1.30604	-1.1228	-1.04277	1.34871	-0.305938	-0.967645	-0.409344	1.37699
C2	AT3G47940	-0.375179	1.36845	-0.993271	-0.128131	-1.15564	1.28377	1.09325	-1.32355	0.230299
C2	AT4G11280	1.07264	0.261849	-1.33449	1.40873	-0.812135	-0.596592	0.725113	0.688947	-1.41406
C2	AT1G25682	1.4134	-0.748249	-0.665151	-1.40132	0.535684	0.86564	-0.302232	-1.04533	1.34757
C2	AT4G33940	0.0413342	-1.24489	1.20355	1.28161	-1.1586	-0.123012	1.31517	-0.207313	-1.10786
C2	AT5G55370	0.141437	1.14789	-1.28932	0.221734	-1.32046	1.09873	-1.01725	-0.342195	1.35945
C2	AT5G44190	-1.25348	0.0596462	1.19383	-0.585973	-0.821678	1.40765	1.41421	-0.705662	-0.70855
C2	AT3G56630	-1.39036	0.471203	0.919161	-0.876992	1.39931	-0.522318	-1.40908	0.600265	0.808814
C2	AT4G02480	-0.612062	1.41013	-0.798068	0.97769	0.39608	-1.37377	-1.30557	0.182019	1.12355
C2	AT4G21660	-0.899895	1.39474	-0.49485	0.711515	0.70269	-1.4142	1.29204	-0.148049	-1.14399
C2	AT4G24590	1.28904	-0.140741	-1.14829	0.179922	1.12483	-1.30475	-1.08496	1.32807	-0.243103
C2	AT3G26150	0.165153	1.13379	-1.29894	0.77013	0.642152	-1.41228	0.876551	-1.39939	0.52284
C2	AT1G56600	-0.799551	1.40999	-0.610441	0.42707	0.95403	-1.3811	1.39839	-0.516478	-0.881909
C2	AT4G34280	-1.39543	0.498767	0.896663	-1.13561	-0.162116	1.29773	1.41336	-0.749111	-0.664254
C2	AT1G18900	1.41118	-0.785782	-0.625397	-1.18148	-0.0823632	1.26385	-0.67262	1.41366	-0.741042
C2	AT5G53540	1.25368	-0.060077	-1.1936	-0.669433	-0.744123	1.41356	-0.504578	-0.891848	1.39643
C2	AT2G47890	-1.33789	1.06586	0.272034	-0.729805	1.41397	-0.684163	1.23565	-1.21354	-0.0221187
C2	AT5G50350	-0.774405	1.41201	-0.637601	-0.392768	1.37295	-0.980179	1.26097	-0.0759859	-1.18498
C2	AT4G27070	1.31999	-0.220438	-1.09956	0.373563	0.994463	-1.36803	0.5289	0.871419	-1.40032
C2	AT4G06746	-0.635532	1.41187	-0.776343	1.01047	0.351634	-1.3621	1.21386	-1.23535	0.0214917
C2	AT1G34190	0.0312766	1.20881	-1.24008	-0.106149	1.27436	-1.16822	-1.19719	1.25056	-0.053371
C2	AT1G32130	1.019	0.339747	-1.35875	-0.661755	1.41326	-0.751509	-0.00650819	1.22799	-1.22148
C2	AT3G47300	1.38083	-0.425886	-0.954946	-0.875509	1.39958	-0.524074	0	0	0
C2	AT1G22890	-0.707107	-0.707107	1.41421	-0.985178	-0.386086	1.37126	-0.228688	-1.09428	1.32297
C2	AT3G50650	-0.925962	1.38869	-0.462732	1.40821	-0.816841	-0.591368	1.40983	-0.6086	-0.801233
C2	AT1G48090	-0.579744	1.40698	-0.827232	0.874592	0.525157	-1.39975	0.235954	-1.32555	1.0896
C2	AT1G34580	-0.846651	1.40434	-0.557687	0.633568	0.778179	-1.41175	1.41414	-0.694695	-0.719446
C2	AT5G18340	0.0962425	-1.27003	1.17378	0.583031	-1.40734	0.824305	0	0	0
C2	AT2G35120	1.38962	-0.467392	-0.922227	-0.244869	1.32868	-1.08381	-1.32789	0.242609	1.08528
C2	AT5G22330	1.09464	-1.32277	0.228126	-1.30448	0.179222	1.12526	-0.737941	1.41376	-0.675818
C2	AT3G13080	-0.743439	1.41358	-0.670141	-1.02181	1.35762	-0.335808	-1.29766	0.161948	1.13571
C2	AT2G26980	1.41257	-0.765345	-0.647223	-0.786662	-0.624447	1.41111	0.463768	-1.3889	0.925133
C2	AT1G01910	1.41359	-0.743167	-0.670423	-1.14758	-0.14195	1.28953	-0.386101	1.37127	-0.985166
C2	AT1G45230	0.0812932	1.18207	-1.26337	-0.970763	-0.405245	1.37601	-0.954237	-0.426803	1.38104
C2	AT3G47060	-0.443148	1.38464	-0.941489	0.0140691	1.21765	-1.23172	0.0628555	1.19211	-1.25496
C2	AT1G01930	-0.334043	1.35711	-1.02307	-0.270348	1.33733	-1.06698	0	0	0
C2	AT3G11580	-1.40004	0.872976	0.527065	-0.776587	-0.635272	1.41186	1.31589	-0.209264	-1.10663
C2	AT2G02730	0.98203	0.390298	-1.37233	-1.41164	0.631983	0.779658	1.40914	-0.808219	-0.600921
C2	AT5G42900	1.30634	-1.12233	-0.184002	1.4142	-0.701985	-0.712216	0.765518	-1.41256	0.647041
C2	AT4G16130	-1.41281	0.760932	0.65188	-0.526076	1.39989	-0.873815	1.33824	-1.06513	-0.273111
C2	AT1G64065	0.388636	0.983273	-1.37191	0.753636	0.659534	-1.41317	1.40475	-0.560906	-0.843842
C2	AT3G47850	-0.462289	-0.926317	1.38861	-0.640385	1.41218	-0.771792	1.38965	-0.467559	-0.922093
C2	AT2G27310	-0.888556	1.39709	-0.508534	1.06552	0.272535	-1.33806	1.41399	-0.685218	-0.728772
C2	AT4G22590	1.41411	-0.692467	-0.721646	0.909109	0.483604	-1.39271	-1.12255	1.3062	-0.183645
C2	AT1G11950	0.89482	-1.39582	0.500996	-1.04866	-0.297393	1.34606	-0.772361	1.41214	-0.63978
C2	AT4G37420	-0.177393	1.30377	-1.12638	0.856954	0.545804	-1.40276	1.41416	-0.696808	-0.717356
C2	AT4G21090	1.31995	-1.09964	-0.220304	-0.624222	-0.78687	1.41109	0.656013	-1.41301	0.756998
C2	AT3G58530	1.22963	-1.2198	-0.00983482	-1.40978	0.607989	0.801791	-0.714137	-0.700053	1.41419
C2	AT3G48860	-0.99437	1.36806	-0.373689	-0.458117	-0.929646	1.38776	1.38172	-0.951901	-0.429816
C2	AT3G11340	-1.18328	1.26237	-0.0790888	-0.0653945	1.25613	-1.19074	-0.270657	1.33743	-1.06678
C2	AT5G17270	-0.175848	1.30316	-1.12732	-0.0642442	1.2556	-1.19136	-0.631198	1.41159	-0.78039
C2	AT2G26530	-1.41377	0.676072	0.737694	-1.0803	-0.250232	1.33054	1.3972	-0.509178	-0.888019
C2	AT1G55000	1.33816	-1.06531	-0.27285	-0.61978	-0.790975	1.41076	-0.81258	-0.5961	1.40868
C2	AT1G79090	1.36304	-0.355023	-1.00801	-0.760503	-0.65233	1.41283	-0.790783	-0.619988	1.41077
C2	AT3G27700	-0.806594	1.40931	-0.602712	-0.619492	-0.791241	1.41073	1.41135	-0.783521	-0.627833
C2	AT2G01740	1.14543	-1.29104	0.145614	-1.07105	1.3353	-0.264245	0.262936	1.07192	-1.33486
C2	AT3G17710	0.813368	0.595227	-1.40859	0.0478282	1.20013	-1.24796	1.32106	-0.223373	-1.09768
C2	AT2G39400	1.39375	-0.904464	-0.489288	1.40838	-0.593055	-0.815324	-1.13906	-0.156348	1.29541
C2	AT1G54290	1.30236	-0.173785	-1.12857	1.11197	0.200748	-1.31272	-0.441879	1.38436	-0.942485
C2	AT1G17147	-0.447077	1.38547	-0.938396	1.28005	-0.119344	-1.1607	1.39914	-0.521225	-0.877915
C2	AT2G23240	-0.138599	1.28815	-1.14955	1.3915	-0.914366	-0.477136	1.41316	-0.659345	-0.753817
C2	AT3G09350	1.40007	-0.527245	-0.872824	1.29606	-1.1381	-0.157955	0.907378	0.485725	-1.3931
C2	AT5G25210	0.74584	0.667653	-1.41349	-0.507227	-0.889645	1.39687	1.40291	-0.546925	-0.855986
C2	AT1G72710	1.41421	-0.706142	-0.708071	-0.753558	-0.659615	1.41317	1.31725	-0.212949	-1.10431
C2	AT1G08570	0.603265	0.806092	-1.40936	1.33418	-0.260921	-1.07326	1.3371	-0.269655	-1.06745
C2	AT2G37970	-0.140585	1.28897	-1.14839	1.2066	0.0355153	-1.24212	1.4141	-0.691433	-0.722665
C2	AT1G18500	-0.398007	1.37425	-0.976238	-1.32437	0.232612	1.09176	-1.34561	1.04964	0.295971
C2	AT5G25070	-0.85447	1.40315	-0.54868	-1.12427	1.30511	-0.180843	1.28549	-0.132217	-1.15327
C2	AT5G66780	0.939972	0.445077	-1.38505	0.792241	-1.41065	0.618407	1.4142	-0.701611	-0.712588
C2	AT3G24740	1.36746	-0.371399	-0.996056	0.0746306	1.18572	-1.26035	-0.382706	1.3704	-0.987694
C2	AT3G45590	1.1055	-1.31656	0.211052	-0.927148	-0.461248	1.3884	-0.337293	-1.02075	1.35805
C2	AT4G25170	-1.29228	0.148643	1.14364	0.415222	-1.37838	0.963155	1.40658	-0.576224	-0.830358
C2	AT1G80040	1.02283	0.334377	-1.35721	0.568382	0.837284	-1.40567	-0.770382	1.41227	-0.641885
C2	AT1G18610	0.54475	0.857862	-1.40261	-0.0378323	1.24322	-1.20539	1.4142	-0.701145	-0.713052
C2	AT1G45150	1.26103	-1.18491	-0.0761107	-0.25602	1.33252	-1.0765	-0.787838	-0.623177	1.41101
C2	AT4G36600	-0.90364	1.39393	-0.490293	1.39417	-0.491619	-0.902551	1.41105	-0.623674	-0.787378
C2	AT2G28420	-0.493094	1.39443	-0.90134	1.39097	-0.916615	-0.474356	1.41421	-0.707107	-0.707107
C2	AT5G43560	1.3675	-0.995946	-0.371549	1.26999	-1.17383	-0.0961563	-0.902856	1.3941	-0.491249
C2	AT4G12240	-1.37297	0.980098	0.392876	-0.645349	1.41247	-0.767116	0	0	0
C2	AT4G36080	-0.153039	-1.14103	1.29407	-0.217215	1.31882	-1.1016	-0.562727	-0.842248	1.40498
C2	AT2G42040	1.28401	-0.128683	-1.15532	-1.03192	-0.321507	1.35343	-1.40282	0.856547	0.546275
C2	AT2G01008	-	-	-	-	-	-	-	-	-
C2	AT5G67350	0.540152	0.861815	-1.40197	1.05912	0.282048	-1.34116	0	0	0
C2	AT1G74790	1.04792	-1.34639	0.298469	-1.28947	0.141802	1.14767	0	0	0
C2	AT4G34310	-1.40282	0.856561	0.546259	-0.231316	1.32391	-1.09259	1.40933	-0.806322	-0.603012
C2	AT3G03880	0.744803	0.668728	-1.41353	-0.548985	-0.854207	1.40319	-1.40956	0.605517	0.804044
C2	AT3G53970	-1.34177	0.283929	1.05784	-1.41421	0.708729	0.705483	1.41371	-0.739692	-0.674013
C2	AT5G57260	0.0689052	1.18884	-1.25774	-0.267993	1.33655	-1.06856	0.123769	1.15816	-1.28193
C2	AT2G47460	-1.37352	0.978437	0.395087	1.34474	-1.05152	-0.293214	1.38961	-0.92225	-0.467364
C2	AT1G23970	1.19185	-1.25518	0.0633325	0.385376	-1.37108	0.985707	-0.410235	-0.966966	1.3772
C2	AT5G47080	-1.35839	1.01991	0.338479	-1.31186	0.198485	1.11338	1.41198	-0.637197	-0.774784
C2	AT4G33200	-1.40881	0.597416	0.811391	0.547027	0.855899	-1.40293	-0.689369	1.41407	-0.724697
C2	AT5G25130	-0.0782498	1.26199	-1.18374	-0.922368	1.38958	-0.467216	1.4112	-0.785465	-0.625739
C2	AT3G52740	0.355415	1.00773	-1.36314	0.883993	0.513993	-1.39799	1.06618	-1.33773	0.271553
C2	AT3G27520	0.662174	0.751107	-1.41328	-1.31101	1.11479	0.19622	1.19003	-1.25674	0.0667122
C2	AT2G37110	-1.04047	-0.309261	1.34973	1.39726	-0.887689	-0.509574	1.41418	-0.715184	-0.698999
C2	AT3G12955	0.926287	0.462326	-1.38861	1.32681	-0.239519	-1.08729	0	0	0
C2	AT1G76560	-1.01416	1.36067	-0.346508	1.31484	-0.206418	-1.10842	1.41062	-0.618024	-0.792593
C2	AT2G19450	0.330604	1.02551	-1.35611	-0.450683	-0.935548	1.38623	1.3428	-0.287115	-1.05568
C2	AT4G30350	-0.71063	1.41421	-0.703577	-0.79342	1.41055	-0.617126	-0.465294	1.3892	-0.923911
C2	AT4G23180	-0.668163	1.41351	-0.745348	0.534385	0.866749	-1.40113	1.34374	-0.29006	-1.05368
C2	AT4G05020	1.12951	-1.30175	0.17224	0.990377	0.379091	-1.36947	-1.40256	0.858155	0.544409
C2	AT2G06010	1.18886	0.0688603	-1.25772	0.827466	0.579481	-1.40695	-0.155497	1.29507	-1.13957
C2	AT1G14570	1.32344	-1.09343	-0.230013	-1.199	-0.0499669	1.24896	-0.140545	-1.14841	1.28895
C2	AT4G23840	-0.352454	-1.00987	1.36233	0.750946	-1.41329	0.662342	1.40452	-0.559127	-0.845395
C2	AT3G27390	1.40968	-0.802845	-0.606833	-0.427424	-0.953756	1.38118	1.41421	-0.706072	-0.708141
C2	AT1G74590	0.313273	1.03768	-1.35095	-0.168135	-1.13199	1.30013	1.3848	-0.940887	-0.443913
C2	AT2G01190	-1.3104	1.11579	0.194612	0.483736	0.909001	-1.39274	1.24877	-0.0495535	-1.19922
C2	AT4G25200	-1.10263	1.31823	-0.215605	1.39391	-0.490161	-0.903748	0.746085	-1.41348	0.667398
C2	AT3G01200	-1.20418	-0.0401436	1.24432	0.437136	0.9462	-1.38334	0.93162	0.455637	-1.38726
C2	AT5G47810	-1.41377	0.737627	0.676141	0.231352	1.09257	-1.32392	1.39911	-0.521043	-0.878068
C2	AT3G54130	-0.365732	-1.00021	1.36595	-0.445063	-0.939982	1.38505	-0.764506	-0.64811	1.41262
C2	AT5G66850	-1.28177	1.15838	0.123393	0.67731	0.736491	-1.4138	1.41012	-0.611992	-0.798132
C2	AT2G33730	-1.409	0.599383	0.809612	-0.600795	1.40913	-0.808333	1.04614	0.301063	-1.3472
C2	AT3G60150	1.40849	-0.594189	-0.814303	0.406386	0.969896	-1.37628	0	0	0
C2	AT5G16880	0.653111	0.759761	-1.41287	0.129509	1.15484	-1.28435	1.40685	-0.578576	-0.828271
C2	AT1G16270	1.27408	-0.105486	-1.16859	-0.847871	1.40416	-0.556288	-1.12689	-0.176541	1.30343
C2	AT5G58020	-0.283869	1.34175	-1.05788	-0.716234	1.41417	-0.69794	1.41415	-0.718234	-0.69592
C2	AT1G67920	1.01934	0.339282	-1.35862	1.21745	0.0144553	-1.23191	1.41419	-0.71414	-0.70005
C2	AT2G46790	1.31938	-0.218757	-1.10063	0.408864	0.968011	-1.37688	-1.25859	0.0707603	1.18783
C2	AT2G26750	-1.35945	0.342216	1.01724	-1.03675	-0.314614	1.35136	1.16133	-1.27958	0.118246
C2	AT5G20050	0.477835	0.913799	-1.39163	-1.41235	0.769051	0.643298	-0.855529	-0.547455	1.40298
C2	AT4G26150	-0.0401885	1.24434	-1.20416	-1.28768	0.137481	1.1502	0.646508	0.766021	-1.41253
C2	AT1G43160	0.592802	0.815552	-1.40835	1.41361	-0.671052	-0.742559	1.41417	-0.716475	-0.697697
C2	AT1G51360	0.325951	1.0288	-1.35475	1.22923	-1.22021	-0.00901395	1.38641	-0.451565	-0.934849
C2	AT3G53720	-0.824103	1.40736	-0.583257	1.36517	-1.00233	-0.362833	1.40668	-0.577082	-0.829597
C2	AT3G01400	-0.872154	1.40019	-0.528035	-1.35486	1.02852	0.326345	0.0684862	1.18906	-1.25755
C2	AT5G34790	-1.03544	-0.316481	1.35192	0.279529	1.06082	-1.34035	-0.707107	-0.707107	1.41421
C2	AT1G55850	-1.36278	0.35408	1.0087	-0.678622	1.41384	-0.735214	-0.480285	-0.91181	1.3921
C2	AT5G00330	-0.0633203	1.25518	-1.19186	-0.883859	1.39801	-0.514154	-0.707107	-0.707107	1.41421
C2	AT3G61410	1.41334	-0.749675	-0.663667	1.40928	-0.806846	-0.602434	-0.707107	1.41421	-0.707107
C2	AT3G02740	-0.00256179	-1.22346	1.22602	0.0951679	1.17438	-1.26955	1.36367	-0.357332	-1.00634
C2	AT1G09970	-0.432479	1.38231	-0.949832	-0.0273495	1.23819	-1.21084	1.41283	-0.652256	-0.760574
C2	AT5G40930	1.3479	-0.3033	-1.0446	1.2318	-0.0142362	-1.21756	0	0	0
C2	AT2G05075	1.39733	-0.509995	-0.887338	1.40079	-0.868755	-0.532033	-0.823081	1.40748	-0.584403
C2	AT4G22360	-0.837166	1.40568	-0.568517	-1.40283	0.856503	0.546326	1.41401	-0.727661	-0.686351
C2	AT4G34900	-0.332757	1.35674	-1.02398	-1.34459	0.292757	1.05184	1.41421	-0.707107	-0.707107
C2	AT2G31585	0.983595	0.388206	-1.3718	1.40391	-0.554363	-0.849544	1.3907	-0.917741	-0.472963
C2	AT5G61590	0.168931	1.13151	-1.30044	-0.290448	-1.05341	1.34386	-0.707107	-0.707107	1.41421
C2	AT5G19400	1.41379	-0.67704	-0.736753	0.983092	0.388879	-1.37197	-1.05177	-0.29285	1.34462
C2	AT2G30530	0.739285	0.674433	-1.41372	-1.38899	0.924794	0.464192	-1.00421	-0.360259	1.36447
C2	AT5G50920	1.3147	-0.20604	-1.10866	0.0254973	1.2118	-1.23729	-1.37598	0.970865	0.40511
C2	AT5G39785	1.40993	-0.800199	-0.609733	0.0572477	1.19512	-1.25236	0.707346	-1.41421	0.706868
C2	AT1G71940	0.639315	-1.41211	0.772797	-0.815878	1.40832	-0.59244	1.34048	-1.06055	-0.279928
C2	AT4G22530	-1.4078	0.587374	0.820424	-1.3854	0.446719	0.938679	1.13463	0.16375	-1.29838
C2	AT3G07565	-0.237209	-1.08879	1.326	-1.36411	1.00517	0.358946	1.33142	-0.252798	-1.07862
C2	AT5G47830	-0.588964	-0.818999	1.40796	1.41421	-0.707892	-0.706321	1.41421	-0.707107	-0.707107
C2	AT5G65550	0.144283	1.14621	-1.2905	0.873756	0.526145	-1.3999	1.41421	-0.707448	-0.706765
C2	AT5G16320	-0.298176	1.3463	-1.04812	-0.133567	1.28605	-1.15249	1.41418	-0.714986	-0.699199
C2	AT1G67820	-0.72231	1.4141	-0.691794	0.253056	1.07845	-1.33151	0.282694	1.05868	-1.34137
C2	AT3G13350	1.35373	-1.03121	-0.322519	-0.493743	1.39455	-0.900805	-0.83675	-0.568989	1.40574
C2	AT5G62650	-0.458537	1.38785	-0.929312	-1.23895	0.0289304	1.21002	1.4047	-0.844189	-0.560509
C2	AT3G15590	1.36831	-0.374653	-0.993659	-0.55892	1.4045	-0.845576	-0.707107	-0.707107	1.41421
C2	AT5G51130	1.23289	-1.21644	-0.0164487	-0.0709403	1.25867	-1.18773	0	0	0
C2	AT1G49850	-1.32252	0.227427	1.09509	-0.741014	-0.672649	1.41366	-0.707107	1.41421	-0.707107
C2	AT5G42560	1.40993	-0.609745	-0.800188	0.706475	-1.41421	0.707739	-0.808653	1.4091	-0.600443
C2	AT5G66880	1.3656	-0.364445	-1.00116	0.315658	-1.35168	1.03602	-1.31467	0.20596	1.10871
C2	AT1G67300	1.26728	-0.0900414	-1.17724	1.20273	0.0428943	-1.24563	-0.768792	1.41236	-0.643573
C2	AT5G24460	-1.40942	0.805479	0.603939	0.616525	0.793973	-1.4105	-0.707107	-0.707107	1.41421
C2	AT2G00970	-1.35933	1.01755	0.341784	0.427166	0.953956	-1.38112	1.38238	-0.432801	-0.949581
C2	AT3G27350	1.03316	-1.3529	0.319739	-1.33491	0.263081	1.07183	-1.20895	1.23995	-0.0309997
C2	AT3G61900	1.41208	-0.773275	-0.638806	-0.73816	-0.675592	1.41375	0	0	0
C2	AT3G01170	-1.12309	-0.18277	1.30586	0.370864	-1.36731	0.99645	-1.37049	0.987438	0.38305
C2	AT5G48340	1.37019	-0.381882	-0.988307	0.0121376	-1.23077	1.21863	-0.0777698	-1.18401	1.26178
C2	AT5G48655	1.18407	0.0776501	-1.26172	1.39734	-0.51004	-0.8873	1.09116	-1.3247	0.233539
C2	AT1G58470	1.25429	-0.0613943	-1.19289	-1.11152	1.31299	-0.201465	-0.707107	1.41421	-0.707107
C2	AT1G17870	1.26133	-0.0767931	-1.18454	1.37551	-0.403182	-0.972327	-0.395432	-0.978177	1.37361
C2	AT2G02930	-1.09566	1.3222	-0.226537	-0.377698	1.36911	-0.991409	1.21786	0.0136495	-1.23151
C2	AT3G01205	-1.30219	1.12883	0.173358	1.4122	-0.771501	-0.640695	1.37628	-0.406373	-0.969906
C2	AT2G20990	1.40948	-0.604599	-0.80488	1.30239	-1.12852	-0.173866	-0.737463	1.41377	-0.676309
C2	AT5G56180	1.38394	-0.944029	-0.43991	0.595515	0.813108	-1.40862	-0.734247	-0.679615	1.41386
C2	AT3G54950	-0.869465	1.40066	-0.531199	0.131579	1.15364	-1.28522	1.26273	-0.0798796	-1.18285
C2	AT1G71360	1.41406	-0.689132	-0.72493	1.40199	-0.540321	-0.86167	-0.418614	1.37917	-0.960552
C2	AT5G10900	0.0912145	-1.2678	1.17659	-0.412265	1.37768	-0.965417	-1.20765	-0.0334937	1.24115
C2	AT1G67850	1.39674	-0.506437	-0.890303	1.17589	-1.26836	0.0924716	-0.753118	-0.660075	1.41319
C2	AT1G34370	0.267412	1.06894	-1.33636	1.31646	-0.210806	-1.10566	1.11156	0.201403	-1.31296
C2	AT1G68240	-1.08231	-0.247161	1.32948	-0.149562	-1.1431	1.29266	1.34392	-0.29064	-1.05328
[truncated: 5,736 more rows]
