# Supplementary material for: Plant-specific function of H3K9me3 as a permissive chromatin mark during Arabidopsis seed germination
Source: Front Plant Sci. 2026 Mar 12;17:1785818. doi: 10.3389/fpls.2026.1785818 (PMC13017857; doi:10.3389/fpls.2026.1785818)
Supplement: Supplementary file 10 [file Table9.xlsx]

## Sheet: DE TSSs
Supplementary Dataset S9. Differential expression analysis of seed csRNA-seq data.
Gene list of DE TSSs.
DS-to-L26	GeneID
Upregulated (DS < L26)	AT1G01060
Upregulated (DS < L26)	AT1G01080
Upregulated (DS < L26)	AT1G01090
Upregulated (DS < L26)	AT1G01110
Upregulated (DS < L26)	AT1G01120
Upregulated (DS < L26)	AT1G01130
Upregulated (DS < L26)	AT1G01140
Upregulated (DS < L26)	AT1G01183
Upregulated (DS < L26)	AT1G01210
Upregulated (DS < L26)	AT1G01220
Upregulated (DS < L26)	AT1G01225
Upregulated (DS < L26)	AT1G01300
Upregulated (DS < L26)	AT1G01320
Upregulated (DS < L26)	AT1G01380
Upregulated (DS < L26)	AT1G01430
Upregulated (DS < L26)	AT1G01440
Upregulated (DS < L26)	AT1G01490
Upregulated (DS < L26)	AT1G01510
Upregulated (DS < L26)	AT1G01540
Upregulated (DS < L26)	AT1G01600
Upregulated (DS < L26)	AT1G01610
Upregulated (DS < L26)	AT1G01620
Upregulated (DS < L26)	AT1G01630
Upregulated (DS < L26)	AT1G01690
Upregulated (DS < L26)	AT1G01740
Upregulated (DS < L26)	AT1G01750
Upregulated (DS < L26)	AT1G01760
Upregulated (DS < L26)	AT1G01790
Upregulated (DS < L26)	AT1G01830
Upregulated (DS < L26)	AT1G01840
Upregulated (DS < L26)	AT1G01860
Upregulated (DS < L26)	AT1G01940
Upregulated (DS < L26)	AT1G02010
Upregulated (DS < L26)	AT1G02180
Upregulated (DS < L26)	AT1G02205
Upregulated (DS < L26)	AT1G02270
Upregulated (DS < L26)	AT1G02290
Upregulated (DS < L26)	AT1G02300
Upregulated (DS < L26)	AT1G02340
Upregulated (DS < L26)	AT1G02350
Upregulated (DS < L26)	AT1G02360
Upregulated (DS < L26)	AT1G02390
Upregulated (DS < L26)	AT1G02420
Upregulated (DS < L26)	AT1G02470
Upregulated (DS < L26)	AT1G02475
Upregulated (DS < L26)	AT1G02500
Upregulated (DS < L26)	AT1G02620
Upregulated (DS < L26)	AT1G02640
Upregulated (DS < L26)	AT1G02670
Upregulated (DS < L26)	AT1G02780
Upregulated (DS < L26)	AT1G02900
Upregulated (DS < L26)	AT1G02970
Upregulated (DS < L26)	AT1G03000
Upregulated (DS < L26)	AT1G03055
Upregulated (DS < L26)	AT1G03080
Upregulated (DS < L26)	AT1G03110
Upregulated (DS < L26)	AT1G03150
Upregulated (DS < L26)	AT1G03170
Upregulated (DS < L26)	AT1G03230
Upregulated (DS < L26)	AT1G03240
Upregulated (DS < L26)	AT1G03260
Upregulated (DS < L26)	AT1G03300
Upregulated (DS < L26)	AT1G03310
Upregulated (DS < L26)	AT1G03360
Upregulated (DS < L26)	AT1G03420
Upregulated (DS < L26)	AT1G03475
Upregulated (DS < L26)	AT1G03590
Upregulated (DS < L26)	AT1G03630
Upregulated (DS < L26)	AT1G03687
Upregulated (DS < L26)	AT1G03740
Upregulated (DS < L26)	AT1G03830
Upregulated (DS < L26)	AT1G03850
Upregulated (DS < L26)	AT1G03870
Upregulated (DS < L26)	AT1G03980
Upregulated (DS < L26)	AT1G04020
Upregulated (DS < L26)	AT1G04040
Upregulated (DS < L26)	AT1G04047
Upregulated (DS < L26)	AT1G04107
Upregulated (DS < L26)	AT1G04110
Upregulated (DS < L26)	AT1G04120
Upregulated (DS < L26)	AT1G04133
Upregulated (DS < L26)	AT1G04180
Upregulated (DS < L26)	AT1G04190
Upregulated (DS < L26)	AT1G04197
Upregulated (DS < L26)	AT1G04217
Upregulated (DS < L26)	AT1G04220
Upregulated (DS < L26)	AT1G04270
Upregulated (DS < L26)	AT1G04290
Upregulated (DS < L26)	AT1G04295
Upregulated (DS < L26)	AT1G04340
Upregulated (DS < L26)	AT1G04363
Upregulated (DS < L26)	AT1G04397
Upregulated (DS < L26)	AT1G04410
Upregulated (DS < L26)	AT1G04420
Upregulated (DS < L26)	AT1G04430
Upregulated (DS < L26)	AT1G04480
Upregulated (DS < L26)	AT1G04520
Upregulated (DS < L26)	AT1G04540
Upregulated (DS < L26)	AT1G04543
Upregulated (DS < L26)	AT1G04550
Upregulated (DS < L26)	AT1G04630
Upregulated (DS < L26)	AT1G04635
Upregulated (DS < L26)	AT1G04640
Upregulated (DS < L26)	AT1G04680
Upregulated (DS < L26)	AT1G04710
Upregulated (DS < L26)	AT1G04770
Upregulated (DS < L26)	AT1G04783
Upregulated (DS < L26)	AT1G04840
Upregulated (DS < L26)	AT1G04900
Upregulated (DS < L26)	AT1G04903
Upregulated (DS < L26)	AT1G04907
Upregulated (DS < L26)	AT1G04930
Upregulated (DS < L26)	AT1G04940
Upregulated (DS < L26)	AT1G04980
Upregulated (DS < L26)	AT1G04990
Upregulated (DS < L26)	AT1G05061
Upregulated (DS < L26)	AT1G05135
Upregulated (DS < L26)	AT1G05160
Upregulated (DS < L26)	AT1G05190
Upregulated (DS < L26)	AT1G05200
Upregulated (DS < L26)	AT1G05205
Upregulated (DS < L26)	AT1G05210
Upregulated (DS < L26)	AT1G05220
Upregulated (DS < L26)	AT1G05230
Upregulated (DS < L26)	AT1G05320
Upregulated (DS < L26)	AT1G05350
Upregulated (DS < L26)	AT1G05360
Upregulated (DS < L26)	AT1G05385
Upregulated (DS < L26)	AT1G05400
Upregulated (DS < L26)	AT1G05410
Upregulated (DS < L26)	AT1G05433
Upregulated (DS < L26)	AT1G05460
Upregulated (DS < L26)	AT1G05470
Upregulated (DS < L26)	AT1G05517
Upregulated (DS < L26)	AT1G05570
Upregulated (DS < L26)	AT1G05575
Upregulated (DS < L26)	AT1G05590
Upregulated (DS < L26)	AT1G05600
Upregulated (DS < L26)	AT1G05620
Upregulated (DS < L26)	AT1G05627
Upregulated (DS < L26)	AT1G05630
Upregulated (DS < L26)	AT1G05640
Upregulated (DS < L26)	AT1G05670
Upregulated (DS < L26)	AT1G05675
Upregulated (DS < L26)	AT1G05710
Upregulated (DS < L26)	AT1G05800
Upregulated (DS < L26)	AT1G05805
Upregulated (DS < L26)	AT1G05835
Upregulated (DS < L26)	AT1G05850
Upregulated (DS < L26)	AT1G05870
Upregulated (DS < L26)	AT1G05910
Upregulated (DS < L26)	AT1G05913
Upregulated (DS < L26)	AT1G05970
Upregulated (DS < L26)	AT1G05977
Upregulated (DS < L26)	AT1G05997
Upregulated (DS < L26)	AT1G06000
Upregulated (DS < L26)	AT1G06002
Upregulated (DS < L26)	AT1G06040
Upregulated (DS < L26)	AT1G06050
Upregulated (DS < L26)	AT1G06080
Upregulated (DS < L26)	AT1G06117
Upregulated (DS < L26)	AT1G06140
Upregulated (DS < L26)	AT1G06150
Upregulated (DS < L26)	AT1G06177
Upregulated (DS < L26)	AT1G06180
Upregulated (DS < L26)	AT1G06233
Upregulated (DS < L26)	AT1G06240
Upregulated (DS < L26)	AT1G06297
Upregulated (DS < L26)	AT1G06310
Upregulated (DS < L26)	AT1G06350
Upregulated (DS < L26)	AT1G06360
Upregulated (DS < L26)	AT1G06390
Upregulated (DS < L26)	AT1G06420
Upregulated (DS < L26)	AT1G06440
Upregulated (DS < L26)	AT1G06470
Upregulated (DS < L26)	AT1G06475
Upregulated (DS < L26)	AT1G06515
Upregulated (DS < L26)	AT1G06537
Upregulated (DS < L26)	AT1G06547
Upregulated (DS < L26)	AT1G06550
Upregulated (DS < L26)	AT1G06567
Upregulated (DS < L26)	AT1G06590
Upregulated (DS < L26)	AT1G06617
Upregulated (DS < L26)	AT1G06620
Upregulated (DS < L26)	AT1G06627
Upregulated (DS < L26)	AT1G06640
Upregulated (DS < L26)	AT1G06660
Upregulated (DS < L26)	AT1G06680
Upregulated (DS < L26)	AT1G06710
Upregulated (DS < L26)	AT1G06730
Upregulated (DS < L26)	AT1G06790
Upregulated (DS < L26)	AT1G06820
Upregulated (DS < L26)	AT1G06833
Upregulated (DS < L26)	AT1G06840
Upregulated (DS < L26)	AT1G06870
Upregulated (DS < L26)	AT1G06883
Upregulated (DS < L26)	AT1G06900
Upregulated (DS < L26)	AT1G06903
Upregulated (DS < L26)	AT1G06930
Upregulated (DS < L26)	AT1G07000
Upregulated (DS < L26)	AT1G07010
Upregulated (DS < L26)	AT1G07020
Upregulated (DS < L26)	AT1G07050
Upregulated (DS < L26)	AT1G07070
Upregulated (DS < L26)	AT1G07135
Upregulated (DS < L26)	AT1G07200
Upregulated (DS < L26)	AT1G07220
Upregulated (DS < L26)	AT1G07250
Upregulated (DS < L26)	AT1G07260
Upregulated (DS < L26)	AT1G07280
Upregulated (DS < L26)	AT1G07320
Upregulated (DS < L26)	AT1G07370
Upregulated (DS < L26)	AT1G07380
Upregulated (DS < L26)	AT1G07390
Upregulated (DS < L26)	AT1G07393
Upregulated (DS < L26)	AT1G07410
Upregulated (DS < L26)	AT1G07440
Upregulated (DS < L26)	AT1G07477
Upregulated (DS < L26)	AT1G07520
Upregulated (DS < L26)	AT1G07610
Upregulated (DS < L26)	AT1G07620
Upregulated (DS < L26)	AT1G07650
Upregulated (DS < L26)	AT1G07657
Upregulated (DS < L26)	AT1G07705
Upregulated (DS < L26)	AT1G07743
Upregulated (DS < L26)	AT1G07780
Upregulated (DS < L26)	AT1G07783
Upregulated (DS < L26)	AT1G07790
Upregulated (DS < L26)	AT1G07810
Upregulated (DS < L26)	AT1G07890
Upregulated (DS < L26)	AT1G07920
Upregulated (DS < L26)	AT1G07930
Upregulated (DS < L26)	AT1G07960
Upregulated (DS < L26)	AT1G08000
Upregulated (DS < L26)	AT1G08070
Upregulated (DS < L26)	AT1G08097
Upregulated (DS < L26)	AT1G08103
Upregulated (DS < L26)	AT1G08120
Upregulated (DS < L26)	AT1G08160
Upregulated (DS < L26)	AT1G08187
Upregulated (DS < L26)	AT1G08200
Upregulated (DS < L26)	AT1G08213
Upregulated (DS < L26)	AT1G08217
Upregulated (DS < L26)	AT1G08250
Upregulated (DS < L26)	AT1G08260
Upregulated (DS < L26)	AT1G08280
Upregulated (DS < L26)	AT1G08293
Upregulated (DS < L26)	AT1G08350
Upregulated (DS < L26)	AT1G08360
Upregulated (DS < L26)	AT1G08380
Upregulated (DS < L26)	AT1G08403
Upregulated (DS < L26)	AT1G08450
Upregulated (DS < L26)	AT1G08470
Upregulated (DS < L26)	AT1G08480
Upregulated (DS < L26)	AT1G08500
Upregulated (DS < L26)	AT1G08520
Upregulated (DS < L26)	AT1G08540
Upregulated (DS < L26)	AT1G08573
Upregulated (DS < L26)	AT1G08580
Upregulated (DS < L26)	AT1G08643
Upregulated (DS < L26)	AT1G08660
Upregulated (DS < L26)	AT1G08663
Upregulated (DS < L26)	AT1G08760
Upregulated (DS < L26)	AT1G08815
Upregulated (DS < L26)	AT1G08830
Upregulated (DS < L26)	AT1G08857
Upregulated (DS < L26)	AT1G08885
Upregulated (DS < L26)	AT1G08890
Upregulated (DS < L26)	AT1G08930
Upregulated (DS < L26)	AT1G08943
Upregulated (DS < L26)	AT1G08960
Upregulated (DS < L26)	AT1G08963
Upregulated (DS < L26)	AT1G08965
Upregulated (DS < L26)	AT1G08980
Upregulated (DS < L26)	AT1G09015
Upregulated (DS < L26)	AT1G09033
Upregulated (DS < L26)	AT1G09040
Upregulated (DS < L26)	AT1G09063
Upregulated (DS < L26)	AT1G09075
Upregulated (DS < L26)	AT1G09080
Upregulated (DS < L26)	AT1G09090
Upregulated (DS < L26)	AT1G09150
Upregulated (DS < L26)	AT1G09160
Upregulated (DS < L26)	AT1G09176
Upregulated (DS < L26)	AT1G09180
Upregulated (DS < L26)	AT1G09190
Upregulated (DS < L26)	AT1G09200
Upregulated (DS < L26)	AT1G09210
Upregulated (DS < L26)	AT1G09217
Upregulated (DS < L26)	AT1G09230
Upregulated (DS < L26)	AT1G09240
Upregulated (DS < L26)	AT1G09293
Upregulated (DS < L26)	AT1G09330
Upregulated (DS < L26)	AT1G09340
Upregulated (DS < L26)	AT1G09380
Upregulated (DS < L26)	AT1G09390
Upregulated (DS < L26)	AT1G09415
Upregulated (DS < L26)	AT1G09440
Upregulated (DS < L26)	AT1G09450
Upregulated (DS < L26)	AT1G09460
Upregulated (DS < L26)	AT1G09467
Upregulated (DS < L26)	AT1G09470
Upregulated (DS < L26)	AT1G09486
Upregulated (DS < L26)	AT1G09490
Upregulated (DS < L26)	AT1G09497
Upregulated (DS < L26)	AT1G09510
Upregulated (DS < L26)	AT1G09530
Upregulated (DS < L26)	AT1G09533
Upregulated (DS < L26)	AT1G09560
Upregulated (DS < L26)	AT1G09570
Upregulated (DS < L26)	AT1G09575
Upregulated (DS < L26)	AT1G09577
Upregulated (DS < L26)	AT1G09580
Upregulated (DS < L26)	AT1G09590
Upregulated (DS < L26)	AT1G09630
Upregulated (DS < L26)	AT1G09640
Upregulated (DS < L26)	AT1G09660
Upregulated (DS < L26)	AT1G09690
Upregulated (DS < L26)	AT1G09693
Upregulated (DS < L26)	AT1G09725
Upregulated (DS < L26)	AT1G09750
Upregulated (DS < L26)	AT1G09780
Upregulated (DS < L26)	AT1G09787
Upregulated (DS < L26)	AT1G09797
Upregulated (DS < L26)	AT1G09830
Upregulated (DS < L26)	AT1G09840
Upregulated (DS < L26)	AT1G09845
Upregulated (DS < L26)	AT1G09850
Upregulated (DS < L26)	AT1G09855
Upregulated (DS < L26)	AT1G09863
Upregulated (DS < L26)	AT1G09865
Upregulated (DS < L26)	AT1G09883
Upregulated (DS < L26)	AT1G09915
Upregulated (DS < L26)	AT1G09932
Upregulated (DS < L26)	AT1G09960
Upregulated (DS < L26)	AT1G09985
Upregulated (DS < L26)	AT1G10020
Upregulated (DS < L26)	AT1G10030
Upregulated (DS < L26)	AT1G10040
Upregulated (DS < L26)	AT1G10110
Upregulated (DS < L26)	AT1G10130
Upregulated (DS < L26)	AT1G10150
Upregulated (DS < L26)	AT1G10160
Upregulated (DS < L26)	AT1G10200
Upregulated (DS < L26)	AT1G10230
Upregulated (DS < L26)	AT1G10240
Upregulated (DS < L26)	AT1G10280
Upregulated (DS < L26)	AT1G10300
Upregulated (DS < L26)	AT1G10330
Upregulated (DS < L26)	AT1G10400
Upregulated (DS < L26)	AT1G10460
Upregulated (DS < L26)	AT1G10470
Upregulated (DS < L26)	AT1G10490
Upregulated (DS < L26)	AT1G10522
Upregulated (DS < L26)	AT1G10570
Upregulated (DS < L26)	AT1G10630
Upregulated (DS < L26)	AT1G10650
Upregulated (DS < L26)	AT1G10657
Upregulated (DS < L26)	AT1G10670
Upregulated (DS < L26)	AT1G10682
Upregulated (DS < L26)	AT1G10710
Upregulated (DS < L26)	AT1G10740
Upregulated (DS < L26)	AT1G10760
Upregulated (DS < L26)	AT1G10820
Upregulated (DS < L26)	AT1G10850
Upregulated (DS < L26)	AT1G10920
Upregulated (DS < L26)	AT1G10930
Upregulated (DS < L26)	AT1G10960
Upregulated (DS < L26)	AT1G10990
Upregulated (DS < L26)	AT1G11000
Upregulated (DS < L26)	AT1G11090
Upregulated (DS < L26)	AT1G11110
Upregulated (DS < L26)	AT1G11120
Upregulated (DS < L26)	AT1G11130
Upregulated (DS < L26)	AT1G11150
Upregulated (DS < L26)	AT1G11160
Upregulated (DS < L26)	AT1G11185
Upregulated (DS < L26)	AT1G11210
Upregulated (DS < L26)	AT1G11280
Upregulated (DS < L26)	AT1G11290
Upregulated (DS < L26)	AT1G11330
Upregulated (DS < L26)	AT1G11420
Upregulated (DS < L26)	AT1G11545
Upregulated (DS < L26)	AT1G11572
Upregulated (DS < L26)	AT1G11580
Upregulated (DS < L26)	AT1G11600
Upregulated (DS < L26)	AT1G11670
Upregulated (DS < L26)	AT1G11735
Upregulated (DS < L26)	AT1G11780
Upregulated (DS < L26)	AT1G11790
Upregulated (DS < L26)	AT1G11820
Upregulated (DS < L26)	AT1G11850
Upregulated (DS < L26)	AT1G11870
Upregulated (DS < L26)	AT1G11905
Upregulated (DS < L26)	AT1G11915
Upregulated (DS < L26)	AT1G12000
Upregulated (DS < L26)	AT1G12013
Upregulated (DS < L26)	AT1G12020
Upregulated (DS < L26)	AT1G12030
Upregulated (DS < L26)	AT1G12070
Upregulated (DS < L26)	AT1G12090
Upregulated (DS < L26)	AT1G12100
Upregulated (DS < L26)	AT1G12110
Upregulated (DS < L26)	AT1G12160
Upregulated (DS < L26)	AT1G12180
Upregulated (DS < L26)	AT1G12190
Upregulated (DS < L26)	AT1G12200
Upregulated (DS < L26)	AT1G12210
Upregulated (DS < L26)	AT1G12230
Upregulated (DS < L26)	AT1G12240
Upregulated (DS < L26)	AT1G12244
Upregulated (DS < L26)	AT1G12250
Upregulated (DS < L26)	AT1G12300
Upregulated (DS < L26)	AT1G12310
Upregulated (DS < L26)	AT1G12340
Upregulated (DS < L26)	AT1G12400
Upregulated (DS < L26)	AT1G12420
Upregulated (DS < L26)	AT1G12430
Upregulated (DS < L26)	AT1G12460
Upregulated (DS < L26)	AT1G12500
Upregulated (DS < L26)	AT1G12570
Upregulated (DS < L26)	AT1G12580
Upregulated (DS < L26)	AT1G12610
Upregulated (DS < L26)	AT1G12620
Upregulated (DS < L26)	AT1G12700
Upregulated (DS < L26)	AT1G12770
Upregulated (DS < L26)	AT1G12775
Upregulated (DS < L26)	AT1G12780
Upregulated (DS < L26)	AT1G12800
Upregulated (DS < L26)	AT1G12805
Upregulated (DS < L26)	AT1G12820
Upregulated (DS < L26)	AT1G12845
Upregulated (DS < L26)	AT1G12850
Upregulated (DS < L26)	AT1G12880
Upregulated (DS < L26)	AT1G12890
Upregulated (DS < L26)	AT1G12900
Upregulated (DS < L26)	AT1G12950
Upregulated (DS < L26)	AT1G12990
Upregulated (DS < L26)	AT1G13000
Upregulated (DS < L26)	AT1G13030
Upregulated (DS < L26)	AT1G13080
Upregulated (DS < L26)	AT1G13110
Upregulated (DS < L26)	AT1G13145
Upregulated (DS < L26)	AT1G13160
Upregulated (DS < L26)	AT1G13170
Upregulated (DS < L26)	AT1G13180
Upregulated (DS < L26)	AT1G13210
Upregulated (DS < L26)	AT1G13230
Upregulated (DS < L26)	AT1G13250
Upregulated (DS < L26)	AT1G13260
Upregulated (DS < L26)	AT1G13270
Upregulated (DS < L26)	AT1G13280
Upregulated (DS < L26)	AT1G13330
Upregulated (DS < L26)	AT1G13380
Upregulated (DS < L26)	AT1G13440
Upregulated (DS < L26)	AT1G13530
Upregulated (DS < L26)	AT1G13590
Upregulated (DS < L26)	AT1G13670
Upregulated (DS < L26)	AT1G13700
Upregulated (DS < L26)	AT1G13710
Upregulated (DS < L26)	AT1G13730
Upregulated (DS < L26)	AT1G13770
Upregulated (DS < L26)	AT1G13800
Upregulated (DS < L26)	AT1G13860
Upregulated (DS < L26)	AT1G13950
Upregulated (DS < L26)	AT1G13970
Upregulated (DS < L26)	AT1G13980
Upregulated (DS < L26)	AT1G14010
Upregulated (DS < L26)	AT1G14030
Upregulated (DS < L26)	AT1G14071
Upregulated (DS < L26)	AT1G14090
Upregulated (DS < L26)	AT1G14120
Upregulated (DS < L26)	AT1G14140
Upregulated (DS < L26)	AT1G14150
Upregulated (DS < L26)	AT1G14160
Upregulated (DS < L26)	AT1G14180
Upregulated (DS < L26)	AT1G14210
Upregulated (DS < L26)	AT1G14260
Upregulated (DS < L26)	AT1G14270
Upregulated (DS < L26)	AT1G14290
Upregulated (DS < L26)	AT1G14310
Upregulated (DS < L26)	AT1G14315
Upregulated (DS < L26)	AT1G14320
Upregulated (DS < L26)	AT1G14345
Upregulated (DS < L26)	AT1G14350
Upregulated (DS < L26)	AT1G14360
Upregulated (DS < L26)	AT1G14370
Upregulated (DS < L26)	AT1G14390
Upregulated (DS < L26)	AT1G14410
Upregulated (DS < L26)	AT1G14430
Upregulated (DS < L26)	AT1G14440
Upregulated (DS < L26)	AT1G14460
Upregulated (DS < L26)	AT1G14470
Upregulated (DS < L26)	AT1G14490
Upregulated (DS < L26)	AT1G14500
Upregulated (DS < L26)	AT1G14560
Upregulated (DS < L26)	AT1G14600
Upregulated (DS < L26)	AT1G14620
Upregulated (DS < L26)	AT1G14640
Upregulated (DS < L26)	AT1G14670
Upregulated (DS < L26)	AT1G14687
Upregulated (DS < L26)	AT1G14690
Upregulated (DS < L26)	AT1G14710
Upregulated (DS < L26)	AT1G14720
Upregulated (DS < L26)	AT1G14750
Upregulated (DS < L26)	AT1G14790
Upregulated (DS < L26)	AT1G14820
Upregulated (DS < L26)	AT1G14840
Upregulated (DS < L26)	AT1G14860
Upregulated (DS < L26)	AT1G14870
Upregulated (DS < L26)	AT1G14900
Upregulated (DS < L26)	AT1G14920
Upregulated (DS < L26)	AT1G14980
Upregulated (DS < L26)	AT1G15000
Upregulated (DS < L26)	AT1G15002
Upregulated (DS < L26)	AT1G15080
Upregulated (DS < L26)	AT1G15120
Upregulated (DS < L26)	AT1G15210
Upregulated (DS < L26)	AT1G15250
Upregulated (DS < L26)	AT1G15260
Upregulated (DS < L26)	AT1G15290
Upregulated (DS < L26)	AT1G15300
Upregulated (DS < L26)	AT1G15320
Upregulated (DS < L26)	AT1G15350
Upregulated (DS < L26)	AT1G15410
Upregulated (DS < L26)	AT1G15470
Upregulated (DS < L26)	AT1G15480
Upregulated (DS < L26)	AT1G15490
Upregulated (DS < L26)	AT1G15500
Upregulated (DS < L26)	AT1G15510
Upregulated (DS < L26)	AT1G15550
Upregulated (DS < L26)	AT1G15560
Upregulated (DS < L26)	AT1G15570
Upregulated (DS < L26)	AT1G15670
Upregulated (DS < L26)	AT1G15730
Upregulated (DS < L26)	AT1G15750
Upregulated (DS < L26)	AT1G15760
Upregulated (DS < L26)	AT1G15820
Upregulated (DS < L26)	AT1G15870
Upregulated (DS < L26)	AT1G15910
Upregulated (DS < L26)	AT1G15930
Upregulated (DS < L26)	AT1G15970
Upregulated (DS < L26)	AT1G15980
Upregulated (DS < L26)	AT1G16000
Upregulated (DS < L26)	AT1G16020
Upregulated (DS < L26)	AT1G16022
Upregulated (DS < L26)	AT1G16170
Upregulated (DS < L26)	AT1G16220
Upregulated (DS < L26)	AT1G16260
Upregulated (DS < L26)	AT1G16350
Upregulated (DS < L26)	AT1G16370
Upregulated (DS < L26)	AT1G16390
Upregulated (DS < L26)	AT1G16445
Upregulated (DS < L26)	AT1G16470
Upregulated (DS < L26)	AT1G16480
Upregulated (DS < L26)	AT1G16489
Upregulated (DS < L26)	AT1G16500
Upregulated (DS < L26)	AT1G16515
Upregulated (DS < L26)	AT1G16520
Upregulated (DS < L26)	AT1G16570
Upregulated (DS < L26)	AT1G16635
Upregulated (DS < L26)	AT1G16640
Upregulated (DS < L26)	AT1G16720
Upregulated (DS < L26)	AT1G16750
Upregulated (DS < L26)	AT1G16780
Upregulated (DS < L26)	AT1G16800
Upregulated (DS < L26)	AT1G16820
Upregulated (DS < L26)	AT1G16860
Upregulated (DS < L26)	AT1G16880
Upregulated (DS < L26)	AT1G16916
Upregulated (DS < L26)	AT1G16920
Upregulated (DS < L26)	AT1G17050
Upregulated (DS < L26)	AT1G17090
Upregulated (DS < L26)	AT1G17110
Upregulated (DS < L26)	AT1G17120
Upregulated (DS < L26)	AT1G17140
Upregulated (DS < L26)	AT1G17180
Upregulated (DS < L26)	AT1G17200
Upregulated (DS < L26)	AT1G17220
Upregulated (DS < L26)	AT1G17230
Upregulated (DS < L26)	AT1G17235
Upregulated (DS < L26)	AT1G17240
Upregulated (DS < L26)	AT1G17270
Upregulated (DS < L26)	AT1G17285
Upregulated (DS < L26)	AT1G17345
Upregulated (DS < L26)	AT1G17350
Upregulated (DS < L26)	AT1G17360
Upregulated (DS < L26)	AT1G17500
Upregulated (DS < L26)	AT1G17560
Upregulated (DS < L26)	AT1G17650
Upregulated (DS < L26)	AT1G17730
Upregulated (DS < L26)	AT1G17745
Upregulated (DS < L26)	AT1G17750
Upregulated (DS < L26)	AT1G17840
Upregulated (DS < L26)	AT1G17850
Upregulated (DS < L26)	AT1G17890
Upregulated (DS < L26)	AT1G17920
Upregulated (DS < L26)	AT1G17970
Upregulated (DS < L26)	AT1G18040
Upregulated (DS < L26)	AT1G18060
Upregulated (DS < L26)	AT1G18075
Upregulated (DS < L26)	AT1G18080
Upregulated (DS < L26)	AT1G18090
Upregulated (DS < L26)	AT1G18250
Upregulated (DS < L26)	AT1G18265
Upregulated (DS < L26)	AT1G18290
Upregulated (DS < L26)	AT1G18310
Upregulated (DS < L26)	AT1G18320
Upregulated (DS < L26)	AT1G18340
Upregulated (DS < L26)	AT1G18390
Upregulated (DS < L26)	AT1G18415
Upregulated (DS < L26)	AT1G18480
Upregulated (DS < L26)	AT1G18540
Upregulated (DS < L26)	AT1G18570
Upregulated (DS < L26)	AT1G18580
Upregulated (DS < L26)	AT1G18600
Upregulated (DS < L26)	AT1G18620
Upregulated (DS < L26)	AT1G18640
Upregulated (DS < L26)	AT1G18650
Upregulated (DS < L26)	AT1G18660
Upregulated (DS < L26)	AT1G18670
Upregulated (DS < L26)	AT1G18690
Upregulated (DS < L26)	AT1G18700
Upregulated (DS < L26)	AT1G18720
Upregulated (DS < L26)	AT1G18740
Upregulated (DS < L26)	AT1G18830
Upregulated (DS < L26)	AT1G18840
Upregulated (DS < L26)	AT1G18900
Upregulated (DS < L26)	AT1G18910
Upregulated (DS < L26)	AT1G19025
Upregulated (DS < L26)	AT1G19120
Upregulated (DS < L26)	AT1G19150
Upregulated (DS < L26)	AT1G19210
Upregulated (DS < L26)	AT1G19220
Upregulated (DS < L26)	AT1G19270
Upregulated (DS < L26)	AT1G19300
Upregulated (DS < L26)	AT1G19330
Upregulated (DS < L26)	AT1G19340
Upregulated (DS < L26)	AT1G19350
Upregulated (DS < L26)	AT1G19373
Upregulated (DS < L26)	AT1G19430
Upregulated (DS < L26)	AT1G19450
Upregulated (DS < L26)	AT1G19460
Upregulated (DS < L26)	AT1G19600
Upregulated (DS < L26)	AT1G19670
Upregulated (DS < L26)	AT1G19700
Upregulated (DS < L26)	AT1G19710
Upregulated (DS < L26)	AT1G19720
Upregulated (DS < L26)	AT1G19800
Upregulated (DS < L26)	AT1G19830
Upregulated (DS < L26)	AT1G19835
Upregulated (DS < L26)	AT1G19840
Upregulated (DS < L26)	AT1G19850
Upregulated (DS < L26)	AT1G19870
Upregulated (DS < L26)	AT1G19880
Upregulated (DS < L26)	AT1G19920
Upregulated (DS < L26)	AT1G19950
Upregulated (DS < L26)	AT1G19990
Upregulated (DS < L26)	AT1G20000
Upregulated (DS < L26)	AT1G20010
Upregulated (DS < L26)	AT1G20015
Upregulated (DS < L26)	AT1G20020
Upregulated (DS < L26)	AT1G20040
Upregulated (DS < L26)	AT1G20050
Upregulated (DS < L26)	AT1G20065
Upregulated (DS < L26)	AT1G20090
Upregulated (DS < L26)	AT1G20190
Upregulated (DS < L26)	AT1G20220
Upregulated (DS < L26)	AT1G20260
Upregulated (DS < L26)	AT1G20270
Upregulated (DS < L26)	AT1G20310
Upregulated (DS < L26)	AT1G20320
Upregulated (DS < L26)	AT1G20340
Upregulated (DS < L26)	AT1G20370
Upregulated (DS < L26)	AT1G20375
Upregulated (DS < L26)	AT1G20390
Upregulated (DS < L26)	AT1G20410
Upregulated (DS < L26)	AT1G20430
Upregulated (DS < L26)	AT1G20440
Upregulated (DS < L26)	AT1G20480
Upregulated (DS < L26)	AT1G20490
Upregulated (DS < L26)	AT1G20510
Upregulated (DS < L26)	AT1G20515
Upregulated (DS < L26)	AT1G20540
Upregulated (DS < L26)	AT1G20560
Upregulated (DS < L26)	AT1G20620
Upregulated (DS < L26)	AT1G20640
Upregulated (DS < L26)	AT1G20691
Upregulated (DS < L26)	AT1G20720
Upregulated (DS < L26)	AT1G20770
Upregulated (DS < L26)	AT1G20840
Upregulated (DS < L26)	AT1G20850
Upregulated (DS < L26)	AT1G20900
Upregulated (DS < L26)	AT1G20950
Upregulated (DS < L26)	AT1G21000
Upregulated (DS < L26)	AT1G21010
Upregulated (DS < L26)	AT1G21050
Upregulated (DS < L26)	AT1G21070
Upregulated (DS < L26)	AT1G21090
Upregulated (DS < L26)	AT1G21100
Upregulated (DS < L26)	AT1G21150
Upregulated (DS < L26)	AT1G21200
Upregulated (DS < L26)	AT1G21260
Upregulated (DS < L26)	AT1G21310
Upregulated (DS < L26)	AT1G21440
Upregulated (DS < L26)	AT1G21560
Upregulated (DS < L26)	AT1G21590
Upregulated (DS < L26)	AT1G21730
Upregulated (DS < L26)	AT1G21740
Upregulated (DS < L26)	AT1G21750
Upregulated (DS < L26)	AT1G21780
Upregulated (DS < L26)	AT1G21830
Upregulated (DS < L26)	AT1G21880
Upregulated (DS < L26)	AT1G21910
Upregulated (DS < L26)	AT1G21930
Upregulated (DS < L26)	AT1G21980
Upregulated (DS < L26)	AT1G22060
Upregulated (DS < L26)	AT1G22140
Upregulated (DS < L26)	AT1G22160
Upregulated (DS < L26)	AT1G22170
Upregulated (DS < L26)	AT1G22230
Upregulated (DS < L26)	AT1G22300
Upregulated (DS < L26)	AT1G22360
Upregulated (DS < L26)	AT1G22460
Upregulated (DS < L26)	AT1G22520
Upregulated (DS < L26)	AT1G22550
Upregulated (DS < L26)	AT1G22570
Upregulated (DS < L26)	AT1G22590
Upregulated (DS < L26)	AT1G22690
Upregulated (DS < L26)	AT1G22700
Upregulated (DS < L26)	AT1G22710
Upregulated (DS < L26)	AT1G22780
Upregulated (DS < L26)	AT1G22882
Upregulated (DS < L26)	AT1G22885
Upregulated (DS < L26)	AT1G22900
Upregulated (DS < L26)	AT1G22910
Upregulated (DS < L26)	AT1G22960
Upregulated (DS < L26)	AT1G23000
Upregulated (DS < L26)	AT1G23020
Upregulated (DS < L26)	AT1G23030
Upregulated (DS < L26)	AT1G23080
Upregulated (DS < L26)	AT1G23100
Upregulated (DS < L26)	AT1G23170
Upregulated (DS < L26)	AT1G23190
Upregulated (DS < L26)	AT1G23290
Upregulated (DS < L26)	AT1G23330
Upregulated (DS < L26)	AT1G23360
Upregulated (DS < L26)	AT1G23390
Upregulated (DS < L26)	AT1G23410
Upregulated (DS < L26)	AT1G23450
Upregulated (DS < L26)	AT1G23465
Upregulated (DS < L26)	AT1G23480
Upregulated (DS < L26)	AT1G23740
Upregulated (DS < L26)	AT1G23750
Upregulated (DS < L26)	AT1G23760
Upregulated (DS < L26)	AT1G23850
Upregulated (DS < L26)	AT1G23860
Upregulated (DS < L26)	AT1G23890
Upregulated (DS < L26)	AT1G23980
Upregulated (DS < L26)	AT1G24068
Upregulated (DS < L26)	AT1G24095
Upregulated (DS < L26)	AT1G24130
Upregulated (DS < L26)	AT1G24170
Upregulated (DS < L26)	AT1G24240
Upregulated (DS < L26)	AT1G24310
Upregulated (DS < L26)	AT1G24360
Upregulated (DS < L26)	AT1G24450
Upregulated (DS < L26)	AT1G24580
Upregulated (DS < L26)	AT1G24625
Upregulated (DS < L26)	AT1G24764
Upregulated (DS < L26)	AT1G24880
Upregulated (DS < L26)	AT1G25220
Upregulated (DS < L26)	AT1G25230
Upregulated (DS < L26)	AT1G25260
Upregulated (DS < L26)	AT1G25275
Upregulated (DS < L26)	AT1G25290
Upregulated (DS < L26)	AT1G25320
Upregulated (DS < L26)	AT1G25375
Upregulated (DS < L26)	AT1G25380
Upregulated (DS < L26)	AT1G25390
Upregulated (DS < L26)	AT1G25425
Upregulated (DS < L26)	AT1G25440
Upregulated (DS < L26)	AT1G25450
Upregulated (DS < L26)	AT1G25470
Upregulated (DS < L26)	AT1G25480
Upregulated (DS < L26)	AT1G25510
Upregulated (DS < L26)	AT1G25520
Upregulated (DS < L26)	AT1G25550
Upregulated (DS < L26)	AT1G25560
Upregulated (DS < L26)	AT1G25570
Upregulated (DS < L26)	AT1G26090
Upregulated (DS < L26)	AT1G26100
Upregulated (DS < L26)	AT1G26130
Upregulated (DS < L26)	AT1G26150
Upregulated (DS < L26)	AT1G26180
Upregulated (DS < L26)	AT1G26210
Upregulated (DS < L26)	AT1G26220
Upregulated (DS < L26)	AT1G26230
Upregulated (DS < L26)	AT1G26260
Upregulated (DS < L26)	AT1G26270
Upregulated (DS < L26)	AT1G26290
Upregulated (DS < L26)	AT1G26340
Upregulated (DS < L26)	AT1G26500
Upregulated (DS < L26)	AT1G26515
Upregulated (DS < L26)	AT1G26520
Upregulated (DS < L26)	AT1G26530
Upregulated (DS < L26)	AT1G26560
Upregulated (DS < L26)	AT1G26570
Upregulated (DS < L26)	AT1G26600
Upregulated (DS < L26)	AT1G26620
Upregulated (DS < L26)	AT1G26630
Upregulated (DS < L26)	AT1G26640
Upregulated (DS < L26)	AT1G26740
Upregulated (DS < L26)	AT1G26750
Upregulated (DS < L26)	AT1G26761
Upregulated (DS < L26)	AT1G26770
Upregulated (DS < L26)	AT1G26810
Upregulated (DS < L26)	AT1G26880
Upregulated (DS < L26)	AT1G26900
Upregulated (DS < L26)	AT1G26910
Upregulated (DS < L26)	AT1G26930
Upregulated (DS < L26)	AT1G26940
Upregulated (DS < L26)	AT1G26945
Upregulated (DS < L26)	AT1G26960
Upregulated (DS < L26)	AT1G27020
Upregulated (DS < L26)	AT1G27110
Upregulated (DS < L26)	AT1G27120
Upregulated (DS < L26)	AT1G27140
Upregulated (DS < L26)	AT1G27180
Upregulated (DS < L26)	AT1G27210
Upregulated (DS < L26)	AT1G27310
Upregulated (DS < L26)	AT1G27340
Upregulated (DS < L26)	AT1G27350
Upregulated (DS < L26)	AT1G27360
Upregulated (DS < L26)	AT1G27370
Upregulated (DS < L26)	AT1G27400
Upregulated (DS < L26)	AT1G27435
Upregulated (DS < L26)	AT1G27440
Upregulated (DS < L26)	AT1G27450
Upregulated (DS < L26)	AT1G27460
Upregulated (DS < L26)	AT1G27480
Upregulated (DS < L26)	AT1G27660
Upregulated (DS < L26)	AT1G27680
Upregulated (DS < L26)	AT1G27700
Upregulated (DS < L26)	AT1G27720
Upregulated (DS < L26)	AT1G27770
Upregulated (DS < L26)	AT1G27880
Upregulated (DS < L26)	AT1G27930
Upregulated (DS < L26)	AT1G27950
Upregulated (DS < L26)	AT1G28010
Upregulated (DS < L26)	AT1G28070
Upregulated (DS < L26)	AT1G28090
Upregulated (DS < L26)	AT1G28100
Upregulated (DS < L26)	AT1G28110
Upregulated (DS < L26)	AT1G28190
Upregulated (DS < L26)	AT1G28240
Upregulated (DS < L26)	AT1G28280
Upregulated (DS < L26)	AT1G28290
Upregulated (DS < L26)	AT1G28350
Upregulated (DS < L26)	AT1G28390
Upregulated (DS < L26)	AT1G28395
Upregulated (DS < L26)	AT1G28400
Upregulated (DS < L26)	AT1G28410
Upregulated (DS < L26)	AT1G28420
Upregulated (DS < L26)	AT1G28440
Upregulated (DS < L26)	AT1G28510
Upregulated (DS < L26)	AT1G28570
Upregulated (DS < L26)	AT1G28580
Upregulated (DS < L26)	AT1G28600
Upregulated (DS < L26)	AT1G28620
Upregulated (DS < L26)	AT1G28650
Upregulated (DS < L26)	AT1G28660
Upregulated (DS < L26)	AT1G28670
Upregulated (DS < L26)	AT1G28715
Upregulated (DS < L26)	AT1G28760
Upregulated (DS < L26)	AT1G29025
Upregulated (DS < L26)	AT1G29040
Upregulated (DS < L26)	AT1G29070
Upregulated (DS < L26)	AT1G29071
Upregulated (DS < L26)	AT1G29080
Upregulated (DS < L26)	AT1G29090
Upregulated (DS < L26)	AT1G29160
Upregulated (DS < L26)	AT1G29170
Upregulated (DS < L26)	AT1G29179
Upregulated (DS < L26)	AT1G29240
Upregulated (DS < L26)	AT1G29250
Upregulated (DS < L26)	AT1G29280
Upregulated (DS < L26)	AT1G29290
Upregulated (DS < L26)	AT1G29300
Upregulated (DS < L26)	AT1G29310
Upregulated (DS < L26)	AT1G29410
Upregulated (DS < L26)	AT1G29430
Upregulated (DS < L26)	AT1G29470
Upregulated (DS < L26)	AT1G29510
Upregulated (DS < L26)	AT1G29535
Upregulated (DS < L26)	AT1G29550
Upregulated (DS < L26)	AT1G29590
Upregulated (DS < L26)	AT1G29630
Upregulated (DS < L26)	AT1G29640
Upregulated (DS < L26)	AT1G29670
Upregulated (DS < L26)	AT1G29785
Upregulated (DS < L26)	AT1G29840
Upregulated (DS < L26)	AT1G29880
Upregulated (DS < L26)	AT1G29890
Upregulated (DS < L26)	AT1G29930
Upregulated (DS < L26)	AT1G29960
Upregulated (DS < L26)	AT1G29965
Upregulated (DS < L26)	AT1G29980
Upregulated (DS < L26)	AT1G30000
Upregulated (DS < L26)	AT1G30010
Upregulated (DS < L26)	AT1G30040
Upregulated (DS < L26)	AT1G30100
Upregulated (DS < L26)	AT1G30120
Upregulated (DS < L26)	AT1G30160
Upregulated (DS < L26)	AT1G30190
Upregulated (DS < L26)	AT1G30210
Upregulated (DS < L26)	AT1G30280
Upregulated (DS < L26)	AT1G30290
Upregulated (DS < L26)	AT1G30380
Upregulated (DS < L26)	AT1G30410
Upregulated (DS < L26)	AT1G30420
Upregulated (DS < L26)	AT1G30440
Upregulated (DS < L26)	AT1G30450
Upregulated (DS < L26)	AT1G30490
Upregulated (DS < L26)	AT1G30510
Upregulated (DS < L26)	AT1G30520
Upregulated (DS < L26)	AT1G30530
Upregulated (DS < L26)	AT1G30545
Upregulated (DS < L26)	AT1G30570
Upregulated (DS < L26)	AT1G30610
Upregulated (DS < L26)	AT1G30630
Upregulated (DS < L26)	AT1G30650
Upregulated (DS < L26)	AT1G30690
Upregulated (DS < L26)	AT1G30720
Upregulated (DS < L26)	AT1G30820
Upregulated (DS < L26)	AT1G30825
Upregulated (DS < L26)	AT1G30845
Upregulated (DS < L26)	AT1G30890
Upregulated (DS < L26)	AT1G30960
Upregulated (DS < L26)	AT1G31020
Upregulated (DS < L26)	AT1G31070
Upregulated (DS < L26)	AT1G31080
Upregulated (DS < L26)	AT1G31120
Upregulated (DS < L26)	AT1G31175
Upregulated (DS < L26)	AT1G31180
Upregulated (DS < L26)	AT1G31230
Upregulated (DS < L26)	AT1G31240
Upregulated (DS < L26)	AT1G31258
Upregulated (DS < L26)	AT1G31330
Upregulated (DS < L26)	AT1G31340
Upregulated (DS < L26)	AT1G31350
Upregulated (DS < L26)	AT1G31355
Upregulated (DS < L26)	AT1G31420
Upregulated (DS < L26)	AT1G31540
Upregulated (DS < L26)	AT1G31580
Upregulated (DS < L26)	AT1G31650
Upregulated (DS < L26)	AT1G31760
Upregulated (DS < L26)	AT1G31780
Upregulated (DS < L26)	AT1G31800
Upregulated (DS < L26)	AT1G31812
Upregulated (DS < L26)	AT1G31817
Upregulated (DS < L26)	AT1G31835
Upregulated (DS < L26)	AT1G31860
Upregulated (DS < L26)	AT1G31920
Upregulated (DS < L26)	AT1G31935
Upregulated (DS < L26)	AT1G32060
Upregulated (DS < L26)	AT1G32070
Upregulated (DS < L26)	AT1G32080
Upregulated (DS < L26)	AT1G32090
Upregulated (DS < L26)	AT1G32100
Upregulated (DS < L26)	AT1G32170
Upregulated (DS < L26)	AT1G32190
Upregulated (DS < L26)	AT1G32200
Upregulated (DS < L26)	AT1G32210
Upregulated (DS < L26)	AT1G32415
Upregulated (DS < L26)	AT1G32470
Upregulated (DS < L26)	AT1G32540
Upregulated (DS < L26)	AT1G32583
Upregulated (DS < L26)	AT1G32640
Upregulated (DS < L26)	AT1G32690
Upregulated (DS < L26)	AT1G32713
Upregulated (DS < L26)	AT1G32740
Upregulated (DS < L26)	AT1G32780
Upregulated (DS < L26)	AT1G32860
Upregulated (DS < L26)	AT1G32900
Upregulated (DS < L26)	AT1G32928
Upregulated (DS < L26)	AT1G32930
Upregulated (DS < L26)	AT1G32940
Upregulated (DS < L26)	AT1G32990
Upregulated (DS < L26)	AT1G33040
Upregulated (DS < L26)	AT1G33055
Upregulated (DS < L26)	AT1G33240
Upregulated (DS < L26)	AT1G33260
Upregulated (DS < L26)	AT1G33350
Upregulated (DS < L26)	AT1G33400
Upregulated (DS < L26)	AT1G33470
Upregulated (DS < L26)	AT1G33475
Upregulated (DS < L26)	AT1G33590
Upregulated (DS < L26)	AT1G33600
Upregulated (DS < L26)	AT1G33610
Upregulated (DS < L26)	AT1G33750
Upregulated (DS < L26)	AT1G33790
Upregulated (DS < L26)	AT1G33810
Upregulated (DS < L26)	AT1G33930
Upregulated (DS < L26)	AT1G34000
Upregulated (DS < L26)	AT1G34010
Upregulated (DS < L26)	AT1G34030
Upregulated (DS < L26)	AT1G34044
Upregulated (DS < L26)	AT1G34046
Upregulated (DS < L26)	AT1G34065
Upregulated (DS < L26)	AT1G34110
Upregulated (DS < L26)	AT1G34130
Upregulated (DS < L26)	AT1G34210
Upregulated (DS < L26)	AT1G34245
Upregulated (DS < L26)	AT1G34350
Upregulated (DS < L26)	AT1G34380
Upregulated (DS < L26)	AT1G34430
Upregulated (DS < L26)	AT1G34470
Upregulated (DS < L26)	AT1G34640
Upregulated (DS < L26)	AT1G34750
Upregulated (DS < L26)	AT1G34770
Upregulated (DS < L26)	AT1G34844
Upregulated (DS < L26)	AT1G35180
Upregulated (DS < L26)	AT1G35220
Upregulated (DS < L26)	AT1G35255
Upregulated (DS < L26)	AT1G35270
Upregulated (DS < L26)	AT1G35290
Upregulated (DS < L26)	AT1G35320
Upregulated (DS < L26)	AT1G35340
Upregulated (DS < L26)	AT1G35350
Upregulated (DS < L26)	AT1G35420
Upregulated (DS < L26)	AT1G35501
Upregulated (DS < L26)	AT1G35510
Upregulated (DS < L26)	AT1G35513
Upregulated (DS < L26)	AT1G35580
Upregulated (DS < L26)	AT1G35612
Upregulated (DS < L26)	AT1G35680
Upregulated (DS < L26)	AT1G35720
Upregulated (DS < L26)	AT1G35780
Upregulated (DS < L26)	AT1G36160
Upregulated (DS < L26)	AT1G36280
Upregulated (DS < L26)	AT1G36390
Upregulated (DS < L26)	AT1G37130
Upregulated (DS < L26)	AT1G38131
Upregulated (DS < L26)	AT1G41830
Upregulated (DS < L26)	AT1G41880
Upregulated (DS < L26)	AT1G42480
Upregulated (DS < L26)	AT1G42960
Upregulated (DS < L26)	AT1G42970
Upregulated (DS < L26)	AT1G42990
Upregulated (DS < L26)	AT1G43000
Upregulated (DS < L26)	AT1G43170
Upregulated (DS < L26)	AT1G43190
Upregulated (DS < L26)	AT1G43560
Upregulated (DS < L26)	AT1G43765
Upregulated (DS < L26)	AT1G43770
Upregulated (DS < L26)	AT1G43780
Upregulated (DS < L26)	AT1G43800
Upregulated (DS < L26)	AT1G43997
Upregulated (DS < L26)	AT1G44000
Upregulated (DS < L26)	AT1G44050
Upregulated (DS < L26)	AT1G44080
Upregulated (DS < L26)	AT1G44125
Upregulated (DS < L26)	AT1G44170
Upregulated (DS < L26)	AT1G44575
Upregulated (DS < L26)	AT1G44750
Upregulated (DS < L26)	AT1G44760
Upregulated (DS < L26)	AT1G44780
Upregulated (DS < L26)	AT1G44790
Upregulated (DS < L26)	AT1G44800
Upregulated (DS < L26)	AT1G44830
Upregulated (DS < L26)	AT1G44835
Upregulated (DS < L26)	AT1G44900
Upregulated (DS < L26)	AT1G44920
Upregulated (DS < L26)	AT1G45010
Upregulated (DS < L26)	AT1G45130
Upregulated (DS < L26)	AT1G45163
Upregulated (DS < L26)	AT1G45165
Upregulated (DS < L26)	AT1G45170
Upregulated (DS < L26)	AT1G45180
Upregulated (DS < L26)	AT1G45207
Upregulated (DS < L26)	AT1G45231
Upregulated (DS < L26)	AT1G45249
Upregulated (DS < L26)	AT1G45332
Upregulated (DS < L26)	AT1G45474
Upregulated (DS < L26)	AT1G45688
Upregulated (DS < L26)	AT1G46264
Upregulated (DS < L26)	AT1G47128
Upregulated (DS < L26)	AT1G47210
Upregulated (DS < L26)	AT1G47250
Upregulated (DS < L26)	AT1G47260
Upregulated (DS < L26)	AT1G47278
Upregulated (DS < L26)	AT1G47290
Upregulated (DS < L26)	AT1G47395
Upregulated (DS < L26)	AT1G47400
Upregulated (DS < L26)	AT1G47520
Upregulated (DS < L26)	AT1G47565
Upregulated (DS < L26)	AT1G47570
Upregulated (DS < L26)	AT1G47578
Upregulated (DS < L26)	AT1G47580
Upregulated (DS < L26)	AT1G47603
Upregulated (DS < L26)	AT1G47640
Upregulated (DS < L26)	AT1G47740
Upregulated (DS < L26)	AT1G47760
Upregulated (DS < L26)	AT1G47840
Upregulated (DS < L26)	AT1G47900
Upregulated (DS < L26)	AT1G47960
Upregulated (DS < L26)	AT1G48140
Upregulated (DS < L26)	AT1G48170
Upregulated (DS < L26)	AT1G48175
Upregulated (DS < L26)	AT1G48230
Upregulated (DS < L26)	AT1G48267
Upregulated (DS < L26)	AT1G48270
Upregulated (DS < L26)	AT1G48315
Upregulated (DS < L26)	AT1G48350
Upregulated (DS < L26)	AT1G48360
Upregulated (DS < L26)	AT1G48370
Upregulated (DS < L26)	AT1G48400
Upregulated (DS < L26)	AT1G48410
Upregulated (DS < L26)	AT1G48440
Upregulated (DS < L26)	AT1G48460
Upregulated (DS < L26)	AT1G48480
Upregulated (DS < L26)	AT1G48510
Upregulated (DS < L26)	AT1G48520
Upregulated (DS < L26)	AT1G48570
Upregulated (DS < L26)	AT1G48600
Upregulated (DS < L26)	AT1G48605
Upregulated (DS < L26)	AT1G48610
Upregulated (DS < L26)	AT1G48630
Upregulated (DS < L26)	AT1G48660
Upregulated (DS < L26)	AT1G48770
Upregulated (DS < L26)	AT1G48870
Upregulated (DS < L26)	AT1G48880
Upregulated (DS < L26)	AT1G48930
Upregulated (DS < L26)	AT1G49010
Upregulated (DS < L26)	AT1G49210
Upregulated (DS < L26)	AT1G49225
Upregulated (DS < L26)	AT1G49320
Upregulated (DS < L26)	AT1G49340
Upregulated (DS < L26)	AT1G49360
Upregulated (DS < L26)	AT1G49370
Upregulated (DS < L26)	AT1G49380
Upregulated (DS < L26)	AT1G49410
Upregulated (DS < L26)	AT1G49430
Upregulated (DS < L26)	AT1G49475
Upregulated (DS < L26)	AT1G49480
Upregulated (DS < L26)	AT1G49500
Upregulated (DS < L26)	AT1G49510
Upregulated (DS < L26)	AT1G49580
Upregulated (DS < L26)	AT1G49600
Upregulated (DS < L26)	AT1G49610
Upregulated (DS < L26)	AT1G49670
Upregulated (DS < L26)	AT1G49710
Upregulated (DS < L26)	AT1G49730
Upregulated (DS < L26)	AT1G49750
Upregulated (DS < L26)	AT1G49760
Upregulated (DS < L26)	AT1G49780
Upregulated (DS < L26)	AT1G49790
Upregulated (DS < L26)	AT1G49820
Upregulated (DS < L26)	AT1G49840
Upregulated (DS < L26)	AT1G49890
Upregulated (DS < L26)	AT1G49910
Upregulated (DS < L26)	AT1G49930
Upregulated (DS < L26)	AT1G49975
Upregulated (DS < L26)	AT1G49990
Upregulated (DS < L26)	AT1G50010
Upregulated (DS < L26)	AT1G50055
Upregulated (DS < L26)	AT1G50120
Upregulated (DS < L26)	AT1G50250
Upregulated (DS < L26)	AT1G50430
Upregulated (DS < L26)	AT1G50490
Upregulated (DS < L26)	AT1G50520
Upregulated (DS < L26)	AT1G50575
Upregulated (DS < L26)	AT1G50630
Upregulated (DS < L26)	AT1G50710
Upregulated (DS < L26)	AT1G50732
Upregulated (DS < L26)	AT1G50740
Upregulated (DS < L26)	AT1G50790
Upregulated (DS < L26)	AT1G50900
Upregulated (DS < L26)	AT1G50940
Upregulated (DS < L26)	AT1G50950
Upregulated (DS < L26)	AT1G51060
Upregulated (DS < L26)	AT1G51070
Upregulated (DS < L26)	AT1G51080
Upregulated (DS < L26)	AT1G51100
Upregulated (DS < L26)	AT1G51110
Upregulated (DS < L26)	AT1G51160
Upregulated (DS < L26)	AT1G51170
Upregulated (DS < L26)	AT1G51380
Upregulated (DS < L26)	AT1G51400
Upregulated (DS < L26)	AT1G51500
Upregulated (DS < L26)	AT1G51530
Upregulated (DS < L26)	AT1G51538
Upregulated (DS < L26)	AT1G51540
Upregulated (DS < L26)	AT1G51570
Upregulated (DS < L26)	AT1G51590
Upregulated (DS < L26)	AT1G51630
Upregulated (DS < L26)	AT1G51913
Upregulated (DS < L26)	AT1G51940
Upregulated (DS < L26)	AT1G51950
Upregulated (DS < L26)	AT1G52000
Upregulated (DS < L26)	AT1G52100
Upregulated (DS < L26)	AT1G52150
Upregulated (DS < L26)	AT1G52220
Upregulated (DS < L26)	AT1G52230
Upregulated (DS < L26)	AT1G52270
Upregulated (DS < L26)	AT1G52280
Upregulated (DS < L26)	AT1G52300
Upregulated (DS < L26)	AT1G52310
Upregulated (DS < L26)	AT1G52347
Upregulated (DS < L26)	AT1G52420
Upregulated (DS < L26)	AT1G52430
Upregulated (DS < L26)	AT1G52450
Upregulated (DS < L26)	AT1G52530
Upregulated (DS < L26)	AT1G52600
Upregulated (DS < L26)	AT1G52618
Upregulated (DS < L26)	AT1G52620
Upregulated (DS < L26)	AT1G52640
Upregulated (DS < L26)	AT1G52670
Upregulated (DS < L26)	AT1G52720
Upregulated (DS < L26)	AT1G52780
Upregulated (DS < L26)	AT1G52825
Upregulated (DS < L26)	AT1G52905
Upregulated (DS < L26)	AT1G52910
Upregulated (DS < L26)	AT1G52930
Upregulated (DS < L26)	AT1G53035
Upregulated (DS < L26)	AT1G53040
Upregulated (DS < L26)	AT1G53060
Upregulated (DS < L26)	AT1G53070
Upregulated (DS < L26)	AT1G53090
Upregulated (DS < L26)	AT1G53140
Upregulated (DS < L26)	AT1G53180
Upregulated (DS < L26)	AT1G53230
Upregulated (DS < L26)	AT1G53233
Upregulated (DS < L26)	AT1G53240
Upregulated (DS < L26)	AT1G53250
Upregulated (DS < L26)	AT1G53290
Upregulated (DS < L26)	AT1G53300
Upregulated (DS < L26)	AT1G53310
Upregulated (DS < L26)	AT1G53330
Upregulated (DS < L26)	AT1G53340
Upregulated (DS < L26)	AT1G53345
Upregulated (DS < L26)	AT1G53350
Upregulated (DS < L26)	AT1G53380
Upregulated (DS < L26)	AT1G53390
Upregulated (DS < L26)	AT1G53430
Upregulated (DS < L26)	AT1G53440
Upregulated (DS < L26)	AT1G53470
Upregulated (DS < L26)	AT1G53480
Upregulated (DS < L26)	AT1G53500
Upregulated (DS < L26)	AT1G53520
Upregulated (DS < L26)	AT1G53580
Upregulated (DS < L26)	AT1G53645
Upregulated (DS < L26)	AT1G53650
Upregulated (DS < L26)	AT1G53680
Upregulated (DS < L26)	AT1G53690
Upregulated (DS < L26)	AT1G53710
Upregulated (DS < L26)	AT1G53800
Upregulated (DS < L26)	AT1G53840
Upregulated (DS < L26)	AT1G53850
Upregulated (DS < L26)	AT1G53920
Upregulated (DS < L26)	AT1G54000
Upregulated (DS < L26)	AT1G54010
Upregulated (DS < L26)	AT1G54030
Upregulated (DS < L26)	AT1G54050
Upregulated (DS < L26)	AT1G54080
Upregulated (DS < L26)	AT1G54090
Upregulated (DS < L26)	AT1G54120
Upregulated (DS < L26)	AT1G54180
Upregulated (DS < L26)	AT1G54220
Upregulated (DS < L26)	AT1G54260
Upregulated (DS < L26)	AT1G54355
Upregulated (DS < L26)	AT1G54385
Upregulated (DS < L26)	AT1G54450
Upregulated (DS < L26)	AT1G54460
Upregulated (DS < L26)	AT1G54500
Upregulated (DS < L26)	AT1G54510
Upregulated (DS < L26)	AT1G54530
Upregulated (DS < L26)	AT1G54580
Upregulated (DS < L26)	AT1G54630
Upregulated (DS < L26)	AT1G54690
Upregulated (DS < L26)	AT1G54730
Upregulated (DS < L26)	AT1G54770
Upregulated (DS < L26)	AT1G54780
Upregulated (DS < L26)	AT1G54820
Upregulated (DS < L26)	AT1G54840
Upregulated (DS < L26)	AT1G54850
Upregulated (DS < L26)	AT1G54970
Upregulated (DS < L26)	AT1G55130
Upregulated (DS < L26)	AT1G55140
Upregulated (DS < L26)	AT1G55170
Upregulated (DS < L26)	AT1G55200
Upregulated (DS < L26)	AT1G55205
Upregulated (DS < L26)	AT1G55260
Upregulated (DS < L26)	AT1G55265
Upregulated (DS < L26)	AT1G55270
Upregulated (DS < L26)	AT1G55330
Upregulated (DS < L26)	AT1G55340
Upregulated (DS < L26)	AT1G55350
Upregulated (DS < L26)	AT1G55360
Upregulated (DS < L26)	AT1G55370
Upregulated (DS < L26)	AT1G55380
Upregulated (DS < L26)	AT1G55390
Upregulated (DS < L26)	AT1G55480
Upregulated (DS < L26)	AT1G55490
Upregulated (DS < L26)	AT1G55591
Upregulated (DS < L26)	AT1G55670
Upregulated (DS < L26)	AT1G55690
Upregulated (DS < L26)	AT1G55750
Upregulated (DS < L26)	AT1G55760
Upregulated (DS < L26)	AT1G55810
Upregulated (DS < L26)	AT1G55865
Upregulated (DS < L26)	AT1G55910
Upregulated (DS < L26)	AT1G56020
Upregulated (DS < L26)	AT1G56045
Upregulated (DS < L26)	AT1G56050
Upregulated (DS < L26)	AT1G56110
Upregulated (DS < L26)	AT1G56130
Upregulated (DS < L26)	AT1G56150
Upregulated (DS < L26)	AT1G56165
Upregulated (DS < L26)	AT1G56190
Upregulated (DS < L26)	AT1G56210
Upregulated (DS < L26)	AT1G56230
Upregulated (DS < L26)	AT1G56300
Upregulated (DS < L26)	AT1G56330
Upregulated (DS < L26)	AT1G56340
Upregulated (DS < L26)	AT1G56345
Upregulated (DS < L26)	AT1G56430
Upregulated (DS < L26)	AT1G56450
Upregulated (DS < L26)	AT1G56550
Upregulated (DS < L26)	AT1G56580
Upregulated (DS < L26)	AT1G56590
Upregulated (DS < L26)	AT1G56700
Upregulated (DS < L26)	AT1G56720
Upregulated (DS < L26)	AT1G57590
Upregulated (DS < L26)	AT1G57600
Upregulated (DS < L26)	AT1G57610
Upregulated (DS < L26)	AT1G57620
Upregulated (DS < L26)	AT1G57660
Upregulated (DS < L26)	AT1G57720
Upregulated (DS < L26)	AT1G57765
Upregulated (DS < L26)	AT1G57770
Upregulated (DS < L26)	AT1G57820
Upregulated (DS < L26)	AT1G57840
Upregulated (DS < L26)	AT1G57860
Upregulated (DS < L26)	AT1G58010
Upregulated (DS < L26)	AT1G58160
Upregulated (DS < L26)	AT1G58200
Upregulated (DS < L26)	AT1G58270
Upregulated (DS < L26)	AT1G58280
Upregulated (DS < L26)	AT1G58290
Upregulated (DS < L26)	AT1G58350
Upregulated (DS < L26)	AT1G58370
Upregulated (DS < L26)	AT1G58380
Upregulated (DS < L26)	AT1G58410
Upregulated (DS < L26)	AT1G58420
Upregulated (DS < L26)	AT1G58440
Upregulated (DS < L26)	AT1G58520
Upregulated (DS < L26)	AT1G59540
Upregulated (DS < L26)	AT1G59560
Upregulated (DS < L26)	AT1G59580
Upregulated (DS < L26)	AT1G59590
Upregulated (DS < L26)	AT1G59650
Upregulated (DS < L26)	AT1G59710
Upregulated (DS < L26)	AT1G59720
Upregulated (DS < L26)	AT1G59780
Upregulated (DS < L26)	AT1G59840
Upregulated (DS < L26)	AT1G59860
Upregulated (DS < L26)	AT1G59870
Upregulated (DS < L26)	AT1G59940
Upregulated (DS < L26)	AT1G59960
Upregulated (DS < L26)	AT1G59970
Upregulated (DS < L26)	AT1G59990
Upregulated (DS < L26)	AT1G60000
Upregulated (DS < L26)	AT1G60010
Upregulated (DS < L26)	AT1G60060
Upregulated (DS < L26)	AT1G60070
Upregulated (DS < L26)	AT1G60072
Upregulated (DS < L26)	AT1G60090
Upregulated (DS < L26)	AT1G60110
Upregulated (DS < L26)	AT1G60160
Upregulated (DS < L26)	AT1G60190
Upregulated (DS < L26)	AT1G60220
Upregulated (DS < L26)	AT1G60230
Upregulated (DS < L26)	AT1G60270
Upregulated (DS < L26)	AT1G60390
Upregulated (DS < L26)	AT1G60440
Upregulated (DS < L26)	AT1G60460
Upregulated (DS < L26)	AT1G60505
Upregulated (DS < L26)	AT1G60525
Upregulated (DS < L26)	AT1G60545
Upregulated (DS < L26)	AT1G60550
Upregulated (DS < L26)	AT1G60590
Upregulated (DS < L26)	AT1G60600
Upregulated (DS < L26)	AT1G60630
Upregulated (DS < L26)	AT1G60640
Upregulated (DS < L26)	AT1G60660
Upregulated (DS < L26)	AT1G60770
Upregulated (DS < L26)	AT1G60787
Upregulated (DS < L26)	AT1G60800
Upregulated (DS < L26)	AT1G60810
Upregulated (DS < L26)	AT1G60860
Upregulated (DS < L26)	AT1G60870
Upregulated (DS < L26)	AT1G60890
Upregulated (DS < L26)	AT1G60950
Upregulated (DS < L26)	AT1G60960
Upregulated (DS < L26)	AT1G60989
Upregulated (DS < L26)	AT1G60990
Upregulated (DS < L26)	AT1G61170
Upregulated (DS < L26)	AT1G61180
Upregulated (DS < L26)	AT1G61190
Upregulated (DS < L26)	AT1G61215
Upregulated (DS < L26)	AT1G61255
Upregulated (DS < L26)	AT1G61260
Upregulated (DS < L26)	AT1G61310
Upregulated (DS < L26)	AT1G61370
Upregulated (DS < L26)	AT1G61380
Upregulated (DS < L26)	AT1G61400
Upregulated (DS < L26)	AT1G61410
Upregulated (DS < L26)	AT1G61420
Upregulated (DS < L26)	AT1G61440
Upregulated (DS < L26)	AT1G61450
Upregulated (DS < L26)	AT1G61470
Upregulated (DS < L26)	AT1G61500
Upregulated (DS < L26)	AT1G61520
Upregulated (DS < L26)	AT1G61562
Upregulated (DS < L26)	AT1G61580
Upregulated (DS < L26)	AT1G61640
Upregulated (DS < L26)	AT1G61770
Upregulated (DS < L26)	AT1G61790
Upregulated (DS < L26)	AT1G61795
Upregulated (DS < L26)	AT1G61820
Upregulated (DS < L26)	AT1G61840
Upregulated (DS < L26)	AT1G61870
Upregulated (DS < L26)	AT1G61930
Upregulated (DS < L26)	AT1G61970
Upregulated (DS < L26)	AT1G62010
Upregulated (DS < L26)	AT1G62020
Upregulated (DS < L26)	AT1G62030
Upregulated (DS < L26)	AT1G62035
Upregulated (DS < L26)	AT1G62045
Upregulated (DS < L26)	AT1G62050
Upregulated (DS < L26)	AT1G62110
Upregulated (DS < L26)	AT1G62120
Upregulated (DS < L26)	AT1G62150
Upregulated (DS < L26)	AT1G62190
Upregulated (DS < L26)	AT1G62200
Upregulated (DS < L26)	AT1G62330
Upregulated (DS < L26)	AT1G62380
Upregulated (DS < L26)	AT1G62440
Upregulated (DS < L26)	AT1G62480
Upregulated (DS < L26)	AT1G62490
Upregulated (DS < L26)	AT1G62510
Upregulated (DS < L26)	AT1G62515
Upregulated (DS < L26)	AT1G62520
Upregulated (DS < L26)	AT1G62570
Upregulated (DS < L26)	AT1G62580
Upregulated (DS < L26)	AT1G62590
Upregulated (DS < L26)	AT1G62640
Upregulated (DS < L26)	AT1G62660
Upregulated (DS < L26)	AT1G62670
Upregulated (DS < L26)	AT1G62680
Upregulated (DS < L26)	AT1G62780
Upregulated (DS < L26)	AT1G62820
Upregulated (DS < L26)	AT1G62830
Upregulated (DS < L26)	AT1G62860
Upregulated (DS < L26)	AT1G62870
Upregulated (DS < L26)	AT1G62900
Upregulated (DS < L26)	AT1G62930
Upregulated (DS < L26)	AT1G63010
Upregulated (DS < L26)	AT1G63020
Upregulated (DS < L26)	AT1G63080
Upregulated (DS < L26)	AT1G63110
Upregulated (DS < L26)	AT1G63130
Upregulated (DS < L26)	AT1G63140
Upregulated (DS < L26)	AT1G63220
Upregulated (DS < L26)	AT1G63230
Upregulated (DS < L26)	AT1G63260
Upregulated (DS < L26)	AT1G63310
Upregulated (DS < L26)	AT1G63360
Upregulated (DS < L26)	AT1G63390
Upregulated (DS < L26)	AT1G63400
Upregulated (DS < L26)	AT1G63430
Upregulated (DS < L26)	AT1G63460
Upregulated (DS < L26)	AT1G63470
Upregulated (DS < L26)	AT1G63480
Upregulated (DS < L26)	AT1G63610
Upregulated (DS < L26)	AT1G63640
Upregulated (DS < L26)	AT1G63650
Upregulated (DS < L26)	AT1G63690
Upregulated (DS < L26)	AT1G63750
Upregulated (DS < L26)	AT1G63800
Upregulated (DS < L26)	AT1G63850
Upregulated (DS < L26)	AT1G63855
Upregulated (DS < L26)	AT1G63860
Upregulated (DS < L26)	AT1G63940
Upregulated (DS < L26)	AT1G64090
Upregulated (DS < L26)	AT1G64100
Upregulated (DS < L26)	AT1G64150
Upregulated (DS < L26)	AT1G64190
Upregulated (DS < L26)	AT1G64200
Upregulated (DS < L26)	AT1G64220
Upregulated (DS < L26)	AT1G64250
Upregulated (DS < L26)	AT1G64260
Upregulated (DS < L26)	AT1G64380
Upregulated (DS < L26)	AT1G64390
Upregulated (DS < L26)	AT1G64450
Upregulated (DS < L26)	AT1G64460
Upregulated (DS < L26)	AT1G64490
Upregulated (DS < L26)	AT1G64500
Upregulated (DS < L26)	AT1G64510
Upregulated (DS < L26)	AT1G64530
Upregulated (DS < L26)	AT1G64563
Upregulated (DS < L26)	AT1G64580
Upregulated (DS < L26)	AT1G64583
Upregulated (DS < L26)	AT1G64620
Upregulated (DS < L26)	AT1G64630
Upregulated (DS < L26)	AT1G64640
Upregulated (DS < L26)	AT1G64650
Upregulated (DS < L26)	AT1G64670
Upregulated (DS < L26)	AT1G64680
Upregulated (DS < L26)	AT1G64710
Upregulated (DS < L26)	AT1G64760
Upregulated (DS < L26)	AT1G64770
Upregulated (DS < L26)	AT1G64790
Upregulated (DS < L26)	AT1G64860
Upregulated (DS < L26)	AT1G64880
Upregulated (DS < L26)	AT1G64970
Upregulated (DS < L26)	AT1G65010
Upregulated (DS < L26)	AT1G65110
Upregulated (DS < L26)	AT1G65120
Upregulated (DS < L26)	AT1G65150
Upregulated (DS < L26)	AT1G65180
Upregulated (DS < L26)	AT1G65200
Upregulated (DS < L26)	AT1G65230
Upregulated (DS < L26)	AT1G65290
Upregulated (DS < L26)	AT1G65295
Upregulated (DS < L26)	AT1G65310
Upregulated (DS < L26)	AT1G65340
Upregulated (DS < L26)	AT1G65342
Upregulated (DS < L26)	AT1G65370
Upregulated (DS < L26)	AT1G65420
Upregulated (DS < L26)	AT1G65470
Upregulated (DS < L26)	AT1G65490
Upregulated (DS < L26)	AT1G65590
Upregulated (DS < L26)	AT1G65610
Upregulated (DS < L26)	AT1G65620
Upregulated (DS < L26)	AT1G65840
Upregulated (DS < L26)	AT1G65845
Upregulated (DS < L26)	AT1G65930
Upregulated (DS < L26)	AT1G65960
Upregulated (DS < L26)	AT1G65985
Upregulated (DS < L26)	AT1G66060
Upregulated (DS < L26)	AT1G66100
Upregulated (DS < L26)	AT1G66140
Upregulated (DS < L26)	AT1G66150
Upregulated (DS < L26)	AT1G66160
Upregulated (DS < L26)	AT1G66180
Upregulated (DS < L26)	AT1G66200
Upregulated (DS < L26)	AT1G66230
Upregulated (DS < L26)	AT1G66270
Upregulated (DS < L26)	AT1G66280
Upregulated (DS < L26)	AT1G66350
Upregulated (DS < L26)	AT1G66400
Upregulated (DS < L26)	AT1G66430
Upregulated (DS < L26)	AT1G66520
Upregulated (DS < L26)	AT1G66530
Upregulated (DS < L26)	AT1G66620
Upregulated (DS < L26)	AT1G66670
Upregulated (DS < L26)	AT1G66725
Upregulated (DS < L26)	AT1G66780
Upregulated (DS < L26)	AT1G66820
Upregulated (DS < L26)	AT1G66840
Upregulated (DS < L26)	AT1G66880
Upregulated (DS < L26)	AT1G66890
Upregulated (DS < L26)	AT1G66910
Upregulated (DS < L26)	AT1G66930
Upregulated (DS < L26)	AT1G66940
Upregulated (DS < L26)	AT1G66950
Upregulated (DS < L26)	AT1G67030
Upregulated (DS < L26)	AT1G67040
Upregulated (DS < L26)	AT1G67060
Upregulated (DS < L26)	AT1G67080
Upregulated (DS < L26)	AT1G67090
Upregulated (DS < L26)	AT1G67105
Upregulated (DS < L26)	AT1G67110
Upregulated (DS < L26)	AT1G67190
Upregulated (DS < L26)	AT1G67250
Upregulated (DS < L26)	AT1G67320
Upregulated (DS < L26)	AT1G67330
Upregulated (DS < L26)	AT1G67360
Upregulated (DS < L26)	AT1G67370
Upregulated (DS < L26)	AT1G67430
Upregulated (DS < L26)	AT1G67510
Upregulated (DS < L26)	AT1G67530
Upregulated (DS < L26)	AT1G67560
Upregulated (DS < L26)	AT1G67590
Upregulated (DS < L26)	AT1G67630
Upregulated (DS < L26)	AT1G67650
Upregulated (DS < L26)	AT1G67660
Upregulated (DS < L26)	AT1G67700
Upregulated (DS < L26)	AT1G67710
Upregulated (DS < L26)	AT1G67720
Upregulated (DS < L26)	AT1G67730
Upregulated (DS < L26)	AT1G67740
Upregulated (DS < L26)	AT1G67750
Upregulated (DS < L26)	AT1G67760
Upregulated (DS < L26)	AT1G67780
Upregulated (DS < L26)	AT1G67785
Upregulated (DS < L26)	AT1G67830
Upregulated (DS < L26)	AT1G67840
Upregulated (DS < L26)	AT1G67880
Upregulated (DS < L26)	AT1G67900
Upregulated (DS < L26)	AT1G67910
Upregulated (DS < L26)	AT1G67950
Upregulated (DS < L26)	AT1G67960
Upregulated (DS < L26)	AT1G68060
Upregulated (DS < L26)	AT1G68100
Upregulated (DS < L26)	AT1G68120
Upregulated (DS < L26)	AT1G68130
Upregulated (DS < L26)	AT1G68140
Upregulated (DS < L26)	AT1G68160
Upregulated (DS < L26)	AT1G68200
Upregulated (DS < L26)	AT1G68238
Upregulated (DS < L26)	AT1G68260
Upregulated (DS < L26)	AT1G68290
Upregulated (DS < L26)	AT1G68330
Upregulated (DS < L26)	AT1G68360
Upregulated (DS < L26)	AT1G68400
Upregulated (DS < L26)	AT1G68460
Upregulated (DS < L26)	AT1G68490
Upregulated (DS < L26)	AT1G68520
Upregulated (DS < L26)	AT1G68530
Upregulated (DS < L26)	AT1G68540
Upregulated (DS < L26)	AT1G68550
Upregulated (DS < L26)	AT1G68560
Upregulated (DS < L26)	AT1G68590
Upregulated (DS < L26)	AT1G68640
Upregulated (DS < L26)	AT1G68650
Upregulated (DS < L26)	AT1G68760
Upregulated (DS < L26)	AT1G68780
Upregulated (DS < L26)	AT1G68810
Upregulated (DS < L26)	AT1G68825
Upregulated (DS < L26)	AT1G68840
Upregulated (DS < L26)	AT1G68890
Upregulated (DS < L26)	AT1G68910
Upregulated (DS < L26)	AT1G68935
Upregulated (DS < L26)	AT1G68980
Upregulated (DS < L26)	AT1G69030
Upregulated (DS < L26)	AT1G69040
Upregulated (DS < L26)	AT1G69070
Upregulated (DS < L26)	AT1G69160
Upregulated (DS < L26)	AT1G69200
Upregulated (DS < L26)	AT1G69210
Upregulated (DS < L26)	AT1G69320
Upregulated (DS < L26)	AT1G69325
Upregulated (DS < L26)	AT1G69330
Upregulated (DS < L26)	AT1G69360
Upregulated (DS < L26)	AT1G69370
Upregulated (DS < L26)	AT1G69380
Upregulated (DS < L26)	AT1G69420
Upregulated (DS < L26)	AT1G69440
Upregulated (DS < L26)	AT1G69450
Upregulated (DS < L26)	AT1G69480
Upregulated (DS < L26)	AT1G69485
Upregulated (DS < L26)	AT1G69490
Upregulated (DS < L26)	AT1G69510
Upregulated (DS < L26)	AT1G69520
Upregulated (DS < L26)	AT1G69526
Upregulated (DS < L26)	AT1G69530
Upregulated (DS < L26)	AT1G69550
Upregulated (DS < L26)	AT1G69580
Upregulated (DS < L26)	AT1G69588
Upregulated (DS < L26)	AT1G69620
Upregulated (DS < L26)	AT1G69690
Upregulated (DS < L26)	AT1G69710
Upregulated (DS < L26)	AT1G69750
Upregulated (DS < L26)	AT1G69760
Upregulated (DS < L26)	AT1G69770
Upregulated (DS < L26)	AT1G69810
Upregulated (DS < L26)	AT1G69850
Upregulated (DS < L26)	AT1G69910
Upregulated (DS < L26)	AT1G70000
Upregulated (DS < L26)	AT1G70080
Upregulated (DS < L26)	AT1G70090
Upregulated (DS < L26)	AT1G70100
Upregulated (DS < L26)	AT1G70190
Upregulated (DS < L26)	AT1G70200
Upregulated (DS < L26)	AT1G70210
Upregulated (DS < L26)	AT1G70230
Upregulated (DS < L26)	AT1G70280
Upregulated (DS < L26)	AT1G70310
Upregulated (DS < L26)	AT1G70370
Upregulated (DS < L26)	AT1G70400
Upregulated (DS < L26)	AT1G70410
Upregulated (DS < L26)	AT1G70430
Upregulated (DS < L26)	AT1G70460
Upregulated (DS < L26)	AT1G70480
Upregulated (DS < L26)	AT1G70490
Upregulated (DS < L26)	AT1G70560
Upregulated (DS < L26)	AT1G70600
Upregulated (DS < L26)	AT1G70630
Upregulated (DS < L26)	AT1G70650
Upregulated (DS < L26)	AT1G70690
Upregulated (DS < L26)	AT1G70700
Upregulated (DS < L26)	AT1G70710
Upregulated (DS < L26)	AT1G70760
Upregulated (DS < L26)	AT1G70770
Upregulated (DS < L26)	AT1G70830
Upregulated (DS < L26)	AT1G70895
Upregulated (DS < L26)	AT1G70940
Upregulated (DS < L26)	AT1G70950
Upregulated (DS < L26)	AT1G71010
Upregulated (DS < L26)	AT1G71015
Upregulated (DS < L26)	AT1G71020
Upregulated (DS < L26)	AT1G71030
Upregulated (DS < L26)	AT1G71070
Upregulated (DS < L26)	AT1G71090
Upregulated (DS < L26)	AT1G71100
Upregulated (DS < L26)	AT1G71110
Upregulated (DS < L26)	AT1G71150
Upregulated (DS < L26)	AT1G71180
Upregulated (DS < L26)	AT1G71220
Upregulated (DS < L26)	AT1G71270
Upregulated (DS < L26)	AT1G71340
Upregulated (DS < L26)	AT1G71400
Upregulated (DS < L26)	AT1G71440
Upregulated (DS < L26)	AT1G71528
Upregulated (DS < L26)	AT1G71696
Upregulated (DS < L26)	AT1G71710
Upregulated (DS < L26)	AT1G71750
Upregulated (DS < L26)	AT1G71810
Upregulated (DS < L26)	AT1G71830
Upregulated (DS < L26)	AT1G71850
Upregulated (DS < L26)	AT1G71870
Upregulated (DS < L26)	AT1G71880
Upregulated (DS < L26)	AT1G71890
Upregulated (DS < L26)	AT1G71900
Upregulated (DS < L26)	AT1G71960
Upregulated (DS < L26)	AT1G71970
Upregulated (DS < L26)	AT1G72020
Upregulated (DS < L26)	AT1G72070
Upregulated (DS < L26)	AT1G72125
Upregulated (DS < L26)	AT1G72130
Upregulated (DS < L26)	AT1G72140
Upregulated (DS < L26)	AT1G72150
Upregulated (DS < L26)	AT1G72180
Upregulated (DS < L26)	AT1G72240
Upregulated (DS < L26)	AT1G72270
Upregulated (DS < L26)	AT1G72275
Upregulated (DS < L26)	AT1G72280
Upregulated (DS < L26)	AT1G72300
Upregulated (DS < L26)	AT1G72310
Upregulated (DS < L26)	AT1G72320
Upregulated (DS < L26)	AT1G72370
Upregulated (DS < L26)	AT1G72410
Upregulated (DS < L26)	AT1G72416
Upregulated (DS < L26)	AT1G72420
Upregulated (DS < L26)	AT1G72430
Upregulated (DS < L26)	AT1G72440
Upregulated (DS < L26)	AT1G72450
Upregulated (DS < L26)	AT1G72470
Upregulated (DS < L26)	AT1G72490
Upregulated (DS < L26)	AT1G72500
Upregulated (DS < L26)	AT1G72510
Upregulated (DS < L26)	AT1G72520
Upregulated (DS < L26)	AT1G72610
Upregulated (DS < L26)	AT1G72700
Upregulated (DS < L26)	AT1G72730
Upregulated (DS < L26)	AT1G72790
Upregulated (DS < L26)	AT1G72810
Upregulated (DS < L26)	AT1G72830
Upregulated (DS < L26)	AT1G72840
Upregulated (DS < L26)	AT1G72920
Upregulated (DS < L26)	AT1G72940
Upregulated (DS < L26)	AT1G72950
Upregulated (DS < L26)	AT1G73020
Upregulated (DS < L26)	AT1G73100
Upregulated (DS < L26)	AT1G73110
Upregulated (DS < L26)	AT1G73120
Upregulated (DS < L26)	AT1G73160
Upregulated (DS < L26)	AT1G73170
Upregulated (DS < L26)	AT1G73177
Upregulated (DS < L26)	AT1G73200
Upregulated (DS < L26)	AT1G73220
Upregulated (DS < L26)	AT1G73250
Upregulated (DS < L26)	AT1G73340
Upregulated (DS < L26)	AT1G73360
Upregulated (DS < L26)	AT1G73390
Upregulated (DS < L26)	AT1G73400
Upregulated (DS < L26)	AT1G73440
Upregulated (DS < L26)	AT1G73450
Upregulated (DS < L26)	AT1G73480
Upregulated (DS < L26)	AT1G73530
Upregulated (DS < L26)	AT1G73550
Upregulated (DS < L26)	AT1G73570
Upregulated (DS < L26)	AT1G73590
Upregulated (DS < L26)	AT1G73600
Upregulated (DS < L26)	AT1G73650
Upregulated (DS < L26)	AT1G73655
Upregulated (DS < L26)	AT1G73660
Upregulated (DS < L26)	AT1G73687
Upregulated (DS < L26)	AT1G73760
Upregulated (DS < L26)	AT1G73930
Upregulated (DS < L26)	AT1G73940
Upregulated (DS < L26)	AT1G73965
Upregulated (DS < L26)	AT1G74020
Upregulated (DS < L26)	AT1G74030
Upregulated (DS < L26)	AT1G74035
Upregulated (DS < L26)	AT1G74050
Upregulated (DS < L26)	AT1G74060
Upregulated (DS < L26)	AT1G74070
Upregulated (DS < L26)	AT1G74088
Upregulated (DS < L26)	AT1G74090
Upregulated (DS < L26)	AT1G74100
Upregulated (DS < L26)	AT1G74160
Upregulated (DS < L26)	AT1G74180
Upregulated (DS < L26)	AT1G74210
Upregulated (DS < L26)	AT1G74270
Upregulated (DS < L26)	AT1G74330
Upregulated (DS < L26)	AT1G74390
Upregulated (DS < L26)	AT1G74400
Upregulated (DS < L26)	AT1G74430
Upregulated (DS < L26)	AT1G74450
Upregulated (DS < L26)	AT1G74470
Upregulated (DS < L26)	AT1G74490
Upregulated (DS < L26)	AT1G74500
Upregulated (DS < L26)	AT1G74510
Upregulated (DS < L26)	AT1G74560
Upregulated (DS < L26)	AT1G74630
Upregulated (DS < L26)	AT1G74650
Upregulated (DS < L26)	AT1G74660
Upregulated (DS < L26)	AT1G74670
Upregulated (DS < L26)	AT1G74690
Upregulated (DS < L26)	AT1G74720
Upregulated (DS < L26)	AT1G74730
Upregulated (DS < L26)	AT1G74800
Upregulated (DS < L26)	AT1G74840
Upregulated (DS < L26)	AT1G74870
Upregulated (DS < L26)	AT1G74880
Upregulated (DS < L26)	AT1G74910
Upregulated (DS < L26)	AT1G74920
Upregulated (DS < L26)	AT1G74930
Upregulated (DS < L26)	AT1G74940
Upregulated (DS < L26)	AT1G74960
Upregulated (DS < L26)	AT1G74970
Upregulated (DS < L26)	AT1G75000
Upregulated (DS < L26)	AT1G75060
Upregulated (DS < L26)	AT1G75100
Upregulated (DS < L26)	AT1G75125
Upregulated (DS < L26)	AT1G75130
Upregulated (DS < L26)	AT1G75150
Upregulated (DS < L26)	AT1G75180
Upregulated (DS < L26)	AT1G75190
Upregulated (DS < L26)	AT1G75220
Upregulated (DS < L26)	AT1G75240
Upregulated (DS < L26)	AT1G75270
Upregulated (DS < L26)	AT1G75335
Upregulated (DS < L26)	AT1G75350
Upregulated (DS < L26)	AT1G75360
Upregulated (DS < L26)	AT1G75390
Upregulated (DS < L26)	AT1G75410
Upregulated (DS < L26)	AT1G75420
Upregulated (DS < L26)	AT1G75450
Upregulated (DS < L26)	AT1G75460
Upregulated (DS < L26)	AT1G75500
Upregulated (DS < L26)	AT1G75560
Upregulated (DS < L26)	AT1G75580
Upregulated (DS < L26)	AT1G75590
Upregulated (DS < L26)	AT1G75640
Upregulated (DS < L26)	AT1G75680
Upregulated (DS < L26)	AT1G75690
Upregulated (DS < L26)	AT1G75700
Upregulated (DS < L26)	AT1G75710
Upregulated (DS < L26)	AT1G75750
Upregulated (DS < L26)	AT1G75780
Upregulated (DS < L26)	AT1G75785
Upregulated (DS < L26)	AT1G75820
Upregulated (DS < L26)	AT1G75840
Upregulated (DS < L26)	AT1G75990
Upregulated (DS < L26)	AT1G76080
Upregulated (DS < L26)	AT1G76120
Upregulated (DS < L26)	AT1G76135
Upregulated (DS < L26)	AT1G76140
Upregulated (DS < L26)	AT1G76160
Upregulated (DS < L26)	AT1G76210
Upregulated (DS < L26)	AT1G76230
Upregulated (DS < L26)	AT1G76240
Upregulated (DS < L26)	AT1G76260
Upregulated (DS < L26)	AT1G76270
Upregulated (DS < L26)	AT1G76340
Upregulated (DS < L26)	AT1G76400
Upregulated (DS < L26)	AT1G76405
Upregulated (DS < L26)	AT1G76450
Upregulated (DS < L26)	AT1G76500
Upregulated (DS < L26)	AT1G76540
Upregulated (DS < L26)	AT1G76550
Upregulated (DS < L26)	AT1G76630
Upregulated (DS < L26)	AT1G76640
Upregulated (DS < L26)	AT1G76650
Upregulated (DS < L26)	AT1G76670
Upregulated (DS < L26)	AT1G76730
Upregulated (DS < L26)	AT1G76790
Upregulated (DS < L26)	AT1G76878
Upregulated (DS < L26)	AT1G76920
Upregulated (DS < L26)	AT1G76990
Upregulated (DS < L26)	AT1G77010
Upregulated (DS < L26)	AT1G77030
Upregulated (DS < L26)	AT1G77060
Upregulated (DS < L26)	AT1G77122
Upregulated (DS < L26)	AT1G77140
Upregulated (DS < L26)	AT1G77170
Upregulated (DS < L26)	AT1G77200
Upregulated (DS < L26)	AT1G77230
Upregulated (DS < L26)	AT1G77250
Upregulated (DS < L26)	AT1G77270
Upregulated (DS < L26)	AT1G77290
Upregulated (DS < L26)	AT1G77330
Upregulated (DS < L26)	AT1G77350
Upregulated (DS < L26)	AT1G77390
Upregulated (DS < L26)	AT1G77400
Upregulated (DS < L26)	AT1G77410
Upregulated (DS < L26)	AT1G77420
Upregulated (DS < L26)	AT1G77460
Upregulated (DS < L26)	AT1G77490
Upregulated (DS < L26)	AT1G77510
Upregulated (DS < L26)	AT1G77550
Upregulated (DS < L26)	AT1G77570
Upregulated (DS < L26)	AT1G77580
Upregulated (DS < L26)	AT1G77590
Upregulated (DS < L26)	AT1G77630
Upregulated (DS < L26)	AT1G77660
Upregulated (DS < L26)	AT1G77670
Upregulated (DS < L26)	AT1G77690
Upregulated (DS < L26)	AT1G77740
Upregulated (DS < L26)	AT1G77750
Upregulated (DS < L26)	AT1G77760
Upregulated (DS < L26)	AT1G77850
Upregulated (DS < L26)	AT1G77870
Upregulated (DS < L26)	AT1G77885
Upregulated (DS < L26)	AT1G78010
Upregulated (DS < L26)	AT1G78020
Upregulated (DS < L26)	AT1G78040
Upregulated (DS < L26)	AT1G78060
Upregulated (DS < L26)	AT1G78080
Upregulated (DS < L26)	AT1G78100
Upregulated (DS < L26)	AT1G78120
Upregulated (DS < L26)	AT1G78170
Upregulated (DS < L26)	AT1G78180
Upregulated (DS < L26)	AT1G78190
Upregulated (DS < L26)	AT1G78210
Upregulated (DS < L26)	AT1G78260
Upregulated (DS < L26)	AT1G78300
Upregulated (DS < L26)	AT1G78390
Upregulated (DS < L26)	AT1G78410
Upregulated (DS < L26)	AT1G78450
Upregulated (DS < L26)	AT1G78480
Upregulated (DS < L26)	AT1G78510
Upregulated (DS < L26)	AT1G78570
Upregulated (DS < L26)	AT1G78580
Upregulated (DS < L26)	AT1G78610
Upregulated (DS < L26)	AT1G78630
Upregulated (DS < L26)	AT1G78650
Upregulated (DS < L26)	AT1G78660
Upregulated (DS < L26)	AT1G78670
Upregulated (DS < L26)	AT1G78730
Upregulated (DS < L26)	AT1G78750
Upregulated (DS < L26)	AT1G78790
Upregulated (DS < L26)	AT1G78810
Upregulated (DS < L26)	AT1G78820
Upregulated (DS < L26)	AT1G78850
Upregulated (DS < L26)	AT1G78860
Upregulated (DS < L26)	AT1G78865
Upregulated (DS < L26)	AT1G78940
Upregulated (DS < L26)	AT1G79030
Upregulated (DS < L26)	AT1G79040
Upregulated (DS < L26)	AT1G79060
Upregulated (DS < L26)	AT1G79075
Upregulated (DS < L26)	AT1G79080
Upregulated (DS < L26)	AT1G79110
Upregulated (DS < L26)	AT1G79260
Upregulated (DS < L26)	AT1G79310
Upregulated (DS < L26)	AT1G79340
Upregulated (DS < L26)	AT1G79390
Upregulated (DS < L26)	AT1G79410
Upregulated (DS < L26)	AT1G79420
Upregulated (DS < L26)	AT1G79480
Upregulated (DS < L26)	AT1G79500
Upregulated (DS < L26)	AT1G79510
Upregulated (DS < L26)	AT1G79529
Upregulated (DS < L26)	AT1G79550
Upregulated (DS < L26)	AT1G79560
Upregulated (DS < L26)	AT1G79580
Upregulated (DS < L26)	AT1G79630
Upregulated (DS < L26)	AT1G79670
Upregulated (DS < L26)	AT1G79690
Upregulated (DS < L26)	AT1G79700
[truncated: 10,977 more rows]

## Sheet: edgeR result of DS - L26
Supplementary Dataset S9. Differential expression analysis of seed csRNA-seq data.
Differential expression analysis result of edgeR normalized with TMM-method.
		Differential analysis with DS - L26 using edgeR.
TSS ID	Nearest gene	logFC	logCPM	F	PValue	FDR
TSS1_10010181	AT1G28470	-0.199544	1.4418	0.0799458	0.778519	0.807106
TSS1_10015972	AT1G28490	0.951066	3.93244	9.69433	0.00298964	0.0056224
TSS1_10023890	AT1G28510	-2.52096	2.92055	19.5094	5.0256e-05	0.000134386
TSS1_10029194	AT1G28520	1.9281	3.27865	28.5496	2.00109e-06	6.74718e-06
TSS1_10035517	AT1G28530	1.52123	5.11675	42.7876	2.55362e-08	1.14706e-07
TSS1_10035667	AT1G28540	1.84535	7.85959	91.0629	4.59045e-13	4.10614e-12
TSS1_10041453	AT1G28560	0.230381	5.93726	1.0789	0.303699	0.347739
TSS1_10044112	AT1G28570	-6.73972	0.773206	9.69171	0.00301833	0.0056727
TSS1_10046391	AT1G28580	-8.11419	5.74747	246.303	1.75942e-21	5.82787e-20
TSS1_1004879	AT1G03930	0.501644	3.01114	1.45729	0.232768	0.273062
TSS1_10053112	AT1G28600	-2.20115	4.25579	30.8406	9.4105e-07	3.33976e-06
TSS1_10053648	HOMER_RNA_00033920	4.44719	0.0679169	10.4719	0.00209982	0.00409912
TSS1_10057812	AT1G28620	-6.00041	1.04327	6.39077	0.0145759	0.0230661
TSS1_10064618	.	-1.18784	0.529331	0.579164	0.450042	0.495388
TSS1_10071002	AT1G28650	-3.70335	3.57685	20.9321	3.88125e-05	0.000105901
TSS1_10072317	HOMER_RNA_00042041	-3.76629	-0.00324104	1.31559	0.25668	0.298484
TSS1_10073387	AT1G28660	-8.20837	8.07589	571.306	6.68823e-30	1.27897e-27
TSS1_10074130	HOMER_RNA_00028532	-6.35474	1.0208	7.72492	0.00758272	0.0129272
TSS1_10074402	HOMER_RNA_00028532	-5.81832	0.553644	5.45326	0.0234607	0.0350402
TSS1_10076266	AT1G28670	-8.43552	6.10182	295.6	3.14008e-23	1.42059e-21
TSS1_10078275	AT1G28680	-5.5413	0.335999	4.33877	0.042232	0.0584431
TSS1_10081690	AT1G28690	0.233573	1.37898	0.0979383	0.755557	0.785699
TSS1_1008509	AT1G04217	-3.4577	8.82565	240.647	2.91255e-21	9.41449e-20
TSS1_10095089	AT1G06177	-2.81951	1.51963	5.30045	0.0253119	0.0374438
TSS1_10102914	AT1G28715	-3.90498	5.07587	105.621	3.54345e-14	3.72103e-13
TSS1_10103067	AT1G28760	-3.21028	1.66553	7.72501	0.00753875	0.0128609
TSS1_10111650	AT1G28960	0.591997	3.34496	2.46824	0.122171	0.151579
TSS1_1011314	HOMER_RNA_00021907	-3.76097	4.37719	67.612	5.25603e-11	3.45184e-10
TSS1_10126919	AT1G29025	-8.76248	2.40869	37.9555	1.10504e-07	4.50812e-07
TSS1_1013322	AT1G03950	2.77042	2.21274	31.9784	6.52332e-07	2.37094e-06
TSS1_10133961	AT1G29030	-0.408556	7.39853	4.27251	0.0436757	0.0601625
TSS1_10134122	AT1G29040	-2.48887	4.84627	68.2262	4.58854e-11	3.04156e-10
TSS1_1013720	AT1G03960	0.613533	3.23406	2.16025	0.147584	0.179921
TSS1_10147693	AT1G29060	0.599465	5.16556	6.87418	0.0114136	0.0185799
TSS1_10149855	AT1G29070	-4.05216	7.61527	280.988	9.72337e-23	3.97958e-21
TSS1_10151795	AT1G29071	-0.945872	11.0123	24.776	7.30297e-06	2.25797e-05
TSS1_10158765	AT1G29080	-9.62441	3.22163	65.4108	9.83351e-11	6.19351e-10
TSS1_10164452	AT1G29090	-7.65358	1.64873	17.0539	0.000134043	0.000332348
TSS1_10172954	STRINGTIE_RNA_00015119	-5.18286	-0.327665	3.41572	0.0704326	0.0919912
TSS1_10174281	AT1G29120	0.85264	3.87199	7.79631	0.00728449	0.0124889
TSS1_10174490	AT1G29120	-0.489135	5.85293	5.09667	0.0281525	0.041056
TSS1_1017702	.	-5.68101	0.320716	4.65298	0.0356841	0.0504178
TSS1_10178899	AT1G29140	1.87903	2.3566	17.8629	9.49455e-05	0.000242001
TSS1_10180503	AT1G29150	-0.00588282	6.91469	0.000881071	0.976432	0.979877
TSS1_1018160	AT1G03970	2.19692	4.61971	72.0683	1.99313e-11	1.39043e-10
TSS1_10184397	AT1G29160	-1.54788	1.86573	5.27404	0.0256621	0.0379052
TSS1_10194179	HOMER_RNA_00042042	-4.71464	0.391876	2.53939	0.117151	0.145997
TSS1_10195183	AT1G29170	-4.18192	3.3055	33.706	3.77718e-07	1.42119e-06
TSS1_10198487	AT1G29179	-7.22457	1.25797	13.0365	0.000691474	0.00149418
TSS1_10198832	AT1G29179	-6.30829	0.479669	6.87713	0.0114516	0.0186324
TSS1_10203360	AT1G29195	1.60738	2.57116	10.0212	0.00257502	0.00491464
TSS1_10212634	AT1G29220	2.26649	3.11618	37.5727	1.15835e-07	4.7104e-07
TSS1_10214673	AT1G29230	2.7054	0.331871	10.5218	0.00205318	0.00401704
TSS1_10218952	AT1G29240	-3.26801	5.18537	101.809	6.76594e-14	6.77965e-13
TSS1_10219375	.	-7.07261	1.74352	13.0126	0.000698539	0.0015083
TSS1_10219780	AT1G29240	-3.22256	2.66064	20.6749	3.23584e-05	8.94604e-05
TSS1_1022046	AT1G03980	-7.07195	1.37444	12.0928	0.00103701	0.00216856
TSS1_10224727	AT1G29250	-1.34918	5.30583	24.4097	8.31119e-06	2.54067e-05
TSS1_10224843	AT1G29260	1.79396	7.18323	82.7377	2.24239e-12	1.81336e-11
TSS1_10236417	AT1G29280	-8.62123	2.2895	33.4161	4.37543e-07	1.63065e-06
TSS1_10244966	AT1G29290	-6.44465	0.504269	7.61767	0.0079843	0.0135509
TSS1_1024802	AT1G03990	6.15275	2.69698	125.898	1.45116e-15	1.88808e-14
TSS1_10248474	.	-2.22342	0.610776	2.64536	0.109835	0.137746
TSS1_10249612	AT1G29300	-4.43008	3.48189	52.3507	1.97223e-09	1.0353e-08
TSS1_10252326	AT1G29310	-6.24351	4.60491	148.159	6.47004e-17	1.02406e-15
TSS1_10255291	AT1G29320	0.0496983	4.45999	0.0265022	0.871304	0.88964
TSS1_10261112	AT1G29330	2.50366	4.73037	98.0948	1.29096e-13	1.24111e-12
TSS1_10264263	AT1G29340	1.87931	4.32837	45.7362	1.30696e-08	6.13095e-08
TSS1_10275727	AT1G29357	1.47488	2.45541	9.26585	0.00364216	0.00671264
TSS1_1028313	.	-4.04843	3.77796	50.8579	2.89383e-09	1.48449e-08
TSS1_10283237	AT1G29370	0.019909	0.84686	0.000501629	0.982216	0.984907
TSS1_1028535	.	-5.99829	0.280154	5.97596	0.017959	0.0277274
TSS1_10287901	AT1G29390	-0.758848	2.48601	2.21567	0.142593	0.174369
TSS1_1029107	AT1G04000	0.0823754	5.20468	0.107659	0.744129	0.775268
TSS1_10294419	AT1G29400	4.47232	6.52517	392.09	4.9838e-26	3.79302e-24
TSS1_10294626	AT1G29400	0.0118833	4.39843	0.00176792	0.966621	0.971874
TSS1_10300009	AT1G29410	-2.01258	3.20404	15.4804	0.000246036	0.000579946
TSS1_10300213	AT1G06233	-4.19929	9.32744	361.566	3.24472e-25	2.09764e-23
TSS1_10303335	AT1G29430	-6.74871	0.694031	9.01914	0.0041688	0.00758072
TSS1_10308534	AT1G29465	-0.55534	1.76818	0.570525	0.453423	0.49882
TSS1_10313870	AT1G29470	-2.16358	7.1963	99.8549	9.48628e-14	9.31678e-13
TSS1_10322574	AT1G29510	-6.00741	0.280013	5.62499	0.0214771	0.0324181
TSS1_10329087	AT1G29535	-5.45477	4.31185	92.9842	3.22589e-13	2.93986e-12
TSS1_10330460	AT1G29550	-2.91457	2.94857	23.8385	1.01826e-05	3.06744e-05
TSS1_1033129	.	-6.93285	0.837381	10.864	0.00179758	0.00356167
TSS1_10339993	AT1G29590	-4.91842	3.01493	33.1908	4.44015e-07	1.65314e-06
TSS1_10349457	AT1G29630	-3.08453	1.09588	6.48949	0.0138151	0.0219828
TSS1_10356482	AT1G29640	-4.27015	4.17072	79.4104	4.34676e-12	3.35532e-11
TSS1_1036192	AT1G04010	-0.583473	2.19795	0.985903	0.325296	0.369554
TSS1_1036534	AT1G04020	-8.69597	2.50066	37.0717	1.43608e-07	5.75241e-07
TSS1_10375767	AT1G29670	-6.16198	0.310759	6.61761	0.0130189	0.0208691
TSS1_10378961	AT1G29680	8.24827	9.46866	1029.23	3.43749e-36	1.30373e-32
TSS1_10382002	AT1G29690	-0.607269	4.52602	4.80474	0.0328342	0.047001
TSS1_10387408	AT1G29700	-1.2153	1.56426	2.14342	0.149139	0.181701
TSS1_10387591	AT1G29710	-0.661131	4.03384	3.63076	0.0621985	0.0822383
TSS1_1040545	AT1G04030	1.44915	1.39688	5.30278	0.0252812	0.0374082
TSS1_10406486	.	-5.6855	0.0531883	4.90776	0.031179	0.0448942
TSS1_10407864	HOMER_RNA_00028555	-5.94388	0.585939	5.87864	0.0188683	0.0289467
TSS1_10408149	.	-2.53455	1.61463	7.06042	0.010414	0.0171453
TSS1_10420571	AT1G29750	-2.10525	0.392577	2.25199	0.139427	0.170899
TSS1_10422297	AT1G29760	3.12455	4.28321	121.509	2.80591e-15	3.48343e-14
TSS1_10429069	AT1G29785	-1.60127	3.63044	14.0373	0.000446778	0.00100156
TSS1_10429978	AT1G29790	1.59348	6.39425	57.0236	6.68128e-10	3.72939e-09
TSS1_1043142	.	-7.74523	1.92852	19.2972	5.58769e-05	0.000148353
TSS1_10432655	AT1G29800	2.54693	3.65401	64.1087	1.1564e-10	7.19774e-10
TSS1_10437422	AT1G29810	1.37797	4.59397	28.1351	2.29938e-06	7.68576e-06
TSS1_10437637	AT1G29820	-0.582688	5.16589	5.63448	0.0212991	0.0321749
TSS1_1043864	AT1G04040	-4.21622	3.81369	59.5125	8.07146e-10	4.46028e-09
TSS1_10447522	AT1G29840	-4.01636	2.24972	16.2356	0.000181165	0.000438248
TSS1_10447779	AT1G29850	-0.0088996	4.5738	0.0010244	0.974588	0.978199
TSS1_10462795	AT1G29880	-1.32312	7.01096	41.5344	3.64299e-08	1.60008e-07
TSS1_10463389	AT1G29890	-3.4741	2.76952	25.5173	5.63271e-06	1.77115e-05
TSS1_10468054	AT1G29900	-0.300497	4.30421	0.884498	0.351276	0.396077
TSS1_10478005	AT1G29930	-4.72344	3.56579	64.3114	1.10408e-10	6.89287e-10
TSS1_10486801	AT1G29940	2.14839	2.98543	23.7189	1.06269e-05	3.1882e-05
TSS1_10489810	AT1G06297	-5.75401	0.171025	4.89816	0.0313371	0.0451045
TSS1_10491675	AT1G29950	0.821849	3.31985	5.18917	0.0268228	0.0393972
TSS1_10491832	HOMER_RNA_00036906	1.64321	0.334881	2.23418	0.140969	0.172579
TSS1_10494707	AT1G29960	-1.14498	4.15732	11.623	0.00125838	0.00258257
TSS1_10499406	AT1G29965	-2.38162	7.59158	125.84	1.46365e-15	1.90108e-14
TSS1_10501452	AT1G29970	4.13721	5.71454	316.773	6.62462e-24	3.41063e-22
TSS1_10503020	AT1G09075	-2.49674	2.80297	11.2149	0.00150664	0.00303704
TSS1_10506115	AT1G29980	-6.15559	4.7096	89.9198	5.67536e-13	4.99994e-12
TSS1_10507625	AT1G29990	-0.643815	5.18126	6.57114	0.0132639	0.021211
TSS1_1051182	AT1G04070	0.424568	7.92925	5.25718	0.0258883	0.038207
TSS1_10512490	AT1G30000	-1.49402	3.76569	15.1016	0.000287304	0.000667268
TSS1_10513173	AT1G30010	-3.029	5.29843	87.8925	8.30381e-13	7.1211e-12
TSS1_1051380	AT1G04080	-0.536784	6.78733	6.88378	0.0113597	0.0185001
TSS1_10537648	AT1G30040	-3.26624	1.71708	8.21157	0.00597281	0.0104681
TSS1_10548123	AT1G30070	2.38259	8.78495	142.976	1.29226e-16	1.9736e-15
TSS1_10551691	.	-6.16103	0.570458	6.69169	0.0125495	0.0201992
TSS1_10561423	AT1G30090	1.04127	2.56006	5.28686	0.0254915	0.0376727
TSS1_10571337	AT1G30100	-1.79983	5.82342	44.3159	1.66656e-08	7.69256e-08
TSS1_10576531	STRINGTIE_RNA_00018218	-6.47699	1.69953	9.0782	0.00400355	0.00730474
TSS1_10577001	STRINGTIE_RNA_00018218	-6.77318	1.46906	10.5641	0.00203393	0.00398452
TSS1_10577224	.	-1.75469	0.144754	1.49678	0.226625	0.266461
TSS1_10581252	.	-5.36691	0.709702	4.05506	0.0492729	0.0668927
TSS1_10582100	AT1G30110	1.8862	1.91777	13.7284	0.000508692	0.00112704
TSS1_10586508	AT1G30120	-3.21742	4.94964	91.0107	6.45557e-13	5.6371e-12
TSS1_10587626	AT1G30130	-0.0133524	3.11968	0.0010806	0.973901	0.977595
TSS1_1059471	AT1G04100	1.44448	0.699055	3.134	0.0825193	0.106187
TSS1_10596495	AT1G30135	2.18537	1.83002	15.6265	0.000231812	0.000549263
TSS1_10606250	AT1G30160	-6.16384	0.862797	6.61581	0.0130305	0.0208833
TSS1_10618896	AT1G30190	-1.45466	5.4708	31.2905	8.13615e-07	2.91707e-06
TSS1_10625095	AT1G30200	3.26475	4.54288	149.779	5.23079e-17	8.38843e-16
TSS1_10630607	AT1G30210	-0.995914	4.16205	8.54844	0.00509236	0.00907311
TSS1_1063831	AT1G04110	-6.16389	0.451378	6.68858	0.0125689	0.0202203
TSS1_10638918	AT1G30230	-0.641798	7.29046	9.92179	0.00269434	0.00512003
TSS1_10645950	AT1G30240	-0.840182	4.21467	5.61548	0.021508	0.0324539
TSS1_10651109	AT1G30260	2.26888	2.81698	25.2653	6.15062e-06	1.92179e-05
TSS1_10651650	HOMER_RNA_00036923	0.166338	0.396907	0.0158155	0.900402	0.914345
TSS1_10654901	AT1G30270	0.300675	4.49483	1.08812	0.301663	0.345582
TSS1_10664668	AT1G30280	-6.1658	0.27626	6.5202	0.0137268	0.0218684
TSS1_10672790	AT1G30290	-1.66644	3.17205	9.15533	0.00399312	0.00728922
TSS1_10673000	AT1G30300	-0.615746	3.52661	2.23288	0.141083	0.17269
TSS1_10680272	AT1G30320	-0.463441	0.951878	0.261686	0.611146	0.651699
TSS1_10680726	.	4.43529	2.61591	84.5358	1.57887e-12	1.30793e-11
TSS1_10690862	AT1G30330	-0.33924	5.24413	1.92585	0.17107	0.206343
TSS1_1070496	AT1G04120	5.79036	3.926	246.797	1.68449e-21	5.58779e-20
TSS1_1070873	AT1G04120	-1.61785	4.3527	26.5506	3.93955e-06	1.27053e-05
TSS1_10715848	AT1G30360	0.773035	6.43399	15.5156	0.000242524	0.000572425
TSS1_10722262	AT1G30380	-4.45563	3.63817	59.282	7.18855e-10	3.99293e-09
TSS1_10727577	AT1G30400	0.501539	4.84969	3.98808	0.0510139	0.0690173
TSS1_10728078	AT1G30400	-0.263404	4.25437	0.717379	0.400846	0.446199
TSS1_1073398	AT1G04130	1.02892	4.29255	12.8229	0.000747514	0.00160612
TSS1_10738863	AT1G30410	-3.05701	1.96835	11.8483	0.00114002	0.00236182
TSS1_10748371	AT1G30420	-7.34532	1.31295	14.8957	0.000317972	0.000731994
TSS1_10757994	.	-6.35391	0.967874	7.78711	0.00735967	0.0126027
TSS1_10759077	AT1G30440	-2.81904	4.52786	56.4521	7.07617e-10	3.9332e-09
TSS1_10762761	AT1G30450	-2.50931	5.64254	71.9339	9.27977e-11	5.86747e-10
TSS1_10775377	AT1G30460	1.10198	5.10927	22.004	1.97747e-05	5.66457e-05
TSS1_10779206	AT1G30470	1.19814	5.64129	29.5921	1.41564e-06	4.88985e-06
TSS1_10790089	AT1G30475	2.01928	4.19428	55.8413	8.22222e-10	4.53698e-09
TSS1_10790266	AT1G30480	0.678511	5.91079	10.4299	0.00213997	0.0041682
TSS1_10792579	.	-6.31001	0.848997	7.45071	0.00865487	0.014548
TSS1_10800913	AT1G30490	-2.67389	2.41976	12.3052	0.000934397	0.00197155
TSS1_1080534	AT1G04140	1.11217	5.50727	25.2028	6.28667e-06	1.96214e-05
TSS1_10806322	AT1G30500	5.16398	7.20037	533.469	3.47141e-29	5.60251e-27
TSS1_10809042	AT1G30510	-2.19686	4.62171	44.9623	1.39428e-08	6.51503e-08
TSS1_10810994	AT1G30520	-2.76219	2.5916	16.279	0.000178025	0.000431476
TSS1_10814894	AT1G30530	-1.26228	4.2133	16.2473	0.000180312	0.000436554
TSS1_10819283	AT1G30540	1.17726	4.04536	17.4965	0.00010964	0.000276114
TSS1_10822038	AT1G30545	-2.87024	2.35458	14.7247	0.000335594	0.000769061
TSS1_10828371	AT1G30570	-5.23768	3.00999	40.1694	5.39519e-08	2.30776e-07
TSS1_10835535	AT1G30580	0.240253	6.18665	1.3409	0.252111	0.29383
TSS1_10839956	AT1G30590	0.607579	5.21931	6.23916	0.0156622	0.0245765
TSS1_10840224	HOMER_RNA_00018444	-2.34247	4.86335	44.5773	1.55034e-08	7.19843e-08
TSS1_10845060	AT1G30600	-0.845694	3.69921	5.13648	0.0275717	0.0403331
TSS1_10846650	AT1G30610	-2.75996	4.49513	57.8318	5.05735e-10	2.87569e-09
TSS1_10854597	AT1G30620	1.56281	3.15341	18.2185	8.26372e-05	0.000212341
TSS1_10854970	AT1G30620	0.228946	2.50156	0.0993839	0.753819	0.784071
TSS1_10860225	AT1G30630	-2.44236	6.67671	122.419	2.44383e-15	3.06064e-14
TSS1_10860632	AT1G30640	1.42885	3.42781	18.1649	8.4378e-05	0.00021657
TSS1_10868319	AT1G30650	-8.2882	2.07358	26.5716	4.07254e-06	1.31082e-05
TSS1_10876753	AT1G30660	-0.634251	1.08319	0.478679	0.492067	0.53674
TSS1_10881566	AT1G30680	-0.0162311	5.44524	0.00445018	0.947066	0.954448
TSS1_10887708	AT1G30690	-2.50819	3.99836	25.7973	5.10996e-06	1.62066e-05
TSS1_10898174	AT1G30720	-6.807	0.870736	10.22	0.00237436	0.00457346
TSS1_109057	AT1G01260	0.623089	3.31724	2.93433	0.0926095	0.117944
TSS1_10908847	AT1G30755	1.58569	0.260463	2.57928	0.114264	0.142641
TSS1_10909110	AT1G30757	2.83991	1.03167	11.2614	0.00147593	0.00298254
TSS1_10909570	AT1G30755	0.298773	4.24269	1.02968	0.314884	0.359065
TSS1_10925634	.	-4.84079	-0.0609028	2.62467	0.111316	0.13945
TSS1_10936918	AT1G30800	-0.709492	0.604338	0.335719	0.564787	0.607279
TSS1_10941829	AT1G30810	2.46399	5.03597	114.362	8.51831e-15	9.73594e-14
TSS1_10942283	AT1G30810	1.86929	0.546253	3.47562	0.0678694	0.0889345
TSS1_10942510	AT1G30810	5.453	0.415797	22.8797	1.43727e-05	4.21965e-05
TSS1_10949433	AT1G30820	-1.15169	3.86487	9.45697	0.00333432	0.00619799
TSS1_10960944	AT1G30825	-1.90771	5.28718	53.9414	1.3189e-09	7.10363e-09
TSS1_1096156	HOMER_RNA_00042771	-7.51743	1.5968	15.8745	0.000213509	0.000508488
TSS1_10967018	AT1G30835	-0.778819	4.74598	6.98437	0.0108105	0.0177122
TSS1_1096745	HOMER_RNA_00023536	-2.31916	2.02058	7.89679	0.00694143	0.0119612
TSS1_1097076	AT1G04170	-0.0946115	5.26285	0.159397	0.69133	0.726412
TSS1_10979677	AT1G30845	-4.36065	2.43666	20.4525	3.51718e-05	9.65931e-05
TSS1_10989504	AT1G30860	7.31633	7.19996	785.354	2.84708e-33	1.79967e-30
TSS1_10994100	AT1G30880	1.37295	6.62277	47.0437	7.91554e-09	3.82433e-08
TSS1_10994359	AT1G30890	-2.02702	5.36265	55.9085	8.08731e-10	4.46795e-09
TSS1_11000902	AT1G30910	0.421276	3.89472	1.83272	0.1816	0.217936
TSS1_11002634	.	-8.13343	1.81333	24.5541	8.49604e-06	2.59268e-05
TSS1_11002853	.	-7.22963	1.22985	13.7035	0.000521603	0.0011534
TSS1_11003787	.	-7.61364	1.90436	18.2733	8.27697e-05	0.000212633
TSS1_11005526	AT1G30920	2.29582	0.72879	5.9829	0.017828	0.0275495
TSS1_11013773	STRINGTIE_RNA_00026833	-1.49463	4.20953	13.3512	0.000596675	0.00130419
TSS1_11018843	AT1G30935	4.50654	2.90904	111.428	1.36261e-14	1.51627e-13
TSS1_11024216	.	-5.45055	0.433822	4.11549	0.0476726	0.0649953
TSS1_11040026	AT1G30960	-1.64795	5.85116	41.4544	3.72724e-08	1.63298e-07
TSS1_11043745	AT1G30970	-0.887186	6.11315	16.4587	0.000165627	0.00040362
TSS1_1104432	.	0.199994	0.273481	0.0355616	0.85115	0.871878
TSS1_1104493	AT1G04180	-7.32873	1.43784	13.9626	0.000467979	0.00104456
TSS1_11056902	AT1G31010	1.59654	0.483999	2.52659	0.117941	0.146884
TSS1_11057162	AT1G31020	-0.936474	5.00829	13.4032	0.000583644	0.0012789
TSS1_11067822	.	-5.68438	0.139539	4.79565	0.033081	0.0473126
TSS1_11084865	AT1G31070	-4.00622	4.01674	71.059	2.47488e-11	1.70352e-10
TSS1_1108659	AT1G04190	-2.08522	3.81829	22.401	1.71026e-05	4.9496e-05
TSS1_11091802	AT1G31080	-6.80911	0.990264	10.2458	0.00234682	0.00452809
TSS1_11102538	AT1G31095	-0.0381813	0.536336	0.0013051	0.971325	0.975526
TSS1_11107765	AT1G31120	-2.55176	0.799792	3.56442	0.0645572	0.0850497
TSS1_11108079	AT1G31120	0.781654	3.52236	4.85241	0.0320157	0.0459446
TSS1_11116021	AT1G31130	1.02205	5.90285	23.8084	1.02925e-05	3.0977e-05
TSS1_11119896	AT1G31150	-1.17808	1.28476	1.50532	0.225324	0.265123
TSS1_11124107	AT1G31160	-0.219684	4.24693	0.548943	0.462048	0.507401
TSS1_11133492	AT1G31170	2.71759	5.5952	139.159	2.177e-16	3.19406e-15
TSS1_11137396	AT1G31173	-1.06996	0.141282	0.786259	0.379352	0.424537
TSS1_1113889	.	-4.58896	4.69162	92.535	3.50174e-13	3.17346e-12
TSS1_11140627	AT1G31175	-1.27729	4.22063	13.7171	0.000513986	0.0011381
TSS1_1114385	AT1G04210	1.16219	5.71579	26.8699	3.62215e-06	1.17432e-05
TSS1_11144632	AT1G31180	-2.27803	5.27305	56.8912	6.35587e-10	3.56066e-09
TSS1_11144837	AT1G31190	2.68063	3.85915	71.4413	2.27955e-11	1.57583e-10
TSS1_11156708	AT1G31220	0.2328	3.98148	0.530851	0.469484	0.514582
TSS1_11163274	AT1G31230	-3.28599	4.19524	61.3525	2.18783e-10	1.31085e-09
TSS1_11164146	HOMER_RNA_00022588	-0.357474	0.543674	0.0784549	0.780502	0.808895
TSS1_11164928	AT1G31240	-6.11074	1.05848	6.88619	0.0114006	0.0185601
TSS1_11170994	AT1G31258	-1.80747	2.11371	6.11917	0.0166392	0.0259475
TSS1_11181644	AT1G31280	0.30914	5.80016	2.00967	0.162202	0.19645
TSS1_11190853	.	-2.77982	0.828978	4.37423	0.0413731	0.0573936
TSS1_11193718	AT1G31300	0.443092	4.83213	3.39157	0.0711775	0.0928432
TSS1_11213006	AT1G31320	-1.03046	1.86391	2.37968	0.128924	0.15916
TSS1_11215983	AT1G31330	-3.39028	5.17301	131.529	6.37651e-16	8.68886e-15
TSS1_1121651	.	-6.80841	0.937768	10.3201	0.00226956	0.00439429
TSS1_11219422	AT1G31340	-0.979261	4.77254	11.5331	0.00131468	0.00268813
TSS1_11222726	AT1G31350	-2.60571	2.06809	11.1969	0.00151871	0.00305919
TSS1_1122585	AT1G04220	-7.47183	1.51652	16.5913	0.000160194	0.00039126
TSS1_11228898	AT1G31355	-3.42323	1.61048	9.00973	0.00410233	0.00746761
TSS1_11232363	AT1G31360	2.33348	1.6529	15.6776	0.000227047	0.000538869
TSS1_11249356	AT1G31410	0.0649906	1.3098	0.00818345	0.928264	0.938132
TSS1_11249617	AT1G31420	-1.25728	3.65785	9.33828	0.00352213	0.00651199
TSS1_1125561	AT1G04230	2.04814	4.43367	59.3071	3.54816e-10	2.06396e-09
TSS1_11255757	AT1G31430	-1.31723	1.75815	3.12133	0.083081	0.106807
TSS1_11258692	AT1G31440	2.34061	4.87838	93.8978	2.73222e-13	2.51311e-12
TSS1_11261745	STRINGTIE_RNA_00002928	-3.66941	1.48344	10.536	0.00204009	0.00399384
TSS1_11262696	AT1G31460	-0.172065	0.907799	0.024717	0.875677	0.893383
TSS1_11265021	AT1G31470	2.15019	2.26942	20.5593	3.37909e-05	9.31266e-05
TSS1_11265879	AT1G31480	4.0291	3.9796	168.438	5.08044e-18	9.55458e-17
TSS1_11276528	AT1G31500	-0.288916	4.61081	1.08776	0.301742	0.345655
TSS1_11291072	.	-6.83738	0.843493	10.3117	0.00227812	0.00440899
TSS1_11293753	AT1G31540	-6.67072	0.77111	8.82597	0.00450213	0.00812455
TSS1_11299882	.	-5.81831	0.0482179	5.21993	0.0265605	0.0390548
TSS1_11311249	AT1G31580	-5.45415	-0.174567	4.09329	0.0483578	0.065764
TSS1_11316473	AT1G31600	1.88237	4.91676	60.6948	2.55335e-10	1.51352e-09
TSS1_11330701	AT1G31650	-3.4324	1.28296	8.86537	0.00438832	0.00793867
TSS1_11333477	AT1G31660	-0.136434	7.21693	0.46565	0.497992	0.542294
TSS1_11348591	.	-1.28765	0.723768	0.732364	0.396003	0.441435
TSS1_11359608	AT1G31730	1.4742	4.72405	36.984	1.3819e-07	5.55101e-07
TSS1_11372035	AT1G31750	4.9645	5.71307	410.94	1.66981e-26	1.39187e-24
TSS1_11372349	.	-6.20968	0.812471	6.82766	0.0117342	0.0190404
TSS1_11373482	AT1G31760	-0.976074	3.95917	7.48154	0.0084801	0.0142901
TSS1_11373801	AT1G09105	1.45867	1.53696	4.79844	0.0329441	0.0471435
TSS1_11391261	AT1G31780	-0.998979	5.7037	19.6379	4.78563e-05	0.000128498
TSS1_11396003	AT1G31790	1.5466	5.14779	46.2887	9.70617e-09	4.62659e-08
TSS1_11396348	AT1G31800	-4.48159	3.07541	38.0753	9.97317e-08	4.09508e-07
TSS1_11406227	AT1G31810	1.07473	3.36264	8.51128	0.00518239	0.00921835
TSS1_11412148	AT1G31812	-1.75544	6.27371	62.1218	1.82826e-10	1.10678e-09
TSS1_1141365	AT1G04260	1.43507	5.90634	46.9808	8.05065e-09	3.88549e-08
TSS1_11414447	AT1G31814	0.00635469	2.96344	0.000200342	0.988761	0.990676
TSS1_11416403	AT1G31817	-1.91192	3.19493	12.3673	0.000909619	0.0019239
TSS1_11418308	AT1G31820	-0.427191	0.406226	0.147252	0.702724	0.736785
TSS1_11420815	AT1G31830	1.61293	7.04282	71.3186	2.34042e-11	1.61536e-10
TSS1_11423614	AT1G31835	-4.36247	4.03745	43.3367	2.18881e-08	9.93193e-08
TSS1_11423975	AT1G31840	-0.638178	2.0874	0.939809	0.336768	0.381211
TSS1_114265	AT1G01290	-0.273397	3.39309	0.464939	0.498319	0.542546
TSS1_11430248	AT1G31850	-0.553992	4.0174	2.87852	0.0956851	0.121548
TSS1_1143051	AT1G04270	-3.05722	9.55877	223.944	1.36882e-20	3.95291e-19
TSS1_11436598	AT1G31860	-3.46671	1.82405	9.98985	0.00261205	0.00497946
TSS1_11436766	AT1G31870	1.28141	3.4872	12.3943	0.000918478	0.00194156
TSS1_11445490	AT1G31880	-0.231634	5.03211	0.873584	0.35424	0.399143
TSS1_1145205	.	-6.96266	1.02202	11.4932	0.00134707	0.00274431
TSS1_11453602	STRINGTIE_RNA_00013888	-3.60936	1.5229	9.8575	0.00277456	0.00525634
TSS1_11454924	.	-1.15678	7.90488	32.9586	4.77758e-07	1.76778e-06
TSS1_11457133	AT1G31910	-0.391799	6.95222	3.72568	0.0589868	0.0785479
TSS1_1145942	HOMER_RNA_00027543	-1.43895	1.60892	3.10196	0.0840155	0.107929
TSS1_11463751	AT1G31920	-8.23329	2.09704	27.1702	3.32305e-06	1.08337e-05
TSS1_11465014	AT1G31930	2.51924	4.99163	111.293	1.39277e-14	1.54604e-13
TSS1_11465699	AT1G31930	0.954965	0.295598	0.740242	0.395861	0.441298
TSS1_11469482	AT1G31935	-2.99421	0.898422	5.95958	0.0180404	0.0278417
TSS1_11471267	AT1G31940	0.185188	1.33142	0.0564578	0.813116	0.838086
TSS1_11472160	STRINGTIE_RNA_00020532	3.38306	2.91515	58.7046	9.6544e-10	5.28114e-09
TSS1_11472528	AT1G06473	1.27561	3.76282	15.1874	0.000277368	0.000646501
TSS1_11473101	.	-1.96754	1.42676	3.7885	0.056961	0.076113
TSS1_1147715	AT1G04295	-7.56745	1.59312	17.0478	0.000133658	0.000331429
TSS1_11478756	STRINGTIE_RNA_00024048	-1.28388	3.02827	6.94041	0.011047	0.0180554
TSS1_11479866	AT1G31970	-0.456725	7.42941	4.8162	0.0326354	0.0467428
TSS1_1148382	AT1G04290	-2.97583	4.14689	52.7385	1.78692e-09	9.44993e-09
TSS1_11528495	AT1G32050	1.20221	9.31738	43.2466	2.24473e-08	1.01715e-07
TSS1_11532104	AT1G32060	-6.05855	0.315567	6.286	0.0153608	0.0241703
TSS1_11532562	AT1G32060	-9.37566	3.08707	58.4296	4.92109e-10	2.80381e-09
TSS1_11536297	AT1G32070	-1.70639	3.15708	12.0205	0.00105744	0.00220743
TSS1_11539780	AT1G32080	-3.73667	2.88475	29.7656	1.33701e-06	4.63594e-06
TSS1_11544118	AT1G32090	-1.4039	4.15151	13.8191	0.000489635	0.00108884
TSS1_1154592	AT1G04300	1.78736	6.01933	75.6752	9.32826e-12	6.86304e-11
TSS1_11547994	AT1G32100	-5.75842	0.21023	4.76833	0.033563	0.0478547
TSS1_11550157	.	-5.36438	0.065595	3.5608	0.0649777	0.0855473
TSS1_11552764	AT1G32120	2.64591	1.99993	26.2451	4.37641e-06	1.40208e-05
TSS1_11556478	.	-8.46822	2.17415	31.3146	8.4974e-07	3.03368e-06
TSS1_11556760	AT1G32127	0.0153667	2.48085	0.00104651	0.974316	0.977969
TSS1_11557111	AT1G32127	4.81083	2.91578	107.134	2.75302e-14	2.92883e-13
TSS1_11561855	AT1G32130	2.17173	6.24909	113.332	1.00351e-14	1.13668e-13
TSS1_11565506	AT1G32150	-0.0595679	2.62667	0.0156127	0.901039	0.914831
TSS1_11568348	HOMER_RNA_00040774	-4.71609	-0.154007	2.43385	0.12486	0.15457
TSS1_11568682	AT1G32160	0.213302	3.89638	0.377778	0.54181	0.585082
TSS1_11575321	AT1G32170	-3.6128	2.70313	19.5643	4.92159e-05	0.000131837
TSS1_1157786	AT1G04310	-1.23847	1.63119	2.65626	0.109124	0.136914
TSS1_11595830	AT1G32190	-7.95765	2.26367	23.8156	1.06251e-05	3.18809e-05
TSS1_11605053	AT1G32200	-3.06491	5.50899	105.602	3.55456e-14	3.73098e-13
TSS1_11607730	AT1G32210	-3.49926	6.93413	183.597	8.08792e-18	1.48068e-16
TSS1_11607902	AT1G32220	-0.649498	5.72626	6.09804	0.0188616	0.0289442
TSS1_11612244	AT1G32230	2.52264	8.89641	175.483	2.21723e-18	4.44933e-17
TSS1_1161919	AT1G04330	1.63565	0.364986	2.67118	0.108357	0.136035
TSS1_11628513	.	-6.11072	0.415424	6.47091	0.0140043	0.0222512
TSS1_11629070	.	-6.52351	0.702696	8.4935	0.00526138	0.00934923
TSS1_11629661	.	6.51206	-0.64665	16.3103	0.000179212	0.00043403
TSS1_11630645	AT1G32240	0.0574899	2.83045	0.0110587	0.916649	0.928192
TSS1_11633793	.	-5.45654	0.760061	4.37546	0.0414042	0.0574299
TSS1_11641867	AT1G32260	1.45525	4.2992	29.8571	1.29739e-06	4.50947e-06
TSS1_1164817	AT1G04340	-1.28547	4.87883	20.3294	3.68384e-05	0.000100866
TSS1_1165070	AT1G04350	-1.06166	0.63046	0.468495	0.496688	0.541081
TSS1_1165274	AT1G04350	3.17005	1.54047	28.188	2.2589e-06	7.56094e-06
TSS1_11653542	AT1G32310	-0.551699	4.95523	4.77317	0.0333886	0.0476417
TSS1_11660478	AT1G32330	0.285324	4.4634	1.09592	0.299956	0.343869
TSS1_11666111	AT1G32340	1.12006	3.4011	10.2716	0.00229851	0.00444392
TSS1_11668686	AT1G32350	5.61238	0.464008	34.4961	2.95337e-07	1.13048e-06
TSS1_1167067	HOMER_RNA_00035878	1.11405	2.93263	5.58086	0.0218945	0.0329626
TSS1_11670746	.	-3.91351	8.53799	202.686	1.68327e-16	2.52003e-15
TSS1_11671646	AT1G09125	0.105352	3.38436	0.06226	0.803932	0.829559
TSS1_11672355	AT1G06537	-3.00562	5.92816	105.135	4.74473e-14	4.89443e-13
TSS1_11672976	AT1G32360	0.629081	3.08119	2.41758	0.125982	0.155807
TSS1_11676985	AT1G32370	0.833508	2.77569	3.59161	0.063579	0.0838532
TSS1_11681851	AT1G32380	3.63784	4.01135	138.566	2.36284e-16	3.44893e-15
TSS1_11684687	AT1G06547	-3.56586	8.74672	238.775	3.44869e-21	1.09607e-19
TSS1_1168896	AT1G04360	1.13785	3.55329	12.382	0.000903834	0.00191274
TSS1_11691451	AT1G32400	3.78575	8.05701	332.668	2.18216e-24	1.22308e-22
TSS1_11693832	AT1G32410	1.02709	3.60411	8.64138	0.0049077	0.00877846
TSS1_11695574	AT1G32415	-1.78887	2.35745	7.93076	0.00682933	0.0117894
TSS1_11698837	AT1G06567	-5.53888	0.761569	4.60298	0.036648	0.0516066
TSS1_117046	AT1G01300	-4.28619	4.72681	78.1862	5.56922e-12	4.23574e-11
TSS1_11712144	AT1G32440	0.740173	0.985514	0.947199	0.334892	0.379239
TSS1_11719970	AT1G32450	5.36209	1.02623	46.4014	9.41407e-09	4.49489e-08
TSS1_11738263	AT1G32460	0.76624	5.50573	11.9218	0.00110397	0.00229486
TSS1_11740328	AT1G32470	-11.0268	4.37759	159.834	2.02247e-17	3.47346e-16
TSS1_11749706	AT1G32490	2.17907	5.64505	101.352	7.31966e-14	7.29274e-13
TSS1_11752023	AT1G32500	-0.787339	4.49703	6.20526	0.0159319	0.0249379
TSS1_11762605	AT1G32530	2.31607	5.83224	104.539	5.47498e-14	5.57444e-13
TSS1_11763780	.	-5.36931	0.0965986	3.68012	0.0606112	0.0804332
TSS1_1176583	STRINGTIE_RNA_00000369	-7.64402	1.86119	19.0249	6.19928e-05	0.000163428
TSS1_11767641	AT1G32540	-7.02055	0.971484	11.3132	0.00145808	0.00294882
TSS1_11767887	AT1G32540	-5.88296	0.0891131	5.47268	0.0233065	0.0348281
TSS1_11768750	.	-5.45777	-0.125125	4.1263	0.0473925	0.0646638
TSS1_11774173	AT1G32550	2.29411	5.31888	108.022	2.37677e-14	2.56209e-13
TSS1_11774484	AT1G32560	3.84532	8.26932	289.076	4.26637e-21	1.33543e-19
TSS1_11782297	.	-5.94487	0.816138	5.50671	0.0228475	0.0342096
TSS1_1178399	AT1G04380	1.80362	0.457645	3.24006	0.0777037	0.100507
TSS1_11784068	AT1G32580	0.718257	8.36133	15.2223	0.00027342	0.000638542
TSS1_11785497	.	-5.68888	0.138211	4.84969	0.032149	0.0461072
TSS1_11785806	AT1G32583	-9.63638	3.84119	75.1532	1.2165e-11	8.79932e-11
TSS1_11797133	AT1G32610	-0.0878274	3.56138	0.0512213	0.82183	0.84588
TSS1_11797383	AT1G32630	0.246262	5.26231	1.00201	0.321564	0.366003
TSS1_11800988	AT1G32640	-2.32978	4.74388	48.4877	5.57806e-09	2.75704e-08
TSS1_11810242	.	-4.70743	-0.0144034	2.36816	0.129949	0.160313
TSS1_11821738	AT1G32690	-1.92314	5.69508	58.8346	4.00123e-10	2.30336e-09
TSS1_11827455	AT1G32700	2.49047	4.33472	77.5955	8.3014e-12	6.1473e-11
TSS1_11830842	.	-5.68775	0.500214	4.95824	0.0303613	0.0439003
TSS1_11831113	AT1G06607	-4.96979	-0.0244812	2.92043	0.0934793	0.118965
TSS1_11833072	AT1G32710	7.43674	6.68606	739.362	1.25718e-32	5.60947e-30
TSS1_11834274	AT1G32713	-1.94886	3.78759	12.9001	0.000723184	0.001558
TSS1_1183703	AT1G04390	0.280223	5.04397	1.31415	0.256838	0.298621
TSS1_1183970	STRINGTIE_RNA_00029872	-6.10888	0.905685	6.62167	0.0129927	0.020833
TSS1_11840667	.	-5.28165	0.264774	3.79152	0.05697	0.0761206
TSS1_11840915	AT1G32730	0.233118	3.68687	0.484281	0.489556	0.534334
TSS1_11844755	.	0.239075	-0.00635648	0.0407223	0.840854	0.862924
TSS1_11844813	AT1G32740	-3.06055	2.00228	6.75214	0.0121235	0.0196009
TSS1_11846036	HOMER_RNA_00037022	3.46296	1.84813	41.4395	3.74317e-08	1.63933e-07
TSS1_118546	STRINGTIE_RNA_00022754	5.40479	1.88708	75.892	8.91843e-12	6.58494e-11
TSS1_11856771	AT1G32750	2.17896	1.51685	12.0499	0.00104397	0.00218151
TSS1_11858151	AT1G32760	1.75352	3.32749	23.4315	1.17797e-05	3.50724e-05
TSS1_11859185	.	-5.28165	0.0567207	3.45219	0.0688831	0.090133
TSS1_11872852	AT1G32780	-8.17101	1.998	23.6716	1.15521e-05	3.44352e-05
TSS1_11873288	AT1G06617	-5.94491	0.647694	5.81183	0.0195209	0.0298132
TSS1_11874909	HOMER_RNA_00039405	-2.04001	0.930974	2.23685	0.140737	0.172341
TSS1_11875162	HOMER_RNA_00039405	-0.475289	0.941925	0.248456	0.620245	0.660379
TSS1_11877295	AT1G32790	3.63645	6.27975	279.336	1.10834e-22	4.46394e-21
TSS1_11881502	AT1G32810	1.84419	5.57136	71.867	2.08079e-11	1.44581e-10
TSS1_1188343	AT1G04400	1.09831	5.19252	23.7633	1.04595e-05	3.1442e-05
TSS1_1188477	.	-0.961722	0.716359	0.661695	0.419633	0.465041
TSS1_1189340	.	-7.85272	1.86696	21.1998	2.73856e-05	7.67756e-05
TSS1_11907952	.	-5.87875	0.488965	5.53062	0.0225439	0.0338173
TSS1_11908893	AT1G32860	-3.22246	2.60522	15.247	0.000270673	0.000632971
TSS1_11911721	AT1G32870	1.52674	3.23844	16.4994	0.00016295	0.000397609
TSS1_1191349	AT1G04410	-3.71126	9.12224	305.756	1.47155e-23	7.18595e-22
TSS1_1191613	AT1G04420	-1.84326	2.63389	9.1829	0.00378494	0.00695439
TSS1_11923669	AT1G32900	-8.92749	2.82561	43.6564	2.17019e-08	9.8533e-08
TSS1_11927788	AT1G06627	-2.70135	1.21088	4.65739	0.0355099	0.0502105
TSS1_11928807	AT1G32920	-0.152485	4.99424	0.344034	0.560021	0.602688
TSS1_11929962	HOMER_RNA_00037036	-0.146096	0.509821	0.0178652	0.894181	0.909245
TSS1_11931260	AT1G32928	-1.3342	2.62752	5.53928	0.0223684	0.0335829
TSS1_11934748	AT1G32930	-7.98665	2.30322	24.4753	8.41654e-06	2.57152e-05
TSS1_11937180	AT1G32940	-1.87344	3.5251	17.0418	0.000131244	0.000325904
TSS1_1194170	AT1G04425	-0.655828	0.75664	0.381189	0.539634	0.582953
TSS1_11955821	AT1G32990	-3.42221	7.0789	210.909	4.89598e-20	1.30003e-18
TSS1_11966509	AT1G33040	-3.13911	5.56241	117.703	5.03869e-15	5.99062e-14
TSS1_11971051	AT1G33050	2.75459	5.20594	144.063	1.11612e-16	1.71843e-15
TSS1_11972023	.	1.12519	0.745637	0.954027	0.333205	0.377516
TSS1_11972590	AT1G33055	-5.90057	5.27426	176.485	2.76958e-18	5.46615e-17
TSS1_11973508	.	1.09387	-0.541618	0.622501	0.434438	0.479883
TSS1_11978520	AT1G33060	1.22539	5.15589	26.5148	3.98826e-06	1.28533e-05
TSS1_1198261	AT1G04430	-6.1439	3.70135	73.0991	1.60074e-11	1.13833e-10
TSS1_1198786	AT1G04430	-9.65761	3.17764	66.1595	8.32271e-11	5.29471e-10
TSS1_12002864	AT1G33102	3.8976	3.3653	111.638	1.31736e-14	1.46878e-13
TSS1_12004967	AT1G33110	1.04624	5.02083	14.7168	0.000398839	0.000902993
TSS1_120170	AT1G01310	5.07509	0.114478	24.5007	8.0479e-06	2.4675e-05
TSS1_1202320	AT1G04440	2.03957	1.81478	14.5867	0.000355337	0.000810549
TSS1_120454	HOMER_RNA_00035736	2.69957	0.535777	9.65178	0.00304856	0.00572385
TSS1_12046650	AT1G33230	1.85112	5.86142	74.5848	1.17078e-11	8.4821e-11
TSS1_12051115	.	-6.93217	0.931747	11.1476	0.00156867	0.00314869
TSS1_12051841	HOMER_RNA_00039413	-7.448	1.49574	15.5574	0.000242719	0.00057269
TSS1_12053814	HOMER_RNA_00004220	-7.78394	2.53675	22.4795	1.71526e-05	4.96343e-05
TSS1_12054531	AT1G33240	-4.97839	4.226	65.8482	7.79415e-11	4.98493e-10
TSS1_12056925	HOMER_RNA_00028716	-6.47544	0.727898	8.04116	0.00651813	0.0113166
TSS1_12057282	HOMER_RNA_00028716	-6.7148	0.668325	8.72991	0.00479053	0.00859387
TSS1_12059489	AT1G33250	2.14522	3.99004	53.4213	1.50331e-09	8.03033e-09
TSS1_12064530	AT1G33260	-1.47216	2.6966	6.54199	0.0134579	0.0214776
TSS1_12066647	AT1G33265	0.279265	6.24836	1.86392	0.177989	0.213975
TSS1_12070360	AT1G33270	2.53906	4.55186	87.9707	8.18193e-13	7.03127e-12
TSS1_1207285	AT1G04445	-5.28417	0.431034	3.51189	0.0666028	0.0874358
TSS1_12074099	AT1G33290	1.67123	5.39625	54.714	1.0872e-09	5.91733e-09
TSS1_120800	.	1.01745	2.15956	3.29042	0.0753965	0.0977675
TSS1_12083890	AT1G06667	-0.66287	4.12658	3.81418	0.0561552	0.075151
TSS1_12084963	AT1G33330	-0.432433	1.75567	0.404514	0.527528	0.571312
TSS1_12088924	.	-6.16484	0.604635	6.7954	0.0119224	0.0193169
TSS1_12089173	AT1G33355	-1.33501	0.906786	1.39659	0.242616	0.283738
TSS1_12091521	AT1G33350	-0.11074	0.659404	0.0130822	0.909375	0.922016
TSS1_12091859	AT1G33360	-0.175	3.38186	0.208078	0.650157	0.688551
TSS1_12091867	AT1G33350	-2.70402	1.59712	8.18444	0.00605037	0.0105852
TSS1_12096492	HOMER_RNA_00012888	-3.24949	2.59083	16.0079	0.000198591	0.0004759
TSS1_12104656	AT1G33390	0.0664985	5.37278	0.0803666	0.777915	0.806517
TSS1_12104963	.	-2.4795	0.948019	3.68849	0.0602231	0.079989
TSS1_12109524	AT1G33400	-1.42917	2.85277	5.40597	0.0239633	0.0356831
TSS1_12118856	AT1G33410	-0.00997824	5.57609	0.00167801	0.967485	0.972657
TSS1_12118978	AT1G33415	-0.020797	2.37091	0.00155124	0.968732	0.973609
TSS1_12123431	AT1G33420	0.158911	3.1057	0.162165	0.688805	0.724093
TSS1_12144503	AT1G33470	-5.25008	3.04599	40.4248	5.01068e-08	2.15463e-07
TSS1_12148251	AT1G33475	-6.4838	0.621939	8.19923	0.0060463	0.0105806
TSS1_12150219	AT1G33480	-0.900833	2.66555	3.32664	0.0738546	0.095976
TSS1_12152368	AT1G33490	3.59066	6.65578	279.919	1.05822e-22	4.27723e-21
TSS1_12152587	AT1G33500	0.58709	1.29695	0.649733	0.423841	0.469248
TSS1_1215832	AT1G04263	1.04376	7.21535	30.3797	1.09333e-06	3.84661e-06
TSS1_12158979	AT1G33520	2.60407	4.96223	120.153	3.45133e-15	4.2225e-14
TSS1_1216098	AT1G04480	-3.47704	5.24527	113.042	1.05129e-14	1.18725e-13
TSS1_12169067	AT1G33560	-0.448338	4.17202	1.84875	0.179735	0.21587
TSS1_12177772	AT1G33590	-3.1806	6.26432	162.188	1.08435e-17	1.94601e-16
TSS1_12180765	AT1G33600	-2.52664	5.01834	74.2549	1.25458e-11	9.05466e-11
TSS1_12188892	AT1G33610	-7.91259	1.66644	20.7121	3.28114e-05	9.06466e-05
TSS1_12200815	AT1G33660	1.74874	3.91228	27.2146	3.37334e-06	1.09882e-05
TSS1_12203948	AT1G33680	3.04187	3.39212	72.1471	1.9599e-11	1.37019e-10
TSS1_12214187	AT1G33700	4.86204	0.77276	22.0695	1.93055e-05	5.54412e-05
TSS1_12233731	AT1G33750	-6.21708	0.47821	6.78217	0.0120005	0.0194241
TSS1_12246122	AT1G33780	0.0534655	3.11408	0.0167852	0.897411	0.911836
TSS1_12254907	STRINGTIE_RNA_00033283	0.771149	0.866526	0.723422	0.398883	0.444362
TSS1_12256664	AT1G33790	-1.38938	5.65237	27.8357	2.54342e-06	8.45306e-06
TSS1_12257481	.	-7.07372	1.40624	12.514	0.000864587	0.00183651
TSS1_12258419	HOMER_RNA_00012934	0	-0.191007	0	1	1
TSS1_12265070	AT1G33810	-1.73982	7.97069	79.4473	4.31456e-12	3.3316e-11
TSS1_1226588	AT1G04510	1.48856	5.58937	44.6902	1.50278e-08	6.99186e-08
TSS1_12295553	.	-7.3924	1.51774	15.0061	0.000303891	0.000702421
TSS1_1231626	AT1G04520	-8.95482	2.85068	42.3241	3.14517e-08	1.39332e-07
TSS1_12323646	AT1G33930	-5.94595	0.129074	5.66991	0.0210645	0.0318745
TSS1_12324088	HOMER_RNA_00031405	-6.77665	0.842453	9.42989	0.00340329	0.00630919
TSS1_12351240	AT1G33970	2.6349	6.00972	147.244	7.30021e-17	1.14806e-15
TSS1_12351596	AT1G33980	-0.0666461	3.51983	0.0321506	0.858387	0.877987
TSS1_12355834	AT1G33990	1.37213	4.85992	33.428	4.12099e-07	1.54239e-06
TSS1_12358966	AT1G34000	-1.61562	4.57267	25.8059	5.32339e-06	1.68179e-05
TSS1_12359700	.	-7.59035	1.55344	17.8417	9.78778e-05	0.000249
TSS1_12359766	HOMER_RNA_00028742	-6.48125	0.92779	8.42514	0.0054336	0.00962233
TSS1_1236031	AT1G04530	1.52922	6.74933	63.2111	1.42083e-10	8.71789e-10
TSS1_12361149	AT1G34010	-7.49516	1.94288	17.6155	0.000106918	0.000269917
TSS1_12366858	AT1G34020	-0.0534357	1.90654	0.00699446	0.933666	0.943032
TSS1_1236728	AT1G04540	-7.12495	1.03031	12.2651	0.00096247	0.00202608
TSS1_12371549	AT1G34030	-2.37518	9.66774	135.598	3.57517e-16	5.07095e-15
TSS1_12385748	AT1G09185	0.973857	0.469346	0.879307	0.352681	0.397465
TSS1_12386252	AT1G34044	-2.52997	2.67547	16.5563	0.000159274	0.00038918
TSS1_12388777	AT1G34046	-5.53771	0.843419	4.66137	0.035525	0.0502241
TSS1_1239055	STRINGTIE_RNA_00036348	-8.26989	2.10786	27.8736	2.6223e-06	8.68476e-06
TSS1_12401018	AT1G34065	-4.62038	4.801	116.467	6.11149e-15	7.16872e-14
TSS1_1240414	AT1G04550	-1.26693	3.09516	7.05053	0.0104647	0.0172174
TSS1_12412329	AT1G34095	2.30658	0.900977	6.27915	0.0156339	0.0245373
TSS1_12417659	.	-0.340104	1.41951	0.186847	0.667323	0.704701
TSS1_12418417	STRINGTIE_RNA_00020660	0.601417	3.56006	2.96446	0.0909953	0.11607
TSS1_12421644	AT1G34110	-7.01588	1.93507	13.1458	0.000660073	0.00143081
TSS1_12426810	AT1G34120	-1.14522	1.6351	1.73496	0.193494	0.230773
TSS1_1242705	AT1G04555	-0.24273	3.53996	0.391832	0.534048	0.577549
TSS1_12429920	AT1G34130	-1.0246	5.62822	18.9908	6.12938e-05	0.000161697
TSS1_12435928	AT1G34150	-0.083581	3.06462	0.039453	0.84332	0.865104
TSS1_12441373	AT1G34160	0.806443	1.80972	1.64807	0.204854	0.243048
TSS1_1244185	.	8.94619	0.998593	67.9871	5.564e-11	3.63939e-10
TSS1_12448567	AT1G34180	3.86015	3.76953	126.948	1.24243e-15	1.63049e-14
TSS1_1244960	AT1G04560	4.71534	9.49588	446.761	2.35107e-27	2.31606e-25
TSS1_12451236	.	-1.74533	0.600395	1.47178	0.230491	0.270587
TSS1_12451451	AT1G34190	1.03756	3.53959	9.60371	0.0031166	0.00583906
TSS1_12454411	HOMER_RNA_00037079	3.39621	4.68424	157.038	2.05993e-17	3.52449e-16
TSS1_12455755	AT1G34200	1.16684	3.94241	14.3618	0.000390137	0.000884965
TSS1_12458764	AT1G34210	-4.49066	3.20241	40.7109	4.6136e-08	1.99633e-07
TSS1_12465998	AT1G34220	1.78185	4.83508	57.49	5.49393e-10	3.1084e-09
TSS1_12466251	.	-8.88117	3.00685	42.5159	2.9806e-08	1.32681e-07
TSS1_12472876	AT1G34245	-5.06259	2.69546	34.0802	3.3607e-07	1.27269e-06
TSS1_12485313	AT1G34260	2.15216	3.67895	43.5387	2.06865e-08	9.42429e-08
TSS1_1248672	AT1G04570	0.0311393	1.3439	0.00136968	0.970618	0.974988
TSS1_12494494	AT1G34270	-0.16483	1.26318	0.0420982	0.838225	0.860731
TSS1_12503432	AT1G34300	0.845577	1.66838	1.99078	0.164152	0.198662
TSS1_12520128	AT1G34320	0.458936	4.04189	2.09757	0.153474	0.186623
TSS1_12530854	AT1G34340	1.14841	1.89256	4.19884	0.0454593	0.0623026
TSS1_12534285	.	-6.25653	0.445733	6.93723	0.0111181	0.0181585
TSS1_12534456	AT1G34350	-2.69847	4.79625	49.5248	6.21355e-08	2.62378e-07
TSS1_12536363	AT1G34355	-0.616996	2.36643	1.27379	0.264183	0.306331
TSS1_12542863	AT1G34360	0.0872792	4.15583	0.0726883	0.788518	0.816171
TSS1_12545988	HOMER_RNA_00037085	6.88164	-0.500698	20.4897	3.56476e-05	9.78526e-05
TSS1_12550497	AT1G34370	4.03681	6.22976	305.868	1.45947e-23	7.1423e-22
TSS1_12554339	AT1G34380	-2.67286	5.03312	70.6831	2.68392e-11	1.83906e-10
TSS1_1257631	AT1G04580	3.44502	0.770111	21.8699	2.07733e-05	5.93187e-05
TSS1_12582122	AT1G34418	2.12401	7.8772	125.745	1.48447e-15	1.92591e-14
TSS1_12590205	AT1G34430	-4.01621	4.26386	77.014	7.07648e-12	5.30061e-11
TSS1_12591566	.	-1.87892	2.27538	5.2917	0.0254273	0.0375912
TSS1_12596129	.	3.10204	0.081289	9.76427	0.00289537	0.00546101
TSS1_12604427	AT1G34470	-1.08199	2.79131	4.11603	0.0477127	0.0650384
TSS1_1261446	AT1G04590	1.20484	4.33612	19.0522	5.98648e-05	0.000158184
TSS1_12651093	AT1G34550	-0.622151	5.09272	6.10141	0.0167892	0.0261511
TSS1_12656557	AT1G34570	0.258627	5.73669	1.45051	0.233843	0.274168
TSS1_12660506	AT1G34580	3.68941	2.10191	38.1527	9.74657e-08	4.00493e-07
TSS1_12661608	.	8.38715	0.903868	49.7768	4.21889e-09	2.11605e-08
TSS1_12685200	AT1G34630	0.181005	2.86188	0.169936	0.681845	0.717707
TSS1_12688495	AT1G34640	-2.74351	5.16432	73.9882	1.32688e-11	9.542e-11
TSS1_12737956	AT1G34750	-7.07488	1.42017	12.8463	0.000749867	0.00161057
TSS1_12745643	AT1G34760	1.03003	2.8582	5.51678	0.0226294	0.0339188
TSS1_12746525	AT1G34770	-1.05311	3.56142	5.80136	0.0195543	0.0298542
TSS1_12750368	AT1G34780	2.42869	2.44689	28.3603	2.13198e-06	7.16092e-06
TSS1_12751218	AT1G34844	-1.59066	3.85644	16.5988	0.000156587	0.000383439
TSS1_128320	.	1.11437	3.40808	8.60209	0.00496528	0.0088696
TSS1_12840356	.	0.141503	5.51924	0.388409	0.535832	0.579314
TSS1_12841684	HOMER_RNA_00026905	6.51207	-0.382663	16.8936	0.000142066	0.000350256
TSS1_12852005	AT1G35140	-5.18156	0.189895	3.54727	0.0652907	0.0859116
TSS1_1286560	AT1G04620	0.554605	3.48579	2.31377	0.134228	0.165143
TSS1_12867194	AT1G35160	-0.0402347	5.9777	0.0355951	0.851081	0.871846
TSS1_1287766	.	6.03014	0.485554	32.7387	5.12157e-07	1.88617e-06
TSS1_12878701	AT1G35180	-5.53778	-0.126367	4.3353	0.042411	0.0586618
TSS1_12890448	AT1G35190	2.50526	4.24615	76.3509	8.11122e-12	6.02019e-11
TSS1_12908913	AT1G35220	-1.00353	5.18408	16.2162	0.000182585	0.000441401
TSS1_1291078	AT1G04630	-1.36184	5.89447	34.593	2.86606e-07	1.09946e-06
TSS1_1291300	AT1G04635	-1.12334	5.19333	15.9852	0.000200421	0.000479728
TSS1_1292111	AT1G04640	-1.48872	6.83317	45.0148	1.45248e-08	6.77598e-08
TSS1_12924955	AT1G06833	-3.20987	1.59496	7.82143	0.00719707	0.0123642
TSS1_12936500	AT1G35255	-5.28038	-0.274455	3.64747	0.0618367	0.0818283
TSS1_12941646	AT1G35270	-6.48465	0.624329	7.95528	0.00679062	0.0117324
TSS1_12948841	AT1G35290	-6.90444	0.885846	10.4391	0.00215121	0.00418795
TSS1_12961293	AT1G35320	-8.26173	2.54862	29.1414	1.72091e-06	5.8598e-06
TSS1_12961497	.	-7.53188	1.95167	17.6421	0.00010581	0.000267238
TSS1_12977765	AT1G35340	-0.922181	3.95571	7.00421	0.0107056	0.0175631
TSS1_12984645	AT1G35350	-5.53425	-0.127115	4.30908	0.0430151	0.0593387
TSS1_1298974	AT1G04650	-0.432658	0.864521	0.199981	0.656574	0.694704
TSS1_12996269	AT1G06883	-6.00133	0.546516	6.10546	0.016821	0.0261869
TSS1_1301365	AT1G04660	1.08497	2.42235	4.70831	0.0345596	0.0490818
TSS1_13026352	AT1G35420	-2.40229	1.1468	5.69196	0.02068	0.031417
TSS1_13028495	.	0.660616	2.24965	0.662589	0.419321	0.464764
TSS1_13040036	AT1G35460	2.12648	4.15791	56.0612	7.78886e-10	4.31144e-09
TSS1_13040538	HOMER_RNA_00013008	-7.82924	1.78077	20.5892	3.43487e-05	9.45835e-05
TSS1_13040900	.	-8.05243	1.7955	23.638	1.13172e-05	3.38061e-05
TSS1_13047798	.	-5.88402	0.557606	5.64895	0.0212149	0.0320753
TSS1_13050884	AT1G06903	-7.77594	1.81124	17.7584	0.000112347	0.000282431
TSS1_13054994	AT1G35470	1.28348	4.70635	26.5497	3.94075e-06	1.27074e-05
TSS1_130576	AT1G01320	-1.83252	5.167	36.1876	1.75786e-07	6.93272e-07
TSS1_13061645	AT1G35490	4.37567	0.145046	19.4086	5.22272e-05	0.000139362
TSS1_13065835	STRINGTIE_RNA_00009902	-7.07126	1.14419	11.9779	0.00109002	0.00226857
TSS1_13067172	AT1G35501	-8.38766	2.57385	30.6699	1.04543e-06	3.68548e-06
TSS1_13071245	AT1G35510	-5.74304	3.57308	57.8108	5.08309e-10	2.88888e-09
TSS1_13076683	AT1G35513	-7.17487	1.95477	14.3734	0.000394423	0.000894152
TSS1_13078618	AT1G35516	2.03976	6.69614	107.923	2.41597e-14	2.60066e-13
TSS1_1307882	AT1G04680	-5.2507	4.46969	116.605	6.74113e-15	7.83458e-14
TSS1_130791	AT1G01335	-2.03853	0.430206	2.17463	0.14627	0.178453
TSS1_13079445	HOMER_RNA_00031440	-2.0048	1.85033	5.4054	0.0239703	0.0356912
TSS1_13089804	AT1G35530	-0.421301	0.75853	0.187565	0.666723	0.7041
TSS1_13116080	HOMER_RNA_00004410	-6.83665	2.08162	11.835	0.00115997	0.00239878
TSS1_13125216	AT1G35580	-4.17552	3.05705	32.3904	5.7203e-07	2.09278e-06
TSS1_1313583	AT1G04690	-0.00159509	4.92369	3.83287e-05	0.995084	0.995966
TSS1_13145604	AT1G35612	-4.05947	2.17411	16.4385	0.000166972	0.00040655
TSS1_13146387	.	-6.3563	1.18921	7.69578	0.00768966	0.0130978
TSS1_13156428	AT1G35620	-0.61891	4.6319	4.92773	0.030767	0.0443909
TSS1_13192641	AT1G35660	1.88468	4.07645	39.7811	6.03948e-08	2.5593e-07
TSS1_13205419	AT1G35670	-0.65857	2.76643	2.08422	0.154764	0.18806
TSS1_13208753	AT1G35680	-3.115	7.10803	193.519	2.96981e-19	6.88198e-18
TSS1_1321930	AT1G04710	-2.23863	2.61052	10.9739	0.00167698	0.00334249
TSS1_13224485	.	-2.45682	5.07432	39.9636	1.48674e-06	5.11681e-06
TSS1_13225272	AT1G35720	-0.922636	4.54394	9.74595	0.00291976	0.00550291
TSS1_13280255	AT1G35780	-4.04452	1.77272	14.9927	0.000300465	0.000695068
TSS1_13281284	HOMER_RNA_00034233	3.1004	0.485453	5.11752	0.0278466	0.0406595
TSS1_13282034	AT1G09235	3.0819	1.36003	18.894	6.36203e-05	0.000167195
TSS1_1331314	.	-6.2655	0.946073	7.25784	0.00950443	0.015794
TSS1_13322423	AT1G35830	-5.08365	0.11482	3.1339	0.0825935	0.106264
TSS1_1333510	AT1G04750	-0.361096	7.39261	3.68847	0.0602238	0.079989
TSS1_1337849	AT1G04770	-2.12057	6.14193	73.9872	1.32714e-11	9.542e-11
TSS1_1343700	AT1G04780	0.369705	5.36766	2.67828	0.107701	0.135339
TSS1_13450233	AT1G36050	1.03842	5.12418	18.4501	7.78631e-05	0.000201118
TSS1_1345060	AT1G04790	-0.853735	2.30844	1.82773	0.182187	0.218536
TSS1_13456331	AT1G36060	1.96089	2.42171	16.0295	0.000196866	0.000472462
TSS1_13470676	AT1G36070	1.61689	2.51491	11.8532	0.00113756	0.00235737
TSS1_1349303	AT1G04800	3.50365	-0.276183	4.15646	0.0466813	0.0637814
TSS1_13497523	.	-1.81774	-0.298216	0.261688	0.611147	0.651699
TSS1_1350190	AT1G04810	0.175192	6.60558	0.786491	0.379204	0.424392
TSS1_13533277	AT1G36160	2.23701	4.32145	56.7462	1.00159e-09	5.46835e-09
TSS1_13533464	AT1G36160	-3.7615	4.47555	82.2143	2.4857e-12	2.00016e-11
TSS1_13550011	.	0.061526	1.39908	0.00649823	0.936057	0.945153
TSS1_13574	AT1G01030	1.03203	1.07665	1.36489	0.247965	0.28934
TSS1_13603112	HOMER_RNA_00028804	-1.79198	2.18497	6.07703	0.0169976	0.0264314
TSS1_13603821	.	-0.856265	1.62545	1.18576	0.281155	0.324029
TSS1_136145	AT1G01350	1.2056	6.16135	34.41	3.0333e-07	1.15776e-06
TSS1_1361961	AT1G04830	2.96743	6.07503	196.582	2.14219e-19	5.09912e-18
TSS1_13640578	AT1G36280	-1.65914	2.99863	9.25665	0.00365771	0.00673966
TSS1_1364990	AT1G04840	-1.66228	4.3457	23.4653	1.16377e-05	3.46815e-05
TSS1_13669498	AT1G36310	-0.217283	7.77194	1.14775	0.289079	0.332387
TSS1_13671817	AT1G36320	2.0899	4.90982	75.7528	9.1793e-12	6.76219e-11
TSS1_1368777	AT1G04850	0.34174	6.83292	3.06246	0.0859575	0.110205
TSS1_13698641	AT1G36370	1.48177	2.45218	8.99639	0.00412791	0.00751237
TSS1_13700820	AT1G36380	0.116659	3.83649	0.114069	0.736904	0.768338
TSS1_13703559	AT1G36390	-4.19312	6.05857	194.75	2.60305e-19	6.09414e-18
TSS1_1373028	AT1G04860	0.534338	5.0433	4.96396	0.030185	0.0436731
TSS1_1375716	AT1G04870	-0.846953	7.10245	17.4782	0.000110436	0.000277995
TSS1_1383841	AT1G04900	-1.4507	1.98102	4.19173	0.0456355	0.0624913
TSS1_138437	AT1G01355	3.8499	1.66214	38.7949	8.06141e-08	3.34632e-07
TSS1_138514	.	1.97903	-0.087818	0.862182	0.357374	0.402302
TSS1_13900739	AT1G36730	3.07859	7.45515	221.396	1.74764e-20	4.96497e-19
TSS1_1391188	AT1G04910	1.66819	3.3971	23.5591	1.12525e-05	3.3626e-05
TSS1_1395969	AT1G04920	1.67047	6.16948	69.0787	3.80464e-11	2.55545e-10
TSS1_1399016	AT1G04930	-2.28331	1.86164	5.88307	0.0187562	0.0288159
TSS1_1399235	AT1G04940	-2.71198	4.3831	49.3912	4.24141e-09	2.12476e-08
TSS1_1400908	AT1G04945	1.03323	5.32282	19.4736	5.0948e-05	0.000136124
TSS1_14025074	AT1G36980	0.784527	8.02472	15.0714	0.000323194	0.000742965
TSS1_14030492	AT1G36990	-0.0503465	2.07094	0.00618175	0.93763	0.94628
TSS1_1407495	AT1G04950	1.99242	4.81501	66.9463	6.09443e-11	3.9579e-10
TSS1_1410739	AT1G04960	2.23874	4.62162	77.239	6.75736e-12	5.07996e-11
TSS1_1411179	AT1G04970	0.65031	6.58708	11.4035	0.00138605	0.00281641
TSS1_14150432	STRINGTIE_RNA_00035578	-6.16007	0.38531	6.20892	0.015967	0.0249876
TSS1_14158527	AT1G37130	-4.52791	4.20521	68.4098	4.40664e-11	2.9261e-10
TSS1_1416141	AT1G04980	-4.29806	4.44657	97.7658	1.36805e-13	1.31135e-12
TSS1_14163952	.	-5.68246	1.17331	5.21837	0.0264981	0.0389957
TSS1_14177291	AT1G37150	2.08865	2.00815	12.8431	0.00074107	0.00159333
TSS1_14177948	AT1G37150	0.186766	2.74751	0.146034	0.703896	0.737776
TSS1_1418438	AT1G04985	2.22063	5.60343	102.405	6.1087e-14	6.16177e-13
TSS1_1418698	HOMER_RNA_00027565	-5.94079	0.580864	5.87336	0.018919	0.0290086
TSS1_1419187	HOMER_RNA_00025416	4.62685	0.121787	22.2271	1.82237e-05	5.25334e-05
TSS1_142093	AT1G01360	1.42597	4.74296	33.0963	4.57435e-07	1.69811e-06
TSS1_1421603	AT1G04990	-1.59233	2.77341	9.07645	0.00397686	0.00726585
TSS1_1425590	AT1G05000	-0.86315	3.39878	4.87709	0.0316006	0.0454209
TSS1_1426704	.	-4.84781	0.102654	2.44572	0.124532	0.154223
TSS1_1426930	.	-5.61355	-0.0805138	4.56994	0.037396	0.0525525
TSS1_14285433	.	-2.4271	1.11189	3.40292	0.0707205	0.0923409
TSS1_14296191	AT1G38131	-4.6415	3.54492	47.2907	7.40731e-09	3.59098e-08
TSS1_14315487	.	2.40773	2.89507	27.5811	4.51263e-06	1.44227e-05
TSS1_1432858	AT1G05010	-1.40726	0.954798	2.20649	0.143406	0.17526
TSS1_1437336	AT1G05020	-2.2222	0.729202	2.71829	0.105171	0.132483
TSS1_1441440	AT1G05030	1.7051	3.89707	31.3733	7.92184e-07	2.84561e-06
TSS1_1450856	AT1G05055	-0.185876	4.51111	0.450157	0.505199	0.549143
TSS1_1452869	AT1G05060	3.12051	1.54724	22.0391	2.63576e-05	7.40944e-05
TSS1_1454501	AT1G05061	-1.17307	3.01911	5.2562	0.0259016	0.0382216
TSS1_1455172	AT1G05065	-2.27096	1.248	3.02361	0.0879166	0.112496
TSS1_1458648	AT1G05070	-0.103455	3.17864	0.0639009	0.80142	0.827342
TSS1_146304	.	-0.924178	0.489157	0.774421	0.38286	0.42821
TSS1_147153	AT1G01380	-2.88604	2.03092	13.1477	0.000650592	0.00141227
TSS1_1476095	AT1G05120	2.494	5.21087	118.372	4.54167e-15	5.45671e-14
TSS1_147833	.	-5.82478	0.0496761	5.13161	0.0278099	0.0406163
TSS1_1478879	AT1G05135	-9.13294	3.03184	50.439	3.55569e-09	1.80409e-08
TSS1_1482634	AT1G05140	0.297119	5.33746	1.66613	0.202428	0.240407
TSS1_1486932	AT1G05150	1.29719	5.67978	37.7242	1.10715e-07	4.51512e-07
TSS1_1489867	AT1G05160	0.0674189	0.353425	0.00391437	0.950371	0.957312
TSS1_1490841	AT1G05160	-1.35457	4.68508	19.475	5.09197e-05	0.000136065
TSS1_1494240	AT1G05170	0.17865	4.88178	0.562326	0.456669	0.501954
TSS1_1498194	.	-5.75291	0.428107	5.20988	0.0266154	0.0391304
TSS1_1501786	AT1G05180	0.444154	3.45919	1.4187	0.23897	0.279761
TSS1_1503824	AT1G05190	-4.39583	6.77849	284.222	7.53939e-23	3.17715e-21
TSS1_1505027	AT1G05200	-5.68101	0.395669	4.85746	0.0320173	0.0459446
TSS1_1505422	AT1G05200	-7.79851	1.84905	20.5923	3.43086e-05	9.44846e-05
TSS1_1510281	AT1G05205	-3.09834	5.04801	95.597	2.0117e-13	1.87769e-12
TSS1_1510409	AT1G05210	-8.49459	2.27161	31.5544	7.87039e-07	2.82891e-06
TSS1_1511916	AT1G05220	-7.01476	0.927616	11.2564	0.00149503	0.0030163
TSS1_1517102	AT1G05230	1.31089	0.450184	1.15976	0.28688	0.330009
TSS1_1517671	AT1G05230	-5.99829	0.206562	5.80338	0.019605	0.0299257
TSS1_1518755	AT1G05230	-7.64702	1.66536	14.1559	0.000621802	0.00135456
TSS1_1523677	AT1G04363	-3.17946	2.23927	12.3698	0.000928191	0.00196009
TSS1_1534390	AT1G05270	3.58238	4.28316	151.004	4.45936e-17	7.25875e-16
TSS1_1537585	AT1G05280	-1.19144	0.395687	1.00587	0.320489	0.364817
TSS1_1547826	AT1G05300	-4.96978	0.48839	3.02252	0.0880856	0.112668
TSS1_1551395	.	-0.218502	1.02612	0.0648433	0.799992	0.82626
TSS1_155199	.	4.42112	1.95699	45.3967	2.07815e-08	9.46185e-08
TSS1_1553607	AT1G05320	-3.97218	2.94185	36.4339	1.63138e-07	6.47316e-07
TSS1_1559396	.	-1.28883	0.454385	0.702692	0.405677	0.450978
TSS1_1559756	AT1G05340	5.71468	5.77005	402.725	1.22261e-24	7.15212e-23
TSS1_15605648	.	3.23841	0.698479	19.3092	5.42501e-05	0.000144438
TSS1_15607190	.	-5.45415	-0.174567	4.09329	0.0483578	0.065764
TSS1_15607892	AT1G41830	-4.25197	3.98245	77.0579	7.01295e-12	5.25706e-11
TSS1_1564080	AT1G05350	-2.54713	2.97819	21.6692	2.23659e-05	6.35563e-05
TSS1_1564550	AT1G05360	-1.41225	3.75954	13.1996	0.000636383	0.00138303
TSS1_15650244	HOMER_RNA_00028814	-9.28601	3.34221	57.6063	5.99134e-10	3.37473e-09
TSS1_15652491	AT1G41880	-3.52395	10.0755	286.295	6.41358e-23	2.73822e-21
TSS1_1570581	.	-5.81724	0.294753	4.64168	0.0364044	0.0513175
TSS1_1576859	AT1G05380	1.64482	4.13633	32.7641	5.08051e-07	1.87226e-06
TSS1_1583662	AT1G05385	-1.094	3.83339	8.4792	0.00526146	0.00934923
TSS1_1584073	AT1G05400	-1.43757	6.33013	43.0108	2.39824e-08	1.08239e-07
TSS1_158662	AT1G01430	-7.60806	2.01357	19.0812	6.06724e-05	0.000160169
TSS1_1587647	AT1G05410	-2.16948	5.10201	57.1864	5.91462e-10	3.33399e-09
TSS1_15891375	AT1G42430	-0.0142912	5.97116	0.00472863	0.945438	0.95306
TSS1_15900022	AT1G42440	-0.116308	2.82955	0.0496049	0.824616	0.848325
TSS1_15926216	AT1G09455	1.24591	6.74494	39.8675	5.88949e-08	2.50086e-07
TSS1_15936269	AT1G42480	-5.99079	3.712	68.6734	4.15841e-11	2.77504e-10
TSS1_1595783	AT1G05430	-0.527045	5.27826	4.88431	0.0314802	0.045265
TSS1_15973173	AT1G42540	0.0939092	3.18158	0.054564	0.816211	0.840716
TSS1_15977084	AT1G42550	-0.777132	2.86913	2.93344	0.092658	0.117992
TSS1_1605040	AT1G05460	-1.25365	3.47167	7.04455	0.0105856	0.0173963
TSS1_1611606	AT1G05470	-7.76625	1.82224	20.3522	3.75272e-05	0.000102628
TSS1_16125826	AT1G42960	-1.16822	7.64704	33.724	3.7559e-07	1.41365e-06
TSS1_16127278	HOMER_RNA_00031469	-7.24891	1.10628	13.4277	0.000585829	0.00128307
TSS1_16127487	AT1G42970	-4.75324	4.67194	130.769	7.1144e-16	9.6297e-15
TSS1_16137552	AT1G42990	-2.59576	1.59316	7.48422	0.0084691	0.0142747
TSS1_16140579	AT1G43000	-3.36534	1.62243	8.74692	0.00463863	0.00834901
TSS1_16231195	AT1G43130	3.16772	5.85138	209.694	5.53075e-20	1.44997e-18
TSS1_1625013	AT1G05500	1.03666	6.51724	25.6562	5.36673e-06	1.6936e-05
TSS1_162534	AT1G01440	1.80425	3.43447	27.454	2.89406e-06	9.52106e-06
TSS1_16263819	AT1G43160	0.465733	5.6077	4.4044	0.0407376	0.0566122
TSS1_16266751	AT1G43170	-3.00986	11.1413	230.844	7.14306e-21	2.16153e-19
TSS1_162698	AT1G01440	-1.7942	4.43825	27.843	2.5371e-06	8.43327e-06
TSS1_16278622	AT1G43190	-0.970305	7.42417	24.0272	9.52013e-06	2.87894e-05
TSS1_1629297	HOMER_RNA_00026442	1.53176	0.339374	2.75209	0.103085	0.130142
TSS1_1629513	AT1G05510	7.37861	9.36634	886.357	1.42619e-34	1.70812e-31
TSS1_1630671	.	-0.544551	0.694822	0.202317	0.654707	0.692998
TSS1_16310916	AT1G43245	3.73652	3.04278	80.7042	3.35367e-12	2.64253e-11
TSS1_163413	AT1G01448	1.50039	3.48142	19.4858	5.07113e-05	0.00013554
TSS1_1635858	AT1G05520	-0.163434	5.15924	0.442418	0.508866	0.552575
TSS1_16399878	AT1G43560	-1.61806	5.80627	38.1535	1.82324e-07	7.1744e-07
TSS1_16412665	AT1G43580	0.645026	3.07373	2.48004	0.121302	0.150642
TSS1_16430181	AT1G43620	2.13497	3.13685	32.4523	5.60881e-07	2.05431e-06
TSS1_16446262	HOMER_RNA_00034428	-5.75401	0.496382	5.23324	0.0262938	0.0387476
TSS1_16446852	AT1G43650	2.82608	3.85391	60.0046	3.00578e-10	1.7688e-09
TSS1_1645761	AT1G05562	0.572145	0.166085	0.227975	0.635009	0.674112
TSS1_16468136	AT1G43670	-0.873875	8.92926	21.3502	2.51635e-05	7.09215e-05
TSS1_1647125	AT1G05560	2.11832	4.41703	65.6503	8.14948e-11	5.19321e-10
TSS1_16478387	AT1G43690	1.00418	3.36414	7.51404	0.00834756	0.0140928
TSS1_16484282	AT1G43700	-0.225682	8.02488	0.879661	0.357733	0.40266
TSS1_16488384	AT1G43710	-0.599971	6.88461	8.69759	0.00474728	0.00852704
TSS1_16537511	AT1G43765	-2.29063	4.54663	35.2242	2.35916e-07	9.16284e-07
TSS1_16537965	HOMER_RNA_00024408	-6.98767	1.67847	12.5984	0.000833817	0.00177646
TSS1_16548476	AT1G43770	-1.11374	5.1859	14.7955	0.000325916	0.000748691
TSS1_16559539	.	-1.62744	1.70476	2.44985	0.123539	0.153093
TSS1_16563741	AT1G43780	-6.78335	5.57885	209.994	5.36656e-20	1.41018e-18
TSS1_16576315	HOMER_RNA_00037353	-8.83678	2.54421	40.4134	5.40732e-08	2.31078e-07
TSS1_16577609	AT1G43800	-10.332	8.16651	700.407	4.73985e-32	1.7682e-29
TSS1_1659441	AT1G05570	-3.93846	3.04785	26.2562	4.35975e-06	1.39773e-05
TSS1_1661288	AT1G04397	-6.39223	0.760132	7.7827	0.00737527	0.0126218
TSS1_1661591	AT1G04397	-7.80331	1.69404	20.3467	3.76047e-05	0.000102828
TSS1_16617131	AT1G43850	1.79799	6.28579	76.1032	8.53705e-12	6.31564e-11
TSS1_1662184	AT1G05575	-3.59704	5.19368	116.568	6.01539e-15	7.06327e-14
TSS1_16624410	AT1G43860	1.7484	3.06049	21.5156	2.36699e-05	6.69773e-05
TSS1_16643478	AT1G07203	-0.95174	2.08981	1.75384	0.191127	0.228117
TSS1_16646737	AT1G43890	2.67452	7.96734	188.224	5.2745e-19	1.16757e-17
TSS1_16654111	AT1G43900	1.06637	3.74195	10.0077	0.00259091	0.00494206
TSS1_1668900	AT1G05580	4.23621	1.91125	41.8699	5.80418e-08	2.46924e-07
TSS1_16689531	AT1G43980	-0.848552	3.0732	2.68476	0.107287	0.134856
TSS1_1669398	AT1G05590	-5.30015	3.86418	70.6777	2.68706e-11	1.84066e-10
TSS1_16705921	AT1G43997	-5.75181	0.322263	5.10906	0.028053	0.0409292
TSS1_16709611	AT1G44000	-4.39016	4.09165	85.0227	1.43694e-12	1.19601e-11
TSS1_1671926	AT1G05600	-1.67617	5.00215	36.2188	1.74131e-07	6.86983e-07
TSS1_16739260	AT1G44050	-7.4302	1.30295	15.6339	0.000235307	0.000556906
TSS1_16755928	AT1G44080	-6.40144	1.0479	7.9877	0.00668635	0.0115751
TSS1_16766803	.	-7.61596	2.5605	18.3562	8.23606e-05	0.000211678
TSS1_16767529	AT1G44100	-0.621002	2.81343	1.68257	0.20025	0.238019
TSS1_16786734	AT1G44125	-2.13785	1.60164	5.64536	0.0212703	0.0321484
TSS1_1679189	AT1G05620	-3.5792	4.11251	69.9498	3.14616e-11	2.13332e-10
TSS1_16794963	AT1G44160	4.24678	0.68255	21.2079	2.65275e-05	7.45103e-05
TSS1_16800159	AT1G44170	-1.07064	5.51192	19.5547	4.93964e-05	0.000132243
TSS1_16817811	STRINGTIE_RNA_00035606	-6.30572	1.11779	7.77784	0.00739248	0.0126446
TSS1_1682164	AT1G05630	-9.35669	3.06177	55.3322	1.04014e-09	5.6707e-09
TSS1_16835894	.	-8.19605	2.05344	26.4131	4.29916e-06	1.37947e-05
TSS1_16836378	.	-9.07347	2.71809	46.9811	8.79842e-09	4.21776e-08
TSS1_16836641	.	-5.53542	-0.029549	4.22084	0.0450163	0.0617847
TSS1_16838221	AT1G44350	0.826446	4.51631	8.97205	0.00421006	0.00764902
TSS1_16847768	AT1G44414	3.48554	2.76735	67.4022	5.50654e-11	3.60559e-10
TSS1_16848115	HOMER_RNA_00040851	-0.705035	0.627154	0.465424	0.498096	0.542355
TSS1_16851182	AT1G44446	1.47155	3.55802	21.108	2.75308e-05	7.71635e-05
TSS1_16871725	AT1G44575	-6.97139	4.16443	126.094	1.40958e-15	1.83819e-14
TSS1_16876306	AT1G44608	1.0429	0.360615	1.07159	0.305326	0.349409
TSS1_16887958	.	-2.0594	1.38233	4.01276	0.0503267	0.0681768
TSS1_16888213	.	-7.6321	2.27878	19.2093	5.77786e-05	0.000152992
TSS1_16888724	HOMER_RNA_00024419	-7.41019	1.73126	16.1195	0.000193455	0.000465404
TSS1_16892616	AT1G44750	-3.90052	2.58314	15.126	0.000284439	0.000661424
TSS1_16893692	AT1G44750	0.943825	3.26794	6.54773	0.0134195	0.0214283
TSS1_16895903	HOMER_RNA_00031495	-6.93352	0.884593	10.8072	0.00182458	0.00361139
TSS1_16898438	AT1G44760	-7.63079	1.47412	17.8629	9.70735e-05	0.000247148
TSS1_1689854	AT1G05640	-7.57608	1.66535	16.8484	0.000144635	0.000356048
TSS1_16909494	AT1G44770	2.60406	6.07222	157.975	1.83072e-17	3.17529e-16
TSS1_16909728	AT1G44780	-1.50101	4.1274	17.4041	0.00011371	0.000285541
TSS1_16913606	AT1G44790	-9.35921	3.28561	59.537	3.78555e-10	2.19029e-09
TSS1_16916989	AT1G44800	-1.43832	2.32959	4.41251	0.0404917	0.0563221
TSS1_16923560	AT1G44810	1.24764	6.50889	37.6015	1.14844e-07	4.67262e-07
TSS1_16926296	AT1G44820	1.5911	3.15433	18.9184	6.3025e-05	0.000165803
TSS1_16933765	AT1G44830	-6.00538	0.286308	5.56488	0.0221503	0.0332839
TSS1_16939826	AT1G44835	-2.45762	5.09863	59.4665	3.91102e-10	2.25486e-09
TSS1_16963160	AT1G44890	0.147349	3.19889	0.132596	0.717217	0.750045
TSS1_16964909	HOMER_RNA_00043297	-5.94491	0.615026	5.90861	0.0185831	0.0285904
TSS1_16970259	AT1G44900	-5.50801	3.50707	51.3553	2.54517e-09	1.31572e-08
TSS1_16975709	AT1G44910	1.83371	6.33942	82.7767	2.22526e-12	1.80335e-11
TSS1_16984437	AT1G44920	-1.31161	4.76706	21.0301	2.83405e-05	7.92476e-05
TSS1_16999542	AT1G44960	0.759603	4.56456	8.26959	0.00581042	0.0102149
TSS1_17009193	AT1G45000	-0.100922	7.87598	0.296761	0.588224	0.630061
TSS1_1701016	AT1G05670	-1.76223	3.79793	18.7556	6.71049e-05	0.000175582
TSS1_17015477	AT1G45010	-6.00437	0.247511	5.71868	0.0204711	0.0311204
TSS1_1702746	AT1G05675	-2.83716	5.48695	86.7161	1.03824e-12	8.79609e-12
TSS1_17031328	AT1G45050	0.545444	2.53121	1.096	0.299936	0.343864
TSS1_1704691	AT1G05680	3.73921	3.28601	81.5625	4.26817e-12	3.30025e-11
TSS1_17052534	AT1G45110	-1.75811	1.2175	2.7315	0.10435	0.131571
TSS1_17065346	AT1G45130	-10.5646	4.02075	119.114	5.21981e-15	6.19301e-14
TSS1_17065993	.	-6.5573	0.587845	8.38099	0.00554797	0.00980404
TSS1_1706900	AT1G05690	3.78195	2.04022	48.3077	9.24302e-09	4.42064e-08
TSS1_17076319	AT1G45145	3.34604	7.33124	78.5659	4.51681e-06	1.4434e-05
TSS1_17082503	AT1G45150	2.14577	4.74148	78.6294	5.08996e-12	3.88943e-11
TSS1_17090507	AT1G45160	1.91173	3.23341	24.4429	8.21429e-06	2.51445e-05
TSS1_17090925	AT1G45165	-7.02032	1.7691	13.0206	0.00069615	0.00150371
TSS1_17091362	AT1G45163	-2.61748	1.99749	8.01311	0.00656546	0.0113892
TSS1_17097910	AT1G45170	-1.73945	4.44778	25.51	5.64705e-06	1.77517e-05
TSS1_17098070	AT1G45180	-3.44395	1.78684	9.76961	0.00288831	0.00544904
TSS1_17098490	AT1G45180	-2.47029	4.32875	39.7022	6.62843e-08	2.78708e-07
TSS1_17133705	AT1G45207	-7.20666	1.11223	13.19	0.000647816	0.00140652
TSS1_1714925	AT1G05710	3.43191	2.23295	49.4008	4.23069e-09	2.12056e-08
TSS1_17151208	AT1G45231	-1.29367	4.68394	17.0722	0.000129671	0.000322422
TSS1_17152942	AT1G45233	0.131981	4.66724	0.248065	0.620519	0.66064
TSS1_1715361	AT1G05710	-1.58556	2.63822	6.26937	0.015426	0.0242527
TSS1_1716060	AT1G05710	-5.45423	0.841704	4.4129	0.0405778	0.0564245
TSS1_171645	.	0.932937	0.0415792	0.833259	0.365501	0.410489
TSS1_17164766	AT1G45248	1.06511	3.19126	7.58562	0.00806334	0.0136657
TSS1_17167871	AT1G45249	-1.63366	2.70799	8.37522	0.00552659	0.0097718
TSS1_17171439	AT1G45230	0.488719	4.7427	3.70621	0.0596306	0.0792984
TSS1_17171642	.	-2.21838	0.549072	2.64185	0.110066	0.138013
TSS1_17176780	AT1G45332	-1.17495	3.04885	4.59253	0.0367615	0.05176
TSS1_17179345	AT1G45474	-3.00622	3.55368	33.9516	3.49818e-07	1.32233e-06
TSS1_1718881	AT1G05720	-0.573558	4.29862	3.85168	0.0550003	0.0737485
TSS1_1719018	AT1G05730	0.55729	2.60181	1.19989	0.27834	0.321062
TSS1_17191428	AT1G45688	-4.35634	3.38444	51.9601	2.17919e-09	1.13686e-08
TSS1_17192795	HOMER_RNA_00031519	-8.25913	2.11556	27.7061	2.77388e-06	9.14818e-06
TSS1_17199325	AT1G45976	3.1944	3.97386	98.2527	2.11e-13	1.96542e-12
TSS1_17224850	AT1G46264	-2.56839	2.16595	10.2372	0.00233456	0.00450635
TSS1_17225174	.	-8.88462	2.6028	41.921	3.52275e-08	1.55025e-07
TSS1_17226401	HOMER_RNA_00031520	-5.94595	0.211206	5.51746	0.0226972	0.0340069
TSS1_17252745	AT1G46552	-1.17361	0.454855	0.591541	0.445267	0.490797
TSS1_17252952	AT1G46554	3.31548	6.37176	227.278	9.97666e-21	2.93698e-19
TSS1_17253704	HOMER_RNA_00037405	-1.22822	2.34299	3.64393	0.0617418	0.0817714
TSS1_1726629	AT1G05780	1.21776	5.1206	29.2983	1.55993e-06	5.35331e-06
TSS1_17266511	AT1G46768	6.41509	7.5935	703.105	4.31411e-32	1.6362e-29
TSS1_17277729	AT1G47056	4.10837	2.96915	94.6315	2.39285e-13	2.21258e-12
TSS1_17285669	AT1G47128	-2.07456	7.68099	92.5507	9.71715e-13	8.26012e-12
TSS1_172882	AT1G01470	5.56456	6.30904	414.87	3.45509e-24	1.87647e-22
TSS1_17292400	.	-1.39167	1.78262	3.53948	0.0654689	0.0861113
TSS1_17295607	STRINGTIE_RNA_00003635	-0.649713	3.18662	2.02822	0.160313	0.194336
TSS1_17296343	AT1G07323	-0.706386	1.00275	0.340956	0.561776	0.604434
TSS1_17298782	AT1G47200	-0.68722	6.74274	11.6085	0.00126642	0.00259768
TSS1_17300956	AT1G47210	-3.91715	3.33536	43.7829	1.93248e-08	8.84107e-08
TSS1_1730268	AT1G05785	1.03042	4.485	15.4379	0.000250336	0.00058941
TSS1_17306604	AT1G47230	0.397739	2.51761	0.645764	0.425251	0.470672
TSS1_17311397	AT1G47240	2.03974	3.26699	27.3551	2.99287e-06	9.8107e-06
TSS1_17319177	AT1G47250	-2.57406	5.34535	78.4304	5.2996e-12	4.04012e-11
TSS1_17323436	AT1G47260	-1.45076	4.3072	19.8655	4.38929e-05	0.000118513
TSS1_17326597	AT1G47270	3.1257	3.92692	99.3031	1.04443e-13	1.01699e-12
TSS1_1732877	AT1G05790	1.59868	5.25419	49.3292	4.31105e-09	2.15634e-08
TSS1_17330868	AT1G47278	-2.62194	6.31776	105.713	3.48909e-14	3.66903e-13
TSS1_17335851	AT1G47290	-2.72532	3.53366	33.9979	3.44805e-07	1.30404e-06
TSS1_17343073	AT1G47310	3.13675	5.41865	188.813	4.94469e-19	1.10207e-17
TSS1_17351047	AT1G47330	0.872207	4.00257	7.64331	0.00784167	0.0133348
TSS1_17356495	AT1G47340	2.05812	3.2204	31.0624	8.75807e-07	3.12136e-06
TSS1_17367058	.	-7.20204	1.33424	13.6805	0.000526675	0.00116405
TSS1_17369065	AT1G47370	1.41484	2.33965	7.09108	0.0103263	0.0170189
TSS1_17376045	AT1G47380	0.0162647	2.70515	0.00122641	0.972196	0.976143
TSS1_17383031	AT1G47395	-2.6841	3.19302	9.28911	0.00360315	0.00665044
TSS1_17385707	AT1G47400	-6.99553	1.97063	12.3987	0.000908557	0.00192202
TSS1_17389096	AT1G07367	-5.27598	1.30353	3.97062	0.0516078	0.0697132
TSS1_17397232	AT1G47420	0.563152	7.51505	8.96854	0.00418187	0.00760206
TSS1_1741144	AT1G05800	-6.95755	1.22651	11.5416	0.00131874	0.00269528
TSS1_17424666	AT1G47490	0.135914	5.68606	0.341422	0.561553	0.604223
TSS1_17432592	AT1G47500	0.975145	5.57269	18.1951	8.33922e-05	0.00021416
TSS1_17443175	AT1G47520	-7.92133	1.65166	20.5991	3.42225e-05	9.42589e-05
TSS1_17447452	.	5.03416	-0.204667	16.6777	0.000151729	0.000372344
TSS1_1744780	AT1G05805	-5.88613	0.288193	5.53037	0.0225468	0.0338173
TSS1_17451691	AT1G47530	-0.504551	5.26422	4.66413	0.0353825	0.050057
TSS1_17451968	.	2.30322	-0.0172603	5.46783	0.0232086	0.0347023
TSS1_1745589	.	-6.87196	1.01853	9.63593	0.00314231	0.00588142
TSS1_17456165	AT1G47540	6.96001	10.5032	860.297	2.99047e-34	2.83547e-31
TSS1_17456302	.	4.99886	0.438936	23.8245	1.02336e-05	3.08149e-05
TSS1_17457116	AT1G47550	1.86398	3.20067	22.9831	1.43662e-05	4.21828e-05
TSS1_17464297	.	-4.1404	2.17668	17.6413	0.000103569	0.000262189
TSS1_17464641	.	-1.96846	2.11702	6.61487	0.0129783	0.0208114
TSS1_17465206	HOMER_RNA_00013255	2.28359	5.74226	100.617	1.06008e-13	1.03135e-12
TSS1_17466692	AT1G47560	0.73517	1.16448	0.976888	0.327498	0.371902
TSS1_17473653	AT1G47565	-1.25104	2.60418	5.30849	0.0252064	0.0373314
TSS1_17477602	AT1G47570	-3.56385	5.93296	157.822	1.86619e-17	3.22208e-16
TSS1_17478416	HOMER_RNA_00037427	0.288824	1.67621	0.172683	0.67943	0.71566
TSS1_17478699	AT1G47570	-0.302617	2.11225	0.222659	0.638975	0.67769
TSS1_1748334	AT1G05810	-1.26009	1.74035	3.13716	0.0823262	0.105968
TSS1_17484157	AT1G07393	-6.63473	7.13384	316.045	1.80618e-23	8.545e-22
TSS1_17484367	AT1G47578	-5.6124	0.331616	4.72726	0.0343023	0.048759
TSS1_17485460	HOMER_RNA_00031531	-5.81939	0.292958	5.10259	0.028148	0.0410521
TSS1_17485629	AT1G47580	-8.01162	1.85336	23.2084	1.31931e-05	3.89748e-05
TSS1_17497795	.	-6.00335	0.417954	5.94418	0.0182507	0.0281281
TSS1_17498122	AT1G47603	-6.93555	0.864001	10.6935	0.00191955	0.00378127
TSS1_17520084	AT1G47640	-2.4692	4.60384	57.1653	5.94507e-10	3.34949e-09
TSS1_17525363	AT1G47655	1.12309	0.042521	0.923603	0.340932	0.38535
TSS1_1754267	AT1G05830	0.576966	6.02094	7.70899	0.00759718	0.012948
TSS1_17558226	AT1G47710	3.44089	3.71805	113.957	9.08482e-15	1.03522e-13
TSS1_17561325	.	-7.68667	1.82839	18.6865	7.05769e-05	0.000183884
TSS1_17562864	AT1G47720	1.68079	2.79275	13.6936	0.0005162	0.00114234
TSS1_17566663	AT1G47740	-2.95974	2.70486	17.1695	0.00012476	0.000311162
TSS1_17570177	AT1G47750	-0.734321	3.27692	2.60216	0.112708	0.140961
TSS1_17572417	AT1G47760	-1.46163	1.89042	4.20964	0.0451929	0.0620047
TSS1_17572792	HOMER_RNA_00043321	-6.98345	0.969676	10.4307	0.00218013	0.00424062
TSS1_17572926	.	-5.68438	-0.0363976	4.79096	0.0332548	0.0474896
TSS1_17573117	HOMER_RNA_00031535	-6.9906	0.993443	10.9092	0.0017436	0.00346256
TSS1_17592350	.	1.95342	0.00972952	2.58648	0.113772	0.142128
TSS1_17612038	AT1G47820	-0.612212	3.53007	2.47792	0.121457	0.150801
TSS1_17614927	AT1G47830	-0.680351	5.69239	9.37754	0.0034588	0.00640323
TSS1_17618850	AT1G47840	-9.66993	3.26718	69.1288	4.34036e-11	2.88968e-10
TSS1_176203	AT1G01480	11.1245	3.44111	262.055	7.40678e-22	2.55764e-20
TSS1_1762224	AT1G05835	-6.51607	0.618851	8.17842	0.00610629	0.0106691
TSS1_17630295	AT1G47860	-5.08232	0.182645	3.06663	0.0858636	0.110111
TSS1_17634837	AT1G47870	1.72175	1.53397	7.49755	0.00841455	0.014188
TSS1_17651683	AT1G47900	-3.75158	2.47559	21.9304	2.03161e-05	5.81016e-05
TSS1_17660537	AT1G47915	-4.84377	1.02248	2.7581	0.102834	0.129868
TSS1_1766279	AT1G05840	1.22929	5.07423	23.7198	1.31131e-05	3.87584e-05
TSS1_17682656	.	-1.41925	1.90984	4.30917	0.0428165	0.0591186
TSS1_17683624	AT1G47960	-3.03873	5.87771	110.342	2.21073e-14	2.39673e-13
TSS1_1768663	AT1G05850	-1.18263	6.28862	31.8712	6.751e-07	2.44939e-06
TSS1_17687284	AT1G47970	2.29006	6.03859	124.408	1.81174e-15	2.31878e-14
TSS1_1768993	AT1G05860	1.12762	4.49245	18.7649	6.68658e-05	0.000174997
TSS1_17693861	AT1G47980	5.42285	9.13858	578.563	4.93304e-30	9.76142e-28
TSS1_17706461	AT1G48000	1.5268	1.78025	7.39213	0.00885635	0.014846
TSS1_17719203	AT1G48030	0.779114	7.16615	16.0974	0.000191538	0.000461231
TSS1_17721849	AT1G48040	0.906789	1.27874	1.70198	0.197714	0.235411
TSS1_17723416	AT1G48050	1.15539	1.60575	3.89372	0.0537365	0.0722506
TSS1_1773279	AT1G05870	-3.29265	1.94951	15.0461	0.000293941	0.000681152
TSS1_17758456	AT1G48090	2.17114	5.17347	78.4755	6.99589e-12	5.25061e-11
TSS1_17769585	AT1G07477	-5.82369	0.487266	5.23921	0.0262122	0.0386425
TSS1_17773482	AT1G48110	1.14172	4.79093	17.9653	0.000107798	0.000271926
TSS1_17780100	AT1G48120	1.48785	4.2902	25.9455	4.92728e-06	1.56556e-05
TSS1_17780487	AT1G48130	6.44251	8.98356	728.74	1.79347e-32	7.42039e-30
TSS1_17781498	HOMER_RNA_00024466	2.77847	1.39624	17.542	0.000107695	0.000271697
TSS1_17782049	AT1G48140	-1.87335	5.34716	48.3395	5.59874e-09	2.76667e-08
TSS1_17788637	AT1G48160	0.991958	6.23732	24.4917	8.07355e-06	2.4747e-05
TSS1_17788786	AT1G48170	-1.07446	5.97071	23.3901	1.19561e-05	3.55513e-05
TSS1_17790479	AT1G48175	-2.65262	4.4603	52.3843	1.95542e-09	1.02671e-08
TSS1_1779399	AT1G05890	1.91921	6.26947	88.3961	7.55084e-13	6.52838e-12
TSS1_17798288	AT1G48200	-0.097474	3.53061	0.0550272	0.815535	0.840199
TSS1_17798465	AT1G48210	0.720364	4.65564	7.75235	0.00744017	0.0127108
TSS1_17805824	AT1G48230	-3.22531	4.53065	67.7611	5.08524e-11	3.34837e-10
TSS1_17811895	AT1G48240	-0.790755	3.97648	5.52088	0.0225815	0.0338649
TSS1_17817288	AT1G48260	-0.138773	2.66644	0.0998746	0.753232	0.783568
TSS1_17825624	AT1G48267	-7.42864	5.3618	182.234	1.02596e-18	2.17786e-17
TSS1_17826448	.	-5.75731	0.429029	5.17891	0.0270484	0.0396824
TSS1_17830293	AT1G48270	-2.02359	3.12243	15.9417	0.000203978	0.000487371
TSS1_17835089	AT1G48280	-0.398777	1.16244	0.205128	0.652478	0.69082
TSS1_17836396	HOMER_RNA_00037476	-7.97031	2.30514	24.2554	9.09386e-06	2.75957e-05
TSS1_17836559	.	-6.00538	0.286308	5.56488	0.0221503	0.0332839
TSS1_17838188	AT1G07483	0.354406	2.08855	0.221727	0.639676	0.678402
TSS1_17847075	AT1G48300	-0.246525	6.71074	1.5889	0.213051	0.251946
TSS1_17853870	AT1G48310	1.16343	2.76071	8.04725	0.00645926	0.0112274
TSS1_17854060	AT1G48315	-3.0912	1.36027	6.83781	0.0116205	0.0188815
TSS1_17854988	.	-6.16771	0.312155	6.46096	0.014074	0.0223401
TSS1_17855605	AT1G48320	-0.557839	2.77642	1.45857	0.232565	0.272853
TSS1_17864670	HOMER_RNA_00031565	-5.37054	-0.22347	3.88174	0.0543037	0.0729219
TSS1_17867230	AT1G48350	-2.91233	6.25758	140.453	1.82213e-16	2.70831e-15
TSS1_1786856	AT1G05900	0.964115	2.99996	5.41065	0.0239052	0.0356106
TSS1_17868608	AT1G48360	-1.81543	2.75632	9.51919	0.00324012	0.0060461
TSS1_17874445	AT1G48370	-1.28526	3.66261	10.2838	0.00228587	0.00442286
TSS1_17879231	AT1G48380	0.662166	4.0328	4.62881	0.0360557	0.0508796
TSS1_17881269	AT1G48390	-0.167493	4.84707	0.368127	0.54664	0.589877
TSS1_17883949	AT1G48400	-3.26345	1.70698	8.45033	0.00533371	0.00946458
TSS1_17892568	AT1G48410	-1.09855	7.94684	30.9561	9.0649e-07	3.22364e-06
TSS1_17898804	AT1G48420	0.0911817	5.35922	0.154996	0.695399	0.730047
TSS1_1790231	AT1G05910	-1.07639	2.93437	4.51218	0.0383784	0.053734
TSS1_17906792	AT1G48430	-0.0668612	4.02936	0.0449336	0.832946	0.856044
TSS1_17907039	AT1G48440	-0.947446	6.54687	21.9066	2.04944e-05	5.85745e-05
TSS1_17910413	AT1G48450	0.925709	4.59753	11.9264	0.00110669	0.0022999
TSS1_17910669	AT1G48460	-2.49689	3.69942	23.864	1.00904e-05	3.04168e-05
TSS1_17910949	AT1G48450	-1.32688	2.13172	3.16032	0.0812348	0.104664
TSS1_17911434	AT1G48460	0.028656	4.38436	0.00928136	0.923617	0.934116
TSS1_17913409	HOMER_RNA_00026958	-0.633158	1.68564	0.526575	0.47127	0.516357
TSS1_17913711	AT1G48470	2.80655	6.17313	179.627	1.37784e-18	2.86602e-17
TSS1_17918472	AT1G48480	-3.72781	1.49865	11.7386	0.00119613	0.00246728
TSS1_17921669	.	-8.14361	2.118	25.3645	6.16948e-06	1.92715e-05
TSS1_17928801	AT1G48490	0.631068	4.74169	6.26219	0.0154818	0.0243237
TSS1_17931518	AT1G48500	4.55425	3.69866	162.876	9.96519e-18	1.79832e-16
TSS1_17934862	AT1G48510	-8.59213	2.38717	33.7665	3.92371e-07	1.47315e-06
TSS1_17940100	AT1G48520	-2.50205	5.72992	83.686	2.52132e-12	2.02596e-11
TSS1_17944220	AT1G48530	0.307896	4.60611	1.17367	0.283595	0.326577
TSS1_17945364	AT1G48540	1.43946	4.86031	32.9708	4.75914e-07	1.76125e-06
TSS1_17952693	AT1G48550	1.0156	3.77285	9.6588	0.00303875	0.00570685
TSS1_17952859	AT1G48560	1.11284	0.893819	1.59773	0.211804	0.250653
TSS1_17957719	AT1G48570	-1.03644	6.48964	24.0536	9.43098e-06	2.85501e-05
TSS1_17960904	AT1G48580	0.663499	3.81835	3.95874	0.051844	0.0699823
TSS1_17961081	HOMER_RNA_00034574	6.15386	0.765094	34.4691	2.97817e-07	1.13863e-06
TSS1_17961799	AT1G07493	0.198948	0.879695	0.0365231	0.849176	0.870287
TSS1_17965859	AT1G48600	-5.6124	0.260014	4.64194	0.0358945	0.0506898
TSS1_17966399	AT1G48600	-6.93468	1.31588	11.5929	0.00128941	0.00264096
TSS1_17970295	AT1G48605	-6.21241	0.828063	7.00285	0.0107656	0.017653
TSS1_17972175	.	-5.28038	0.296222	3.75845	0.0580255	0.0773764
TSS1_17973303	AT1G48610	-1.55462	4.20842	22.1968	1.84267e-05	5.30714e-05
TSS1_17976362	AT1G48620	2.95137	6.4613	185.834	6.86442e-19	1.49195e-17
TSS1_17983328	AT1G48630	-2.85979	4.96651	67.0937	5.89755e-11	3.83881e-10
TSS1_17983706	AT1G48635	1.5032	4.93043	35.3804	2.24879e-07	8.76257e-07
TSS1_17995248	AT1G48650	-0.559899	2.97888	1.36848	0.247351	0.288712
TSS1_17997513	.	-5.68663	0.466337	4.99369	0.029801	0.0431752
TSS1_17998016	AT1G48660	-1.15542	5.58522	18.0902	0.00010968	0.000276185
TSS1_18030820	AT1G48745	1.49973	3.8753	23.1113	1.32187e-05	3.90402e-05
TSS1_18031471	.	-5.18156	0.225785	3.55354	0.065061	0.085639
TSS1_18035967	AT1G48750	3.53754	5.57628	138.541	2.13069e-11	1.47823e-10
TSS1_18039414	AT1G48760	1.28681	1.5801	4.70722	0.0345797	0.0490981
TSS1_1803986	AT1G05940	1.71063	4.60694	41.7189	3.93817e-08	1.71713e-07
TSS1_18040148	AT1G48770	-3.52088	3.33923	33.8717	3.58647e-07	1.35324e-06
TSS1_180422	HOMER_RNA_00027422	-6.06053	0.611255	6.29096	0.0153227	0.0241142
TSS1_18047604	AT1G48790	2.90145	4.93038	144.723	1.02143e-16	1.58227e-15
TSS1_18061296	AT1G48830	-0.437784	5.4014	2.77142	0.102728	0.129749
TSS1_18061538	AT1G48840	3.5056	5.27851	223.367	1.4464e-20	4.17165e-19
TSS1_18067984	AT1G48850	0.16444	4.03994	0.281014	0.59827	0.639647
TSS1_18071353	AT1G48860	0.489218	3.50312	1.85449	0.179072	0.215185
TSS1_18075064	AT1G48870	-3.04793	1.48287	6.76106	0.0120701	0.0195242
TSS1_18077330	STRINGTIE_RNA_00035670	-3.05544	1.77167	10.9253	0.00171371	0.00340794
TSS1_18080535	AT1G48880	-2.6234	2.69505	13.2985	0.000624958	0.00136052
TSS1_18087852	AT1G48900	0.536953	7.1134	7.98865	0.0066427	0.0115056
TSS1_18098101	AT1G48920	0.171452	10.3298	0.864855	0.356636	0.401544
TSS1_18104658	AT1G48930	-3.55096	1.51025	9.52175	0.00323629	0.00604094
TSS1_18106893	AT1G48950	1.0893	3.57356	11.0259	0.00163858	0.00327457
TSS1_18111065	.	-0.87253	1.54351	0.935406	0.337914	0.382376
TSS1_18112584	AT1G48960	0.295913	3.07091	0.465885	0.497884	0.542202
TSS1_18117566	AT1G48970	1.36993	4.13161	22.5898	1.59664e-05	4.65095e-05
TSS1_18121441	AT1G48990	5.17332	6.94119	473.765	5.87481e-28	6.61818e-26
TSS1_181277	.	-8.05246	1.93938	24.2106	9.23905e-06	2.79914e-05
TSS1_18132703	AT1G49010	-6.77228	0.744427	9.66838	0.0030507	0.00572692
TSS1_18138174	AT1G49032	1.70174	9.11454	84.5612	1.57113e-12	1.30246e-11
TSS1_18138754	HOMER_RNA_00031590	-3.90339	3.32522	28.0454	2.36984e-06	7.90387e-06
TSS1_18148980	AT1G49040	-0.778321	3.66916	4.13906	0.0471384	0.0643596
TSS1_18150524	AT1G49050	-0.992285	2.11508	2.62757	0.111008	0.139095
TSS1_1815499	AT1G05960	1.21258	4.94583	26.2499	4.36914e-06	1.40034e-05
TSS1_1817304	AT1G05970	-1.67814	2.91136	9.92825	0.00268641	0.00510539
TSS1_18178298	AT1G49140	-0.679668	4.7369	6.89915	0.0112739	0.0183867
TSS1_18184437	AT1G49170	1.64719	3.07136	19.1925	5.67271e-05	0.00015047
TSS1_18187571	AT1G49180	-1.05259	1.30846	1.17649	0.283023	0.325984
TSS1_18201916	AT1G49210	-6.00437	0.247511	5.71868	0.0204711	0.0311204
TSS1_1820522	AT1G06002	-4.63111	3.60573	61.6153	2.05741e-10	1.23826e-09
TSS1_18211281	AT1G49225	-2.74168	1.54452	8.55626	0.00507363	0.00904612
TSS1_18215918	AT1G49240	-0.0209718	7.14413	0.0118149	0.913857	0.925819
TSS1_182171	AT1G01490	-2.68362	4.73688	62.1703	1.80779e-10	1.09497e-09
TSS1_18218690	.	0.338734	4.81598	1.76239	0.190065	0.226957
TSS1_18218745	AT1G49245	-0.0159594	6.67787	0.00642575	0.936414	0.945409
TSS1_1821892	AT1G06000	-8.64835	2.41139	34.8177	2.83758e-07	1.08909e-06
TSS1_1822618	AT1G06010	1.6588	4.98913	48.4831	5.38954e-09	2.6685e-08
TSS1_18234748	AT1G49300	1.77488	4.37388	42.1712	3.03938e-08	1.35113e-07
TSS1_18246305	AT1G49320	-5.45729	2.93089	41.4477	3.73439e-08	1.6358e-07
TSS1_18252144	AT1G49340	-1.94807	3.57573	17.5169	0.000108765	0.000274094
TSS1_18265008	AT1G49350	0.623631	5.21385	6.70179	0.0125283	0.0201693
TSS1_1826823	AT1G06030	-2.20451	0.461344	2.58529	0.113853	0.142206
TSS1_18269399	AT1G49360	-1.96468	6.90899	84.5096	1.58691e-12	1.31411e-11
TSS1_18276551	AT1G49370	-5.88507	0.325596	5.50883	0.0227983	0.0341404
TSS1_18276721	AT1G49380	-3.17706	1.62759	7.42147	0.00873097	0.0146629
TSS1_18279618	AT1G49390	4.00751	1.57109	43.0154	2.39518e-08	1.08123e-07
TSS1_18283045	AT1G49400	-0.677799	4.66403	4.66951	0.0352812	0.0499384
TSS1_18286972	AT1G49410	-2.3284	9.17401	143.606	1.187e-16	1.82264e-15
TSS1_18291107	AT1G49430	-9.02825	3.06792	47.0013	8.75113e-09	4.19685e-08
TSS1_1829799	AT1G06040	-2.55939	5.80569	102.616	5.89221e-14	5.96238e-13
TSS1_18305543	AT1G49450	2.62689	0.608207	11.3535	0.00141701	0.0028724
TSS1_18312924	AT1G49475	-0.966824	3.79638	3.95181	0.0543028	0.0729219
TSS1_18316347	AT1G49480	-4.75778	5.15512	148.272	6.37382e-17	1.01005e-15
TSS1_18316586	AT1G49480	-0.0533351	2.31068	0.00920188	0.923944	0.934332
TSS1_18318596	.	-1.01573	1.51702	1.37272	0.24663	0.287944
TSS1_18320171	AT1G49490	4.09699	1.36857	36.911	1.41257e-07	5.6652e-07
TSS1_18321646	.	-6.55975	0.827714	8.7056	0.00476273	0.00855075
TSS1_18322284	AT1G49500	-7.78177	5.64947	220.809	1.8494e-20	5.22146e-19
TSS1_1832523	AT1G06050	-1.70348	2.50571	7.94424	0.0067854	0.0117247
TSS1_18326916	AT1G49510	-2.05602	5.46319	58.4687	4.33729e-10	2.48488e-09
TSS1_18329094	.	-7.89849	2.37881	22.9722	1.43595e-05	4.21686e-05
TSS1_1832943	AT1G06060	1.91081	6.06291	84.0094	1.74879e-12	1.43978e-11
TSS1_18329721	AT1G49520	1.30423	2.12519	7.60097	0.00800372	0.0135788
TSS1_18337516	AT1G49540	0.50386	3.31913	1.69248	0.198951	0.236673
TSS1_18342579	AT1G49560	-0.629422	2.43204	1.52272	0.222699	0.262292
TSS1_18350241	STRINGTIE_RNA_00027152	-6.05363	0.699491	6.16118	0.0163551	0.0255373
TSS1_18351449	AT1G49580	-7.86967	2.00901	20.9215	3.03566e-05	8.43358e-05
TSS1_18354785	AT1G49590	1.33832	1.30279	3.83208	0.0556006	0.0744657
TSS1_18357967	HOMER_RNA_00028941	-5.45415	-0.174567	4.09329	0.0483578	0.065764
TSS1_18360282	AT1G49600	-1.41486	6.7851	40.3503	5.11981e-08	2.19741e-07
TSS1_18360618	.	-6.21329	1.09388	7.31562	0.00924102	0.0154138
TSS1_18362450	STRINGTIE_RNA_00014069	-6.51856	0.559987	8.19044	0.00607156	0.0106158
TSS1_18363198	AT1G49610	-1.4934	5.20257	30.791	9.56339e-07	3.39137e-06
TSS1_18365620	HOMER_RNA_00039540	-4.56803	0.277857	2.35419	0.131062	0.161528
TSS1_1837669	AT1G06070	0.838636	6.20597	16.5757	0.000158045	0.000386552
TSS1_18378521	AT1G49650	2.4374	5.95207	126.387	1.34965e-15	1.76408e-14
TSS1_18378817	HOMER_RNA_00042225	-6.35571	0.692875	6.88084	0.0115287	0.0187431
TSS1_18379800	AT1G49660	-0.251934	4.52233	0.868411	0.355658	0.400572
TSS1_18386102	AT1G49670	-1.10661	6.56123	24.4529	8.7035e-06	2.64924e-05
TSS1_18389072	AT1G07577	0.950991	4.42669	13.9675	0.000460036	0.00102825
TSS1_18393921	AT1G49710	-1.93675	2.50997	9.16202	0.00382181	0.00701476
TSS1_18400092	AT1G49720	0.253403	3.77191	0.493648	0.485405	0.530211
TSS1_18405631	AT1G49730	-9.59441	3.74936	72.7413	2.00902e-11	1.40065e-10
TSS1_18407532	AT1G49740	-1.26147	2.55939	3.96611	0.0516341	0.0697445
TSS1_18412801	AT1G49750	-3.79394	1.5555	11.5943	0.00127434	0.00261251
TSS1_18416480	AT1G49760	-1.62264	6.27479	28.1661	2.24195e-05	6.36928e-05
TSS1_18429081	STRINGTIE_RNA_00031350	1.81679	4.0392	37.8192	1.07624e-07	4.40403e-07
TSS1_18430339	AT1G49780	-1.45615	3.86071	17.237	0.00012147	0.000303689
TSS1_1843565	AT1G06080	-5.69707	3.23008	47.2799	1.12099e-08	5.29457e-08
TSS1_18437149	AT1G49790	-3.96764	2.58597	27.3857	2.96193e-06	9.72431e-06
TSS1_18442882	AT1G49820	-1.89859	3.21131	15.2419	0.000271236	0.000634091
TSS1_18447621	AT1G49832	3.05758	1.04406	16.5003	0.000162889	0.000397503
TSS1_18452062	AT1G49840	-2.21585	4.32321	34.4145	3.02905e-07	1.15633e-06
TSS1_18456513	AT1G49850	1.6318	6.82909	69.8986	3.18139e-11	2.15399e-10
TSS1_18464017	AT1G49880	0.666302	2.38787	1.50787	0.224936	0.264735
TSS1_18470136	AT1G49890	-1.40605	2.75705	7.93143	0.00682716	0.0117866
TSS1_18477732	AT1G49900	-0.644302	1.73621	0.312422	0.578572	0.620575
TSS1_18478943	AT1G49910	-6.44436	1.01501	7.78446	0.00736906	0.012614
TSS1_18484759	AT1G49930	-9.52765	3.02824	58.3784	4.98146e-10	2.83537e-09
TSS1_18493187	AT1G49952	1.54803	1.52599	5.68162	0.02079	0.031551
TSS1_18497169	AT1G49950	1.57118	5.76327	52.2125	2.04303e-09	1.06999e-08
TSS1_18504474	AT1G49970	1.98606	6.72773	97.7118	1.38115e-13	1.32335e-12
TSS1_18504836	AT1G49975	-6.79756	4.33021	117.83	4.94057e-15	5.88935e-14
TSS1_18507989	AT1G49980	0.078119	3.79924	0.0466929	0.829786	0.853065
TSS1_18512091	.	0.0196748	4.58287	0.00564343	0.940402	0.948699
TSS1_18512501	HOMER_RNA_00043364	-6.52184	0.885083	8.6942	0.00478821	0.0085904
TSS1_18513695	AT1G49990	-6.39127	0.626076	7.44971	0.00865904	0.0145528
TSS1_185137	AT1G01500	4.4466	3.86137	177.976	1.66381e-18	3.40483e-17
TSS1_18517258	AT1G50000	0.427388	2.57097	0.723482	0.398863	0.444362
TSS1_18517614	AT1G50010	-2.94572	5.70657	122.263	2.50237e-15	3.12879e-14
TSS1_18521657	AT1G50020	4.06573	8.46399	375.105	1.3903e-25	9.64563e-24
TSS1_18539793	AT1G50030	1.92013	5.44575	77.6817	6.17226e-12	4.66942e-11
TSS1_18542124	AT1G50040	1.04637	1.15111	1.49889	0.226344	0.266183
TSS1_18543811	HOMER_RNA_00031632	-5.54013	0.22701	4.22556	0.0449011	0.0616638
TSS1_1854967	AT1G06110	3.47992	7.23582	293.435	3.70128e-23	1.64504e-21
TSS1_18550044	AT1G50055	-3.01935	6.96398	161.995	1.11051e-17	1.98826e-16
TSS1_18560274	AT1G50110	-1.41562	1.47701	2.33214	0.132725	0.163462
TSS1_18561842	AT1G50120	-1.12308	4.10002	10.8696	0.00175684	0.00348763
TSS1_18566487	AT1G50130	-5.28281	0.755971	3.68248	0.0605315	0.0803369
TSS1_18579165	AT1G50140	0.989511	5.66869	21.5576	2.33057e-05	6.60126e-05
TSS1_18582066	AT1G50170	0.878526	4.22978	9.57856	0.00315283	0.00589917
TSS1_18598294	AT1G50200	0.463828	6.63433	5.5877	0.0218175	0.032862
TSS1_18606535	AT1G50240	-0.348771	1.63447	0.294633	0.589562	0.631314
TSS1_1860717	AT1G06130	0.820371	5.55251	13.8838	0.000476485	0.00106168
TSS1_18617012	AT1G50250	-1.04711	5.19221	17.381	0.00011475	0.000287837
TSS1_18621720	AT1G50260	4.77955	4.28265	243.315	2.29354e-21	7.49881e-20
TSS1_18622030	AT1G50270	0.0144098	0.64894	0.000171232	0.989609	0.991395
TSS1_18624996	HOMER_RNA_00028969	-5.75291	0.00656757	5.00778	0.0296692	0.043017
TSS1_18626361	AT1G50280	-5.18674	0.37446	3.50643	0.066808	0.0876901
TSS1_18627659	HOMER_RNA_00028970	-2.52378	1.14385	3.56715	0.0644583	0.0849243
TSS1_18628341	AT1G50290	4.53287	5.02	304.162	1.65508e-23	7.94577e-22
TSS1_18631942	AT1G50300	-0.50878	5.22608	4.45785	0.039515	0.0551575
TSS1_18639510	AT1G50320	0.218837	5.14424	0.857946	0.358549	0.403458
TSS1_1864766	AT1G06140	-3.28086	1.7559	8.47295	0.00527701	0.00937362
TSS1_18648730	AT1G50350	-5.07566	0.106416	3.23627	0.0778795	0.100706
TSS1_18649787	AT1G50360	-6.17113	0.898645	6.35931	0.0148538	0.02346
TSS1_18650523	HOMER_RNA_00043374	-6.52105	0.677433	8.43748	0.00540207	0.00957096
TSS1_18658735	AT1G50370	-0.289432	7.09353	2.19859	0.14411	0.176017
TSS1_18662319	AT1G50380	1.73129	7.84574	81.7174	2.74213e-12	2.19024e-11
TSS1_18668062	AT1G50400	-0.310883	3.47491	0.450101	0.505225	0.549145
TSS1_18672163	AT1G50410	1.5767	3.60663	22.9028	1.4253e-05	4.18614e-05
TSS1_18680092	AT1G50420	1.4113	3.58272	19.6204	4.8176e-05	0.00012931
TSS1_18685650	AT1G50430	-3.17447	5.10039	112.699	1.11052e-14	1.25009e-13
TSS1_18685797	AT1G50440	-0.106985	3.81936	0.106942	0.744952	0.776019
TSS1_1868831	AT1G06143	0.611069	2.21548	1.23392	0.271704	0.314395
TSS1_18690359	AT1G50450	0.742369	5.98498	11.4225	0.00138857	0.00282077
TSS1_18692648	.	-1.65758	3.06139	8.05336	0.00647779	0.0112517
TSS1_18693019	.	-4.29063	3.5676	37.7942	1.08428e-07	4.43059e-07
TSS1_18693655	AT1G50460	1.82967	5.53884	71.3097	2.34491e-11	1.61748e-10
TSS1_18701116	STRINGTIE_RNA_00028919	-6.89966	0.861091	10.55	0.00204678	0.00400624
TSS1_18701990	AT1G50480	-0.371301	3.85358	1.09725	0.299665	0.34364
TSS1_18706475	AT1G50490	-2.18393	3.76939	27.7288	2.63687e-06	8.72413e-06
TSS1_18715964	AT1G50500	1.16676	5.24842	25.5063	5.65428e-06	1.77695e-05
TSS1_18716174	AT1G50510	0.54191	3.05189	1.82034	0.183058	0.219418
TSS1_18719367	AT1G50520	-7.27012	1.14526	13.5796	0.000549505	0.00121051
TSS1_187211	AT1G01510	-1.59075	3.20506	9.73385	0.00293599	0.00553121
TSS1_18728289	AT1G50570	1.53861	3.53162	22.6813	1.54445e-05	4.50871e-05
TSS1_18730367	AT1G50575	-5.65259	3.51041	54.1579	1.2492e-09	6.7506e-09
TSS1_1873718	AT1G06150	-1.92353	3.56079	17.1734	0.000124569	0.000310754
TSS1_18739518	AT1G50600	2.9422	6.37198	196.461	2.16979e-19	5.15355e-18
TSS1_18748320	AT1G50620	-0.020855	3.39435	0.00317721	0.955263	0.961772
TSS1_18753133	HOMER_RNA_00005129	-6.00437	0.281562	6.02269	0.0175392	0.027153
TSS1_18753669	AT1G50630	-3.82138	1.72451	12.6529	0.000804134	0.00171804
TSS1_18755880	AT1G07657	-2.57644	0.630428	3.80597	0.0564115	0.0754629
TSS1_18757096	.	-6.70345	0.945694	9.67834	0.00303683	0.00570418
TSS1_18758396	AT1G50640	0.956481	4.04523	8.51643	0.00553158	0.00977835
TSS1_18764339	AT1G50650	1.30464	1.48103	4.16233	0.0463723	0.0634189
TSS1_18771219	AT1G50660	0.0656493	6.22312	0.093882	0.760531	0.790475
TSS1_18776897	AT1G50670	-0.178249	3.2116	0.21326	0.64613	0.6848
TSS1_18781894	AT1G50700	1.02077	1.40206	1.99404	0.163814	0.198276
TSS1_18787709	AT1G50710	-1.33729	3.58295	11.0036	0.00165489	0.00330368
TSS1_18795233	AT1G50730	-0.859386	2.70482	2.70928	0.105735	0.133073
TSS1_18802701	AT1G50732	-7.48857	1.46954	16.0682	0.000197483	0.000473743
TSS1_18803385	HOMER_RNA_00031654	-7.51514	1.38537	16.6083	0.00015911	0.000388822
TSS1_18807700	AT1G50740	-1.32429	3.33766	10.029	0.00256597	0.00490065
TSS1_18822074	.	-4.71176	0.635416	2.64242	0.110144	0.138095
TSS1_18826532	AT1G50790	-1.98907	3.76981	21.6212	2.27653e-05	6.46059e-05
TSS1_18839156	AT1G50840	1.69188	2.67627	15.328	0.000261841	0.000614021
TSS1_18865972	AT1G50890	-0.864193	1.82901	1.54173	0.220058	0.25941
TSS1_18866219	AT1G50900	-4.98854	4.75673	128.454	2.44744e-15	3.06347e-14
TSS1_18869864	AT1G50910	1.49679	1.29247	3.79388	0.0567911	0.0759217
TSS1_18870139	AT1G50920	0.121568	5.27574	0.256527	0.614635	0.654958
TSS1_18873144	.	-5.75511	0.173542	5.13916	0.0276152	0.0403786
TSS1_18879972	AT1G50940	-1.30469	4.14003	15.4392	0.000250209	0.000589233
TSS1_18880307	AT1G50950	-1.49126	2.44	5.87059	0.0188758	0.0289543
TSS1_1889398	AT1G06180	-6.90363	1.31843	11.4954	0.00134578	0.00274241
TSS1_18896179	AT1G50970	-0.638559	2.96089	1.8067	0.184679	0.221187
TSS1_18917458	AT1G51035	-0.493905	1.14428	0.273345	0.603294	0.644563
TSS1_18926878	AT1G51060	-1.16975	8.32748	35.0418	2.49525e-07	9.65513e-07
TSS1_18927887	AT1G51070	-4.82926	3.44541	52.1758	2.06224e-09	1.07931e-08
TSS1_18930757	AT1G51080	-2.8239	2.16725	10.0827	0.00250403	0.00479524
TSS1_18932930	AT1G51090	5.80947	4.53281	269.053	4.96658e-20	1.31724e-18
TSS1_18933404	HOMER_RNA_00037601	-0.100119	1.15786	0.00629551	0.93706	0.94583
TSS1_18934313	AT1G51100	-3.07137	3.27088	25.0473	6.63857e-06	2.06546e-05
TSS1_18935376	AT1G51110	-4.78563	3.08231	47.9983	6.13059e-09	3.01117e-08
TSS1_1894138	AT1G06190	-0.253285	6.11585	1.4461	0.234545	0.274878
TSS1_18945722	AT1G51140	0.492103	4.22583	3.19106	0.0798114	0.102929
TSS1_18946194	.	5.4621	-0.187089	21.313	2.55129e-05	7.18086e-05
TSS1_18949613	AT1G51160	-2.51344	3.24757	23.4428	1.17318e-05	3.49398e-05
TSS1_18954892	AT1G51170	-1.58909	3.25318	6.72987	0.012258	0.0197908
TSS1_18955552	.	-0.0980742	0.28224	0.00565456	0.940344	0.948682
TSS1_1896935	AT1G06200	2.34071	8.05196	132.332	7.38883e-16	9.97273e-15
TSS1_1897248	AT1G06210	0.832898	3.32268	4.64067	0.0359845	0.0507929
TSS1_18977275	AT1G51190	-1.5338	1.27781	2.01236	0.161926	0.196167
TSS1_18984521	AT1G51200	1.783	5.30167	62.8593	1.54096e-10	9.41879e-10
TSS1_1900019	AT1G06220	0.29194	4.14933	0.942155	0.336171	0.380592
TSS1_19002182	AT1G51250	6.38171	0.398943	39.6838	6.21316e-08	2.62378e-07
TSS1_19021771	AT1G51310	1.32217	2.11713	6.67614	0.0125891	0.0202444
TSS1_19031941	AT1G51340	5.08966	0.158234	25.5284	5.61082e-06	1.76451e-05
TSS1_19035755	AT1G51350	0.516448	5.19306	4.7831	0.0332133	0.04746
TSS1_19042370	.	-4.40953	0.165136	1.97056	0.166384	0.201181
TSS1_19044184	AT1G51360	1.06323	4.73018	16.4689	0.000164951	0.00040219
TSS1_19045059	AT1G51370	1.36071	2.57889	9.03719	0.00405019	0.00738392
TSS1_19047891	AT1G51380	-1.86438	4.18296	19.0459	6.0009e-05	0.000158547
TSS1_19050344	AT1G51390	-0.630885	5.01003	5.72589	0.0203237	0.0309169
TSS1_19052551	AT1G51400	-1.11899	2.69536	5.08071	0.0283889	0.0413583
TSS1_19053703	AT1G07743	-5.36082	3.25407	45.4684	1.21359e-08	5.7094e-08
TSS1_190540	AT1G01520	-0.23167	5.04174	0.974008	0.328205	0.372594
TSS1_19057463	AT1G51405	1.185	0.874406	2.3537	0.130986	0.161451
TSS1_19068361	AT1G51430	3.38689	2.57112	57.9948	4.86195e-10	2.7722e-09
TSS1_1907141	AT1G06230	2.21793	4.57665	67.9708	4.85479e-11	3.20684e-10
TSS1_19074324	AT1G51450	1.25744	3.77465	15.9422	0.000203937	0.000487325
TSS1_19101062	AT1G51500	-2.3438	4.40779	46.1995	9.94378e-09	4.73192e-08
TSS1_19104848	AT1G51510	0.431886	6.33683	4.37613	0.0412942	0.0572982
TSS1_19106730	AT1G51520	-0.134312	2.40516	0.0712895	0.790514	0.818087
TSS1_19109786	AT1G51530	-2.97691	2.78548	21.5442	2.34211e-05	6.63064e-05
TSS1_1911144	AT1G06240	-1.57765	2.92674	9.44069	0.00335945	0.00623807
TSS1_19113046	AT1G51538	-5.02576	2.81543	34.167	3.27113e-07	1.24187e-06
TSS1_19115553	AT1G51540	-1.22169	4.50672	16.3772	0.000171136	0.000416021
TSS1_19119306	AT1G51550	0.0767543	1.28866	0.00842072	0.927234	0.937326
TSS1_19120014	HOMER_RNA_00029017	-7.10686	1.1421	12.0863	0.00103993	0.00217406
TSS1_19121902	AT1G51560	-0.208729	3.10926	0.257064	0.614266	0.654626
TSS1_19124928	AT1G51570	-2.97816	4.8945	60.7742	3.09202e-10	1.81673e-09
TSS1_19125603	AT1G51580	0.525238	4.2503	3.20937	0.0789769	0.101998
TSS1_19132305	AT1G51590	-1.4378	7.0934	50.0842	3.53797e-09	1.7963e-08
TSS1_19132446	AT1G51600	0.702806	4.42205	6.90219	0.0112571	0.0183633
TSS1_19136411	AT1G51610	1.24653	4.02322	15.181	0.000278093	0.000647991
TSS1_19144269	AT1G51630	-1.32102	3.45541	9.49081	0.00328273	0.00611552
TSS1_19152620	AT1G51650	-0.608629	10.049	8.59062	0.00552203	0.00976525
TSS1_19154366	AT1G51660	-0.685174	4.0359	4.3447	0.0420013	0.0581624
TSS1_19161587	AT1G51680	5.37459	0.341953	31.2882	8.14212e-07	2.91875e-06
TSS1_19165978	AT1G51690	-0.181495	6.6445	0.846475	0.361756	0.406604
TSS1_19174159	AT1G51700	3.81527	1.73893	46.6122	8.89213e-09	4.26088e-08
TSS1_19179963	AT1G51710	1.62684	4.33935	35.9558	1.88627e-07	7.41601e-07
TSS1_19180853	AT1G51720	2.1683	3.17985	34.6332	2.83065e-07	1.08679e-06
TSS1_19188734	AT1G51730	-0.357208	6.86637	3.3293	0.0737429	0.0958363
TSS1_19188843	AT1G51740	1.94018	3.64828	34.9652	2.60271e-07	1.00522e-06
TSS1_19191560	AT1G51745	1.04333	2.5413	5.66992	0.0209151	0.0316958
TSS1_1919760	AT1G06270	0.440032	4.02679	1.88839	0.175217	0.210909
TSS1_19199460	AT1G51760	1.01768	4.10782	11.7393	0.00119573	0.00246669
TSS1_1922393	AT1G06290	0.471014	6.91898	6.23253	0.0157146	0.0246435
TSS1_1923087	.	-7.05043	1.19786	11.979	0.00108951	0.00226814
TSS1_1926632	AT1G06310	-7.51499	1.89839	17.4575	0.000113745	0.000285598
TSS1_19292906	AT1G51913	-6.26758	0.345096	6.69746	0.0125732	0.0202251
TSS1_19299121	AT1G51940	-4.02364	3.219	31.3349	8.02048e-07	2.87877e-06
TSS1_19305307	AT1G51950	-2.03483	3.62399	21.7	2.21135e-05	6.28625e-05
TSS1_1930551	AT1G06320	-1.28486	0.584498	0.724332	0.398588	0.444099
TSS1_19305615	AT1G51950	1.92333	0.419961	4.94066	0.0305579	0.0441341
TSS1_19310283	AT1G51960	8.12423	0.596448	43.2409	2.43504e-08	1.09726e-07
TSS1_19314182	AT1G51965	0.217649	2.76771	0.198049	0.658128	0.696219
TSS1_19326839	AT1G51980	0.510636	7.3753	7.47779	0.00849553	0.0143118
TSS1_19336116	AT1G52000	-2.92418	0.777238	5.54669	0.0222831	0.033468
TSS1_1936817	AT1G06350	-11.5055	4.9594	204.096	1.46712e-19	3.60927e-18
TSS1_19369155	AT1G52080	0.859065	2.87771	3.44325	0.0706138	0.0922073
TSS1_19374440	AT1G07783	-2.11027	1.61411	4.41345	0.0404712	0.0563004
TSS1_19385533	AT1G52100	-11.618	5.11449	213.82	5.58037e-20	1.4613e-18
TSS1_1940459	AT1G06360	-10.0415	3.60747	72.191	1.22934e-10	7.62051e-10
TSS1_1940749	STRINGTIE_RNA_00000571	-6.73978	1.15455	10.1676	0.00243119	0.00467147
TSS1_1941323	.	-7.77309	1.86325	19.8562	4.52138e-05	0.000121834
TSS1_1941384	.	-7.2037	1.43783	14.009	0.000458997	0.00102653
TSS1_19414257	AT1G52150	-6.05657	0.241104	6.1763	0.0162312	0.0253557
TSS1_19414702	AT1G52150	-8.85832	2.81558	40.4526	5.34697e-08	2.28799e-07
TSS1_19417603	AT1G52155	-0.811821	2.31382	1.64792	0.204874	0.243058
TSS1_19424384	AT1G52160	0.9438	1.86119	1.99403	0.163815	0.198276
TSS1_1943157	HOMER_RNA_00021966	-5.25318	3.14973	42.147	3.06034e-08	1.35951e-07
TSS1_1944914	AT1G06370	2.55699	3.13488	45.4169	1.2308e-08	5.78797e-08
TSS1_1945083	AT1G06380	1.22467	4.14194	17.9388	9.21649e-05	0.000235203
TSS1_19454685	AT1G52220	-9.66644	3.33815	68.7557	4.7061e-11	3.11676e-10
TSS1_19454838	AT1G52230	-8.57316	2.30214	32.2919	6.22676e-07	2.26895e-06
TSS1_19459290	AT1G52245	-0.330429	3.90046	1.01998	0.317152	0.36138
TSS1_19460625	AT1G52260	0.451542	2.03806	0.725347	0.39826	0.443766
TSS1_19464355	AT1G52270	-3.06127	3.6644	27.6712	2.77355e-06	9.14818e-06
TSS1_1946821	AT1G06390	-1.6307	2.99831	10.6054	0.00197744	0.00388555
TSS1_19469563	AT1G52280	-4.9909	3.33563	60.127	2.91982e-10	1.72044e-09
TSS1_19476205	AT1G52300	-2.65885	9.69444	172.759	3.04582e-18	5.95964e-17
TSS1_19478227	AT1G52310	-1.47961	4.63967	23.6991	1.07025e-05	3.20879e-05
TSS1_19484366	AT1G52320	1.95503	4.05298	42.0799	3.1191e-08	1.38278e-07
TSS1_19488948	AT1G52330	0.823215	0.356886	0.67186	0.416106	0.46147
TSS1_19491621	AT1G52340	0.487804	3.53154	1.88882	0.175524	0.211223
TSS1_19492324	HOMER_RNA_00029048	-0.350725	1.3706	0.160588	0.690241	0.725419
TSS1_19492769	AT1G52342	0.678269	1.24591	0.849556	0.361329	0.406205
TSS1_19496498	AT1G52347	-1.81406	4.67039	34.9773	2.54534e-07	9.84059e-07
TSS1_19499161	AT1G52360	0.495636	7.05225	6.80673	0.0118004	0.019141
TSS1_19506482	AT1G52370	0.313483	4.36714	1.1431	0.289884	0.333246
TSS1_19509039	AT1G52380	1.49905	5.4155	44.7314	1.48582e-08	6.91862e-08
TSS1_1952720	AT1G06400	2.58684	6.05753	154.882	2.7074e-17	4.54013e-16
TSS1_19527879	AT1G52420	-1.73988	4.46963	30.5997	1.01769e-06	3.59438e-06
TSS1_19536347	AT1G52430	-2.33604	3.18758	14.2769	0.000404202	0.000914407
TSS1_19546683	AT1G52450	-3.36478	5.43282	98.424	1.21831e-13	1.17774e-12
TSS1_1954838	AT1G06410	0.974208	4.31003	13.3577	0.000595035	0.00130098
TSS1_19560007	AT1G52500	-0.0129923	2.88318	0.000849996	0.976852	0.980255
TSS1_19565271	AT1G52510	1.54297	4.55435	34.8739	2.62782e-07	1.01405e-06
TSS1_19565716	AT1G52520	3.98045	2.43163	64.9227	9.60729e-11	6.06109e-10
TSS1_19568668	AT1G52530	-6.30197	0.651536	7.09962	0.0102673	0.0169293
TSS1_19572007	AT1G52540	0.62032	1.29424	0.827586	0.367125	0.412192
TSS1_19573999	AT1G52550	-0.370492	1.88271	0.224586	0.637531	0.676379
TSS1_19575825	AT1G52560	5.16749	4.96542	323.874	4.01021e-24	2.15227e-22
TSS1_19580672	AT1G52565	3.98715	0.487013	18.1321	8.54662e-05	0.000219091
TSS1_195823	AT1G01540	-1.18905	3.06081	6.26783	0.0154379	0.0242652
TSS1_1958929	AT1G06420	-7.66531	1.52893	18.0043	9.18738e-05	0.000234486
TSS1_19590249	AT1G52590	-0.468805	1.93829	0.394022	0.532911	0.576457
TSS1_19590526	AT1G52600	-1.52629	7.42808	59.6784	3.24778e-10	1.9004e-09
TSS1_19603262	AT1G52618	-9.1417	3.43464	52.923	1.89104e-09	9.95894e-09
TSS1_19603657	STRINGTIE_RNA_00024999	-2.3884	2.61847	14.2153	0.000414722	0.000936344
TSS1_19603778	AT1G52620	-1.63084	3.48026	12.1711	0.000990386	0.00207965
TSS1_19608636	AT1G52630	-0.0524819	3.43881	0.0187453	0.891622	0.907266
TSS1_19610459	AT1G52640	-1.38854	3.06266	6.52838	0.0135496	0.0216077
TSS1_19610622	AT1G52650	0.814022	0.94961	0.926898	0.34008	0.38452
TSS1_19617541	AT1G52670	-3.50416	4.79118	70.1802	6.54992e-10	3.66487e-09
TSS1_19619750	AT1G52690	3.63063	8.20334	73.0065	3.24102e-05	8.95817e-05
TSS1_1963011	AT1G06430	0.0750091	2.17935	0.0173454	0.895723	0.910446
TSS1_19640201	AT1G52710	2.29748	5.17913	103.344	5.20464e-14	5.32061e-13
TSS1_19640988	AT1G52720	-1.1013	3.76188	8.23987	0.00607206	0.0106158
TSS1_19642536	AT1G52730	-0.087159	2.95654	0.0377281	0.846739	0.868063
TSS1_19645307	AT1G52740	1.43722	8.72342	56.6687	6.71077e-10	3.74247e-09
TSS1_19648972	.	-6.95471	0.88107	10.6128	0.00199003	0.00390727
TSS1_1965064	AT1G06440	-2.15355	2.57839	9.65064	0.00308345	0.0057822
TSS1_19651358	AT1G52760	0.436646	3.6383	1.72129	0.19523	0.232636
TSS1_1965842	AT1G06450	0.75918	4.16239	5.54307	0.0223988	0.033624
TSS1_19658710	AT1G52780	-3.5531	3.73705	46.632	8.84489e-09	4.23914e-08
TSS1_19671046	AT1G52825	-2.12161	1.83439	5.91413	0.018462	0.028423
TSS1_19671922	AT1G52827	-0.858678	4.2374	7.24966	0.00949281	0.0157793
TSS1_19683445	AT1G52855	1.46375	2.23169	5.52554	0.0225274	0.0337948
TSS1_19685794	AT1G52870	2.89961	6.18431	186.289	6.527e-19	1.42542e-17
TSS1_19690516	AT1G52880	0.712358	1.3591	0.902691	0.346863	0.391471
TSS1_1969486	AT1G06460	1.13511	2.99377	5.72797	0.020302	0.0308901
TSS1_1969731	AT1G06470	-1.7901	4.47831	28.7764	1.85518e-06	6.29065e-06
TSS1_19698469	AT1G52890	0.279664	3.71815	0.563376	0.456251	0.501616
TSS1_19706075	AT1G52905	-2.58725	4.50159	34.7363	2.74185e-07	1.05466e-06
TSS1_19706505	.	-7.70108	2.06191	20.2203	3.94276e-05	0.000107464
TSS1_19708061	AT1G52910	-4.1438	1.74665	16.0393	0.000196089	0.000470719
TSS1_19711085	AT1G52920	4.70396	3.82711	192.73	3.23236e-19	7.45999e-18
TSS1_19711243	AT1G52930	-1.36951	4.31282	13.8402	0.000485304	0.00107965
TSS1_19730501	STRINGTIE_RNA_00010754	-5.18674	0.330947	3.33766	0.0735029	0.095579
TSS1_19737435	AT1G52980	0.123008	5.00725	0.21269	0.64657	0.685202
TSS1_19740755	HOMER_RNA_00031733	-7.12617	1.11345	12.5522	0.000850503	0.00180845
TSS1_1974303	AT1G06475	-7.78314	2.21523	21.6428	2.32663e-05	6.59092e-05
TSS1_19747163	AT1G53000	1.2639	6.47225	39.5259	6.50612e-08	2.7402e-07
TSS1_19759475	AT1G53025	-0.989454	2.12157	2.48729	0.120771	0.150047
TSS1_19759636	.	-5.36931	-0.0752235	3.97233	0.0515595	0.0696644
TSS1_19761419	AT1G53030	0.663282	3.34937	2.85974	0.0967457	0.122806
TSS1_19761611	HOMER_RNA_00034716	-6.48206	0.919902	7.95492	0.00679178	0.0117335
TSS1_19762544	AT1G53035	-6.00133	0.283111	5.99539	0.0177831	0.0274839
TSS1_19767454	AT1G53040	-4.96974	2.88151	33.661	3.83078e-07	1.44016e-06
TSS1_19772042	AT1G53050	0.867855	3.95526	7.57838	0.00809159	0.0137095
TSS1_19775912	AT1G53060	-6.10958	4.40609	131.036	6.84519e-16	9.2941e-15
TSS1_19778360	AT1G53070	-6.10458	5.00134	180.64	1.22818e-18	2.58066e-17
TSS1_19783405	AT1G53090	-2.77306	3.65342	35.4177	2.22319e-07	8.67024e-07
TSS1_19783484	HOMER_RNA_00037668	-4.4778	2.39433	20.4213	3.65072e-05	0.000100079
TSS1_19783661	AT1G53090	0.512698	2.37124	1.20793	0.276753	0.319507
TSS1_19790179	AT1G53110	0.501524	1.93701	0.691638	0.409371	0.454621
TSS1_19792781	AT1G53120	0.600521	3.75007	3.39743	0.070941	0.0925915
TSS1_19799231	AT1G53140	-5.37054	0.0193786	3.9583	0.0519585	0.0701119
TSS1_19813804	AT1G53165	0.459247	1.73706	0.511165	0.477799	0.522831
TSS1_19822150	AT1G53170	-0.539405	4.21923	3.34673	0.0730145	0.0950199
TSS1_19831409	AT1G53180	-9.47058	3.11314	51.6741	5.50734e-09	2.72327e-08
TSS1_19837129	AT1G53190	1.84697	3.88982	35.4139	2.38491e-07	9.25493e-07
TSS1_198399	HOMER_RNA_00040117	-5.68888	0.250689	4.76773	0.0335737	0.0478669
TSS1_19843387	AT1G53200	0.0853237	1.89102	0.0156145	0.901034	0.914831
TSS1_19844716	AT1G53210	1.11294	5.84724	28.9095	1.77475e-06	6.03498e-06
TSS1_19849879	AT1G53233	-6.90439	1.04513	11.0262	0.00165531	0.00330423
TSS1_19851942	AT1G53230	-1.47769	2.8579	7.81736	0.00721115	0.0123837
TSS1_19856860	AT1G53240	-3.24405	7.56511	199.889	1.51232e-19	3.71244e-18
TSS1_19857341	AT1G53250	-4.04686	3.25522	41.1984	4.01051e-08	1.74666e-07
TSS1_1986189	.	-3.16671	1.2546	7.06223	0.0104048	0.0171326
TSS1_19867281	AT1G53280	0.457096	4.72881	3.29089	0.0753761	0.0977522
TSS1_19871282	AT1G53290	-3.43565	1.50336	9.32724	0.00354015	0.00654106
TSS1_19879423	AT1G53300	-3.15495	3.72739	44.8842	1.42458e-08	6.65391e-08
TSS1_19883782	.	-1.6529	1.18493	2.02705	0.161069	0.195191
TSS1_19888366	AT1G53310	-1.15691	8.54114	37.2047	1.29323e-07	5.22621e-07
TSS1_1989229	.	-5.68222	0.762843	5.00441	0.0296338	0.0429767
TSS1_19893427	AT1G53320	0.696204	6.35638	11.8533	0.0011375	0.00235737
TSS1_1989491	AT1G06500	0.240971	3.25534	0.394055	0.532894	0.576457
TSS1_19895998	AT1G53330	-3.34455	1.72343	8.88907	0.00433995	0.00786367
TSS1_19900966	AT1G53340	-7.91219	1.80141	22.0484	2.00603e-05	5.74203e-05
TSS1_19902495	AT1G53345	-5.34678	3.71401	48.0029	6.12297e-09	3.00808e-08
TSS1_19903840	AT1G53350	-6.43522	0.563736	7.81245	0.00727081	0.0124702
TSS1_19915097	AT1G53380	-10.307	4.06387	104.456	5.38806e-14	5.49085e-13
TSS1_19915579	HOMER_RNA_00029091	-9.49226	3.59228	58.9488	5.87633e-10	3.31405e-09
TSS1_19916109	AT1G53380	-6.60284	0.928189	8.95279	0.00424374	0.00770414
TSS1_19916504	AT1G53380	0.126441	4.3512	0.185738	0.66825	0.705615
TSS1_19918047	AT1G53390	-7.34376	1.84092	15.0955	0.000292973	0.000679325
TSS1_1992206	AT1G06515	-1.20032	3.84524	9.99256	0.00260884	0.00497375
TSS1_1992338	AT1G06510	-0.481092	3.81619	1.93217	0.170382	0.205622
TSS1_19924756	AT1G53400	2.28475	6.20328	121.837	2.6691e-15	3.32447e-14
TSS1_19935163	AT1G53430	-8.57947	2.47067	34.4203	3.20581e-07	1.21829e-06
TSS1_19945828	AT1G53440	-6.2593	0.536712	7.06757	0.0104295	0.0171671
TSS1_19954121	AT1G53450	-0.397765	5.21565	2.46576	0.122354	0.151765
TSS1_19954418	HOMER_RNA_00005464	-6.9581	1.08237	11.3763	0.00141809	0.00287407
TSS1_19956627	AT1G53460	0.47437	4.3315	2.85004	0.0972985	0.123437
TSS1_19958510	AT1G53470	-7.67986	1.49948	18.487	7.62117e-05	0.000197256
TSS1_1996110	AT1G06520	0.76508	1.74501	1.57538	0.21498	0.254037
TSS1_19963478	AT1G53490	-2.27929	1.3975	2.99996	0.0891334	0.113914
TSS1_19964129	AT1G53480	-1.53682	2.21665	4.50928	0.0384381	0.0538011
TSS1_19964251	.	0.703389	3.35597	3.84175	0.0553036	0.0741072
TSS1_199685	AT1G01550	1.2085	6.48694	37.7776	1.08965e-07	4.44932e-07
TSS1_19969620	AT1G53500	-2.22841	5.58052	73.4847	1.47538e-11	1.05611e-10
TSS1_19974316	AT1G53510	0.262045	3.33352	0.496748	0.484045	0.528877
TSS1_19976241	.	-5.81939	0.0484609	5.24293	0.0262451	0.038681
TSS1_19977955	AT1G53520	-5.19383	2.72367	36.2756	1.71157e-07	6.76658e-07
TSS1_19980425	AT1G53540	5.69498	6.89222	563.579	9.2846e-30	1.71773e-27
TSS1_19981421	AT1G07897	0.934883	9.28165	24.4894	8.08022e-06	2.47641e-05
TSS1_19985859	AT1G53560	2.23059	2.62207	28.4099	2.09684e-06	7.05854e-06
TSS1_19987227	AT1G53570	1.97995	4.26725	51.0191	2.77567e-09	1.42903e-08
TSS1_1998959	.	2.52195	0.311819	5.4077	0.0239418	0.0356557
TSS1_19993239	AT1G53580	-1.67358	5.75169	44.2917	1.67776e-08	7.74268e-08
TSS1_19996345	AT1G53590	-0.462017	3.75068	1.70217	0.19769	0.235395
TSS1_20001211	AT1G53600	1.16125	1.18214	2.24678	0.139876	0.171398
TSS1_2001570	AT1G06530	1.01302	4.08871	11.8172	0.00115564	0.00239179
TSS1_20017909	AT1G53633	1.65642	1.95059	8.25069	0.00592798	0.0103963
TSS1_20028676	AT1G53645	-1.47676	4.32149	18.0046	8.98254e-05	0.000229572
TSS1_20031309	HOMER_RNA_00022876	-5.37423	0.590339	3.9536	0.0520929	0.0702683
TSS1_20031520	AT1G53650	-2.0046	1.85196	4.03801	0.0496343	0.067335
TSS1_20036669	AT1G53670	1.71437	4.91145	51.0071	2.78433e-09	1.43316e-08
TSS1_20038337	AT1G53680	-7.04296	0.992445	11.8692	0.00114282	0.0023672
TSS1_20043590	AT1G53690	-1.99708	3.91559	19.1832	5.69308e-05	0.00015094
TSS1_20053294	AT1G07933	2.80912	2.00265	31.9131	6.66101e-07	2.41769e-06
TSS1_20056286	AT1G53710	-2.15896	3.7551	27.7781	2.59336e-06	8.59518e-06
TSS1_20056527	AT1G53720	0.245116	5.70164	1.30443	0.258584	0.300365
TSS1_20061748	AT1G53730	-0.0828318	3.37261	0.0485399	0.826477	0.85001
TSS1_20068464	AT1G53750	0.266978	7.35346	1.92741	0.170899	0.20617
TSS1_20070671	HOMER_RNA_00034758	-6.20881	0.867036	7.02605	0.0106438	0.0174755
TSS1_20070956	AT1G53760	1.83589	5.22501	61.2182	2.25778e-10	1.34957e-09
TSS1_2007214	AT1G06550	-6.6678	1.07448	9.4897	0.00331102	0.00616183
TSS1_20073729	AT1G53770	0.888883	2.7021	4.37203	0.0413857	0.0574077
TSS1_2007619	AT1G06560	-2.16239	0.918517	2.54158	0.116881	0.145676
TSS1_20079002	AT1G53780	2.95549	6.73371	195.964	2.28731e-19	5.4106e-18
TSS1_20081389	AT1G53790	2.22966	3.50446	44.6603	1.51521e-08	7.04395e-08
TSS1_20081705	AT1G53800	-1.85173	4.78021	34.6775	2.98573e-07	1.14109e-06
TSS1_20093437	AT1G07937	-5.5413	0.469104	4.41309	0.0405737	0.0564223
TSS1_20099491	.	5.75358	1.86928	86.3411	1.11532e-12	9.40356e-12
TSS1_20101442	AT1G53840	-4.67345	3.12814	46.3066	9.65918e-09	4.60613e-08
TSS1_20105976	AT1G53850	-1.56746	5.11231	32.3531	5.78843e-07	2.11737e-06
TSS1_2013419	AT1G06570	4.63973	2.9289	115.168	7.49732e-15	8.63843e-14
TSS1_20136740	.	-6.21989	0.45405	5.9495	0.0186532	0.0286863
TSS1_20137718	AT1G53920	-8.20891	2.14375	27.1056	3.39652e-06	1.1059e-05
TSS1_20145746	.	-4.71608	0.573493	2.58681	0.113865	0.142213
TSS1_20146326	.	-5.68213	0.209756	4.52733	0.0381603	0.0534813
TSS1_20154346	.	-5.88191	0.591033	5.51481	0.0227281	0.0340488
TSS1_20156416	AT1G54000	-11.4184	4.97623	206.639	1.13539e-19	2.84548e-18
TSS1_20158698	HOMER_RNA_00005533	-6.71152	0.989826	9.56297	0.00320155	0.00598247
TSS1_2016054	AT1G06580	-1.38602	1.01952	1.54599	0.219246	0.258506
TSS1_20160812	AT1G54010	-7.98816	9.75077	704.508	2.10053e-30	4.68624e-28
TSS1_20167726	AT1G54030	-2.19776	6.8721	108.386	2.23821e-14	2.42537e-13
TSS1_20169412	.	-6.06054	0.282875	5.9162	0.0185116	0.0284917
TSS1_20180279	AT1G54050	3.93678	5.83832	278.865	1.15067e-22	4.61809e-21
TSS1_20180688	AT1G54050	-6.8098	1.02282	9.77519	0.00290544	0.00547818
TSS1_20180886	AT1G54060	1.60524	5.74684	58.9377	3.87567e-10	2.23561e-09
TSS1_20182606	AT1G54070	3.85063	3.23356	85.9972	2.73069e-12	2.18417e-11
TSS1_20187023	AT1G54080	-1.59554	3.24768	9.27676	0.00362381	0.00668477
TSS1_20189671	AT1G54090	-1.97021	5.02514	50.1621	3.46685e-09	1.76215e-08
TSS1_20198970	AT1G54100	2.1248	9.15206	122.943	2.25777e-15	2.84169e-14
TSS1_20199403	AT1G54110	0.755929	4.22964	7.16854	0.00987666	0.0163386
TSS1_20201908	AT1G54115	0.66131	4.80775	6.9244	0.0111345	0.0181827
TSS1_20204108	.	-6.1117	0.240397	6.35819	0.01488	0.0234918
TSS1_20207020	AT1G54120	-1.40533	4.29078	18.9592	6.20435e-05	0.000163523
TSS1_20209889	.	0.301887	1.46832	0.166933	0.684512	0.72018
TSS1_20210882	AT1G54130	2.87086	6.95795	179.181	3.35793e-18	6.50324e-17
TSS1_20215220	AT1G54140	1.88251	3.25708	23.4126	1.18599e-05	3.52973e-05
TSS1_20215432	AT1G54150	1.41562	4.1739	22.929	1.46481e-05	4.29276e-05
TSS1_20219361	AT1G54160	-1.43807	1.07772	1.65132	0.204415	0.242591
TSS1_20225946	AT1G54170	0.369905	3.32621	0.59617	0.447263	0.492663
TSS1_20227294	AT1G54180	-7.96708	2.00603	23.0391	1.40189e-05	4.1227e-05
TSS1_20235685	AT1G54200	-1.83341	1.9614	3.12431	0.0829383	0.106651
TSS1_20241257	AT1G54210	0.887846	5.13249	11.1957	0.00187212	0.00369777
TSS1_20243010	AT1G54215	-0.235466	1.22106	0.0757199	0.784263	0.812284
TSS1_20245496	AT1G54217	1.17345	5.1131	25.3465	5.97851e-06	1.87315e-05
TSS1_2024662	AT1G06590	-5.68887	0.462332	4.91899	0.0309951	0.0446861
TSS1_20250230	AT1G54220	-3.80957	1.73869	12.8811	0.000729098	0.00156981
TSS1_20254946	AT1G54250	-0.645586	4.6799	5.54957	0.0222501	0.0334251
TSS1_2025544	AT1G06620	-5.38839	2.78225	42.1365	3.06948e-08	1.36291e-07
TSS1_20256936	AT1G54260	-3.22468	7.6658	217.043	2.66695e-20	7.32076e-19
TSS1_20259866	AT1G54270	1.17485	6.20184	29.2153	1.7282e-06	5.88288e-06
TSS1_20270049	AT1G54290	3.62388	6.47923	295.9	3.06953e-23	1.39144e-21
TSS1_20273599	AT1G54310	1.4305	5.12961	31.1687	1.50951e-06	5.1889e-06
TSS1_2027760	AT1G06630	2.45741	5.13442	111.853	1.27228e-14	1.42271e-13
TSS1_20277951	AT1G54320	2.11199	4.75235	75.8587	8.98003e-12	6.62182e-11
TSS1_20283476	AT1G54340	0.560181	5.1893	5.61656	0.0214961	0.0324391
TSS1_20286697	HOMER_RNA_00043453	-6.10586	0.4165	6.32572	0.0150581	0.023732
TSS1_20286882	AT1G54350	-0.509007	3.68657	2.02507	0.160632	0.194692
TSS1_20290424	AT1G54355	-6.35041	0.627848	7.53694	0.00830138	0.0140268
TSS1_20290569	AT1G54360	0.494809	3.95614	2.27199	0.13772	0.169002
TSS1_20297143	AT1G54370	0.715294	4.3719	7.33628	0.00910031	0.0152039
TSS1_2029983	.	-1.3812	2.2681	4.15253	0.0467914	0.0639203
TSS1_20300908	AT1G54380	0.34951	3.34839	0.781989	0.380562	0.425786
TSS1_20303836	AT1G54385	-3.67578	3.52877	41.503	3.67587e-08	1.61203e-07
TSS1_20307011	AT1G54390	0.767253	3.23961	4.17688	0.0460062	0.0629611
TSS1_20309277	.	-5.53425	-0.0297959	4.19722	0.0455976	0.0624487
TSS1_20323029	AT1G54440	0.498593	3.10879	1.51572	0.22375	0.263407
TSS1_2032350	AT1G06640	-3.04276	1.01268	6.17522	0.016175	0.0252748
TSS1_20339738	AT1G54450	-7.20029	1.18647	13.0618	0.000684069	0.00147944
TSS1_2034158	AT1G06645	2.97641	6.91326	214.841	3.31133e-20	8.93864e-19
TSS1_20343479	AT1G54460	-1.8832	2.83292	12.4185	0.000889689	0.00188666
TSS1_20350113	AT1G54490	0.195858	4.45632	0.515367	0.476004	0.521118
TSS1_20357222	.	-6.87372	1.59154	11.4407	0.00137851	0.00280308
TSS1_20357723	AT1G54500	-2.41026	5.7732	85.5536	1.29718e-12	1.08635e-11
TSS1_2035814	AT1G06650	0.555414	6.14578	7.18765	0.0097848	0.0162114
TSS1_20362589	AT1G54510	-1.59683	2.81165	6.88806	0.0113358	0.0184663
TSS1_20363550	AT1G54520	3.35646	3.53098	97.2223	1.50603e-13	1.43214e-12
TSS1_20366452	AT1G54530	-5.75841	0.319166	4.63512	0.0361881	0.0510315
TSS1_20385021	AT1G54570	0.218513	3.12528	0.30149	0.585276	0.627197
TSS1_20387060	AT1G54575	5.94044	1.37781	50.8629	8.68004e-09	4.1654e-08
TSS1_20389500	AT1G54580	-3.61281	5.12165	107.953	2.40405e-14	2.59028e-13
TSS1_20397193	AT1G54610	1.13463	1.61843	3.2356	0.077798	0.100612
TSS1_2040233	AT1G06660	-6.1078	0.388471	5.85942	0.0191322	0.0292766
TSS1_20402992	AT1G54630	-1.83827	5.43206	47.9064	6.28253e-09	3.08247e-08
TSS1_2040464	AT1G06670	-0.434001	4.97482	2.35862	0.130592	0.161027
TSS1_20407687	AT1G54650	-1.56782	1.7425	3.92558	0.0527999	0.0711334
TSS1_20413067	AT1G54680	-0.942922	3.09465	3.53876	0.0654955	0.0861312
TSS1_20415287	AT1G54690	-3.98042	3.10553	28.3764	2.12053e-06	7.13088e-06
TSS1_20420966	AT1G54710	2.31508	1.36525	12.1076	0.00101811	0.00213256
TSS1_20424411	AT1G54730	-2.41521	1.13819	3.42175	0.0699694	0.0914545
TSS1_20430810	AT1G54740	0.238009	0.281721	0.0527789	0.819188	0.843382
TSS1_20431673	.	-5.17767	0.0587821	3.27662	0.0761044	0.0986068
TSS1_20434662	AT1G54770	-2.06961	7.04098	90.2366	5.35042e-13	4.73936e-12
TSS1_20436671	HOMER_RNA_00037739	1.96611	0.181843	0.867014	0.356042	0.400954
TSS1_20439499	AT1G54780	-6.04202	5.00518	164.049	8.63309e-18	1.57416e-16
TSS1_20447343	AT1G54820	-7.51227	1.54214	16.9946	0.000136498	0.000337773
TSS1_20448104	HOMER_RNA_00031795	-6.4838	0.651915	8.14263	0.00621096	0.0108354
TSS1_20451232	AT1G54830	2.58958	2.45465	31.7568	7.00299e-07	2.53411e-06
TSS1_20454238	AT1G54840	-4.48378	2.54199	22.3693	1.73018e-05	5.00471e-05
TSS1_20454389	AT1G54850	-2.81696	5.29069	83.1238	2.07883e-12	1.69434e-11
TSS1_20456973	.	7.19119	6.67163	629.463	1.37427e-30	3.224e-28
TSS1_20458525	AT1G54860	5.87766	7.82039	593.081	2.71121e-30	5.76601e-28
TSS1_20459035	AT1G54870	8.26084	12.8179	383.006	6.5462e-11	4.23558e-10
TSS1_20470881	AT1G54920	0.991818	2.99797	6.82968	0.0116672	0.0189494
TSS1_2047637	HOMER_RNA_00030347	-5.75181	0.215622	5.06952	0.0286392	0.0416857
TSS1_2047883	AT1G06680	-2.28542	4.31237	42.4324	3.08311e-08	1.36869e-07
TSS1_20497953	AT1G54957	8.35297	0.883456	50.7984	3.2421e-09	1.6542e-08
TSS1_20499837	AT1G54960	1.04188	0.820784	1.77792	0.188156	0.224902
TSS1_20504920	AT1G54970	-6.21614	0.655718	6.8028	0.011879	0.0192561
TSS1_20511519	AT1G54990	-0.471376	1.6059	0.416037	0.521727	0.565569
TSS1_20514637	AT1G55000	1.28061	6.55189	42.3331	2.90319e-08	1.29487e-07
TSS1_2052154	AT1G06690	1.1215	1.19996	2.6102	0.112606	0.140849
TSS1_20521807	STRINGTIE_RNA_00037169	-7.60979	1.5203	17.9303	9.45583e-05	0.000241068
TSS1_20521996	.	-2.92418	0.775112	5.32504	0.0249905	0.0370575
TSS1_20525713	AT1G55020	0.0793291	2.87277	0.0348257	0.85268	0.87317
TSS1_20534872	AT1G55040	1.16503	5.10086	22.4717	1.66678e-05	4.83482e-05
TSS1_20541859	AT1G55050	0.585394	2.49612	1.4434	0.234976	0.275341
TSS1_2055274	AT1G06700	-0.853207	3.70823	5.52831	0.0224952	0.0337509
TSS1_20554235	AT1G55080	2.48975	6.53931	149.404	5.49373e-17	8.79018e-16
TSS1_20554436	AT1G55090	2.55234	6.70925	161.772	1.14139e-17	2.03873e-16
TSS1_20563151	AT1G55110	2.47115	4.32236	73.9248	1.34469e-11	9.65598e-11
TSS1_20566579	AT1G55120	-0.517449	1.14997	0.415151	0.522263	0.566015
TSS1_20569604	AT1G55130	-8.48702	2.26824	31.9315	6.98012e-07	2.52728e-06
TSS1_20574336	AT1G55140	-1.33533	4.46758	17.5347	0.000108002	0.000272381
TSS1_20574538	AT1G55150	-0.141193	6.08371	0.459198	0.500972	0.545121
TSS1_20578281	AT1G55152	3.66487	3.76359	131.409	6.48725e-16	8.82918e-15
TSS1_20578465	AT1G55160	0.162033	6.16041	0.553864	0.460169	0.505533
TSS1_20579984	.	-5.68662	0.532938	4.96616	0.0302352	0.0437401
TSS1_20580323	AT1G55170	-1.33436	9.38127	49.791	3.81945e-09	1.93017e-08
TSS1_20588431	AT1G55190	2.46597	5.21532	115.403	7.22402e-15	8.35314e-14
TSS1_20589070	AT1G08037	-0.0716817	0.409843	0.00482742	0.944872	0.95259
TSS1_20592519	AT1G55200	-7.64448	2.04779	19.3895	5.39507e-05	0.000143675
TSS1_20592946	AT1G55200	-7.49245	1.94243	17.1871	0.000126506	0.000315103
TSS1_20594017	AT1G55205	-6.63747	1.9651	10.4537	0.00213719	0.00416351
TSS1_20594574	AT1G55205	-4.74454	4.9426	103.492	5.07565e-14	5.20277e-13
TSS1_20596337	AT1G55207	-0.700606	1.04841	0.595202	0.44387	0.489494
TSS1_20598671	AT1G55210	-0.178433	0.24432	0.0188389	0.891638	0.907266
TSS1_2060347	AT1G06710	-1.47154	3.45047	10.5036	0.00207004	0.0040469
TSS1_20607002	AT1G55250	1.96763	4.57533	57.2957	5.75953e-10	3.25215e-09
TSS1_20614756	AT1G55260	-4.69895	3.16107	44.2907	1.67825e-08	7.74336e-08
TSS1_20616090	.	-5.28038	-0.274455	3.64747	0.0618367	0.0818283
TSS1_20617314	AT1G55265	-2.6128	0.657522	4.05958	0.049051	0.0666112
TSS1_20620136	AT1G55270	-2.69191	1.43508	4.69956	0.034721	0.0492404
TSS1_20624568	AT1G55280	2.31673	4.433	78.0959	5.67252e-12	4.30998e-11
TSS1_20629622	AT1G55300	0.44807	4.47402	2.96384	0.091028	0.116105
TSS1_20630082	AT1G55310	2.57471	5.98296	135.221	3.77007e-16	5.32868e-15
TSS1_20637414	AT1G55325	-0.676085	4.67931	5.61291	0.0215365	0.0324924
TSS1_20648891	AT1G55330	-2.06423	0.932891	3.34284	0.0736952	0.0957852
TSS1_20651981	AT1G55340	-4.29455	3.50398	47.505	6.99382e-09	3.40941e-08
TSS1_20665125	AT1G55350	-2.70397	2.71461	16.3179	0.000175259	0.000425271
TSS1_20668738	AT1G55360	-12.7224	6.24215	369.733	3.59215e-25	2.30262e-23
TSS1_20670474	STRINGTIE_RNA_00010976	-7.07429	1.46513	13.0685	0.000682111	0.00147563
TSS1_2067340	AT1G06720	0.558106	7.47681	8.63057	0.00489917	0.00876666
TSS1_20674440	AT1G55365	1.04994	0.180539	1.03351	0.313993	0.358175
TSS1_20674783	AT1G55370	-10.9781	4.60129	160.63	1.83456e-17	3.17954e-16
TSS1_2067534	AT1G06730	-0.968997	4.88978	12.6235	0.00081438	0.00173814
TSS1_20678680	AT1G55380	-6.63338	0.746398	8.58796	0.00503283	0.0089811
TSS1_20683060	AT1G55390	-6.34863	0.40701	7.28581	0.00942706	0.015686
TSS1_20706888	AT1G55450	-0.268369	2.23073	0.180396	0.672767	0.709589
TSS1_2070704	AT1G06740	-0.865548	2.37999	1.56747	0.216119	0.255176
TSS1_20707478	AT1G55460	1.55804	7.12008	65.0639	9.30456e-11	5.87988e-10
TSS1_20713751	AT1G55480	-1.80332	4.00471	23.0392	1.35672e-05	4.00019e-05
TSS1_20719163	AT1G55490	-3.1959	4.70491	76.8833	7.26905e-12	5.4359e-11
TSS1_20719575	AT1G55500	2.43721	5.00776	99.8848	9.43702e-14	9.2764e-13
TSS1_20723332	AT1G55510	0.310614	2.61231	0.476021	0.493266	0.537816
TSS1_20728090	AT1G55520	0.569973	3.66943	2.80803	0.0997344	0.126283
TSS1_20728329	.	-6.87195	1.15357	11.0696	0.00162379	0.00324787
TSS1_20731091	AT1G55530	2.48206	5.22182	116.371	6.20373e-15	7.26567e-14
TSS1_20733996	AT1G55535	1.57693	2.92976	17.6087	0.000104902	0.000265211
TSS1_20743166	AT1G55540	1.01928	5.51466	19.7608	4.56724e-05	0.000122967
TSS1_20748698	AT1G55550	-5.08098	0.0704926	3.25138	0.0772096	0.0999364
TSS1_20749113	.	-5.53543	0.442571	4.38955	0.0410912	0.0570443
TSS1_20771871	AT1G55590	2.68249	5.30903	130.262	7.65498e-16	1.03014e-14
TSS1_20772179	AT1G55591	-9.44472	3.71311	65.6803	9.25934e-11	5.85618e-10
TSS1_2077694	AT1G06760	0.0435656	3.35521	0.0133576	0.908441	0.921193
TSS1_20783998	AT1G55610	-1.39363	1.89823	2.33573	0.132433	0.163138
TSS1_20791168	AT1G55620	-0.234552	5.79702	1.19701	0.278911	0.321622
TSS1_20793561	AT1G55630	0.704785	4.87497	7.02326	0.0106058	0.0174207
TSS1_20793721	AT1G55640	-5.17897	0.194015	3.38311	0.07163	0.0933784
TSS1_20803436	AT1G55670	-8.50022	2.15494	31.5553	7.8681e-07	2.82854e-06
TSS1_20803893	HOMER_RNA_00022936	-8.24934	2.64736	29.392	1.58476e-06	5.43689e-06
TSS1_20804573	AT1G55675	3.56145	4.67031	180.833	1.20175e-18	2.52745e-17
TSS1_20807898	AT1G55680	2.92467	6.28678	192.581	3.28475e-19	7.56556e-18
TSS1_20812386	.	-6.43951	0.567032	7.48303	0.00852053	0.0143455
TSS1_20812849	AT1G55690	-1.78508	2.86883	12.262	0.000952059	0.00200565
TSS1_20818088	.	-6.21147	0.637728	6.74833	0.0122028	0.0197165
TSS1_2081876	AT1G06770	0.742937	3.98843	5.64124	0.0212253	0.0320889
TSS1_2083424	AT1G06780	-0.839182	4.6719	8.38609	0.00549824	0.00972621
TSS1_20834509	AT1G55730	1.56356	4.0533	29.9404	1.26236e-06	4.39641e-06
TSS1_20839245	AT1G55740	-1.8158	-0.244389	0.262636	0.610504	0.651205
TSS1_20839515	HOMER_RNA_00034809	-8.0107	2.3766	24.9659	7.08769e-06	2.19588e-05
TSS1_20845182	AT1G55750	-0.542836	6.12395	6.50198	0.0137292	0.0218706
TSS1_20845928	AT1G55750	-5.94899	0.689462	4.33436	0.0455641	0.0624236
TSS1_20849073	AT1G55760	-7.81573	1.75301	18.7281	7.14264e-05	0.000185864
TSS1_20859439	AT1G55805	-0.774265	4.53683	7.168	0.00987928	0.0163417
TSS1_20860764	AT1G55810	-5.28339	2.79915	38.3073	9.30996e-08	3.83078e-07
TSS1_20864339	AT1G55820	2.98569	2.97041	52.7673	1.77391e-09	9.3899e-09
TSS1_20870203	AT1G55830	1.65392	2.38484	12.051	0.00104348	0.00218068
TSS1_2087232	AT1G06790	-1.52936	5.87719	38.8348	7.96735e-08	3.3109e-07
TSS1_20873630	AT1G55840	-0.795533	3.79542	4.81874	0.0325916	0.0466919
TSS1_20876292	.	-6.34708	0.86787	7.46101	0.00861181	0.0144825
TSS1_20876630	.	-0.459411	0.0248904	0.124218	0.725914	0.758025
TSS1_20876695	AT1G55850	2.46235	4.39504	80.7167	3.34534e-12	2.63687e-11
TSS1_20893276	AT1G55860	0.743042	4.61396	7.90071	0.0069284	0.0119414
TSS1_20895463	AT1G55865	-8.13933	2.67869	26.8021	3.76498e-06	1.21699e-05
TSS1_20895621	AT1G55870	1.13168	3.84654	12.3566	0.000913814	0.0019326
TSS1_20901166	AT1G55880	0.77658	3.25389	4.23481	0.0445786	0.0612653
TSS1_20901346	AT1G55890	0.631293	5.03679	6.53862	0.0134806	0.0215077
TSS1_20903069	AT1G55900	-0.776561	3.79894	3.48085	0.0679226	0.0889991
TSS1_20906134	AT1G55910	-1.79193	2.6793	9.50819	0.00325656	0.00607279
TSS1_20907527	AT1G55915	-0.922308	2.04185	1.69828	0.198194	0.235958
TSS1_2091020	.	0.805602	1.7896	1.53416	0.220994	0.260445
TSS1_20912321	AT1G55920	-0.805284	3.738	4.95631	0.0303069	0.0438272
TSS1_20913256	.	0.413171	1.6567	0.378892	0.540854	0.584188
TSS1_2091473	AT1G06800	-0.536945	2.20133	1.00724	0.320163	0.364464
TSS1_20918713	AT1G55930	1.1112	6.07876	27.9954	2.41007e-06	8.02862e-06
TSS1_209292	AT1G01580	1.11653	0.650028	1.75348	0.191171	0.228151
TSS1_20929883	AT1G55960	1.88148	3.90738	38.0396	1.00795e-07	4.13651e-07
TSS1_20938553	AT1G55970	1.80798	0.183797	2.76485	0.10231	0.129288
TSS1_20941911	AT1G55980	-0.333973	0.234197	0.0653666	0.799205	0.825658
TSS1_20952133	AT1G56020	-5.28218	3.96093	79.4829	4.28375e-12	3.3096e-11
TSS1_20954806	.	-6.00133	0.166731	5.91735	0.0185728	0.0285781
TSS1_2096240	AT1G06820	-2.16746	4.91946	51.6731	2.34552e-09	1.21916e-08
TSS1_20962642	AT1G56045	-3.67214	10.2948	309.636	1.10787e-23	5.54082e-22
TSS1_20963750	AT1G56050	-3.00737	5.34539	99.4998	1.00916e-13	9.87296e-13
TSS1_2096388	.	-6.92719	1.40661	11.5011	0.00134237	0.00273646
TSS1_20971706	AT1G56070	-0.675626	8.32315	11.3477	0.00143816	0.00291189
TSS1_20979325	AT1G56090	3.70397	3.99044	145.947	8.67307e-17	1.35274e-15
TSS1_20986947	AT1G56110	-2.70004	9.059	179.991	1.32212e-18	2.76273e-17
TSS1_20992742	.	-1.41437	1.19794	1.61553	0.209314	0.247978
TSS1_21000540	AT1G56130	-1.87442	1.98941	6.00884	0.0175949	0.0272244
TSS1_21007338	.	-1.26455	0.738105	1.23084	0.272295	0.315031
TSS1_21007514	HOMER_RNA_00029201	-6.77519	0.982611	9.99758	0.00262583	0.00500406
TSS1_21007567	.	-3.7287	1.8617	12.529	0.000848231	0.00180406
TSS1_21007809	AT1G56140	1.52953	1.42545	5.59325	0.0217553	0.0327857
TSS1_21008220	HOMER_RNA_00034826	-5.88296	0.171152	5.59519	0.021808	0.0328499
TSS1_21013987	AT1G56145	1.7054	4.71189	47.715	6.61187e-09	3.2336e-08
TSS1_21015472	STRINGTIE_RNA_00034073	-1.97418	1.94318	3.71074	0.0594799	0.0791165
TSS1_21017394	AT1G56150	-4.00197	2.71421	27.3791	2.96858e-06	9.74228e-06
TSS1_21024410	AT1G56165	-2.65776	0.982456	4.42168	0.0402921	0.0560788
TSS1_21024764	AT1G56170	-0.729512	5.48128	9.80204	0.00284578	0.00537817
TSS1_21028048	AT1G56180	1.78094	2.15251	12.7383	0.000775136	0.00166061
TSS1_21028365	AT1G56190	-3.05692	5.19502	104.891	4.00547e-14	4.16203e-13
TSS1_21030610	.	-6.11462	0.347419	6.18279	0.0161782	0.0252765
TSS1_21030824	AT1G56200	0.790896	5.92932	12.9233	0.000716051	0.00154391
TSS1_2103296	AT1G06840	-1.72874	2.53306	7.0053	0.0106999	0.0175573
TSS1_21035618	AT1G56210	-7.34477	1.5813	15.329	0.000266335	0.000623467
TSS1_21036161	.	-2.26649	1.12323	2.82509	0.0987369	0.125103
TSS1_21036835	.	-5.45537	0.80506	4.2209	0.0450148	0.0617847
TSS1_21043359	AT1G56220	1.47594	4.75758	22.0752	8.38699e-05	0.000215338
TSS1_21044547	.	-6.10975	0.313933	6.48494	0.0139067	0.0221116
TSS1_21049065	AT1G56230	-8.97771	3.01436	45.083	1.46735e-08	6.8368e-08
TSS1_21051707	AT1G08097	-5.61125	0.455658	4.40366	0.04078	0.0566503
TSS1_21052312	.	-5.88196	0.804617	5.80317	0.0196071	0.0299269
TSS1_21053133	AT1G08103	-6.87814	7.08807	305.211	1.53178e-23	7.41642e-22
TSS1_210585	HOMER_RNA_00035750	-6.93414	1.11307	11.1545	0.00156389	0.00313992
TSS1_21065803	AT1G56260	0.164636	3.33804	0.171089	0.680829	0.716835
TSS1_21074851	AT1G56280	3.21451	8.69366	241.322	2.74101e-21	8.92338e-20
TSS1_21075297	AT1G56290	1.1423	5.34662	24.4094	8.31222e-06	2.54067e-05
TSS1_21080326	AT1G56300	-2.69261	6.66942	131.073	6.80902e-16	9.25052e-15
TSS1_21082541	AT1G56310	-0.689846	2.78507	1.33565	0.253665	0.295445
TSS1_2108584	AT1G06870	-1.39553	4.16215	16.7562	0.000147046	0.000361698
TSS1_21088547	AT1G56330	-3.77248	6.38129	204.23	9.64205e-20	2.43794e-18
TSS1_21092657	AT1G56340	-5.68631	7.31988	348.907	1.77495e-23	8.41477e-22
TSS1_21092980	.	-8.12616	2.20433	25.383	6.13013e-06	1.91617e-05
TSS1_21094458	AT1G56345	-3.31253	2.03615	8.6098	0.00494729	0.00884373
TSS1_21094778	AT1G56350	-0.206449	3.40938	0.254437	0.616076	0.65631
TSS1_211067	.	-1.84382	1.89355	6.06043	0.0172035	0.0267077
TSS1_21117062	AT1G56410	-4.56951	0.23637	2.32843	0.133142	0.163914
TSS1_21124406	AT1G56420	-0.147224	5.03941	0.378091	0.54128	0.584572
TSS1_21124922	.	-2.59593	2.52561	0.623669	0.433305	0.478817
TSS1_21128928	AT1G56423	-0.259191	3.31118	0.467508	0.49714	0.541521
TSS1_21136944	AT1G56430	-7.8001	1.81931	20.7751	3.20517e-05	8.87093e-05
TSS1_21141539	AT1G56440	-0.387573	5.09052	2.42101	0.125721	0.155534
TSS1_21141918	AT1G56450	-1.24302	8.17433	42.921	2.45957e-08	1.107e-07
TSS1_2114551	AT1G06890	0.82683	6.95728	18.7629	6.6916e-05	0.000175108
TSS1_21146241	AT1G56460	1.10008	4.63647	19.8228	4.46104e-05	0.000120322
TSS1_21159738	AT1G56500	-0.768755	0.728246	0.53789	0.466568	0.511895
TSS1_21167656	AT1G56510	-2.32781	0.454619	3.01936	0.0881337	0.112723
TSS1_21174952	STRINGTIE_RNA_00004485	-7.17913	1.11829	11.9123	0.0011325	0.00234838
TSS1_21188119	AT1G56550	-6.5573	0.618404	8.18893	0.00607591	0.0106201
TSS1_21192548	AT1G56560	2.3497	3.10817	36.8375	1.44418e-07	5.78078e-07
TSS1_21195671	AT1G56570	0.259866	2.13788	0.211201	0.647724	0.686233
TSS1_21198955	AT1G56580	-4.42606	9.10762	299.363	5.95277e-19	1.30502e-17
TSS1_21204742	AT1G56590	-1.99118	2.95541	12.4072	0.000894047	0.00189449
TSS1_21206314	.	-2.12757	1.2474	4.15624	0.0465267	0.0636008
TSS1_2120749	AT1G06900	-0.911097	5.31449	12.4742	0.000868534	0.00184438
TSS1_2121018	AT1G06910	0.829508	2.54602	2.59267	0.113351	0.141656
TSS1_21211933	AT1G56610	-0.0278708	3.78538	0.00645863	0.936252	0.945308
TSS1_21215407	AT1G56612	0.291756	3.26845	0.57127	0.453129	0.498569
TSS1_21237830	.	1.70472	-0.234843	2.74587	0.103581	0.130695
TSS1_21237888	AT1G56660	-0.148455	6.23678	0.462321	0.499526	0.543808
TSS1_2123876	HOMER_RNA_00030367	-9.53247	3.67009	66.5221	7.67986e-11	4.91736e-10
TSS1_2124123	.	-7.93161	2.2338	22.3772	1.78005e-05	5.1398e-05
TSS1_21241673	AT1G56670	-1.1637	0.399862	0.972277	0.328631	0.372929
TSS1_21253716	AT1G56690	-0.497851	2.6372	0.753915	0.389188	0.434604
TSS1_21255885	STRINGTIE_RNA_00029097	-3.13851	2.05844	12.6816	0.000794272	0.00169857
TSS1_21256345	AT1G56700	-3.59437	6.09556	171.475	3.54255e-18	6.84913e-17
TSS1_21265620	AT1G56720	-1.69638	2.16751	3.82987	0.0556687	0.0745482
TSS1_21266168	AT1G56720	-4.22281	1.94457	17.4289	0.000112603	0.000283013
TSS1_2128218	AT1G04533	-0.00237388	6.87817	0.000144214	0.990464	0.992208
TSS1_21284	STRINGTIE_RNA_00032323	-0.621491	0.248922	0.145394	0.704514	0.73822
TSS1_2129010	AT1G06930	-7.90685	1.69879	18.5264	8.72072e-05	0.000223202
TSS1_21311521	AT1G57540	0.974938	4.5757	14.1064	0.000434028	0.000975384
TSS1_21329648	AT1G57590	-3.59807	1.22141	9.88739	0.00276066	0.00523208
TSS1_21334727	AT1G57600	-3.35293	4.34442	60.972	2.39212e-10	1.42575e-09
TSS1_21338706	AT1G57610	-4.0843	3.72159	46.3958	9.42843e-09	4.49887e-08
TSS1_21342778	AT1G57620	-5.77067	4.1647	101.054	7.70565e-14	7.65051e-13
TSS1_21355546	AT1G57660	-2.80626	6.63137	118.639	5.80445e-15	6.83675e-14
TSS1_2135665	AT1G06950	-0.773481	7.4039	16.147	0.00018775	0.000452972
TSS1_2135893	AT1G06960	-0.0437363	4.5719	0.0255233	0.873682	0.891668
TSS1_21364642	AT1G57680	-0.335171	3.96633	0.911671	0.344189	0.388819
TSS1_21370717	AT1G57700	-1.258	2.09784	3.27842	0.0759152	0.0983841
TSS1_21377667	AT1G57720	-2.34028	8.99206	136.479	3.15968e-16	4.5136e-15
TSS1_21393040	AT1G57765	-6.26205	0.509416	7.20597	0.00974764	0.0161592
TSS1_21393424	AT1G57765	-0.128757	2.50821	0.0797182	0.778789	0.807312
TSS1_21395226	AT1G57770	-3.70176	2.41466	22.1772	1.85596e-05	5.34273e-05
TSS1_21412299	AT1G57800	1.85942	0.892952	4.39786	0.0408128	0.0566925
TSS1_21417960	AT1G57820	-3.91669	3.39273	46.7294	8.61508e-09	4.13509e-08
TSS1_21425213	AT1G57840	-6.99058	1.35515	12.1842	0.000996733	0.0020924
TSS1_21425526	.	-9.09968	3.28345	50.6895	3.33391e-09	1.69876e-08
TSS1_21430865	AT1G57860	-1.86695	8.699	89.5334	6.09982e-13	5.34286e-12
TSS1_21436053	AT1G57870	-0.131555	3.04312	0.100363	0.752649	0.783033
TSS1_21442922	AT1G57990	-1.41008	1.61562	3.02245	0.0879755	0.112546
TSS1_21449134	AT1G58010	-6.44036	0.650197	8.08533	0.00638247	0.0111056
TSS1_21462197	AT1G58025	0.735491	6.35361	13.6443	0.000527052	0.00116477
TSS1_21468423	AT1G58030	0.281044	2.84596	0.435618	0.512128	0.555984
TSS1_21468580	.	-7.40668	1.40362	15.1501	0.000286504	0.000665681
TSS1_21469833	AT1G08187	-6.77665	0.852975	8.94015	0.00432487	0.00784073
TSS1_21501803	AT1G58060	0.100046	4.38263	0.111377	0.73991	0.77119
TSS1_21502968	AT1G58070	1.1089	0.439489	1.49968	0.226181	0.266035
TSS1_21507456	AT1G58080	-0.565861	3.42284	1.85872	0.178585	0.214636
TSS1_21507518	.	-7.54897	1.87417	17.8301	9.83194e-05	0.00025004
TSS1_21514010	AT1G58100	2.46353	4.0422	74.3598	1.22729e-11	8.87175e-11
TSS1_21518190	AT1G58110	-0.832089	3.73729	5.55025	0.0222423	0.0334178
TSS1_21520455	AT1G58120	4.89042	-0.263219	14.7695	0.000329439	0.000755794
TSS1_2152549	AT1G07000	-2.51345	3.34276	27.0882	3.27752e-06	1.06945e-05
TSS1_2152852	AT1G07010	-5.45798	3.93132	81.4741	2.87754e-12	2.29036e-11
TSS1_21529994	AT1G58150	1.24958	2.13078	5.62011	0.0214569	0.0323939
TSS1_21530776	HOMER_RNA_00031880	-7.47137	1.65613	16.4503	0.000169456	0.000412114
TSS1_21533586	AT1G58160	-3.46736	1.72078	9.7111	0.00296675	0.00558222
TSS1_21539796	AT1G58180	1.42204	1.5997	6.00939	0.01759	0.0272186
TSS1_21552972	AT1G58200	3.11726	2.10308	40.0847	5.52941e-08	2.35941e-07
TSS1_21553123	AT1G58200	-1.08421	3.71761	7.79174	0.00730051	0.0125127
TSS1_21553515	AT1G58210	0.114135	3.07025	0.0736919	0.787099	0.814813
TSS1_2156008	AT1G07020	-1.74722	5.37945	42.9805	2.41878e-08	1.09059e-07
TSS1_2156187	AT1G04543	-6.80962	1.48071	10.4652	0.00212619	0.0041442
TSS1_21562966	AT1G58220	3.73166	2.53995	65.2113	8.99909e-11	5.70586e-10
TSS1_21566129	AT1G58230	0.0303616	3.61258	0.0065579	0.935765	0.944942
TSS1_21579628	.	-6.9054	1.55361	11.6958	0.00123263	0.00253614
TSS1_21579939	HOMER_RNA_00022972	-2.11176	2.52338	7.11652	0.0101315	0.0167248
TSS1_21580715	AT1G58235	2.4963	4.67852	90.5533	5.04474e-13	4.48255e-12
TSS1_21601653	AT1G58250	0.345324	2.83433	0.591839	0.445153	0.490695
TSS1_2160763	AT1G07030	1.73029	5.31312	56.7781	6.53372e-10	3.6567e-09
TSS1_21612190	HOMER_RNA_00029252	-5.75731	0.247242	4.76681	0.0335901	0.0478813
TSS1_21614117	AT1G58270	-9.19112	2.90957	51.2882	2.86027e-09	1.4686e-08
TSS1_21616576	AT1G08213	-1.06569	3.32163	5.05703	0.0287437	0.0418297
TSS1_21617003	AT1G08217	-2.39354	3.38001	14.9293	0.000308407	0.000711992
TSS1_21617262	AT1G09685	-1.84718	1.09692	2.89237	0.0949116	0.12066
TSS1_21622394	AT1G58280	-7.3833	1.40382	14.5866	0.000361128	0.000822852
TSS1_21626153	AT1G58290	-3.76747	2.28042	21.7054	2.20696e-05	6.27456e-05
TSS1_2163119	AT1G07040	3.01161	5.09495	153.104	3.39955e-17	5.6221e-16
TSS1_21631670	AT1G58310	-5.18157	0.531986	3.54572	0.0653475	0.0859714
TSS1_2165193	AT1G07050	-5.8237	0.0933357	5.16122	0.027299	0.0399856
TSS1_21653052	AT1G58340	-1.00459	0.300373	0.697095	0.407541	0.452811
TSS1_21667299	AT1G58350	-5.41748	3.37508	45.3466	1.25471e-08	5.898e-08
TSS1_21676530	AT1G58360	0.967144	9.62698	27.2894	3.06051e-06	1.00209e-05
TSS1_2168371	AT1G07060	3.60813	0.291266	10.9842	0.00166925	0.00332856
TSS1_21684566	AT1G58370	-5.53778	0.0174173	4.13729	0.0471091	0.0643269
TSS1_2168576	AT1G07070	-3.84868	5.21583	101.858	1.91354e-13	1.79343e-12
TSS1_21689064	AT1G58380	-2.18765	7.16686	100.705	8.18462e-14	8.08373e-13
TSS1_2169853	.	-7.83356	1.95414	21.4799	2.47007e-05	6.97209e-05
TSS1_21699632	AT1G58400	-1.15679	1.07196	1.30003	0.259378	0.301173
TSS1_2170040	AT1G07080	1.71901	8.10289	82.8904	2.17616e-12	1.76797e-11
TSS1_21704715	AT1G58410	-7.01804	1.47415	12.4517	0.000888057	0.00188338
TSS1_21707379	AT1G58420	-6.6722	1.17605	9.70718	0.00299707	0.00563461
TSS1_21716149	.	2.43734	1.44943	17.7706	9.84418e-05	0.000250295
TSS1_21717293	AT1G58440	-3.97992	2.22415	14.8907	0.000313355	0.000722756
TSS1_21727022	AT1G58470	1.81386	5.89694	72.3379	1.88171e-11	1.31917e-10
TSS1_21732617	AT1G58520	-1.88332	3.68261	19.9143	4.50754e-05	0.000121504
TSS1_21743950	AT1G58590	-1.17962	2.43043	4.08199	0.0484526	0.0658811
TSS1_2175026	AT1G07090	-0.761585	3.00101	2.63691	0.110391	0.138382
TSS1_21763623	.	-5.6101	0.464338	4.72727	0.0343021	0.048759
TSS1_2184085	AT1G07110	0.28724	4.87618	1.41498	0.239578	0.280415
TSS1_2184318	AT1G07119	1.09438	2.5543	5.20313	0.0266281	0.0391465
TSS1_21859643	AT1G59510	1.64393	3.92235	27.6657	2.69378e-06	8.89689e-06
TSS1_21861028	.	-1.19632	0.79387	1.05725	0.308554	0.352624
TSS1_21861554	AT1G59520	0.344322	4.95367	1.77458	0.188607	0.225405
TSS1_21874049	AT1G59540	-1.78339	3.32491	13.1269	0.000656408	0.00142354
TSS1_2187875	AT1G07130	0.443985	0.613822	0.260697	0.61178	0.652221
TSS1_21881628	AT1G59560	-2.8498	2.34166	13.3806	0.000589267	0.00128998
TSS1_21884149	AT1G59580	-2.64105	2.3661	14.4068	0.000382901	0.000869678
TSS1_2188531	AT1G07128	0.444798	4.35578	2.41859	0.126105	0.155942
TSS1_21887752	AT1G59590	-7.90993	1.92147	22.4149	1.75586e-05	5.07445e-05
TSS1_21891973	AT1G59600	0.75687	5.11165	9.78063	0.00287378	0.00542477
TSS1_21893230	AT1G59610	2.4572	3.70014	57.1852	5.91634e-10	3.33413e-09
TSS1_218941	AT1G01600	-6.60038	1.27624	9.05214	0.00405226	0.00738711
TSS1_21902019	AT1G08257	-1.37779	0.463213	1.45004	0.233917	0.274226
TSS1_21902264	AT1G59620	-0.496301	2.99334	1.30707	0.258107	0.299905
TSS1_21902894	.	3.60561	2.211	45.9818	1.66151e-08	7.67078e-08
TSS1_2190654	AT1G07135	-1.99441	2.51151	11.2051	0.00151321	0.00304948
TSS1_21911115	AT1G59640	0.140286	3.91309	0.14979	0.700299	0.734581
TSS1_219133	AT1G01600	-7.58949	1.98292	18.8066	6.73967e-05	0.000176224
TSS1_21919887	AT1G59650	-3.31017	3.80493	45.9053	1.07718e-08	5.09932e-08
TSS1_21924078	AT1G59660	-0.892277	4.061	7.60731	0.00797923	0.0135441
TSS1_21936515	AT1G59700	2.32177	3.45876	47.0125	7.98234e-09	3.85453e-08
TSS1_2193780	AT1G07140	-0.122119	5.1081	0.220662	0.640499	0.679148
TSS1_21938559	AT1G59710	-3.80845	2.728	23.532	1.13623e-05	3.3923e-05
TSS1_21941738	AT1G59720	-2.91611	2.35235	15.2303	0.000272523	0.000636707
TSS1_2194778	.	2.89111	0.309503	7.19984	0.00981321	0.016249
TSS1_2195794	AT1G07150	0.446127	6.92068	5.57808	0.0219258	0.0330033
TSS1_21979383	AT1G59750	1.62967	6.75367	70.3451	2.88752e-11	1.97204e-10
TSS1_21990193	AT1G59760	0.070397	6.59361	0.123452	0.726726	0.758687
TSS1_21998604	.	-6.74257	1.24839	9.91133	0.00273076	0.0051793
TSS1_21998841	STRINGTIE_RNA_00017205	-6.63495	1.55909	10.066	0.0025456	0.00486501
TSS1_21999574	AT1G59780	-9.07309	2.86178	48.2343	6.31196e-09	3.09425e-08
TSS1_2200159	AT1G07170	2.0954	6.14063	100.566	8.38408e-14	8.27715e-13
TSS1_22011398	AT1G59820	0.205665	3.57335	0.347809	0.557883	0.600672
TSS1_22022441	AT1G59830	1.07578	4.16463	13.2416	0.000633257	0.00137714
TSS1_22026527	AT1G59840	-1.87308	2.56254	8.75963	0.00461106	0.00830269
TSS1_22031416	AT1G59860	-1.21643	5.111	25.3242	6.0252e-06	1.88596e-05
TSS1_22034509	AT1G59870	-1.60089	5.02592	29.8945	1.28153e-06	4.45841e-06
TSS1_220359	.	5.02095	1.83784	70.3334	2.89487e-11	1.97587e-10
TSS1_2204311	AT1G07180	3.87648	2.12596	38.4721	8.86708e-08	3.65807e-07
TSS1_22043830	AT1G59890	0.698622	4.61075	7.31021	0.00921658	0.0153808
TSS1_22051315	AT1G59900	2.09458	5.50115	87.9952	8.14415e-13	7.00145e-12
TSS1_22057144	AT1G59910	0.922682	3.90775	8.58313	0.00500981	0.00894565
TSS1_22066318	.	-5.75511	0.138817	4.79054	0.0331706	0.0474093
TSS1_22066976	AT1G59940	-6.63415	0.696631	9.13768	0.00389468	0.00713414
TSS1_22073094	AT1G59960	-7.02454	1.48193	11.4857	0.00136269	0.00277364
TSS1_22073541	AT1G59970	-3.8338	3.43601	29.7694	2.29794e-06	7.68208e-06
TSS1_22080623	.	-3.46002	1.51751	9.52059	0.00323802	0.00604267
TSS1_22080812	AT1G59980	-0.901064	1.748	1.57158	0.215527	0.254569
TSS1_22088125	AT1G08293	-6.67073	0.874537	9.5208	0.00326409	0.00608633
TSS1_22093020	AT1G59990	-1.69734	4.63859	28.6107	1.96064e-06	6.61865e-06
TSS1_22093167	HOMER_RNA_00029311	-6.51862	0.807936	8.59772	0.00500981	0.00894565
TSS1_22094591	AT1G60000	-4.02259	4.71362	103.459	5.10406e-14	5.22718e-13
TSS1_22096569	AT1G60010	-1.40949	3.84742	16.2445	0.000180511	0.000436943
TSS1_22116846	AT1G60030	0.847553	0.000488242	0.58761	0.446775	0.492244
TSS1_2212376	AT1G07200	-1.97723	3.92395	24.7795	7.29379e-06	2.25544e-05
TSS1_22139184	AT1G60060	-7.94099	2.01045	23.0412	1.40082e-05	4.12009e-05
TSS1_22149474	AT1G60070	-4.99809	3.68148	61.5018	2.11272e-10	1.26886e-09
TSS1_22149682	AT1G60072	-7.27378	2.34354	15.9886	0.000203908	0.000487307
TSS1_2215223	AT1G07210	-0.147602	6.47207	0.516894	0.475355	0.520482
TSS1_22154584	AT1G60080	1.90611	3.97216	36.9276	1.40551e-07	5.6399e-07
TSS1_22155538	AT1G60090	-6.43173	6.75244	322.302	4.47789e-24	2.38081e-22
TSS1_22168441	AT1G60110	-8.35924	2.12362	28.3008	2.27344e-06	7.60351e-06
TSS1_22175388	.	-8.3509	2.10846	26.8394	3.71757e-06	1.20252e-05
TSS1_22180843	AT1G60140	2.22705	5.21285	95.584	2.0164e-13	1.88131e-12
TSS1_22186070	.	-7.22278	1.128	13.2484	0.000631971	0.00137447
TSS1_2218977	.	-8.10533	2.14558	25.4119	6.06892e-06	1.89834e-05
TSS1_22191454	AT1G60160	-6.23922	4.20618	87.9417	8.22696e-13	7.06463e-12
TSS1_22192773	AT1G60170	1.86012	5.82515	77.3387	6.62074e-12	4.98385e-11
TSS1_2219465	AT1G07220	-2.37975	3.35737	18.6315	7.85686e-05	0.000202802
TSS1_22198340	AT1G60190	-3.63002	5.32563	129.494	8.55704e-16	1.14208e-14
TSS1_22205312	AT1G60200	0.740403	4.46713	7.95394	0.00675395	0.0116788
TSS1_22208272	AT1G60220	-2.24199	7.00953	92.4181	9.94057e-13	8.44374e-12
TSS1_22214356	AT1G60230	-5.42304	4.69846	122.821	2.29987e-15	2.89149e-14
TSS1_22224333	AT1G60270	-6.05756	0.414353	5.8667	0.0189832	0.0290885
TSS1_22225825	.	-5.53778	-0.0792792	4.36811	0.0415686	0.0576368
TSS1_2222960	AT1G07230	1.6941	4.18489	36.5354	1.58205e-07	6.2884e-07
TSS1_2223855	AT1G07240	0.0562975	2.83138	0.0139282	0.906504	0.919556
TSS1_2224501	HOMER_RNA_00023654	3.24393	3.10058	69.6277	3.37464e-11	2.27874e-10
TSS1_2224725	.	-1.3321	0.393199	1.33618	0.252938	0.294718
TSS1_22247829	.	0.921041	0.203402	0.477657	0.492892	0.537511
TSS1_22248346	.	-2.27384	1.14529	3.03114	0.0875331	0.112031
TSS1_22249652	AT1G60390	-7.14888	1.34976	12.6302	0.000822494	0.0017548
TSS1_2225863	AT1G07250	-7.53648	1.59945	16.889	0.000142327	0.000350859
TSS1_22261892	AT1G60420	1.32839	2.85067	10.5615	0.00201683	0.00395455
TSS1_22266002	AT1G60430	2.43254	1.83716	21.524	2.35965e-05	6.67781e-05
TSS1_22269086	AT1G60440	-3.10389	2.01288	11.9935	0.00106999	0.00223116
TSS1_2226916	.	3.69694	6.34006	297.712	2.67738e-23	1.22589e-21
TSS1_22275478	AT1G60460	-4.24964	1.93365	18.2334	8.21566e-05	0.000211201
TSS1_22290312	AT1G60490	1.42887	5.23656	39.9666	5.72219e-08	2.43482e-07
TSS1_2229217	AT1G07260	-3.29111	1.3235	7.83953	0.00713478	0.0122665
TSS1_22297212	AT1G60505	-1.16931	4.20849	11.5874	0.00127822	0.00261976
TSS1_2229902	.	-5.75621	0.395897	5.20439	0.0266917	0.0392374
TSS1_22301321	AT1G60525	-1.0115	4.45813	10.197	0.00237747	0.00457907
TSS1_22302459	AT1G60545	-0.977865	3.98831	7.91126	0.00689343	0.0118911
TSS1_22308151	AT1G60550	-1.50441	5.58953	37.0816	1.34194e-07	5.40291e-07
TSS1_22311332	AT1G60560	-0.43568	3.45475	1.09059	0.30112	0.345043
TSS1_22311815	AT1G60570	-1.18211	0.851465	0.617074	0.435664	0.481144
TSS1_22316983	AT1G60590	-7.70337	1.48432	18.4858	7.62479e-05	0.000197327
TSS1_22327312	AT1G60600	-8.53806	2.6004	33.0519	4.90263e-07	1.80993e-06
TSS1_22330038	AT1G60610	1.92812	5.56921	67.8318	5.00626e-11	3.30019e-10
TSS1_22331205	AT1G60620	3.3476	4.81807	174.583	2.46145e-18	4.88768e-17
TSS1_22336817	AT1G60630	-6.311	0.444427	7.30966	0.00926782	0.0154504
TSS1_22339660	AT1G60640	-2.69079	5.81881	89.7313	5.8785e-13	5.16292e-12
TSS1_22339817	AT1G60650	1.80049	4.26337	42.0504	3.14531e-08	1.39332e-07
TSS1_22343014	AT1G60660	-8.9951	3.01729	45.8748	1.18392e-08	5.57445e-08
TSS1_22343662	AT1G60670	1.36982	1.82818	6.3088	0.0151234	0.0238247
TSS1_22349331	AT1G60680	7.50854	4.96237	480.89	4.12334e-28	4.81183e-26
TSS1_22349850	HOMER_RNA_00039710	3.66844	0.988155	15.2911	0.000265828	0.000622536
TSS1_22351781	AT1G60690	-1.09143	1.6759	2.25208	0.13942	0.170899
TSS1_22356652	AT1G60710	0.603877	3.42396	2.6524	0.109375	0.137207
TSS1_22360128	AT1G60730	4.03492	6.54938	350.579	6.58926e-25	4.0857e-23
TSS1_22361074	AT1G60740	4.99619	3.58983	136.419	7.7498e-15	8.88883e-14
TSS1_22368718	AT1G60770	-2.55831	4.97752	52.7642	2.11846e-09	1.10619e-08
TSS1_22372161	AT1G60780	-0.634862	4.74408	5.21805	0.0264217	0.0389059
TSS1_22379979	AT1G60787	-7.19614	1.04652	12.3523	0.000938842	0.00198001
TSS1_2238087	AT1G07280	-7.22312	1.59952	13.8282	0.000495034	0.00110018
TSS1_22382231	AT1G60790	1.6043	2.98649	18.3545	7.83788e-05	0.000202382
TSS1_22386727	HOMER_RNA_00029325	-5.68888	0.138211	4.84969	0.032149	0.0461072
TSS1_22387563	AT1G60800	-3.65425	3.43209	43.1763	2.28945e-08	1.03617e-07
TSS1_22391165	AT1G60810	-6.56199	6.50964	368.152	2.14116e-25	1.44582e-23
TSS1_2239837	HOMER_RNA_00030381	-6.77265	1.81891	11.1755	0.00154942	0.00311444
TSS1_22400310	AT1G60850	1.23659	4.43547	19.1021	5.87279e-05	0.000155397
TSS1_2240737	.	0.864891	0.656249	0.954476	0.333059	0.377369
TSS1_22407776	AT1G60860	-1.04125	3.53602	6.45405	0.0140619	0.0223272
TSS1_22409679	AT1G60870	-3.30382	1.82031	13.9677	0.000460007	0.00102825
[truncated: 20,760 more rows]
