# Supplementary material for: Plant-specific function of H3K9me3 as a permissive chromatin mark during Arabidopsis seed germination
Source: Front Plant Sci. 2026 Mar 12;17:1785818. doi: 10.3389/fpls.2026.1785818 (PMC13017857; doi:10.3389/fpls.2026.1785818)
Supplement: Supplementary file 11 [file Table10.xlsx]

## Sheet: Col-0_K9_DF
Supplementary Dataset S10. GO enrichment analysis of genes in clusters C4 and C5 categorized by H3K9me3 or H3K4me3 status during the AR-to-GS transition.
Col C4 and C5 genes with differential H3K9me3 peaks.
Pathway	Enrichment FDR	# of Genes	Fold Enrichment	Genes
GO:0006412 translation	5.18984e-79	185	5.31352	AT1G01100 AT1G07070 ATARCA AT1G18540 FBR12 AT1G27400 eEF-1Bb1 PRPL11 AT1G33120 PGY2 AT1G41880 RACK1B_AT AT1G58684 AT1G58983 ILA AT1G67430 P40 AT1G74050 AT1G74060 EMB2296 AT2G36160 RPL24A AT2G37190 RPS5B AT2G37600 AT2G41840 RPSAb AT3G05560 AT3G06680 AT3G06700 AT3G09200 AT3G11510 RPS5A RACK1C_AT AT3G24830 AT3G44150 AT3G49910 AT3G53430 AT3G55750 AT3G57490 AT3G62120 AT4G00810 AT4G10450 AT4G16720 AT4G…
GO:0043043 peptide biosynthetic process	6.39818e-79	185	5.28189	AT1G01100 AT1G07070 ATARCA AT1G18540 FBR12 AT1G27400 eEF-1Bb1 PRPL11 AT1G33120 PGY2 AT1G41880 RACK1B_AT AT1G58684 AT1G58983 ILA AT1G67430 P40 AT1G74050 AT1G74060 EMB2296 AT2G36160 RPL24A AT2G37190 RPS5B AT2G37600 AT2G41840 RPSAb AT3G05560 AT3G06680 AT3G06700 AT3G09200 AT3G11510 RPS5A RACK1C_AT AT3G24830 AT3G44150 AT3G49910 AT3G53430 AT3G55750 AT3G57490 AT3G62120 AT4G00810 AT4G10450 AT4G16720 AT4G…
GO:0043604 amide biosynthetic process	6.39818e-79	192	5.06564	AT1G01100 AT1G07070 ATARCA AT1G18540 FBR12 AT1G27400 PDH-E1 BETA eEF-1Bb1 PRPL11 AT1G33120 PGY2 AT1G41880 RACK1B_AT AT1G58684 AT1G58983 ILA AT1G67430 P40 AT1G74050 AT1G74060 EMB2296 AT2G19880 AT2G36160 RPL24A AT2G37190 RPS5B AT2G37600 AT2G41840 BIO2 RPSAb AT3G05560 ACLB-1 AT3G06680 AT3G06700 AT3G09200 AT3G11510 RPS5A RACK1C_AT AT3G24830 LAG1 AT3G44150 AT3G49910 AT3G53430 AT3G55750 AT3G57490 AT3G6…
GO:0006518 peptide metabolic process	3.05894e-74	190	4.81681	AT1G01100 AT1G07070 ATARCA AT1G18540 FBR12 AT1G27400 eEF-1Bb1 PRPL11 AT1G33120 PGY2 AT1G41880 RACK1B_AT GLY3 AT1G58684 AT1G58983 ILA AT1G67430 SOL1 P40 AT1G74050 AT1G74060 EMB2296 AT2G36160 RPL24A AT2G37190 RPS5B AT2G37600 AT2G39960 AT2G41840 RPSAb AT3G05560 AT3G06680 AT3G06700 AT3G09200 AT3G11510 RPS5A RACK1C_AT AT3G24830 AT3G44150 AT3G49910 AT3G53430 AT3G55750 AT3G57490 AT3G62120 AT4G00810 AT4G…
GO:0034645 cellular macromolecule biosynthetic process	6.38106e-74	217	4.1902	AT1G01100 AT1G07070 ATARCA AT1G18540 FBR12 AT1G27400 AT1G27930 eEF-1Bb1 ATDAD1 PRPL11 AT1G33120 PGY2 AT1G41880 RACK1B_AT AT1G58684 AT1G58983 ILA AT1G67430 AT1G69420 P40 AT1G74050 AT1G74060 AT1G76400 EMB2296 AT2G36160 RPL24A AT2G37190 RPS5B AT2G37600 AT2G41840 AT2G44660 PMM ALG3 RPSAb AT3G05560 AT3G06680 AT3G06700 AT3G09200 AT3G11510 RPS5A RACK1C_AT AT3G24830 AT3G44150 AT3G49910 AT3G53430 AT3G5575…
GO:0043603 cellular amide metabolic process	6.38106e-74	201	4.52205	AT1G01100 AT1G07070 AT1G07380 ATARCA AT1G18540 FBR12 AT1G27400 PDH-E1 BETA eEF-1Bb1 PRPL11 AT1G33120 PGY2 AT1G41880 RACK1B_AT GLY3 AT1G58684 AT1G58983 ILA AT1G67430 SOL1 P40 AT1G74050 AT1G74060 EMB2296 AT2G19880 AT2G36160 RPL24A AT2G37190 RPS5B AT2G37600 MVD1 AT2G39960 AT2G41840 BIO2 RPSAb AT3G05560 ACLB-1 AT3G06680 AT3G06700 AT3G09200 AT3G11510 RPS5A RACK1C_AT AT3G24830 LAG1 AT3G44150 AT3G49910 …
GO:1901566 organonitrogen compound biosynthetic process	2.78803e-71	256	3.49633	AT1G01100 AT1G07070 AT1G07380 ATARCA AT1G18540 FBR12 AT1G27400 PDH-E1 BETA eEF-1Bb1 AT1G30820 IMD3 ATDAD1 PRPL11 AT1G33120 PGY2 AT1G41880 RACK1B_AT AT1G58684 AT1G58983 AT1G63660 ILA AT1G67430 AT1G69420 P40 AT1G74050 AT1G74060 AT1G76400 AT2G17630 EMB2296 AT2G19880 AT2G36160 RPL24A AT2G37190 RPS5B AT2G37600 PDX1.1 AT2G41840 BIO2 MTHFR2 AT2G44660 PMM ALG3 RPSAb AT3G05560 AT3G06470 ACLB-1 AT3G06680 A…
GO:0019538 protein metabolic process	7.80043e-35	359	1.90693	GSK1 ALE2 AT3G13690 CPK13 CDPK6 PDK1 AT1G01100 CIPK9 AT1G07070 PLL5 CRT1b AFB3 ATB BETA ATARCA AT1G18540 AT1G18910 MMZ1 FBR12 LCR AT1G27400 eEF-1Bb1 HERK2 ATDAD1 PRPL11 AT1G33120 PGY2 AT1G41880 RD21A RACK1B_AT AT1G49580 UCN DEK1 CRT1a AT1G56700 AT1G58684 AT1G58983 ILA AT1G67430 AT1G69420 AT1G69510 CYCD1;1 SOL1 P40 AT1G74050 AT1G74060 LQY1 AT1G76400 AT1G80640 AT2G02780 ROC3 EMB2296 AT2G24280 UBP19…
GO:0044267 cellular protein metabolic process	1.3719e-34	336	1.96206	GSK1 ALE2 AT3G13690 CPK13 CDPK6 PDK1 AT1G01100 CIPK9 AT1G07070 PLL5 CRT1b AFB3 ATB BETA ATARCA AT1G18540 AT1G18910 MMZ1 FBR12 LCR AT1G27400 eEF-1Bb1 HERK2 ATDAD1 PRPL11 AT1G33120 PGY2 AT1G41880 RD21A RACK1B_AT AT1G49580 UCN CRT1a AT1G58684 AT1G58983 ILA AT1G67430 AT1G69420 AT1G69510 CYCD1;1 P40 AT1G74050 AT1G74060 LQY1 AT1G76400 AT1G80640 AT2G02780 ROC3 EMB2296 UBP19 AT2G28360 PLL4 AT2G36160 AT2G…
GO:0044271 cellular nitrogen compound biosynthetic process	1.09508e-26	305	1.86362	AT1G01100 AT1G05805 AT1G07070 AT1G07380 GAI ATARCA AT1G18540 FBR12 AT1G27400 PDH-E1 BETA eEF-1Bb1 AT1G30820 GlcNAc1pUT1 PRPL11 AT1G33120 PGY2 AT1G41880 RACK1B_AT AT1G58684 AT1G58983 AT1G63660 ILA RGL1 AT1G67430 P40 AT1G74050 AT1G74060 bZIP44 NIA1 RGA1 AtPOT1a EMB2296 bZIP2 AT2G19880 AT2G36160 RPL24A AT2G37190 RPS5B AT2G37600 PDX1.1 MYB25 AT2G41840 BIO2 ASHH3 RGL2 RPSAb AT3G05560 ACLB-1 AT3G06680 …
GO:0009059 macromolecule biosynthetic process	4.91388e-24	297	1.81752	AT1G01100 AT1G05805 AT1G07070 GAI ATARCA AT1G18540 FBR12 AT1G27400 AT1G27930 eEF-1Bb1 ATDAD1 PRPL11 AT1G33120 PGY2 AT1G41880 RACK1B_AT LACS2 AT1G58684 AT1G58983 ILA RGL1 AT1G67430 AT1G69420 P40 AT1G74050 AT1G74060 bZIP44 AT1G76400 RGA1 AtPOT1a EMB2296 bZIP2 AT2G36160 RPL24A AT2G37190 RPS5B AT2G37600 MYB25 AT2G41840 ASHH3 AT2G44660 PMM ALG3 RGL2 RPSAb AT3G05560 AT3G06680 AT3G06700 AT3G09200 AT3G11…
GO:0002181 cytoplasmic translation	2.32676e-20	35	8.07108	AT1G01100 AT1G07070 AT1G18540 AT1G27400 AT1G33120 PGY2 AT1G41880 AT1G67430 P40 AT1G74050 AT1G74060 EMB2296 RPL24A AT2G37600 RPSAb AT3G05560 AT3G06680 AT3G06700 AT3G09200 AT3G44150 AT3G49910 AT3G55750 AT4G00810 AT4G10450 AT4G16720 AT4G17390 AT4G26230 AT4G36130 AT5G02450 AT5G27770 AT5G47700 AT5G56710 AT2G27710 AT2G27720 EIF3G2
GO:0010467 gene expression	8.29013e-14	293	1.5598	AT1G01080 AT1G01100 AT1G05805 AT1G07070 AT1G08360 CRB AT1G09660 UGE1 GAI AT1G15470 ATARCA AT1G18540 AT1G20410 FBR12 AT1G27400 eEF-1Bb1 PRPL11 AT1G33120 PGY2 AT1G41880 RACK1B_AT AT1G58684 AT1G58983 AT1G60230 ILA RGL1 AT1G67430 AGO7 SOL1 P40 AT1G74050 AT1G74060 bZIP44 AT2G01250 RGA1 AT2G02160 AT2G09990 AT2G17530 EMB2296 bZIP2 PGY1 AT2G36160 RPL24A AT2G37190 RPS5B AT2G37600 AT2G39390 MYB25 AT2G39960…
GO:0042273 ribosomal large subunit biogenesis	1.11056e-13	28	6.64865	AT1G07070 AT1G08360 SAC52 AT1G18540 RPL10B AT1G41880 RP1 RPL3B AT1G74050 AT1G74060 AT2G01250 AT2G20450 PGY1 AT2G39390 RPL23AA AT2G44120 AT2G47610 AT3G09200 AT3G09500 AT3G13580 ATL5 AT3G49910 RPL23AB AT3G55750 AT3G62870 AT4G27090 AT5G22440 RPL5B
GO:0042255 ribosome assembly	3.38215e-13	24	7.67444	RPS15 SAC52 AT1G18540 RPL10B RP1 RPL3B P40 AT1G74050 AT1G74060 AT2G36160 RPS5B RPL23AA AT3G02080 RPSAb AT3G09200 AT3G11510 RPS5A ATL5 RPL23AB AT5G03850 RPL5B AT5G47930 AT5G61170 RPS28
GO:0042254 ribosome biogenesis	2.32681e-11	54	3.11313	AT1G01080 RPS15 AT1G07070 AT1G08360 CRB UGE1 SAC52 AT1G18540 RPL10B AT1G41880 RP1 AT1G60230 RPL3B RPL34 P40 AT1G74050 AT1G74060 AT2G01250 AT2G09990 AT2G20450 PGY1 AT2G36160 RPS5B AT2G39390 RPL23AA AT2G44120 AT2G47610 AT3G02080 RPSAb AT3G09200 AT3G09500 AT3G11510 RPS5A AT3G13580 ATL5 AT3G28900 AT3G49910 AT3G53890 RPL23AB AT3G55750 AT3G62870 FIB2 AT4G27090 AT5G03850 AT5G16130 AT5G18380 AT5G20290 AT…
GO:0022613 ribonucleoprotein complex biogenesis	4.66603e-10	59	2.73161	AT1G01080 RPS15 AT1G07070 AT1G08360 CRB UGE1 SAC52 AT1G15470 AT1G18540 RPL10B AT1G41880 RP1 AT1G60230 RPL3B RPL34 P40 AT1G74050 AT1G74060 AT2G01250 AT2G09990 AT2G17530 AT2G20450 PGY1 AT2G36160 RPS5B AT2G39390 RPL23AA AT2G43460 AT2G44120 AT2G47610 AT3G02080 RPSAb AT3G09200 AT3G09500 AT3G11510 RPS5A AT3G13580 ATL5 AT3G28900 AT3G49910 AT3G53890 RPL23AB AT3G55750 AT3G59540 AT3G62870 FIB2 AT4G27090 AT…
GO:0044281 small molecule metabolic process	2.10221e-09	136	1.79903	c-NAD-MDH1 AT1G07380 GAPC2 AT1G24360 PDH-E1 BETA AT1G30820 GlcNAc1pUT1 IMD3 HXK3 ECHID ABC4 AT1G63660 AT1G64190 NUDX1 ENO1 FAB1 NIA1 NHO1 ACO3 AT2G17630 AT2G20360 GLDP2 FUC1 EMB3147 LOS2 PDX1.1 MVD1 BIO2 MTHFR2 AT2G45300 PMM FUM1 RGP1 VTC4 UGP1 GAPC1 AT3G06470 ACLB-1 AT3G14390 CARA AT3G47800 ATPQ FBA8 CER10 AT3G58610 CYSC1 AT3G62120 ATPC1 ALN ATPD SHM4 PGI1 MCCB ADC2 FBA2 NADP-ME2 VAT1 ATMS1 AT5G…
GO:0044085 cellular component biogenesis	2.42301e-09	121	1.87219	AT1G01080 RPS15 AT1G07070 AT1G08360 CRB WLIM1 UGE1 SAC52 AT1G15470 AT1G18540 RPL10B AT1G27930 AT1G41880 RP1 AUG4 GDC1 SAR1B CCB4 AT1G60230 RPL3B RPL34 P40 AT1G74050 AT1G74060 AT2G01250 AT2G09990 AT2G17530 AT2G20450 PGY1 CDT1A AT2G36160 RPS5B AT2G39390 RPL23AA AT2G43460 AT2G44120 AT2G47610 AT3G02080 RGP1 RPSAb AT3G09200 AT3G09500 AT3G11510 RPS5A AT3G13580 AT3G18940 ATL5 AT3G28900 HTB9 ATG13 AT3G49…
GO:0022618 ribonucleoprotein complex assembly	1.50155e-08	29	4.06723	RPS15 SAC52 AT1G15470 AT1G18540 RPL10B RP1 RPL3B P40 AT1G74050 AT1G74060 AT2G17530 AT2G36160 RPS5B RPL23AA AT2G43460 AT3G02080 RPSAb AT3G09200 AT3G11510 RPS5A ATL5 RPL23AB AT3G59540 AT5G03850 RPL5B AT5G47930 AT5G61170 RPS28 EIF3G2
GO:0071840 cellular component organization or biogenesis	1.86145e-08	214	1.51888	AT1G01080 RPS15 TUA4 AT1G07070 AT1G08360 CRB WLIM1 UGE1 ACA.l SAC52 MAP65-7 HMGA AT1G15470 AT1G17500 AT1G18540 TUB5 RPL10B AT1G27930 AT1G41880 RP1 TUA2 AUG4 GDC1 MVP1 SAR1B CCB4 AT1G60230 RPL3B RPL34 P40 AT1G72700 AT1G74050 AT1G74060 TUB1 AT2G01250 ATMAP65-6 AtPOT1a AT2G09990 AT2G17530 TXND9 CLASP AT2G20450 PGY1 TUB7 CDT1A ARPC1B NPSN11 AT2G36160 RPS5B AT2G38370 AT2G39390 RPL23AA AT2G40480 AT2G43…
GO:0071826 ribonucleoprotein complex subunit organization	2.09933e-08	29	3.99711	RPS15 SAC52 AT1G15470 AT1G18540 RPL10B RP1 RPL3B P40 AT1G74050 AT1G74060 AT2G17530 AT2G36160 RPS5B RPL23AA AT2G43460 AT3G02080 RPSAb AT3G09200 AT3G11510 RPS5A ATL5 RPL23AB AT3G59540 AT5G03850 RPL5B AT5G47930 AT5G61170 RPS28 EIF3G2
GO:0000027 ribosomal large subunit assembly	7.19115e-08	12	9.92385	SAC52 AT1G18540 RPL10B RP1 RPL3B AT1G74050 AT1G74060 RPL23AA AT3G09200 ATL5 RPL23AB RPL5B
GO:0044283 small molecule biosynthetic process	7.19115e-08	69	2.20935	AT1G07380 AT1G24360 IMD3 ECHID ABC4 FAB1 AT2G17630 AT2G20360 EMB3147 PDX1.1 BIO2 MTHFR2 AT2G45300 AT3G06470 ACLB-1 AT3G14390 CARA CER10 AT3G58610 CYSC1 SHM4 PGI1 VAT1 ATMS1 KASI BIO1 LIL3:2 APT1 AT-IE ACP2 ACP3 G-TMT KCR1 PHYLLO AT2G22230 VTC4 ADK1 FAD7 FAD2 AT3G20390 BCAT3 APG1 FPS2 EDA9 IMPL2 AKN2 ADK2 AT5G10160 CAC1 GME AT5G51110 LAG1 ACLA-1 RSW10 ADK PMM HST GAE6 OST1 Tudor1 MYB34 Tudor2 bHLH…
GO:0140694 non-membrane-bounded organelle assembly	7.19115e-08	26	4.15699	RPS15 SAC52 AT1G18540 RPL10B RP1 AUG4 RPL3B P40 AT1G74050 AT1G74060 AT2G36160 RPS5B RPL23AA AT3G02080 RPSAb AT3G09200 AT3G11510 RPS5A ATL5 RPL23AB AT5G03850 RPL5B AT5G47930 AT5G61170 EB1B RPS28
GO:0070925 organelle assembly	2.69667e-07	28	3.66947	RPS15 SAC52 AT1G18540 RPL10B RP1 AUG4 RPL3B P40 AT1G74050 AT1G74060 AT2G36160 RPS5B RPL23AA AT3G02080 RPSAb AT3G09200 AT3G11510 RPS5A ATL5 ATG13 RPL23AB PUX4 AT5G03850 RPL5B AT5G47930 AT5G61170 EB1B RPS28
GO:0009266 response to temperature stimulus	2.90545e-07	61	2.25762	UCP3 ERD6 RGA1 Tudor1 Tudor2 VEL1 CIPK9 APX1 CRB iPGAM1 ACR11 mMDH1 MDAR6 RBCS1A ABCG25 RAP2.4 PFD1 GRP7 AT2G27710 XBAT31 GRF3 RPL23AA GAPC1 AT3G09440 AT3G11630 MTO3 CIPK7 PHS1 REF6 RPL23AB SAG21 ATPD DI21 HAP6 HSC70-1 2-Cys Prx B TUB6 DIN10 ZF3 AT5G46910 AT5G56040 HEC1 LHY GAPC2 FAB1 CLF LOS2 MYBC1 VTC4 FAD7 SLD1 CMT2 ADC2 AT4G35987 SPT CHR17 HK2 CEST BAG7 RBP47A
GO:0005975 carbohydrate metabolic process	2.97162e-07	93	1.88536	BXL2 iPGAM1 GAPC2 AT1G27930 CINV1 HXK3 AT1G64190 ENO1 AT1G78060 NHO1 FUC1 LOS2 PMM VTC4 UGP1 GAPC1 iPGAM2 PHS1 AT3G47800 FBA8 PGI1 CESA1 IRX14 FBA2 SBE2.2 CEV1 CESA5 AT5G10560 AT5G20950 F8H AT5G41670 AT5G56350 CESA6 AVP1 XYL1 XTH19 CALS1 CRB SUT4 AT1G12000 UGE1 AT1G20950 LGT9 PDH-E1 BETA AT1G35510 GH9C2 HEXO3 RBCS1A GH9B7 AT2G01630 ACO3 AT2G05790 AT2G22230 AT2G26440 FEI2 GAUT7 ISA1 AT2G44500 AT3G…
GO:0007017 microtubule-based process	4.28126e-07	32	3.23816	ARK2 TUA4 MAP65-7 TUB5 AT1G21730 TUA2 AUG4 TUB1 ATMAP65-6 TXND9 CLASP AT2G21380 TUB7 TUA6 MAP65-2 AT4G39050 AT5G08390 TUB6 TUB8 TUB4 MAP65-1 EB1B TUB2 TUB3 KINESIN-13A AT3G16060 AT5G20110 TCTP MPB2C GH9A1 CESA6 PFD1
GO:0009628 response to abiotic stimulus	4.28126e-07	146	1.61358	AT1G74940 AT3G06435 AT5G19120 DIN10 GDPD2 PIP1C UCP3 GAI RGL1 RGA1 RGL2 SCR MSL9 EB1B ERD6 PHYA ABCG11 BES1 PIN3 OST1 CIB1 Tudor1 SNRK2.1 Tudor2 SNRK2.5 UNE1 CLF SIGF CAO VEL1 GIL1 CIPK9 APX1 CRB iPGAM1 ACR11 RPL10B mMDH1 MDAR6 RBCS1A EXPA1 ABCG25 P40 TUB1 PDIL1-2 RAP2.4 PFD1 ROC3 GRP7 AT2G27710 HIS4 XBAT31 GSTF10 GRF3 EXP3 RPL23AA PAR1 GAPC1 AT3G09440 AT3G11630 MTO3 CIPK7 PHS1 REF6 AT3G49810 RPL…
GO:0009409 response to cold	4.34837e-07	44	2.63809	UCP3 ERD6 RGA1 VEL1 CIPK9 CRB iPGAM1 ACR11 mMDH1 MDAR6 RBCS1A ABCG25 RAP2.4 PFD1 GRP7 AT2G27710 GRF3 RPL23AA AT3G11630 MTO3 CIPK7 RPL23AB SAG21 ATPD DI21 HAP6 2-Cys Prx B TUB6 DIN10 ZF3 LHY FAB1 CLF LOS2 MYBC1 VTC4 FAD7 SLD1 ADC2 AT4G35987 SPT HK2 BAG7
GO:0019752 carboxylic acid metabolic process	6.18917e-07	84	1.92411	c-NAD-MDH1 AT1G07380 GAPC2 AT1G24360 PDH-E1 BETA IMD3 HXK3 AT1G64190 ENO1 FAB1 ACO3 AT2G17630 GLDP2 EMB3147 LOS2 PDX1.1 BIO2 MTHFR2 AT2G45300 FUM1 GAPC1 AT3G06470 ACLB-1 AT3G14390 CARA FBA8 CER10 AT3G58610 CYSC1 AT3G62120 SHM4 PGI1 MCCB ADC2 FBA2 NADP-ME2 VAT1 ATMS1 AT5G41670 KASI AT5G56350 BIO1 AT2G45670 JAR1 LACS4 iPGAM1 AT1G12000 AT1G20950 AT1G30820 AT-IE LACS2 mMDH1 ACP2 ACP3 AT1G63660 KCR1 P…
GO:0000028 ribosomal small subunit assembly	6.77085e-07	12	8.22262	RPS15 P40 AT2G36160 RPS5B AT3G02080 RPSAb AT3G11510 RPS5A AT5G03850 AT5G47930 AT5G61170 RPS28
GO:0009259 ribonucleotide metabolic process	6.99826e-07	32	3.15821	GAPC2 PDH-E1 BETA AT1G30820 HXK3 AT1G63660 ENO1 LOS2 MVD1 GAPC1 ACLB-1 ATPQ FBA8 ATPC1 ATPD PGI1 FBA2 HINT3 AT5G56350 UKL2 iPGAM1 AT1G12000 AT1G20950 APT1 iPGAM2 ADK1 PYRB CARA NDPK1 NDPK3 ADK2 AT5G08670 ACLA-1
GO:0055086 nucleobase-containing small molecule metabolic process	9.40681e-07	44	2.56125	GAPC2 PDH-E1 BETA AT1G30820 GlcNAc1pUT1 HXK3 AT1G63660 NUDX1 ENO1 LOS2 MVD1 RGP1 UGP1 GAPC1 ACLB-1 ATPQ FBA8 ATPC1 ALN ATPD PGI1 FBA2 AT5G28050 AT5G35170 HINT3 AT5G56350 UKL2 NDPK1 iPGAM1 AT1G12000 UGE1 AT1G20950 APT1 ADK PMM iPGAM2 ADK1 PYRB CARA NDPK3 ADK2 AT5G08670 AO RSW10 ACLA-1
GO:0006793 phosphorus metabolic process	1.20979e-06	147	1.5795	GSK1 ALE2 AT3G13690 CPK13 CDPK6 PDK1 CIPK9 PLL5 GAPC2 ATB BETA ATARCA PIP5K1 PDH-E1 BETA HERK2 AT1G30820 GlcNAc1pUT1 HXK3 RACK1B_AT AT1G49580 UCN AT1G63660 AT1G64190 NUDX1 AT1G69510 CYCD1;1 ENO1 PIP5K2 NHO1 AT1G80640 AT2G02780 AT2G28360 PLL4 LOS2 PDX1.1 PYL4 MVD1 PYL6 PP2A-3 RGP1 VTC4 UGP1 GAPC1 ACLB-1 AT3G16560 RACK1C_AT CIPK7 CRK ATPQ FBA8 ATPC1 ATPD FPS2 CRK29 SRF8 EMB1290 PGI1 OST1 SQS1 FBA2 …
GO:0009117 nucleotide metabolic process	1.45924e-06	36	2.83074	GAPC2 PDH-E1 BETA AT1G30820 HXK3 AT1G63660 NUDX1 ENO1 LOS2 MVD1 GAPC1 ACLB-1 ATPQ FBA8 ATPC1 ATPD PGI1 FBA2 AT5G35170 HINT3 AT5G56350 UKL2 NDPK1 iPGAM1 AT1G12000 AT1G20950 APT1 ADK iPGAM2 ADK1 PYRB CARA NDPK3 ADK2 AT5G08670 AO ACLA-1
GO:0019693 ribose phosphate metabolic process	1.47584e-06	32	3.04541	GAPC2 PDH-E1 BETA AT1G30820 HXK3 AT1G63660 ENO1 LOS2 MVD1 GAPC1 ACLB-1 ATPQ FBA8 ATPC1 ATPD PGI1 FBA2 HINT3 AT5G56350 UKL2 iPGAM1 AT1G12000 AT1G20950 APT1 iPGAM2 ADK1 PYRB CARA NDPK1 NDPK3 ADK2 AT5G08670 ACLA-1
GO:0044262 cellular carbohydrate metabolic process	1.47584e-06	50	2.35124	BXL2 iPGAM1 AT1G27930 CINV1 AT1G64190 AT1G78060 NHO1 VTC4 UGP1 iPGAM2 PHS1 CESA1 IRX14 SBE2.2 CEV1 CESA5 AT5G10560 F8H AT5G41670 CESA6 AVP1 XYL1 XTH19 CALS1 SUT4 AT1G12000 UGE1 AT1G20950 HXK3 GH9C2 GH9B7 ACO3 FEI2 ISA1 SHV3 IMPL2 SS1 GDPD2 ADG1 GH9A1 ACLA-1 eEF-1Bb1 RSW10 RAB6A UKL2 PGI1 OST1 AT5G06700 AT5G20950 NF-YC4
GO:0000226 microtubule cytoskeleton organization	1.70668e-06	26	3.50308	TUA4 MAP65-7 TUB5 TUA2 AUG4 TUB1 ATMAP65-6 TXND9 CLASP TUB7 TUA6 MAP65-2 AT5G08390 TUB6 TUB8 TUB4 MAP65-1 EB1B TUB2 TUB3 KINESIN-13A TCTP MPB2C GH9A1 CESA6 PFD1
GO:0006082 organic acid metabolic process	1.9107e-06	92	1.80557	c-NAD-MDH1 AT1G07380 GAPC2 AT1G24360 PDH-E1 BETA IMD3 HXK3 AT1G64190 ENO1 FAB1 NIA1 ACO3 AT2G17630 GLDP2 EMB3147 LOS2 PDX1.1 BIO2 MTHFR2 AT2G45300 FUM1 GAPC1 AT3G06470 ACLB-1 AT3G14390 CARA FBA8 CER10 AT3G58610 CYSC1 AT3G62120 SHM4 PGI1 MCCB ADC2 FBA2 NADP-ME2 VAT1 ATMS1 AT5G41670 KASI AT5G56350 BIO1 AT2G45670 JAR1 LACS4 iPGAM1 AT1G12000 AT1G20950 AT1G30820 AT-IE LACS2 mMDH1 ACP2 ACP3 AT1G63660 K…
GO:0006165 nucleoside diphosphate phosphorylation	1.9107e-06	17	5.03339	GAPC2 HXK3 ENO1 LOS2 GAPC1 FBA8 PGI1 FBA2 AT5G35170 AT5G56350 NDPK1 iPGAM1 AT1G12000 AT1G20950 PDH-E1 BETA iPGAM2 NDPK3
GO:1901135 carbohydrate derivative metabolic process	2.2777e-06	67	2.02628	GAPC2 PDH-E1 BETA AT1G30820 GlcNAc1pUT1 ATDAD1 HXK3 AT1G63660 AT1G64190 HEXO3 NUDX1 ENO1 AT1G76400 NHO1 AT2G19880 FUC1 LOS2 MVD1 AT2G44660 PMM ALG3 RGP1 UGP1 GAPC1 ACLB-1 ATPQ FBA8 ATPC1 ATPD HAP6 PGI1 FBA2 ENGase85A AT5G28050 AT5G41670 HINT3 AT5G56350 AT1G27120 UKL2 SS1 MGP2 iPGAM1 AT1G12000 UGE1 AT1G20950 APT1 RSW10 AT2G22230 ISA1 iPGAM2 ADK1 PYRB CARA NDPK1 NDPK3 ADK2 AT5G08670 AT5G10160 F8H A…
GO:0043436 oxoacid metabolic process	2.53563e-06	89	1.81347	c-NAD-MDH1 AT1G07380 GAPC2 AT1G24360 PDH-E1 BETA IMD3 HXK3 AT1G64190 ENO1 FAB1 NIA1 ACO3 AT2G17630 GLDP2 EMB3147 LOS2 PDX1.1 BIO2 MTHFR2 AT2G45300 FUM1 GAPC1 AT3G06470 ACLB-1 AT3G14390 CARA FBA8 CER10 AT3G58610 CYSC1 AT3G62120 SHM4 PGI1 MCCB ADC2 FBA2 NADP-ME2 VAT1 ATMS1 AT5G41670 KASI AT5G56350 BIO1 AT2G45670 JAR1 LACS4 iPGAM1 AT1G12000 AT1G20950 AT1G30820 AT-IE LACS2 mMDH1 ACP2 ACP3 AT1G63660 K…
GO:0006796 phosphate-containing compound metabolic process	2.54237e-06	143	1.56671	GSK1 ALE2 AT3G13690 CPK13 CDPK6 PDK1 CIPK9 PLL5 GAPC2 ATB BETA ATARCA PIP5K1 PDH-E1 BETA HERK2 AT1G30820 HXK3 RACK1B_AT AT1G49580 UCN AT1G63660 AT1G64190 NUDX1 AT1G69510 CYCD1;1 ENO1 PIP5K2 NHO1 AT1G80640 AT2G02780 AT2G28360 PLL4 LOS2 PDX1.1 PYL4 MVD1 PYL6 PP2A-3 VTC4 GAPC1 ACLB-1 AT3G16560 RACK1C_AT CIPK7 CRK ATPQ FBA8 ATPC1 ATPD FPS2 CRK29 SRF8 EMB1290 PGI1 OST1 SQS1 FBA2 SNRK2.1 IPP1 CYCH;1 AT…
GO:0046939 nucleotide phosphorylation	2.54237e-06	17	4.91211	GAPC2 HXK3 ENO1 LOS2 GAPC1 FBA8 PGI1 FBA2 AT5G35170 AT5G56350 NDPK1 iPGAM1 AT1G12000 AT1G20950 PDH-E1 BETA iPGAM2 NDPK3
GO:0016051 carbohydrate biosynthetic process	2.63824e-06	40	2.57878	AT1G27930 PGI1 CESA1 IRX14 CEV1 CESA5 F8H CESA6 CALS1 UGE1 LGT9 RBCS1A AT2G22230 FEI2 GAUT7 ISA1 VTC4 IMPL2 SBE2.2 AT5G10160 SS1 GME RBCS3B RBCS2B ADG1 AT3G49720 ACLA-1 eEF-1Bb1 RSW10 RAB6A PMM UKL2 AT4G32460 AT5G06700 AT5G20950 GH9A1 FBA8 FBA2 GAPC2 GAPC1
GO:0006091 generation of precursor metabolites and energy	2.99995e-06	48	2.3303	c-NAD-MDH1 GAPC2 CYTC-1 HXK3 AT1G64190 ENO1 LQY1 ACO3 LOS2 FUM1 UGP1 GAPC1 PHS1 FBA8 ATPD PSBQA PGI1 AT4G32470 FBA2 CBR AT5G41670 AT5G56350 PSI-P DEG2 ENODL18 iPGAM1 FD1 AT1G12000 AT1G20950 PDH-E1 BETA mMDH1 ENODL8 RSW10 ISA1 iPGAM2 AT4G02530 SBE2.2 ENODL17 CEST ADG1 TLP18.3 ABC4 PSBY PHYLLO PDIL1-2 HCF243 ATPC1 NADP-ME2
GO:0016043 cellular component organization	3.04445e-06	182	1.46816	RPS15 TUA4 WLIM1 ACA.l SAC52 MAP65-7 HMGA AT1G15470 AT1G17500 AT1G18540 TUB5 RPL10B RP1 TUA2 AUG4 GDC1 MVP1 SAR1B CCB4 RPL3B P40 AT1G72700 AT1G74050 AT1G74060 TUB1 ATMAP65-6 AtPOT1a AT2G17530 TXND9 CLASP TUB7 CDT1A ARPC1B NPSN11 AT2G36160 RPS5B AT2G38370 RPL23AA AT2G40480 AT2G43460 PEX11D AT3G02080 RPSAb AT3G05910 AT3G09200 AT3G11510 SYP121 RPS5A RHD3 AT3G18940 AT3G20898 ATL5 HTB9 REF6 ATG13 RPL2…
GO:0006753 nucleoside phosphate metabolic process	3.15816e-06	36	2.71502	GAPC2 PDH-E1 BETA AT1G30820 HXK3 AT1G63660 NUDX1 ENO1 LOS2 MVD1 GAPC1 ACLB-1 ATPQ FBA8 ATPC1 ATPD PGI1 FBA2 AT5G35170 HINT3 AT5G56350 UKL2 NDPK1 iPGAM1 AT1G12000 AT1G20950 APT1 ADK iPGAM2 ADK1 PYRB CARA NDPK3 ADK2 AT5G08670 AO ACLA-1
GO:0006163 purine nucleotide metabolic process	3.52434e-06	29	3.0911	GAPC2 PDH-E1 BETA HXK3 AT1G63660 NUDX1 ENO1 LOS2 MVD1 GAPC1 ACLB-1 ATPQ FBA8 ATPC1 ATPD PGI1 FBA2 HINT3 AT5G56350 iPGAM1 AT1G12000 AT1G20950 APT1 iPGAM2 ADK1 NDPK1 NDPK3 ADK2 AT5G08670 ACLA-1
GO:0007010 cytoskeleton organization	3.52434e-06	36	2.69805	TUA4 WLIM1 MAP65-7 TUB5 TUA2 AUG4 TUB1 ATMAP65-6 TXND9 CLASP TUB7 ARPC1B TUA6 MAP65-2 PFN2 RAC6 AT5G08390 TUB6 TUB8 TUB4 MAP65-1 EB1B TUB2 TUB3 KINESIN-13A AFH1 MPB2C MAP70-4 MAP70-2 MAP70-1 AT5G48360 RHD3 TCTP GH9A1 CESA6 PFD1
GO:0072521 purine-containing compound metabolic process	3.52434e-06	31	2.962	GAPC2 PDH-E1 BETA HXK3 AT1G63660 NUDX1 ENO1 LOS2 MVD1 GAPC1 ACLB-1 ATPQ FBA8 ATPC1 ALN ATPD PGI1 FBA2 AT5G28050 HINT3 AT5G56350 iPGAM1 AT1G12000 AT1G20950 APT1 iPGAM2 ADK1 NDPK1 NDPK3 ADK2 AT5G08670 ACLA-1
GO:0019637 organophosphate metabolic process	4.0474e-06	57	2.12269	GAPC2 PIP5K1 PDH-E1 BETA AT1G30820 HXK3 AT1G63660 AT1G64190 NUDX1 ENO1 PIP5K2 NHO1 LOS2 PDX1.1 MVD1 VTC4 GAPC1 ACLB-1 ATPQ FBA8 ATPC1 ATPD FPS2 PGI1 SQS1 FBA2 IPP1 AT5G35170 GDPD2 AT5G41670 HINT3 AT5G56350 AT1G73600 AT2G45670 UKL2 NDPK1 iPGAM1 AT1G12000 AT1G20950 APT1 ATS1 RSW10 AT2G22230 ADK iPGAM2 ADK1 XPL1 PYRB CARA LPAT2 NDPK3 IMPL2 ADK2 AT5G08670 AT5G10160 AO ACLA-1 NADP-ME2
GO:0009150 purine ribonucleotide metabolic process	5.49923e-06	28	3.09453	GAPC2 PDH-E1 BETA HXK3 AT1G63660 ENO1 LOS2 MVD1 GAPC1 ACLB-1 ATPQ FBA8 ATPC1 ATPD PGI1 FBA2 HINT3 AT5G56350 iPGAM1 AT1G12000 AT1G20950 APT1 iPGAM2 ADK1 NDPK1 NDPK3 ADK2 AT5G08670 ACLA-1
GO:0043933 protein-containing complex organization	5.49923e-06	60	2.05565	RPS15 SAC52 AT1G15470 AT1G18540 RPL10B RP1 SAR1B CCB4 RPL3B P40 AT1G74050 AT1G74060 AT2G17530 CDT1A AT2G36160 RPS5B RPL23AA AT2G43460 AT3G02080 RPSAb AT3G09200 AT3G11510 RPS5A AT3G18940 ATL5 HTB9 RPL23AB AT3G59540 NAP1;1 PFN2 AT5G03850 AT5G08390 RPL5B AT5G47930 NAP1;3 AT5G61170 RPS28 CINV1 AT2G28150 FUM1 KINESIN-13A AFH1 REF6 MAP65-1 HMGA FBR12 AT1G49380 NRP1 ARPC1B EIF3G2 AT5G28500 CEST RBCS1A C…
GO:0042274 ribosomal small subunit biogenesis	6.02837e-06	17	4.58095	RPS15 P40 AT2G09990 AT2G36160 RPS5B AT3G02080 RPSAb AT3G11510 RPS5A AT3G53890 AT5G03850 AT5G16130 AT5G18380 AT5G20290 AT5G47930 AT5G61170 RPS28
GO:0065003 protein-containing complex assembly	6.2086e-06	55	2.12407	RPS15 SAC52 AT1G15470 AT1G18540 RPL10B RP1 SAR1B CCB4 RPL3B P40 AT1G74050 AT1G74060 AT2G17530 CDT1A AT2G36160 RPS5B RPL23AA AT2G43460 AT3G02080 RPSAb AT3G09200 AT3G11510 RPS5A AT3G18940 ATL5 HTB9 RPL23AB AT3G59540 NAP1;1 PFN2 AT5G03850 RPL5B AT5G47930 NAP1;3 AT5G61170 RPS28 CINV1 AT2G28150 FUM1 AFH1 REF6 MAP65-1 HMGA AT1G49380 NRP1 ARPC1B EIF3G2 AT5G28500 CEST RBCS1A CAO HCF243 CPSRP54 RBCS3B AT5…
GO:0006414 translational elongation	1.81933e-05	17	4.24693	ATARCA FBR12 eEF-1Bb1 RACK1B_AT RACK1C_AT AT3G44150 AT5G19510 AT5G60390 AT1G01100 AT1G57720 AT1G64510 AT2G27710 AT2G27720 AT4G00810 AT4G25890 AT5G47700 AT5G57290
GO:0009132 nucleoside diphosphate metabolic process	2.08571e-05	17	4.20314	GAPC2 HXK3 ENO1 LOS2 GAPC1 FBA8 PGI1 FBA2 AT5G35170 AT5G56350 NDPK1 iPGAM1 AT1G12000 AT1G20950 PDH-E1 BETA iPGAM2 NDPK3
GO:0044264 cellular polysaccharide metabolic process	3.53746e-05	34	2.5167	BXL2 AT1G27930 AT1G78060 UGP1 PHS1 CESA1 IRX14 SBE2.2 CEV1 CESA5 AT5G10560 F8H CESA6 XYL1 XTH19 CALS1 UGE1 GH9C2 GH9B7 FEI2 ISA1 SS1 ADG1 GH9A1 ACLA-1 AVP1 eEF-1Bb1 RSW10 RAB6A UKL2 PGI1 AT5G06700 AT5G20950 NF-YC4
GO:0032502 developmental process	4.46378e-05	191	1.39188	GAI RGL1 RGA1 COL3 KUP3 RGL2 HS1 SOS5 SCR GATA9 RAC6 CXE18 FLA1 GATA5 CALS1 MGP2 AT1G22330 EXPA10 AGO7 EXPA1 ALE2 CLF AT2G28150 PHB GRF3 EXP3 RTFL8 AT2G46780 AGL16 DUF7 RBP-DR1 VEL1 CIB1 AP2 GRF2 EXPA9 SS1 HK2 LATE BAM1 TUB1 SAG21 ALP LHY PRMT10 iPGAM1 AFB3 ABCG11 ATARCA HERK2 RACK1B_AT AT1G51570 BCA4 AT1G73600 PGY1 ABCB1 AUX1 WIH2 PP2A-3 RGP1 UGP1 iPGAM2 RACK1C_AT TSO1 AT3G24240 ABCB19 AT3G49720…
GO:0016052 carbohydrate catabolic process	4.6462e-05	32	2.5667	BXL2 GAPC2 CINV1 HXK3 AT1G64190 ENO1 AT1G78060 LOS2 GAPC1 PHS1 AT3G47800 FBA8 PGI1 FBA2 AT5G10560 AT5G20950 AT5G41670 AT5G56350 XYL1 CRB iPGAM1 AT1G12000 AT1G20950 PDH-E1 BETA GH9C2 GH9B7 NHO1 AT2G26440 ISA1 iPGAM2 PME3 GH9A1
GO:0006096 glycolytic process	6.13216e-05	14	4.59941	GAPC2 HXK3 ENO1 LOS2 GAPC1 FBA8 PGI1 FBA2 AT5G56350 iPGAM1 AT1G12000 AT1G20950 PDH-E1 BETA iPGAM2
GO:0006757 ATP generation from ADP	6.13216e-05	14	4.59941	GAPC2 HXK3 ENO1 LOS2 GAPC1 FBA8 PGI1 FBA2 AT5G56350 iPGAM1 AT1G12000 AT1G20950 PDH-E1 BETA iPGAM2
GO:0022607 cellular component assembly	6.13216e-05	72	1.78383	RPS15 WLIM1 SAC52 AT1G15470 AT1G18540 RPL10B RP1 AUG4 GDC1 SAR1B CCB4 RPL3B P40 AT1G74050 AT1G74060 AT2G17530 CDT1A AT2G36160 RPS5B RPL23AA AT2G43460 AT3G02080 RPSAb AT3G09200 AT3G11510 RPS5A AT3G18940 ATL5 HTB9 ATG13 RPL23AB AT3G59540 PUX4 NAP1;1 PFN2 AT5G03850 RPL5B AT5G47930 NAP1;3 AT5G61170 EB1B RPS28 CINV1 AT2G28150 FUM1 AFH1 REF6 MAP65-1 HMGA AT1G49380 NRP1 CLF ARPC1B AT3G29375 EIF3G2 AT5G2…
GO:0046031 ADP metabolic process	6.13216e-05	14	4.59941	GAPC2 HXK3 ENO1 LOS2 GAPC1 FBA8 PGI1 FBA2 AT5G56350 iPGAM1 AT1G12000 AT1G20950 PDH-E1 BETA iPGAM2
GO:0016053 organic acid biosynthetic process	7.22509e-05	49	2.0473	AT1G07380 AT1G24360 IMD3 FAB1 AT2G17630 EMB3147 BIO2 MTHFR2 AT2G45300 AT3G06470 ACLB-1 AT3G14390 CARA CER10 AT3G58610 CYSC1 SHM4 VAT1 ATMS1 KASI BIO1 AT-IE ACP2 ACP3 KCR1 AT2G22230 FAD7 FAD2 AT3G20390 BCAT3 EDA9 IMPL2 AKN2 AT5G10160 CAC1 GME LAG1 ACLA-1 ADK PMM VTC4 GAE6 OST1 Tudor1 MYB34 Tudor2 bHLH093 PDH-E1 BETA NIT1
GO:0032787 monocarboxylic acid metabolic process	8.28119e-05	47	2.07203	AT1G07380 GAPC2 AT1G24360 PDH-E1 BETA HXK3 AT1G64190 ENO1 FAB1 EMB3147 LOS2 BIO2 GAPC1 AT3G06470 ACLB-1 FBA8 CER10 PGI1 FBA2 NADP-ME2 AT5G41670 KASI AT5G56350 BIO1 AT2G45670 JAR1 LACS4 iPGAM1 AT1G12000 AT1G20950 LACS2 ACP2 ACP3 KCR1 ACO3 AT2G22230 iPGAM2 FAD7 FAD2 AT5G10160 CAC1 LACS7 LAG1 ACLA-1 GAE6 REF6 OST1 NIT1
GO:0009135 purine nucleoside diphosphate metabolic process	9.57409e-05	14	4.41785	GAPC2 HXK3 ENO1 LOS2 GAPC1 FBA8 PGI1 FBA2 AT5G56350 iPGAM1 AT1G12000 AT1G20950 PDH-E1 BETA iPGAM2
GO:0009179 purine ribonucleoside diphosphate metabolic process	9.57409e-05	14	4.41785	GAPC2 HXK3 ENO1 LOS2 GAPC1 FBA8 PGI1 FBA2 AT5G56350 iPGAM1 AT1G12000 AT1G20950 PDH-E1 BETA iPGAM2
GO:0048856 anatomical structure development	0.000146953	180	1.37919	GAI RGL1 RGA1 COL3 KUP3 RGL2 HS1 SOS5 SCR RAC6 CXE18 FLA1 CALS1 MGP2 EXPA10 AGO7 EXPA1 CLF AT2G28150 GRF3 EXP3 RTFL8 AGL16 DUF7 RBP-DR1 VEL1 CIB1 AP2 GRF2 EXPA9 SS1 HK2 LATE TUB1 SAG21 LHY PRMT10 iPGAM1 AFB3 ABCG11 ATARCA HERK2 RACK1B_AT AT1G51570 BCA4 AT1G73600 PGY1 PHB ABCB1 AUX1 WIH2 PP2A-3 RGP1 UGP1 iPGAM2 RACK1C_AT TSO1 AT3G24240 ABCB19 AT3G49720 MYC4 MAP65-2 ROPGEF1 BRI1 CPD CHR17 AT5G19740…
GO:0046394 carboxylic acid biosynthetic process	0.000152785	46	2.03919	AT1G07380 AT1G24360 IMD3 FAB1 AT2G17630 EMB3147 BIO2 MTHFR2 AT2G45300 AT3G06470 ACLB-1 AT3G14390 CARA CER10 AT3G58610 CYSC1 SHM4 VAT1 ATMS1 KASI BIO1 AT-IE ACP2 ACP3 KCR1 AT2G22230 FAD7 FAD2 AT3G20390 BCAT3 EDA9 IMPL2 AKN2 AT5G10160 CAC1 GME LAG1 ACLA-1 ADK PMM VTC4 GAE6 OST1 MYB34 PDH-E1 BETA NIT1
GO:0006073 cellular glucan metabolic process	0.000178116	27	2.62158	UGP1 PHS1 CESA1 SBE2.2 CEV1 CESA5 CESA6 XTH19 CALS1 GH9C2 GH9B7 FEI2 ISA1 SS1 ADG1 GH9A1 ACLA-1 AVP1 eEF-1Bb1 XYL1 RSW10 RAB6A UKL2 PGI1 AT5G06700 AT5G20950 NF-YC4
GO:0071554 cell wall organization or biogenesis	0.000193878	55	1.88435	BXL2 AT1G27930 AT1G78060 RGP1 AT3G05910 CESA1 IRX14 CEV1 CESA5 AT5G10560 F8H CESA6 XYL1 XTH19 CALS1 UGE1 LGT9 EXPA10 GH9C2 MAP70-1 EXPA1 GH9B7 AT2G26440 EXP3 GAUT7 AT2G44500 CSLC6 PME3 KINESIN-13A AT3G24480 AT3G49720 AT4G18670 SHV3 EXPA9 CSLA02 BG_PPAP GSO2 GH9A1 UGP1 AT5G12150 AVP1 AT1G27120 eEF-1Bb1 FEI2 RAB6A RHD3 AT3G16060 MYC4 RABA4B AT5G06700 AT5G20950 RABA1c CYP81F2 RABA2D PDCB1
GO:0009185 ribonucleoside diphosphate metabolic process	0.000195466	14	4.14515	GAPC2 HXK3 ENO1 LOS2 GAPC1 FBA8 PGI1 FBA2 AT5G56350 iPGAM1 AT1G12000 AT1G20950 PDH-E1 BETA iPGAM2
GO:0006090 pyruvate metabolic process	0.00025107	15	3.82702	GAPC2 PDH-E1 BETA HXK3 ENO1 LOS2 GAPC1 FBA8 PGI1 FBA2 NADP-ME2 AT5G56350 iPGAM1 AT1G12000 AT1G20950 iPGAM2
GO:0000271 polysaccharide biosynthetic process	0.000253561	26	2.61995	AT1G27930 CESA1 IRX14 CEV1 CESA5 F8H CESA6 CALS1 UGE1 LGT9 FEI2 GAUT7 ISA1 SBE2.2 SS1 ADG1 AT3G49720 ACLA-1 eEF-1Bb1 RSW10 RAB6A UKL2 AT4G32460 AT5G06700 AT5G20950 GH9A1
GO:0044042 glucan metabolic process	0.00026059	27	2.55941	UGP1 PHS1 CESA1 SBE2.2 CEV1 CESA5 AT5G20950 CESA6 XTH19 CALS1 GH9C2 GH9B7 FEI2 ISA1 SS1 ADG1 GH9A1 ACLA-1 AVP1 eEF-1Bb1 XYL1 RSW10 RAB6A UKL2 PGI1 AT5G06700 NF-YC4
GO:1901137 carbohydrate derivative biosynthetic process	0.000427929	41	2.04426	PDH-E1 BETA AT1G30820 GlcNAc1pUT1 ATDAD1 AT1G63660 AT1G76400 NHO1 AT2G19880 AT2G44660 PMM ALG3 ACLB-1 ATPQ ATPC1 ATPD HAP6 AT1G27120 UKL2 SS1 MGP2 UGE1 APT1 AT2G22230 ISA1 ADK1 PYRB CARA NDPK1 NDPK3 ADK2 AT5G08670 AT5G10160 F8H AT5G50420 AT1G61790 RSW10 IGMT5 CYP81F2 MYB34 ACLA-1 SBE2.2
GO:0019318 hexose metabolic process	0.000505686	18	3.151	FUC1 PMM AT3G47800 PGI1 iPGAM1 UGE1 GAPC2 AT1G35510 HXK3 AT2G44500 GAPC1 iPGAM2 AT3G30300 SUB1 AT5G13980 AT5G50420 FBA8 FBA2
GO:0000470 maturation of LSU-rRNA	0.000589577	10	5.10269	AT1G08360 AT2G01250 PGY1 AT2G39390 AT2G44120 AT2G47610 AT3G09500 AT3G13580 AT3G62870 AT5G22440
GO:0009250 glucan biosynthetic process	0.000602841	18	3.10567	CESA1 CEV1 CESA5 CESA6 CALS1 FEI2 ISA1 SBE2.2 SS1 ADG1 ACLA-1 eEF-1Bb1 RSW10 RAB6A UKL2 AT5G06700 AT5G20950 GH9A1
GO:0006633 fatty acid biosynthetic process	0.000678456	20	2.87217	AT1G07380 AT1G24360 FAB1 EMB3147 AT3G06470 ACLB-1 CER10 KASI ACP2 ACP3 KCR1 AT2G22230 FAD7 FAD2 AT5G10160 CAC1 LAG1 ACLA-1 OST1 PDH-E1 BETA
GO:0000910 cytokinesis	0.000782453	15	3.45903	MAP65-2 CESA1 CEV1 CESA5 MAP65-1 CESA6 TSO1 AT5G12150 RAB11c GAI RGA1 RANGAP1 RPS13A CPI1 NPSN11
GO:0005976 polysaccharide metabolic process	0.000782453	41	1.98644	BXL2 AT1G27930 AT1G78060 UGP1 PHS1 CESA1 IRX14 SBE2.2 CEV1 CESA5 AT5G10560 AT5G20950 F8H CESA6 XYL1 XTH19 CALS1 CRB UGE1 LGT9 GH9C2 GH9B7 AT2G26440 FEI2 GAUT7 ISA1 PME3 AT3G49720 SS1 ADG1 GH9A1 ACLA-1 AVP1 eEF-1Bb1 RSW10 RAB6A UKL2 PGI1 AT4G32460 AT5G06700 NF-YC4
GO:0033692 cellular polysaccharide biosynthetic process	0.000850645	22	2.66474	AT1G27930 CESA1 IRX14 CEV1 CESA5 F8H CESA6 CALS1 UGE1 FEI2 ISA1 SBE2.2 SS1 ADG1 ACLA-1 eEF-1Bb1 RSW10 RAB6A UKL2 AT5G06700 AT5G20950 GH9A1
GO:0007275 multicellular organism development	0.000879451	153	1.37326	GAI RGL1 RGA1 COL3 RGL2 SOS5 SCR FLA1 CLF AT2G28150 GRF3 RTFL8 AGL16 DUF7 RBP-DR1 VEL1 CIB1 AP2 GRF2 SS1 LATE SAG21 LHY PRMT10 iPGAM1 AFB3 ABCG11 ATARCA RACK1B_AT BCA4 AT1G73600 PGY1 PHB ABCB1 AUX1 WIH2 PP2A-3 RGP1 UGP1 iPGAM2 RACK1C_AT TSO1 AT3G24240 ABCB19 MYC4 MAP65-2 BRI1 CPD CHR17 ARF8 RPS10B SPL2 MAP65-1 AT5G56040 NF-YC4 BAM1 HEC1 ARK2 emb2394 PLL5 APX1 PHYA ACLA-1 UTR3 DL1C AVP1 PDIL1-1 PI…
GO:0005996 monosaccharide metabolic process	0.000909922	21	2.72235	FUC1 PMM AT3G47800 PGI1 iPGAM1 UGE1 GAPC2 AT1G35510 HXK3 AT2G44500 GAPC1 iPGAM2 AT3G30300 SUB1 AT5G13980 GME AT5G50420 CRB VTC4 FBA8 FBA2
GO:0046034 ATP metabolic process	0.00124726	20	2.74087	GAPC2 CYTC-1 HXK3 ENO1 LOS2 GAPC1 ATPQ FBA8 ATPC1 ATPD PGI1 AT4G32470 FBA2 AT5G56350 iPGAM1 AT1G12000 AT1G20950 PDH-E1 BETA iPGAM2 AT5G08670
GO:0009791 post-embryonic development	0.00128987	101	1.48331	GAI RGL1 RGA1 COL3 RGL2 SOS5 CLF AGL16 DUF7 RBP-DR1 VEL1 CIB1 AP2 SS1 LATE LHY PRMT10 AFB3 ABCG11 ATARCA RACK1B_AT BCA4 PGY1 PHB ABCB1 AUX1 RACK1C_AT TSO1 ABCB19 MYC4 MAP65-2 BRI1 CPD CHR17 ARF8 SPL2 MAP65-1 NF-YC4 BAM1 HEC1 emb2394 APX1 PHYA ACLA-1 PDIL1-1 PIN7 GlcNAc1pUT1 LACS2 UCN GLY3 DEK1 AT1G60160 MEE9 KCR1 AGO7 ABCG25 FAB1 BZR1 bZIP44 PIP5K2 AT1G78020 ACO3 PIN1AT ALE2 GRP7 AT2G22420 RAP2.7…
GO:0015979 photosynthesis	0.00145329	27	2.30438	AT1G12000 AT1G20950 LQY1 ATPD PSBQA PSI-P DEG2 RBCS1A PSBY PSBX PSBTN AT4G02530 CHLI1 IPP1 RBCS3B RBCS2B CEST LIL3:2 KEA2 TLP18.3 ABC4 PHYLLO PDIL1-2 HCF243 AT3G49720 PUMP1 ATPC1
GO:0048731 system development	0.00171182	122	1.41347	GAI RGL1 RGA1 COL3 RGL2 SOS5 SCR FLA1 CLF AT2G28150 GRF3 RTFL8 AGL16 DUF7 RBP-DR1 VEL1 CIB1 AP2 GRF2 SS1 LATE SAG21 LHY PRMT10 AFB3 ABCG11 RACK1B_AT PGY1 PHB ABCB1 AUX1 PP2A-3 RACK1C_AT AT3G24240 ABCB19 MAP65-2 BRI1 CPD CHR17 ARF8 RPS10B SPL2 MAP65-1 AT5G56040 NF-YC4 BAM1 HEC1 ARK2 emb2394 PLL5 APX1 ACLA-1 AVP1 ATARCA PDIL1-1 PIN7 LCR GlcNAc1pUT1 CINV1 LACS2 UCN GLY3 DEK1 AT1G60160 MEE9 KCR1 PIN3…
GO:0071555 cell wall organization	0.00171182	42	1.89337	AT3G05910 CALS1 UGE1 LGT9 EXPA10 GH9C2 MAP70-1 XYL1 EXPA1 GH9B7 AT2G26440 EXP3 GAUT7 AT2G44500 RGP1 CSLC6 PME3 AT3G24480 AT3G49720 AT4G18670 SHV3 XTH19 CESA1 IRX14 EXPA9 CEV1 CESA5 CSLA02 F8H BG_PPAP GSO2 GH9A1 CESA6 UGP1 AVP1 AT1G27930 eEF-1Bb1 FEI2 RAB6A AT5G06700 CYP81F2 PDCB1
GO:0034637 cellular carbohydrate biosynthetic process	0.00192186	24	2.39826	AT1G27930 CESA1 IRX14 CEV1 CESA5 F8H CESA6 CALS1 UGE1 FEI2 ISA1 VTC4 IMPL2 SBE2.2 SS1 ADG1 ACLA-1 eEF-1Bb1 RSW10 RAB6A UKL2 AT5G06700 AT5G20950 GH9A1
GO:0009629 response to gravity	0.00200893	14	3.32433	SCR UNE1 GIL1 ABCB1 PHYA PIN3 PIP5K2 PIN1AT AUX1 ABCB19 TUA6 AT4G35987 CPI1 EB1B
GO:0006996 organelle organization	0.00206265	110	1.43609	RPS15 TUA4 WLIM1 SAC52 MAP65-7 HMGA AT1G18540 TUB5 RPL10B RP1 TUA2 AUG4 GDC1 MVP1 SAR1B RPL3B P40 AT1G74050 AT1G74060 TUB1 ATMAP65-6 AtPOT1a TXND9 CLASP TUB7 ARPC1B NPSN11 AT2G36160 RPS5B AT2G38370 RPL23AA AT2G40480 PEX11D AT3G02080 RPSAb AT3G09200 AT3G11510 SYP121 RPS5A RHD3 AT3G20898 ATL5 HTB9 REF6 ATG13 RPL23AB AT3G63460 PUX4 TUA6 NAP1;1 MAP65-2 PFN2 RAC6 AT5G03850 AT5G07590 AT5G08390 TUB6 TUB…
GO:0090407 organophosphate biosynthetic process	0.00207466	35	2.00812	PIP5K1 PDH-E1 BETA AT1G30820 AT1G63660 PIP5K2 NHO1 PDX1.1 MVD1 ACLB-1 ATPQ ATPC1 ATPD FPS2 IPP1 AT5G35170 AT1G73600 UKL2 APT1 ATS1 AT2G22230 ADK AT2G45670 VTC4 ADK1 XPL1 PYRB CARA LPAT2 NDPK1 NDPK3 ADK2 AT5G08670 AT5G10160 AO ACLA-1
GO:0030244 cellulose biosynthetic process	0.00208376	11	3.99711	CESA1 CEV1 CESA5 CESA6 FEI2 eEF-1Bb1 RSW10 RAB6A UKL2 AT5G06700 GH9A1
GO:0009260 ribonucleotide biosynthetic process	0.00210044	17	2.89152	PDH-E1 BETA AT1G30820 AT1G63660 ACLB-1 ATPQ ATPC1 ATPD UKL2 APT1 ADK1 PYRB CARA NDPK1 NDPK3 ADK2 AT5G08670 ACLA-1
GO:0042221 response to chemical	0.00228984	170	1.31901	AT1G74940 AT3G06435 AT5G19120 DIN10 GDPD2 PIP1C APX1 CRT1b AT1G12000 GAI AT1G20950 PIN7 CRT1a RGL1 PIN3 RGA1 HHP3 PYL4 PYL6 RGL2 AT3G09440 NIT1 SOS5 MYB94 TIFY8 APX3 BRI1 HSC70-1 PMSR2 BIP1 OS9 BIP2 RCAR3 CNX1 BAM1 ERD6 ABCG11 ABCG25 ABCB1 GAPC1 NDPK1 DI21 OST1 CML43 HB5 AFB3 BES1 ZFP7 ABCC1 AT1G45207 TTL1 AT1G57720 AT1G67590 AT1G73570 BZR1 NIA1 RAP2.4 AT2G22420 CLF RAP2.7 GSTF10 AUX1 ERS1 PAR1 A…
GO:0009165 nucleotide biosynthetic process	0.00240633	20	2.59272	PDH-E1 BETA AT1G30820 AT1G63660 ACLB-1 ATPQ ATPC1 ATPD UKL2 APT1 ADK ADK1 PYRB CARA NDPK1 NDPK3 ADK2 AT5G08670 AO AT5G35170 ACLA-1
GO:0051274 beta-glucan biosynthetic process	0.00245324	12	3.64293	CESA1 CEV1 CESA5 CESA6 CALS1 FEI2 eEF-1Bb1 RSW10 RAB6A UKL2 AT5G06700 GH9A1
GO:0045229 external encapsulating structure organization	0.00251729	44	1.82251	AT3G05910 CALS1 UGE1 LGT9 EXPA10 GH9C2 MAP70-1 XYL1 EXPA1 GH9B7 AT2G26440 EXP3 GAUT7 AT2G44500 RGP1 CSLC6 PME3 AT3G24480 AT3G49720 AT4G18670 SHV3 XTH19 CESA1 IRX14 EXPA9 CEV1 CESA5 CSLA02 F8H BG_PPAP GSO2 GH9A1 CESA6 UGP1 AVP1 AT1G27930 eEF-1Bb1 FEI2 RAB6A BRI1 CPD AT5G06700 CYP81F2 PDCB1
GO:0042538 hyperosmotic salinity response	0.00263178	10	4.20748	GAI RGL1 RGA1 RGL2 ZF3 GSK1 RABA1b CESA1 CEST GH9A1
GO:0016310 phosphorylation	0.00265314	97	1.46217	GSK1 ALE2 AT3G13690 CPK13 CDPK6 PDK1 CIPK9 GAPC2 ATARCA HERK2 HXK3 RACK1B_AT AT1G49580 UCN CYCD1;1 ENO1 NHO1 AT1G80640 AT2G02780 LOS2 GAPC1 RACK1C_AT CIPK7 CRK FBA8 CRK29 SRF8 EMB1290 PGI1 OST1 FBA2 SNRK2.1 CYCH;1 AT5G35170 THE1 AT5G56350 ckl12 SNRK2.5 SKdZeta KRP2 NDPK1 AT1G01100 PHYA iPGAM1 AT1G10850 AT1G12000 AT1G20950 PIP5K1 HSL1 PDH-E1 BETA RKL1 AT1G63430 ILA TMK1 AT1G67510 PIP5K2 AT2G17530 …
GO:0019220 regulation of phosphate metabolic process	0.00279623	18	2.71502	ATARCA RACK1B_AT AT1G69510 CYCD1;1 AT2G28360 PYL4 PYL6 RACK1C_AT CYCH;1 RCAR3 AT5G64130 KRP2 PDK1 AT1G01100 ILA CYCP1;1 AT4G00810 AT5G47700
GO:1901293 nucleoside phosphate biosynthetic process	0.00283683	20	2.55134	PDH-E1 BETA AT1G30820 AT1G63660 ACLB-1 ATPQ ATPC1 ATPD AT5G35170 UKL2 APT1 ADK ADK1 PYRB CARA NDPK1 NDPK3 ADK2 AT5G08670 AO ACLA-1
GO:0046390 ribose phosphate biosynthetic process	0.00294747	17	2.7925	PDH-E1 BETA AT1G30820 AT1G63660 ACLB-1 ATPQ ATPC1 ATPD UKL2 APT1 ADK1 PYRB CARA NDPK1 NDPK3 ADK2 AT5G08670 ACLA-1
GO:0051174 regulation of phosphorus metabolic process	0.00294747	18	2.69805	ATARCA RACK1B_AT AT1G69510 CYCD1;1 AT2G28360 PYL4 PYL6 RACK1C_AT CYCH;1 RCAR3 AT5G64130 KRP2 PDK1 AT1G01100 ILA CYCP1;1 AT4G00810 AT5G47700
GO:0009630 gravitropism	0.00317397	13	3.31675	SCR UNE1 GIL1 ABCB1 PHYA PIN3 PIP5K2 PIN1AT AUX1 ABCB19 AT4G35987 CPI1 EB1B
GO:0051179 localization	0.00321573	162	1.31791	ARK2 AT1G06470 AT1G08350 ARFA1F TMN1 ACA.l UTR3 AT1G14670 RABA1b AT1G17500 PIN7 AT1G25520 ABCC1 GDC1 TMN6 SAR1B CAT2 AT1G60070 AT1G60160 AT1G69420 ARFA1D PIN3 AT1G72700 GRF2 MSL6 AT1G79990 AT2G02160 AT2G34840 NPSN11 ABCB1 AT2G38370 AT2G39960 AT2G40480 RAB6A AT2G44640 SEC61 BETA ARF1A1C KUP3 AT3G05000 SYP121 AT3G12390 AT3G15980 AT3G17780 ERD2B ABCB19 ATG13 PUMP1 SCR GDI2 AT3G63460 AT4G24920 ABCB23…
GO:0030243 cellulose metabolic process	0.00347616	13	3.28183	CESA1 CEV1 CESA5 CESA6 GH9C2 GH9B7 FEI2 GH9A1 eEF-1Bb1 RSW10 RAB6A UKL2 AT5G06700
GO:0006775 fat-soluble vitamin metabolic process	0.00351845	6	6.85218	ABC4 G-TMT APG1 LIL3:2 PHYLLO ECHID
GO:0009416 response to light stimulus	0.00351845	54	1.67537	PHYA BES1 PIN3 CIB1 UNE1 CLF SIGF CAO GIL1 GAI ACR11 RPL10B EXPA1 TUB1 PDIL1-2 RAP2.4 RGA1 EXP3 RPL23AA PAR1 RPL23AB SAG21 GATA9 SBE2.2 AT5G46910 LHY iPGAM1 iPGAM2 BRI1 CPD NF-YC4 PRIN2 ACLA-1 SAC52 PSBY NIA1 COL3 LOS2 ABCB1 JAR1 ABCB19 CAM7 REF6 AT4G00990 RBP-DR1 AT4G26555 BBX28 VEL1 OST1 SPT BIM1 CYCH;1 ADG1 LATE
GO:0042362 fat-soluble vitamin biosynthetic process	0.00351845	6	6.85218	ABC4 G-TMT APG1 LIL3:2 PHYLLO ECHID
GO:0051273 beta-glucan metabolic process	0.00351845	14	3.10886	CESA1 CEV1 CESA5 CESA6 CALS1 GH9C2 GH9B7 FEI2 GH9A1 eEF-1Bb1 RSW10 RAB6A UKL2 AT5G06700
GO:2000377 regulation of reactive oxygen species metabolic process	0.00365165	10	3.99711	GAI RGL1 RGA1 NRAMP3 RGL2 AT1G54410 JAR1 RPH1 NAC053 OST1
GO:0031399 regulation of protein modification process	0.00422014	21	2.39826	ATARCA RACK1B_AT AT1G69510 CYCD1;1 AT2G28360 PYL4 PYL6 RACK1C_AT CYCH;1 RCAR3 AT5G64130 MMZ1 KRP2 VEL1 PDK1 AT1G01100 CYCP1;1 AT4G00810 AT5G47700 REF6 ATMS1
GO:0042327 positive regulation of phosphorylation	0.00434164	8	4.79653	ATARCA RACK1B_AT RACK1C_AT PDK1 AT1G01100 ILA AT4G00810 AT5G47700
GO:0048583 regulation of response to stimulus	0.00482372	54	1.65187	GAI PIN7 RGL1 PIN3 RGA1 RGL2 AT3G44330 TIFY8 GRP7 ABCB1 ATARCA RACK1B_AT CLF ERS1 RACK1C_AT ABCB19 EOL2 PTP1 RAP2.7 NF-YC4 ZFP7 LCR TTL1 AT1G71020 COL3 SDF2 JAR1 AT2G47780 RPH1 SYP121 AT3G14840 CAM7 REF6 AT3G49810 ATERDJ3B AT4G00990 SAG21 RBP-DR1 RLP51 BBX28 VEL1 OST1 CIB1 AT4G35987 AT4G39050 MPB2C BIM1 CHR17 AT5G18650 CYCH;1 AT5G37740 AT5G46910 LATE RCAR3
GO:0090351 seedling development	0.0050552	20	2.42249	GAI RGL1 RGA1 RGL2 ATARCA RACK1B_AT RACK1C_AT NF-YC4 bZIP44 AT1G78020 ACO3 SIGF PAP15 BBX28 IRX14 SPT BRI1 HSC70-1 HK2 Tudor2
GO:0009926 auxin polar transport	0.0053724	13	3.11774	PIN7 PIN3 ACA.l AVP1 AT1G17500 AT1G72700 HEC1 ABCB1 LAG1 ABCB19 ROPGEF1 AUX1 APP1
GO:0043410 positive regulation of MAPK cascade	0.00564536	3	17.987	ATARCA RACK1B_AT RACK1C_AT
GO:1901700 response to oxygen-containing compound	0.00629731	99	1.4141	PIP1C APX1 AT1G12000 GAI AT1G20950 RGL1 RGA1 PYL4 PYL6 RGL2 SOS5 TIFY8 APX3 RCAR3 ERD6 ABCG11 ABCG25 GAPC1 NDPK1 DI21 OST1 HB5 BES1 ZFP7 AT1G45207 TTL1 AT1G67590 BZR1 CLF HHP3 PAR1 AT4G35987 AT4G36970 BRI1 AT5G37740 NF-YC4 CIPK9 CRB AFB3 ACR11 ATARCA CINV1 RACK1B_AT RAP2.4 ACO3 ROC3 GRP7 HIS4 GSTF10 GRF3 LOS2 AT2G43140 ADK1 SYP121 PAP17 RACK1C_AT REF6 SAG21 CRK29 ADC2 FBA2 SBE2.2 LACS7 HK2 AT5G41…
GO:0007019 microtubule depolymerization	0.00634782	4	10.659	AT5G08390 KINESIN-13A CLASP TCTP
GO:0072330 monocarboxylic acid biosynthetic process	0.00649564	24	2.17201	AT1G07380 AT1G24360 FAB1 EMB3147 BIO2 AT3G06470 ACLB-1 CER10 KASI BIO1 ACP2 ACP3 KCR1 AT2G22230 FAD7 FAD2 AT5G10160 CAC1 LAG1 ACLA-1 GAE6 OST1 PDH-E1 BETA NIT1
GO:0009314 response to radiation	0.00658845	54	1.62696	PHYA BES1 PIN3 CIB1 UNE1 CLF SIGF CAO GIL1 GAI ACR11 RPL10B EXPA1 TUB1 PDIL1-2 RAP2.4 RGA1 EXP3 RPL23AA PAR1 RPL23AB SAG21 GATA9 SBE2.2 AT5G46910 LHY iPGAM1 iPGAM2 BRI1 CPD NF-YC4 PRIN2 ACLA-1 SAC52 PSBY NIA1 COL3 LOS2 ABCB1 JAR1 ABCB19 CAM7 REF6 AT4G00990 RBP-DR1 AT4G26555 BBX28 VEL1 OST1 SPT BIM1 CYCH;1 ADG1 LATE
GO:0010187 negative regulation of seed germination	0.00708013	6	5.99566	GAI RGL1 RGA1 RGL2 SPT HSC70-1
GO:0010119 regulation of stomatal movement	0.00750379	13	2.99783	AT1G05805 BCA4 AT1G23030 RD21A EXPA1 NRT1:2 GRP7 JAR1 SYP121 TCTP CDPK6 OST1 CYCH;1
GO:0010562 positive regulation of phosphorus metabolic process	0.00784861	8	4.36048	ATARCA RACK1B_AT RACK1C_AT PDK1 AT1G01100 ILA AT4G00810 AT5G47700
GO:0045937 positive regulation of phosphate metabolic process	0.00784861	8	4.36048	ATARCA RACK1B_AT RACK1C_AT PDK1 AT1G01100 ILA AT4G00810 AT5G47700
GO:0009651 response to salt stress	0.0080795	36	1.82147	GAI RGL1 RGA1 RGL2 ABCG11 OST1 SNRK2.1 SNRK2.5 CIPK9 ERD6 P40 RAP2.4 GRP7 AT3G49810 AT4G35987 RD19 Tudor1 LACS7 HK2 ZF3 Tudor2 GSK1 AVP1 RABA1b TTL1 AT1G55760 SOS5 CDPK6 SHD CESA1 ADC2 PHT3;1 OS9 CEST GH9A1 AT5G51110
GO:0009958 positive gravitropism	0.0080795	7	4.9376	ABCB1 PIN3 PIP5K2 AUX1 ABCB19 CPI1 EB1B
GO:0031401 positive regulation of protein modification process	0.00876867	11	3.29761	ATARCA RACK1B_AT RACK1C_AT MMZ1 VEL1 PDK1 AT1G01100 AT4G00810 AT5G47700 REF6 ATMS1
GO:0006972 hyperosmotic response	0.00904497	10	3.52686	GAI RGL1 RGA1 RGL2 ZF3 GSK1 RABA1b CESA1 CEST GH9A1
GO:0032501 multicellular organismal process	0.00927345	163	1.2817	GAI RGL1 RGA1 COL3 RGL2 HS1 SOS5 SCR CXE18 FLA1 MGP2 AGO7 CLF AT2G28150 GRF3 RTFL8 AGL16 DUF7 RBP-DR1 VEL1 CIB1 AP2 GRF2 SS1 LATE SAG21 LHY PRMT10 iPGAM1 AFB3 ABCG11 ATARCA RACK1B_AT BCA4 AT1G73600 PGY1 PHB ABCB1 AUX1 WIH2 PP2A-3 RGP1 UGP1 iPGAM2 RACK1C_AT TSO1 AT3G24240 ABCB19 MYC4 MAP65-2 ROPGEF1 BRI1 CPD CHR17 AT5G19740 ARF8 RPS10B SPL2 MAP65-1 AT5G56040 NF-YC4 BAM1 HEC1 ARK2 emb2394 PLL5 APX1…
GO:0110102 ribulose bisphosphate carboxylase complex assembly	0.00934086	4	9.59306	AT5G28500 RBCS1A RBCS3B AT5G51110
GO:0006631 fatty acid metabolic process	0.0112404	24	2.07792	AT1G07380 AT1G24360 FAB1 EMB3147 AT3G06470 ACLB-1 CER10 KASI AT2G45670 LACS2 ACP2 ACP3 KCR1 AT2G22230 FAD7 FAD2 LACS4 AT5G10160 CAC1 LACS7 LAG1 ACLA-1 OST1 PDH-E1 BETA
GO:0043478 pigment accumulation in response to UV light	0.0117749	3	14.3896	ACLA-1 ABCB1 ABCB19
GO:0043479 pigment accumulation in tissues in response to UV light	0.0117749	3	14.3896	ACLA-1 ABCB1 ABCB19
GO:0043480 pigment accumulation in tissues	0.0117749	3	14.3896	ACLA-1 ABCB1 ABCB19
GO:0043481 anthocyanin accumulation in tissues in response to UV light	0.0117749	3	14.3896	ACLA-1 ABCB1 ABCB19
GO:0051301 cell division	0.0117749	34	1.81202	SCR MAP65-2 CESA1 CEV1 CESA5 MAP65-1 CESA6 DL1C AUG4 CYCD1;1 ATMAP65-6 CLASP AT2G28150 NPSN11 CYCP1;1 CYCH;1 EB1B TSO1 AT5G12150 RAB11c GAI UCN RGA1 AT3G15770 TCTP ATL5 AT3G56370 HAM2 RANGAP1 RPS13A XTH19 RPL5B GSO2 CPI1
GO:0009141 nucleoside triphosphate metabolic process	0.0120389	10	3.37784	AT1G30820 NUDX1 ATPQ ATPC1 ATPD AT5G35170 UKL2 NDPK1 NDPK3 AT5G08670
GO:0009110 vitamin biosynthetic process	0.0133152	12	2.93665	ABC4 PDX1.1 BIO2 BIO1 G-TMT APG1 GME LIL3:2 PHYLLO PMM VTC4 ECHID
GO:0006766 vitamin metabolic process	0.0135772	13	2.7837	ABC4 PDX1.1 BIO2 SHM4 BIO1 G-TMT APG1 GME LIL3:2 PHYLLO PMM VTC4 ECHID
GO:0001934 positive regulation of protein phosphorylation	0.0146381	7	4.41785	ATARCA RACK1B_AT RACK1C_AT PDK1 AT1G01100 AT4G00810 AT5G47700
GO:0005977 glycogen metabolic process	0.0146381	5	6.31122	UGP1 PHS1 ISA1 SBE2.2 ADG1
GO:0006112 energy reserve metabolic process	0.0146381	5	6.31122	UGP1 PHS1 ISA1 SBE2.2 ADG1
GO:0009218 pyrimidine ribonucleotide metabolic process	0.0146381	6	5.13914	AT1G30820 UKL2 PYRB CARA NDPK1 NDPK3
GO:0009220 pyrimidine ribonucleotide biosynthetic process	0.0146381	6	5.13914	AT1G30820 UKL2 PYRB CARA NDPK1 NDPK3
GO:0000911 cytokinesis by cell plate formation	0.0167135	9	3.48135	MAP65-2 MAP65-1 TSO1 AT5G12150 RAB11c RANGAP1 RPS13A CPI1 NPSN11
GO:0010118 stomatal movement	0.0167135	16	2.41335	AT1G05805 iPGAM1 BCA4 iPGAM2 AT1G23030 RD21A EXPA1 NRT1:2 GRP7 JAR1 SYP121 TCTP CDPK6 OST1 HSC70-1 CYCH;1
GO:0034976 response to endoplasmic reticulum stress	0.0179034	13	2.68771	CRT1b PDIL1-1 CRT1a PDIL1-2 BIP1 OS9 BIP2 PDIL1-4 CNX1 AT1G73570 UTR3 UNE5 SHD
GO:0006457 protein folding	0.0180254	19	2.20131	CRT1b PDIL1-1 CRT1a PDIL1-2 PFD1 ROC3 UNE5 AT3G09440 AT3G55920 ROC2 ATERDJ3B SHD HSC70-1 BIP1 BIP2 PDIL1-4 CNX1 BAG7 TXND9
GO:0000463 maturation of LSU-rRNA from tricistronic rRNA transcript (SSU-rRNA 5.8S rRNA LSU-rRNA)	0.0182516	5	5.99566	AT2G01250 AT2G39390 AT2G44120 AT3G09500 AT3G13580
GO:0009152 purine ribonucleotide biosynthetic process	0.0190202	13	2.66474	PDH-E1 BETA AT1G63660 ACLB-1 ATPQ ATPC1 ATPD APT1 ADK1 NDPK1 NDPK3 ADK2 AT5G08670 ACLA-1
GO:0006006 glucose metabolic process	0.0201585	8	3.68964	AT3G47800 PGI1 iPGAM1 GAPC2 GAPC1 iPGAM2 FBA8 FBA2
GO:0010236 plastoquinone biosynthetic process	0.0201585	3	11.9913	ABC4 HST APG1
GO:0043473 pigmentation	0.0201585	3	11.9913	ACLA-1 ABCB1 ABCB19
GO:0043476 pigment accumulation	0.0201585	3	11.9913	ACLA-1 ABCB1 ABCB19
GO:0090391 granum assembly	0.0201585	3	11.9913	GDC1 PSI-P AT4G01150
GO:0009142 nucleoside triphosphate biosynthetic process	0.0220102	9	3.32067	AT1G30820 ATPQ ATPC1 ATPD AT5G35170 UKL2 NDPK1 NDPK3 AT5G08670
GO:0065008 regulation of biological quality	0.0226899	61	1.48221	ACA.l AT1G17500 PIN7 AT1G25520 HXK3 PSBY PIN3 AT1G72700 NRAMP3 PEX11D AT3G11630 G3Pp1 ABCB23 PFN2 HA2 AT4G32060 RAC6 CPD 2-Cys Prx B LOG8 AT5G15200 ECT3 ACHT5 GAI ABCB1 AFH1 LACS4 LEJ1 CALS1 AT1G18910 AT1G50575 bHLH115 ARPC1B AUX1 ABCB19 AT4G18460 PAP17 BRI1 SBE2.2 AVP1 RPS10B HEC1 CIPK9 AT1G07380 ACLA-1 CYTC-1 APT1 CAT2 AT1G71020 CLASP PXN ACA4 ARF1A1C TCTP LAG1 SCR AT4G26555 ROPGEF1 SPL2 NIT1 A…
GO:0006549 isoleucine metabolic process	0.0230793	4	7.37927	AT3G58610 VAT1 AT3G20390 BCAT3
GO:0009097 isoleucine biosynthetic process	0.0230793	4	7.37927	AT3G58610 VAT1 AT3G20390 BCAT3
GO:0009938 negative regulation of gibberellic acid mediated signaling pathway	0.0230793	4	7.37927	GAI RGL1 RGA1 RGL2
GO:0010206 photosystem II repair	0.0230793	4	7.37927	LQY1 DEG2 AT4G02530 TLP18.3
GO:0031109 microtubule polymerization or depolymerization	0.0230793	6	4.6418	AT5G08390 EB1B KINESIN-13A MAP65-1 CLASP TCTP
GO:0031110 regulation of microtubule polymerization or depolymerization	0.0230793	4	7.37927	EB1B MAP65-1 CLASP TCTP
GO:0048367 shoot system development	0.0230793	61	1.48071	COL3 SCR FLA1 RGL1 CLF RTFL8 RGL2 AGL16 DUF7 RBP-DR1 VEL1 CIB1 AP2 LATE SAG21 AFB3 GAI ABCG11 RACK1B_AT RGA1 PHB ABCB1 RACK1C_AT ABCB19 BRI1 CPD ARF8 RPS10B SPL2 BAM1 HEC1 PLL5 ACLA-1 AVP1 LCR UCN DEK1 AT1G60160 BZR1 PIN1AT AT2G19730 PLL4 ADK NAC053 TSO1 ATL5 REF6 AT3G49720 RPS13A PGI1 FEY PFN2 OST1 IRX14 SPT RPN8A HK2 RPL5B GH9A1 CRF3 LBD37
GO:0048608 reproductive structure development	0.0236801	76	1.41074	GAI RGL1 RGA1 COL3 RGL2 SOS5 CLF AGL16 DUF7 RBP-DR1 VEL1 CIB1 AP2 SS1 LATE LHY PRMT10 AFB3 ABCG11 PHB ABCB1 ABCB19 BRI1 CPD CHR17 ARF8 SPL2 NF-YC4 BAM1 HEC1 emb2394 APX1 ACLA-1 ATARCA PDIL1-1 PIN7 GlcNAc1pUT1 UCN GLY3 DEK1 AT1G60160 MEE9 KCR1 FAB1 BZR1 PIN1AT ALE2 GRP7 AT2G22420 RAP2.7 AT2G34480 FEI2 UNE5 GAPC1 TCTP TSO1 EMB3123 REF6 AT4G00990 SAG21 MEE53 HOG1 PGI1 PFN2 AT4G32460 EDA9 IRX14 SPT L…
GO:0061458 reproductive system development	0.0250268	76	1.40748	GAI RGL1 RGA1 COL3 RGL2 SOS5 CLF AGL16 DUF7 RBP-DR1 VEL1 CIB1 AP2 SS1 LATE LHY PRMT10 AFB3 ABCG11 PHB ABCB1 ABCB19 BRI1 CPD CHR17 ARF8 SPL2 NF-YC4 BAM1 HEC1 emb2394 APX1 ACLA-1 ATARCA PDIL1-1 PIN7 GlcNAc1pUT1 UCN GLY3 DEK1 AT1G60160 MEE9 KCR1 FAB1 BZR1 PIN1AT ALE2 GRP7 AT2G22420 RAP2.7 AT2G34480 FEI2 UNE5 GAPC1 TCTP TSO1 EMB3123 REF6 AT4G00990 SAG21 MEE53 HOG1 PGI1 PFN2 AT4G32460 EDA9 IRX14 SPT L…
GO:0006164 purine nucleotide biosynthetic process	0.0250737	13	2.55553	PDH-E1 BETA AT1G63660 ACLB-1 ATPQ ATPC1 ATPD APT1 ADK1 NDPK1 NDPK3 ADK2 AT5G08670 ACLA-1
GO:0072593 reactive oxygen species metabolic process	0.0250737	18	2.16928	APX1 GAI RGL1 RGA1 NRAMP3 RGL2 APX3 AT1G54410 AT2G22420 AT3G28200 JAR1 RPH1 NAC053 GOX2 MDAR4 OST1 CYCH;1 MDAR1
GO:0009737 response to abscisic acid	0.0268965	40	1.62594	GAI RGL1 RGA1 PYL4 PYL6 RGL2 SOS5 RCAR3 ABCG11 ABCG25 DI21 OST1 HB5 ZFP7 TTL1 CLF AT4G35987 AT5G37740 NF-YC4 ERD6 ATARCA RACK1B_AT ACO3 ROC3 LOS2 AT2G43140 SYP121 RACK1C_AT REF6 SAG21 CRK29 ADC2 FBA2 HK2 iPGAM1 iPGAM2 TOPP5 CDPK6 AGG3 AT5G51110
GO:0006364 rRNA processing	0.0273411	24	1.91224	AT1G01080 AT1G08360 CRB UGE1 AT1G60230 AT2G01250 AT2G09990 PGY1 AT2G36160 AT2G39390 AT2G44120 AT2G47610 AT3G09500 AT3G11510 AT3G13580 AT3G53890 AT3G62870 FIB2 AT5G03850 AT5G16130 AT5G18380 AT5G20290 AT5G22440 RPS28
GO:0009741 response to brassinosteroid	0.0285085	13	2.51431	BES1 BZR1 PAR1 BRI1 HERK2 BIM1 THE1 AT2G40400 TTL3 REF6 GSK1 GRF2 SKdZeta
GO:0008104 protein localization	0.0287892	61	1.46148	AT1G08350 ARFA1F TMN1 AT1G14670 RABA1b GDC1 TMN6 SAR1B AT1G69420 ARFA1D GRF2 AT1G79990 AT2G39960 RAB6A SEC61 BETA ARF1A1C SYP121 AT3G12390 AT3G15980 AT3G17780 ERD2B ATG13 SCR AT3G63460 AT4G24920 PFN2 AT5G07590 EMP1 AT5G27430 OS9 GRF3 RABA1c AT5G50460 EB1B GSK1 SKdZeta REF6 SHD MPB2C emb1211 RAB11c AT1G60070 AT2G34840 NPSN11 CAO GDI2 OPT7 AT4G26550 AT4G27840 AT4G31480 RABA4B CPSRP54 RABA2D ACA.l A…
GO:0010043 response to zinc ion	0.0293004	7	3.81542	c-NAD-MDH1 PDIL1-1 AT1G57720 GRP7 NRAMP3 AT3G09200 ATMS1
GO:0030490 maturation of SSU-rRNA	0.0293004	8	3.42609	AT2G09990 AT2G36160 AT3G11510 AT3G53890 AT5G03850 AT5G18380 AT5G20290 RPS28
GO:0071702 organic substance transport	0.0293004	83	1.37375	AT1G06470 ARFA1F ACA.l UTR3 RABA1b AT1G17500 GDC1 SAR1B CAT2 AT1G69420 ARFA1D AT1G72700 AT1G79990 AT2G02160 AT2G39960 RAB6A AT2G44640 SEC61 BETA ARF1A1C SYP121 AT3G12390 AT3G15980 AT3G63460 AT4G24920 CAT6 AT5G27430 OS9 RABA1c AT5G50460 ABCC1 NRT1:2 ABCG25 UPS1 GRP7 BASS2 NAT12 AAC1 PUMP1 SHD NST-K1 MPB2C AT5G17630 AT5G19760 emb1211 ERD6 RAB11c SUT4 AT1G12500 ORP1D ATNTT2 AT1G47670 AT1G48230 AT1G5…
GO:0010021 amylopectin biosynthetic process	0.0296382	3	10.2783	SS1 ISA1 SBE2.2
GO:0044209 AMP salvage	0.0296382	3	10.2783	APT1 ADK1 ADK2
GO:0072344 rescue of stalled ribosome	0.0296382	3	10.2783	ATARCA RACK1B_AT RACK1C_AT
GO:0099402 plant organ development	0.0296382	69	1.42165	SCR FLA1 AT2G28150 GRF3 GRF2 SAG21 AFB3 GAI ABCG11 RACK1B_AT RGA1 CLF PGY1 PHB ABCB1 AUX1 PP2A-3 RACK1C_AT AT3G24240 ABCB19 MAP65-2 AP2 SPL2 MAP65-1 AT5G56040 BAM1 ARK2 PLL5 ACLA-1 AVP1 LCR CINV1 LACS2 UCN DEK1 AT1G60160 PIN3 BZR1 PIP5K2 AT2G19730 PLL4 ADK CSLC6 NAC053 RHD3 TCTP XPL1 TSO1 ATL5 REF6 AT3G49720 AT3G56370 HAM2 CYSC1 RPS13A SHV3 FEY PFN2 OST1 AT4G35987 SPT BRI1 CPD RPN8A RPL5B GSO2 CR…
GO:2000896 amylopectin metabolic process	0.0296382	3	10.2783	SS1 ISA1 SBE2.2
GO:0003006 developmental process involved in reproduction	0.030313	88	1.35634	GAI RGL1 RGA1 COL3 RGL2 HS1 SOS5 CXE18 MGP2 CLF AGL16 DUF7 RBP-DR1 VEL1 CIB1 AP2 SS1 LATE LHY PRMT10 AFB3 ABCG11 PHB ABCB1 WIH2 ABCB19 ROPGEF1 BRI1 CPD CHR17 ARF8 SPL2 NF-YC4 BAM1 HEC1 emb2394 APX1 ACLA-1 ATARCA PDIL1-1 PIN7 GlcNAc1pUT1 UCN GLY3 DEK1 AT1G60160 MEE9 KCR1 FAB1 BZR1 PIP5K2 PIN1AT ALE2 GRP7 AT2G22420 RAP2.7 AT2G34480 FEI2 UNE5 FUM1 GAPC1 AT3G05000 CSLC6 TCTP XPL1 TSO1 EMB3123 REF6 AT…
GO:0042325 regulation of phosphorylation	0.0303585	12	2.59272	ATARCA RACK1B_AT CYCD1;1 RACK1C_AT CYCH;1 KRP2 PDK1 AT1G01100 ILA CYCP1;1 AT4G00810 AT5G47700
GO:0048827 phyllome development	0.030453	38	1.6303	SCR SAG21 AFB3 GAI ABCG11 RGA1 CLF PHB ABCB1 ABCB19 AP2 SPL2 PLL5 ACLA-1 AVP1 LCR UCN DEK1 AT1G60160 BZR1 AT2G19730 PLL4 NAC053 ATL5 REF6 AT3G49720 RPS13A FEY PFN2 OST1 SPT BRI1 CPD RPN8A RPL5B CRF3 HEC1 LBD37
GO:0009606 tropism	0.0306555	13	2.4744	SCR EB1B UNE1 GIL1 ABCB1 PHYA PIN3 PIP5K2 PIN1AT AUX1 ABCB19 AT4G35987 CPI1
GO:1901575 organic substance catabolic process	0.0307853	94	1.33949	BXL2 AT1G07380 CRT1b AFB3 GAPC2 AT1G18910 LCR CINV1 RD21A HXK3 CRT1a AT1G64190 NUDX1 ENO1 AT1G78060 GLDP2 FUC1 AT2G36170 LOS2 UBQ6 VTC4 GAPC1 AT3G20390 PHS1 AT3G45310 AT3G47800 PAD1 UBQ1 FBA8 UBQ5 AT4G01610 PUX4 ALN SHM4 PBD2 AT4G19006 PGI1 MCCB FBA2 RD19 RPN8A Tudor1 AT5G10560 AT5G18650 AT5G20950 AT5G28050 BIP1 OS9 PBB2 GDPD2 AT5G41670 BIP2 RD21B AFB5 AT5G56350 ALP ECT3 Tudor2 CNX1 XYL1 AT1G7692…
GO:0006986 response to unfolded protein	0.0309829	7	3.73063	AT3G09440 HSC70-1 BIP1 BIP2 OS9 UTR3 BAG7
GO:0009123 nucleoside monophosphate metabolic process	0.0309829	9	3.08348	AT1G63660 UKL2 APT1 ADK ADK1 PYRB CARA ADK2 AT5G35170
GO:0009156 ribonucleoside monophosphate biosynthetic process	0.0309829	7	3.73063	AT1G63660 UKL2 APT1 ADK1 PYRB CARA ADK2
GO:0034620 cellular response to unfolded protein	0.0309829	7	3.73063	AT3G09440 HSC70-1 BIP1 BIP2 OS9 UTR3 BAG7
GO:0097305 response to alcohol	0.0314464	40	1.60151	GAI RGL1 RGA1 PYL4 PYL6 RGL2 SOS5 RCAR3 ABCG11 ABCG25 DI21 OST1 HB5 ZFP7 TTL1 CLF AT4G35987 AT5G37740 NF-YC4 ERD6 ATARCA RACK1B_AT ACO3 ROC3 LOS2 AT2G43140 SYP121 RACK1C_AT REF6 SAG21 CRK29 ADC2 FBA2 HK2 iPGAM1 iPGAM2 TOPP5 CDPK6 AGG3 AT5G51110
GO:0070727 cellular macromolecule localization	0.0316565	45	1.55283	AT1G08350 ARFA1F TMN1 AT1G14670 RABA1b GDC1 TMN6 SAR1B AT1G69420 ARFA1D AT1G79990 AT2G39960 RAB6A SEC61 BETA ARF1A1C SYP121 AT3G12390 AT3G15980 AT3G17780 ERD2B ATG13 SCR AT3G63460 AT4G24920 PFN2 AT5G07590 EMP1 AT5G27430 OS9 RABA1c AT5G50460 EB1B REF6 emb1211 AT1G60070 CAO AT4G31480 CPSRP54 UGP1 MVP1 AT2G35880 CIA2 CYP81F2 PDCB1 RANGAP1
GO:0006221 pyrimidine nucleotide biosynthetic process	0.0319799	6	4.23223	AT1G30820 UKL2 PYRB CARA NDPK1 NDPK3
GO:0006810 transport	0.0325106	140	1.25799	ARK2 AT1G06470 ARFA1F ACA.l UTR3 RABA1b AT1G17500 PIN7 AT1G25520 ABCC1 GDC1 SAR1B CAT2 AT1G60070 AT1G60160 AT1G69420 ARFA1D PIN3 AT1G72700 MSL6 AT1G79990 AT2G02160 AT2G34840 NPSN11 ABCB1 AT2G39960 RAB6A AT2G44640 SEC61 BETA ARF1A1C KUP3 AT3G05000 SYP121 AT3G12390 AT3G15980 AT3G17780 ERD2B ABCB19 PUMP1 GDI2 AT3G63460 AT4G24920 ABCB23 HA2 AT4G31480 AT4G32060 KUP5 CAT6 PHT3;1 MSL9 AT5G27430 OS9 RABA…
GO:0008652 cellular amino acid biosynthetic process	0.0327758	19	2.04336	IMD3 AT2G17630 MTHFR2 AT3G14390 CARA AT3G58610 CYSC1 SHM4 VAT1 ATMS1 AT-IE AT2G45300 AT3G20390 BCAT3 EDA9 IMPL2 AKN2 ADK MYB34
GO:0000278 mitotic cell cycle	0.0328483	23	1.89554	TUA4 TUB5 TUA2 CYCD1;1 TUB1 TUB7 CDT1A PP2A-3 AT3G20898 TUA6 CESA1 CEV1 AT5G07590 CESA5 TUB6 TUB8 TUB4 TUB2 TUB3 CESA6 AT5G12150 CLASP TCTP
GO:0051234 establishment of localization	0.0332222	142	1.25434	ARK2 AT1G06470 ARFA1F ACA.l UTR3 RABA1b AT1G17500 PIN7 AT1G25520 ABCC1 GDC1 SAR1B CAT2 AT1G60070 AT1G60160 AT1G69420 ARFA1D PIN3 AT1G72700 MSL6 AT1G79990 AT2G02160 AT2G34840 NPSN11 ABCB1 AT2G38370 AT2G39960 AT2G40480 RAB6A AT2G44640 SEC61 BETA ARF1A1C KUP3 AT3G05000 SYP121 AT3G12390 AT3G15980 AT3G17780 ERD2B ABCB19 PUMP1 GDI2 AT3G63460 AT4G24920 ABCB23 HA2 AT4G31480 AT4G32060 KUP5 CAT6 PHT3;1 MSL…
GO:0010037 response to carbon dioxide	0.0344154	4	6.39537	iPGAM1 BCA4 iPGAM2 OST1
GO:0019856 pyrimidine nucleobase biosynthetic process	0.0344154	4	6.39537	AT1G30820 PYRB CARA UKL2
GO:0060918 auxin transport	0.0349881	13	2.41686	PIN7 PIN3 ABCB1 AUX1 ABCB19 ACA.l AVP1 AT1G17500 AT1G72700 HEC1 LAG1 ROPGEF1 APP1
GO:0051668 localization within membrane	0.035313	16	2.18024	AT1G08350 TMN1 AT1G14670 TMN6 AT1G69420 SEC61 BETA AT3G12390 AT4G24920 EMP1 AT5G50460 SYP121 RABA4B CAO CPSRP54 AT2G35880 ARF1A1C
GO:0006220 pyrimidine nucleotide metabolic process	0.0354438	6	4.11131	AT1G30820 UKL2 PYRB CARA NDPK1 NDPK3
GO:0046364 monosaccharide biosynthetic process	0.0354438	8	3.25188	PGI1 GME PMM VTC4 FBA8 FBA2 GAPC2 GAPC1
GO:0051156 glucose 6-phosphate metabolic process	0.0354438	6	4.11131	HXK3 AT1G64190 PGI1 AT5G41670 RSW10 NADP-ME2
GO:0072528 pyrimidine-containing compound biosynthetic process	0.0370703	7	3.57188	AT1G30820 UKL2 PYRB CARA NDPK1 NDPK3 RSW10
GO:0009199 ribonucleoside triphosphate metabolic process	0.0385188	8	3.19769	AT1G30820 ATPQ ATPC1 ATPD UKL2 NDPK1 NDPK3 AT5G08670
GO:0009201 ribonucleoside triphosphate biosynthetic process	0.0385188	8	3.19769	AT1G30820 ATPQ ATPC1 ATPD UKL2 NDPK1 NDPK3 AT5G08670
GO:0051247 positive regulation of protein metabolic process	0.0385188	16	2.15574	ATARCA FBR12 RACK1B_AT RACK1C_AT AT5G15200 MMZ1 VEL1 PDK1 AT5G18650 AT1G01100 AT4G00810 AT5G47700 CRB REF6 ATMS1 NF-YC4
GO:0072522 purine-containing compound biosynthetic process	0.0385188	13	2.37996	PDH-E1 BETA AT1G63660 ACLB-1 ATPQ ATPC1 ATPD APT1 ADK1 NDPK1 NDPK3 ADK2 AT5G08670 ACLA-1
GO:0006166 purine ribonucleoside salvage	0.0387419	3	8.99349	APT1 ADK1 ADK2
GO:0009759 indole glucosinolate biosynthetic process	0.0387419	3	8.99349	IGMT5 CYP81F2 MYB34
GO:0016444 somatic cell DNA recombination	0.0387419	3	8.99349	NAP1;1 NAP1;3 NRP1
GO:0031222 arabinan catabolic process	0.0387419	3	8.99349	BXL2 AT1G78060 AT5G10560
GO:0043174 nucleoside salvage	0.0387419	3	8.99349	APT1 ADK1 ADK2
GO:0043408 regulation of MAPK cascade	0.0387419	3	8.99349	ATARCA RACK1B_AT RACK1C_AT
GO:1902533 positive regulation of intracellular signal transduction	0.0387419	3	8.99349	ATARCA RACK1B_AT RACK1C_AT
GO:0007049 cell cycle	0.0387885	44	1.53377	TUA4 TUB5 TUA2 AUG4 CYCD1;1 TUB1 TUB7 CDT1A PP2A-3 AT3G20898 TUA6 MAP65-2 CESA1 CEV1 AT5G07590 CESA5 TUB6 TUB8 CYCH;1 TUB4 MAP65-1 EB1B TUB2 TUB3 CESA6 KRP2 DL1C ATMAP65-6 CLASP AT2G28150 NPSN11 CYCP1;1 WIH2 TSO1 AT5G12150 RAB11c GAI DEK1 RGA1 TCTP RANGAP1 RPS13A CPI1 PIN1AT
GO:0007389 pattern specification process	0.0387885	18	2.03626	SCR AT2G28150 GAI ABCG11 RGA1 PIN7 LCR MAP70-1 AT2G19730 PHB TTL3 ATL5 IRX14 AP2 MPB2C RPL5B GSO2 DEK1
GO:0016072 rRNA metabolic process	0.0387885	24	1.82725	AT1G01080 AT1G08360 CRB UGE1 AT1G60230 AT2G01250 AT2G09990 PGY1 AT2G36160 AT2G39390 AT2G44120 AT2G47610 AT3G09500 AT3G11510 AT3G13580 AT3G53890 AT3G62870 FIB2 AT5G03850 AT5G16130 AT5G18380 AT5G20290 AT5G22440 RPS28
GO:0005982 starch metabolic process	0.0389086	9	2.91681	SBE2.2 ISA1 SS1 ADG1 ACLA-1 AVP1 UKL2 PGI1 NF-YC4
GO:0009163 nucleoside biosynthetic process	0.0389086	4	5.99566	APT1 ADK1 ADK2 RSW10
GO:0009914 hormone transport	0.0389086	13	2.36193	PIN7 PIN3 ABCB1 AUX1 ABCB19 ACA.l AVP1 AT1G17500 AT1G72700 HEC1 LAG1 ROPGEF1 APP1
GO:0019684 photosynthesis light reaction	0.0389086	14	2.26863	LQY1 ATPD PSBQA PSI-P DEG2 AT4G02530 CEST TLP18.3 ABC4 PSBY PHYLLO PDIL1-2 HCF243 ATPC1
GO:0034404 nucleobase-containing small molecule biosynthetic process	0.0389086	4	5.99566	APT1 ADK1 ADK2 RSW10
GO:0042455 ribonucleoside biosynthetic process	0.0389086	4	5.99566	APT1 ADK1 ADK2 RSW10
GO:0044275 cellular carbohydrate catabolic process	0.0389086	9	2.91681	CINV1 AT1G64190 PHS1 AT5G41670 GH9C2 GH9B7 NHO1 ISA1 GH9A1
GO:0045493 xylan catabolic process	0.0389086	4	5.99566	BXL2 AT1G78060 AT5G10560 XYL1
GO:2000033 regulation of seed dormancy process	0.0389086	4	5.99566	GAI RGL1 RGA1 RGL2
GO:0009966 regulation of signal transduction	0.0389413	25	1.79511	GAI PIN7 RGL1 PIN3 RGA1 RGL2 AT3G44330 TIFY8 ABCB1 ATARCA RACK1B_AT ERS1 RACK1C_AT ABCB19 EOL2 ZFP7 LCR TTL1 AT1G71020 REF6 RBP-DR1 OST1 AT4G35987 AT5G37740 RCAR3
GO:0006970 response to osmotic stress	0.0406096	37	1.5931	GAI RGL1 RGA1 RGL2 ABCG11 OST1 SNRK2.1 SNRK2.5 CIPK9 ERD6 P40 RAP2.4 GRP7 AT3G49810 AT4G35987 RD19 Tudor1 LACS7 HK2 ZF3 Tudor2 GSK1 AVP1 RABA1b TTL1 AT1G55760 TTL3 SOS5 CDPK6 SHD CESA1 ADC2 PHT3;1 OS9 CEST GH9A1 AT5G51110
GO:0006094 gluconeogenesis	0.0411721	5	4.61205	PGI1 FBA8 FBA2 GAPC2 GAPC1
GO:0009082 branched-chain amino acid biosynthetic process	0.0411721	5	4.61205	IMD3 AT3G58610 VAT1 AT3G20390 BCAT3
GO:0046112 nucleobase biosynthetic process	0.0411721	5	4.61205	AT1G30820 APT1 PYRB CARA UKL2
GO:0035304 regulation of protein dephosphorylation	0.0412612	6	3.88908	AT1G69510 AT2G28360 PYL4 PYL6 RCAR3 AT5G64130
GO:0001932 regulation of protein phosphorylation	0.0422123	11	2.53663	ATARCA RACK1B_AT CYCD1;1 RACK1C_AT CYCH;1 KRP2 PDK1 AT1G01100 CYCP1;1 AT4G00810 AT5G47700
GO:0015994 chlorophyll metabolic process	0.0438008	10	2.66474	CHLI1 AT5G38520 HEMA1 GSA2 CHLM IPP1 LIL3:2 ACLA-1 AT2G40400 HK2
GO:0000462 maturation of SSU-rRNA from tricistronic rRNA transcript (SSU-rRNA 5.8S rRNA LSU-rRNA)	0.044411	6	3.78673	AT2G09990 AT2G36160 AT3G11510 AT3G53890 AT5G18380 AT5G20290
GO:0006207 de novo pyrimidine nucleobase biosynthetic process	0.044411	3	7.99421	PYRB CARA UKL2
GO:0006468 protein phosphorylation	0.044411	68	1.37971	GSK1 ALE2 AT3G13690 CPK13 CDPK6 PDK1 CIPK9 ATARCA HERK2 RACK1B_AT AT1G49580 UCN CYCD1;1 AT1G80640 AT2G02780 RACK1C_AT CIPK7 CRK CRK29 SRF8 EMB1290 OST1 SNRK2.1 CYCH;1 THE1 ckl12 SNRK2.5 SKdZeta KRP2 AT1G01100 AT1G10850 HSL1 RKL1 AT1G63430 TMK1 AT1G67510 AT2G17530 AT2G26730 AT2G31010 FEI2 AT2G37050 ERS1 AT2G42290 AT3G08680 CCR1 AT3G14840 RLK902 AT3G24240 TMKL1 AT3G47570 AT3G53380 AT3G56370 CYCP1;1…
GO:0006520 cellular amino acid metabolic process	0.044411	31	1.65214	IMD3 AT2G17630 GLDP2 PDX1.1 MTHFR2 AT3G14390 CARA AT3G58610 CYSC1 AT3G62120 SHM4 MCCB ADC2 VAT1 ATMS1 AT1G30820 AT-IE AT1G63660 PHYLLO ASP1 AT2G45300 PYRB AT3G20390 BCAT3 EDA9 IMPL2 AKN2 CINV1 ADK MTO3 MYB34
GO:0006811 ion transport	0.044411	48	1.48346	AT1G06470 UTR3 AT1G25520 AT1G60160 MSL6 KUP3 HA2 AT4G32060 KUP5 PHT3;1 MSL9 ABCC1 NRT1:2 ABCG25 BASS2 KEA2 OST1 ACA2 NST-K1 AT5G17630 AT5G19760 ATNTT2 AVP1 ACA1 AT1G32090 AT1G64650 KEA4 NRAMP3 NAT12 ACA4 CNGC12 AAC1 ATPQ PUMP1 ATPC1 ATPD AT4G27720 ABCB23 AT5G08670 KEA6 AT5G43745 CLC-C VDAC4 PROT1 CIPK9 AT1G18910 CDPK6 HK2
GO:0009099 valine biosynthetic process	0.044411	3	7.99421	AT3G58610 VAT1 BCAT3
GO:0009112 nucleobase metabolic process	0.044411	6	3.78673	AT1G30820 ALN APT1 PYRB CARA UKL2
GO:0009144 purine nucleoside triphosphate metabolic process	0.044411	7	3.29173	NUDX1 ATPQ ATPC1 ATPD NDPK1 NDPK3 AT5G08670
GO:0009161 ribonucleoside monophosphate metabolic process	0.044411	7	3.35757	AT1G63660 UKL2 APT1 ADK1 PYRB CARA ADK2
GO:0009772 photosynthetic electron transport in photosystem II	0.044411	3	7.99421	ATPD ABC4 ATPC1
GO:0009845 seed germination	0.044411	15	2.12864	GAI RGL1 RGA1 RGL2 ATARCA RACK1B_AT RACK1C_AT NF-YC4 bZIP44 PAP15 IRX14 SPT HSC70-1 HK2 Tudor2
GO:0010372 positive regulation of gibberellin biosynthetic process	0.044411	2	15.9884	Tudor1 Tudor2
GO:0015995 chlorophyll biosynthetic process	0.044411	8	2.99783	CHLI1 HEMA1 GSA2 CHLM IPP1 LIL3:2 ACLA-1 AT2G40400
GO:0019320 hexose catabolic process	0.044411	3	7.99421	AT3G47800 iPGAM1 iPGAM2
GO:0023051 regulation of signaling	0.044411	25	1.76343	GAI PIN7 RGL1 PIN3 RGA1 RGL2 AT3G44330 TIFY8 ABCB1 ATARCA RACK1B_AT ERS1 RACK1C_AT ABCB19 EOL2 ZFP7 LCR TTL1 AT1G71020 REF6 RBP-DR1 OST1 AT4G35987 AT5G37740 RCAR3
GO:0031114 regulation of microtubule depolymerization	0.044411	2	15.9884	CLASP TCTP
GO:0031221 arabinan metabolic process	0.044411	3	7.99421	BXL2 AT1G78060 AT5G10560
GO:0032261 purine nucleotide salvage	0.044411	3	7.99421	APT1 ADK1 ADK2
GO:0032270 positive regulation of cellular protein metabolic process	0.044411	15	2.15413	ATARCA FBR12 RACK1B_AT RACK1C_AT AT5G15200 MMZ1 VEL1 PDK1 AT5G18650 AT1G01100 AT4G00810 AT5G47700 CRB REF6 ATMS1
GO:0033036 macromolecule localization	0.044411	73	1.35926	AT1G08350 ARFA1F TMN1 ACA.l AT1G14670 RABA1b AT1G17500 GDC1 TMN6 SAR1B AT1G69420 ARFA1D AT1G72700 GRF2 AT1G79990 AT2G02160 AT2G39960 RAB6A AT2G44640 SEC61 BETA ARF1A1C SYP121 AT3G12390 AT3G15980 AT3G17780 ERD2B ATG13 SCR AT3G63460 AT4G24920 PFN2 AT5G07590 EMP1 AT5G27430 OS9 GRF3 RABA1c AT5G50460 EB1B GSK1 NRT1:2 ABCG25 GRP7 SKdZeta REF6 SHD MPB2C emb1211 RAB11c ORP1D AT1G60070 AT2G34840 NPSN11 CA…
GO:0033993 response to lipid	0.044411	59	1.41639	GAI RGL1 RGA1 PYL4 PYL6 RGL2 SOS5 TIFY8 RCAR3 ABCG11 ABCG25 DI21 OST1 HB5 BES1 ZFP7 TTL1 BZR1 CLF PAR1 AT4G35987 BRI1 AT5G37740 NF-YC4 ERD6 ATARCA RACK1B_AT ACO3 ROC3 GRF3 LOS2 AT2G43140 SYP121 RACK1C_AT REF6 SAG21 CRK29 ADC2 FBA2 HK2 iPGAM1 HERK2 iPGAM2 TOPP5 BIM1 THE1 AT1G71020 AT2G40400 TTL3 JAR1 CDPK6 AGG3 AT5G51110 GSK1 GRF2 SKdZeta PFD1 EXPA1 EXP3
GO:0035308 negative regulation of protein dephosphorylation	0.044411	2	15.9884	AT1G69510 AT5G64130
GO:0040014 regulation of multicellular organism growth	0.044411	2	15.9884	DEK1 TCTP
GO:0042181 ketone biosynthetic process	0.044411	6	3.78673	ECHID ABC4 AT2G20360 PHYLLO HST APG1
GO:0042372 phylloquinone biosynthetic process	0.044411	3	7.99421	ABC4 PHYLLO ECHID
GO:0042374 phylloquinone metabolic process	0.044411	3	7.99421	ABC4 PHYLLO ECHID
GO:0042546 cell wall biogenesis	0.044411	21	1.86532	AT1G27930 RGP1 CESA1 IRX14 CEV1 CESA5 F8H CESA6 XTH19 AT5G12150 eEF-1Bb1 MAP70-1 RAB6A RHD3 KINESIN-13A AT3G49720 MYC4 RABA4B AT5G20950 RABA1c RABA2D
GO:0043101 purine-containing compound salvage	0.044411	3	7.99421	APT1 ADK1 ADK2
GO:0044347 cell wall polysaccharide catabolic process	0.044411	4	5.64297	BXL2 AT1G78060 AT5G10560 XYL1
GO:0048581 negative regulation of post-embryonic development	0.044411	11	2.51247	GAI RGL1 RGA1 RGL2 BCA4 ABCG25 BBX28 SPT HSC70-1 AT5G46910 LATE
GO:0048656 anther wall tapetum formation	0.044411	2	15.9884	BRI1 CPD
GO:0048657 anther wall tapetum cell differentiation	0.044411	2	15.9884	BRI1 CPD
GO:0051641 cellular localization	0.044411	60	1.41769	ARK2 AT1G08350 ARFA1F TMN1 AT1G14670 RABA1b GDC1 TMN6 SAR1B AT1G60070 AT1G69420 ARFA1D AT1G79990 AT2G02160 AT2G34840 AT2G38370 AT2G39960 AT2G40480 RAB6A AT2G44640 SEC61 BETA ARF1A1C AT3G05000 SYP121 AT3G12390 AT3G15980 AT3G17780 ERD2B ATG13 SCR AT3G63460 AT4G24920 PFN2 AT4G31480 AT5G07590 EMP1 AT5G27430 OS9 RABA1c AT5G50460 EB1B REF6 RABA4B emb1211 UCP3 AT1G15290 CAO PUMP1 CPSRP54 UGP1 AT1G18910 …
GO:0070208 protein heterotrimerization	0.044411	2	15.9884	CAO CPSRP54
GO:0070972 protein localization to endoplasmic reticulum	0.044411	8	3.04541	AT2G39960 SEC61 BETA AT3G17780 ERD2B AT4G24920 AT5G27430 AT5G50460 CPSRP54
GO:0072657 protein localization to membrane	0.044411	14	2.22356	AT1G08350 TMN1 AT1G14670 TMN6 AT1G69420 SEC61 BETA AT3G12390 AT4G24920 EMP1 AT5G50460 SYP121 CAO CPSRP54 AT2G35880
GO:0080051 cutin transport	0.044411	2	15.9884	ABCG11 ABCG32
GO:0090696 post-embryonic plant organ development	0.044411	17	2.02838	PGY1 AUX1 MAP65-2 MAP65-1 AFB3 LACS2 PIP5K2 TCTP XPL1 TSO1 ABCB19 REF6 PFN2 AP2 BRI1 CPD HEC1
GO:0106380 purine ribonucleotide salvage	0.044411	3	7.99421	APT1 ADK1 ADK2
GO:1901661 quinone metabolic process	0.044411	6	3.78673	ECHID ABC4 AT2G20360 PHYLLO HST APG1
GO:1901663 quinone biosynthetic process	0.044411	6	3.78673	ECHID ABC4 AT2G20360 PHYLLO HST APG1
GO:1905614 negative regulation of developmental vegetative growth	0.044411	2	15.9884	GAI RGA1
GO:0009653 anatomical structure morphogenesis	0.0446508	61	1.40263	KUP3 RAC6 CXE18 CALS1 MGP2 EXPA10 EXPA1 AT2G28150 EXP3 EXPA9 TUB1 ABCG11 HERK2 AUX1 AT3G24240 AT3G49720 ROPGEF1 RPS10B THE1 AT5G56040 BAM1 BES1 LCR LACS2 DEK1 PIN3 ENO1 PIP5K2 AT2G19730 CLASP ALE2 CLF AT2G34480 PHB FEI2 RHD3 KINESIN-13A TCTP XPL1 TSO1 ATL5 ABCB19 REF6 CER10 HAM2 CYSC1 RPS13A SKU5 SHD SHV3 AT4G35987 AP2 BRI1 CPD RPN8A AT5G08390 RPL5B GSO2 GH9A1 HEC1 LBD37
GO:0010646 regulation of cell communication	0.0465288	25	1.74292	GAI PIN7 RGL1 PIN3 RGA1 RGL2 AT3G44330 TIFY8 ABCB1 ATARCA RACK1B_AT ERS1 RACK1C_AT ABCB19 EOL2 ZFP7 LCR TTL1 AT1G71020 REF6 RBP-DR1 OST1 AT4G35987 AT5G37740 RCAR3
GO:0034613 cellular protein localization	0.0470226	42	1.51242	AT1G08350 ARFA1F TMN1 AT1G14670 RABA1b GDC1 TMN6 SAR1B AT1G69420 ARFA1D AT1G79990 AT2G39960 RAB6A SEC61 BETA ARF1A1C SYP121 AT3G12390 AT3G15980 AT3G17780 ERD2B ATG13 SCR AT3G63460 AT4G24920 PFN2 AT5G07590 EMP1 AT5G27430 OS9 RABA1c AT5G50460 EB1B REF6 emb1211 AT1G60070 CAO AT4G31480 CPSRP54 MVP1 AT2G35880 CIA2 RANGAP1
GO:0019319 hexose biosynthetic process	0.0476889	5	4.28261	PGI1 FBA8 FBA2 GAPC2 GAPC1
GO:0009124 nucleoside monophosphate biosynthetic process	0.0480062	7	3.22843	AT1G63660 UKL2 APT1 ADK1 PYRB CARA ADK2
GO:0061640 cytoskeleton-dependent cytokinesis	0.0480062	7	3.22843	CESA1 CEV1 CESA5 CESA6 AT5G12150 GAI RGA1
GO:0003002 regionalization	0.0484379	15	2.09151	SCR GAI ABCG11 RGA1 LCR MAP70-1 AT2G19730 PHB TTL3 ATL5 IRX14 AP2 MPB2C RPL5B DEK1
GO:0006108 malate metabolic process	0.0484379	4	5.32948	c-NAD-MDH1 FUM1 NADP-ME2 mMDH1
GO:0006241 CTP biosynthetic process	0.0484379	4	5.32948	AT1G30820 UKL2 NDPK1 NDPK3
GO:0009208 pyrimidine ribonucleoside triphosphate metabolic process	0.0484379	4	5.32948	AT1G30820 UKL2 NDPK1 NDPK3
GO:0009209 pyrimidine ribonucleoside triphosphate biosynthetic process	0.0484379	4	5.32948	AT1G30820 UKL2 NDPK1 NDPK3
GO:0046036 CTP metabolic process	0.0484379	4	5.32948	AT1G30820 UKL2 NDPK1 NDPK3
GO:0045047 protein targeting to ER	0.0494019	6	3.5974	AT2G39960 SEC61 BETA AT4G24920 AT5G27430 AT5G50460 CPSRP54
GO:0072599 establishment of protein localization to endoplasmic reticulum	0.0494019	6	3.5974	AT2G39960 SEC61 BETA AT4G24920 AT5G27430 AT5G50460 CPSRP54
GO:0009056 catabolic process	0.0504348	102	1.28008	BXL2 AT1G07380 APX1 CRT1b AFB3 GAPC2 AT1G18910 LCR CINV1 RD21A HXK3 CRT1a AT1G64190 NUDX1 ENO1 AT1G78060 GLDP2 FUC1 AT2G36170 LOS2 UBQ6 VTC4 GAPC1 AT3G20390 PHS1 AT3G45310 AT3G47800 ATG13 PAD1 UBQ1 FBA8 UBQ5 AT4G01610 PUX4 ALN SHM4 PBD2 AT4G19006 PGI1 MCCB APX3 FBA2 RD19 RPN8A Tudor1 AT5G10560 AT5G18650 AT5G20950 AT5G28050 BIP1 OS9 PBB2 GDPD2 AT5G41670 BIP2 RD21B AFB5 AT5G56350 ALP ECT3 Tudor2 CN…
GO:0006470 protein dephosphorylation	0.0512885	13	2.21117	PLL5 ATB BETA AT1G69510 AT2G28360 PLL4 PYL4 PYL6 PP2A-3 AT3G16560 RCAR3 AT5G64130 PP2C52 PTP1
GO:0043094 cellular metabolic compound salvage	0.0517145	10	2.52449	UKL2 APT1 RBCS1A ADK1 GOX2 ADK2 RBCS3B RBCS2B PUMP1 UPS1
GO:0000038 very long-chain fatty acid metabolic process	0.053107	5	4.13494	AT3G06470 CER10 AT2G45670 LAG1 KCR1
GO:0051493 regulation of cytoskeleton organization	0.0537181	9	2.66474	PFN2 RAC6 EB1B AFH1 MPB2C MAP65-1 ARPC1B CLASP TCTP
GO:0008610 lipid biosynthetic process	0.0555683	42	1.49225	AT1G07380 HYD1 PIP5K1 AT1G24360 FAB1 PIP5K2 AT2G19880 EMB3147 MVD1 AT3G06470 ACLB-1 LAG1 CER10 FPS2 CPD IPP1 KASI AT1G73600 LIL3:2 ATS1 ACP2 ACP3 KCR1 AT2G22230 AT2G45670 VTC4 FAD7 FAD2 XPL1 LPAT2 SQS1 AT5G10160 CAC1 ACLA-1 HST SLD1 OST1 Tudor1 Tudor2 bHLH093 PDH-E1 BETA CPI1
GO:0006167 AMP biosynthetic process	0.0560947	3	7.19479	APT1 ADK1 ADK2
GO:0010371 regulation of gibberellin biosynthetic process	0.0560947	3	7.19479	Tudor1 Tudor2 bHLH093
GO:0042371 vitamin K biosynthetic process	0.0560947	3	7.19479	ABC4 PHYLLO ECHID
GO:0042373 vitamin K metabolic process	0.0560947	3	7.19479	ABC4 PHYLLO ECHID
GO:0071669 plant-type cell wall organization or biogenesis	0.0560947	22	1.77649	AT1G27930 RGP1 CESA1 IRX14 CEV1 CESA5 CESA6 EXPA10 EXPA1 EXP3 EXPA9 AT5G12150 AVP1 eEF-1Bb1 MAP70-1 FEI2 RAB6A RHD3 KINESIN-13A AT3G49720 MYC4 AT5G06700
GO:0006206 pyrimidine nucleobase metabolic process	0.0561433	4	5.04898	AT1G30820 PYRB CARA UKL2
GO:0009148 pyrimidine nucleoside triphosphate biosynthetic process	0.0561433	4	5.04898	AT1G30820 UKL2 NDPK1 NDPK3
GO:0009934 regulation of meristem structural organization	0.0561433	4	5.04898	BAM1 DEK1 TSO1 SHD
GO:0043173 nucleotide salvage	0.0561433	4	5.04898	UKL2 APT1 ADK1 ADK2
GO:0010033 response to organic substance	0.056365	108	1.26286	CRT1b AT1G12000 GAI AT1G20950 PIN7 CRT1a RGL1 PIN3 RGA1 HHP3 PYL4 PYL6 RGL2 AT3G09440 SOS5 MYB94 TIFY8 BRI1 HSC70-1 BIP1 OS9 BIP2 RCAR3 CNX1 BAM1 ABCG11 ABCG25 ABCB1 DI21 OST1 HB5 AFB3 BES1 ZFP7 TTL1 AT1G73570 BZR1 RAP2.4 CLF RAP2.7 AUX1 ERS1 PAR1 ARF1A1C IAA16 PAP1 ABCB19 TET3 AT4G35987 HK2 ARF8 AT5G37740 GRF3 ATAUX2-11 AFB5 CRF3 EOL2 NF-YC4 CIPK9 ERD6 UTR3 ACR11 ATARCA RACK1B_AT AT1G56300 NHO1 …
GO:0051246 regulation of protein metabolic process	0.0565817	36	1.54174	ATARCA FBR12 RACK1B_AT ILA AT1G69510 CYCD1;1 AT2G28360 PYL4 PYL6 RACK1C_AT AT3G24830 AT3G44150 AT5G15200 CYCH;1 RCAR3 ECT3 AT5G64130 MMZ1 KRP2 VEL1 PDK1 AT5G18650 AT1G01100 PAB8 AGO7 CYS2 CYCP1;1 AT4G00810 AT4G30680 AT5G47700 CRB PHYA RGA1 REF6 ATMS1 NF-YC4
GO:0010192 mucilage biosynthetic process	0.0588608	5	3.99711	SOS5 IRX14 FEI2 CESA5 CSLA02
GO:0045454 cell redox homeostasis	0.0591723	6	3.42609	PSBY AT3G11630 2-Cys Prx B ACHT5 LEJ1 SCR
GO:0009767 photosynthetic electron transport chain	0.0596614	7	3.05234	ATPD PSBQA PSI-P ABC4 PSBY PDIL1-2 ATPC1
GO:0097435 supramolecular fiber organization	0.0608912	15	2.02101	WLIM1 ARPC1B PFN2 RAC6 AT5G08390 CLASP KINESIN-13A AFH1 MAP65-1 AT5G48360 TCTP MPB2C GH9A1 CESA6 PFD1
GO:0030433 ubiquitin-dependent ERAD pathway	0.0653806	7	2.99783	CRT1b CRT1a BIP1 OS9 BIP2 CNX1 AT1G73570
GO:0035303 regulation of dephosphorylation	0.0655712	6	3.34641	AT1G69510 AT2G28360 PYL4 PYL6 RCAR3 AT5G64130
GO:0032535 regulation of cellular component size	0.0658726	8	2.74087	PEX11D PFN2 AFH1 ARPC1B ACLA-1 ABCB1 PXN ABCB19
GO:0090066 regulation of anatomical structure size	0.0658726	8	2.74087	PEX11D PFN2 AFH1 ARPC1B ACLA-1 ABCB1 PXN ABCB19
GO:0006891 intra-Golgi vesicle-mediated transport	0.0661234	5	3.86817	AT1G79990 AT2G34840 RAB6A AT3G15980 AT4G31480
GO:0048366 leaf development	0.0661234	27	1.63932	SCR SAG21 GAI ABCG11 RGA1 CLF PLL5 ACLA-1 AVP1 LCR DEK1 AT1G60160 AT2G19730 PLL4 NAC053 ATL5 REF6 AT3G49720 RPS13A FEY PFN2 OST1 BRI1 RPN8A RPL5B CRF3 LBD37
GO:0008643 carbohydrate transport	0.0662819	13	2.12091	AT1G06470 ERD6 SUT4 AT1G12500 UTR3 AT1G48230 AT1G54730 AT3G05150 AT3G05165 G3Pp1 NST-K1 AT5G17630 AT5G65650
GO:0051239 regulation of multicellular organismal process	0.0665065	30	1.59177	GAI RGL1 RGA1 COL3 RGL2 BCA4 ROPGEF1 BRI1 CPD RPS10B NF-YC4 ACLA-1 DEK1 ABCG25 PIN1AT CLF GRF3 TCTP CAM7 REF6 AT3G49720 PGI1 BBX28 CIB1 SPT HSC70-1 HK2 AT5G46910 LATE AT5G56040
GO:0055085 transmembrane transport	0.0681773	72	1.32725	AT1G06470 UTR3 PIN7 AT1G25520 ABCC1 PIN3 ABCB1 SEC61 BETA ABCB19 PUMP1 AT4G24920 ABCB23 HA2 AT4G32060 PHT3;1 AT5G50460 ABCG25 BASS2 NAT12 KEA2 OST1 ACA2 NST-K1 AT5G17630 AT5G19760 emb1211 PIP1C ERD6 SUT4 AT1G12500 ABCG35 AVP1 AT1G16520 ABCG11 ACA1 AT1G32090 AT1G48230 AT1G54730 CAT2 AT1G60160 NRT1:2 MSL6 UPS1 KEA4 NRAMP3 ABCG32 ABCG34 AUX1 PROT1 PXN ACA4 CNGC12 CAO KUP3 AT3G05150 AT3G05165 AAC1 AB…
GO:0065009 regulation of molecular function	0.0681773	41	1.4742	C/VIF1 CYCD1;1 AtPOT1a AT2G28360 PYL4 PYL6 CYCH;1 RCAR3 AT5G62350 KRP2 OST1 PDK1 VAT1 AT1G01100 ARFA1F ATB BETA eEF-1Bb1 ILA AT1G69510 ARFA1D AT2G26440 CYS2 ARF1A1C AT3G05000 PME3 AT3G20898 GDI2 CYCP1;1 RANGAP1 AT4G00810 AT4G01610 ATPC1 ROPGEF1 AT5G12150 AT5G19510 AT5G47700 AT5G56260 AT5G64130 LHY CDPK6 AT5G37740
GO:0006779 porphyrin-containing compound biosynthetic process	0.0696622	8	2.70227	CHLI1 HEMA1 GSA2 CHLM IPP1 LIL3:2 ACLA-1 AT2G40400
GO:0031204 post-translational protein targeting to membrane translocation	0.0696622	3	6.54072	SEC61 BETA AT4G24920 AT5G50460
GO:0046500 S-adenosylmethionine metabolic process	0.0696622	3	6.54072	MTO3 HOG1 MMT
GO:0006004 fucose metabolic process	0.0706747	6	3.27036	FUC1 AT1G35510 AT2G44500 AT3G30300 SUB1 AT5G50420
GO:0006888 endoplasmic reticulum to Golgi vesicle-mediated transport	0.0707306	10	2.37452	SAR1B AT1G79990 AT2G34840 AT3G05000 AT3G15980 AT3G17780 ERD2B AT3G63460 AT4G31480 RHD3
GO:0006950 response to stress	0.0707306	193	1.17092	AT1G74940 AT3G06435 AT5G19120 DIN10 GDPD2 PIP1C APX1 CRT1b UCP3 AT1G14460 GAI PDIL1-1 MMZ1 CRT1a ILA RGL1 PDIL1-2 RGA1 NRAMP3 RGL2 AT3G09440 UBC37 AT3G53380 AT4G18820 EMB1290 TIFY8 APX3 HSC70-1 PMSR2 EMB2775 BIP1 OS9 BIP2 PDIL1-4 CNX1 ERD6 ABCG11 FBR12 AGO7 GRP7 AT2G22230 GAPC1 HS1 NDPK1 OST1 Tudor1 SNRK2.1 CYP81F2 Tudor2 SNRK2.5 AFB3 SAC52 LYM1 AT1G61180 PTP1 AT1G73570 NRP1 NIA1 MC4 NHO1 AT2G016…
GO:0010035 response to inorganic substance	0.0707306	47	1.42682	PIP1C ERD6 GAPC1 NDPK1 CML43 c-NAD-MDH1 CRB AFB3 GAPC2 PDIL1-1 CINV1 AT1G57720 XYL1 RAP2.4 ROC3 GRP7 NRAMP3 HIS4 GSTF10 AT3G09200 PAP17 SAG21 PBD2 DI21 LAC8 NADP-ME2 ATMS1 LACS7 HK2 Tudor2 AT1G18910 OST1 AVP1 JAR1 AT2G47780 NAC053 TCTP PHS1 MYB94 SHD AT4G26555 AT4G35987 MPB2C CYCH;1 CEST CAM7 ABCB23
GO:0010728 regulation of hydrogen peroxide biosynthetic process	0.0707306	2	11.9913	AT1G54410 RPH1
GO:0019520 aldonic acid metabolic process	0.0707306	2	11.9913	AT1G64190 AT5G41670
GO:0019521 D-gluconate metabolic process	0.0707306	2	11.9913	AT1G64190 AT5G41670
GO:0034220 ion transmembrane transport	0.0707306	35	1.52064	AT1G06470 UTR3 AT1G25520 HA2 AT4G32060 PHT3;1 BASS2 KEA2 OST1 ACA2 NST-K1 AT5G17630 AVP1 ACA1 AT1G32090 AT1G60160 MSL6 KEA4 NRAMP3 NAT12 ACA4 CNGC12 KUP3 AAC1 ATPQ PUMP1 KUP5 AT5G08670 KEA6 MSL9 AT5G19760 CLC-C VDAC4 AT1G18910 CDPK6
GO:0035264 multicellular organism growth	0.0707306	2	11.9913	DEK1 TCTP
GO:0035305 negative regulation of dephosphorylation	0.0707306	2	11.9913	AT1G69510 AT5G64130
GO:0046176 aldonic acid catabolic process	0.0707306	2	11.9913	AT1G64190 AT5G41670
GO:0046177 D-gluconate catabolic process	0.0707306	2	11.9913	AT1G64190 AT5G41670
GO:0048455 stamen formation	0.0707306	2	11.9913	BRI1 CPD
GO:0071310 cellular response to organic substance	0.0707306	70	1.3292	GAI PIN7 RGL1 PIN3 RGA1 PYL4 PYL6 RGL2 AT3G09440 SOS5 TIFY8 BRI1 HSC70-1 BIP1 BIP2 RCAR3 BAM1 ABCG25 ABCB1 AFB3 BES1 ZFP7 TTL1 BZR1 RAP2.4 CLF RAP2.7 AUX1 ERS1 PAR1 ARF1A1C IAA16 PAP1 ABCB19 TET3 OST1 AT4G35987 OS9 HK2 ARF8 AT5G37740 GRF3 ATAUX2-11 AFB5 CRF3 EOL2 NF-YC4 UTR3 ATARCA RACK1B_AT AT2G43140 JAR1 RACK1C_AT XTH19 SBE2.2 TOPP5 BIM1 LCR AT1G71020 TTL3 REF6 RBP-DR1 MYC4 CDPK6 BAG7 GSK1 GRF2…
GO:1905613 regulation of developmental vegetative growth	0.0707306	2	11.9913	GAI RGA1
GO:0010817 regulation of hormone levels	0.0722618	21	1.74268	PIN7 PIN3 CPD LOG8 ABCB1 LACS4 AT1G50575 AUX1 ABCB19 ACA.l AVP1 AT1G17500 AT1G72700 HEC1 APT1 ARF1A1C LAG1 ROPGEF1 SPL2 NIT1 APP1
GO:0009147 pyrimidine nucleoside triphosphate metabolic process	0.072597	4	4.56812	AT1G30820 UKL2 NDPK1 NDPK3
GO:0048359 mucilage metabolic process involved in seed coat development	0.072597	4	4.56812	SOS5 FEI2 IRX14 CSLA02
GO:2000028 regulation of photoperiodism flowering	0.0732102	9	2.48096	CLF NF-YC4 REF6 AT4G00990 SAG21 RBP-DR1 VEL1 AT5G46910 LATE
GO:0071396 cellular response to lipid	0.0736077	37	1.49387	GAI RGL1 RGA1 PYL4 PYL6 RGL2 SOS5 TIFY8 RCAR3 ABCG25 BES1 ZFP7 TTL1 BZR1 CLF PAR1 OST1 AT4G35987 BRI1 AT5G37740 NF-YC4 ATARCA RACK1B_AT AT2G43140 RACK1C_AT TOPP5 BIM1 AT1G71020 TTL3 JAR1 CDPK6 HK2 GSK1 GRF2 SKdZeta PFD1 HB5
GO:0006778 porphyrin-containing compound metabolic process	0.0764105	10	2.32841	CHLI1 AT5G38520 HEMA1 GSA2 CHLM IPP1 LIL3:2 ACLA-1 AT2G40400 HK2
GO:0006820 anion transport	0.0764105	21	1.73071	AT1G06470 UTR3 MSL6 PHT3;1 MSL9 ABCC1 NRT1:2 ABCG25 BASS2 OST1 NST-K1 AT5G17630 AT5G19760 ATNTT2 AT1G64650 AAC1 AT4G27720 CLC-C VDAC4 PROT1 CDPK6
GO:0010038 response to metal ion	0.0776338	17	1.8532	CML43 c-NAD-MDH1 GAPC2 PDIL1-1 AT1G57720 XYL1 GRP7 NRAMP3 AT3G09200 PBD2 LAC8 NADP-ME2 ATMS1 Tudor2 AT1G18910 CAM7 ABCB23
GO:0032268 regulation of cellular protein metabolic process	0.0776338	34	1.51563	ATARCA FBR12 RACK1B_AT ILA AT1G69510 CYCD1;1 AT2G28360 PYL4 PYL6 RACK1C_AT AT3G24830 AT3G44150 AT5G15200 CYCH;1 RCAR3 ECT3 AT5G64130 MMZ1 KRP2 VEL1 PDK1 AT5G18650 AT1G01100 PAB8 AGO7 CYS2 CYCP1;1 AT4G00810 AT4G30680 AT5G47700 CRB PHYA REF6 ATMS1
GO:0045491 xylan metabolic process	0.0776338	7	2.8454	BXL2 AT1G27930 AT1G78060 IRX14 AT5G10560 F8H XYL1
GO:0048580 regulation of post-embryonic development	0.0776338	24	1.65874	GAI RGL1 RGA1 COL3 RGL2 BCA4 BRI1 CPD NF-YC4 ACLA-1 ABCG25 PIN1AT CLF GRF3 CAM7 REF6 PGI1 BBX28 CIB1 SPT HSC70-1 HK2 AT5G46910 LATE
GO:0009832 plant-type cell wall biogenesis	0.0790954	15	1.93408	AT1G27930 RGP1 CESA1 IRX14 CEV1 CESA5 CESA6 AT5G12150 eEF-1Bb1 MAP70-1 RAB6A RHD3 KINESIN-13A AT3G49720 MYC4
GO:0071407 cellular response to organic cyclic compound	0.0790954	15	1.93408	GAI RGL1 RGA1 RGL2 BES1 BZR1 PAR1 BRI1 BIM1 TTL3 RBP-DR1 MYC4 GSK1 GRF2 SKdZeta
GO:0000902 cell morphogenesis	0.0795459	28	1.58003	KUP3 RAC6 CXE18 CALS1 MGP2 TUB1 HERK2 AT3G49720 ROPGEF1 THE1 PIN3 ENO1 CLASP AT2G34480 FEI2 RHD3 KINESIN-13A TCTP XPL1 REF6 CER10 HAM2 RPS13A SKU5 SHV3 AT5G08390 GH9A1 AT5G56040
GO:0006222 UMP biosynthetic process	0.0795459	3	5.99566	UKL2 PYRB CARA
GO:0006487 protein N-linked glycosylation	0.0795459	6	3.12817	ATDAD1 AT1G76400 AT2G44660 PMM HAP6 AT1G61790
GO:0006949 syncytium formation	0.0795459	3	5.99566	EXPA10 EXPA1 EXP3
GO:0009174 pyrimidine ribonucleoside monophosphate biosynthetic process	0.0795459	3	5.99566	UKL2 PYRB CARA
GO:0010189 vitamin E biosynthetic process	0.0795459	3	5.99566	G-TMT APG1 LIL3:2
GO:0033013 tetrapyrrole metabolic process	0.0795459	10	2.30602	CHLI1 AT5G38520 HEMA1 GSA2 CHLM IPP1 LIL3:2 ACLA-1 AT2G40400 HK2
GO:0033014 tetrapyrrole biosynthetic process	0.0795459	8	2.59272	CHLI1 HEMA1 GSA2 CHLM IPP1 LIL3:2 ACLA-1 AT2G40400
GO:0042360 vitamin E metabolic process	0.0795459	3	5.99566	G-TMT APG1 LIL3:2
GO:0042761 very long-chain fatty acid biosynthetic process	0.0795459	4	4.36048	AT3G06470 CER10 LAG1 KCR1
GO:0046033 AMP metabolic process	0.0795459	3	5.99566	APT1 ADK1 ADK2
GO:0046049 UMP metabolic process	0.0795459	3	5.99566	UKL2 PYRB CARA
GO:0046365 monosaccharide catabolic process	0.0795459	3	5.99566	AT3G47800 iPGAM1 iPGAM2
GO:0050665 hydrogen peroxide biosynthetic process	0.0795459	3	5.99566	AT1G54410 RPH1 GOX2
GO:1902903 regulation of supramolecular fiber organization	0.0795459	6	3.12817	PFN2 AFH1 MAP65-1 ARPC1B CLASP TCTP
GO:2000024 regulation of leaf development	0.0795459	4	4.36048	GAI RGA1 DEK1 FEY
GO:2000030 regulation of response to red or far red light	0.0795459	6	3.12817	COL3 JAR1 CAM7 BBX28 BIM1 NF-YC4
GO:2000034 regulation of seed maturation	0.0795459	4	4.36048	GAI RGL1 RGA1 RGL2
GO:0006612 protein targeting to membrane	0.0837725	8	2.55815	AT1G69420 SEC61 BETA AT3G12390 AT4G24920 AT5G50460 SYP121 CAO CPSRP54
GO:0043622 cortical microtubule organization	0.0848503	6	3.06161	CLASP MPB2C GH9A1 MAP65-1 CESA6 PFD1
GO:0009965 leaf morphogenesis	0.0858413	10	2.26251	ABCG11 LCR AT2G19730 CLF ATL5 AT3G49720 RPS13A RPN8A RPL5B LBD37
GO:0010228 vegetative to reproductive phase transition of meristem	0.0890458	18	1.77649	CLF LHY PRMT10 CHR17 NF-YC4 ATARCA GRP7 AT2G22420 RAP2.7 REF6 AT4G00990 SAG21 RBP-DR1 VEL1 LAC8 AT5G46910 ADG1 LATE
GO:1901605 alpha-amino acid metabolic process	0.0890458	22	1.66968	IMD3 AT2G17630 GLDP2 MTHFR2 AT3G14390 CARA AT3G58610 CYSC1 SHM4 MCCB ADC2 VAT1 ATMS1 AT1G30820 AT1G63660 AT3G20390 BCAT3 EDA9 AKN2 MTO3 MYB34 ASP1
GO:0032870 cellular response to hormone stimulus	0.0908724	60	1.33732	GAI PIN7 RGL1 PIN3 RGA1 PYL4 PYL6 RGL2 SOS5 TIFY8 BRI1 RCAR3 BAM1 ABCG25 ABCB1 AFB3 BES1 ZFP7 TTL1 BZR1 RAP2.4 CLF RAP2.7 AUX1 ERS1 PAR1 ARF1A1C IAA16 PAP1 ABCB19 TET3 OST1 AT4G35987 HK2 ARF8 AT5G37740 GRF3 ATAUX2-11 AFB5 CRF3 EOL2 NF-YC4 ATARCA RACK1B_AT AT2G43140 JAR1 RACK1C_AT XTH19 TOPP5 BIM1 LCR AT1G71020 TTL3 REF6 CDPK6 GSK1 GRF2 SKdZeta PFD1 HB5
GO:0010315 auxin export across the plasma membrane	0.091448	4	4.17089	PIN7 PIN3 ABCB1 ABCB19
GO:0009145 purine nucleoside triphosphate biosynthetic process	0.091718	6	2.99783	ATPQ ATPC1 ATPD NDPK1 NDPK3 AT5G08670
GO:0009205 purine ribonucleoside triphosphate metabolic process	0.091718	6	2.99783	ATPQ ATPC1 ATPD NDPK1 NDPK3 AT5G08670
GO:0009206 purine ribonucleoside triphosphate biosynthetic process	0.091718	6	2.99783	ATPQ ATPC1 ATPD NDPK1 NDPK3 AT5G08670
GO:0006890 retrograde vesicle-mediated transport Golgi to endoplasmic reticulum	0.0918775	5	3.42609	AT1G79990 RAB6A AT3G15980 AT2G34840 NPSN11
GO:0009742 brassinosteroid mediated signaling pathway	0.0921033	9	2.34613	BES1 BZR1 PAR1 BRI1 BIM1 TTL3 GSK1 GRF2 SKdZeta
GO:0010154 fruit development	0.0921033	40	1.43609	GAI RGL1 RGA1 RGL2 SOS5 SS1 ABCG11 emb2394 APX1 PDIL1-1 PIN7 GlcNAc1pUT1 GLY3 DEK1 AT1G60160 MEE9 KCR1 FAB1 BZR1 ALE2 AT2G34480 PHB FEI2 UNE5 GAPC1 TCTP EMB3123 REF6 MEE53 HOG1 AT4G32460 EDA9 IRX14 AP2 SPT emb1211 CSLA02 ARF8 KASI CRF3
GO:0043401 steroid hormone mediated signaling pathway	0.0921033	9	2.34613	BES1 BZR1 PAR1 BRI1 BIM1 TTL3 GSK1 GRF2 SKdZeta
GO:0048545 response to steroid hormone	0.0921033	9	2.34613	BES1 BZR1 PAR1 BRI1 BIM1 TTL3 GSK1 GRF2 SKdZeta
GO:0071383 cellular response to steroid hormone stimulus	0.0921033	9	2.34613	BES1 BZR1 PAR1 BRI1 BIM1 TTL3 GSK1 GRF2 SKdZeta
GO:0051241 negative regulation of multicellular organismal process	0.0928339	11	2.12749	GAI RGL1 RGA1 RGL2 BCA4 ABCG25 BBX28 SPT HSC70-1 AT5G46910 LATE
GO:0048316 seed development	0.0936169	38	1.44887	GAI RGL1 RGA1 RGL2 SOS5 SS1 ABCG11 emb2394 APX1 PDIL1-1 PIN7 GlcNAc1pUT1 GLY3 DEK1 AT1G60160 MEE9 KCR1 FAB1 BZR1 ALE2 AT2G34480 PHB FEI2 UNE5 GAPC1 TCTP EMB3123 REF6 MEE53 HOG1 AT4G32460 EDA9 IRX14 AP2 emb1211 CSLA02 KASI CRF3
GO:0050790 regulation of catalytic activity	0.0936169	38	1.44887	C/VIF1 CYCD1;1 AtPOT1a AT2G28360 PYL4 PYL6 CYCH;1 RCAR3 AT5G62350 KRP2 PDK1 VAT1 AT1G01100 ARFA1F ATB BETA eEF-1Bb1 ILA AT1G69510 ARFA1D AT2G26440 CYS2 ARF1A1C AT3G05000 PME3 AT3G20898 GDI2 CYCP1;1 RANGAP1 AT4G00810 AT4G01610 ATPC1 ROPGEF1 AT5G12150 AT5G19510 AT5G47700 AT5G56260 AT5G64130 AT5G37740
GO:0009173 pyrimidine ribonucleoside monophosphate metabolic process	0.0943728	3	5.53446	UKL2 PYRB CARA
GO:0045332 phospholipid translocation	0.0943728	3	5.53446	ACA.l AT1G17500 AT1G72700
GO:1900140 regulation of seedling development	0.0968066	9	2.3209	GAI RGL1 RGA1 RGL2 NF-YC4 SPT BRI1 HSC70-1 HK2
GO:0030865 cortical cytoskeleton organization	0.0968198	7	2.66474	RAC6 CLASP MPB2C GH9A1 MAP65-1 CESA6 PFD1
GO:1901607 alpha-amino acid biosynthetic process	0.0968198	15	1.86394	IMD3 AT2G17630 MTHFR2 AT3G14390 CARA AT3G58610 CYSC1 SHM4 VAT1 ATMS1 AT3G20390 BCAT3 EDA9 AKN2 MYB34
GO:0006013 mannose metabolic process	0.0977779	2	9.59306	PMM AT5G13980
GO:0031112 positive regulation of microtubule polymerization or depolymerization	0.0977779	2	9.59306	MAP65-1 TCTP
GO:0046085 adenosine metabolic process	0.0977779	2	9.59306	ADK1 ADK2
GO:0051410 detoxification of nitrogen compound	0.0977779	2	9.59306	NIT1 CYSC1
GO:0060776 simple leaf morphogenesis	0.0977779	2	9.59306	LCR LBD37
GO:0009911 positive regulation of flower development	0.0978578	5	3.33092	BRI1 CPD ACLA-1 PGI1 CIB1
GO:0033674 positive regulation of kinase activity	0.0978578	5	3.33092	PDK1 AT1G01100 ILA AT4G00810 AT5G47700
GO:0042026 protein refolding	0.0978578	5	3.33092	AT3G09440 ATERDJ3B HSC70-1 BIP1 BIP2
GO:0001676 long-chain fatty acid metabolic process	0.0987725	4	3.99711	AT1G07380 LACS2 LACS4 LACS7
GO:0009937 regulation of gibberellic acid mediated signaling pathway	0.0987725	4	3.99711	GAI RGL1 RGA1 RGL2
GO:0042278 purine nucleoside metabolic process	0.0987725	4	3.99711	AT5G28050 APT1 ADK1 ADK2
GO:0048449 floral organ formation	0.0987725	4	3.99711	AP2 BRI1 CPD HEC1
GO:0009967 positive regulation of signal transduction	0.0990294	9	2.29621	GAI ATARCA RACK1B_AT RACK1C_AT TTL1 RBP-DR1 OST1 AT5G37740 RCAR3
GO:0043549 regulation of kinase activity	0.0990294	9	2.29621	CYCD1;1 CYCH;1 KRP2 PDK1 AT1G01100 ILA CYCP1;1 AT4G00810 AT5G47700
GO:0071367 cellular response to brassinosteroid stimulus	0.0990294	9	2.29621	BES1 BZR1 PAR1 BRI1 BIM1 TTL3 GSK1 GRF2 SKdZeta
GO:0071495 cellular response to endogenous stimulus	0.099202	61	1.32154	GAI PIN7 RGL1 PIN3 RGA1 PYL4 PYL6 RGL2 SOS5 TIFY8 BRI1 RCAR3 BAM1 ABCG25 ABCB1 AFB3 BES1 ZFP7 TTL1 BZR1 RAP2.4 CLF RAP2.7 AUX1 ERS1 PAR1 ARF1A1C IAA16 PAP1 ABCB19 TET3 OST1 AT4G35987 HK2 ARF8 AT5G37740 GRF3 ATAUX2-11 AFB5 CRF3 EOL2 NF-YC4 ATARCA RACK1B_AT AT2G43140 JAR1 RACK1C_AT XTH19 TOPP5 BIM1 LCR AT1G71020 TTL3 REF6 MYC4 CDPK6 GSK1 GRF2 SKdZeta PFD1 HB5
GO:0015748 organophosphate ester transport	0.100672	7	2.6231	ACA.l AT1G17500 AT1G72700 AAC1 AT5G17630 ATNTT2 PXN
GO:0050793 regulation of developmental process	0.102709	46	1.38246	GAI RGL1 RGA1 COL3 RGL2 RAC6 CALS1 AT2G28150 BCA4 CLF AT3G24240 AT3G49720 ROPGEF1 BRI1 CPD AT5G19740 RPS10B AT5G56040 NF-YC4 BAM1 ACLA-1 DEK1 AGO7 ABCG25 RAP2.4 PIN1AT GRF3 TCTP TSO1 CAM7 REF6 SAG21 SHD PGI1 BBX28 FEY CIB1 AT4G35987 SPT HSC70-1 AT5G08390 HK2 SPL2 GSO2 AT5G46910 LATE
GO:0016311 dephosphorylation	0.104482	15	1.83541	PLL5 ATB BETA AT1G69510 AT2G28360 PLL4 PYL4 PYL6 PP2A-3 VTC4 AT3G16560 RCAR3 AT5G64130 PP2C52 PTP1 IMPL2
GO:0023056 positive regulation of signaling	0.104482	9	2.27204	GAI ATARCA RACK1B_AT RACK1C_AT TTL1 RBP-DR1 OST1 AT5G37740 RCAR3
GO:0044255 cellular lipid metabolic process	0.104735	47	1.37461	AT1G07380 PIP5K1 AT1G24360 FAB1 PIP5K2 NHO1 AT2G19880 EMB3147 MVD1 AT2G44660 AT3G06470 ACLB-1 LAG1 CER10 FPS2 SQS1 IPP1 GDPD2 KASI AT5G49950 AT1G73600 AT2G45670 LIL3:2 ATS1 LACS2 ACP2 ACP3 KCR1 AT2G22230 VTC4 FAD7 FAD2 XPL1 LPAT2 SLD1 LACS4 AT5G10160 CAC1 LACS7 ACLA-1 HST REF6 OST1 Tudor1 Tudor2 bHLH093 PDH-E1 BETA
GO:2000026 regulation of multicellular organismal development	0.104735	24	1.59001	GAI RGL1 RGA1 COL3 RGL2 BCA4 BRI1 CPD NF-YC4 ACLA-1 ABCG25 PIN1AT CLF GRF3 CAM7 REF6 PGI1 BBX28 CIB1 SPT HSC70-1 HK2 AT5G46910 LATE
GO:0010191 mucilage metabolic process	0.105517	5	3.2409	SOS5 IRX14 FEI2 CESA5 CSLA02
GO:0009826 unidimensional cell growth	0.106143	21	1.64587	KUP3 CXE18 MGP2 TUB1 HERK2 AT3G49720 ROPGEF1 THE1 CLASP AT2G34480 FEI2 RHD3 TCTP XPL1 REF6 HAM2 SKU5 SHV3 AT5G08390 GH9A1 AT5G56040
GO:0072527 pyrimidine-containing compound metabolic process	0.106855	7	2.58275	AT1G30820 UKL2 PYRB CARA NDPK1 NDPK3 RSW10
GO:0002182 cytoplasmic translational elongation	0.107323	3	5.13914	AT3G44150 AT2G27710 AT2G27720
GO:0009051 pentose-phosphate shunt oxidative branch	0.107323	3	5.13914	AT1G64190 AT5G41670 NADP-ME2
GO:0032527 protein exit from endoplasmic reticulum	0.107323	3	5.13914	SAR1B OS9 MVP1
GO:0034204 lipid translocation	0.107323	3	5.13914	ACA.l AT1G17500 AT1G72700
GO:0045828 positive regulation of isoprenoid metabolic process	0.107323	3	5.13914	LIL3:2 Tudor1 Tudor2
GO:0048354 mucilage biosynthetic process involved in seed coat development	0.107323	3	5.13914	SOS5 FEI2 IRX14
GO:0006551 leucine metabolic process	0.107574	4	3.83722	IMD3 MCCB BCAT3 VAT1
GO:0010928 regulation of auxin mediated signaling pathway	0.107574	6	2.82149	PIN7 PIN3 ABCB1 ABCB19 LCR AT4G35987
GO:0032507 maintenance of protein location in cell	0.107574	4	3.83722	ERD2B SCR PFN2 SYP121
GO:0045185 maintenance of protein location	0.107574	4	3.83722	ERD2B SCR PFN2 SYP121
GO:0080050 regulation of seed development	0.107574	4	3.83722	GAI RGL1 RGA1 RGL2
GO:1901659 glycosyl compound biosynthetic process	0.112225	7	2.54361	APT1 ADK1 ADK2 RSW10 IGMT5 CYP81F2 MYB34
GO:0048585 negative regulation of response to stimulus	0.113293	17	1.73491	GAI RGL1 RGA1 RGL2 ERS1 EOL2 PTP1 RAP2.7 ZFP7 JAR1 SYP121 AT3G49810 BBX28 CIB1 AT5G18650 AT5G46910 LATE
GO:0009624 response to nematode	0.118258	8	2.33977	NRT1:2 ABCB1 AUX1 ACA4 AT1G08350 GRF3 CAT6 PME3
GO:0010647 positive regulation of cell communication	0.119529	9	2.20249	GAI ATARCA RACK1B_AT RACK1C_AT TTL1 RBP-DR1 OST1 AT5G37740 RCAR3
GO:0006098 pentose-phosphate shunt	0.121109	4	3.68964	AT1G64190 AT5G41670 RSW10 NADP-ME2
GO:0009833 plant-type primary cell wall biogenesis	0.121109	4	3.68964	CESA1 CEV1 CESA5 CESA6
GO:0043666 regulation of phosphoprotein phosphatase activity	0.121109	4	3.68964	AT2G28360 PYL4 PYL6 RCAR3
GO:0001578 microtubule bundle formation	0.123884	2	7.99421	MAP65-1 EB1B
GO:0006228 UTP biosynthetic process	0.123884	2	7.99421	NDPK1 NDPK3
GO:0006768 biotin metabolic process	0.123884	2	7.99421	BIO2 BIO1
GO:0009081 branched-chain amino acid metabolic process	0.123884	6	2.71502	IMD3 AT3G58610 MCCB VAT1 AT3G20390 BCAT3
GO:0009102 biotin biosynthetic process	0.123884	2	7.99421	BIO2 BIO1
GO:0009639 response to red or far red light	0.123884	17	1.70588	PHYA UNE1 GIL1 GAI EXPA1 RGA1 EXP3 PAR1 COL3 ABCB1 JAR1 ABCB19 CAM7 BBX28 SPT BIM1 NF-YC4
GO:0009750 response to fructose	0.123884	3	4.79653	AT1G20950 SBE2.2 AT5G41670
GO:0015689 molybdate ion transport	0.123884	2	7.99421	AT1G64650 AT4G27720
GO:0015855 pyrimidine nucleobase transport	0.123884	2	7.99421	UPS1 NAT12
GO:0015857 uracil transport	0.123884	2	7.99421	UPS1 NAT12
GO:0035967 cellular response to topologically incorrect protein	0.123884	7	2.4688	AT3G09440 HSC70-1 BIP1 BIP2 OS9 UTR3 BAG7
GO:0042451 purine nucleoside biosynthetic process	0.123884	3	4.79653	APT1 ADK1 ADK2
GO:0044205 de novo UMP biosynthetic process	0.123884	2	7.99421	PYRB CARA
GO:0046051 UTP metabolic process	0.123884	2	7.99421	NDPK1 NDPK3
GO:0046129 purine ribonucleoside biosynthetic process	0.123884	3	4.79653	APT1 ADK1 ADK2
GO:0051291 protein heterooligomerization	0.123884	2	7.99421	CAO CPSRP54
GO:0051574 positive regulation of histone H3-K9 methylation	0.123884	2	7.99421	VEL1 ATMS1
GO:0060919 auxin import into cell	0.123884	2	7.99421	ABCB1 AUX1
GO:0080168 abscisic acid transport	0.123884	2	7.99421	NRT1:2 ABCG25
GO:0080186 developmental vegetative growth	0.123884	3	4.79653	GAI RGA1 AT2G47780
GO:1900033 negative regulation of trichome patterning	0.123884	2	7.99421	GAI RGA1
GO:1903791 uracil transmembrane transport	0.123884	2	7.99421	NAT12 UPS1
GO:1904082 pyrimidine nucleobase transmembrane transport	0.123884	2	7.99421	NAT12 UPS1
GO:1905392 plant organ morphogenesis	0.123884	29	1.48294	AT2G28150 ABCG11 AUX1 AT3G24240 AT5G56040 LCR LACS2 PIN3 PIP5K2 AT2G19730 CLF RHD3 TCTP TSO1 ATL5 AT3G49720 HAM2 CYSC1 RPS13A SHV3 AT4G35987 AP2 BRI1 CPD RPN8A RPL5B GSO2 HEC1 LBD37
GO:0006084 acetyl-CoA metabolic process	0.12866	4	3.55298	PDH-E1 BETA MVD1 ACLB-1 ACLA-1
GO:0006334 nucleosome assembly	0.12866	5	2.99783	HTB9 NAP1;1 NAP1;3 HMGA NRP1
GO:0006636 unsaturated fatty acid biosynthetic process	0.12866	4	3.55298	FAD7 FAD2 OST1 FAB1
GO:0009955 adaxial/abaxial pattern specification	0.12866	5	2.99783	AT2G19730 PHB ATL5 RPL5B DEK1
GO:0019252 starch biosynthetic process	0.12866	5	2.99783	ISA1 SBE2.2 SS1 ADG1 ACLA-1
GO:0030091 protein repair	0.12866	4	3.55298	LQY1 DEG2 AT4G02530 TLP18.3
GO:0051049 regulation of transport	0.12866	12	1.90591	SAR1B RABA1b OST1 MPB2C CLC-C HEC1 CIPK9 AT1G18910 LAG1 CDPK6 ROPGEF1 HK2
GO:0015711 organic anion transport	0.129144	11	1.96872	AT1G06470 UTR3 NRT1:2 ABCG25 BASS2 NST-K1 AT5G17630 AT5G19760 ATNTT2 AAC1 PROT1
GO:1901701 cellular response to oxygen-containing compound	0.131219	45	1.3541	GAI RGL1 RGA1 PYL4 PYL6 RGL2 SOS5 TIFY8 RCAR3 ABCG25 NDPK1 BES1 ZFP7 TTL1 BZR1 CLF PAR1 OST1 AT4G35987 BRI1 AT5G37740 NF-YC4 CRB AFB3 ATARCA RACK1B_AT AT2G43140 RACK1C_AT SAG21 SBE2.2 TOPP5 BIM1 AT1G71020 TTL3 JAR1 RBP-DR1 MYC4 CDPK6 HK2 GSK1 GRF2 SKdZeta PFD1 REF6 HB5
GO:0044272 sulfur compound biosynthetic process	0.136012	13	1.83397	PDH-E1 BETA BIO2 MTHFR2 ACLB-1 MTO3 CYSC1 ATMS1 BIO1 AKN2 IGMT5 CYP81F2 MYB34 ACLA-1
GO:0009130 pyrimidine nucleoside monophosphate biosynthetic process	0.139725	3	4.49674	UKL2 PYRB CARA
GO:0030148 sphingolipid biosynthetic process	0.139725	5	2.92471	AT1G07380 AT2G19880 AT3G06470 LAG1 SLD1
GO:1901703 protein localization involved in auxin polar transport	0.139725	3	4.49674	ACA.l AT1G17500 AT1G72700
GO:0006740 NADPH regeneration	0.142891	4	3.42609	AT1G64190 AT5G41670 RSW10 NADP-ME2
GO:0033559 unsaturated fatty acid metabolic process	0.142891	4	3.42609	FAD7 FAD2 OST1 FAB1
GO:0009664 plant-type cell wall organization	0.14332	12	1.86878	EXPA10 EXPA1 EXP3 EXPA9 IRX14 AVP1 AT1G27930 eEF-1Bb1 FEI2 RAB6A AT3G49720 AT5G06700
GO:0051649 establishment of localization in cell	0.14332	44	1.34941	ARK2 ARFA1F RABA1b GDC1 SAR1B AT1G60070 AT1G69420 ARFA1D AT1G79990 AT2G02160 AT2G34840 AT2G38370 AT2G39960 AT2G40480 RAB6A AT2G44640 SEC61 BETA ARF1A1C AT3G05000 SYP121 AT3G12390 AT3G15980 AT3G17780 ERD2B AT3G63460 AT4G24920 AT4G31480 AT5G27430 OS9 RABA1c AT5G50460 RABA4B emb1211 UCP3 CAO PUMP1 CPSRP54 AT1G18910 MVP1 GRP7 RHD3 CIA2 ATL5 RANGAP1
GO:0098656 anion transmembrane transport	0.14332	12	1.86878	AT1G06470 UTR3 PHT3;1 BASS2 OST1 NST-K1 AT5G17630 AAC1 AT5G19760 CLC-C VDAC4 CDPK6
GO:0006665 sphingolipid metabolic process	0.144141	6	2.56957	AT1G07380 AT2G19880 AT3G06470 LAG1 SLD1 CER10
GO:0009251 glucan catabolic process	0.144141	6	2.56957	PHS1 AT5G20950 GH9C2 GH9B7 ISA1 GH9A1
GO:0010029 regulation of seed germination	0.144141	8	2.2053	GAI RGL1 RGA1 RGL2 NF-YC4 SPT HSC70-1 HK2
GO:0031122 cytoplasmic microtubule organization	0.144141	6	2.56957	CLASP MPB2C GH9A1 MAP65-1 CESA6 PFD1
GO:0035966 response to topologically incorrect protein	0.144141	7	2.36449	AT3G09440 HSC70-1 BIP1 BIP2 OS9 UTR3 BAG7
GO:0036503 ERAD pathway	0.144141	7	2.36449	CRT1b CRT1a BIP1 OS9 BIP2 CNX1 AT1G73570
GO:0046777 protein autophosphorylation	0.144141	13	1.81264	GSK1 ALE2 AT3G13690 CPK13 CDPK6 PDK1 HERK2 AT1G49580 AT2G02780 CRK THE1 UCN OST1
GO:0051338 regulation of transferase activity	0.144141	10	1.99855	CYCD1;1 AtPOT1a CYCH;1 KRP2 PDK1 AT1G01100 ILA CYCP1;1 AT4G00810 AT5G47700
GO:1902531 regulation of intracellular signal transduction	0.144141	6	2.56957	ATARCA RACK1B_AT ERS1 RACK1C_AT EOL2 REF6
GO:0009725 response to hormone	0.147626	84	1.22913	GAI PIN7 RGL1 PIN3 RGA1 HHP3 PYL4 PYL6 RGL2 SOS5 MYB94 TIFY8 BRI1 RCAR3 BAM1 ABCG11 ABCG25 ABCB1 DI21 OST1 HB5 AFB3 BES1 ZFP7 TTL1 BZR1 RAP2.4 CLF RAP2.7 AUX1 ERS1 PAR1 ARF1A1C IAA16 PAP1 ABCB19 TET3 AT4G35987 HK2 ARF8 AT5G37740 GRF3 ATAUX2-11 AFB5 CRF3 EOL2 NF-YC4 ERD6 ATARCA RACK1B_AT ACO3 ROC3 LOS2 AT2G43140 JAR1 SYP121 RACK1C_AT REF6 SAG21 CRK29 XTH19 ADC2 FBA2 iPGAM1 HERK2 iPGAM2 TOPP5 BIM1 …
GO:0032259 methylation	0.151967	29	1.44895	AT1G60230 IGMT5 FIB2 PRMT10 VEL1 AT1G27930 AT1G29470 G-TMT SUVH3 AT1G73600 CLF AT2G26680 ASHH3 AT2G45730 XPL1 AT3G27230 AT3G49720 APG1 AT4G18030 CMT2 CHLM AT4G33110 AT4G35987 TRM28 AT5G14430 ATMS1 MMT AT5G56260 REF6
GO:0009100 glycoprotein metabolic process	0.153876	13	1.79181	ATDAD1 AT1G76400 AT2G44660 PMM ALG3 HAP6 ENGase85A AT1G27120 MGP2 F8H AT5G50420 AT1G61790 FUC1
GO:0006021 inositol biosynthetic process	0.154029	2	6.85218	VTC4 IMPL2
GO:0006085 acetyl-CoA biosynthetic process	0.154029	3	4.23223	PDH-E1 BETA ACLB-1 ACLA-1
GO:0006564 L-serine biosynthetic process	0.154029	2	6.85218	AT2G17630 EDA9
GO:0006620 post-translational protein targeting to endoplasmic reticulum membrane	0.154029	3	4.23223	SEC61 BETA AT4G24920 AT5G50460
GO:0009127 purine nucleoside monophosphate biosynthetic process	0.154029	4	3.30795	AT1G63660 APT1 ADK1 ADK2
GO:0009129 pyrimidine nucleoside monophosphate metabolic process	0.154029	3	4.23223	UKL2 PYRB CARA
GO:0009168 purine ribonucleoside monophosphate biosynthetic process	0.154029	4	3.30795	AT1G63660 APT1 ADK1 ADK2
GO:0015786 UDP-glucose transmembrane transport	0.154029	2	6.85218	AT1G06470 UTR3
GO:0044375 regulation of peroxisome size	0.154029	2	6.85218	PEX11D PXN
GO:0044380 protein localization to cytoskeleton	0.154029	2	6.85218	AT5G07590 EB1B
GO:0070206 protein trimerization	0.154029	2	6.85218	CAO CPSRP54
GO:0070507 regulation of microtubule cytoskeleton organization	0.154029	4	3.30795	EB1B MAP65-1 CLASP TCTP
GO:0072698 protein localization to microtubule cytoskeleton	0.154029	2	6.85218	AT5G07590 EB1B
GO:1900032 regulation of trichome patterning	0.154029	2	6.85218	GAI RGA1
GO:2000904 regulation of starch metabolic process	0.154029	3	4.23223	AVP1 UKL2 NF-YC4
GO:0046686 response to cadmium ion	0.156368	7	2.29971	GAPC2 XYL1 AT3G09200 PBD2 NADP-ME2 Tudor2 ABCB23
GO:0009116 nucleoside metabolic process	0.156734	5	2.78868	AT5G28050 APT1 ADK1 ADK2 RSW10
GO:0009719 response to endogenous stimulus	0.157039	85	1.2214	GAI PIN7 RGL1 PIN3 RGA1 HHP3 PYL4 PYL6 RGL2 SOS5 MYB94 TIFY8 BRI1 RCAR3 BAM1 ABCG11 ABCG25 ABCB1 DI21 OST1 HB5 AFB3 BES1 ZFP7 TTL1 BZR1 RAP2.4 CLF RAP2.7 AUX1 ERS1 PAR1 ARF1A1C IAA16 PAP1 ABCB19 TET3 AT4G35987 HK2 ARF8 AT5G37740 GRF3 ATAUX2-11 AFB5 CRF3 EOL2 NF-YC4 ERD6 ATARCA RACK1B_AT ACO3 ROC3 LOS2 AT2G43140 JAR1 SYP121 RACK1C_AT REF6 SAG21 CRK29 XTH19 ADC2 FBA2 iPGAM1 HERK2 iPGAM2 TOPP5 BIM1 …
GO:0090558 plant epidermis development	0.157205	19	1.5877	GAI BCA4 RGA1 AUX1 TSO1 MYC4 PIN3 ENO1 ALE2 RHD3 KINESIN-13A TCTP CER10 AGL16 HAM2 CYSC1 RPS13A SHV3 AT4G35987
GO:0042592 homeostatic process	0.159618	29	1.43698	PIN7 AT1G25520 HXK3 PSBY PIN3 NRAMP3 AT3G11630 G3Pp1 ABCB23 HA2 AT4G32060 CPD 2-Cys Prx B ACHT5 GAI LEJ1 AT1G18910 bHLH115 PAP17 BRI1 SBE2.2 RPS10B CIPK9 AT1G07380 CYTC-1 CAT2 ACA4 TCTP SCR
GO:0045489 pectin biosynthetic process	0.159618	6	2.48096	LGT9 GAUT7 AT3G49720 IRX14 AT4G32460 AT5G06700
GO:0048589 developmental growth	0.162487	30	1.42471	KUP3 CXE18 MGP2 TUB1 GAI HERK2 RGA1 AT3G24240 AT3G49720 ROPGEF1 AT5G19740 THE1 AT5G56040 BAM1 DEK1 PIN3 CLASP AT2G34480 FEI2 AT2G47780 RHD3 TCTP XPL1 REF6 HAM2 SKU5 SHD SHV3 AT5G08390 GH9A1
GO:0009637 response to blue light	0.16324	8	2.13179	CIB1 SIGF iPGAM1 iPGAM2 PHYA ABCB1 ABCB19 CYCH;1
GO:0006563 L-serine metabolic process	0.164928	4	3.19769	AT2G17630 CYSC1 SHM4 EDA9
GO:0010025 wax biosynthetic process	0.164928	4	3.19769	LACS2 ACLA-1 MYB94 CER10
GO:0010921 regulation of phosphatase activity	0.164928	4	3.19769	AT2G28360 PYL4 PYL6 RCAR3
GO:0043244 regulation of protein-containing complex disassembly	0.164928	4	3.19769	AFH1 FBR12 CLASP TCTP
GO:0046907 intracellular transport	0.165579	41	1.34329	ARK2 ARFA1F RABA1b GDC1 SAR1B AT1G60070 AT1G69420 ARFA1D AT1G79990 AT2G02160 AT2G34840 AT2G39960 RAB6A AT2G44640 SEC61 BETA ARF1A1C AT3G05000 SYP121 AT3G12390 AT3G15980 AT3G17780 ERD2B AT3G63460 AT4G24920 AT4G31480 AT5G27430 OS9 RABA1c AT5G50460 RABA4B emb1211 UCP3 CAO PUMP1 CPSRP54 MVP1 GRP7 RHD3 CIA2 ATL5 RANGAP1
GO:0051261 protein depolymerization	0.167096	5	2.7253	AT5G08390 KINESIN-13A AFH1 CLASP TCTP
GO:0018202 peptidyl-histidine modification	0.173195	3	3.99711	AT3G44150 ERS1 HK2
GO:0031062 positive regulation of histone methylation	0.173195	3	3.99711	VEL1 REF6 ATMS1
GO:0042343 indole glucosinolate metabolic process	0.173195	3	3.99711	IGMT5 CYP81F2 MYB34
GO:0097035 regulation of membrane lipid distribution	0.173195	3	3.99711	ACA.l AT1G17500 AT1G72700
GO:0071215 cellular response to abscisic acid stimulus	0.175306	20	1.54229	PYL4 PYL6 SOS5 RCAR3 ABCG25 ZFP7 TTL1 CLF OST1 AT4G35987 AT5G37740 NF-YC4 ATARCA RACK1B_AT AT2G43140 RACK1C_AT TOPP5 CDPK6 HK2 HB5
GO:0097306 cellular response to alcohol	0.175306	20	1.54229	PYL4 PYL6 SOS5 RCAR3 ABCG25 ZFP7 TTL1 CLF OST1 AT4G35987 AT5G37740 NF-YC4 ATARCA RACK1B_AT AT2G43140 RACK1C_AT TOPP5 CDPK6 HK2 HB5
GO:0005985 sucrose metabolic process	0.177916	5	2.66474	CINV1 AVP1 SUT4 OST1 UGP1
GO:0010166 wax metabolic process	0.177916	4	3.09453	LACS2 ACLA-1 MYB94 CER10
GO:0015718 monocarboxylic acid transport	0.177916	4	3.09453	NRT1:2 ABCG25 BASS2 AT5G17630
GO:0016049 cell growth	0.177916	26	1.45011	KUP3 SOS5 CXE18 MGP2 TUB1 HERK2 AT3G49720 ROPGEF1 THE1 DEK1 PIN3 CLASP AT2G34480 FEI2 RAB6A RHD3 TCTP XPL1 REF6 HAM2 SKU5 SHV3 AT5G08390 GH9A1 AT5G56040 CESA6
GO:0030968 endoplasmic reticulum unfolded protein response	0.177916	4	3.09453	BIP1 BIP2 OS9 UTR3
GO:0032886 regulation of microtubule-based process	0.177916	4	3.09453	EB1B MAP65-1 CLASP TCTP
GO:0045859 regulation of protein kinase activity	0.177916	8	2.08545	CYCD1;1 CYCH;1 KRP2 PDK1 AT1G01100 CYCP1;1 AT4G00810 AT5G47700
GO:0048586 regulation of long-day photoperiodism flowering	0.177916	4	3.09453	CLF NF-YC4 AT5G46910 LATE
GO:0048573 photoperiodism flowering	0.178657	11	1.83201	CLF LHY NF-YC4 REF6 AT4G00990 SAG21 RBP-DR1 VEL1 AT5G46910 ADG1 LATE
GO:0009755 hormone-mediated signaling pathway	0.18297	54	1.27718	GAI PIN7 RGL1 PIN3 RGA1 PYL4 PYL6 RGL2 SOS5 TIFY8 BRI1 RCAR3 BAM1 ABCG25 ABCB1 AFB3 BES1 ZFP7 TTL1 BZR1 RAP2.4 CLF RAP2.7 AUX1 ERS1 PAR1 ARF1A1C IAA16 PAP1 ABCB19 TET3 OST1 AT4G35987 HK2 ARF8 AT5G37740 GRF3 ATAUX2-11 AFB5 CRF3 EOL2 NF-YC4 BIM1 ATARCA LCR AT1G71020 TTL3 JAR1 REF6 CDPK6 GSK1 GRF2 SKdZeta HB5
GO:0009793 embryo development ending in seed dormancy	0.183835	25	1.45526	ABCG11 emb2394 APX1 PDIL1-1 PIN7 GlcNAc1pUT1 GLY3 DEK1 AT1G60160 MEE9 KCR1 FAB1 ALE2 AT2G34480 PHB UNE5 TCTP EMB3123 MEE53 HOG1 AT4G32460 EDA9 emb1211 KASI CRF3
GO:0006183 GTP biosynthetic process	0.18453	2	5.99566	NDPK1 NDPK3
GO:0010336 gibberellic acid homeostasis	0.18453	2	5.99566	GAI CYTC-1
GO:0034756 regulation of iron ion transport	0.18453	2	5.99566	AT1G18910 HK2
GO:0043243 positive regulation of protein-containing complex disassembly	0.18453	2	5.99566	FBR12 TCTP
GO:0046039 GTP metabolic process	0.18453	2	5.99566	NDPK1 NDPK3
GO:0046864 isoprenoid transport	0.18453	2	5.99566	NRT1:2 ABCG25
GO:0046865 terpenoid transport	0.18453	2	5.99566	NRT1:2 ABCG25
GO:0048654 anther morphogenesis	0.18453	2	5.99566	BRI1 CPD
GO:0048655 anther wall tapetum morphogenesis	0.18453	2	5.99566	BRI1 CPD
GO:0051365 cellular response to potassium ion starvation	0.18453	2	5.99566	GRF3 CIPK9
GO:0072531 pyrimidine-containing compound transmembrane transport	0.18453	2	5.99566	NAT12 UPS1
GO:1905039 carboxylic acid transmembrane transport	0.185442	7	2.18024	BASS2 PUMP1 AT5G19760 CAT2 AUX1 PROT1 CAT6
GO:0048444 floral organ morphogenesis	0.185954	5	2.60681	TSO1 AP2 BRI1 CPD HEC1
GO:0048574 long-day photoperiodism flowering	0.185954	5	2.60681	CLF LHY NF-YC4 AT5G46910 LATE
GO:0060560 developmental growth involved in morphogenesis	0.185954	22	1.49045	KUP3 CXE18 MGP2 TUB1 HERK2 AT3G49720 ROPGEF1 THE1 PIN3 CLASP AT2G34480 FEI2 RHD3 TCTP XPL1 REF6 HAM2 SKU5 SHV3 AT5G08390 GH9A1 AT5G56040
GO:0010959 regulation of metal ion transport	0.188838	3	3.78673	CIPK9 AT1G18910 HK2
GO:0032147 activation of protein kinase activity	0.188838	3	3.78673	AT1G01100 AT4G00810 AT5G47700
GO:0009119 ribonucleoside metabolic process	0.188856	4	2.99783	APT1 ADK1 ADK2 RSW10
GO:0098739 import across plasma membrane	0.188856	4	2.99783	NAT12 ABCB1 AUX1 AT1G18910
GO:1901570 fatty acid derivative biosynthetic process	0.188856	4	2.99783	LACS2 ACLA-1 MYB94 CER10
GO:0009644 response to high light intensity	0.19356	6	2.3209	PDIL1-2 RPL23AA CAO RPL23AB PSBY AT4G26555
GO:0015849 organic acid transport	0.19356	11	1.79462	CAT2 CAT6 NRT1:2 ABCG25 BASS2 PUMP1 AT5G19760 AT1G47670 AUX1 PROT1 ABCG11
GO:0043269 regulation of ion transport	0.19356	6	2.3209	OST1 CLC-C CIPK9 AT1G18910 CDPK6 HK2
GO:2000241 regulation of reproductive process	0.193595	24	1.45349	GAI RGL1 RGA1 COL3 RGL2 CLF ROPGEF1 BRI1 CPD NF-YC4 ACLA-1 DEK1 PIN1AT REF6 AT4G00990 SAG21 RBP-DR1 PGI1 VEL1 CIB1 HK2 AT5G46910 LATE AT5G56040
GO:0043648 dicarboxylic acid metabolic process	0.196219	8	2.01959	c-NAD-MDH1 AT2G45300 FUM1 AT3G14390 SHM4 NADP-ME2 mMDH1 ASP1
GO:0016126 sterol biosynthetic process	0.197362	5	2.55134	HYD1 MVD1 FPS2 SQS1 CPI1

## Sheet: Col-0_K9_CM
Supplementary Dataset S10. GO enrichment analysis of genes in clusters C4 and C5 categorized by H3K9me3 or H3K4me3 status during the AR-to-GS transition.
Col C4 and C5 genes with non-differential (common) H3K9me3 peaks.
Pathway	Enrichment FDR	# of Genes	Fold Enrichment	Genes
GO:1901566 organonitrogen compound biosynthetic process	2.84731e-26	121	3.11071	AT1G07830 AT1G07930 AT1G12730 ERF1-2 TWN2 AT1G16350 DRG1 AT1G43580 ALATS AT1G51650 XW6 AT1G63110 GCS1 AT1G74270 AT2G02765 AT2G17320 AT2G17360 AT2G22530 ATP3 EMB3113 TRIP-1 AT2G47020 TSC10A AT3G07110 AT3G07140 ATKRS-1 AT3G53740 AT3G58140 MTHFR1 APG3 AT4G02930 EMB2369 AT4G13780 AT4G26210 AT4G26870 AT4G29480 AT4G33760 ALG10 AT5G03406 HEMC AT5G08680 AT5G08690 AT5G10920 5-FCL AK-LYS1 ATP5 P5CR TRP1 AT…
GO:0034645 cellular macromolecule biosynthetic process	2.23575e-16	83	3.01686	AT1G07830 AT1G07930 AT1G12730 ERF1-2 TWN2 DRG1 ALATS XW6 AT1G63110 GCS1 AT1G74270 AT2G17360 AT2G22530 EMB3113 TRIP-1 AT2G47020 AT3G07110 AT3G07140 ATKRS-1 AT3G53740 AT3G58140 APG3 AT4G02930 EMB2369 AT4G13780 TRANS11 AT4G26870 AT4G33760 ALG10 AT5G03406 AT5G23535 AT5G26830 RPL24 DGL1 AT5G67510 AT5G53340 AT1G07210 RPL4 AT1G09640 AT1G29965 STT3B AT1G34270 RPL21C EMB3105 AT1G57860 pde194 AT1G70190 RPS…
GO:0006412 translation	1.21456e-14	63	3.40606	AT1G07830 AT1G07930 ERF1-2 TWN2 DRG1 ALATS XW6 AT1G74270 AT2G17360 EMB3113 TRIP-1 AT2G47020 AT3G07110 ATKRS-1 AT3G53740 AT3G58140 APG3 AT4G02930 EMB2369 AT4G13780 AT4G26870 AT4G33760 AT5G03406 AT5G23535 AT5G26830 RPL24 AT5G67510 AT1G07210 RPL4 AT1G09640 AT1G29965 RPL21C EMB3105 AT1G57860 pde194 AT1G70190 RPS9 emb2184 PAB4 PRPL28 AT2G43030 AT3G08740 AT3G09630 AT3G13120 AT3G13882 RPL3P AT3G25660 AT…
GO:0043043 peptide biosynthetic process	1.21456e-14	63	3.38578	AT1G07830 AT1G07930 ERF1-2 TWN2 DRG1 ALATS XW6 AT1G74270 AT2G17360 EMB3113 TRIP-1 AT2G47020 AT3G07110 ATKRS-1 AT3G53740 AT3G58140 APG3 AT4G02930 EMB2369 AT4G13780 AT4G26870 AT4G33760 AT5G03406 AT5G23535 AT5G26830 RPL24 AT5G67510 AT1G07210 RPL4 AT1G09640 AT1G29965 RPL21C EMB3105 AT1G57860 pde194 AT1G70190 RPS9 emb2184 PAB4 PRPL28 AT2G43030 AT3G08740 AT3G09630 AT3G13120 AT3G13882 RPL3P AT3G25660 AT…
GO:0043604 amide biosynthetic process	1.21456e-14	66	3.27777	AT1G07830 AT1G07930 ERF1-2 TWN2 DRG1 AT1G43580 ALATS XW6 AT1G74270 AT2G17360 EMB3113 TRIP-1 AT2G47020 AT3G07110 ATKRS-1 AT3G53740 AT3G58140 APG3 AT4G02930 EMB2369 AT4G13780 AT4G26870 AT4G33760 AT5G03406 AT5G23535 AT5G26830 RPL24 AT5G67510 TTL AT1G07210 RPL4 AT1G09640 AT1G29965 RPL21C EMB3105 AT1G57860 pde194 AT1G70190 RPS9 emb2184 PAB4 PRPL28 AT2G43030 AT3G08740 AT3G09630 AT3G13120 AT3G13882 RPL3…
GO:0006518 peptide metabolic process	1.69897e-14	67	3.19729	Plsp2A AT1G07830 AT1G07930 ERF1-2 TWN2 DRG1 ALATS XW6 AT1G74270 SPP AT2G17360 EMB3113 TRIP-1 AT2G47020 AT3G07110 ATKRS-1 AT3G53740 AT3G57470 AT3G58140 APG3 AT4G02930 EMB2369 AT4G13780 AT4G26870 AT4G33760 AT5G03406 AT5G23535 AT5G26830 OXP1 RPL24 AT5G67510 AT1G07210 RPL4 AT1G09640 AT1G29965 RPL21C EMB3105 AT1G57860 pde194 AT1G70190 RPS9 emb2184 PAB4 PRPL28 AT2G43030 AT3G08740 AT3G09630 AT3G13120 AT…
GO:0043603 cellular amide metabolic process	3.96283e-14	71	3.00676	Plsp2A AT1G07830 AT1G07930 ERF1-2 TWN2 DRG1 AT1G43580 ALATS XW6 AT1G74270 SPP AT2G17360 AT2G20420 EMB3113 TRIP-1 AT2G47020 AT3G07110 ATKRS-1 AT3G53740 AT3G57470 AT3G58140 APG3 AT4G02930 EMB2369 AT4G13780 AT4G26870 AT4G33760 AT5G03406 AT5G23535 AT5G26830 OXP1 RPL24 AT5G67510 TTL AT1G07210 RPL4 AT1G09640 AT1G29965 RPL21C EMB3105 AT1G57860 pde194 AT1G70190 RPS9 emb2184 PAB4 PRPL28 AT2G43030 AT3G0874…
GO:0009060 aerobic respiration	1.67862e-12	23	8.17565	AT1G51650 AT2G20420 IDH-VI AT3G52730 AT4G02580 AT4G37830 CI51 AT5G08680 AT5G08690 AT5G13430 ATP5 SDH2-2 AT5G40810 AT3G07480 ADNT1 SDH5 cICDH AT3G10860 mMDH2 ICL SDH7 CIB22 AT5G18800
GO:0044271 cellular nitrogen compound biosynthetic process	1.67862e-12	159	1.82875	ATX2 AT1G07830 AT1G07930 ERF1-2 TWN2 AT1G16350 DRG1 AT1G18340 SUF4 AT1G43580 ALATS AT1G51650 XW6 AT1G74270 AT2G17320 AT2G17360 ATP3 EMB3113 TRIP-1 AT2G47020 AT3G07110 ATKRS-1 MUR1 AT3G53740 UGP3 BZIP61 AT3G58140 APG3 AT4G02930 EMB2369 AT4G07950 KNAT1 AT4G13780 PTAC14 AT4G26210 AT4G26870 AT4G29480 LRL2 AT4G33760 AT5G03406 KTF1 HEMC AT5G08680 AT5G08690 5-FCL ATP5 HB-3 TRP1 AT5G23535 AT5G26830 ATS R…
GO:0045333 cellular respiration	8.1719e-12	24	7.17517	AT1G51650 AT2G20420 IDH-VI AT3G52730 AT4G02580 AT4G37830 CI51 AT5G08680 AT5G08690 AT5G13430 ATP5 SDH2-2 AT5G40810 AT5G52840 AT3G07480 ADNT1 SDH5 cICDH AT3G10860 mMDH2 ICL SDH7 CIB22 AT5G18800
GO:1901135 carbohydrate derivative metabolic process	1.65376e-11	55	3.13103	AT1G12730 AT1G16350 AT1G51650 AT1G63110 BGLU21 GCS1 AT2G17320 AT2G20420 TIM AT2G22530 ENOC ATP3 AT3G07140 MNS2 PKP-ALPHA MUR1 UGP3 AT4G26210 HXK1 AT4G29480 ALG10 KDTA NUDX27 AT5G08680 AT5G08690 ATP5 RGP2 AT5G47030 DGL1 CYP81F3 AT5G53340 GER2 LpxC4 LpxC5 STT3B AT1G34270 RPI2 EMB3119 AT3G13930 LTA2 AT3G57170 AT3G57220 UKL4 AT4G29735 AT4G29870 AT4G33140 MTN1 AT5G16890 STT3A ARAD2 OBP2 UGT74B1 RIF10 …
GO:0048193 Golgi vesicle transport	2.27146e-11	26	6.17757	AT1G09580 AT1G30630 AT1G30890 AT1G31780 AT1G51160 AT1G67930 POK AT2G30050 GOS12 AT3G07950 AT3G23660 AT4G02030 NSF VPS54 AT4G24840 AT5G05010 AT5G11980 CLUB AT5G65950 CASP ADL6 SYP43 SYP41 GNL1 ARA4 ATGRIP
GO:0046034 ATP metabolic process	2.28805e-11	25	6.44911	AT1G51650 TIM ENOC ATP3 PKP-ALPHA AT3G52730 AT4G02580 AT4G26210 HXK1 AT4G29480 AT4G37830 CI51 AT5G08680 AT5G08690 AT5G13430 ATP5 AT5G40810 AT5G47030 AT3G07480 AT3G10860 AT3G13930 LTA2 CIB22 AT5G18800 SDH2-2
GO:0015980 energy derivation by oxidation of organic compounds	8.50345e-11	24	6.37324	AT1G51650 AT2G20420 IDH-VI AT3G52730 AT4G02580 AT4G37830 CI51 AT5G08680 AT5G08690 AT5G13430 ATP5 SDH2-2 AT5G40810 AT5G52840 AT3G07480 ADNT1 SDH5 cICDH AT3G10860 mMDH2 ICL SDH7 CIB22 AT5G18800
GO:1901137 carbohydrate derivative biosynthetic process	1.24777e-10	40	3.75416	AT1G12730 AT1G16350 AT1G51650 AT1G63110 GCS1 AT2G17320 TIM AT2G22530 ATP3 AT3G07140 MUR1 UGP3 AT4G26210 AT4G29480 ALG10 KDTA AT5G08680 AT5G08690 ATP5 AT5G47030 DGL1 AT5G53340 GER2 LpxC4 LpxC5 STT3B AT1G34270 MNS2 LTA2 AT3G57170 AT3G57220 UKL4 AT4G29735 AT4G29870 AT5G16890 STT3A ARAD2 OBP2 UGT74B1 CYP79B3
GO:0006119 oxidative phosphorylation	3.32356e-10	15	11.2859	AT1G51650 AT3G52730 AT4G02580 AT4G37830 CI51 AT5G08680 AT5G08690 AT5G13430 ATP5 AT5G40810 AT3G07480 AT3G10860 CIB22 AT5G18800 SDH2-2
GO:0009059 macromolecule biosynthetic process	1.17623e-09	149	1.71636	ATX2 AT1G07830 AT1G07930 AT1G12730 ERF1-2 TWN2 DRG1 AT1G18340 SUF4 ALATS XW6 AT1G63110 GCS1 AT1G74270 AT2G17360 AT2G22530 EMB3113 TRIP-1 AT2G47020 AT3G07110 AT3G07140 ATKRS-1 AT3G53740 BZIP61 AT3G58140 APG3 GPAT3 AT4G02930 EMB2369 AT4G07950 KNAT1 AT4G13780 TRANS11 PTAC14 AT4G26870 LRL2 AT4G33760 ALG10 AT5G03406 KTF1 HB-3 AT5G23535 AT5G26830 ATS RPT4A SPCH RPL24 DGL1 AT5G67510 RAV1 LDL1 RAV2 ERF7 …
GO:0019637 organophosphate metabolic process	1.5531e-09	45	3.15446	AT1G12730 AT1G16350 ATPI4K ALPHA AT1G51650 AT1G63110 AT2G17320 AT2G20420 TIM AT2G22530 ENOC ATP3 AT3G07140 PKP-ALPHA RHD4 PLDGAMMA2 AT4G13720 AT4G26210 HXK1 AT4G29480 KDTA NUDX27 AT5G08680 AT5G08690 ATP5 APY2 AT5G47030 AMK2 LpxC4 LpxC5 RPI2 AT3G01820 EMB3119 AT3G13930 AAPT2 LTA2 AT3G57170 GPAT3 UKL4 AT4G33140 NIC3 AT5G50370 ADK1 GCR1 RIF10 NOA1
GO:0044281 small molecule metabolic process	1.94039e-09	86	2.1414	TWN2 AT1G16350 ALATS AT1G51650 cICDH BGLU21 AT2G02765 NAD-ME1 AT2G17320 AT2G20420 TIM ENOC ATP3 TSC10A IDH-VI GalAK ATKRS-1 PKP-ALPHA MUR1 UGP3 AT3G58140 MTHFR1 EMB2369 AT4G13720 AT4G13780 IBR10 AT4G26210 AT4G26870 HXK1 AT4G29480 AT4G32915 AT4G33760 AT5G03406 NUDX27 AT5G08680 AT5G08690 AT5G10920 5-FCL AK-LYS1 ATP5 P5CR RGP2 GAD TRP1 APY2 AT5G26830 AT5G27410 AT5G47030 AMK2 TTL CYP77B1 D-CDES CYP79…
GO:0010467 gene expression	2.02725e-09	164	1.64341	ATX2 Plsp2A AT1G07830 AT1G07930 ERF1-2 TWN2 DRG1 AT1G18340 SUF4 AT1G34150 ALATS AT1G54770 XW6 pde194 AT1G74270 FTSH12 SPP AT2G13440 AT2G17360 EMB3113 AT2G40360 TRIP-1 AT2G47020 RIF10 AT3G03920 AT3G06950 AT3G07110 ATKRS-1 AT3G13180 AT3G24080 CDC2 LBD38 U1-70K CP29 AT3G53740 AT3G55170 NAP57 BZIP61 AT3G58140 APG3 AT4G00420 AT4G02930 EMB2369 AT4G07950 KNAT1 AT4G13780 PTAC14 AT4G26870 RRP41L LRL2 AT4G…
GO:0006399 tRNA metabolic process	3.05191e-09	25	5.08376	TWN2 AT1G34150 ALATS pde194 AT2G13440 AT3G06950 ATKRS-1 AT3G58140 EMB2369 AT4G13780 AT4G26870 AT4G32915 AT4G33760 AT5G03406 IPT9 AT5G26830 AT1G03687 AT1G28090 RIF10 AT3G21300 AT3G25660 EDD1 AT4G07950 EMB2820 AT5G67220
GO:0034660 ncRNA metabolic process	3.67235e-09	42	3.20819	TWN2 AT1G34150 ALATS pde194 AT2G13440 AT2G40360 AT3G03920 AT3G06950 ATKRS-1 AT3G13180 AT3G24080 CP29 AT3G55170 NAP57 AT3G58140 AT4G00420 EMB2369 AT4G13780 AT4G26870 RRP41L AT4G32915 AT4G33760 AT5G02610 AT5G03406 IPT9 emb1138 AT5G26830 AT1G12800 AT1G03687 AT1G28090 RIF10 AT3G21300 AT3G25660 EDD1 AT4G07950 EMB2820 AT5G67220 AT1G70200 EMB3113 KTF1 EMB269 AT5G66470
GO:0051179 localization	2.10074e-08	117	1.79166	VAP27-2 AT1G09580 AT1G12730 AT1G12930 AT1G13160 CAT8 GRF10 AT1G24310 NTF2A CCC1 AT1G30630 AT1G30890 AT1G31780 AT1G50120 AT1G51160 NHX5 AT1G63110 AT1G67930 IAR1 POK BAT1 AT2G23790 ARF3 AT2G25430 AT2G30050 PRA1.B4 ARA4 AT2G44280 GOS12 ACBP4 SYP43 RABA5b AT3G07950 AT3G08960 AT3G20510 AT3G23660 AMT1;3 RAB8 AT3G61010 AT4G02030 NSF AT4G10480 AT4G12650 VPS54 AT4G22310 AT4G24840 CK1 AT4G26710 AT4G27640 A…
GO:0055086 nucleobase-containing small molecule metabolic process	2.10074e-08	33	3.61589	AT1G16350 AT1G51650 AT2G17320 AT2G20420 TIM ENOC ATP3 PKP-ALPHA MUR1 UGP3 AT4G13720 AT4G26210 HXK1 AT4G29480 NUDX27 AT5G08680 AT5G08690 ATP5 RGP2 APY2 AT5G47030 AMK2 TTL GER2 AT3G01820 AT3G13930 LTA2 UKL4 AT4G33140 MTN1 NIC3 AT5G50370 ADK1
GO:0016192 vesicle-mediated transport	2.1801e-08	38	3.23672	AT1G09580 AT1G30630 AT1G30890 AT1G31780 AT1G50120 AT1G51160 AT1G67930 POK ARF3 AT2G25430 AT2G30050 PRA1.B4 GOS12 SYP43 AT3G07950 AT3G23660 RAB8 AT4G02030 NSF VPS54 AT4G24840 CK1 AT5G05010 AT5G11980 SYP41 CLUB TPLATE AT5G65950 AGD7 CASP VAMP724 AT5G24170 GNL1 ADL6 AT5G57460 AT3G17900 ARA4 ATGRIP
GO:0006810 transport	3.7421e-08	108	1.82673	AT1G09580 AT1G12930 AT1G13160 CAT8 AT1G24310 NTF2A CCC1 AT1G30630 AT1G30890 AT1G31780 AT1G50120 AT1G51160 NHX5 AT1G67930 IAR1 POK BAT1 AT2G23790 ARF3 AT2G25430 AT2G30050 PRA1.B4 ARA4 AT2G44280 GOS12 ACBP4 SYP43 RABA5b AT3G07950 AT3G08960 AT3G20510 AT3G23660 AMT1;3 RAB8 AT4G02030 NSF AT4G10480 VPS54 AT4G22310 AT4G24840 CK1 AT4G26710 AT4G27640 AT5G01590 AT5G05010 MOS7 AT5G11980 XIK SYP41 AZG2 CLUB …
GO:0043038 amino acid activation	7.23558e-08	13	9.31539	TWN2 ALATS ATKRS-1 AT3G58140 EMB2369 AT4G13780 AT4G26870 AT4G32915 AT4G33760 AT5G03406 AT5G26830 AT3G25660 EDD1
GO:0043039 tRNA aminoacylation	7.23558e-08	13	9.31539	TWN2 ALATS ATKRS-1 AT3G58140 EMB2369 AT4G13780 AT4G26870 AT4G32915 AT4G33760 AT5G03406 AT5G26830 AT3G25660 EDD1
GO:0042775 mitochondrial ATP synthesis coupled electron transport	8.64223e-08	11	11.8234	AT3G52730 AT4G02580 AT4G37830 CI51 AT5G13430 AT5G40810 AT3G07480 AT3G10860 CIB22 AT5G18800 SDH2-2
GO:0051234 establishment of localization	8.64223e-08	108	1.79578	AT1G09580 AT1G12930 AT1G13160 CAT8 AT1G24310 NTF2A CCC1 AT1G30630 AT1G30890 AT1G31780 AT1G50120 AT1G51160 NHX5 AT1G67930 IAR1 POK BAT1 AT2G23790 ARF3 AT2G25430 AT2G30050 PRA1.B4 ARA4 AT2G44280 GOS12 ACBP4 SYP43 RABA5b AT3G07950 AT3G08960 AT3G20510 AT3G23660 AMT1;3 RAB8 AT4G02030 NSF AT4G10480 VPS54 AT4G22310 AT4G24840 CK1 AT4G26710 AT4G27640 AT5G01590 AT5G05010 MOS7 AT5G11980 XIK SYP41 AZG2 CLUB …
GO:0090407 organophosphate biosynthetic process	9.36875e-08	32	3.45598	AT1G12730 AT1G16350 ATPI4K ALPHA AT1G51650 AT1G63110 AT2G17320 TIM AT2G22530 ATP3 AT3G07140 AT4G26210 AT4G29480 KDTA AT5G08680 AT5G08690 ATP5 AT5G47030 AMK2 LpxC4 LpxC5 AT3G01820 AAPT2 LTA2 AT3G57170 GPAT3 UKL4 NIC3 AT5G50370 ADK1 GCR1 RIF10 NOA1
GO:0019646 aerobic electron transport chain	1.06708e-07	11	11.5484	AT3G52730 AT4G02580 AT4G37830 CI51 AT5G13430 AT5G40810 AT3G07480 AT3G10860 CIB22 AT5G18800 SDH2-2
GO:0006753 nucleoside phosphate metabolic process	1.88897e-07	27	3.83296	AT1G16350 AT1G51650 AT2G17320 AT2G20420 TIM ENOC ATP3 PKP-ALPHA AT4G13720 AT4G26210 HXK1 AT4G29480 NUDX27 AT5G08680 AT5G08690 ATP5 APY2 AT5G47030 AMK2 AT3G01820 AT3G13930 LTA2 UKL4 AT4G33140 NIC3 AT5G50370 ADK1
GO:0009853 photorespiration	3.13094e-07	12	9.18179	AT1G79870 MEE4 GAMMA CA2 AT2G31490 AT2G33220 AT3G18410 AT4G00585 AT4G16450 CIB22 AT5G52840 GAMMA CAL1 GAMMA CA3
GO:0006091 generation of precursor metabolites and energy	3.85414e-07	34	3.10706	AT1G51650 AT2G20420 TIM ENOC AT3G07480 IDH-VI PKP-ALPHA AT3G52730 AT4G02580 HXK1 AT4G37830 CI51 AT5G08680 AT5G08690 AT5G13430 ATP5 SDH2-2 AT5G40810 AT5G52840 ADNT1 SDH5 cICDH RPI2 EMB3119 AT3G10860 AT3G13930 mMDH2 ICL LTA2 SDH7 CIB22 AT5G18800 CYP38 DEG7
GO:0006891 intra-Golgi vesicle-mediated transport	8.59967e-07	9	13.1063	AT1G30630 AT1G31780 AT1G67930 NSF AT4G24840 AT5G11980 CLUB CASP ARA4
GO:0042773 ATP synthesis coupled electron transport	1.00065e-06	11	9.36947	AT3G52730 AT4G02580 AT4G37830 CI51 AT5G13430 AT5G40810 AT3G07480 AT3G10860 CIB22 AT5G18800 SDH2-2
GO:0043094 cellular metabolic compound salvage	1.19758e-06	14	6.65277	MTN1 AT1G79870 UKL4 MEE4 GAMMA CA2 AT2G31490 AT2G33220 AT3G18410 AT4G00585 AT4G16450 CIB22 AT5G52840 GAMMA CAL1 GAMMA CA3
GO:0009117 nucleotide metabolic process	1.21329e-06	25	3.70031	AT1G16350 AT1G51650 AT2G17320 AT2G20420 TIM ENOC ATP3 PKP-ALPHA AT4G26210 HXK1 AT4G29480 AT5G08680 AT5G08690 ATP5 AT5G47030 AMK2 AT3G01820 AT3G13930 LTA2 AT4G13720 UKL4 AT4G33140 NIC3 AT5G50370 ADK1
GO:0022904 respiratory electron transport chain	1.21329e-06	12	8.08546	AT3G52730 AT4G02580 AT4G37830 CI51 AT5G13430 SDH2-2 AT5G40810 AT5G52840 AT3G07480 AT3G10860 CIB22 AT5G18800
GO:0009141 nucleoside triphosphate metabolic process	2.3314e-06	12	7.62994	AT1G16350 AT1G51650 ATP3 AT4G13720 AT4G26210 AT4G29480 AT5G08680 AT5G08690 ATP5 AT5G47030 AMK2 UKL4
GO:0006418 tRNA aminoacylation for protein translation	3.44452e-06	11	8.27636	TWN2 ALATS ATKRS-1 AT3G58140 EMB2369 AT4G13780 AT4G26870 AT4G33760 AT5G03406 AT5G26830 EDD1
GO:0006082 organic acid metabolic process	5.10039e-06	57	2.10573	TWN2 ALATS cICDH BGLU21 AT2G02765 NAD-ME1 TIM ENOC IDH-VI ATKRS-1 PKP-ALPHA AT3G58140 MTHFR1 EMB2369 AT4G13780 IBR10 AT4G26870 HXK1 AT4G32915 AT4G33760 AT5G03406 AT5G10920 AK-LYS1 P5CR GAD TRP1 AT5G26830 AT5G27410 CYP77B1 D-CDES CYP79B3 GalAK CYP81F3 MTN1 AT1G14810 WIN1 GulLO5 AT3G13930 mMDH2 ICL AT3G25660 LTA2 EDD1 AT4G23590 KDTA KCS20 TTL OBP2 SCP2 UGT74B1 AT1G43580 GCR1 SWEETIE HTH RIF10 NOA1 …
GO:0019752 carboxylic acid metabolic process	6.50265e-06	51	2.19898	TWN2 ALATS cICDH AT2G02765 NAD-ME1 TIM ENOC IDH-VI ATKRS-1 PKP-ALPHA AT3G58140 MTHFR1 EMB2369 AT4G13780 IBR10 AT4G26870 HXK1 AT4G32915 AT4G33760 AT5G03406 AT5G10920 AK-LYS1 P5CR GAD TRP1 AT5G26830 AT5G27410 CYP77B1 D-CDES CYP79B3 GalAK MTN1 AT1G14810 WIN1 GulLO5 AT3G13930 mMDH2 ICL AT3G25660 LTA2 EDD1 AT4G23590 KDTA KCS20 SCP2 AT1G43580 GCR1 HTH RIF10 NOA1 GLB1
GO:0009142 nucleoside triphosphate biosynthetic process	7.59664e-06	11	7.63972	AT1G16350 AT1G51650 ATP3 AT4G26210 AT4G29480 AT5G08680 AT5G08690 ATP5 AT5G47030 AMK2 UKL4
GO:0043436 oxoacid metabolic process	7.61309e-06	55	2.10952	TWN2 ALATS cICDH BGLU21 AT2G02765 NAD-ME1 TIM ENOC IDH-VI ATKRS-1 PKP-ALPHA AT3G58140 MTHFR1 EMB2369 AT4G13780 IBR10 AT4G26870 HXK1 AT4G32915 AT4G33760 AT5G03406 AT5G10920 AK-LYS1 P5CR GAD TRP1 AT5G26830 AT5G27410 CYP77B1 D-CDES CYP79B3 GalAK CYP81F3 MTN1 AT1G14810 WIN1 GulLO5 AT3G13930 mMDH2 ICL AT3G25660 LTA2 EDD1 AT4G23590 KDTA KCS20 OBP2 SCP2 UGT74B1 AT1G43580 GCR1 HTH RIF10 NOA1 GLB1
GO:0006139 nucleobase-containing compound metabolic process	2.84327e-05	155	1.44274	ATX2 TIL1 TWN2 AT1G16350 AT1G18340 OGG1 SUF4 AT1G34150 ALATS AT1G51650 AT1G54770 pde194 AT2G13440 AT2G17320 AT2G20420 TIM ENOC ATP3 AT2G40360 RIF10 AT3G03920 AT3G06950 ATKRS-1 AT3G13180 PKP-ALPHA AT3G24080 U1-70K MUR1 CP29 AT3G55170 UGP3 NAP57 BZIP61 AT3G58140 AT4G00420 EMB2369 AT4G07950 KNAT1 AT4G13720 AT4G13780 PTAC14 AT4G26210 AT4G26870 RRP41L HXK1 AT4G29480 LRL2 AT4G32915 AT4G33760 AT4G35785 …
GO:0009199 ribonucleoside triphosphate metabolic process	2.94261e-05	10	7.52397	AT1G16350 AT1G51650 ATP3 AT4G26210 AT4G29480 AT5G08680 AT5G08690 ATP5 AT5G47030 UKL4
GO:0009201 ribonucleoside triphosphate biosynthetic process	2.94261e-05	10	7.52397	AT1G16350 AT1G51650 ATP3 AT4G26210 AT4G29480 AT5G08680 AT5G08690 ATP5 AT5G47030 UKL4
GO:0009165 nucleotide biosynthetic process	3.43499e-05	17	4.14835	AT1G16350 AT1G51650 AT2G17320 ATP3 AT4G26210 AT4G29480 AT5G08680 AT5G08690 ATP5 AT5G47030 AT3G01820 LTA2 UKL4 NIC3 AMK2 AT5G50370 ADK1
GO:0009145 purine nucleoside triphosphate biosynthetic process	3.47421e-05	9	8.46446	AT1G16350 AT1G51650 ATP3 AT4G26210 AT4G29480 AT5G08680 AT5G08690 ATP5 AT5G47030
GO:0009205 purine ribonucleoside triphosphate metabolic process	3.47421e-05	9	8.46446	AT1G16350 AT1G51650 ATP3 AT4G26210 AT4G29480 AT5G08680 AT5G08690 ATP5 AT5G47030
GO:0009206 purine ribonucleoside triphosphate biosynthetic process	3.47421e-05	9	8.46446	AT1G16350 AT1G51650 ATP3 AT4G26210 AT4G29480 AT5G08680 AT5G08690 ATP5 AT5G47030
GO:0034470 ncRNA processing	3.61676e-05	30	2.70863	AT1G34150 ALATS pde194 AT2G13440 AT2G40360 AT3G03920 AT3G06950 AT3G13180 AT3G24080 CP29 AT3G55170 NAP57 AT4G00420 RRP41L AT5G02610 IPT9 emb1138 AT1G12800 AT1G03687 AT1G28090 RIF10 AT3G21300 AT4G07950 EMB2820 AT5G67220 AT1G70200 EMB3113 KTF1 EMB269 AT5G66470
GO:1901293 nucleoside phosphate biosynthetic process	3.9095e-05	17	4.08215	AT1G16350 AT1G51650 AT2G17320 ATP3 AT4G26210 AT4G29480 AT5G08680 AT5G08690 ATP5 AT5G47030 AMK2 AT3G01820 LTA2 UKL4 NIC3 AT5G50370 ADK1
GO:0006520 cellular amino acid metabolic process	3.94311e-05	28	2.80895	TWN2 ALATS AT2G02765 ATKRS-1 AT3G58140 MTHFR1 EMB2369 AT4G13780 AT4G26870 AT4G32915 AT4G33760 AT5G03406 AT5G10920 AK-LYS1 P5CR GAD TRP1 AT5G26830 D-CDES CYP79B3 MTN1 AT1G14810 WIN1 AT3G25660 EDD1 AT4G23590 GCR1 GLB1
GO:0042776 proton motive force-driven mitochondrial ATP synthesis	4.02579e-05	4	36.115	AT1G51650 AT5G08680 AT5G08690 ATP5
GO:0009144 purine nucleoside triphosphate metabolic process	5.42853e-05	9	7.96655	AT1G16350 AT1G51650 ATP3 AT4G26210 AT4G29480 AT5G08680 AT5G08690 ATP5 AT5G47030
GO:0006754 ATP biosynthetic process	7.44204e-05	8	9.02876	AT1G51650 ATP3 AT4G26210 AT4G29480 AT5G08680 AT5G08690 ATP5 AT5G47030
GO:0015986 proton motive force-driven ATP synthesis	7.44204e-05	8	9.02876	AT1G51650 ATP3 AT4G26210 AT4G29480 AT5G08680 AT5G08690 ATP5 AT5G47030
GO:0046907 intracellular transport	0.000109289	37	2.28186	AT1G09580 AT1G12930 AT1G13160 AT1G24310 NTF2A AT1G30630 AT1G30890 AT1G50120 AT1G51160 POK ARF3 AT2G30050 ARA4 GOS12 SYP43 RABA5b AT3G08960 AT3G23660 AT4G02030 AT4G10480 VPS54 AT4G27640 AT5G01590 AT5G05010 MOS7 XIK SYP41 CLUB EMB2083 SCP2 FRA1 AT5G65950 TOC33 ADL6 FTSH12 cpHsc70-2 VAP27-2
GO:0007030 Golgi organization	0.000126056	8	8.39884	AT1G09580 AT4G02030 AT4G24840 SYP43 AT1G31780 NSF AT5G11980 SYP41
GO:0019693 ribose phosphate metabolic process	0.000126056	19	3.4037	AT1G16350 AT1G51650 AT2G17320 AT2G20420 TIM ENOC ATP3 PKP-ALPHA AT4G26210 HXK1 AT4G29480 NUDX27 AT5G08680 AT5G08690 ATP5 AT5G47030 AT3G13930 LTA2 UKL4
GO:0051641 cellular localization	0.000129534	46	2.04593	VAP27-2 AT1G09580 AT1G12730 AT1G12930 AT1G13160 AT1G24310 NTF2A AT1G30630 AT1G30890 AT1G50120 AT1G51160 AT1G63110 POK ARF3 AT2G30050 ARA4 GOS12 SYP43 RABA5b AT3G08960 AT3G23660 RAB8 AT3G61010 AT4G02030 NSF AT4G10480 AT4G12650 VPS54 AT4G27640 AT5G01590 AT5G05010 MOS7 XIK AT5G25100 SYP41 CLUB EMB2083 SCP2 FRA1 AT5G65950 TOC33 ADL6 UGT74B1 FTSH12 CYP79B3 cpHsc70-2
GO:0006120 mitochondrial electron transport NADH to ubiquinone	0.000175653	5	17.363	AT4G02580 CI51 AT3G07480 CIB22 AT5G18800
GO:0009150 purine ribonucleotide metabolic process	0.000228934	17	3.53661	AT1G16350 AT1G51650 AT2G17320 AT2G20420 TIM ENOC ATP3 PKP-ALPHA AT4G26210 HXK1 AT4G29480 AT5G08680 AT5G08690 ATP5 AT5G47030 AT3G13930 LTA2
GO:0009259 ribonucleotide metabolic process	0.000266536	18	3.34398	AT1G16350 AT1G51650 AT2G17320 AT2G20420 TIM ENOC ATP3 PKP-ALPHA AT4G26210 HXK1 AT4G29480 AT5G08680 AT5G08690 ATP5 AT5G47030 AT3G13930 LTA2 UKL4
GO:0006163 purine nucleotide metabolic process	0.000357659	17	3.41086	AT1G16350 AT1G51650 AT2G17320 AT2G20420 TIM ENOC ATP3 PKP-ALPHA AT4G26210 HXK1 AT4G29480 AT5G08680 AT5G08690 ATP5 AT5G47030 AT3G13930 LTA2
GO:0072521 purine-containing compound metabolic process	0.000402218	18	3.2374	AT1G16350 AT1G51650 AT2G17320 AT2G20420 TIM ENOC ATP3 PKP-ALPHA AT4G26210 HXK1 AT4G29480 AT5G08680 AT5G08690 ATP5 AT5G47030 TTL AT3G13930 LTA2
GO:0051649 establishment of localization in cell	0.000414568	37	2.13596	AT1G09580 AT1G12930 AT1G13160 AT1G24310 NTF2A AT1G30630 AT1G30890 AT1G50120 AT1G51160 POK ARF3 AT2G30050 ARA4 GOS12 SYP43 RABA5b AT3G08960 AT3G23660 AT4G02030 AT4G10480 VPS54 AT4G27640 AT5G01590 AT5G05010 MOS7 XIK SYP41 CLUB EMB2083 SCP2 FRA1 AT5G65950 TOC33 ADL6 FTSH12 cpHsc70-2 VAP27-2
GO:0015031 protein transport	0.000496413	38	2.09203	AT1G09580 AT1G12930 AT1G24310 ARF3 AT2G30050 ARA4 SYP43 RABA5b AT3G08960 RAB8 NSF AT4G10480 AT4G27640 AT5G01590 MOS7 SYP41 NTF2A EMB2083 TOC33 AT1G13160 AT1G30630 AT1G30890 AT1G31780 POK GOS12 AT3G23660 AT4G02030 RABG3A VPS54 AT4G24840 AT4G30840 AT5G05010 AT5G11980 AT5G24170 AT5G27970 GNL1 cpHsc70-2 FTSH12
GO:0044267 cellular protein metabolic process	0.000513412	129	1.41796	AT5G24430 AT1G01920 Plsp2A AT1G07830 AT1G07930 AT1G12730 ERF1-2 TWN2 DRG1 AT1G18340 RCN1 CIPK23 ALATS XW6 AT1G63110 GCS1 SIK1 AT1G74270 AT1G75990 CCP2 FTSH12 SPP PAA2 AT2G17360 RPT2b CYCD2;1 AT2G22530 PID2 EMB3113 PGGT-I TRIP-1 AT2G47020 AT3G07110 AT3G07140 ATKRS-1 CDC2 AT3G53740 AT3G57470 AT3G58140 APG3 AT3G62970 AT4G02930 EMB2369 CPK21 AT4G10050 AT4G13780 PTAC14 CK1 AT4G26870 RPN1B AT4G33760 AT…
GO:0008033 tRNA processing	0.000543636	13	4.07548	AT1G34150 ALATS pde194 AT2G13440 AT3G06950 IPT9 AT1G03687 AT1G28090 RIF10 AT3G21300 AT4G07950 EMB2820 AT5G67220
GO:0071702 organic substance transport	0.00055866	57	1.77584	AT1G09580 AT1G12930 CAT8 AT1G24310 BAT1 ARF3 AT2G30050 ARA4 AT2G44280 ACBP4 SYP43 RABA5b AT3G08960 AT3G20510 RAB8 NSF AT4G10480 AT4G22310 AT4G27640 AT5G01590 MOS7 SYP41 AZG2 NTF2A AT2G32040 EMB2083 ADNT1 CUE1 SCP2 TOC33 GONST2 AT1G13160 AT1G30630 AT1G30890 AT1G31780 POK SUC1 GOS12 AT3G23660 AT4G02030 RABG3A VPS54 AT4G24840 AT4G30840 AT4G32390 AT5G05010 AT5G05310 AT5G05820 AT5G11980 GONST4 AT5G241…
GO:0019538 protein metabolic process	0.000581843	139	1.38981	AT5G24430 AT1G01920 Plsp2A AT1G07830 AT1G07930 AT1G12730 ERF1-2 TWN2 DRG1 AT1G18340 RCN1 CIPK23 ALATS XW6 AT1G63110 SPPL2 GCS1 SIK1 AT1G74270 AT1G75990 CCP2 FTSH12 SPP PAA2 AT2G17360 RPT2b CYCD2;1 AT2G22530 PID2 EMB3113 PGGT-I TRIP-1 AT2G47020 AT3G07110 AT3G07140 ATKRS-1 EMB2083 MNS2 CDC2 AT3G53740 AT3G57470 AT3G58140 APG3 AT3G62970 AT4G02930 EMB2369 CPK21 AT4G10050 AT4G13780 PTAC14 CK1 AT4G26870…
GO:0071705 nitrogen compound transport	0.00062059	48	1.87936	AT1G09580 AT1G12930 CAT8 AT1G24310 BAT1 ARF3 AT2G30050 ARA4 SYP43 RABA5b AT3G08960 AMT1;3 RAB8 NSF AT4G10480 AT4G27640 AT5G01590 MOS7 SYP41 AZG2 NTF2A AT2G32040 EMB2083 ADNT1 TOC33 AT1G13160 AT1G30630 AT1G30890 AT1G31780 POK GOS12 AT3G23660 AT4G02030 RABG3A VPS54 AT4G24840 AT4G30840 AT5G05010 AT5G05310 AT5G11980 GONST4 AT5G24170 AT5G27970 GNL1 AT5G42420 cpHsc70-2 FOLT1 FTSH12
GO:0045184 establishment of protein localization	0.000628249	38	2.06186	AT1G09580 AT1G12930 AT1G24310 ARF3 AT2G30050 ARA4 SYP43 RABA5b AT3G08960 RAB8 NSF AT4G10480 AT4G27640 AT5G01590 MOS7 SYP41 NTF2A EMB2083 TOC33 AT1G13160 AT1G30630 AT1G30890 AT1G31780 POK GOS12 AT3G23660 AT4G02030 RABG3A VPS54 AT4G24840 AT4G30840 AT5G05010 AT5G11980 AT5G24170 AT5G27970 GNL1 cpHsc70-2 FTSH12
GO:0008104 protein localization	0.000785538	43	1.93924	AT1G09580 AT1G12730 AT1G12930 GRF10 AT1G24310 AT1G63110 ARF3 AT2G30050 ARA4 SYP43 RABA5b AT3G08960 RAB8 NSF AT4G10480 AT4G12650 AT4G27640 AT5G01590 MOS7 AT5G25100 SYP41 NTF2A EMB2083 TOC33 AT1G13160 AT1G30630 AT1G30890 AT1G31780 POK GOS12 AT3G23660 AT4G02030 RABG3A VPS54 AT4G24840 AT4G30840 AT5G05010 AT5G11980 AT5G24170 AT5G27970 GNL1 cpHsc70-2 FTSH12
GO:0006099 tricarboxylic acid cycle	0.000872599	8	6.33597	AT2G20420 IDH-VI SDH5 cICDH mMDH2 ICL SDH7 SDH2-2
GO:0009247 glycolipid biosynthetic process	0.00125884	8	6.01917	AT1G12730 AT1G63110 AT2G22530 AT3G07140 KDTA LpxC4 LpxC5 AT3G57170
GO:0009152 purine ribonucleotide biosynthetic process	0.00145014	11	4.24429	AT1G16350 AT1G51650 AT2G17320 ATP3 AT4G26210 AT4G29480 AT5G08680 AT5G08690 ATP5 AT5G47030 LTA2
GO:0006892 post-Golgi vesicle-mediated transport	0.00152767	7	6.86971	POK NSF VPS54 AT5G65950 ADL6 SYP43 SYP41
GO:0006486 protein glycosylation	0.0016219	13	3.62265	GCS1 ALG10 DGL1 AT5G53340 STT3B AT1G34270 MNS2 AT3G57220 AT4G29735 AT4G29870 AT5G16890 STT3A ARAD2
GO:0043413 macromolecule glycosylation	0.0016219	13	3.62265	GCS1 ALG10 DGL1 AT5G53340 STT3B AT1G34270 MNS2 AT3G57220 AT4G29735 AT4G29870 AT5G16890 STT3A ARAD2
GO:0009101 glycoprotein biosynthetic process	0.00169868	13	3.60043	GCS1 ALG10 DGL1 AT5G53340 STT3B AT1G34270 MNS2 AT3G57220 AT4G29735 AT4G29870 AT5G16890 STT3A ARAD2
GO:0009260 ribonucleotide biosynthetic process	0.00169868	12	3.84202	AT1G16350 AT1G51650 AT2G17320 ATP3 AT4G26210 AT4G29480 AT5G08680 AT5G08690 ATP5 AT5G47030 LTA2 UKL4
GO:0006164 purine nucleotide biosynthetic process	0.00197725	11	4.07034	AT1G16350 AT1G51650 AT2G17320 ATP3 AT4G26210 AT4G29480 AT5G08680 AT5G08690 ATP5 AT5G47030 LTA2
GO:0016482 cytosolic transport	0.00201213	6	7.96655	AT1G50120 POK AT4G02030 VPS54 CLUB AT5G65950
GO:0046467 membrane lipid biosynthetic process	0.00201213	10	4.42586	AT1G12730 AT1G43580 AT1G63110 AT2G22530 TSC10A AT3G07140 KDTA LpxC4 LpxC5 AT3G57170
GO:0010027 thylakoid membrane organization	0.00208611	7	6.44911	Plsp2A APG3 PTAC14 RPL21C SKL1 NOA1 EMB269
GO:0048731 system development	0.00208611	72	1.57022	FTSH12 PGAZAT AFO AHL18 GID1B AT4G22810 TCP15 TWN2 RRA3 SUF4 AT1G76240 APL SMB AT2G03500 EMB2369 AT4G13780 AT4G35720 SPCH BS1 BHLH32 HDG2 OBP2 ARF6 PLT2 ULP1D IDD14 PID2 TCP4 HEC2 HXK1 LRL2 XIK ATS GAMMA CAL1 ASL1 MEE4 ATX2 TIL1 RAV1 AT1G28240 EMB2279 RPL21C GAMMA CA2 GCR1 ATPI4K ALPHA LDL1 SWEETIE GCS1 PFI GL2 WIN1 RPI2 RPT2b TIM HB-3 CYP38 PKP-ALPHA AMT1;3 NOA1 EDD1 CDC2 RHD4 ANL2 IBR10 LAP2 AL…
GO:0009657 plastid organization	0.0021981	19	2.68882	Plsp2A EMB2279 EMB3114 AT3G29185 APG3 PTAC14 PARC6 RPL21C AT1G70200 TIM EMB3113 SYP43 SKL1 NOA1 SVR7 EMB269 emb1138 SYP41 RPL24
GO:0046390 ribose phosphate biosynthetic process	0.0021981	12	3.71045	AT1G16350 AT1G51650 AT2G17320 ATP3 AT4G26210 AT4G29480 AT5G08680 AT5G08690 ATP5 AT5G47030 LTA2 UKL4
GO:0048856 anatomical structure development	0.00222989	100	1.44229	FTSH12 PGAZAT AFO AHL18 GID1B AT4G22810 SPCH TCP15 AT5G39990 TWN2 RRA3 SUF4 GCR1 AT1G76240 APL SMB AT2G03500 MGP1 AT3G08840 EMB2369 AT4G13780 AT4G35720 BS1 BHLH32 HDG2 OBP2 ARF6 PLT2 ULP1D IDD14 PID2 EMB3113 TCP4 HEC2 HXK1 LRL2 MTN1 RGP2 XIK ATS GAMMA CAL1 ASL1 MEE4 ATX2 TIL1 RAV1 SMT2 AT1G28240 EMB2279 AT1G31780 RPL21C GAMMA CA2 SCD1 ATPI4K ALPHA AT1G50120 AT1G51160 LDL1 SWEETIE GCS1 POK PFI HTH…
GO:0006643 membrane lipid metabolic process	0.00225443	11	3.97265	AT1G12730 AT1G43580 AT1G63110 AT2G22530 TSC10A AT3G07140 KDTA LpxC4 LpxC5 AT3G57170 PLDGAMMA2
GO:0006664 glycolipid metabolic process	0.00231102	8	5.3903	AT1G12730 AT1G63110 AT2G22530 AT3G07140 KDTA LpxC4 LpxC5 AT3G57170
GO:1903509 liposaccharide metabolic process	0.00231102	8	5.3903	AT1G12730 AT1G63110 AT2G22530 AT3G07140 KDTA LpxC4 LpxC5 AT3G57170
GO:0006396 RNA processing	0.00250948	41	1.8546	AT1G34150 ALATS AT1G54770 pde194 AT2G13440 AT2G40360 RIF10 AT3G03920 AT3G06950 AT3G13180 AT3G24080 U1-70K CP29 AT3G55170 NAP57 AT4G00420 RRP41L AT4G35785 AT5G02610 AT5G19210 IPT9 emb1138 CPSF160 AT1G12800 AT1G03687 AT1G28090 AT2G28450 AT3G04160 AT3G21300 AT4G07950 ATU2AF65A EMB2820 AT5G67220 AT1G12620 EMB2279 AT1G70200 EMB3113 SVR7 KTF1 EMB269 AT5G66470
GO:0006896 Golgi to vacuole transport	0.00250948	5	9.81387	POK VPS54 ADL6 SYP43 SYP41
GO:0009100 glycoprotein metabolic process	0.00280851	13	3.37281	GCS1 MNS2 ALG10 DGL1 AT5G53340 STT3B AT1G34270 AT3G57220 AT4G29735 AT4G29870 AT5G16890 STT3A ARAD2
GO:0072522 purine-containing compound biosynthetic process	0.00322111	11	3.7907	AT1G16350 AT1G51650 AT2G17320 ATP3 AT4G26210 AT4G29480 AT5G08680 AT5G08690 ATP5 AT5G47030 LTA2
GO:0007275 multicellular organism development	0.00329041	87	1.46988	FTSH12 PGAZAT AFO AHL18 GID1B AT4G22810 SPCH TCP15 TWN2 RRA3 SUF4 AT1G76240 APL SMB AT2G03500 MGP1 EMB2369 AT4G13780 AT4G35720 BS1 BHLH32 HDG2 OBP2 ARF6 PLT2 ULP1D IDD14 PID2 EMB3113 TCP4 HEC2 HXK1 LRL2 RGP2 XIK ATS GAMMA CAL1 ASL1 MEE4 ATX2 TIL1 RAV1 SMT2 AT1G28240 EMB2279 RPL21C GAMMA CA2 GCR1 SCD1 ATPI4K ALPHA AT1G51160 LDL1 SWEETIE GCS1 PFI HTH GL2 WIN1 RPI2 SPP RPT2b TIM HB-3 CYP38 TPLATE PK…
GO:0033036 macromolecule localization	0.00341969	49	1.71743	AT1G09580 AT1G12730 AT1G12930 GRF10 AT1G24310 AT1G63110 ARF3 AT2G30050 ARA4 ACBP4 SYP43 RABA5b AT3G08960 AT3G20510 RAB8 NSF AT4G10480 AT4G12650 AT4G27640 AT5G01590 MOS7 AT5G25100 SYP41 NTF2A EMB2083 SCP2 TOC33 AT1G13160 AT1G30630 AT1G30890 AT1G31780 POK GOS12 AT3G23660 AT4G02030 RABG3A VPS54 AT4G24840 AT4G30840 AT5G05010 AT5G11980 AT5G24170 AT5G27970 GNL1 AT5G46150 cpHsc70-2 UGT74B1 FTSH12 CYP79B3
GO:0006606 protein import into nucleus	0.00342068	7	5.85197	AT1G12930 AT1G24310 AT2G30050 AT3G08960 AT4G27640 MOS7 NTF2A
GO:0006450 regulation of translational fidelity	0.00360163	5	9.02876	TWN2 ALATS EMB2369 AT4G32915 maMYB
GO:0006122 mitochondrial electron transport ubiquinol to cytochrome c	0.00369574	4	12.8982	AT3G52730 AT5G13430 AT5G40810 AT3G10860
GO:0043001 Golgi to plasma membrane protein transport	0.00376794	3	22.5719	NSF SYP43 SYP41
GO:0099402 plant organ development	0.00421904	45	1.74525	PGAZAT AFO GID1B TCP15 RRA3 AT1G76240 SMB AT4G35720 BS1 BHLH32 HDG2 OBP2 PLT2 IDD14 PID2 TCP4 HEC2 LRL2 XIK ATS ASL1 TIL1 RAV1 GAMMA CA2 ATPI4K ALPHA LDL1 SWEETIE GCS1 GL2 WIN1 RPT2b TIM CYP38 AMT1;3 NOA1 RHD4 AHL18 ANL2 IBR10 LAP2 ALG10 Cand7 WAV2 maMYB HSP81-2
GO:0006090 pyruvate metabolic process	0.0043472	9	4.32228	NAD-ME1 TIM ENOC PKP-ALPHA HXK1 AT3G13930 LTA2 RIF10 NOA1
GO:0009668 plastid membrane organization	0.00451856	7	5.54397	Plsp2A APG3 PTAC14 RPL21C SKL1 NOA1 EMB269
GO:0051170 import into nucleus	0.00451856	7	5.54397	AT1G12930 AT1G24310 AT2G30050 AT3G08960 AT4G27640 MOS7 NTF2A
GO:0008654 phospholipid biosynthetic process	0.0045908	13	3.17227	AT1G12730 ATPI4K ALPHA AT1G63110 AT2G22530 AT3G07140 KDTA LpxC4 LpxC5 AAPT2 AT3G57170 GPAT3 RIF10 NOA1
GO:0046940 nucleoside monophosphate phosphorylation	0.00464482	4	12.0383	AT3G01820 AMK2 AT5G50370 ADK1
GO:0032502 developmental process	0.00477644	102	1.39917	FTSH12 EMB3114 PGAZAT AFO AHL18 GID1B AT4G22810 SPCH TCP15 AT5G39990 TWN2 RRA3 AT1G22910 SUF4 GCR1 AT1G76240 APL SMB AT2G03500 MGP1 HB-3 AT3G08840 EMB2369 AT4G13780 AT4G35720 ATS REV BS1 BHLH32 HDG2 OBP2 ARF6 PLT2 ULP1D IDD14 PID2 EMB3113 TCP4 HEC2 HXK1 LRL2 MTN1 RGP2 XIK GAMMA CAL1 ASL1 MEE4 ATX2 TIL1 RAV1 SMT2 AT1G28240 EMB2279 AT1G31780 RPL21C GAMMA CA2 SCD1 ATPI4K ALPHA AT1G50120 AT1G51160 LD…
GO:0048364 root development	0.00495722	28	2.05867	RRA3 AT1G76240 SMB AT4G35720 BS1 BHLH32 OBP2 PLT2 LRL2 TIL1 RAV1 ATPI4K ALPHA LDL1 GCS1 GL2 WIN1 RPT2b TIM CYP38 AMT1;3 RHD4 AHL18 ANL2 IBR10 Cand7 XIK WAV2 maMYB
GO:0022622 root system development	0.0050441	28	2.05533	RRA3 AT1G76240 SMB AT4G35720 BS1 BHLH32 OBP2 PLT2 LRL2 TIL1 RAV1 ATPI4K ALPHA LDL1 GCS1 GL2 WIN1 RPT2b TIM CYP38 AMT1;3 RHD4 AHL18 ANL2 IBR10 Cand7 XIK WAV2 maMYB
GO:0006400 tRNA modification	0.00554217	9	4.14586	AT1G34150 ALATS pde194 AT2G13440 AT3G06950 IPT9 AT3G21300 AT5G67220 EMB2820
GO:0042147 retrograde transport endosome to Golgi	0.00561203	5	8.06139	AT1G50120 POK AT4G02030 VPS54 CLUB
GO:0016070 RNA metabolic process	0.00573487	116	1.3549	ATX2 TWN2 AT1G18340 SUF4 AT1G34150 ALATS AT1G54770 pde194 AT2G13440 AT2G40360 RIF10 AT3G03920 AT3G06950 ATKRS-1 AT3G13180 AT3G24080 U1-70K CP29 AT3G55170 NAP57 BZIP61 AT3G58140 AT4G00420 EMB2369 AT4G07950 KNAT1 AT4G13780 PTAC14 AT4G26870 RRP41L LRL2 AT4G32915 AT4G33760 AT4G35785 AT5G02610 AT5G03406 KTF1 HB-3 AT5G19210 IPT9 emb1138 AT5G26830 ATS RPT4A CPSF160 SPCH AT1G12800 RAV1 LDL1 RAV2 ERF7 SIG…
GO:0016255 attachment of GPI anchor to protein	0.00573487	3	19.3473	AT1G12730 AT1G63110 AT3G07140
GO:0061951 establishment of protein localization to plasma membrane	0.00573487	3	19.3473	NSF SYP43 SYP41
GO:0032501 multicellular organismal process	0.00631163	95	1.40612	FTSH12 PGAZAT AFO AHL18 GID1B AT4G22810 SPCH TCP15 TWN2 RRA3 SUF4 AT1G76240 APL SMB AT2G03500 MGP1 EMB2369 AT4G13780 AT4G35720 BS1 BHLH32 HDG2 OBP2 ARF6 PLT2 ULP1D IDD14 RPT2b PID2 EMB3113 TCP4 HEC2 HXK1 LRL2 RGP2 XIK ATS GAMMA CAL1 ASL1 MEE4 ATX2 TIL1 RAV1 SMT2 AT1G28240 EMB2279 AT1G31780 RPL21C GAMMA CA2 GCR1 SCD1 ATPI4K ALPHA AT1G50120 AT1G51160 LDL1 SWEETIE GCS1 POK PFI SUC1 HTH GL2 WIN1 RPI2…
GO:0032543 mitochondrial translation	0.00638785	5	7.78341	AT1G07830 AT4G02930 ALATS AT3G25660 AT4G32915
GO:0070085 glycosylation	0.00655612	13	3.0251	GCS1 ALG10 DGL1 AT5G53340 STT3B AT1G34270 MNS2 AT3G57220 AT4G29735 AT4G29870 AT5G16890 STT3A ARAD2
GO:0006644 phospholipid metabolic process	0.00663907	15	2.75267	AT1G12730 ATPI4K ALPHA AT1G63110 AT2G22530 AT3G07140 RHD4 PLDGAMMA2 KDTA LpxC4 LpxC5 AAPT2 AT3G57170 GPAT3 RIF10 NOA1
GO:0140053 mitochondrial gene expression	0.00673219	7	5.09688	AT1G07830 AT2G13440 RIF10 AT4G02930 ALATS AT3G25660 AT4G32915
GO:0042254 ribosome biogenesis	0.00687984	21	2.27889	AT1G13160 AT1G74270 AT2G40360 AT3G03920 AT3G13180 AT3G24080 CP29 AT3G55170 NAP57 AT5G02610 MOS7 emb1138 AT5G66470 AT5G67510 AT1G12800 AtNug2 RIF10 RRP41L EMB269 AT1G70200 EMB3113
GO:1902600 proton transmembrane transport	0.00688665	10	3.64063	NHX5 AT2G16510 AT4G26210 AT4G26710 AT4G29480 AT4G32530 VHA-C3 AT5G08680 AT5G08690 AT5G13430
GO:0071840 cellular component organization or biogenesis	0.00709989	103	1.37609	Plsp2A VAP27-2 AT1G09580 ERF1-2 AT1G13160 AT1G24310 CCC1 EMB2279 QWRF2 AT1G65950 PFI AT1G74270 FTSH12 AT2G25430 AT2G30050 ARPC1A EMB3114 AT2G40360 GOS12 AT2G47020 AT3G03920 SYP43 AT3G13180 AT3G23660 AT3G24080 AT3G29185 CP29 AT3G55170 NAP57 AT3G62790 APG3 AT4G02030 TRANS11 PTAC14 AT4G24840 AT5G02610 MOS7 RGP2 XIK AT5G23430 emb1138 SYP41 RPT4A FRA1 AT5G54920 ATGRIP AT5G66470 AT5G67510 AT1G12800 GAM…
GO:0006506 GPI anchor biosynthetic process	0.00712153	5	7.52397	AT1G12730 AT1G63110 AT2G22530 AT3G07140 AT3G57170
GO:0006505 GPI anchor metabolic process	0.00827397	5	7.28126	AT1G12730 AT1G63110 AT2G22530 AT3G07140 AT3G57170
GO:0034504 protein localization to nucleus	0.00859261	7	4.86164	AT1G12930 AT1G24310 AT2G30050 AT3G08960 AT4G27640 MOS7 NTF2A
GO:0098876 vesicle-mediated transport to the plasma membrane	0.00948429	5	7.05372	POK AT4G02030 NSF SYP43 SYP41
GO:0022900 electron transport chain	0.0102043	13	2.86278	AT3G07480 AT3G52730 AT4G02580 AT4G37830 CI51 AT5G13430 SDH2-2 AT5G40810 AT5G52840 AT3G10860 CIB22 AT5G18800 DEG7
GO:0090627 plant epidermal cell differentiation	0.0108954	12	2.99296	RRA3 SPCH LRL2 GCS1 GL2 BHLH32 CDC2 RHD4 ANL2 IBR10 XIK maMYB
GO:0006457 protein folding	0.0110029	13	2.83512	AT1G61770 AT1G67760 PFI AT3G03960 AT3G11830 Cpn60beta2 PDIL1-3 AT4G34960 AT5G14240 maMYB HSP81-2 FKBP15-2 cpHsc70-2
GO:1905392 plant organ morphogenesis	0.0124945	22	2.11762	GID1B RRA3 IDD14 TCP4 LRL2 TIL1 GCS1 BS1 GL2 RPT2b AFO CYP38 AMT1;3 BHLH32 HEC2 RHD4 ANL2 IBR10 Cand7 XIK maMYB ASL1
GO:0006364 rRNA processing	0.017172	16	2.39967	AT2G40360 AT3G03920 AT3G13180 AT3G24080 CP29 AT3G55170 NAP57 AT5G02610 emb1138 AT1G12800 RIF10 RRP41L AT1G70200 EMB3113 EMB269 AT5G66470
GO:0009658 chloroplast organization	0.017172	14	2.57965	EMB2279 EMB3114 AT3G29185 APG3 PTAC14 PARC6 RPL21C TIM SYP43 SKL1 SVR7 EMB269 emb1138 SYP41
GO:0032544 plastid translation	0.0177647	4	8.20796	APG3 AT1G70200 EMB3113 RPL24
GO:0017038 protein import	0.0178851	10	3.17914	AT1G12930 AT1G24310 AT2G30050 AT3G08960 AT4G27640 AT5G01590 MOS7 NTF2A EMB2083 FTSH12
GO:0006422 aspartyl-tRNA aminoacylation	0.0181844	2	30.0959	AT4G26870 AT4G33760
GO:0006577 amino-acid betaine metabolic process	0.0181844	2	30.0959	ALDH10A8 ALDH10A9
GO:0006578 amino-acid betaine biosynthetic process	0.0181844	2	30.0959	ALDH10A8 ALDH10A9
GO:0009132 nucleoside diphosphate metabolic process	0.0181844	8	3.7232	TIM ENOC PKP-ALPHA HXK1 APY2 AMK2 AT3G13930 LTA2
GO:0010086 embryonic root morphogenesis	0.0181844	2	30.0959	TIL1 BS1
GO:0010256 endomembrane system organization	0.0181844	9	3.41424	VAP27-2 AT1G09580 AT4G02030 AT4G24840 SYP43 AT1G31780 NSF AT5G11980 SYP41
GO:0010322 regulation of isopentenyl diphosphate biosynthetic process methylerythritol 4-phosphate pathway	0.0181844	2	30.0959	RIF10 NOA1
GO:0015884 folic acid transport	0.0181844	2	30.0959	AT2G32040 FOLT1
GO:0018130 heterocycle biosynthetic process	0.0181844	94	1.35403	ATX2 AT1G16350 AT1G18340 SUF4 AT1G51650 AT2G17320 ATP3 MUR1 UGP3 BZIP61 AT4G07950 KNAT1 PTAC14 AT4G26210 AT4G29480 LRL2 KTF1 HEMC AT5G08680 AT5G08690 5-FCL ATP5 P5CR HB-3 TRP1 ATS RPT4A AT5G47030 AMK2 SPCH RAV1 LDL1 RAV2 ERF7 SIGC TTL HDG2 OBP2 TIL1 ALB1 GER2 AT1G28310 ARF6 WRKY14 PLT2 TAF6B ZW2 AT1G68810 TCP15 ATWHY2 BS1 APL SMB FHY1 GL2 AT2G03500 EMB3114 AT2G40260 HEME2 AFO AT2G45250 GulLO5 AT3…
GO:0019285 glycine betaine biosynthetic process from choline	0.0181844	2	30.0959	ALDH10A8 ALDH10A9
GO:0031455 glycine betaine metabolic process	0.0181844	2	30.0959	ALDH10A8 ALDH10A9
GO:0031456 glycine betaine biosynthetic process	0.0181844	2	30.0959	ALDH10A8 ALDH10A9
GO:0070207 protein homotrimerization	0.0181844	2	30.0959	GAMMA CA2 GAMMA CA3
GO:0070681 glutaminyl-tRNAGln biosynthesis via transamidation	0.0181844	2	30.0959	AT4G32915 AT3G25660
GO:0098629 trans-Golgi network membrane organization	0.0181844	2	30.0959	SYP43 SYP41
GO:0006109 regulation of carbohydrate metabolic process	0.0184145	7	4.15798	OBP2 GCR1 IDD14 AT2G41800 RIF10 NOA1 AT5G04960
GO:0010053 root epidermal cell differentiation	0.0196649	10	3.09204	RRA3 LRL2 GCS1 GL2 BHLH32 RHD4 ANL2 IBR10 XIK maMYB
GO:0006888 endoplasmic reticulum to Golgi vesicle-mediated transport	0.022698	8	3.57575	AT1G09580 AT1G30630 AT1G30890 AT1G51160 AT2G30050 GOS12 AT3G23660 AT5G05010
GO:0006081 cellular aldehyde metabolic process	0.0234271	6	4.59089	ALDH3H1 TIM ICL RIF10 NOA1 SCP2
GO:0016072 rRNA metabolic process	0.0234271	16	2.29302	AT2G40360 AT3G03920 AT3G13180 AT3G24080 CP29 AT3G55170 NAP57 RRP41L AT5G02610 emb1138 AT1G12800 RIF10 AT1G70200 EMB3113 EMB269 AT5G66470
GO:0006793 phosphorus metabolic process	0.0240429	70	1.4158	AT5G24430 AT1G12730 AT1G16350 AT1G18340 RCN1 CIPK23 ATPI4K ALPHA AT1G51650 AT1G63110 SIK1 AT2G17320 AT2G20420 TIM CYCD2;1 AT2G22530 PID2 ENOC ATP3 AT3G07140 PKP-ALPHA CDC2 MUR1 RHD4 UGP3 CPK21 PLDGAMMA2 AT4G13720 CK1 AT4G26210 HXK1 AT4G29480 KDTA NUDX27 AT5G08680 AT5G08690 ATP5 RGP2 APY2 AT5G47030 AMK2 CKA1 GalAK GRIK1 GER2 AT1G19600 LpxC4 LpxC5 AT1G65950 RPI2 AT3G01820 EMB3119 AT3G13930 AAPT2 LT…
GO:0009245 lipid A biosynthetic process	0.0240429	3	11.2859	KDTA LpxC4 LpxC5
GO:0009653 anatomical structure morphogenesis	0.0240429	38	1.64474	GID1B AT5G39990 RRA3 AT3G08840 SPCH IDD14 TCP4 HXK1 LRL2 XIK HDG2 TIL1 AT1G31780 AT1G50120 AT1G51160 GCS1 POK BS1 GL2 RPT2b AT2G41800 AFO CYP38 AMT1;3 BHLH32 HEC2 MUR1 RHD4 ANL2 IBR10 AT5G11980 Cand7 AT5G23430 SCP2 maMYB REV DGL1 ASL1
GO:0046493 lipid A metabolic process	0.0240429	3	11.2859	KDTA LpxC4 LpxC5
GO:1901269 lipooligosaccharide metabolic process	0.0240429	3	11.2859	KDTA LpxC4 LpxC5
GO:1901271 lipooligosaccharide biosynthetic process	0.0240429	3	11.2859	KDTA LpxC4 LpxC5
GO:0006862 nucleotide transport	0.0242905	4	7.22301	ADNT1 AT5G05310 FOLT1 AZG2
GO:0006165 nucleoside diphosphate phosphorylation	0.0247547	7	3.90132	TIM ENOC PKP-ALPHA HXK1 AMK2 AT3G13930 LTA2
GO:1901362 organic cyclic compound biosynthetic process	0.0281163	98	1.32023	ATX2 AT1G16350 AT1G18340 SUF4 AT1G51650 AT2G17320 ATP3 MUR1 UGP3 BZIP61 AT4G07950 KNAT1 PTAC14 AT4G26210 AT4G29480 LRL2 KTF1 HEMC AT5G08680 AT5G08690 5-FCL ATP5 P5CR HB-3 TRP1 SQP1 ATS RPT4A AT5G47030 AMK2 SPCH RAV1 SMT2 LDL1 RAV2 ERF7 SIGC TTL HDG2 OBP2 TIL1 ALB1 GER2 AT1G28310 ARF6 WRKY14 PLT2 TAF6B ZW2 AT1G68810 TCP15 ATWHY2 BS1 APL SMB FHY1 GL2 AT2G03500 EMB3114 AT2G40260 HEME2 AT2G43420 AFO …
GO:0046939 nucleotide phosphorylation	0.0281296	7	3.80731	TIM ENOC PKP-ALPHA HXK1 AMK2 AT3G13930 LTA2
GO:0006811 ion transport	0.0281768	30	1.74525	CCC1 NHX5 IAR1 BAT1 AT2G23790 AMT1;3 AT4G22310 AT2G32040 ADNT1 CUE1 CIPK23 AT1G51650 AT2G16510 MGP1 ATP3 VDAC1 SULTR3;2 AT4G26210 AT4G26710 AT4G29480 AT4G32530 VHA-C3 AT5G05310 AT5G08680 AT5G08690 AT5G13430 ATP5 AT5G42420 AT5G47030 FOLT1
GO:0010054 trichoblast differentiation	0.0281768	9	3.12534	RRA3 LRL2 GL2 BHLH32 RHD4 ANL2 IBR10 XIK maMYB
GO:0006526 arginine biosynthetic process	0.0293386	3	10.4178	AT5G10920 WIN1 GLB1
GO:0019682 glyceraldehyde-3-phosphate metabolic process	0.0293386	3	10.4178	TIM RIF10 NOA1
GO:0001522 pseudouridine synthesis	0.030885	4	6.68797	AT1G34150 AT3G03920 AT3G06950 NAP57
GO:0010015 root morphogenesis	0.030885	16	2.20887	RRA3 LRL2 TIL1 GCS1 BS1 GL2 RPT2b CYP38 AMT1;3 BHLH32 RHD4 ANL2 IBR10 Cand7 XIK maMYB
GO:0019695 choline metabolic process	0.030885	2	22.5719	ALDH10A8 ALDH10A9
GO:0042351 de novo GDP-L-fucose biosynthetic process	0.030885	2	22.5719	MUR1 GER2
GO:0042450 arginine biosynthetic process via ornithine	0.030885	2	22.5719	AT5G10920 GLB1
GO:0051645 Golgi localization	0.030885	2	22.5719	AT5G05010 XIK
GO:0022613 ribonucleoprotein complex biogenesis	0.0323825	22	1.9173	AT1G13160 AT1G74270 AT2G40360 AT3G03920 AT3G13180 AT3G24080 CP29 AT3G55170 NAP57 AT5G02610 MOS7 emb1138 AT5G66470 AT5G67510 AT1G12800 AtNug2 TRIP-1 RIF10 RRP41L EMB269 AT1G70200 EMB3113
GO:0106074 aminoacyl-tRNA metabolism involved in translational fidelity	0.0351239	3	9.67367	TWN2 ALATS EMB2369
GO:0006487 protein N-linked glycosylation	0.0361959	5	4.90693	GCS1 ALG10 DGL1 AT3G57220 AT4G29735
GO:0009067 aspartate family amino acid biosynthetic process	0.0393521	5	4.80253	AT2G02765 MTHFR1 AK-LYS1 MTN1 AT1G14810
GO:0070727 cellular macromolecule localization	0.0393521	27	1.75379	AT1G09580 AT1G12730 AT1G12930 AT1G24310 AT1G63110 ARF3 AT2G30050 ARA4 SYP43 RABA5b AT3G08960 NSF AT4G10480 AT4G12650 AT4G27640 AT5G01590 MOS7 AT5G25100 SYP41 NTF2A EMB2083 TOC33 AT3G23660 UGT74B1 FTSH12 CYP79B3 cpHsc70-2
GO:0006650 glycerophospholipid metabolic process	0.0402466	10	2.73599	AT1G12730 ATPI4K ALPHA AT1G63110 AT2G22530 AT3G07140 RHD4 AAPT2 AT3G57170 GPAT3 PLDGAMMA2
GO:0015931 nucleobase-containing compound transport	0.0402466	10	2.73599	MOS7 ADNT1 AT1G24310 AT2G30050 AT4G30840 AT5G05310 GONST4 AT5G42420 FOLT1 AZG2
GO:1901607 alpha-amino acid biosynthetic process	0.0414731	11	2.57296	AT2G02765 MTHFR1 AT5G10920 AK-LYS1 P5CR TRP1 MTN1 AT1G14810 WIN1 GCR1 GLB1
GO:0045036 protein targeting to chloroplast	0.0420126	5	4.70248	AT5G01590 EMB2083 FTSH12 cpHsc70-2 TOC33
GO:0072596 establishment of protein localization to chloroplast	0.0420126	5	4.70248	AT5G01590 EMB2083 FTSH12 cpHsc70-2 TOC33
GO:0061024 membrane organization	0.0420983	14	2.25719	Plsp2A VAP27-2 AT2G25430 AT2G30050 GOS12 SYP43 AT3G23660 APG3 PTAC14 SYP41 RPL21C SKL1 NOA1 EMB269
GO:0016043 cellular component organization	0.0432432	87	1.32106	Plsp2A VAP27-2 AT1G09580 ERF1-2 AT1G24310 CCC1 EMB2279 QWRF2 AT1G65950 PFI FTSH12 AT2G25430 AT2G30050 ARPC1A EMB3114 GOS12 AT2G47020 SYP43 AT3G23660 AT3G29185 AT3G62790 APG3 AT4G02030 TRANS11 PTAC14 AT4G24840 XIK AT5G23430 SYP41 RPT4A FRA1 AT5G54920 ATGRIP AT5G66470 GAMMA CA2 PLT2 PARC6 ATX2 AT1G13160 RRA3 LDL1 MAP70-3 AT2G29020 PGAZAT TRIP-1 GAUT9 AT3G08840 QUA1 NSF AT5G04960 AT5G04970 AT5G05130…
GO:0009123 nucleoside monophosphate metabolic process	0.0456733	6	3.86947	AT1G16350 AT3G01820 UKL4 AMK2 AT5G50370 ADK1
GO:0010235 guard mother cell cytokinesis	0.0456733	2	18.0575	SCD1 CDC2
GO:0032469 endoplasmic reticulum calcium ion homeostasis	0.0456733	2	18.0575	AT4G24330 AT5G49945
GO:0042350 GDP-L-fucose biosynthetic process	0.0456733	2	18.0575	MUR1 GER2
GO:0046368 GDP-L-fucose metabolic process	0.0456733	2	18.0575	MUR1 GER2
GO:0097164 ammonium ion metabolic process	0.0456733	2	18.0575	ALDH10A8 ALDH10A9
GO:1902066 regulation of cell wall pectin metabolic process	0.0456733	2	18.0575	AT2G41800 AT5G04960
GO:1990481 mRNA pseudouridine synthesis	0.0456733	2	18.0575	AT1G34150 NAP57
GO:0009451 RNA modification	0.0476843	15	2.1429	AT1G34150 ALATS pde194 AT2G13440 AT3G03920 AT3G06950 AT3G13180 NAP57 IPT9 AT2G28450 AT3G21300 AT5G67220 MEF14 HEMC EMB2820
GO:0006913 nucleocytoplasmic transport	0.0486763	8	3.03488	AT1G12930 AT1G13160 AT1G24310 NTF2A AT2G30050 AT3G08960 AT4G27640 MOS7
GO:0051169 nuclear transport	0.0486763	8	3.03488	AT1G12930 AT1G13160 AT1G24310 NTF2A AT2G30050 AT3G08960 AT4G27640 MOS7
GO:0090558 plant epidermis development	0.0488747	14	2.20214	SPCH RRA3 LRL2 XIK HDG2 SCD1 GCS1 GL2 BHLH32 CDC2 RHD4 ANL2 IBR10 maMYB
GO:0009311 oligosaccharide metabolic process	0.0493358	7	3.32638	GID1B KDTA LpxC4 LpxC5 GCS1 SUC1 SWEETIE
GO:0018022 peptidyl-lysine methylation	0.0493358	7	3.32638	AT1G01920 PTAC14 ATX2 SUF4 AT3G58470 LDL1 AT2G03500
GO:0009084 glutamine family amino acid biosynthetic process	0.0493616	4	5.64297	AT5G10920 P5CR WIN1 GLB1
GO:0072598 protein localization to chloroplast	0.0496608	5	4.42586	AT5G01590 EMB2083 FTSH12 cpHsc70-2 TOC33
GO:0090304 nucleic acid metabolic process	0.0496608	123	1.24332	ATX2 TIL1 TWN2 AT1G18340 OGG1 SUF4 AT1G34150 ALATS AT1G54770 pde194 AT2G13440 AT2G40360 RIF10 AT3G03920 AT3G06950 ATKRS-1 AT3G13180 AT3G24080 U1-70K CP29 AT3G55170 NAP57 BZIP61 AT3G58140 AT4G00420 EMB2369 AT4G07950 KNAT1 AT4G13780 PTAC14 AT4G26870 RRP41L LRL2 AT4G32915 AT4G33760 AT4G35785 AT5G02610 AT5G03406 KTF1 HB-3 AT5G19210 IPT9 emb1138 AT5G26830 ATS RPT4A CPSF160 SPCH ATGRIP AT1G12800 RAV1 P…
GO:0005975 carbohydrate metabolic process	0.0513983	40	1.52642	TIM ENOC PGAZAT GalAK PKP-ALPHA GID1B HXK1 KDTA AT3G57220 LpxC4 LpxC5 AT1G28240 AT1G62330 BGLU21 SWEETIE GCS1 SUC1 GulLO5 GAUT9 AT3G13930 MNS2 ICL QUA1 LTA2 AT3G42950 AT3G57790 AT5G04960 AT5G04970 GAUT4 AT5G57330 OBP2 GCR1 IDD14 AT2G41800 RIF10 NOA1 CIB22 RGP2 ARAD2 EMB3119
GO:0006096 glycolytic process	0.0513983	6	3.71045	TIM ENOC PKP-ALPHA HXK1 AT3G13930 LTA2
GO:0006757 ATP generation from ADP	0.0513983	6	3.71045	TIM ENOC PKP-ALPHA HXK1 AT3G13930 LTA2
GO:0046031 ADP metabolic process	0.0513983	6	3.71045	TIM ENOC PKP-ALPHA HXK1 AT3G13930 LTA2
GO:0052546 cell wall pectin metabolic process	0.0534047	4	5.47197	AT1G28240 AT2G41800 QUA1 AT5G04960
GO:0046486 glycerolipid metabolic process	0.0547086	11	2.43422	AT1G12730 ATPI4K ALPHA AT1G63110 AT2G22530 AT3G07140 RHD4 AAPT2 AT3G57170 GPAT3 PLDGAMMA2 TIM
GO:0046488 phosphatidylinositol metabolic process	0.0556936	7	3.22456	AT1G12730 ATPI4K ALPHA AT1G63110 AT2G22530 AT3G07140 RHD4 AT3G57170
GO:0010675 regulation of cellular carbohydrate metabolic process	0.0562104	5	4.25885	OBP2 GCR1 IDD14 RIF10 NOA1
GO:0034220 ion transmembrane transport	0.0562104	22	1.79921	CCC1 NHX5 IAR1 AT2G23790 AMT1;3 AT4G22310 CUE1 CIPK23 BAT1 AT2G16510 VDAC1 SULTR3;2 AT4G26210 AT4G26710 AT4G29480 AT4G32530 VHA-C3 AT5G08680 AT5G08690 AT5G13430 AT5G42420 FOLT1
GO:0098662 inorganic cation transmembrane transport	0.0562944	15	2.08356	CCC1 NHX5 IAR1 AT2G23790 AMT1;3 CIPK23 AT2G16510 AT4G26210 AT4G26710 AT4G29480 AT4G32530 VHA-C3 AT5G08680 AT5G08690 AT5G13430
GO:0006661 phosphatidylinositol biosynthetic process	0.0565676	6	3.6115	AT1G12730 ATPI4K ALPHA AT1G63110 AT2G22530 AT3G07140 AT3G57170
GO:0048764 trichoblast maturation	0.0568351	8	2.9125	RRA3 LRL2 BHLH32 RHD4 ANL2 IBR10 XIK maMYB
GO:0048765 root hair cell differentiation	0.0568351	8	2.9125	RRA3 LRL2 BHLH32 RHD4 ANL2 IBR10 XIK maMYB
GO:0006796 phosphate-containing compound metabolic process	0.0580884	66	1.36112	AT5G24430 AT1G12730 AT1G16350 AT1G18340 RCN1 CIPK23 ATPI4K ALPHA AT1G51650 AT1G63110 SIK1 AT2G17320 AT2G20420 TIM CYCD2;1 AT2G22530 PID2 ENOC ATP3 AT3G07140 PKP-ALPHA CDC2 RHD4 CPK21 PLDGAMMA2 AT4G13720 CK1 AT4G26210 HXK1 AT4G29480 KDTA NUDX27 AT5G08680 AT5G08690 ATP5 APY2 AT5G47030 AMK2 CKA1 GalAK GRIK1 AT1G19600 LpxC4 LpxC5 AT1G65950 RPI2 AT3G01820 EMB3119 AT3G13930 AAPT2 LTA2 AT3G46280 AT3G571…
GO:0009135 purine nucleoside diphosphate metabolic process	0.0587012	6	3.56398	TIM ENOC PKP-ALPHA HXK1 AT3G13930 LTA2
GO:0009179 purine ribonucleoside diphosphate metabolic process	0.0587012	6	3.56398	TIM ENOC PKP-ALPHA HXK1 AT3G13930 LTA2
GO:0048469 cell maturation	0.0587012	8	2.8892	RRA3 LRL2 BHLH32 RHD4 ANL2 IBR10 XIK maMYB
GO:0009085 lysine biosynthetic process	0.0587399	3	7.52397	AT2G02765 AK-LYS1 AT1G14810
GO:0071071 regulation of phospholipid biosynthetic process	0.0587399	2	15.0479	RIF10 NOA1
GO:0098659 inorganic cation import across plasma membrane	0.0587399	3	7.52397	CCC1 NHX5 CIPK23
GO:1903725 regulation of phospholipid metabolic process	0.0587399	2	15.0479	RIF10 NOA1
GO:0046474 glycerophospholipid biosynthetic process	0.0599981	8	2.86627	AT1G12730 ATPI4K ALPHA AT1G63110 AT2G22530 AT3G07140 AAPT2 AT3G57170 GPAT3
GO:0006890 retrograde vesicle-mediated transport Golgi to endoplasmic reticulum	0.0604397	4	5.15929	AT3G07950 AT5G05010 AT1G30630 GNL1
GO:0042273 ribosomal large subunit biogenesis	0.0604397	7	3.12878	AT1G13160 AT1G74270 AT2G40360 AT3G13180 AT3G55170 AT5G02610 AT5G67510
GO:0080147 root hair cell development	0.0604397	7	3.12878	RRA3 LRL2 BHLH32 RHD4 IBR10 XIK maMYB
GO:0034613 cellular protein localization	0.0647741	25	1.69459	AT1G09580 AT1G12730 AT1G12930 AT1G24310 AT1G63110 ARF3 AT2G30050 ARA4 SYP43 RABA5b AT3G08960 NSF AT4G10480 AT4G12650 AT4G27640 AT5G01590 MOS7 AT5G25100 SYP41 NTF2A EMB2083 TOC33 AT3G23660 FTSH12 cpHsc70-2
GO:0016049 cell growth	0.0655736	18	1.88974	AT5G39990 LRL2 XIK SMT2 AT1G31780 SCD1 AT1G50120 SIK1 POK AT2G41800 MUR1 RHD4 IBR10 AT5G11980 AT5G23430 maMYB TTL DGL1
GO:0099587 inorganic ion import across plasma membrane	0.0662258	3	7.12797	CCC1 NHX5 CIPK23
GO:0019438 aromatic compound biosynthetic process	0.0666029	91	1.27978	ATX2 AT1G16350 AT1G18340 SUF4 AT1G51650 AT2G17320 ATP3 MUR1 UGP3 BZIP61 AT4G07950 KNAT1 PTAC14 AT4G26210 AT4G29480 LRL2 KTF1 HEMC AT5G08680 AT5G08690 5-FCL ATP5 HB-3 TRP1 ATS RPT4A AT5G47030 AMK2 SPCH RAV1 LDL1 RAV2 ERF7 SIGC HDG2 OBP2 TIL1 ALB1 GER2 AT1G28310 ARF6 WRKY14 PLT2 TAF6B ZW2 AT1G68810 TCP15 ATWHY2 BS1 APL SMB GL2 AT2G03500 EMB3114 AT2G40260 HEME2 AFO AT2G45250 AT3G01820 AT3G04450 AHL1…
GO:0002181 cytoplasmic translation	0.0691004	7	3.03852	ERF1-2 DRG1 AT1G74270 TRIP-1 AT3G53740 AT5G67510 AT3G44590
GO:0043628 ncRNA 3-prime-end processing	0.0714847	4	4.88041	NAP57 RRP41L AT1G28090 AT4G07950
GO:0048608 reproductive structure development	0.0714847	42	1.46752	FTSH12 PGAZAT AFO AHL18 GID1B AT4G22810 TCP15 TWN2 SUF4 APL AT2G03500 EMB2369 AT4G13780 HDG2 ARF6 ULP1D IDD14 PID2 TCP4 HEC2 XIK ATS GAMMA CAL1 ASL1 MEE4 ATX2 TIL1 RAV1 AT1G28240 EMB2279 RPL21C GAMMA CA2 GCR1 PFI RPI2 HB-3 PKP-ALPHA EDD1 CDC2 EMB269 SCP2 HSP81-2
GO:0000463 maturation of LSU-rRNA from tricistronic rRNA transcript (SSU-rRNA 5.8S rRNA LSU-rRNA)	0.0738548	3	6.77157	AT2G40360 AT3G55170 AT5G02610
GO:0006525 arginine metabolic process	0.0738548	3	6.77157	AT5G10920 WIN1 GLB1
GO:0006893 Golgi to plasma membrane transport	0.0738548	3	6.77157	NSF SYP43 SYP41
GO:0009185 ribonucleoside diphosphate metabolic process	0.0738548	6	3.34398	TIM ENOC PKP-ALPHA HXK1 AT3G13930 LTA2
GO:0061458 reproductive system development	0.0738548	42	1.46412	FTSH12 PGAZAT AFO AHL18 GID1B AT4G22810 TCP15 TWN2 SUF4 APL AT2G03500 EMB2369 AT4G13780 HDG2 ARF6 ULP1D IDD14 PID2 TCP4 HEC2 XIK ATS GAMMA CAL1 ASL1 MEE4 ATX2 TIL1 RAV1 AT1G28240 EMB2279 RPL21C GAMMA CA2 GCR1 PFI RPI2 HB-3 PKP-ALPHA EDD1 CDC2 EMB269 SCP2 HSP81-2
GO:0016051 carbohydrate biosynthetic process	0.0738548	16	1.94167	TIM GID1B KDTA AT3G57220 LpxC4 LpxC5 AT1G28240 GulLO5 GAUT9 QUA1 GAUT4 OBP2 GCR1 RGP2 ARAD2 EMB3119
GO:0010453 regulation of cell fate commitment	0.0745773	2	12.8982	SMB GL2
GO:0031119 tRNA pseudouridine synthesis	0.0745773	2	12.8982	AT1G34150 AT3G06950
GO:0070206 protein trimerization	0.0745773	2	12.8982	GAMMA CA2 GAMMA CA3
GO:0006996 organelle organization	0.0760614	56	1.37619	Plsp2A VAP27-2 AT1G09580 AT1G24310 EMB2279 QWRF2 AT1G65950 PFI AT2G25430 AT2G30050 ARPC1A EMB3114 GOS12 SYP43 AT3G23660 AT3G29185 AT3G62790 APG3 AT4G02030 PTAC14 AT4G24840 XIK AT5G23430 SYP41 FRA1 AT5G54920 ATGRIP AT5G66470 PLT2 PARC6 ATX2 AT1G13160 LDL1 MAP70-3 AT2G29020 AT5G05130 AUG5 FH6 AT1G18680 AT1G31780 RPL21C AT1G70200 TIM EMB3113 SKL1 NOA1 CDC2 NSF SVR7 KTF1 AT5G11980 AT5G13610 EMB269 em…
GO:0098655 cation transmembrane transport	0.0777495	16	1.92614	CCC1 NHX5 IAR1 AT2G23790 AMT1;3 CIPK23 BAT1 AT2G16510 AT4G26210 AT4G26710 AT4G29480 AT4G32530 VHA-C3 AT5G08680 AT5G08690 AT5G13430
GO:0015711 organic anion transport	0.0781158	8	2.69515	BAT1 AT4G22310 AT2G32040 ADNT1 CUE1 AT5G05310 AT5G42420 FOLT1
GO:0006886 intracellular protein transport	0.079111	20	1.77382	AT1G09580 AT1G12930 AT1G24310 ARF3 AT2G30050 ARA4 SYP43 RABA5b AT3G08960 AT4G10480 AT4G27640 AT5G01590 MOS7 SYP41 NTF2A EMB2083 TOC33 AT3G23660 FTSH12 cpHsc70-2
GO:0000413 protein peptidyl-prolyl isomerization	0.0799135	4	4.63013	AT4G34960 AT2G47320 CYP38 FKBP15-2
GO:0001708 cell fate specification	0.0799135	4	4.63013	AFO ATS GL2 KNAT1
GO:0006415 translational termination	0.0799135	3	6.44911	ERF1-2 AT2G47020 APG3
GO:0006553 lysine metabolic process	0.0799135	3	6.44911	AT2G02765 AK-LYS1 AT1G14810
GO:0015865 purine nucleotide transport	0.0799135	3	6.44911	ADNT1 AT5G05310 AZG2
GO:0051503 adenine nucleotide transport	0.0799135	3	6.44911	ADNT1 AT5G05310 AZG2
GO:1901292 nucleoside phosphate catabolic process	0.0799135	3	6.44911	AT4G13720 APY2 AT4G33140
GO:0031123 RNA 3-prime-end processing	0.08132	6	3.22456	RIF10 NAP57 RRP41L CPSF160 AT1G28090 AT4G07950
GO:0098660 inorganic ion transmembrane transport	0.0837257	16	1.90079	CCC1 NHX5 IAR1 AT2G23790 AMT1;3 CIPK23 AT2G16510 SULTR3;2 AT4G26210 AT4G26710 AT4G29480 AT4G32530 VHA-C3 AT5G08680 AT5G08690 AT5G13430
GO:0008652 cellular amino acid biosynthetic process	0.0839761	11	2.22682	AT2G02765 MTHFR1 AT5G10920 AK-LYS1 P5CR TRP1 MTN1 AT1G14810 WIN1 GCR1 GLB1
GO:1901605 alpha-amino acid metabolic process	0.0840789	14	2.00004	AT2G02765 MTHFR1 AT5G10920 AK-LYS1 P5CR GAD TRP1 D-CDES CYP79B3 MTN1 AT1G14810 WIN1 GCR1 GLB1
GO:0000911 cytokinesis by cell plate formation	0.0883152	5	3.64063	AT5G13260 SCD1 TPLATE CDC2 CLUB
GO:1901259 chloroplast rRNA processing	0.0889946	3	6.15597	CP29 AT1G12800 EMB3113
GO:0000055 ribosomal large subunit export from nucleus	0.0894347	2	11.2859	AT1G13160 MOS7
GO:0009052 pentose-phosphate shunt non-oxidative branch	0.0894347	2	11.2859	RPI2 EMB3119
GO:0010304 PSII associated light-harvesting complex II catabolic process	0.0894347	2	11.2859	NOL FTSH11
GO:0031334 positive regulation of protein-containing complex assembly	0.0894347	2	11.2859	RPT4A AT3G29185
GO:0033619 membrane protein proteolysis	0.0894347	2	11.2859	SPPL2 SPP
GO:0051180 vitamin transport	0.0894347	2	11.2859	AT2G32040 FOLT1
GO:1990573 potassium ion import across plasma membrane	0.0894347	2	11.2859	CCC1 CIPK23
GO:0018208 peptidyl-proline modification	0.0908266	5	3.58284	AT4G34960 AT5G53340 AT2G47320 CYP38 FKBP15-2
GO:0034654 nucleobase-containing compound biosynthetic process	0.0908266	82	1.2756	ATX2 AT1G16350 AT1G18340 SUF4 AT1G51650 AT2G17320 ATP3 MUR1 UGP3 BZIP61 AT4G07950 KNAT1 PTAC14 AT4G26210 AT4G29480 LRL2 KTF1 AT5G08680 AT5G08690 ATP5 HB-3 ATS RPT4A AT5G47030 AMK2 SPCH RAV1 LDL1 RAV2 ERF7 SIGC HDG2 OBP2 TIL1 GER2 AT1G28310 ARF6 WRKY14 PLT2 TAF6B ZW2 AT1G68810 TCP15 ATWHY2 BS1 APL SMB GL2 AT2G03500 EMB3114 AT2G40260 AFO AT2G45250 AT3G01820 AT3G04450 AHL19 PTAC13 AT3G13180 TCP4 IAA…
GO:0003006 developmental process involved in reproduction	0.0934661	48	1.39261	FTSH12 PGAZAT AFO AHL18 GID1B AT4G22810 TCP15 TWN2 SUF4 APL AT2G03500 EMB2369 AT4G13780 HDG2 ARF6 ULP1D IDD14 PID2 TCP4 HEC2 LRL2 XIK ATS GAMMA CAL1 ASL1 MEE4 ATX2 TIL1 RAV1 AT1G28240 EMB2279 AT1G31780 RPL21C GAMMA CA2 GCR1 AT1G50120 POK PFI RPI2 HB-3 UNE7 PKP-ALPHA EDD1 CDC2 AT5G11980 EMB269 SCP2 HSP81-2
GO:0009066 aspartate family amino acid metabolic process	0.095401	5	3.52686	AT2G02765 MTHFR1 AK-LYS1 MTN1 AT1G14810
GO:0015748 organophosphate ester transport	0.095401	5	3.52686	ADNT1 CUE1 AT5G05310 FOLT1 AZG2
GO:0015995 chlorophyll biosynthetic process	0.095401	5	3.52686	ALB1 HEME2 HEMC RIF10 EMB3143
GO:0072659 protein localization to plasma membrane	0.0956893	3	5.88832	NSF SYP43 SYP41
GO:0003002 regionalization	0.102449	9	2.36218	AFO OBP2 EMB3113 ASL1 SMT2 SMB AT4G02030 KNAT1 REV
GO:0072503 cellular divalent inorganic cation homeostasis	0.102556	4	4.19942	IAR1 AT2G23790 AT4G24330 AT5G49945
GO:0015994 chlorophyll metabolic process	0.102981	6	3.00959	NOL ALB1 HEME2 HEMC RIF10 EMB3143
GO:0006591 ornithine metabolic process	0.107083	2	10.032	AT5G10920 GLB1
GO:0009939 positive regulation of gibberellic acid mediated signaling pathway	0.107083	2	10.032	GID1B GCR1
GO:0032456 endocytic recycling	0.107083	2	10.032	POK AT4G02030
GO:0045596 negative regulation of cell differentiation	0.107083	2	10.032	HDG2 GL2
GO:0046487 glyoxylate metabolic process	0.107083	2	10.032	ICL SCP2
GO:2001289 lipid X metabolic process	0.107083	2	10.032	LpxC4 LpxC5
GO:0006497 protein lipidation	0.109849	5	3.36894	AT1G12730 AT1G63110 AT2G22530 AT3G07140 AT3G57170
GO:0042158 lipoprotein biosynthetic process	0.109849	5	3.36894	AT1G12730 AT1G63110 AT2G22530 AT3G07140 AT3G57170
GO:0008643 carbohydrate transport	0.112544	8	2.4568	GONST2 SUC1 AT2G44280 AT4G32390 AT5G05820 GONST4 CUE1 AT5G42420
GO:0051668 localization within membrane	0.112544	9	2.30849	AT1G24310 POK AT4G02030 NSF AT4G10480 AT4G12650 AT5G25100 SYP43 SYP41
GO:0043414 macromolecule methylation	0.112561	12	2.02136	AT1G01920 AT2G13440 AT3G13180 PTAC14 ATX2 SUF4 AT2G28450 AT3G21300 AT3G58470 LDL1 KTF1 AT2G03500
GO:0031425 chloroplast RNA processing	0.114215	3	5.41725	EMB2279 RIF10 SVR7
GO:0046148 pigment biosynthetic process	0.115508	8	2.4402	HEMC ALB1 HEME2 TCP15 RIF10 BHLH32 GLB1 EMB3143
GO:0040007 growth	0.120422	25	1.57186	AT5G39990 ERF1-2 SCD1 BS1 APG3 AT4G30410 PLT2 LRL2 XIK SMT2 AT1G31780 AT1G50120 SIK1 POK HB-3 AT2G41800 AFO MUR1 RHD4 IBR10 AT5G11980 AT5G23430 maMYB TTL DGL1
GO:0048444 floral organ morphogenesis	0.121918	4	3.92555	GID1B IDD14 AFO HEC2
GO:0006488 dolichol-linked oligosaccharide biosynthetic process	0.123426	2	9.02876	AT3G57220 ALG10
GO:0009086 methionine biosynthetic process	0.123426	3	5.2089	MTHFR1 MTN1 AT1G14810
GO:0009088 threonine biosynthetic process	0.123426	2	9.02876	AT1G14810 AK-LYS1
GO:0042157 lipoprotein metabolic process	0.123426	5	3.22456	AT1G12730 AT1G63110 AT2G22530 AT3G07140 AT3G57170
GO:0043648 dicarboxylic acid metabolic process	0.123426	6	2.85119	NAD-ME1 AK-LYS1 GAD AT1G14810 mMDH2 KDTA
GO:0046578 regulation of Ras protein signal transduction	0.123426	2	9.02876	SCD1 GNL1
GO:0051056 regulation of small GTPase mediated signal transduction	0.123426	2	9.02876	SCD1 GNL1
GO:0051568 histone H3-K4 methylation	0.123426	3	5.2089	ATX2 SUF4 LDL1
GO:0072337 modified amino acid transport	0.123426	2	9.02876	AT2G32040 FOLT1
GO:1902183 regulation of shoot apical meristem development	0.123426	2	9.02876	AFO AT5G20740
GO:1990778 protein localization to cell periphery	0.123426	3	5.2089	NSF SYP43 SYP41
GO:0006414 translational elongation	0.12553	6	2.82149	AT1G07930 AT4G02930 AT1G09640 AT3G08740 AT3G44590 AT5G09850
GO:0000470 maturation of LSU-rRNA	0.125549	4	3.84202	AT2G40360 AT3G13180 AT3G55170 AT5G02610
GO:0007389 pattern specification process	0.126798	10	2.12942	AFO OBP2 EMB3113 ASL1 SMT2 PLT2 SMB AT4G02030 KNAT1 REV
GO:0000096 sulfur amino acid metabolic process	0.127874	5	3.17914	MTHFR1 D-CDES MTN1 AT1G14810 SWEETIE
GO:0006779 porphyrin-containing compound biosynthetic process	0.127874	5	3.17914	HEMC ALB1 HEME2 RIF10 EMB3143
GO:0072594 establishment of protein localization to organelle	0.12894	12	1.96277	AT1G12930 AT1G24310 AT2G30050 AT3G08960 AT4G27640 AT5G01590 MOS7 NTF2A EMB2083 FTSH12 cpHsc70-2 TOC33
GO:0051093 negative regulation of developmental process	0.129338	8	2.36046	HDG2 SUF4 TIL1 RAV1 GL2 AT2G03500 AT2G41800 HSP81-2
GO:0042398 cellular modified amino acid biosynthetic process	0.130912	3	5.01598	5-FCL ALDH10A8 ALDH10A9
GO:0009664 plant-type cell wall organization	0.13248	8	2.34513	AT1G28240 AT2G41800 QUA1 ANL2 AT5G04960 FRA1 DGL1 PGAZAT
GO:0048767 root hair elongation	0.13248	5	3.13499	LRL2 RHD4 IBR10 XIK maMYB
GO:0098656 anion transmembrane transport	0.13248	8	2.34513	CCC1 AT4G22310 CUE1 BAT1 VDAC1 SULTR3;2 AT5G42420 FOLT1
GO:0009888 tissue development	0.135182	25	1.54391	AFO SPCH RRA3 PLT2 LRL2 MTN1 XIK ATS HDG2 SCD1 AT1G51160 GCS1 APL GL2 RPT2b HB-3 BHLH32 CDC2 RHD4 ANL2 KNAT1 IBR10 AT5G20740 maMYB REV
GO:0006102 isocitrate metabolic process	0.140533	2	8.20796	cICDH IDH-VI
GO:0010158 abaxial cell fate specification	0.140533	2	8.20796	AFO ATS
GO:0018026 peptidyl-lysine monomethylation	0.140533	2	8.20796	AT1G01920 PTAC14
GO:0019288 isopentenyl diphosphate biosynthetic process methylerythritol 4-phosphate pathway	0.140533	2	8.20796	RIF10 NOA1
GO:0031118 rRNA pseudouridine synthesis	0.140533	2	8.20796	AT3G03920 NAP57
GO:0042780 tRNA 3-prime-end processing	0.140533	2	8.20796	AT1G28090 AT4G07950
GO:0042440 pigment metabolic process	0.142373	9	2.1727	HEMC NOL ALB1 HEME2 TCP15 RIF10 BHLH32 GLB1 EMB3143
GO:0045017 glycerolipid biosynthetic process	0.142373	8	2.30032	AT1G12730 ATPI4K ALPHA AT1G63110 AT2G22530 AT3G07140 AAPT2 AT3G57170 GPAT3
GO:0033014 tetrapyrrole biosynthetic process	0.142772	5	3.05026	HEMC ALB1 HEME2 RIF10 EMB3143
GO:0022406 membrane docking	0.144296	4	3.6115	VAP27-2 SYP43 RAB8 SYP41
GO:0140056 organelle localization by membrane tethering	0.144296	4	3.6115	VAP27-2 SYP43 RAB8 SYP41
GO:0016197 endosomal transport	0.148934	5	3.00959	AT1G50120 POK AT4G02030 VPS54 CLUB
GO:0045037 protein import into chloroplast stroma	0.150315	3	4.67005	AT5G01590 EMB2083 FTSH12
GO:0071695 anatomical structure maturation	0.152014	10	2.04271	RRA3 LRL2 GCR1 PKP-ALPHA BHLH32 RHD4 ANL2 IBR10 XIK maMYB
GO:0009225 nucleotide-sugar metabolic process	0.152098	4	3.54069	MUR1 UGP3 RGP2 GER2
GO:0006778 porphyrin-containing compound metabolic process	0.156883	6	2.62974	HEMC NOL ALB1 HEME2 RIF10 EMB3143
GO:0060560 developmental growth involved in morphogenesis	0.157482	14	1.78535	AT5G39990 LRL2 XIK AT1G31780 AT1G50120 POK AT2G41800 MUR1 RHD4 IBR10 AT5G11980 AT5G23430 maMYB DGL1
GO:0018193 peptidyl-amino acid modification	0.157563	19	1.62449	AT1G01920 CPK21 PTAC14 CK1 AT4G34960 AT5G24430 DGL1 CKA1 ATX2 SUF4 ULP1D AT5G53340 AT2G47320 CYP38 AT3G58470 HEMC FKBP15-2 LDL1 AT2G03500
GO:0044255 cellular lipid metabolic process	0.157596	27	1.48644	AT1G12730 AT1G43580 ATPI4K ALPHA AT1G63110 AT2G22530 TSC10A AT3G07140 RHD4 PLDGAMMA2 IBR10 KDTA CYP77B1 UGP3 LpxC4 LpxC5 AAPT2 AT3G57170 AT3G57220 GPAT3 ALG10 KCS20 SCP2 HTH TIM RIF10 NOA1 GLB1
GO:0006812 cation transport	0.158152	17	1.67564	CCC1 NHX5 IAR1 AT2G23790 AMT1;3 ADNT1 CIPK23 BAT1 AT2G16510 AT4G26210 AT4G26710 AT4G29480 AT4G32530 VHA-C3 AT5G08680 AT5G08690 AT5G13430
GO:0009312 oligosaccharide biosynthetic process	0.158692	4	3.4726	GID1B KDTA LpxC4 LpxC5
GO:0043171 peptide catabolic process	0.158692	2	7.52397	AT3G57470 OXP1
GO:0000910 cytokinesis	0.158809	6	2.60445	AT3G29185 AT5G13260 SCD1 TPLATE CDC2 CLUB
GO:0006555 methionine metabolic process	0.158809	3	4.51438	MTHFR1 MTN1 AT1G14810
GO:0031503 protein-containing complex localization	0.158809	3	4.51438	AT1G13160 MOS7 AT4G24840
GO:0033013 tetrapyrrole metabolic process	0.158809	6	2.60445	HEMC NOL ALB1 HEME2 RIF10 EMB3143
GO:0098657 import into cell	0.171869	3	4.36875	CCC1 NHX5 CIPK23
GO:0051640 organelle localization	0.173518	8	2.18879	VAP27-2 AT1G13160 SYP43 RAB8 AT5G05010 MOS7 XIK SYP41
GO:0000003 reproduction	0.177101	56	1.28654	FTSH12 PGAZAT AFO CDC2 AHL18 GID1B AT4G22810 ATGRIP TCP15 TWN2 SUF4 APL AT2G03500 EMB2369 AT4G13780 HDG2 ARF6 ULP1D IDD14 RPT2b PID2 TCP4 HEC2 LRL2 MTN1 XIK ATS GAMMA CAL1 ASL1 MEE4 ATX2 TIL1 RAV1 AT1G28240 EMB2279 AT1G31780 RPL21C GAMMA CA2 GCR1 AT1G50120 POK PFI SUC1 RPI2 SPP TIM HB-3 AT2G40360 UNE7 PKP-ALPHA EDD1 UNE11 AT5G11980 EMB269 SCP2 HSP81-2
GO:0007034 vacuolar transport	0.177101	6	2.53143	POK AT4G02030 VPS54 SYP43 ADL6 SYP41
GO:0006566 threonine metabolic process	0.177403	2	6.9452	AT1G14810 AK-LYS1
GO:0015866 ADP transport	0.177403	2	6.9452	ADNT1 AT5G05310
GO:0030154 cell differentiation	0.177403	25	1.48891	AFO RRA3 AT1G22910 SUF4 ATS SPCH REV HDG2 LRL2 XIK AT1G31780 AT1G50120 GCS1 POK SMB GL2 BHLH32 CDC2 AT3G49080 RHD4 ANL2 KNAT1 IBR10 AT5G11980 maMYB
GO:0032984 protein-containing complex disassembly	0.177403	5	2.82149	ERF1-2 AT2G47020 APG3 AT5G23430 NSF
GO:0110095 cellular detoxification of aldehyde	0.177403	2	6.9452	ALDH10A8 ALDH10A9
GO:1901679 nucleotide transmembrane transport	0.177403	2	6.9452	FOLT1 AZG2
GO:0045488 pectin metabolic process	0.17983	8	2.16258	PGAZAT AT1G28240 GAUT9 QUA1 AT5G04960 AT5G04970 GAUT4 AT2G41800
GO:0098739 import across plasma membrane	0.180927	3	4.23223	CCC1 NHX5 CIPK23
GO:0010393 galacturonan metabolic process	0.184299	8	2.1497	PGAZAT AT1G28240 GAUT9 QUA1 AT5G04960 AT5G04970 GAUT4 AT2G41800
GO:0090698 post-embryonic plant morphogenesis	0.187919	9	2.03147	GID1B SPCH IDD14 TCP4 AFO CYP38 AMT1;3 HEC2 SCP2
GO:0009908 flower development	0.190481	19	1.57671	PGAZAT GID1B TCP15 SUF4 APL AT2G03500 AHL18 HDG2 ARF6 IDD14 HEC2 XIK ATS ASL1 RAV1 GAMMA CA2 GCR1 AFO HSP81-2
GO:0032787 monocarboxylic acid metabolic process	0.190481	19	1.57671	NAD-ME1 TIM ENOC PKP-ALPHA IBR10 HXK1 CYP77B1 GalAK AT3G13930 ICL LTA2 KCS20 SCP2 AT1G43580 HTH CYP79B3 RIF10 NOA1 GLB1
GO:0006835 dicarboxylic acid transport	0.192372	3	4.10398	AT2G32040 BAT1 FOLT1
GO:0009718 anthocyanin-containing compound biosynthetic process	0.192372	3	4.10398	TCP15 BHLH32 GLB1
GO:0044272 sulfur compound biosynthetic process	0.192372	8	2.12441	MTHFR1 UGP3 MTN1 AT1G14810 LTA2 OBP2 UGT74B1 CYP79B3
GO:0006490 oligosaccharide-lipid intermediate biosynthetic process	0.19633	2	6.44911	AT3G57220 ALG10
GO:0031126 sno(s)RNA 3-prime-end processing	0.19633	2	6.44911	NAP57 RRP41L
GO:0048579 negative regulation of long-day photoperiodism flowering	0.19633	2	6.44911	TIL1 AT2G03500
GO:0110096 cellular response to aldehyde	0.19633	2	6.44911	ALDH10A8 ALDH10A9
GO:1902652 secondary alcohol metabolic process	0.19633	2	6.44911	cICDH IDH-VI

## Sheet: Col-0_K9_UC
Supplementary Dataset S10. GO enrichment analysis of genes in clusters C4 and C5 categorized by H3K9me3 or H3K4me3 status during the AR-to-GS transition.
Col C4 and C5 genes with neither differential nor common H3K9me3 peaks.
Pathway	Enrichment FDR	# of Genes	Fold Enrichment	Genes
GO:0044281 small molecule metabolic process	2.36052e-19	249	1.87012	PDH-E1 ALPHA FKGP URH2 5PTASE13 PAI1 GA3OX1 ATKDSA2 PSP AK-HSDH I ACBP6 NIA2 GATB ETFALPHA AT1G56190 PANK1 GAD2 BGLU22 AT1G66430 AT1G66530 MES15 TAA1 AT1G72810 OTC RHM1 AtkdsA1 GAPCP-1 GA3OX2 IMD2 PDE345 THY-1 AT2G17340 AT2G19680 RNR1 AAT ACL OVA4 ASA2 AT2G34590 APG10 URH1 AT2G37500 UXS4 AT3G02630 BGLU25 APY1 THA2 CYSD1 AT3G05190 MEE32 AT3G06460 PYK10 AT3G12290 RHM3 AT3G17940 GAPA AT3G44740 DUT1 …
GO:0006082 organic acid metabolic process	1.83008e-13	171	1.90543	PDH-E1 ALPHA PAI1 GA3OX1 PSP AK-HSDH I ACBP6 NIA2 GATB ETFALPHA AT1G56190 GAD2 BGLU22 AT1G66530 MES15 TAA1 AT1G72810 OTC GAPCP-1 GA3OX2 IMD2 PDE345 AAT ACL OVA4 ASA2 AT2G34590 APG10 AT2G37500 AT3G02630 BGLU25 THA2 CYSD1 AT3G05190 MEE32 AT3G06460 PYK10 AT3G44740 TSA1 TPI OASC AT3G59890 AT3G60510 NAD-ME2 AT4G02610 HCD1 FAH2 AT4G20930 TAR2 AT4G24830 ACO2 GLDP1 AT4G35220 SHM1 GA20OX3 GDH2 AT5G09300 A…
GO:0043436 oxoacid metabolic process	1.83008e-13	166	1.92043	PDH-E1 ALPHA PAI1 PSP AK-HSDH I ACBP6 NIA2 GATB ETFALPHA AT1G56190 GAD2 BGLU22 AT1G66530 MES15 TAA1 AT1G72810 OTC GAPCP-1 IMD2 PDE345 AAT ACL OVA4 ASA2 AT2G34590 APG10 AT2G37500 AT3G02630 BGLU25 THA2 CYSD1 AT3G05190 MEE32 AT3G06460 PYK10 AT3G44740 TSA1 TPI OASC AT3G59890 AT3G60510 NAD-ME2 AT4G02610 HCD1 FAH2 AT4G20930 TAR2 AT4G24830 ACO2 GLDP1 AT4G35220 SHM1 GDH2 AT5G09300 ASN3 PAS2 CARAB-AK-LYS …
GO:0019752 carboxylic acid metabolic process	1.12633e-12	150	1.9508	PDH-E1 ALPHA PAI1 PSP AK-HSDH I ACBP6 GATB ETFALPHA AT1G56190 GAD2 AT1G66530 MES15 TAA1 AT1G72810 OTC GAPCP-1 IMD2 PDE345 AAT ACL OVA4 ASA2 AT2G34590 APG10 AT2G37500 AT3G02630 THA2 CYSD1 AT3G05190 MEE32 AT3G06460 AT3G44740 TSA1 TPI OASC AT3G59890 AT3G60510 NAD-ME2 AT4G02610 HCD1 FAH2 AT4G20930 TAR2 AT4G24830 ACO2 GLDP1 AT4G35220 SHM1 GDH2 AT5G09300 ASN3 PAS2 CARAB-AK-LYS EMB2247 GDH1 AT5G21060 EM…
GO:0044283 small molecule biosynthetic process	7.82856e-12	116	2.10884	PAI1 GA3OX1 ATKDSA2 PSP AK-HSDH I AT1G56190 AT1G72810 OTC AtkdsA1 GA3OX2 IMD2 ASA2 APG10 AT2G37500 THA2 CYSD1 MEE32 AT3G06460 TSA1 TPI SBPASE OASC AT3G59890 AT4G02610 AT4G24830 GPP1 SHM1 GA20OX3 ASN3 PAS2 CARAB-AK-LYS AT5G15070 AT5G21060 SOS4 ACLB-2 GS1 ASN2 UGD1 GER1 AAT UGD2 LIL3:1 AT4G29530 AT4G34840 DHS1 UGD3 CAC2 UDG4 PLR1 ADCL AT5G63380 KCS2 ADS4 KCS3 NAS3 AOC4 KCS5 ACC2 MTK DWF5 NAS4 KAS I…
GO:0016053 organic acid biosynthetic process	8.13087e-11	94	2.22989	PAI1 GA3OX1 PSP AK-HSDH I AT1G72810 OTC GA3OX2 IMD2 ASA2 APG10 AT2G37500 THA2 CYSD1 MEE32 AT3G06460 TSA1 OASC AT3G59890 AT4G02610 AT4G24830 SHM1 GA20OX3 ASN3 PAS2 CARAB-AK-LYS AT5G21060 ACLB-2 ASN2 UGD1 AAT UGD2 AT4G34840 DHS1 UGD3 CAC2 UDG4 ADCL AT5G63380 KCS2 ADS4 KCS3 NAS3 AOC4 KCS5 ACC2 MTK NAS4 KAS III BDG1 mtACP2 KCS6 WAT1 MOD1 KCS8 AT2G19940 ACL KCS10 PAL1 AT3G02630 BCE2 AT3G28760 AAO2 APR…
GO:0046394 carboxylic acid biosynthetic process	9.1846e-11	90	2.26523	PAI1 PSP AK-HSDH I AT1G72810 OTC IMD2 ASA2 APG10 AT2G37500 THA2 CYSD1 MEE32 AT3G06460 TSA1 OASC AT3G59890 AT4G02610 AT4G24830 SHM1 ASN3 PAS2 CARAB-AK-LYS AT5G21060 ACLB-2 ASN2 UGD1 UGD2 AT4G34840 DHS1 UGD3 CAC2 UDG4 ADCL AT5G63380 KCS2 ADS4 KCS3 NAS3 AOC4 KCS5 ACC2 MTK NAS4 KAS III BDG1 mtACP2 KCS6 WAT1 MOD1 KCS8 AT2G19940 AAT ACL KCS10 PAL1 AT3G02630 BCE2 AT3G28760 AAO2 APR1 AT4G13050 FAH2 APR3 …
GO:1901135 carbohydrate derivative metabolic process	1.1432e-10	117	2.009	PDH-E1 ALPHA FKGP URH2 AT1G12230 AT1G16560 AT1G16570 UGD1 AT1G27330 AT1G27520 MNS3 AT1G53710 AT1G56190 PANK1 BGLU22 EBS1 AT1G77350 RHM1 GAPCP-1 PDE345 AT2G01720 THY-1 AT2G17340 AT2G19680 RNR1 AT2G27340 AT2G34590 DAD2 XEG113 URH1 GLY1 AT2G48030 AT3G01380 BGLU25 AT3G07690 PYK10 RHM3 UGD2 DUT1 AT3G54470 TPI SBPASE HIT3 AT4G02120 AT4G17910 ChiC SQD1 THY-2 UGD3 RGP5 AT5G17250 DRT101 PYR6 MK ACS UDG4 A…
GO:0005975 carbohydrate metabolic process	1.73853e-08	149	1.71502	5PTASE13 ATKDSA2 XXT4 PGM3 GUT2 AT1G56190 AT1G66430 AtkdsA1 GAPCP-1 PDE345 AT2G15440 XEG113 SBE2.1 UXS4 LSF1 LSF2 AT3G17940 GAPA PHS2 AT3G47000 AT3G47010 SEX4 TPI SBPASE RGXT1 GPP1 XXT3 AT5G15070 PME5 BXL1 XK-2 ATTPPA PGM GS1 UXS3 AT5G63680 PPa1 GER1 MAN2 DPE2 PFK1 PFK7 PDH-E1 ALPHA FKGP AT1G02360 AT1G02460 GATL5 AT1G05650 AT1G05660 GAUT6 SEX1 XTH8 PMEPCRA AT1G12230 ATBETAFRUCT4 SUC2 AT1G27520 RW…
GO:1901137 carbohydrate derivative biosynthetic process	2.37647e-08	77	2.17978	PDH-E1 ALPHA FKGP AT1G16560 AT1G16570 UGD1 AT1G27330 AT1G53710 PANK1 EBS1 AT1G77350 RHM1 AT2G01720 THY-1 AT2G17340 AT2G19680 RNR1 AT2G27340 AT2G34590 DAD2 XEG113 AT2G48030 AT3G01380 RHM3 UGD2 DUT1 AT3G54470 TPI AT4G02120 AT4G17910 SQD1 THY-2 UGD3 AT5G17250 DRT101 PYR6 ACS UDG4 ACLB-2 SOT18 SOT16 AT1G74800 AT3G06440 CYP83B1 UK/UPRT1 AT1G08280 PUR2 AT1G21480 GALT1 GUT2 AT1G27520 MNS3 AT1G32930 EMB3…
GO:0006793 phosphorus metabolic process	1.75722e-07	240	1.46415	AT1G01540 ARR4 AT2G31800 NP3 AT4G16970 PPa1 PDH-E1 ALPHA FKGP 5PTASE13 SUB AT1G11280 AT1G12230 SDS CYCA2;3 AT1G16560 CDKD1;3 PSP IBS1 CYCA3;2 AT1G52310 AT1G53710 CYP59 AT1G55200 AT1G56190 PANK1 NIK3 AT1G60890 CYCA1;2 SNRK2-8 RHM1 GAPCP-1 AT1G80870 PDE345 THY-1 AT2G17340 PPa2 AT2G19680 PLA2-BETA AT2G20050 SRF1 RNR1 AT2G25220 AT2G27340 SIP4 AT2G34590 GLY1 AT2G45340 AT2G48030 AT3G01380 APY1 AT3G0505…
GO:0055086 nucleobase-containing small molecule metabolic process	1.75722e-07	67	2.21434	PDH-E1 ALPHA FKGP URH2 AT1G56190 PANK1 RHM1 GAPCP-1 PDE345 THY-1 AT2G17340 AT2G19680 RNR1 AT2G34590 URH1 APY1 RHM3 DUT1 AT3G54470 TPI HIT3 AT4G02120 THY-2 NAPRT1 PYD2 RGP5 DRT101 PYR6 MK ACS ACLB-2 AT5G63680 UGD1 UGD2 UGLYAH PFK1 UGD3 UDG4 UK/UPRT1 PFK7 PUR2 EMB3003 ACC2 AT1G54220 UKL3 EBS1 GER1 PFK5 AT2G38680 UXS4 AT3G25400 TSO2 UPP AT4G09520 AT4G26910 AT4G34840 AT5G02080 APT5 BUD2 NIC2 CAC2 AT5…
GO:0008610 lipid biosynthetic process	3.49043e-07	94	1.89623	CER1 CYP51G1 LAG13 GA3OX1 AT1G16560 CYP97A3 AT1G33750 DWF5 AT1G53710 AT1G60890 GA3OX2 AT2G27340 SMO2-2 AT2G37700 AT2G48030 AT3G01380 AT3G03990 AT3G06460 AT3G49210 FK SMO1-1 CYP702A2 AT4G17910 SMO1-2 SQD1 GA20OX3 PI-4KBETA2 PAS2 SMT1 AT5G17250 MK FPS1 ACLB-2 CER3 ATH13 AT1G26640 PMEAMT CAS1 LIL3:1 CAC2 AT5G63380 GPAT4 KCS2 ADS4 KCS3 ERG28 AOC4 SBH2 KCS5 ACC2 3BETAHSD/D1 AT1G57600 KAS III BDG1 mtAC…
GO:1901566 organonitrogen compound biosynthetic process	9.86737e-07	194	1.50434	PDH-E1 ALPHA RRP4 PAI1 LAG13 AT1G16560 AT1G16570 PSP SPDS1 UGD1 AT1G27330 AK-HSDH I AT1G47278 GATB AT1G53710 PANK1 SCO1 AT1G64880 AT1G66530 SPDS2 EBS1 AT1G72810 AT1G74470 OTC AT1G77350 IMD2 AT2G01720 THY-1 AT2G17340 AT2G18110 AT2G19680 AT2G19740 OVA4 AT2G27340 ASA2 AT2G34590 DAD2 XEG113 APG10 AT2G37500 AT2G40010 AT2G44065 AT2G48030 AT3G01380 AT3G01790 THA2 CYSD1 AT3G06460 NSP4 UGD2 AT3G44740 DUT1…
GO:0022402 cell cycle process	1.19487e-06	71	2.0526	PRD3 SDS CYCA2;3 CENP-C AT1G20570 MCM2 CYCA3;2 UBC20 AT1G65010 CYCA1;2 APC6 AT1G79890 MCM4 CDC6 CSLD3 LGO SCO3 BUB3.1 AT3G43610 EB1a CYCD3;3 GCP4 TUBG1 ORC1B AT4G15890 AT4G22860 ESP ATK2 CYCD3;1 RHL2 GCP2 CYCD4;2 AUG7 RAD51 BIN4 MIS12 ATR CYCA3;1 SMC3 ATK3 MPS1 SMC2 CYCD4;1 ATRAD17 ICU2 CYCD3;2 CKS1 WEE1 AT1G12790 AT3G10440 AT3G44050 AT5G18700 AT5G44040 SERK2 AT1G48360 SERK1 POK1 DEL1 PC-MYB1 CTF…
GO:0090558 plant epidermis development	1.87223e-06	50	2.37222	XIH STOMAGEN ZFP8 GN CYCA2;3 HDG12 NTL8 AT3G11600 ERL2 PI-4KBETA2 AN SUB EXPA7 RSH2 AT1G19835 RSL4 ACT8 PEN3 FAS1 RHD6 AT1G74800 STI P4H5 ER GRL XEG113 ACT1 ABCB4 P4H2 AT3G06440 ACT2 TOP6B VTI13 AT3G43960 CYCD3;3 TUBG1 HAM3 ATMYC1 FZR2 UTr7 CYCD3;1 GCP2 CYCD4;2 PIR121 BIN4 SOS4 FAS2 CYCD4;1 AT5G65590 CYCD3;2
GO:0006520 cellular amino acid metabolic process	1.99214e-06	68	2.05761	PAI1 PSP AK-HSDH I GATB GAD2 AT1G66530 TAA1 AT1G72810 OTC IMD2 AAT OVA4 ASA2 APG10 AT2G37500 THA2 CYSD1 AT3G44740 TSA1 OASC AT3G60510 AT4G02610 AT4G20930 TAR2 AT4G24830 GLDP1 AT4G35220 SHM1 GDH2 AT5G09300 ASN3 CARAB-AK-LYS EMB2247 GDH1 AT5G21060 EMB1030 ALDH12A1 ASN2 CHY1 AT4G34840 ADCL AT1G28350 MTK AT1G71180 WAT1 AT1G77670 AT2G19940 AT2G33840 PAL1 MEE32 AT3G16565 AT3G28760 AT3G59890 AT4G02120 A…
GO:0007049 cell cycle	5.68473e-06	91	1.80103	PRD3 SDS CYCA2;3 CENP-C AT1G20570 MCM2 CYCA3;2 UBC20 AT1G65010 CYCA1;2 APC6 AT1G79890 MCM4 CKS1 CDC6 CSLD3 LGO SCO3 BUB3.1 AT3G43610 EB1a CYCD3;3 GCP4 TUBG1 ORC1B AT4G15890 AT4G22860 ESP ATK2 CYCD3;1 SHR RHL2 GCP2 CYCD4;2 AUG7 RAD51 BIN4 MIS12 ATR CYCA3;1 SMC3 ATK3 MPS1 SMC2 CYCD4;1 ATRAD17 ICU2 CYCD3;2 WEE1 AT1G12790 CDKD1;3 IBS1 MCM5 MCM9 ETG1 MCC1 AT3G05050 AT3G08880 AT3G10440 AT3G44050 DEL1 A…
GO:0006796 phosphate-containing compound metabolic process	7.24327e-06	227	1.41204	AT1G01540 ARR4 AT2G31800 NP3 AT4G16970 PPa1 PDH-E1 ALPHA FKGP 5PTASE13 SUB AT1G11280 AT1G12230 SDS CYCA2;3 AT1G16560 CDKD1;3 PSP IBS1 CYCA3;2 AT1G52310 AT1G53710 CYP59 AT1G55200 AT1G56190 PANK1 NIK3 AT1G60890 CYCA1;2 SNRK2-8 GAPCP-1 AT1G80870 PDE345 THY-1 AT2G17340 PPa2 AT2G19680 PLA2-BETA AT2G20050 SRF1 RNR1 AT2G25220 AT2G27340 SIP4 AT2G34590 GLY1 AT2G45340 AT2G48030 AT3G01380 APY1 AT3G05050 AT3…
GO:0032787 monocarboxylic acid metabolic process	7.34008e-06	76	1.90231	PDH-E1 ALPHA ACBP6 ETFALPHA AT1G56190 MES15 GAPCP-1 PDE345 ACL AT2G34590 AT3G02630 MEE32 AT3G06460 TPI NAD-ME2 HCD1 FAH2 PAS2 CYP707A3 ACLB-2 AT5G63680 CYP86A8 PFK1 CAC2 PFK7 ADCL AT5G63380 KCS2 ADS4 KCS3 AOC4 AAE1 KCS5 EMB3003 ACC2 AT1G54220 KAS III BDG1 mtACP2 KCS6 LACS9 ISPD MOD1 KCS8 PFK5 KCS10 CDPMEK PAL1 BCE2 AAO2 AT4G09520 AT4G13050 SOBER1 ACO2 KCS16 PAL3 KCS19 FAD8 ACS LAG13 AT1G66430 AT4…
GO:0009888 tissue development	1.12162e-05	94	1.75097	AT3G21710 XIH CLE26 CLE17 CLE41 STOMAGEN ZFP8 GCD1 GSO1 GN CYCA2;3 HDG12 PHV ATHB-15 NIK3 TAA1 SQN LHW NTL8 AT3G11600 BAM2 HAT1 TAR2 AT4G26540 ULT1 AT4G34840 ANT RAPTOR2 ERL2 PI-4KBETA2 AT5G45780 AT5G48940 AN 5PTASE13 AT1G08590 SUB EXPA7 RSH2 AT1G19835 RSL4 MCM2 ACT8 PEN3 FAS1 RHD6 RLP12 AT1G74800 APC6 STI AT2G12646 XYP2 P4H5 TTN5 ER ETT GRL XEG113 ACT1 ABCB4 P4H2 AT3G06440 AT3G08880 FLR1 RFC3 AC…
GO:0016043 cellular component organization	1.14408e-05	292	1.33738	AT1G13030 AT1G14010 CENP-C AT1G20570 AT1G26690 AT1G27880 WAVE2 AT1G36390 MCM2 VIIIA UBC20 AT1G54385 AT1G57620 AT1G61970 AT1G62150 SCO1 AT1G65010 FAS1 SAG24 AT1G67250 AT1G77310 APC6 AT1G79890 SPR1 MCM4 ARAC1 NF-YB11 TIM10 GLTP1 IMB1 GRL XEG113 AT2G40010 AT2G45990 AT2G46930 AT2G47690 PAC SP1L3 AT3G08670 AT3G08980 AT3G09410 LGO AT3G13190 SCO3 BUB3.1 TOM40 MSH1 AT3G25580 VTI13 AT3G43610 AT3G44850 EB1…
GO:0007017 microtubule-based process	3.28143e-05	41	2.35561	AT1G20570 NEK1 SPR1 SP1L3 NEK2 AT3G08670 POK1 SCO3 AT3G25580 AT3G43610 AT3G44050 NEK6 EB1a GCP4 TUBG1 AT4G22860 ATK2 GCP2 AT5G06670 AT5G14790 SP1L4 AUG7 NEK3 ATK3 MPS1 AT1G19835 AN AT1G54460 AT1G63640 WDL1 AT3G45850 AT3G51150 AT4G38950 AT5G02370 FTSZ1-1 KAC2 NP3 IQD5 TON1B POR AT5G18700
GO:0007010 cytoskeleton organization	4.07366e-05	50	2.12759	AT1G20570 WAVE2 VIIIA SPR1 ARAC1 GRL SP1L3 AT3G08670 SCO3 AT3G25580 AT3G43610 EB1a GCP4 WLIM2b XIJ TUBG1 AT4G09200 AT4G22860 ATK2 VIIIB XIH GCP2 AT5G14790 SP1L4 AUG7 FIM5 AT5G48460 ATK3 MPS1 ADF4 AT1G19835 VAB3 AT2G43800 AN AT1G54460 ACT1 VLN2 WDL1 AT3G07540 ACT2 AT3G44050 CAP1 PIR121 NP3 IQD5 NEK6 TON1B SPK1 POR AT5G18700
GO:0008652 cellular amino acid biosynthetic process	4.07366e-05	39	2.38137	PAI1 PSP AK-HSDH I AT1G72810 OTC IMD2 ASA2 APG10 AT2G37500 THA2 CYSD1 TSA1 OASC AT4G02610 AT4G24830 SHM1 ASN3 CARAB-AK-LYS AT5G21060 ASN2 AT4G34840 ADCL MTK WAT1 AT2G19940 AAT MEE32 AT3G28760 AT3G59890 APR1 APR3 AGD2 DHS1 HPA1 PYD2 CRR1 AT3G56580 ROC4 CYP83B1
GO:0048869 cellular developmental process	4.07366e-05	102	1.65541	PRD3 PLA2-BETA GATA2 GATA6 BME3 OASC GATA4 XIH GATA12 CLE26 CLE17 CLE41 RGF4 AT1G08590 PHV AT1G33470 ATHB-15 ZFP8 CLE27 BAM2 CR4 ANT GSO1 NAS3 GN HDG12 SERK2 NAS4 SERK1 NTL8 ETT AT3G11600 AHP2 PI-4KBETA2 AHP3 HB-7 AN SUB EXPA7 AT1G12790 RSH2 CYCA2;3 ATKDSA2 AT1G19835 RSL4 AT1G34350 ACT8 PEN3 FAS1 RHD6 AT1G74800 CYCA1;2 RHM1 AtkdsA1 STI P4H5 AT2G25790 GRL XEG113 MAT3 ACT1 LBD15 ABCB4 P4H2 AT3G0644…
GO:0090627 plant epidermal cell differentiation	4.07366e-05	34	2.55781	XIH CR4 GN AT3G11600 PI-4KBETA2 SUB EXPA7 RSH2 CYCA2;3 RSL4 ACT8 PEN3 RHD6 AT1G74800 P4H5 XEG113 ACT1 ABCB4 P4H2 AT3G06440 LGO ACT2 VTI13 AT3G43960 CYCD3;3 TUBG1 HAM3 UTr7 CYCD3;1 GCP2 SOS4 AT5G65590 CYCD3;2 STOMAGEN
GO:0006259 DNA metabolic process	4.18372e-05	86	1.73742	PCNA1 AT1G27880 MCM2 AT1G48360 AT1G51130 MMH-1 VIM1 AT1G65010 POLD3 STI MCM5 MCM9 MCM4 AT2G25100 NF-YB11 PCNA2 PARP1 ETG1 POLD2 PHR2 AT3G14890 MSH2 MSH1 MSH7 PRL PARP2 ORC1B AT4G16970 RHL2 AT5G08110 RAD51 emb1379 BIN4 VIM3 ATR REV1 SLD5 AT5G56220 TOP3A AT5G63960 AT5G65740 ATRAD17 CHR1 ICU2 CKS1 NRPD2A DME SUVH4 RAD5 AT1G12790 AT1G15970 AT1G18090 FAS1 ATXRCC1 AT1G80850 RNR1 CDC6 RAD23C GYRB1 LGO D…
GO:0019637 organophosphate metabolic process	4.23776e-05	83	1.75493	PDH-E1 ALPHA FKGP 5PTASE13 AT1G12230 AT1G16560 AT1G53710 AT1G56190 PANK1 AT1G60890 GAPCP-1 PDE345 THY-1 AT2G17340 AT2G19680 PLA2-BETA RNR1 AT2G27340 AT2G34590 GLY1 AT2G48030 AT3G01380 APY1 AT3G07690 DUT1 NPC6 AT3G54470 TPI SBPASE HIT3 AT4G02120 AT4G17910 THY-2 NAPRT1 PI-4KBETA2 AT5G15070 AT5G17250 PYR6 MK ACS SOS4 FPS1 ACLB-2 AT5G63680 PMEAMT PFK1 AT4G29530 UK/UPRT1 PLR1 PFK7 CNX3 GPAT4 PUR2 EMB3…
GO:0006633 fatty acid biosynthetic process	4.86303e-05	32	2.60916	AT3G06460 PAS2 ACLB-2 CAC2 KCS2 ADS4 KCS3 KCS5 ACC2 KAS III mtACP2 KCS6 MOD1 KCS8 KCS10 AT3G02630 BCE2 AT4G13050 FAH2 KCS16 KCS19 FAD8 AT5G63380 LAG13 AT1G66430 AT4G19045 AT1G52670 RFC3 MYB30 AT3G56130 MYB92 CB5-B
GO:0090407 organophosphate biosynthetic process	4.86303e-05	60	1.95453	PDH-E1 ALPHA FKGP AT1G16560 AT1G53710 PANK1 AT1G60890 THY-1 AT2G17340 AT2G19680 RNR1 AT2G27340 AT2G34590 AT2G48030 AT3G01380 DUT1 AT3G54470 TPI AT4G02120 AT4G17910 THY-2 NAPRT1 PI-4KBETA2 AT5G15070 AT5G17250 PYR6 MK ACS SOS4 FPS1 ACLB-2 PMEAMT AT4G29530 UK/UPRT1 PLR1 CNX3 GPAT4 PUR2 EMB3003 ACC2 UKL3 PLMT ISPD AT2G18620 CDPMEK GLY1 TSO2 UPP GPAT8 CLA1 AT5G02080 APT5 NIC2 CAC2 AT5G47435 PPOX AT5G5…
GO:0016126 sterol biosynthetic process	6.90708e-05	15	4.34571	CER1 CYP51G1 DWF5 SMO2-2 AT2G37700 FK SMO1-1 SMO1-2 SMT1 CER3 ERG28 3BETAHSD/D1 3BETAHSD/D2 MK FPS1
GO:0044272 sulfur compound biosynthetic process	6.90708e-05	32	2.56312	PDH-E1 ALPHA SAM1 AT1G72810 AT2G34590 MAT3 CYSD1 OASC SAM-2 SQD1 ACS ACLB-2 SOT18 SOT16 AT4G29530 CYP83B1 AT4G34840 APS2 AK-HSDH I EMB3003 ACC2 MTK APR1 CLA1 APR3 BUD2 AT5G21060 CAC2 AT1G12160 FMO GS-OX4 ROC4 ACLA-2 LPD1
GO:0006629 lipid metabolic process	8.01418e-05	130	1.52468	CER1 5PTASE13 CYP51G1 LAG13 GA3OX1 AT1G16560 AT1G28510 CYP97A3 ACBP6 AT1G33750 DWF5 ETFALPHA AT1G53710 ZW18 AT1G60890 MES15 GA3OX2 PLA2-BETA ACL AT2G27340 SMO2-2 AT2G37700 AT2G48030 AT3G01380 AT3G02630 AT3G03990 AT3G06460 NPC6 AT3G49210 FK SMO1-1 HCD1 CYP702A2 AT4G17910 FAH2 SMO1-2 SQD1 GA20OX3 PI-4KBETA2 PAS2 SMT1 AT5G17250 MK CYP707A3 FPS1 ACLB-2 CER3 ATH13 AT1G26640 PMEAMT CAS1 CYP86A8 LIL3:1 …
GO:1901605 alpha-amino acid metabolic process	0.000114873	48	2.06834	PAI1 PSP AK-HSDH I GAD2 AT1G72810 OTC IMD2 ASA2 APG10 AT2G37500 THA2 CYSD1 TSA1 OASC AT3G60510 AT4G02610 AT4G20930 AT4G24830 GLDP1 AT4G35220 SHM1 GDH2 ASN3 CARAB-AK-LYS GDH1 AT5G21060 ALDH12A1 ASN2 CHY1 AT4G34840 MTK AT1G71180 WAT1 AT1G77670 AT2G19940 AAT PAL1 AT3G59890 AT4G02120 APR1 APR3 AT4G26910 AGD2 PAL3 CRR1 AT3G56580 ROC4 CYP83B1
GO:0030154 cell differentiation	0.000117192	92	1.65267	PLA2-BETA GATA2 GATA6 BME3 OASC GATA4 XIH GATA12 CLE26 CLE17 CLE41 RGF4 AT1G08590 PHV AT1G33470 ATHB-15 ZFP8 CLE27 BAM2 CR4 ANT GSO1 NAS3 GN HDG12 NAS4 NTL8 ETT AT3G11600 AHP2 PI-4KBETA2 AHP3 HB-7 AN SUB EXPA7 RSH2 CYCA2;3 ATKDSA2 AT1G19835 RSL4 AT1G34350 ACT8 PEN3 FAS1 RHD6 AT1G74800 RHM1 AtkdsA1 STI P4H5 AT2G25790 GRL XEG113 MAT3 ACT1 LBD15 ABCB4 P4H2 AT3G06440 LGO ACT2 TOP6B IQD5 VTI13 AT3G439…
GO:0010015 root morphogenesis	0.000126343	49	2.0404	XIH CLE26 CLE17 CLE41 AIR3 GN CYCA2;3 TAA1 LAX3 AT3G11600 TAR2 AT4G26540 PI-4KBETA2 AT5G48940 SUB EXPA7 RSH2 RSL4 MCM2 ACT8 PEN3 RHD6 AT1G74800 PIN4 AT2G12646 P4H5 IAA8 LHW LBD13 ATX1 XEG113 ACT1 ABCB4 WDL1 P4H2 AT3G06440 RFC3 ACT2 VTI13 AT3G43960 CR4 TUBG1 HAM3 HB-2 GSO1 UTr7 GCP2 DGR2 SOS4
GO:0006996 organelle organization	0.000137582	188	1.39353	AT1G14010 CENP-C AT1G20570 AT1G26690 AT1G27880 WAVE2 AT1G36390 MCM2 VIIIA UBC20 AT1G57620 AT1G61970 AT1G62150 SCO1 AT1G65010 FAS1 SAG24 AT1G77310 APC6 AT1G79890 SPR1 MCM4 ARAC1 NF-YB11 TIM10 IMB1 GRL AT2G40010 AT2G45990 AT2G47690 PAC SP1L3 AT3G08670 AT3G08980 LGO AT3G13190 SCO3 BUB3.1 TOM40 MSH1 AT3G25580 VTI13 AT3G43610 EB1a AT3G53650 GCP4 WLIM2b AT3G56270 PSRP5 XIJ TUBG1 PRL AT4G02660 AT4G09200…
GO:0006790 sulfur compound metabolic process	0.000141799	59	1.8903	PDH-E1 ALPHA SAM1 ST4B APS2 AT1G44790 BGLU22 AT1G72810 SOT18 SOT16 GSTU7 AT2G34590 MAT3 BGLU25 CYSD1 PYK10 GSTU8 GSTU27 HIT3 OASC SAM-2 AT4G05090 GGT4 AT4G31290 SQD1 MK ACS ACLB-2 SAL1 AT5G63990 NAC047 NSP4 APR1 APR3 GrxC5 AT4G29530 CYP83B1 AT4G34840 AK-HSDH I EMB3003 ACC2 MTK DHAR2 CLA1 AT4G26910 BUD2 AT5G21060 CAC2 AT1G12160 PSP BGLU34 PEN3 FMO GS-OX4 ZFP4 ROC4 ANT TGG2 CAD1 ACLA-2 LPD1
GO:0071554 cell wall organization or biogenesis	0.000141799	86	1.67289	FLA9 XXT4 GUT2 FLA7 AT2G15440 FLA6 XEG113 AT2G46930 CSLD3 AT3G09410 AT3G62060 RGXT1 XXT3 RGP5 BXL1 MAN2 AT1G02360 GATL5 GAUT6 XTH8 PMEPCRA EXPA7 ATKDSA2 EXT3 XTH30 AT1G32860 PME1 LRX2 BDG1 AT1G64760 GH9B1 WAT1 AT1G77460 RHM1 AtkdsA1 XTH4 ATCSLC08 ER LGT5 LP1 EXPA8 AT2G43610 AT2G43860 AT3G10720 AT3G15720 CTL2 MSR1 CSLC04 XTH31 AT3G49220 GATL6 LRX3 GSO1 AT4G29360 PME44 EXPA20 EXT10 AGAL1 GATA12 PME…
GO:0072330 monocarboxylic acid biosynthetic process	0.000145743	42	2.1581	AT3G06460 PAS2 ACLB-2 CAC2 ADCL AT5G63380 KCS2 ADS4 KCS3 AOC4 KCS5 ACC2 KAS III BDG1 mtACP2 KCS6 MOD1 KCS8 KCS10 PAL1 AT3G02630 BCE2 AAO2 AT4G13050 FAH2 KCS16 PAL3 KCS19 FAD8 LAG13 AT1G66430 AT4G19045 TAR2 AT1G52670 ABA4 TAA1 RFC3 MYB30 AT3G56130 CYP83B1 MYB92 CB5-B
GO:0043446 cellular alkane metabolic process	0.000155093	5	13.6166	AT1G54500 CER1 CB5-B CER3 RST1
GO:0071840 cellular component organization or biogenesis	0.000155093	316	1.2734	RRP4 FLA9 AT1G13030 AT1G14010 CENP-C XXT4 AT1G20570 AT1G26690 GUT2 AT1G27880 WAVE2 AT1G36390 MCM2 VIIIA UBC20 AT1G54385 AT1G57620 AT1G60000 AT1G61970 AT1G62150 SCO1 AT1G65010 FAS1 SAG24 AT1G67250 AT1G77310 APC6 AT1G79890 SPR1 FLA7 AT2G15440 MCM4 ARAC1 FLA6 NF-YB11 TIM10 GLTP1 IMB1 GRL XEG113 AT2G40010 AT2G45990 AT2G46930 AT2G47690 PAC SP1L3 AT3G02560 CSLD3 AT3G08670 AT3G08980 AT3G09410 LGO AT3G13…
GO:0010054 trichoblast differentiation	0.000170994	26	2.72331	XIH GN AT3G11600 PI-4KBETA2 SUB EXPA7 RSH2 RSL4 ACT8 PEN3 RHD6 AT1G74800 P4H5 XEG113 ACT1 ABCB4 P4H2 AT3G06440 ACT2 VTI13 AT3G43960 TUBG1 HAM3 UTr7 GCP2 SOS4
GO:0009117 nucleotide metabolic process	0.000179365	46	2.05365	PDH-E1 ALPHA FKGP AT1G56190 PANK1 GAPCP-1 PDE345 THY-1 AT2G17340 AT2G19680 RNR1 AT2G34590 DUT1 AT3G54470 TPI HIT3 AT4G02120 THY-2 NAPRT1 PYR6 MK ACS ACLB-2 AT5G63680 PFK1 UK/UPRT1 PFK7 PUR2 EMB3003 ACC2 AT1G54220 UKL3 PFK5 AT2G38680 AT3G25400 TSO2 UPP AT4G09520 AT4G26910 AT5G02080 APT5 NIC2 CAC2 AT5G47435 NDPK2 ACLA-2 LPD1
GO:0006753 nucleoside phosphate metabolic process	0.000241769	47	2.01251	PDH-E1 ALPHA FKGP AT1G56190 PANK1 GAPCP-1 PDE345 THY-1 AT2G17340 AT2G19680 RNR1 AT2G34590 APY1 DUT1 AT3G54470 TPI HIT3 AT4G02120 THY-2 NAPRT1 PYR6 MK ACS ACLB-2 AT5G63680 PFK1 UK/UPRT1 PFK7 PUR2 EMB3003 ACC2 AT1G54220 UKL3 PFK5 AT2G38680 AT3G25400 TSO2 UPP AT4G09520 AT4G26910 AT5G02080 APT5 NIC2 CAC2 AT5G47435 NDPK2 ACLA-2 LPD1
GO:0005976 polysaccharide metabolic process	0.000243511	65	1.78803	XXT4 GUT2 AT2G15440 XEG113 SBE2.1 LSF1 LSF2 PHS2 AT3G47000 AT3G47010 SEX4 RGXT1 XXT3 PME5 BXL1 MAN2 SBPASE GATL5 GAUT6 XTH8 PMEPCRA XTH30 PME1 AT1G66430 AT1G67750 GH9B1 AT1G77460 XTH4 LGT5 DPE2 AT2G43610 CSLD3 AT3G10720 XTH31 AT3G49220 BAM2 GATL6 ISA3 AT4G13210 ChiC AT4G28706 PME44 CHIA BGLU42 AT5G51500 GCD1 DPE1 CGR3 PPa1 PPa2 UGD2 UGD3 UXS3 SEX1 GALT1 AT1G44830 AT2G22900 MFP1 MSR1 IQD5 UK/UPRT1…
GO:0044255 cellular lipid metabolic process	0.000243511	96	1.59413	5PTASE13 LAG13 GA3OX1 AT1G16560 CYP97A3 ACBP6 AT1G33750 ETFALPHA AT1G53710 ZW18 AT1G60890 GA3OX2 PLA2-BETA AT2G27340 SMO2-2 AT2G48030 AT3G01380 AT3G02630 AT3G03990 AT3G06460 NPC6 AT3G49210 HCD1 AT4G17910 FAH2 SQD1 GA20OX3 PI-4KBETA2 PAS2 AT5G17250 MK CYP707A3 FPS1 ACLB-2 ATH13 AT1G26640 PMEAMT CAS1 CYP86A8 LIL3:1 FLDH CAC2 GPAT4 KCS2 ADS4 KCS3 SBH2 AAE1 KCS5 ACC2 AT1G57600 KAS III BDG1 mtACP2 KCS…
GO:0048468 cell development	0.000243511	51	1.94522	PLA2-BETA OASC XIH ZFP8 NAS3 GN HDG12 NAS4 NTL8 AT3G11600 PI-4KBETA2 AN EXPA7 RSH2 ATKDSA2 AT1G19835 RSL4 AT1G34350 ACT8 PEN3 RHD6 AT1G74800 AtkdsA1 STI P4H5 AT2G25790 GRL XEG113 MAT3 ACT1 ABCB4 P4H2 AT3G06440 LGO ACT2 IQD5 VTI13 AT3G43960 AT3G48820 SEC15A SIP2;1 TUBG1 HAM3 FZR2 UTr7 GCP2 AGP4 PIR121 BIN4 FIM5 CBL9
GO:0006974 cellular response to DNA damage stimulus	0.000248073	57	1.86573	PCNA1 AT1G27880 MCM2 AT1G48360 AT1G51130 MMH-1 POLD3 STI MCM5 MCM9 MCM4 AT2G25100 NF-YB11 PCNA2 PARP1 PHR2 AT3G14890 MSH2 MSH1 MSH7 PRL PARP2 AT4G16970 RHL2 AT5G08110 RAD51 emb1379 ATR REV1 SLD5 AT5G56220 AT5G63960 AT5G65740 ATRAD17 RAD5 AT1G15970 AT1G18090 AT1G27410 FAS1 AT1G79890 ATXRCC1 AT1G80850 RAD23C DRT100 AT3G12710 CRH1 DME DRT101 XRCC2 FAS2 SDS ETG1 DUT1 FBL17 UBP21 TOP3A TSO2
GO:0051321 meiotic cell cycle	0.000253921	34	2.3033	PRD3 CENP-C AT1G20570 AT1G65010 AT3G43610 GCP4 TUBG1 AT4G15890 ESP RHL2 GCP2 RAD51 MPS1 AT1G12790 SDS CYCA1;2 MCM9 MCC1 AT3G10440 BUB3.1 MIS12 AT5G44040 SMC3 ML1 SMC2 TOP3A SERK2 AT1G48360 SERK1 ATR MSH2 AT5G18700 AGO9 XRCC2
GO:1901607 alpha-amino acid biosynthetic process	0.000270012	33	2.32822	PAI1 PSP AK-HSDH I AT1G72810 OTC IMD2 ASA2 APG10 AT2G37500 THA2 CYSD1 TSA1 OASC AT4G02610 AT4G24830 SHM1 ASN3 CARAB-AK-LYS AT5G21060 ASN2 AT4G34840 MTK WAT1 AT2G19940 AAT AT3G59890 APR1 APR3 AGD2 CRR1 AT3G56580 ROC4 CYP83B1
GO:0009653 anatomical structure morphogenesis	0.000275182	116	1.5144	ARAC1 PLA2-BETA GRL PAC AT3G03990 OASC TCP2 XIH GA20OX3 PIR121 CLE26 CLE17 CLE41 AN EXPA7 TRM4 AT1G77460 EXPA8 ZFP8 CR4 TRM5 EXPA20 GCD1 SUB AIR3 GSO1 NAS3 GN CYCA2;3 HDG12 NAS4 TAA1 PIN1 LAX3 NTL8 AS1 AT3G11600 BAM2 TAR2 AT4G26540 DPA4 ERL2 PI-4KBETA2 AT5G48940 CGR3 RSH2 ATKDSA2 AT1G19835 RSL4 PHV AT1G34350 MCM2 ACT8 ATHB-15 PEN3 FAS1 RHD6 KCS6 AT1G74800 WAT1 AtkdsA1 PIN4 STI SPR1 XTH4 AT2G12646…
GO:1905392 plant organ morphogenesis	0.000288235	62	1.80006	PAC XIH CLE26 CLE17 CLE41 AIR3 GN CYCA2;3 TAA1 PIN1 LAX3 AS1 AT3G11600 TAR2 AT4G26540 DPA4 PI-4KBETA2 AT5G48940 AN SUB EXPA7 RSH2 RSL4 MCM2 ACT8 ATHB-15 PEN3 RHD6 AT1G74800 PIN4 AT2G12646 P4H5 IAA8 ER LHW LBD13 ATX1 XEG113 ACT1 IAA20 ABCB4 HB-1 WDL1 P4H2 AT3G06440 RFC3 ACT2 VTI13 AT3G43960 CR4 TUBG1 HAM3 HB-2 GSO1 UTr7 GCP2 DGR2 SOS4 TRN1 CGR3 ICU2 CYCD3;2
GO:0006271 DNA strand elongation involved in DNA replication	0.000335672	8	6.80828	PCNA1 POLD3 MCM4 NF-YB11 PCNA2 POLD2 PRL ICU2
GO:0006281 DNA repair	0.000335672	53	1.88921	PCNA1 AT1G27880 MCM2 AT1G48360 AT1G51130 MMH-1 POLD3 STI MCM5 MCM9 MCM4 AT2G25100 PCNA2 PARP1 PHR2 AT3G14890 MSH2 MSH1 MSH7 PRL PARP2 AT4G16970 RHL2 AT5G08110 RAD51 emb1379 REV1 SLD5 AT5G56220 AT5G63960 AT5G65740 ATRAD17 RAD5 AT1G15970 AT1G18090 FAS1 ATXRCC1 AT1G80850 RAD23C DRT100 AT3G12710 CRH1 DME DRT101 ATR XRCC2 FAS2 SDS ETG1 DUT1 UBP21 TOP3A TSO2
GO:0006631 fatty acid metabolic process	0.000335672	42	2.0646	ACBP6 ETFALPHA AT3G02630 AT3G06460 HCD1 FAH2 PAS2 ACLB-2 CYP86A8 CAC2 KCS2 ADS4 KCS3 AAE1 KCS5 ACC2 KAS III mtACP2 KCS6 LACS9 MOD1 KCS8 KCS10 BCE2 AT4G13050 SOBER1 KCS16 KCS19 FAD8 ACS AT5G63380 LAG13 AT1G66430 AT4G19045 AT1G52670 HB2 RFC3 MYB30 AT3G48460 AT3G56130 MYB92 CB5-B
GO:0022616 DNA strand elongation	0.000335672	8	6.80828	PCNA1 POLD3 MCM4 NF-YB11 PCNA2 POLD2 PRL ICU2
GO:0032502 developmental process	0.000372635	305	1.26194	PRD3 AT1G61970 AT1G62150 ARAC1 PLA2-BETA HDT4 GRL LCD1 GATA2 PAC AT3G03990 AT3G21710 HDA3 GATA6 BME3 OASC GATA4 MDA1 TCP2 XIH SHR pde191 GA20OX3 PIR121 RER1 GATA12 COL5 CLE26 CLE17 NTL8 CLE41 RGF4 STOMAGEN AN AT1G08590 EXPA7 PHV AT1G33470 ATHB-15 AT1G66530 AT1G66620 RTFL15 TRM4 AT1G77460 AT2G25420 OVA4 LHW AS1 EXPA8 ZFP8 WOX11 GRF5 CLE27 BAM2 GRF4 CR4 AT3G59780 TRM5 ANT EXPA20 HK5 EMB2247 RUP2 GR…
GO:0033866 nucleoside bisphosphate biosynthetic process	0.000389435	12	4.41618	PDH-E1 ALPHA PANK1 AT2G17340 AT2G34590 ACS ACLB-2 EMB3003 ACC2 AT5G02080 CAC2 ACLA-2 LPD1
GO:0034030 ribonucleoside bisphosphate biosynthetic process	0.000389435	12	4.41618	PDH-E1 ALPHA PANK1 AT2G17340 AT2G34590 ACS ACLB-2 EMB3003 ACC2 AT5G02080 CAC2 ACLA-2 LPD1
GO:0034033 purine nucleoside bisphosphate biosynthetic process	0.000389435	12	4.41618	PDH-E1 ALPHA PANK1 AT2G17340 AT2G34590 ACS ACLB-2 EMB3003 ACC2 AT5G02080 CAC2 ACLA-2 LPD1
GO:0048764 trichoblast maturation	0.000508302	24	2.63546	XIH GN AT3G11600 PI-4KBETA2 EXPA7 RSH2 RSL4 ACT8 PEN3 RHD6 AT1G74800 P4H5 XEG113 ACT1 ABCB4 P4H2 AT3G06440 ACT2 VTI13 AT3G43960 TUBG1 HAM3 UTr7 GCP2
GO:0048765 root hair cell differentiation	0.000508302	24	2.63546	XIH GN AT3G11600 PI-4KBETA2 EXPA7 RSH2 RSL4 ACT8 PEN3 RHD6 AT1G74800 P4H5 XEG113 ACT1 ABCB4 P4H2 AT3G06440 ACT2 VTI13 AT3G43960 TUBG1 HAM3 UTr7 GCP2
GO:0009129 pyrimidine nucleoside monophosphate metabolic process	0.000515316	8	6.40779	THY-1 DUT1 AT3G54470 THY-2 UK/UPRT1 UKL3 UPP PYR6
GO:0071555 cell wall organization	0.000515316	67	1.71487	XEG113 AT2G46930 AT3G09410 AT3G62060 RGXT1 GATL5 GAUT6 XTH8 PMEPCRA EXPA7 ATKDSA2 EXT3 GUT2 XTH30 AT1G32860 PME1 LRX2 BDG1 AT1G64760 GH9B1 WAT1 AT1G77460 RHM1 AtkdsA1 XTH4 ATCSLC08 ER LGT5 LP1 EXPA8 AT2G43860 CSLD3 AT3G10720 AT3G15720 MSR1 CSLC04 XTH31 AT3G49220 GATL6 LRX3 GSO1 AT4G29360 PME44 EXPA20 EXT10 AGAL1 RGP5 GATA12 PME5 AT5G51500 SVL1 AT5G58480 CGR3 PPa2 UGD2 UGD3 MAN7 GN AT1G34350 PEN3 …
GO:0099402 plant organ development	0.000515316	125	1.46226	LCD1 PAC XIH SHR RER1 CLE26 CLE17 CLE41 LHW WOX11 GRF5 GRF4 CR4 GRF7 URH2 SUB SRG1 OCT1 AIR3 SAG20 ATH13 GN CYCA2;3 HDG12 PHV ATHB-15 NIK3 AS2 TAA1 SERK1 PIN1 LAX3 NTL8 AS1 TCP9 AT3G11600 WAG2 NPC6 BAM2 TCP2 TAR2 AT4G26540 DPA4 ERL2 PI-4KBETA2 AT5G45780 HB-7 AT5G48940 HCA2 AN 5PTASE13 ECA3 ATBETAFRUCT4 EXPA7 RSH2 PSP RSL4 AT1G31040 MCM2 3BETAHSD/D1 ACT8 PEN3 BDG1 FAS1 RHD6 AT1G74800 GAPCP-1 PIN4 …
GO:0006260 DNA replication	0.000530569	31	2.29409	PCNA1 AT1G27880 MCM2 POLD3 STI MCM5 MCM4 AT2G25100 NF-YB11 PCNA2 ETG1 POLD2 PRL ORC1B BIN4 AT5G63960 ICU2 CKS1 FAS1 RNR1 CDC6 LGO TSO2 RAD51 SLD5 DEL1 ATXR5 CYCA2;3 APC6 TOP6B FZR2
GO:0080147 root hair cell development	0.000530569	21	2.83117	XIH AT3G11600 PI-4KBETA2 EXPA7 RSH2 ACT8 PEN3 AT1G74800 P4H5 XEG113 ACT1 ABCB4 P4H2 AT3G06440 ACT2 VTI13 AT3G43960 TUBG1 HAM3 UTr7 GCP2
GO:0048469 cell maturation	0.000535573	24	2.61438	XIH GN AT3G11600 PI-4KBETA2 EXPA7 RSH2 RSL4 ACT8 PEN3 RHD6 AT1G74800 P4H5 XEG113 ACT1 ABCB4 P4H2 AT3G06440 ACT2 VTI13 AT3G43960 TUBG1 HAM3 UTr7 GCP2
GO:0009165 nucleotide biosynthetic process	0.000576468	31	2.28169	PDH-E1 ALPHA FKGP PANK1 THY-1 AT2G17340 AT2G19680 RNR1 AT2G34590 DUT1 AT3G54470 AT4G02120 THY-2 NAPRT1 PYR6 ACS ACLB-2 UK/UPRT1 PUR2 EMB3003 ACC2 UKL3 TSO2 UPP AT5G02080 APT5 NIC2 CAC2 AT5G47435 NDPK2 ACLA-2 LPD1
GO:0072527 pyrimidine-containing compound metabolic process	0.000593019	16	3.35177	THY-1 DUT1 AT3G54470 AT4G02120 THY-2 PYD2 PYR6 AT4G29530 UK/UPRT1 UKL3 AT3G25400 UPP CLA1 NDPK2 PEN3 URH1
GO:0010315 auxin export across the plasma membrane	0.000767802	9	5.32822	PIN1 RHM1 PIN4 RHM3 EIR1 ABCB4 PEN3 ABCG37 WAT1
GO:0022622 root system development	0.000767802	74	1.63842	XIH CLE26 CLE17 CLE41 LHW WOX11 AIR3 GN CYCA2;3 TAA1 LAX3 AT3G11600 NPC6 CR4 TAR2 AT4G26540 PI-4KBETA2 AT5G48940 HCA2 5PTASE13 ECA3 SUB ATBETAFRUCT4 EXPA7 RSH2 PSP RSL4 MCM2 ACT8 PEN3 BDG1 RHD6 PIN1 AT1G74800 GAPCP-1 PIN4 AT2G12646 P4H5 IAA8 LBD13 ATX1 AGP30 XEG113 ACT1 TCP9 IAA20 ABCB4 WDL1 P4H2 AT3G06440 RFC3 ACT2 VTI13 RGF4 AT3G43960 HDA3 ABCG37 TUBG1 HAM3 HB-2 GSO1 AT4G25250 UTr7 GCP2 HK5 BIN…
GO:0035384 thioester biosynthetic process	0.000767802	9	5.32822	PDH-E1 ALPHA AT2G34590 ACS ACLB-2 EMB3003 ACC2 CAC2 ACLA-2 LPD1
GO:0048364 root development	0.000767802	74	1.64108	XIH CLE26 CLE17 CLE41 LHW WOX11 AIR3 GN CYCA2;3 TAA1 LAX3 AT3G11600 NPC6 CR4 TAR2 AT4G26540 PI-4KBETA2 AT5G48940 HCA2 5PTASE13 ECA3 SUB ATBETAFRUCT4 EXPA7 RSH2 PSP RSL4 MCM2 ACT8 PEN3 BDG1 RHD6 PIN1 AT1G74800 GAPCP-1 PIN4 AT2G12646 P4H5 IAA8 LBD13 ATX1 AGP30 XEG113 ACT1 TCP9 IAA20 ABCB4 WDL1 P4H2 AT3G06440 RFC3 ACT2 VTI13 RGF4 AT3G43960 HDA3 ABCG37 TUBG1 HAM3 HB-2 GSO1 AT4G25250 UTr7 GCP2 HK5 BIN…
GO:0071616 acyl-CoA biosynthetic process	0.000767802	9	5.32822	PDH-E1 ALPHA AT2G34590 ACS ACLB-2 EMB3003 ACC2 CAC2 ACLA-2 LPD1
GO:1901293 nucleoside phosphate biosynthetic process	0.000767802	31	2.24528	PDH-E1 ALPHA FKGP PANK1 THY-1 AT2G17340 AT2G19680 RNR1 AT2G34590 DUT1 AT3G54470 AT4G02120 THY-2 NAPRT1 PYR6 ACS ACLB-2 UK/UPRT1 PUR2 EMB3003 ACC2 UKL3 TSO2 UPP AT5G02080 APT5 NIC2 CAC2 AT5G47435 NDPK2 ACLA-2 LPD1
GO:0006261 DNA-templated DNA replication	0.000837482	26	2.42487	PCNA1 AT1G27880 MCM2 POLD3 STI MCM5 MCM4 NF-YB11 PCNA2 ETG1 POLD2 PRL ORC1B BIN4 AT5G63960 ICU2 CKS1 CDC6 LGO RAD51 SLD5 DEL1 CYCA2;3 APC6 TOP6B FZR2
GO:0010053 root epidermal cell differentiation	0.000837482	26	2.42487	XIH GN AT3G11600 PI-4KBETA2 SUB EXPA7 RSH2 RSL4 ACT8 PEN3 RHD6 AT1G74800 P4H5 XEG113 ACT1 ABCB4 P4H2 AT3G06440 ACT2 VTI13 AT3G43960 TUBG1 HAM3 UTr7 GCP2 SOS4
GO:0006220 pyrimidine nucleotide metabolic process	0.000997086	11	4.27949	THY-1 DUT1 AT3G54470 AT4G02120 THY-2 PYR6 UK/UPRT1 UKL3 AT3G25400 UPP NDPK2
GO:0006023 aminoglycan biosynthetic process	0.00105663	4	13.6166	UGD1 UGD2 UGD3 UDG4
GO:0006024 glycosaminoglycan biosynthetic process	0.00105663	4	13.6166	UGD1 UGD2 UGD3 UDG4
GO:0006065 UDP-glucuronate biosynthetic process	0.00105663	4	13.6166	UGD1 UGD2 UGD3 UDG4
GO:0043447 alkane biosynthetic process	0.00105663	4	13.6166	CER1 CB5-B CER3 RST1
GO:0048856 anatomical structure development	0.00110036	287	1.24855	PRD3 ARAC1 PLA2-BETA HDT4 GRL LCD1 PAC AT3G03990 AT3G21710 HDA3 OASC TCP2 XIH SHR GA20OX3 PIR121 RER1 COL5 CLE26 CLE17 NTL8 CLE41 STOMAGEN AN EXPA7 AT1G66530 AT1G66620 RTFL15 TRM4 AT1G77460 AT2G25420 OVA4 LHW AS1 EXPA8 ZFP8 WOX11 GRF5 GRF4 CR4 AT3G59780 TRM5 ANT EXPA20 HK5 EMB2247 RUP2 GRF7 GCD1 URH2 SUB SRG1 OCT1 AIR3 AT2G22900 SAG20 FLR1 LAF3 GSO1 ATH13 NAS3 OTS2 GN CYCA2;3 HDG12 CIB5 PHV SERK2…
GO:0051276 chromosome organization	0.00110036	68	1.65344	CENP-C AT1G27880 MCM2 UBC20 FAS1 AT1G77310 APC6 AT1G79890 MCM4 NF-YB11 IMB1 BUB3.1 AT3G53650 TUBG1 PRL AT4G15890 GCP2 RAD51 BIN4 MIS12 ATR SMC3 SMC2 TOP3A FAS2 FHY1 SUVR2 PRD3 NIH VIM1 FDM5 MCM5 MCM9 MSI2 PRMT1A HDT4 ATX1 AT2G47680 MCC1 SUVR4 GYRB1 AT3G10440 FDM3 TOP6B ATXR2 SGF29a HDA3 NFC5 CRH1 RHL2 AT5G08110 ATXR5 SUVH4 RAD5 VIM3 SGF29b CHR1 AT1G48360 CTF18 SDS SHH1 ETG1 DMS3 ESP DME MPS1 FHL …
GO:0044106 cellular amine metabolic process	0.00111094	18	2.91783	PAI1 SPDS1 PAO4 SPDS2 ASA2 APG10 TSA1 AT4G02610 AT4G35220 BUD2 FAAH AT4G29530 NAS3 NAS4 WAT1 AT3G56580 CYP83B1 ACR4
GO:1903047 mitotic cell cycle process	0.0011225	35	2.07209	SDS CYCA2;3 CENP-C MCM2 CYCA3;2 UBC20 CYCA1;2 APC6 MCM4 CDC6 CSLD3 LGO BUB3.1 CYCD3;3 TUBG1 ORC1B AT4G15890 AT4G22860 CYCD3;1 GCP2 CYCD4;2 MIS12 CYCA3;1 SMC3 SMC2 CYCD4;1 ATRAD17 ICU2 CYCD3;2 AT3G44050 AT5G18700 RAD51 AT2G01210 POK1 FBL17
GO:0018208 peptidyl-proline modification	0.0013351	15	3.24204	SQN P4H5 CYP5 AT2G36130 AT-P4H-1 P4H2 AT3G28480 ROC4 AT4G25600 AT4G32420 Pnsl5 AT1G74800 AT3G06440 CYP59 AT1G74070
GO:0051301 cell division	0.00139332	57	1.72476	APC6 CSLD3 SHR FTSZ1-1 VIM1 WEE1 SDS CYCA2;3 CENP-C CDKD1;3 CYCA3;2 CYCA1;2 CKS1 CDC6 ETG1 AT3G08880 AT3G09730 BUB3.1 EB1a CYCD3;3 AT3G51670 AT4G15890 FZR2 ESP CYCD3;1 CDC25 AT5G08010 CYCD4;2 AUG7 AT5G18700 MIS12 CYCA3;1 SMC3 SMC2 CYCD4;1 CYCD3;2 ARLA1D ER POK1 PC-MYB1 AN GN HSFB4 FAS1 AT2G01210 AS1 CLE41 FBL17 TON1B CR4 TUBG1 HAM3 GSO1 ANT GCP2 PAS2 CYL1
GO:0000226 microtubule cytoskeleton organization	0.00140632	29	2.21843	AT1G20570 SPR1 SP1L3 AT3G08670 SCO3 AT3G25580 AT3G43610 EB1a GCP4 TUBG1 AT4G22860 ATK2 GCP2 AT5G14790 SP1L4 AUG7 ATK3 MPS1 AT1G19835 AN AT1G54460 WDL1 AT3G44050 NP3 IQD5 NEK6 TON1B POR AT5G18700
GO:0097435 supramolecular fiber organization	0.00140632	29	2.21843	AT1G20570 WAVE2 VIIIA SPR1 ARAC1 SP1L3 AT3G08670 AT3G43610 GCP4 WLIM2b XIJ TUBG1 VIIIB XIH GCP2 SP1L4 FIM5 AT5G48460 ADF4 AT1G19835 VAB3 AT2G43800 VLN2 AT3G07540 PIR121 GRL NP3 NEK6 SPK1
GO:0009259 ribonucleotide metabolic process	0.00147591	36	2.01727	PDH-E1 ALPHA AT1G56190 PANK1 GAPCP-1 PDE345 AT2G17340 AT2G19680 AT2G34590 AT3G54470 TPI HIT3 AT4G02120 PYR6 MK ACS ACLB-2 AT5G63680 PFK1 UK/UPRT1 PFK7 PUR2 EMB3003 ACC2 AT1G54220 UKL3 PFK5 UPP AT4G09520 AT4G26910 AT5G02080 APT5 CAC2 AT5G47435 NDPK2 ACLA-2 LPD1
GO:0000278 mitotic cell cycle	0.00147605	41	1.91848	SDS CYCA2;3 CENP-C AT1G20570 MCM2 CYCA3;2 UBC20 CYCA1;2 APC6 MCM4 CKS1 CDC6 CSLD3 LGO BUB3.1 AT3G43610 CYCD3;3 GCP4 TUBG1 ORC1B AT4G15890 AT4G22860 CYCD3;1 SHR GCP2 CYCD4;2 MIS12 CYCA3;1 SMC3 SMC2 CYCD4;1 ATRAD17 ICU2 CYCD3;2 AT3G44050 AT5G18700 RAD51 AT2G01210 POK1 FBL17 TOP3A
GO:0009225 nucleotide-sugar metabolic process	0.00189668	13	3.47089	FKGP RHM1 RHM3 RGP5 DRT101 UGD1 UGD2 UGD3 UDG4 EBS1 GER1 UXS4 UXS3
GO:0006833 water transport	0.00191648	11	3.94164	TIP4;1 GAMMA-TIP DELTA-TIP TIP2 PIP2B PIP2A PIP1A NIP5;1 BDG1 ER GSO1
GO:0042044 fluid transport	0.00191648	11	3.94164	TIP4;1 GAMMA-TIP DELTA-TIP TIP2 PIP2B PIP2A PIP1A NIP5;1 BDG1 ER GSO1
GO:0051726 regulation of cell cycle	0.00191648	37	1.96802	SDS CYCA2;3 CYCA3;2 UBC20 CYCA1;2 APC6 CKS1 CDC6 LGO BUB3.1 CYCD3;3 ORC1B CYCD3;1 SHR CYCD4;2 ATR CYCA3;1 CYCD4;1 ATRAD17 CYCD3;2 WEE1 IBS1 AT3G05050 AT3G44050 MHK AT4G22860 DPA ATXR5 FAS1 DEL1 PC-MYB1 AT1G12790 MSH2 TSO2 ESP PCNA1 CDKD1;3
GO:0006576 cellular biogenic amine metabolic process	0.00198402	16	2.98445	PAI1 SPDS1 PAO4 SPDS2 ASA2 APG10 TSA1 AT4G02610 AT4G35220 BUD2 FAAH AT4G29530 NAS3 NAS4 WAT1 CYP83B1
GO:0009130 pyrimidine nucleoside monophosphate biosynthetic process	0.00221146	7	5.95724	THY-1 DUT1 AT3G54470 THY-2 UK/UPRT1 UKL3 UPP
GO:0005982 starch metabolic process	0.00231419	16	2.94412	SBE2.1 LSF1 LSF2 SEX4 SBPASE AT1G66430 ISA3 AT4G28706 GCD1 PPa1 SEX1 MFP1 UK/UPRT1 PGM DPE1 DPE2
GO:0016049 cell growth	0.00243324	54	1.70999	PLA2-BETA OASC XIH RAPTOR2 GA20OX3 TRM4 AT1G77460 TRM5 NAS3 NAS4 ER PI-4KBETA2 CGR3 AN EXPA7 RSH2 GN ATKDSA2 AT1G34350 ACT8 FAS1 KCS6 PG2 GH9B1 WAT1 AtkdsA1 SPR1 XTH4 AT2G25790 GRL MAT3 ACT1 ABCB4 ACT2 GRP5 IQD5 AT3G43960 AT3G48820 SEC15A SIP2;1 TUBG1 HAM3 HB-2 FZR2 ESP CAP1 HB16 GCP2 BIN4 FIM5 CBL9 TRN1 SAC51 DWF5
GO:0006084 acetyl-CoA metabolic process	0.00252335	9	4.53885	PDH-E1 ALPHA AT2G34590 MK ACS ACLB-2 EMB3003 AT4G26910 ACLA-2 LPD1
GO:0016125 sterol metabolic process	0.00277744	17	2.78893	CER1 CYP51G1 DWF5 SMO2-2 AT2G37700 FK SMO1-1 CYP702A2 SMO1-2 SMT1 CYP707A3 CER3 ERG28 3BETAHSD/D1 3BETAHSD/D2 MK FPS1
GO:1901136 carbohydrate derivative catabolic process	0.00277744	19	2.61328	URH2 AT1G27520 BGLU22 URH1 BGLU25 PYK10 DUT1 ChiC NSP4 AT1G02360 GLY1 AT2G43610 AT3G07690 CTL2 AT3G25400 CHIA PEN3 TGG2 CAD1
GO:0019693 ribose phosphate metabolic process	0.00278354	36	1.94522	PDH-E1 ALPHA AT1G56190 PANK1 GAPCP-1 PDE345 AT2G17340 AT2G19680 AT2G34590 AT3G54470 TPI HIT3 AT4G02120 PYR6 MK ACS ACLB-2 AT5G63680 PFK1 UK/UPRT1 PFK7 PUR2 EMB3003 ACC2 AT1G54220 UKL3 PFK5 UPP AT4G09520 AT4G26910 AT5G02080 APT5 CAC2 AT5G47435 NDPK2 ACLA-2 LPD1
GO:0000727 double-strand break repair via break-induced replication	0.00280098	6	6.80828	MCM2 MCM5 MCM4 PRL AT4G16970 SLD5
GO:0009263 deoxyribonucleotide biosynthetic process	0.00280098	5	8.51035	THY-1 RNR1 DUT1 THY-2 TSO2
GO:0072528 pyrimidine-containing compound biosynthetic process	0.00311092	12	3.47657	THY-1 DUT1 AT3G54470 AT4G02120 THY-2 PYR6 AT4G29530 UK/UPRT1 UKL3 UPP CLA1 NDPK2
GO:1901615 organic hydroxy compound metabolic process	0.00313713	50	1.72799	CER1 5PTASE13 CYP51G1 DWF5 MES15 RHM1 ACL SMO2-2 AT2G37700 MEE32 RHM3 FK TPI SMO1-1 CYP702A2 SMO1-2 GPP1 SMT1 AT5G15070 SOS4 CYP707A3 GS1 CER3 FAAH LIL3:1 DIR6 AT4G29530 FLDH PLR1 OMT1 ERG28 3BETAHSD/D1 BDG1 AT1G74470 3BETAHSD/D2 AAO2 AT4G05090 CLA1 MK FPS1 PPOX SVL1 SAL1 AT5G63990 ABA4 PAL1 ACO2 MYB4 CYP705A5 MYB111
GO:0006085 acetyl-CoA biosynthetic process	0.00314715	7	5.60682	PDH-E1 ALPHA AT2G34590 ACS ACLB-2 EMB3003 ACLA-2 LPD1
GO:0006221 pyrimidine nucleotide biosynthetic process	0.00314715	10	4.00487	THY-1 DUT1 AT3G54470 AT4G02120 THY-2 PYR6 UK/UPRT1 UKL3 UPP NDPK2
GO:0007059 chromosome segregation	0.00316117	24	2.2853	CENP-C UBC20 APC6 AT1G79890 BUB3.1 TUBG1 AT4G15890 ESP GCP2 MIS12 SMC3 MPS1 SMC2 AT1G12790 MCC1 AT3G08880 AT3G10440 ARLA1D AT1G48360 PRD3 CTF18 SDS ETG1 TOP3A
GO:0009416 response to light stimulus	0.00339484	85	1.49729	GA3OX1 POLD3 GA3OX2 FHY1 PAC FHL GA20OX3 RUP2 HFR1 AT1G10120 CIB5 AT5G10200 HB23 AT5G48560 SIG2 RPT2 AT3G14870 AT3G59780 HB-2 SIG4 5PTASE13 ADS4 KCS3 CSD1 KCS5 SAG24 KCS6 XTH4 PLA2-BETA KCS10 CSD2 SBE2.1 RCA NUDX23 GATA2 DAG2 HB-1 BCE2 FLR1 ACT2 GAPA GATA6 LAF3 GATA4 TCP2 FSD1 KCS16 SHM1 MYB4 KCS19 GDH1 CHIA PTAC7 GATA12 CYP707A3 MYB111 FSD2 GRF7 emb2746 ARR4 SBH2 TEM1 NIA2 NPQ7 TAA1 NTL8 PBCP PA…
GO:0006694 steroid biosynthetic process	0.00343535	17	2.72331	CER1 CYP51G1 DWF5 SMO2-2 AT2G37700 FK SMO1-1 CYP702A2 SMO1-2 SMT1 CER3 ERG28 3BETAHSD/D1 3BETAHSD/D2 AT2G33630 MK FPS1
GO:0009314 response to radiation	0.00343828	87	1.48824	GA3OX1 POLD3 GA3OX2 FHY1 PAC FHL GA20OX3 RUP2 HFR1 AT1G10120 CIB5 AT5G10200 HB23 AT5G48560 SIG2 RPT2 AT3G14870 AT3G59780 HB-2 SIG4 5PTASE13 ADS4 KCS3 CSD1 KCS5 SAG24 KCS6 XTH4 PLA2-BETA KCS10 CSD2 SBE2.1 RCA NUDX23 GATA2 DAG2 HB-1 BCE2 FLR1 ACT2 GAPA GATA6 LAF3 GATA4 TCP2 FSD1 KCS16 SHM1 MYB4 KCS19 GDH1 RAD51 CHIA PTAC7 GATA12 CYP707A3 MYB111 FSD2 GRF7 emb2746 ARR4 SBH2 TEM1 NIA2 NPQ7 TAA1 NTL8 P…
GO:0009226 nucleotide-sugar biosynthetic process	0.00344011	11	3.65322	FKGP RHM1 RHM3 DRT101 UGD1 UGD2 UGD3 UDG4 GER1 UXS4 UXS3
GO:0046398 UDP-glucuronate metabolic process	0.00355236	4	10.8932	UGD1 UGD2 UGD3 UDG4
GO:0006090 pyruvate metabolic process	0.00382113	18	2.60743	PDH-E1 ALPHA AT1G56190 GAPCP-1 PDE345 AT2G34590 TPI NAD-ME2 AT5G63680 PFK1 PFK7 EMB3003 AT1G54220 ISPD PFK5 CDPMEK AT4G09520 LPD1 CLA1
GO:0045229 external encapsulating structure organization	0.0038503	67	1.57566	XEG113 AT2G46930 AT3G09410 AT3G62060 RGXT1 GATL5 GAUT6 XTH8 PMEPCRA EXPA7 ATKDSA2 EXT3 GUT2 XTH30 AT1G32860 PME1 LRX2 BDG1 AT1G64760 GH9B1 WAT1 AT1G77460 RHM1 AtkdsA1 XTH4 ATCSLC08 ER LGT5 LP1 EXPA8 AT2G43860 CSLD3 AT3G10720 AT3G15720 MSR1 CSLC04 XTH31 AT3G49220 GATL6 LRX3 GSO1 AT4G29360 PME44 EXPA20 EXT10 AGAL1 RGP5 GATA12 PME5 AT5G51500 SVL1 AT5G58480 CGR3 PPa2 UGD2 UGD3 MAN7 GN AT1G34350 PEN3 …
GO:0009262 deoxyribonucleotide metabolic process	0.00424883	6	6.28457	THY-1 RNR1 DUT1 THY-2 AT3G25400 TSO2
GO:0009309 amine biosynthetic process	0.00424883	12	3.33467	PAI1 SPDS1 SPDS2 ASA2 APG10 TSA1 AT4G02610 BUD2 NAS3 NAS4 WAT1 CYP83B1
GO:0042401 cellular biogenic amine biosynthetic process	0.00424883	12	3.33467	PAI1 SPDS1 SPDS2 ASA2 APG10 TSA1 AT4G02610 BUD2 NAS3 NAS4 WAT1 CYP83B1
GO:0016052 carbohydrate catabolic process	0.00426568	40	1.82161	AT1G56190 GAPCP-1 PDE345 LSF1 LSF2 AT3G17940 PHS2 AT3G47000 AT3G47010 SEX4 TPI PME5 BXL1 AT5G63680 DPE2 PFK1 PFK7 PDH-E1 ALPHA PMEPCRA EMB3003 PME1 AT1G54220 AT1G67750 GH9B1 PFK5 AT2G34590 AT2G43610 AT3G10720 AT3G49220 BAM2 ISA3 AT4G09520 AT4G13210 ChiC PME44 CHIA BGLU42 AT5G51500 SEX1 DPE1
GO:0060918 auxin transport	0.00426568	22	2.3222	PIN1 RHM1 PIN4 RHM3 EIR1 LAX3 ABCB4 AT5G10200 TRN1 PEN3 ABCG37 emb2746 AT3G51670 ERG28 LAG13 GN 3BETAHSD/D1 TAA1 WAT1 3BETAHSD/D2 WAG2 RGF4
GO:0005983 starch catabolic process	0.00429194	7	5.29533	LSF1 LSF2 SEX4 ISA3 SEX1 DPE1 DPE2
GO:0098813 nuclear chromosome segregation	0.00453419	21	2.3632	CENP-C UBC20 APC6 AT1G79890 BUB3.1 TUBG1 AT4G15890 ESP GCP2 MIS12 SMC3 SMC2 AT1G12790 AT3G10440 AT1G48360 PRD3 CTF18 SDS ETG1 MPS1 TOP3A
GO:0072521 purine-containing compound metabolic process	0.00462837	35	1.89872	PDH-E1 ALPHA URH2 AT1G56190 PANK1 GAPCP-1 PDE345 AT2G17340 AT2G19680 AT2G34590 URH1 TPI HIT3 MK ACS ACLB-2 AT5G63680 UGLYAH PFK1 PFK7 PUR2 EMB3003 ACC2 AT1G54220 PFK5 AT4G09520 AT4G26910 AT5G02080 APT5 BUD2 CAC2 AT5G47435 NDPK2 TRM82 ACLA-2 LPD1
GO:0016310 phosphorylation	0.00562767	154	1.31801	AT1G01540 ARR4 AT2G31800 NP3 AT4G16970 SUB AT1G11280 SDS CYCA2;3 CDKD1;3 IBS1 CYCA3;2 AT1G52310 CYP59 AT1G55200 AT1G56190 NIK3 CYCA1;2 SNRK2-8 GAPCP-1 AT1G80870 PDE345 AT2G20050 SRF1 AT2G25220 SIP4 AT2G45340 AT3G05050 AT3G10540 WAG2 AT3G14890 AT3G19100 AHP2 CYCD3;3 TPI AT3G56760 AT4G02010 CPK23 AT4G10390 AT4G19045 CYCD3;1 RAPTOR2 CIPK15 CYCD4;2 HK5 CIPK5 AT5G14210 NIK1 CDPK9 AHP3 AT5G40030 ATR CY…
GO:1901617 organic hydroxy compound biosynthetic process	0.00565592	34	1.89739	CER1 CYP51G1 DWF5 RHM1 SMO2-2 AT2G37700 RHM3 FK SMO1-1 CYP702A2 SMO1-2 GPP1 SMT1 AT5G15070 SOS4 GS1 CER3 LIL3:1 DIR6 PLR1 OMT1 ERG28 3BETAHSD/D1 BDG1 AT1G74470 3BETAHSD/D2 AAO2 CLA1 MK FPS1 PPOX ABA4 MYB4 MYB111
GO:0009914 hormone transport	0.00570791	22	2.26943	PIN1 RHM1 PIN4 RHM3 EIR1 LAX3 ABCB4 AT5G10200 TRN1 PEN3 ABCG37 emb2746 AT3G51670 ERG28 LAG13 GN 3BETAHSD/D1 TAA1 WAT1 3BETAHSD/D2 WAG2 RGF4
GO:0009260 ribonucleotide biosynthetic process	0.00573603	23	2.22114	PDH-E1 ALPHA PANK1 AT2G17340 AT2G19680 AT2G34590 AT3G54470 AT4G02120 PYR6 ACS ACLB-2 UK/UPRT1 PUR2 EMB3003 ACC2 UKL3 UPP AT5G02080 APT5 CAC2 AT5G47435 NDPK2 ACLA-2 LPD1
GO:0033865 nucleoside bisphosphate metabolic process	0.00592298	14	2.88836	PDH-E1 ALPHA PANK1 AT2G17340 AT2G34590 MK ACS ACLB-2 EMB3003 ACC2 AT4G26910 AT5G02080 CAC2 ACLA-2 LPD1
GO:0033875 ribonucleoside bisphosphate metabolic process	0.00592298	14	2.88836	PDH-E1 ALPHA PANK1 AT2G17340 AT2G34590 MK ACS ACLB-2 EMB3003 ACC2 AT4G26910 AT5G02080 CAC2 ACLA-2 LPD1
GO:0034032 purine nucleoside bisphosphate metabolic process	0.00592298	14	2.88836	PDH-E1 ALPHA PANK1 AT2G17340 AT2G34590 MK ACS ACLB-2 EMB3003 ACC2 AT4G26910 AT5G02080 CAC2 ACLA-2 LPD1
GO:0006022 aminoglycan metabolic process	0.00630111	9	3.95319	UGD1 UGD2 ChiC UGD3 UDG4 AT1G02360 AT2G43610 CTL2 CHIA
GO:0009070 serine family amino acid biosynthetic process	0.00695293	12	3.14228	PSP AK-HSDH I AT1G72810 THA2 CYSD1 OASC SHM1 CARAB-AK-LYS AT5G21060 APR1 APR3 ROC4
GO:0000902 cell morphogenesis	0.00844454	51	1.63399	ARAC1 PLA2-BETA GRL OASC GA20OX3 PIR121 AN TRM4 AT1G77460 ZFP8 TRM5 SUB NAS3 HDG12 NAS4 NTL8 PI-4KBETA2 CGR3 GN ATKDSA2 AT1G19835 RSL4 AT1G34350 ACT8 RHD6 KCS6 WAT1 AtkdsA1 STI SPR1 XTH4 AT2G25790 MAT3 ACT2 TOP6B AT3G48820 SEC15A SIP2;1 TUBG1 HAM3 SPK1 HB-2 FZR2 ESP CAP1 GCP2 BIN4 FIM5 CBL9 SAC51 DWF5
GO:0006272 leading strand elongation	0.00846817	4	9.07771	PCNA1 NF-YB11 PCNA2 ICU2
GO:0009219 pyrimidine deoxyribonucleotide metabolic process	0.00846817	4	9.07771	THY-1 DUT1 THY-2 AT3G25400
GO:0048731 system development	0.00866816	192	1.26299	HDT4 LCD1 PAC AT3G03990 HDA3 TCP2 XIH SHR GA20OX3 RER1 COL5 CLE26 CLE17 CLE41 AT1G66530 RTFL15 AT2G25420 OVA4 LHW NTL8 AS1 WOX11 GRF5 GRF4 CR4 ANT EMB2247 RUP2 GRF7 GCD1 URH2 SUB SRG1 OCT1 AIR3 AT2G22900 SAG20 FLR1 ATH13 OTS2 GN CYCA2;3 HDG12 CIB5 PHV ATHB-15 NIK3 AS2 TAA1 SERK1 PIN1 DHAR2 LAX3 SQN ATX1 TCP9 AT3G11600 WAG2 NPC6 BAM2 CYCD3;3 HAT1 TAR2 AT4G26540 ULT1 CYCD3;1 DPA4 ERL2 PI-4KBETA2 AT…
GO:0046390 ribose phosphate biosynthetic process	0.00894081	23	2.14507	PDH-E1 ALPHA PANK1 AT2G17340 AT2G19680 AT2G34590 AT3G54470 AT4G02120 PYR6 ACS ACLB-2 UK/UPRT1 PUR2 EMB3003 ACC2 UKL3 UPP AT5G02080 APT5 CAC2 AT5G47435 NDPK2 ACLA-2 LPD1
GO:0052546 cell wall pectin metabolic process	0.0100326	9	3.71361	XEG113 RGXT1 PPa2 UGD2 UGD3 MSR1 AT5G65590 ATKDSA2 AtkdsA1
GO:0044772 mitotic cell cycle phase transition	0.0101367	16	2.53331	SDS CYCA2;3 CYCA3;2 UBC20 CYCA1;2 APC6 CDC6 BUB3.1 CYCD3;3 ORC1B CYCD3;1 CYCD4;2 CYCA3;1 CYCD4;1 ATRAD17 CYCD3;2
GO:0009067 aspartate family amino acid biosynthetic process	0.0101898	11	3.18685	AK-HSDH I ASN3 CARAB-AK-LYS AT5G21060 ASN2 AT4G34840 MTK AT1G72810 AT3G59890 AGD2 CRR1
GO:0007275 multicellular organism development	0.010489	240	1.22304	PRD3 PLA2-BETA HDT4 LCD1 PAC AT3G03990 HDA3 TCP2 XIH SHR GA20OX3 RER1 COL5 CLE26 CLE17 NTL8 CLE41 STOMAGEN AT1G66530 AT1G66620 RTFL15 AT2G25420 OVA4 LHW AS1 WOX11 GRF5 GRF4 CR4 AT3G59780 ANT EMB2247 RUP2 GRF7 GCD1 URH2 SUB SRG1 OCT1 AIR3 AT2G22900 SAG20 FLR1 LAF3 GSO1 ATH13 NAS3 OTS2 GN CYCA2;3 HDG12 CIB5 PHV SERK2 ATHB-15 NAS4 NIK3 FAS1 AS2 TAA1 SERK1 PIN1 DHAR2 LAX3 SQN ATX1 ETT AT2G45100 TCP9 …
GO:0043094 cellular metabolic compound salvage	0.0107519	17	2.43665	FKGP NAPRT1 SOS4 AT4G34840 UK/UPRT1 PLR1 MTK UKL3 AT3G12290 GOX1 UPP APT5 AT5G47435 SHM1 AT1G49140 AT1G67350 AT2G47690
GO:0006928 movement of cell or subcellular component	0.0112007	16	2.50419	VIIIA GRL POK1 AT3G44050 XIJ ATK2 VIIIB XIH AT5G06670 ATK3 AT1G63640 AT3G45850 AT3G51150 AT4G38950 AT5G02370 KAC2
GO:0040007 growth	0.0112007	77	1.46027	PLA2-BETA OASC XIH RAPTOR2 GA20OX3 AT1G10120 DUF2 CIB5 TRM4 AT1G77460 DUF6 WAG2 TRM5 CYP83B1 AT4G34760 PLAT1 AT5G51670 NAS3 NAS4 NIK3 ER BAM2 TET5 AT4G26540 PI-4KBETA2 AT5G45780 AT5G48940 CGR3 AN EXPA7 RSH2 GN ATKDSA2 AT1G34350 MCM2 ACT8 ATHB-15 FAS1 KCS6 PG2 GH9B1 WAT1 AtkdsA1 SPR1 XTH4 AT2G25790 GRL MAT3 ACT1 ABCB4 RALF23 RFC3 ACT2 GRP5 IQD5 AT3G43960 AT3G48820 SEC15A SIP2;1 TUBG1 HAM3 HB-2 FZR…
GO:0009628 response to abiotic stimulus	0.0114177	199	1.24871	AT1G02360 TEM1 AT1G30720 PME1 UKL3 AT1G72940 AT1G78850 AT3G22550 AT5G44730 CYP707A3 GA3OX1 BGLU22 POLD3 GA3OX2 FHY1 PAC BGLU25 PYK10 EB1a PIP1A HSBP AT4G16660 FHL GA20OX3 RUP2 HFR1 AT1G10120 GN CIB5 NF-YA2 AT4G29520 AT5G10200 HB23 AT5G48560 CRLK1 SIG2 RPT2 AT2G44060 AT3G14870 AT3G17830 AT3G59780 HB-2 SIG4 AT5G22890 ANNAT2 KCS2 5PTASE13 ADS4 KCS3 CSD1 CYP71B2 PER4 OCT3 DREB26 KCS5 AT1G27880 ACBP6 …
GO:0006637 acyl-CoA metabolic process	0.0117866	11	3.12046	PDH-E1 ALPHA AT2G34590 MK ACS ACLB-2 EMB3003 ACC2 AT4G26910 CAC2 ACLA-2 LPD1
GO:0035383 thioester metabolic process	0.0117866	11	3.12046	PDH-E1 ALPHA AT2G34590 MK ACS ACLB-2 EMB3003 ACC2 AT4G26910 CAC2 ACLA-2 LPD1
GO:0008202 steroid metabolic process	0.0122605	18	2.33427	CER1 CYP51G1 DWF5 SMO2-2 AT2G37700 FK SMO1-1 CYP702A2 SMO1-2 SMT1 CYP707A3 CER3 ERG28 3BETAHSD/D1 3BETAHSD/D2 AT2G33630 MK FPS1
GO:0009150 purine ribonucleotide metabolic process	0.0122824	30	1.88247	PDH-E1 ALPHA AT1G56190 PANK1 GAPCP-1 PDE345 AT2G17340 AT2G19680 AT2G34590 TPI HIT3 MK ACS ACLB-2 AT5G63680 PFK1 PFK7 PUR2 EMB3003 ACC2 AT1G54220 PFK5 AT4G09520 AT4G26910 AT5G02080 APT5 CAC2 AT5G47435 NDPK2 ACLA-2 LPD1
GO:0009073 aromatic amino acid family biosynthetic process	0.0125805	12	2.91783	PAI1 ASA2 APG10 TSA1 AT4G02610 AAT ADCL WAT1 MEE32 AT3G28760 DHS1 CYP83B1
GO:0009251 glucan catabolic process	0.0125805	12	2.91783	LSF1 LSF2 PHS2 AT3G47000 AT3G47010 SEX4 GH9B1 ISA3 BGLU42 SEX1 DPE1 DPE2
GO:0000280 nuclear division	0.0126666	29	1.89846	CENP-C UBC20 AT1G65010 APC6 LGO BUB3.1 TUBG1 AT4G15890 AT4G22860 ESP RHL2 GCP2 RAD51 MIS12 SMC3 MPS1 SMC2 AT1G12790 AT3G10440 AT3G44050 AT5G44040 AT1G48360 PRD3 SDS CYCA1;2 MSH2 FBL17 TOP3A XRCC2
GO:0007051 spindle organization	0.0126666	13	2.76586	AT1G20570 SCO3 AT3G43610 EB1a GCP4 TUBG1 AT4G22860 ATK2 GCP2 AUG7 ATK3 MPS1 AT3G44050
GO:0009066 aspartate family amino acid metabolic process	0.0126666	13	2.76586	AK-HSDH I THA2 ASN3 CARAB-AK-LYS AT5G21060 ASN2 AT4G34840 MTK AT1G72810 AT3G59890 AT4G26910 AGD2 CRR1
GO:0071103 DNA conformation change	0.0126666	15	2.5531	AT1G27880 MCM2 AT1G79890 MCM4 PRL TOP3A NIH MCM5 MCM9 AT2G47680 GYRB1 TOP6B RHL2 AT5G08110 CHR1
GO:0140115 export across plasma membrane	0.0126666	17	2.38641	PIN1 RHM1 PIN4 RHM3 EIR1 ABCB4 AT1G11670 RSH2 PEN3 AT1G71870 AT3G26590 ABCG37 AT4G21910 AT4G23030 DTX35 GDU3 WAT1
GO:0032501 multicellular organismal process	0.0129226	269	1.20094	PRD3 PLA2-BETA HDT4 LCD1 PAC AT3G03990 HDA3 OASC TCP2 XIH SHR GA20OX3 RER1 COL5 MPS1 CLE26 CLE17 NTL8 CLE41 STOMAGEN AT1G11280 AT1G66530 AT1G66620 RTFL15 AT2G25420 OVA4 LHW AS1 WOX11 GRF5 GRF4 CR4 AT3G59780 ANT EMB2247 RUP2 AT5G44040 GRF7 GCD1 URH2 SUB SRG1 OCT1 AIR3 AT2G22900 SAG20 FLR1 LAF3 GSO1 ATH13 5PTASE13 NAS3 OTS2 GN CYCA2;3 AT1G16570 HDG12 SEC5B CIB5 PHV SERK2 ATHB-15 NAS4 NIK3 FAS1 AS2 …
GO:0006270 DNA replication initiation	0.0129228	8	3.89045	MCM2 MCM5 MCM4 PRL ORC1B ICU2 CDC6 SLD5
GO:0032259 methylation	0.0133141	55	1.56023	AT1G06560 LSMT-L AT1G30545 AT1G63140 AT3G56120 AT3G56570 AT4G01860 AT4G17610 AT4G28830 OMT1 CHR1 ATX1 SUVR4 NRPD2A DME ATXR5 SUVH4 TRM82 AT1G04430 AT1G04900 CYP51G1 QUL1 AT1G35780 PMEAMT AT1G63855 AT1G69526 PLMT QUL2 THY-1 PRMT1A AT2G27590 HOL3 AT2G45990 ATXR2 AT3G27180 PIMT1 AT4G13330 ERD3 THY-2 AT5G06050 AT5G10830 SMT1 AT5G40830 SUVR2 AT5G64030 CGR3 HTA8 SHH1 VIM1 AT3G12290 DMS3 ULT1 NFC5 VIM3 …
GO:0044770 cell cycle phase transition	0.0143236	18	2.29064	SDS CYCA2;3 CYCA3;2 UBC20 CYCA1;2 APC6 CDC6 BUB3.1 CYCD3;3 ORC1B CYCD3;1 CYCD4;2 ATR CYCA3;1 CYCD4;1 ATRAD17 CYCD3;2 WEE1
GO:0000819 sister chromatid segregation	0.015616	15	2.49083	CENP-C UBC20 APC6 AT1G79890 BUB3.1 TUBG1 AT4G15890 GCP2 MIS12 SMC3 SMC2 AT3G10440 CTF18 ETG1 ESP
GO:0030203 glycosaminoglycan metabolic process	0.015616	4	7.78089	UGD1 UGD2 UGD3 UDG4
GO:0009308 amine metabolic process	0.0156175	21	2.11813	PAI1 SPDS1 PAO4 SPDS2 ASA2 APG10 AT3G43670 TSA1 AT4G02610 AO1 AT4G35220 BUD2 FAAH AT4G29530 CKX7 NAS3 NAS4 WAT1 AT3G56580 CYP83B1 ACR4
GO:0009606 tropism	0.0157499	20	2.16136	EB1a AT1G21050 RPT2 MIZ1 AT3G14870 TAR2 5PTASE13 GN TAA1 PIN1 PIN4 PLA2-BETA IAA20 ABCB4 RGF4 TSA1 SPK1 CYP705A5 EIR1 WAVH2
GO:0009664 plant-type cell wall organization	0.0160185	23	2.03364	XEG113 RGXT1 EXPA7 EXT3 EXPA8 EXPA20 EXT10 AT1G77460 PPa2 UGD2 UGD3 MAN7 GATL5 AT1G64760 PG2 ER MSR1 VTI13 AT5G65590 CGR3 ATKDSA2 AtkdsA1 SLP2
GO:0006734 NADH metabolic process	0.0171007	6	4.80584	GLY1 AT3G07690 c-NAD-MDH2 NDB3 NDB1 PPOX
GO:0009072 aromatic amino acid family metabolic process	0.0171581	15	2.46082	PAI1 ASA2 APG10 TSA1 AT4G02610 AT4G35220 AAT ADCL WAT1 PAL1 MEE32 AT3G28760 DHS1 PAL3 CYP83B1
GO:0046939 nucleotide phosphorylation	0.0171581	15	2.46082	AT1G56190 GAPCP-1 PDE345 AT3G14890 TPI AT5G63680 PFK1 PFK7 PDH-E1 ALPHA EMB3003 AT1G54220 PFK5 AT2G34590 AT4G09520 NDPK2
GO:0033554 cellular response to stress	0.0179879	123	1.3167	AT1G02360 TEM1 AT1G30720 PME1 UKL3 AT1G72940 AT1G78850 AT3G22550 AT5G44730 CYP707A3 PCNA1 CSD1 AT1G27330 AT1G27520 AT1G27880 MNS3 MCM2 AT1G48360 AT1G51130 MMH-1 EBS1 POLD3 STI AT2G03240 MCM5 MCM9 MCM4 AT2G25100 NF-YB11 CSD2 PCNA2 PARP1 PHR2 AT3G14890 MSH2 MSH1 MSH7 PRXQ PRL PARP2 HSBP AT4G16660 AT4G16970 GrxC5 mtHsc70-1 RAPTOR2 RHL2 AT5G08110 AT5G20500 RAD51 emb1379 ATR REV1 SLD5 AT5G56220 AT5G63…
GO:0009069 serine family amino acid metabolic process	0.0181427	13	2.64202	PSP AK-HSDH I AT1G72810 THA2 CYSD1 OASC GLDP1 SHM1 CARAB-AK-LYS AT5G21060 APR1 APR3 ROC4
GO:0044262 cellular carbohydrate metabolic process	0.0181427	57	1.52185	5PTASE13 XXT4 GUT2 AT2G15440 XEG113 SBE2.1 LSF1 LSF2 PHS2 SEX4 TPI SBPASE RGXT1 GPP1 XXT3 AT5G15070 BXL1 ATTPPA GS1 PPa1 MAN2 DPE2 XTH8 ATBETAFRUCT4 SUC2 XTH30 AT1G62660 AT1G66430 GH9B1 SUC5 AT1G77460 XTH4 CSLD3 XTH31 AT4G05090 ISA3 ACO2 AT4G28706 BGLU42 XK-2 SVL1 GCD1 SAL1 AT5G63990 DPE1 UXS3 AT1G01320 SEX1 GALT1 AT1G44830 MFP1 MSR1 IQD5 UK/UPRT1 PGM ATKDSA2 AtkdsA1
GO:0044786 cell cycle DNA replication	0.0181427	13	2.64202	MCM2 MCM4 BIN4 ICU2 CKS1 LGO RAD51 DEL1 CYCA2;3 APC6 TOP6B FZR2 CDC6
GO:0008643 carbohydrate transport	0.0190359	22	2.03785	SGB1 AT4G09810 AT5G59250 AT1G19450 TMT1 AT1G21070 SUC2 SUC5 UTR1 AT2G30460 AT3G05400 AT3G10290 AT3G11320 AT3G14410 AT3G17430 STP4 UTr7 AT5G04160 MSS1 APE2 ABCG30 ANNAT2
GO:0006163 purine nucleotide metabolic process	0.0191625	30	1.81554	PDH-E1 ALPHA AT1G56190 PANK1 GAPCP-1 PDE345 AT2G17340 AT2G19680 AT2G34590 TPI HIT3 MK ACS ACLB-2 AT5G63680 PFK1 PFK7 PUR2 EMB3003 ACC2 AT1G54220 PFK5 AT4G09520 AT4G26910 AT5G02080 APT5 CAC2 AT5G47435 NDPK2 ACLA-2 LPD1
GO:0009744 response to sucrose	0.0198255	14	2.50831	HHP2 HHP4 HHP5 HHP1 CSD1 CSD2 SBE2.1 BCE2 AT3G22550 GAPA AT3G63210 CYCD3;1 AT5G20700 CYCD4;1
GO:0006006 glucose metabolic process	0.0202004	11	2.88043	AT1G56190 AT3G17940 GAPA TPI SBPASE PGM3 GAPCP-1 PGM AT1G01320 DPE1 PDE345
GO:0045488 pectin metabolic process	0.0202937	24	1.95687	XEG113 RGXT1 PME5 GATL5 GAUT6 PMEPCRA PME1 AT1G67750 LGT5 AT3G10720 AT3G49220 GATL6 AT4G13210 PME44 AT5G51500 CGR3 PPa2 UGD2 UGD3 AT1G44830 MSR1 AT5G65590 ATKDSA2 AtkdsA1
GO:0010393 galacturonan metabolic process	0.0219418	24	1.94522	XEG113 RGXT1 PME5 GATL5 GAUT6 PMEPCRA PME1 AT1G67750 LGT5 AT3G10720 AT3G49220 GATL6 AT4G13210 PME44 AT5G51500 CGR3 PPa2 UGD2 UGD3 AT1G44830 MSR1 AT5G65590 ATKDSA2 AtkdsA1
GO:0051225 spindle assembly	0.0220863	10	3.0259	AT1G20570 SCO3 AT3G43610 EB1a GCP4 AT4G22860 ATK2 AUG7 ATK3 AT3G44050
GO:0010817 regulation of hormone levels	0.0221361	36	1.69618	DWF5 PIN1 RHM1 PIN4 RHM3 CYP702A2 ILL1 EIR1 LAX3 UGT74D1 ABCB4 AT5G10200 CKX7 TRN1 PEN3 TAA1 WAT1 AAO2 ABCG37 TSA1 AT4G02610 TAR2 OMT1 emb2746 AT3G51670 ERG28 LAG13 GN 3BETAHSD/D1 3BETAHSD/D2 WAG2 RGF4 CYP83B1 ANT SHR ETT
GO:0046785 microtubule polymerization	0.0221361	6	4.53885	AT1G20570 AT3G43610 GCP4 TUBG1 GCP2 AT1G19835
GO:0010016 shoot system morphogenesis	0.0226544	27	1.8568	PAC AT3G03990 TCP2 CLE41 CR4 TAA1 PIN1 AS1 TAR2 DPA4 ERL2 AN PHV ATHB-15 ER IAA20 HB-1 TUBG1 HB-2 GCP2 AGO10 TRN1 AT5G65590 CGR3 ICU2 CYCD3;2 STOMAGEN
GO:0006730 one-carbon metabolic process	0.0226711	9	3.22497	AT3G12290 SHM1 SAM1 THFS THY-1 MAT3 SAM-2 THY-2 AT5G47435
GO:0031507 heterochromatin assembly	0.0226711	13	2.56544	NF-YB11 FHY1 SUVR2 FDM5 FDM3 SHH1 VIM1 FAS1 DMS3 VIM3 FAS2 CHR1 FHL
GO:0034293 sexual sporulation	0.0226711	9	3.22497	PRD3 SERK2 SERK1 AT1G12790 CYCA1;2 AT4G15890 AT5G18700 AGO9 MPS1
GO:0043934 sporulation	0.0226711	9	3.22497	PRD3 SERK2 SERK1 AT1G12790 CYCA1;2 AT4G15890 AT5G18700 AGO9 MPS1
GO:0048236 plant-type sporogenesis	0.0226711	9	3.22497	PRD3 SERK2 SERK1 AT1G12790 CYCA1;2 AT4G15890 AT5G18700 AGO9 MPS1
GO:0018193 peptidyl-amino acid modification	0.0227254	58	1.49576	LSMT-L BRD4 EBS1 AT1G77350 AT2G01720 SQN P4H5 AT2G20050 CYP5 AT2G36130 AT-P4H-1 MCC1 P4H2 AT3G10540 AT3G19100 SGF29a AT3G28480 AT3G56570 AT3G56760 ROC4 CPK23 AT4G16970 AT4G25600 SUMO1 AT4G32420 Pnsl5 CDPK9 SGF29b AT5G41060 OTS2 AT1G74800 ATX1 SUVR4 AT3G06440 ATXR5 SUVH4 WEE1 AT1G06700 AT1G49730 AT1G52310 CYP59 AT1G55200 SERK1 AT1G74070 PRMT1A SRF1 AT2G41820 AT4G10390 HK5 AT5G14210 SUVR2 CRLK1 ATX…
GO:0043648 dicarboxylic acid metabolic process	0.0230449	16	2.29332	GAD2 MEE32 AT3G59890 NAD-ME2 SHM1 GDH2 CARAB-AK-LYS GDH1 c-NAD-MDH2 ALDH12A1 DHS1 AK-HSDH I AGD2 CRR1 THY-1 THY-2
GO:0006556 S-adenosylmethionine biosynthetic process	0.0231453	3	10.2124	SAM1 MAT3 SAM-2
GO:0009176 pyrimidine deoxyribonucleoside monophosphate metabolic process	0.0231453	3	10.2124	THY-1 DUT1 THY-2
GO:0009177 pyrimidine deoxyribonucleoside monophosphate biosynthetic process	0.0231453	3	10.2124	THY-1 DUT1 THY-2
GO:0060560 developmental growth involved in morphogenesis	0.0231453	42	1.61552	PLA2-BETA OASC XIH GA20OX3 TRM4 TRM5 NAS3 NAS4 AT1G77460 PI-4KBETA2 CGR3 AN EXPA7 RSH2 GN ATKDSA2 AT1G34350 ACT8 KCS6 WAT1 AtkdsA1 SPR1 XTH4 AT2G25790 MAT3 ACT1 ABCB4 ACT2 AT3G43960 AT3G48820 SEC15A SIP2;1 TUBG1 HAM3 HB-2 ESP CAP1 GCP2 FIM5 CBL9 SAC51 DWF5
GO:0090617 mitochondrial mRNA 5-prime-end processing	0.0231453	3	10.2124	AT1G62910 RPF1 AT2G28050
GO:0034285 response to disaccharide	0.0231775	14	2.444	HHP2 HHP4 HHP5 HHP1 CSD1 CSD2 SBE2.1 BCE2 AT3G22550 GAPA AT3G63210 CYCD3;1 AT5G20700 CYCD4;1
GO:0021700 developmental maturation	0.023948	31	1.75881	HDT4 HDA3 XIH GN AT3G11600 GRH1 PI-4KBETA2 EXPA7 RSH2 RSL4 SERK2 ACT8 PEN3 RHD6 SERK1 AT1G74800 P4H5 AGP30 XEG113 ACT1 ABCB4 P4H2 AT3G06440 ACT2 VTI13 AT3G43960 TUBG1 AT3G63210 HAM3 UTr7 GCP2
GO:0051647 nucleus localization	0.0243432	4	6.80828	GCD1 KAC2 AN AT1G54385
GO:0009063 cellular amino acid catabolic process	0.0246657	16	2.26943	GAD2 THA2 AT3G60510 AT4G20930 GLDP1 AT4G35220 SHM1 GDH2 AT5G09300 GDH1 ALDH12A1 CHY1 AT1G71180 PAL1 AT4G26910 PAL3
GO:0006566 threonine metabolic process	0.0246933	5	5.23714	THA2 AK-HSDH I AT1G72810 CARAB-AK-LYS AT5G21060
GO:0007020 microtubule nucleation	0.0246933	5	5.23714	AT1G20570 AT3G43610 GCP4 TUBG1 GCP2
GO:0009173 pyrimidine ribonucleoside monophosphate metabolic process	0.0246933	5	5.23714	AT3G54470 UK/UPRT1 UKL3 UPP PYR6
GO:0044264 cellular polysaccharide metabolic process	0.0246933	39	1.63903	XXT4 GUT2 AT2G15440 XEG113 SBE2.1 LSF1 LSF2 PHS2 SEX4 RGXT1 XXT3 BXL1 MAN2 SBPASE XTH8 XTH30 AT1G66430 GH9B1 AT1G77460 XTH4 DPE2 CSLD3 XTH31 ISA3 AT4G28706 BGLU42 GCD1 DPE1 PPa1 UXS3 SEX1 GALT1 MFP1 MSR1 IQD5 UK/UPRT1 PGM ATKDSA2 AtkdsA1
GO:0009132 nucleoside diphosphate metabolic process	0.0269037	16	2.24603	AT1G56190 GAPCP-1 PDE345 APY1 TPI PYR6 AT5G63680 PFK1 PFK7 PDH-E1 ALPHA EMB3003 AT1G54220 PFK5 AT2G34590 AT4G09520 NDPK2
GO:0043173 nucleotide salvage	0.0270326	6	4.29997	FKGP NAPRT1 UK/UPRT1 UKL3 UPP APT5
GO:0000272 polysaccharide catabolic process	0.0270583	26	1.84391	LSF1 LSF2 PHS2 AT3G47000 AT3G47010 SEX4 PME5 BXL1 PMEPCRA PME1 AT1G67750 GH9B1 AT2G43610 AT3G10720 AT3G49220 BAM2 ISA3 AT4G13210 ChiC PME44 CHIA BGLU42 AT5G51500 SEX1 DPE1 DPE2
GO:1901606 alpha-amino acid catabolic process	0.0291993	15	2.29493	GAD2 THA2 AT3G60510 AT4G20930 GLDP1 AT4G35220 SHM1 GDH2 GDH1 ALDH12A1 CHY1 AT1G71180 PAL1 AT4G26910 PAL3
GO:0070828 heterochromatin organization	0.030075	13	2.45855	NF-YB11 FHY1 SUVR2 FDM5 FDM3 SHH1 VIM1 FAS1 DMS3 VIM3 FAS2 CHR1 FHL
GO:0000162 tryptophan biosynthetic process	0.0306959	7	3.666	PAI1 ASA2 APG10 TSA1 AT4G02610 WAT1 CYP83B1
GO:0006165 nucleoside diphosphate phosphorylation	0.0306959	14	2.35348	AT1G56190 GAPCP-1 PDE345 TPI AT5G63680 PFK1 PFK7 PDH-E1 ALPHA EMB3003 AT1G54220 PFK5 AT2G34590 AT4G09520 NDPK2
GO:0009185 ribonucleoside diphosphate metabolic process	0.0306959	14	2.35348	AT1G56190 GAPCP-1 PDE345 TPI PYR6 AT5G63680 PFK1 PFK7 PDH-E1 ALPHA EMB3003 AT1G54220 PFK5 AT2G34590 AT4G09520
GO:0030029 actin filament-based process	0.0306959	19	2.05329	WAVE2 VIIIA ARAC1 GRL VLN2 WLIM2b XIJ VIIIB XIH FIM5 AT5G48460 ADF4 VAB3 AT2G43800 AT3G07540 PIR121 KAC2 SPK1 CAP1
GO:0042430 indole-containing compound metabolic process	0.0306959	14	2.35348	PAI1 ASA2 APG10 TSA1 AT4G02610 AT4G35220 PYK10 CYP83B1 WAT1 OMT1 TAR2 PEN3 TAA1 CAD1
GO:0046219 indolalkylamine biosynthetic process	0.0306959	7	3.666	PAI1 ASA2 APG10 TSA1 AT4G02610 WAT1 CYP83B1
GO:0071669 plant-type cell wall organization or biogenesis	0.0306959	36	1.65049	FLA9 GUT2 FLA7 AT2G15440 FLA6 XEG113 CSLD3 RGXT1 RGP5 EXPA7 EXT3 EXPA8 EXPA20 EXT10 AT1G77460 XTH4 PPa2 UGD2 UGD3 MAN7 GATL5 NAC010 AT1G64760 PG2 WAT1 ER AT2G36570 MSR1 VTI13 AT3G47380 AT5G46960 AT5G65590 CGR3 ATKDSA2 AtkdsA1 SLP2
GO:0044247 cellular polysaccharide catabolic process	0.0310011	10	2.83678	LSF1 LSF2 PHS2 SEX4 GH9B1 ISA3 BGLU42 SEX1 DPE1 DPE2
GO:0031122 cytoplasmic microtubule organization	0.0311429	11	2.67468	AT1G20570 SPR1 SP1L3 AT3G08670 AT3G43610 GCP4 SP1L4 TUBG1 GCP2 NP3 NEK6
GO:0048589 developmental growth	0.0311429	55	1.48299	PLA2-BETA OASC XIH GA20OX3 TRM4 TRM5 NAS3 NAS4 NIK3 AT1G77460 BAM2 TET5 AT4G26540 PI-4KBETA2 AT5G45780 AT5G48940 CGR3 AN EXPA7 RSH2 GN ATKDSA2 AT1G34350 MCM2 ACT8 ATHB-15 KCS6 WAT1 AtkdsA1 SPR1 XTH4 AT2G25790 MAT3 ACT1 ABCB4 RFC3 ACT2 GRP5 AT3G43960 AT3G48820 SEC15A SIP2;1 TUBG1 HAM3 HB-2 ESP ULT1 CAP1 GCP2 PAS2 NIK1 FIM5 CBL9 SAC51 DWF5
GO:0048285 organelle fission	0.0318994	31	1.71591	CENP-C UBC20 AT1G65010 APC6 LGO BUB3.1 TUBG1 AT4G15890 AT4G22860 ESP RHL2 GCP2 RAD51 MIS12 SMC3 FTSZ1-1 MPS1 SMC2 AT1G12790 AT3G10440 AT3G44050 AT5G44040 AT1G48360 PRD3 SDS CYCA1;2 SULA MSH2 FBL17 TOP3A XRCC2
GO:0006096 glycolytic process	0.0320692	13	2.42487	AT1G56190 GAPCP-1 PDE345 TPI AT5G63680 PFK1 PFK7 PDH-E1 ALPHA EMB3003 AT1G54220 PFK5 AT2G34590 AT4G09520
GO:0006757 ATP generation from ADP	0.0320692	13	2.42487	AT1G56190 GAPCP-1 PDE345 TPI AT5G63680 PFK1 PFK7 PDH-E1 ALPHA EMB3003 AT1G54220 PFK5 AT2G34590 AT4G09520
GO:0046031 ADP metabolic process	0.0320692	13	2.42487	AT1G56190 GAPCP-1 PDE345 TPI AT5G63680 PFK1 PFK7 PDH-E1 ALPHA EMB3003 AT1G54220 PFK5 AT2G34590 AT4G09520
GO:0030036 actin cytoskeleton organization	0.0327336	18	2.0771	WAVE2 VIIIA ARAC1 GRL WLIM2b XIJ VIIIB XIH FIM5 AT5G48460 ADF4 VAB3 AT2G43800 VLN2 AT3G07540 PIR121 SPK1 CAP1
GO:0018401 peptidyl-proline hydroxylation to 4-hydroxy-L-proline	0.0327523	5	4.86306	P4H5 AT-P4H-1 P4H2 AT3G28480 AT4G25600
GO:1903046 meiotic cell cycle process	0.0327523	23	1.88663	PRD3 CENP-C AT1G65010 TUBG1 AT4G15890 ESP RHL2 GCP2 RAD51 MPS1 AT1G12790 AT3G10440 AT5G44040 SERK2 AT1G48360 SERK1 SDS CYCA1;2 MSH2 AT5G18700 AGO9 TOP3A XRCC2
GO:0006298 mismatch repair	0.0328035	6	4.08497	PCNA1 AT2G25100 PCNA2 MSH2 MSH7 MSH1
GO:0046688 response to copper ion	0.0328035	6	4.08497	CAD1 MTP11 CSD1 DRT112 CSD2 FSD1
GO:0007015 actin filament organization	0.0328341	17	2.12368	WAVE2 VIIIA ARAC1 WLIM2b XIJ VIIIB XIH FIM5 AT5G48460 ADF4 VAB3 AT2G43800 VLN2 AT3G07540 PIR121 GRL SPK1
GO:0010374 stomatal complex development	0.0330025	12	2.51383	STOMAGEN CYCA2;3 ERL2 ER CYCD3;3 TUBG1 CYCD3;1 GCP2 CYCD4;2 CYCD4;1 AT5G65590 CYCD3;2
GO:0044273 sulfur compound catabolic process	0.0342588	10	2.77889	AT1G44790 BGLU22 BGLU25 PYK10 GGT4 AT4G31290 NSP4 PEN3 TGG2 CAD1
GO:0009394 2-deoxyribonucleotide metabolic process	0.0353536	4	6.0518	THY-1 DUT1 THY-2 AT3G25400
GO:0019692 deoxyribose phosphate metabolic process	0.0353536	4	6.0518	THY-1 DUT1 THY-2 AT3G25400
GO:0046838 phosphorylated carbohydrate dephosphorylation	0.0355982	7	3.53022	5PTASE13 LSF2 SEX4 LSF1 AT4G05090 SAL1 AT5G63990
GO:0009629 response to gravity	0.0356837	16	2.15708	AT3G14870 TAR2 5PTASE13 TAA1 PIN1 PIN4 PLA2-BETA IAA20 ABCB4 RGF4 TSA1 SPK1 CYP705A5 PGM EIR1 WAVH2
GO:0048532 anatomical structure arrangement	0.0356837	14	2.29677	CLE41 BAM2 DPA4 SUB PHV ATHB-15 FAS1 PIN1 ATX1 AT3G08880 RFC3 AGO10 TRN1 FAS2
GO:0090626 plant epidermis morphogenesis	0.0356837	16	2.15708	ZFP8 HDG12 NTL8 ERL2 AN AT1G19835 STI ER GRL TUBG1 FZR2 GCP2 PIR121 BIN4 AT5G65590 STOMAGEN
GO:0042221 response to chemical	0.0364327	266	1.17179	AT1G02360 TEM1 AT1G30720 PME1 UKL3 AT1G72940 AT1G78850 AT3G22550 AT5G44730 CYP707A3 CSD1 AT1G27330 AT1G27520 MNS3 EBS1 PIN1 RHM1 PIN4 CSD2 RHM3 PRXQ MYB30 AHP2 BAM2 PIP1A AT4G11845 AT4G16660 NPR4 GrxC5 HHP2 HHP4 mtHsc70-1 HHP5 RAPTOR2 HHP1 AT5G20500 AHP3 CAD1 PYL1 EIR1 BSK5 ATH13 PEN3 LAX3 NTL8 MTP11 ABCB4 BOR1 AT3G01300 LTL1 AT4G17720 FQR1 ARR4 AT1G11670 ATBETAFRUCT4 RSH2 PER4 DREB26 NIA2 AT1G44…
GO:0000904 cell morphogenesis involved in differentiation	0.0366966	32	1.67588	PLA2-BETA OASC ZFP8 NAS3 HDG12 NAS4 NTL8 PI-4KBETA2 AN ATKDSA2 AT1G19835 RSL4 AT1G34350 ACT8 RHD6 AtkdsA1 STI AT2G25790 GRL MAT3 ACT2 AT3G48820 SEC15A SIP2;1 TUBG1 HAM3 FZR2 GCP2 PIR121 BIN4 FIM5 CBL9
GO:0006302 double-strand break repair	0.0368169	20	1.95922	AT1G27880 MCM2 MCM5 MCM9 MCM4 PARP1 PRL PARP2 AT4G16970 RHL2 RAD51 emb1379 SLD5 RAD5 ATXRCC1 XRCC2 SDS FAS1 ATR FAS2
GO:0010078 maintenance of root meristem identity	0.0374615	9	2.91783	CLE26 CLE17 CLE41 TAA1 TAR2 AT2G12646 LHW AT4G26540 AT5G48940
GO:0045489 pectin biosynthetic process	0.0375749	11	2.58245	XEG113 RGXT1 GATL5 GAUT6 LGT5 GATL6 CGR3 AT1G44830 MSR1 ATKDSA2 AtkdsA1
GO:0000725 recombinational repair	0.0385401	16	2.13593	AT1G27880 MCM2 MCM5 MCM9 MCM4 PRL AT4G16970 RAD51 emb1379 SLD5 AT5G56220 RAD5 XRCC2 SDS FAS1 FAS2
GO:0006553 lysine metabolic process	0.040159	6	3.89045	CARAB-AK-LYS AK-HSDH I AT3G59890 AT4G26910 AGD2 CRR1
GO:0009147 pyrimidine nucleoside triphosphate metabolic process	0.040159	6	3.89045	DUT1 AT4G02120 UKL3 AT3G25400 UK/UPRT1 NDPK2
GO:0006081 cellular aldehyde metabolic process	0.041012	11	2.53868	TPI ALDH3I1 ALDH3F1 SOS4 PLR1 ISPD CDPMEK ALDH22A1 ACO2 PPOX CLA1
GO:0009089 lysine biosynthetic process via diaminopimelate	0.041012	5	4.53885	CARAB-AK-LYS AK-HSDH I AT3G59890 AGD2 CRR1
GO:0009135 purine nucleoside diphosphate metabolic process	0.041012	13	2.32915	AT1G56190 GAPCP-1 PDE345 TPI AT5G63680 PFK1 PFK7 PDH-E1 ALPHA EMB3003 AT1G54220 PFK5 AT2G34590 AT4G09520
GO:0009179 purine ribonucleoside diphosphate metabolic process	0.041012	13	2.32915	AT1G56190 GAPCP-1 PDE345 TPI AT5G63680 PFK1 PFK7 PDH-E1 ALPHA EMB3003 AT1G54220 PFK5 AT2G34590 AT4G09520
GO:0009218 pyrimidine ribonucleotide metabolic process	0.041012	7	3.40414	AT3G54470 AT4G02120 PYR6 UK/UPRT1 UKL3 UPP NDPK2
GO:0009220 pyrimidine ribonucleotide biosynthetic process	0.041012	7	3.40414	AT3G54470 AT4G02120 PYR6 UK/UPRT1 UKL3 UPP NDPK2
GO:0019674 NAD metabolic process	0.041012	5	4.53885	GLY1 AT3G07690 NDB3 NDB1 NIC2
GO:0046451 diaminopimelate metabolic process	0.041012	5	4.53885	AT3G59890 CARAB-AK-LYS AK-HSDH I AGD2 CRR1
GO:0052325 cell wall pectin biosynthetic process	0.041012	5	4.53885	XEG113 RGXT1 MSR1 ATKDSA2 AtkdsA1
GO:0071695 anatomical structure maturation	0.041012	28	1.72518	HDT4 HDA3 XIH GN AT3G11600 PI-4KBETA2 EXPA7 RSH2 RSL4 ACT8 PEN3 RHD6 AT1G74800 P4H5 AGP30 XEG113 ACT1 ABCB4 P4H2 AT3G06440 ACT2 VTI13 AT3G43960 TUBG1 AT3G63210 HAM3 UTr7 GCP2
GO:0009221 pyrimidine deoxyribonucleotide biosynthetic process	0.0410187	3	8.16994	THY-1 DUT1 THY-2
GO:0009265 2-deoxyribonucleotide biosynthetic process	0.0410187	3	8.16994	THY-1 DUT1 THY-2
GO:0009630 gravitropism	0.0410187	15	2.17286	AT3G14870 TAR2 5PTASE13 TAA1 PIN1 PIN4 PLA2-BETA IAA20 ABCB4 RGF4 TSA1 SPK1 CYP705A5 EIR1 WAVH2
GO:0009826 unidimensional cell growth	0.0410187	36	1.60195	PLA2-BETA OASC GA20OX3 TRM4 TRM5 NAS3 NAS4 AT1G77460 PI-4KBETA2 CGR3 AN GN ATKDSA2 AT1G34350 ACT8 KCS6 WAT1 AtkdsA1 SPR1 XTH4 AT2G25790 MAT3 ACT2 AT3G48820 SEC15A SIP2;1 TUBG1 HAM3 HB-2 ESP CAP1 GCP2 FIM5 CBL9 SAC51 DWF5
GO:0010629 negative regulation of gene expression	0.0410187	43	1.53275	RRP4 RTL1 AT2G24350 NF-YB11 AT3G01790 DCL3 RDR2 AGO9 AGO10 AT2G17975 FHY1 HESO1 SUVR2 HYL1 PMEPCRA FDM5 AT2G17970 FDM3 RST1 DMS3 AT3G61100 AT3G62050 AT4G02940 CRH1 SGS3 AT5G61190 CSD1 CSD2 AT5G02160 TOE2 SHH1 DRT112 VIM1 NRPD1A FAS1 HB-1 NRPD2A NFC5 MRL1 VIM3 FAS2 CHR1 FHL
GO:0010928 regulation of auxin mediated signaling pathway	0.0410187	10	2.66991	PIN1 RHM1 PIN4 RHM3 EIR1 ABCB4 PEN3 ABCG37 WAT1 SPK1
GO:0042344 indole glucosinolate catabolic process	0.0410187	3	8.16994	PYK10 PEN3 CAD1
GO:0046385 deoxyribose phosphate biosynthetic process	0.0410187	3	8.16994	THY-1 DUT1 THY-2
GO:0001932 regulation of protein phosphorylation	0.0432943	16	2.09486	SDS CYCA2;3 CYCA3;2 CYP59 CYCA1;2 CYCD3;3 AT4G19045 CYCD3;1 RAPTOR2 CYCD4;2 CYCA3;1 CYCD4;1 CYCD3;2 AT4G22860 CKS1 PAS2
GO:0009636 response to toxic substance	0.0441328	39	1.5619	CSD1 CSD2 CAD1 AT1G11670 RSH2 PER4 NIA2 PEN3 GPX8 RBOH F AT1G71870 DHAR2 AT2G18980 GSTU7 AT2G37240 AKR4C8 GPX3 AT3G01190 GSTU8 PRXQ AT3G26590 GSTU27 AT3G49960 ABCG37 AT4G11290 AT4G21910 PRXR1 AT4G23030 FSD1 DTX35 GGT4 AT4G30170 AT5G20500 PAP26 AT5G39580 AT5G40150 FSD2 EXPA8 AT4G13540
GO:0006568 tryptophan metabolic process	0.044852	8	3.0259	PAI1 ASA2 APG10 TSA1 AT4G02610 AT4G35220 WAT1 CYP83B1
GO:0006586 indolalkylamine metabolic process	0.044852	8	3.0259	PAI1 ASA2 APG10 TSA1 AT4G02610 AT4G35220 WAT1 CYP83B1
GO:0006760 folic acid-containing compound metabolic process	0.044852	8	3.0259	GGH1 AT3G12290 SHM1 THFS THY-1 THY-2 ADCL AT5G47435
GO:0000097 sulfur amino acid biosynthetic process	0.0462929	10	2.61857	AT1G72810 CYSD1 OASC AT4G34840 AK-HSDH I MTK APR1 APR3 AT5G21060 ROC4
GO:0009124 nucleoside monophosphate biosynthetic process	0.0462929	10	2.61857	THY-1 DUT1 AT3G54470 THY-2 UK/UPRT1 PUR2 UKL3 UPP APT5 AT5G47435
GO:0000103 sulfate assimilation	0.0465907	6	3.71361	APS2 AT4G05090 SAL1 AT5G63990 APR1 APR3
GO:0010440 stomatal lineage progression	0.0465907	6	3.71361	CYCA2;3 CYCD3;3 CYCD3;1 CYCD4;2 CYCD4;1 CYCD3;2
GO:0048768 root hair cell tip growth	0.0465907	6	3.71361	PI-4KBETA2 ACT8 ACT2 TUBG1 HAM3 GCP2
GO:0000724 double-strand break repair via homologous recombination	0.0466543	15	2.12759	AT1G27880 MCM2 MCM5 MCM9 MCM4 PRL AT4G16970 RAD51 emb1379 SLD5 RAD5 XRCC2 SDS FAS1 FAS2
GO:0000731 DNA synthesis involved in DNA repair	0.0466543	4	5.44662	PCNA1 POLD3 PCNA2 REV1
GO:0006086 acetyl-CoA biosynthetic process from pyruvate	0.0466543	4	5.44662	PDH-E1 ALPHA AT2G34590 EMB3003 LPD1
GO:0009088 threonine biosynthetic process	0.0466543	4	5.44662	AK-HSDH I AT1G72810 CARAB-AK-LYS AT5G21060
GO:0046653 tetrahydrofolate metabolic process	0.0466543	7	3.28676	AT3G12290 SHM1 THFS THY-1 THY-2 ADCL AT5G47435
GO:0006304 DNA modification	0.0467673	13	2.26943	CHR1 PARP1 NRPD2A PARP2 DME HTA8 AT3G14890 SHH1 VIM1 ATXRCC1 AT3G12290 DMS3 VIM3
GO:0098754 detoxification	0.0469786	35	1.59391	CSD1 CSD2 CAD1 AT1G11670 RSH2 PER4 GPX8 RBOH F AT1G71870 DHAR2 AT2G18980 GSTU7 AT2G37240 GPX3 AT3G01190 GSTU8 PRXQ AT3G26590 GSTU27 AT3G49960 AT4G11290 AT4G21910 PRXR1 AT4G23030 FSD1 DTX35 AT4G30170 AT5G20500 PAP26 AT5G39580 AT5G40150 FSD2 PEN3 ABCG37 AT4G13540
GO:1990748 cellular detoxification	0.0470664	25	1.75471	CSD1 CSD2 CAD1 PER4 GPX8 RBOH F DHAR2 AT2G18980 AT2G37240 GPX3 AT3G01190 PRXQ AT3G49960 AT4G11290 PRXR1 FSD1 AT4G30170 AT5G20500 PAP26 AT5G39580 AT5G40150 FSD2 PEN3 ABCG37 AT4G13540
GO:0000079 regulation of cyclin-dependent protein serine/threonine kinase activity	0.0483336	11	2.45545	SDS CYCA2;3 CYCA3;2 CYCA1;2 CYCD3;3 CYCD3;1 CYCD4;2 CYCA3;1 CYCD4;1 CYCD3;2 CKS1
GO:1904029 regulation of cyclin-dependent protein kinase activity	0.0483336	11	2.45545	SDS CYCA2;3 CYCA3;2 CYCA1;2 CYCD3;3 CYCD3;1 CYCD4;2 CYCA3;1 CYCD4;1 CYCD3;2 CKS1
GO:0097237 cellular response to toxic substance	0.0497945	25	1.74571	CSD1 CSD2 CAD1 PER4 GPX8 RBOH F DHAR2 AT2G18980 AT2G37240 GPX3 AT3G01190 PRXQ AT3G49960 AT4G11290 PRXR1 FSD1 AT4G30170 AT5G20500 PAP26 AT5G39580 AT5G40150 FSD2 PEN3 ABCG37 AT4G13540
GO:0005996 monosaccharide metabolic process	0.0499976	24	1.76647	ATKDSA2 AT1G56190 AT1G66430 AtkdsA1 UXS4 AT3G17940 GAPA TPI SBPASE XK-2 UXS3 GER1 PGM3 AT1G38131 DHAR2 GAPCP-1 MSR1 AT4G17430 PGM AT5G64600 AT1G01320 AT2G04650 DPE1 PDE345
GO:0019511 peptidyl-proline hydroxylation	0.0499976	5	4.25517	P4H5 AT-P4H-1 P4H2 AT3G28480 AT4G25600
GO:0071900 regulation of protein serine/threonine kinase activity	0.0499976	12	2.33427	SDS CYCA2;3 CYCA3;2 CYCA1;2 CYCD3;3 CYCD3;1 RAPTOR2 CYCD4;2 CYCA3;1 CYCD4;1 CYCD3;2 CKS1
GO:0010026 trichome differentiation	0.0505148	14	2.16627	ZFP8 HDG12 NTL8 AN AT1G19835 FAS1 STI GRL TOP6B ATMYC1 FZR2 PIR121 BIN4 FAS2
GO:0045814 negative regulation of gene expression epigenetic	0.0505148	13	2.2407	NF-YB11 FHY1 SUVR2 FDM5 FDM3 SHH1 VIM1 FAS1 DMS3 VIM3 FAS2 CHR1 FHL
GO:0009793 embryo development ending in seed dormancy	0.0531412	45	1.48725	CLE41 GCD1 TAA1 PIN1 WAG2 TAR2 ARR4 SUB GN PSP PHV AT1G32930 MCM2 PEN3 SERK1 AT2G01210 MEE11 TTN5 AAT CPN60A MEE18 IAA20 NAC047 MEE32 MLP-300B RFC3 EMB1270 RSY3 RST1 FBL17 CR4 ESP EMB2453 DME MEE60 CYL1 SMT1 EMB2247 EMB1030 AGO10 AT5G46960 SMC3 HCA2 emb2746 AT1G08590
GO:0006457 protein folding	0.0539044	26	1.71029	AT1G10350 AT1G11660 CPN60B SQN TTN5 CPN60A CYP5 HSP60-2 CHL-CPN10 AT3G17830 HSP60 AT3G47650 ROC4 AT4G32420 mtHsc70-1 POR Pnsl5 AT5G16070 AT5G55220 AT4G29520 AT1G36390 AT2G36130 AT2G46000 AT3G25580 AT4G16660 PBP1
GO:0006506 GPI anchor biosynthetic process	0.0539044	7	3.1772	AT1G16560 AT1G53710 AT2G27340 AT2G48030 AT3G01380 AT4G17910 AT5G17250
GO:0048316 seed development	0.0539044	64	1.38547	HDT4 HDA3 CLE41 GCD1 AT2G22900 TAA1 PIN1 DHAR2 WAG2 CYCD3;3 TAR2 CYCD3;1 CYCD3;2 GATL5 ARR4 SUB GN PSP AT1G21070 PHV AT1G32930 MCM2 PEN3 SERK1 SUC5 AT2G01210 MEE11 TTN5 AAT CPN60A AGP30 MEE18 CYP86A8 IAA20 NAC047 MEE32 AT3G06440 MLP-300B RFC3 EMB1270 RSY3 RST1 FBL17 CR4 AT3G63210 PSAD-1 HSBP ESP EMB2453 AT5G04160 DME MEE60 CYL1 SMT1 EMB2247 EMB1030 AGO10 AT5G46960 SMC3 BXL1 WYR HCA2 emb2746 AT1G0…
GO:0009152 purine ribonucleotide biosynthetic process	0.0540893	17	1.97847	PDH-E1 ALPHA PANK1 AT2G17340 AT2G19680 AT2G34590 ACS ACLB-2 PUR2 EMB3003 ACC2 AT5G02080 APT5 CAC2 AT5G47435 NDPK2 ACLA-2 LPD1
GO:0000096 sulfur amino acid metabolic process	0.0546359	12	2.30139	AT1G72810 CYSD1 OASC NAC047 AT4G34840 AK-HSDH I MTK APR1 APR3 AT5G21060 PSP ROC4
GO:0006465 signal peptide processing	0.0546359	6	3.55215	RBL10 AT2G22425 AT3G15710 SPPL1 AT4G40042 AT3G08980
GO:0010087 phloem or xylem histogenesis	0.0551935	18	1.92991	AT3G21710 CLE26 CLE17 CLE41 TAA1 LHW TAR2 AT4G34840 5PTASE13 AT1G08590 GN ATHB-15 APC6 XYP2 ER AO1 AT5G40830 HCA2
GO:0006950 response to stress	0.0558725	330	1.13672	AT1G02360 TEM1 AT1G30720 PME1 UKL3 AT1G72940 AT1G78850 AT3G22550 AT5G44730 CYP707A3 PCNA1 CSD1 AT1G11280 ATLP-1 AT1G27330 AT1G27520 AT1G27880 MNS3 MCM2 AT1G48360 AT1G51130 MMH-1 BGLU22 EBS1 AT1G73620 AT1G77700 POLD3 STI AT2G03240 MCM5 MCM9 MCM4 AT2G25100 NF-YB11 CSD2 PCNA2 PARP1 PHR2 BGLU25 PYK10 AT3G14890 MSH2 MSH1 MSH7 PRXQ AT3G45420 PIP1A PRL PARP2 HSBP AT4G16660 AT4G16970 NPR4 GrxC5 mtHsc70-1…
GO:0009112 nucleobase metabolic process	0.0569145	8	2.86664	AT3G54470 AT4G02120 PYD2 UGLYAH PUR2 UPP APT5 PYR6
GO:0042558 pteridine-containing compound metabolic process	0.0569145	8	2.86664	GGH1 AT3G12290 SHM1 THFS THY-1 THY-2 ADCL AT5G47435
GO:0010154 fruit development	0.059773	67	1.36573	HDT4 HDA3 CLE41 GCD1 AT2G22900 TAA1 PIN1 DHAR2 WAG2 CYCD3;3 HAT1 TAR2 CYCD3;1 MAN7 CYCD3;2 AN GATL5 ARR4 SUB GN PSP AT1G21070 PHV AT1G32930 MCM2 PEN3 SERK1 SUC5 AT2G01210 MEE11 TTN5 AAT CPN60A AGP30 MEE18 CYP86A8 IAA20 NAC047 MEE32 AT3G06440 MLP-300B RFC3 EMB1270 RSY3 RST1 FBL17 CR4 AT3G63210 PSAD-1 HSBP ESP EMB2453 AT5G04160 DME MEE60 CYL1 SMT1 EMB2247 EMB1030 AGO10 AT5G46960 SMC3 BXL1 WYR HCA2 …
GO:0048767 root hair elongation	0.059773	12	2.26943	XIH PI-4KBETA2 EXPA7 RSH2 ACT8 ACT1 ABCB4 ACT2 AT3G43960 TUBG1 HAM3 GCP2
GO:0051716 cellular response to stimulus	0.059773	280	1.15012	AT1G02360 TEM1 AT1G30720 PME1 UKL3 AT1G72940 AT1G78850 AT3G22550 AT5G44730 CYP707A3 PCNA1 CSD1 AT1G12070 AT1G27330 AT1G27520 AT1G27880 MNS3 MCM2 AT1G48360 AT1G51130 MMH-1 MPK2 EBS1 PIN1 SNRK2-8 RHM1 POLD3 PIN4 STI AT2G03240 MCM5 MCM9 MCM4 AT2G20050 AT2G25100 NF-YB11 CSD2 PCNA2 CDC6 SIP4 PARP1 PHR2 PAC AT3G10540 RHM3 AT3G14890 RALF23 MSH2 AT3G19100 BUB3.1 RALFL24 MSH1 MSH7 PRXQ AHP2 AT3G44850 BAM2…
GO:0006116 NADH oxidation	0.06165	4	4.95148	GLY1 AT3G07690 NDB3 NDB1
GO:0006284 base-excision repair	0.06165	7	3.07471	MMH-1 AT5G63960 AT1G15970 ATXRCC1 AT1G80850 AT3G12710 DME
GO:0006505 GPI anchor metabolic process	0.06165	7	3.07471	AT1G16560 AT1G53710 AT2G27340 AT2G48030 AT3G01380 AT4G17910 AT5G17250
GO:0009926 auxin polar transport	0.06165	15	2.04248	PIN1 PIN4 EIR1 LAX3 TRN1 AT3G51670 ERG28 LAG13 GN PEN3 TAA1 ABCB4 WAG2 RGF4 ABCG37
GO:0010444 guard mother cell differentiation	0.06165	4	4.95148	CYCA2;3 CYCD3;3 CYCD3;1 CYCD3;2
GO:0018126 protein hydroxylation	0.06165	5	4.00487	P4H5 AT-P4H-1 P4H2 AT3G28480 AT4G25600
GO:0031109 microtubule polymerization or depolymerization	0.06165	7	3.07471	AT1G20570 AT3G43610 EB1a GCP4 TUBG1 GCP2 AT1G19835
GO:0046184 aldehyde biosynthetic process	0.06165	4	4.95148	TPI SOS4 PLR1 PPOX
GO:1902969 mitotic DNA replication	0.06165	4	4.95148	MCM2 MCM4 ICU2 RAD51
GO:0000413 protein peptidyl-prolyl isomerization	0.0624868	8	2.79314	SQN CYP5 AT2G36130 ROC4 AT4G32420 Pnsl5 CYP59 AT1G74070
GO:0009090 homoserine biosynthetic process	0.0624868	3	6.80828	AK-HSDH I CARAB-AK-LYS AT5G21060
GO:0010138 pyrimidine ribonucleotide salvage	0.0624868	3	6.80828	UK/UPRT1 UKL3 UPP
GO:0010306 rhamnogalacturonan II biosynthetic process	0.0624868	3	6.80828	RGXT1 ATKDSA2 AtkdsA1
GO:0010396 rhamnogalacturonan II metabolic process	0.0624868	3	6.80828	RGXT1 ATKDSA2 AtkdsA1
GO:0032262 pyrimidine nucleotide salvage	0.0624868	3	6.80828	UK/UPRT1 UKL3 UPP
GO:0032881 regulation of polysaccharide metabolic process	0.0624868	8	2.79314	AT1G77460 GCD1 PPa1 AT1G44830 MFP1 IQD5 UK/UPRT1 AT5G65590
GO:0044042 glucan metabolic process	0.0624868	30	1.61461	XXT4 SBE2.1 LSF1 LSF2 PHS2 AT3G47000 AT3G47010 SEX4 XXT3 SBPASE XTH8 XTH30 AT1G66430 GH9B1 AT1G77460 XTH4 DPE2 CSLD3 XTH31 ISA3 AT4G28706 BGLU42 GCD1 DPE1 PPa1 SEX1 MFP1 IQD5 UK/UPRT1 PGM
GO:0044206 UMP salvage	0.0624868	3	6.80828	UK/UPRT1 UKL3 UPP
GO:0070084 protein initiator methionine removal	0.0624868	3	6.80828	MAP1C MAP2A MAP1D
GO:0080170 hydrogen peroxide transmembrane transport	0.0624868	3	6.80828	GAMMA-TIP TIP2 PIP2A
GO:1902292 cell cycle DNA replication initiation	0.0624868	3	6.80828	MCM2 MCM4 ICU2
GO:1902315 nuclear cell cycle DNA replication initiation	0.0624868	3	6.80828	MCM2 MCM4 ICU2
GO:1902975 mitotic DNA replication initiation	0.0624868	3	6.80828	MCM2 MCM4 ICU2
GO:1903312 negative regulation of mRNA metabolic process	0.0624868	3	6.80828	AT2G24350 AT2G17975 MRL1
GO:0042435 indole-containing compound biosynthetic process	0.0658867	10	2.43153	PAI1 ASA2 APG10 TSA1 AT4G02610 CYP83B1 WAT1 OMT1 TAR2 TAA1
GO:0042325 regulation of phosphorylation	0.0659577	16	1.96275	SDS CYCA2;3 CYCA3;2 CYP59 CYCA1;2 CYCD3;3 AT4G19045 CYCD3;1 RAPTOR2 CYCD4;2 CYCA3;1 CYCD4;1 CYCD3;2 AT4G22860 CKS1 PAS2
GO:0045859 regulation of protein kinase activity	0.0659577	14	2.07209	SDS CYCA2;3 CYCA3;2 CYCA1;2 CYCD3;3 CYCD3;1 RAPTOR2 CYCD4;2 CYCA3;1 CYCD4;1 CYCD3;2 AT4G22860 CKS1 AT4G19045
GO:0007018 microtubule-based movement	0.0677906	11	2.30434	POK1 AT3G44050 ATK2 AT5G06670 ATK3 AT1G63640 AT3G45850 AT3G51150 AT4G38950 AT5G02370 KAC2
GO:0009743 response to carbohydrate	0.067841	21	1.77607	HHP2 HHP4 HHP5 HHP1 CSD1 CSD2 SBE2.1 AT2G41870 BCE2 AT3G22550 GAPA BT2 AT3G63210 CYCD3;1 AT5G20700 EIR1 CYCD4;1 5PTASE13 PGN ROC4 PRL
GO:0072522 purine-containing compound biosynthetic process	0.0680192	18	1.87098	PDH-E1 ALPHA PANK1 AT2G17340 AT2G19680 AT2G34590 ACS ACLB-2 PUR2 EMB3003 ACC2 AT5G02080 APT5 BUD2 CAC2 AT5G47435 NDPK2 ACLA-2 LPD1
GO:0048508 embryonic meristem development	0.0688542	7	2.97862	CLE41 SUB PHV RFC3 AGO10 HCA2 AT1G08590
GO:0009658 chloroplast organization	0.0689057	29	1.61176	AT1G61970 AT1G62150 PAC AT3G13190 AT3G56270 pde191 FTSZ1-1 KAC2 KEA1 SIG2 EMB3103 AT1G44000 SCO1 SULA AT2G25870 CPN60A RPT2 LCD1 MIZ1 SCO3 RSY3 MDA1 ACDO1 AT4G34090 SAMC1 RUP2 PTAC7 emb2746 HSP93-III
GO:0006164 purine nucleotide biosynthetic process	0.0720881	17	1.89739	PDH-E1 ALPHA PANK1 AT2G17340 AT2G19680 AT2G34590 ACS ACLB-2 PUR2 EMB3003 ACC2 AT5G02080 APT5 CAC2 AT5G47435 NDPK2 ACLA-2 LPD1
GO:0006268 DNA unwinding involved in DNA replication	0.0726744	5	3.78238	AT1G27880 MCM2 MCM4 PRL MCM5
GO:0006301 postreplication repair	0.0726744	5	3.78238	PCNA1 PCNA2 emb1379 REV1 ETG1
GO:0006468 protein phosphorylation	0.0726744	109	1.25567	AT1G01540 ARR4 AT2G31800 NP3 AT4G16970 SUB AT1G11280 SDS CYCA2;3 CDKD1;3 IBS1 CYCA3;2 AT1G52310 CYP59 AT1G55200 NIK3 CYCA1;2 SNRK2-8 AT1G80870 AT2G20050 SRF1 AT2G25220 SIP4 AT2G45340 AT3G05050 AT3G10540 WAG2 AT3G19100 CYCD3;3 AT3G56760 AT4G02010 CPK23 AT4G10390 AT4G19045 CYCD3;1 RAPTOR2 CIPK15 CYCD4;2 HK5 CIPK5 AT5G14210 NIK1 CDPK9 AT5G40030 ATR CYCA3;1 AT5G45780 CRLK1 CYCD4;1 CYCD3;2 AT1G51850 M…
GO:0009085 lysine biosynthetic process	0.0726744	5	3.78238	CARAB-AK-LYS AK-HSDH I AT3G59890 AGD2 CRR1
GO:0010073 meristem maintenance	0.0726744	23	1.71137	CLE26 CLE17 CLE41 NIK3 TAA1 SQN BAM2 HAT1 TAR2 AT4G26540 ULT1 ANT RAPTOR2 AT5G45780 AT5G48940 MCM2 ATHB-15 RLP12 AT2G12646 LHW ETT RFC3 DPA4
GO:0051258 protein polymerization	0.0726744	10	2.38887	AT1G20570 AT3G43610 GCP4 TUBG1 GCP2 AT1G19835 VAB3 AT2G43800 VLN2 PIR121
GO:0043414 macromolecule methylation	0.0728031	31	1.57505	AT1G06560 LSMT-L AT1G30545 AT3G56120 AT3G56570 AT4G01860 AT4G17610 AT4G28830 CHR1 ATX1 SUVR4 NRPD2A DME ATXR5 SUVH4 TRM82 AT1G04900 PRMT1A AT3G27180 PIMT1 SUVR2 HTA8 SHH1 VIM1 AT3G12290 ATXR2 DMS3 ULT1 NFC5 VIM3 AT3G05430
GO:0051656 establishment of organelle localization	0.0728031	15	1.98299	CENP-C VIIIA AT3G13190 AT3G56270 XIJ AGD8 VIIIB XIH SEC15A KAC2 AN AT1G54385 RPT2 FTSZ1-1 GN
GO:0032392 DNA geometric change	0.0728225	11	2.26943	AT1G27880 MCM2 AT1G79890 MCM4 PRL NIH MCM5 MCM9 AT2G47680 AT5G08110 CHR1
GO:0032508 DNA duplex unwinding	0.0728225	11	2.26943	AT1G27880 MCM2 AT1G79890 MCM4 PRL NIH MCM5 MCM9 AT2G47680 AT5G08110 CHR1
GO:0043549 regulation of kinase activity	0.0756641	14	2.028	SDS CYCA2;3 CYCA3;2 CYCA1;2 CYCD3;3 CYCD3;1 RAPTOR2 CYCD4;2 CYCA3;1 CYCD4;1 CYCD3;2 AT4G22860 CKS1 AT4G19045
GO:0006222 UMP biosynthetic process	0.0775786	4	4.53885	AT3G54470 UK/UPRT1 UKL3 UPP
GO:0009174 pyrimidine ribonucleoside monophosphate biosynthetic process	0.0775786	4	4.53885	AT3G54470 UK/UPRT1 UKL3 UPP
GO:0046049 UMP metabolic process	0.0775786	4	4.53885	AT3G54470 UK/UPRT1 UKL3 UPP
GO:0072334 UDP-galactose transmembrane transport	0.0775786	4	4.53885	UTR1 UTr7 AT1G21070 AT4G09810
GO:0010114 response to red light	0.0801186	11	2.23555	ADS4 SIG2 GA3OX1 GA3OX2 DAG2 ACT2 GRF7 ARR4 FHY1 ACDO1 CYP83B1
GO:0000271 polysaccharide biosynthetic process	0.0801995	28	1.60195	XXT4 GUT2 AT2G15440 XEG113 RGXT1 XXT3 SBPASE GATL5 GAUT6 AT1G66430 AT1G77460 LGT5 SBE2.1 CSLD3 GATL6 AT4G28706 GCD1 UXS3 CGR3 GALT1 AT1G44830 AT2G22900 MFP1 MSR1 IQD5 PGM ATKDSA2 AtkdsA1
GO:0071365 cellular response to auxin stimulus	0.0826376	32	1.54514	PIN1 RHM1 PIN4 RHM3 EIR1 ABCB4 FQR1 IAA18 PEN3 TET10 WAT1 LAX3 IAA8 ETT IAA20 WAG2 ABCG37 GRH1 IAA1 SPK1 TET5 ARF9 TET7 IAA11 AT4G34760 TRN1 emb2746 WOX11 AT3G51670 ARAC1 BT2 NDPK2
GO:0051640 organelle localization	0.0832971	21	1.73302	CENP-C VIIIA AT3G13190 AT3G56270 XIJ AGD8 VIIIB XIH AT5G47180 AT5G59840 AT1G01320 SEC15A GCD1 KAC2 AN AT1G54385 RPT2 RFC3 AT4G15890 FTSZ1-1 GN
GO:0046112 nucleobase biosynthetic process	0.0854822	6	3.14228	AT3G54470 AT4G02120 PUR2 UPP APT5 PYR6
GO:0062013 positive regulation of small molecule metabolic process	0.0854822	6	3.14228	NAC047 LIL3:1 WAT1 DAG2 MYB92 AT5G15070
GO:1901362 organic cyclic compound biosynthetic process	0.0854822	280	1.13776	PDH-E1 ALPHA FKGP CER1 PCNA1 PAI1 CYP51G1 AT1G16690 CDKD1;3 IBS1 AT1G27660 RSL4 NAC010 HSFB4 DWF5 CYP59 PANK1 AT1G60700 RHD6 ZFHD1 AT1G74470 RHM1 POLD3 THY-1 BLH7 AT2G17340 ZHD6 AT2G19680 RNR1 AT2G25420 AT2G25640 LHW HDT4 SMO2-2 PCNA2 ASA2 ATX1 AT2G34590 IMB1 APG10 AT2G37700 AT2G40435 AT2G45100 HB20 HB-1 AT3G03990 AT3G05050 NF-YA2 RHM3 HDA3 DUT1 DEL1 FK AT3G53680 AT3G54470 TSA1 AT3G56220 HAM3 AT4…
GO:0098869 cellular oxidant detoxification	0.0859244	22	1.70207	CSD1 CSD2 PER4 GPX8 RBOH F DHAR2 AT2G18980 AT2G37240 GPX3 AT3G01190 PRXQ AT3G49960 AT4G11290 PRXR1 FSD1 AT4G30170 AT5G20500 PAP26 AT5G39580 AT5G40150 FSD2 AT4G13540
GO:0005977 glycogen metabolic process	0.0870988	5	3.58331	PHS2 SBE2.1 DPE2 ISA3 DPE1
GO:0006112 energy reserve metabolic process	0.0870988	5	3.58331	PHS2 SBE2.1 DPE2 ISA3 DPE1
GO:0006206 pyrimidine nucleobase metabolic process	0.0870988	5	3.58331	AT3G54470 AT4G02120 PYD2 UPP PYR6
GO:0006801 superoxide metabolic process	0.0870988	5	3.58331	CSD1 CSD2 FSD1 FSD2 ABA4
GO:0060429 epithelium development	0.0870988	5	3.58331	GN AN NEK6 RHL2 BIN4
GO:0009790 embryo development	0.0875848	46	1.42032	CLE41 GCD1 GSO1 PHV TAA1 PIN1 WAG2 TAR2 ARR4 SUB GN PSP AT1G32930 MCM2 PEN3 SERK1 AT2G01210 MEE11 TTN5 AAT CPN60A MEE18 IAA20 NAC047 MEE32 MLP-300B RFC3 EMB1270 RSY3 RST1 FBL17 CR4 ESP EMB2453 DME MEE60 CYL1 SMT1 EMB2247 EMB1030 AGO10 AT5G46960 SMC3 HCA2 emb2746 AT1G08590
GO:0009965 leaf morphogenesis	0.0885937	15	1.92687	PAC TAA1 PIN1 AS1 TAR2 DPA4 AN ATHB-15 ER IAA20 HB-1 TRN1 CGR3 ICU2 CYCD3;2
GO:0007076 mitotic chromosome condensation	0.0910315	3	5.83567	AT4G15890 SMC3 SMC2
GO:0007097 nuclear migration	0.0910315	3	5.83567	KAC2 AN AT1G54385
GO:0009157 deoxyribonucleoside monophosphate biosynthetic process	0.0910315	3	5.83567	THY-1 DUT1 THY-2
GO:0009162 deoxyribonucleoside monophosphate metabolic process	0.0910315	3	5.83567	THY-1 DUT1 THY-2
GO:0044380 protein localization to cytoskeleton	0.0910315	3	5.83567	EB1a AT1G77460 IQD5
GO:0072698 protein localization to microtubule cytoskeleton	0.0910315	3	5.83567	EB1a AT1G77460 IQD5
GO:0006305 DNA alkylation	0.0913475	9	2.40292	CHR1 NRPD2A DME HTA8 SHH1 VIM1 AT3G12290 DMS3 VIM3
GO:0006306 DNA methylation	0.0913475	9	2.40292	CHR1 NRPD2A DME HTA8 SHH1 VIM1 AT3G12290 DMS3 VIM3
GO:0007127 meiosis I	0.0913475	12	2.09486	CENP-C AT1G65010 RHL2 RAD51 AT1G12790 AT1G48360 PRD3 SDS MSH2 MPS1 TOP3A XRCC2
GO:0007131 reciprocal meiotic recombination	0.0929957	10	2.26943	AT1G65010 RHL2 RAD51 AT1G12790 PRD3 SDS MSH2 MPS1 TOP3A XRCC2
GO:0140352 export from cell	0.0929957	22	1.68295	SEC5B EXO70D1 PIN1 RHM1 PIN4 RHM3 SEC15A EIR1 AT5G59840 ABCB4 AT1G11670 RSH2 PEN3 AT1G71870 AT3G26590 ABCG37 AT4G21910 AT4G23030 DTX35 GDU3 WAT1 ESP
GO:0140527 reciprocal homologous recombination	0.0929957	10	2.26943	AT1G65010 RHL2 RAD51 AT1G12790 PRD3 SDS MSH2 MPS1 TOP3A XRCC2
GO:0006526 arginine biosynthetic process	0.0951645	4	4.18971	OTC AT4G24830 AT2G19940 AT2G37500
GO:0008645 hexose transmembrane transport	0.0951645	4	4.18971	AT4G09810 AT5G59250 SGB1 MSS1
GO:0009556 microsporogenesis	0.0951645	6	3.0259	PRD3 SERK2 SERK1 CYCA1;2 AT4G15890 AT5G18700
GO:0009734 auxin-activated signaling pathway	0.0951645	30	1.5415	PIN1 RHM1 PIN4 RHM3 EIR1 ABCB4 IAA18 PEN3 TET10 WAT1 LAX3 IAA8 ETT IAA20 WAG2 ABCG37 GRH1 IAA1 SPK1 TET5 ARF9 TET7 IAA11 AT4G34760 TRN1 emb2746 WOX11 ARAC1 BT2 NDPK2
GO:0010216 maintenance of DNA methylation	0.0951645	4	4.18971	VIM1 VIM3 SUVH4 DCL3
GO:0018023 peptidyl-lysine trimethylation	0.0951645	4	4.18971	LSMT-L ATX1 ULT1 NFC5
GO:0019344 cysteine biosynthetic process	0.0951645	6	3.0259	AT1G72810 CYSD1 OASC APR1 APR3 ROC4
GO:0019682 glyceraldehyde-3-phosphate metabolic process	0.0951645	4	4.18971	TPI ISPD CDPMEK CLA1
GO:0033043 regulation of organelle organization	0.0951645	22	1.67354	WAVE2 UBC20 APC6 ARAC1 LGO BUB3.1 EB1a VAB3 AT2G43800 MCM2 VLN2 AT3G44050 AT4G22860 PIR121 ATR AT1G12790 VIM1 MSH2 IQD5 SPK1 ESP VIM3
GO:0033044 regulation of chromosome organization	0.0951645	8	2.53331	UBC20 APC6 BUB3.1 MCM2 ATR VIM1 ESP VIM3
GO:0035194 post-transcriptional gene silencing by RNA	0.0951645	13	2.01154	RTL1 DCL3 RDR2 AGO9 AGO10 HESO1 CSD1 CSD2 SGS3 RST1 HYL1 NRPD1A NRPD2A
GO:0042436 indole-containing compound catabolic process	0.0951645	4	4.18971	AT4G35220 PYK10 PEN3 CAD1
GO:0048588 developmental cell growth	0.0951645	26	1.60195	PLA2-BETA OASC XIH NAS3 NAS4 PI-4KBETA2 EXPA7 RSH2 ATKDSA2 AT1G34350 ACT8 AtkdsA1 AT2G25790 MAT3 ACT1 ABCB4 ACT2 AT3G43960 AT3G48820 SEC15A SIP2;1 TUBG1 HAM3 GCP2 FIM5 CBL9
GO:1901575 organic substance catabolic process	0.0951645	148	1.19742	RRP4 AT1G04810 URH2 5PTASE13 AT1G14210 AT1G27520 AT1G29080 AT1G29090 MNS3 AT1G44790 UBC20 ETFALPHA AT1G54500 AT1G56190 PAO4 GAD2 BGLU22 EBS1 APC6 AT1G79210 GAPCP-1 PDE345 AT2G15580 AT2G24350 AT2G25100 AT2G27420 AT2G34080 URH1 RNS2 LSF1 RAD23C BGLU25 APY1 THA2 PYK10 LSF2 PAE2 AT3G17940 AT3G43960 DUT1 PHS2 AT3G47000 AT3G47010 NPC6 SEX4 FBL17 TPI AT3G60510 GRH1 HCD1 ChiC AT4G20930 SOBER1 FZR2 GGT4 A…
GO:0016145 S-glycoside catabolic process	0.0961703	7	2.72331	BGLU22 BGLU25 PYK10 NSP4 PEN3 TGG2 CAD1
GO:0019759 glycosinolate catabolic process	0.0961703	7	2.72331	BGLU22 BGLU25 PYK10 NSP4 PEN3 TGG2 CAD1
GO:0019762 glucosinolate catabolic process	0.0961703	7	2.72331	BGLU22 BGLU25 PYK10 NSP4 PEN3 TGG2 CAD1
GO:0006721 terpenoid metabolic process	0.0965089	23	1.64832	GA3OX1 CYP97A3 GA3OX2 AT3G03990 GA20OX3 CYP707A3 FPS1 AT1G26640 AT1G33750 CAS1 LIL3:1 FLDH BDG1 AT2G18620 CDPMEK AAO2 CLA1 XK-2 AT1G28100 ABA4 DAG2 ACDO1 CYP705A5
GO:1901657 glycosyl compound metabolic process	0.0965089	21	1.692	URH2 BGLU22 URH1 BGLU25 PYK10 SOT18 SOT16 NSP4 CYP83B1 AT4G34840 APT5 BUD2 TRM82 AT1G12160 BGLU34 PEN3 FMO GS-OX4 ZFP4 ANT TGG2 CAD1
GO:0042023 DNA endoreduplication	0.0974827	9	2.35671	BIN4 CKS1 LGO DEL1 CYCA2;3 APC6 TOP6B FZR2 CDC6
GO:0009123 nucleoside monophosphate metabolic process	0.0975492	11	2.13975	THY-1 DUT1 AT3G54470 THY-2 UK/UPRT1 PUR2 UKL3 UPP APT5 PYR6 AT5G47435
GO:0051017 actin filament bundle assembly	0.0987707	5	3.40414	WLIM2b FIM5 AT5G48460 VAB3 VLN2
GO:0051554 flavonol metabolic process	0.0987707	5	3.40414	RHM1 RHM3 OMT1 CYP705A5 MYB111
GO:0055085 transmembrane transport	0.0987707	117	1.22455	AT1G09575 ECA3 AT1G29310 AT1G36390 IRT3 AT1G64150 PIN1 RHM1 SGB1 PIN4 UTR1 ABCB4 BOR1 NDT1 AT3G06450 RHM3 TOM40 AT3G20920 PHT2;1 ABCB15 TIM17-3 EIR1 ZIP2 AT5G65990 CAX11 AT1G25480 AT2G30460 GAMMA-TIP TIP2 PIP2A AT4G09810 AT4G31040 UTr7 APE2 HCF106 AT5G59250 KEA1 ALMT1 AT1G11670 RSH2 OCT3 VHP2;2 AT1G19450 VAB3 TMT1 AT1G21070 AT1G22550 SUC2 AT1G26100 AT1G34470 PEN3 AT1G71870 SUC5 AT1G72130 OCT1 WAT…
GO:0061572 actin filament bundle organization	0.0987707	5	3.40414	WLIM2b FIM5 AT5G48460 VAB3 VLN2
GO:0016441 post-transcriptional gene silencing	0.102426	17	1.79443	RTL1 DCL3 RDR2 AGO9 AGO10 HESO1 RST1 AT3G61100 AT3G62050 AT5G61190 CSD1 CSD2 SGS3 RRP4 HYL1 NRPD1A NRPD2A
GO:0000070 mitotic sister chromatid segregation	0.104664	10	2.19622	CENP-C UBC20 APC6 BUB3.1 TUBG1 AT4G15890 GCP2 MIS12 SMC3 SMC2
GO:0006073 cellular glucan metabolic process	0.104664	28	1.54358	XXT4 SBE2.1 LSF1 LSF2 PHS2 SEX4 XXT3 SBPASE XTH8 XTH30 AT1G66430 GH9B1 AT1G77460 XTH4 DPE2 CSLD3 XTH31 ISA3 AT4G28706 BGLU42 GCD1 DPE1 PPa1 SEX1 MFP1 IQD5 UK/UPRT1 PGM
GO:0006231 dTMP biosynthetic process	0.104664	2	9.07771	THY-1 THY-2
GO:0006310 DNA recombination	0.104664	24	1.60195	AT1G27880 MCM2 AT1G65010 MCM5 MCM9 MCM4 MSH2 PRL AT4G16970 RHL2 RAD51 emb1379 SLD5 AT5G56220 RAD5 AT1G12790 AT1G51130 MPS1 XRCC2 FAS2 FAS1 PRD3 SDS TOP3A
GO:0006419 alanyl-tRNA aminoacylation	0.104664	2	9.07771	EMB1030 AT3G16565
GO:0006695 cholesterol biosynthetic process	0.104664	2	9.07771	DWF5 FPS1
GO:0008203 cholesterol metabolic process	0.104664	2	9.07771	DWF5 FPS1
GO:0009211 pyrimidine deoxyribonucleoside triphosphate metabolic process	0.104664	2	9.07771	DUT1 AT3G25400
GO:0009443 pyridoxal 5-prime-phosphate salvage	0.104664	2	9.07771	SOS4 PLR1
GO:0009557 antipodal cell differentiation	0.104664	2	9.07771	AHP2 AHP3
GO:0009637 response to blue light	0.104664	13	1.96684	AT1G10120 CIB5 HB23 AT5G48560 RPT2 5PTASE13 HB-1 TCP2 ACDO1 HB16 FHL FTSZ1-1 HFR1
GO:0009846 pollen germination	0.104664	10	2.19622	PLA2-BETA GCD1 5PTASE13 APY1 AT1G34350 CAM2 AT3G48820 SEC15A SIP2;1 FIM5
GO:0009933 meristem structural organization	0.104664	11	2.10961	CLE41 BAM2 SUB PHV ATHB-15 FAS1 AT3G08880 RFC3 AGO10 TRN1 FAS2
GO:0010024 phytochromobilin biosynthetic process	0.104664	2	9.07771	HY2 HO2
GO:0010412 mannan metabolic process	0.104664	2	9.07771	MAN2 MSR1
GO:0015780 nucleotide-sugar transmembrane transport	0.104664	6	2.91783	UTR1 AT2G30460 UTr7 AT1G21070 AT4G09810 AT5G04160
GO:0016114 terpenoid biosynthetic process	0.104664	20	1.6915	GA3OX1 CYP97A3 GA3OX2 AT3G03990 GA20OX3 FPS1 AT1G26640 AT1G33750 CAS1 LIL3:1 BDG1 AT2G18620 CDPMEK AAO2 CLA1 XK-2 AT1G28100 ABA4 DAG2 ACDO1
GO:0019419 sulfate reduction	0.104664	2	9.07771	APR1 APR3
GO:0031047 gene silencing by RNA	0.104664	19	1.72476	RTL1 DCL3 RDR2 AGO9 AGO10 HESO1 SUVR2 HYL1 FDM5 FDM3 DMS3 CRH1 SGS3 CSD1 CSD2 RST1 SHH1 NRPD1A NRPD2A
GO:0031279 regulation of cyclase activity	0.104664	2	9.07771	CAP1 ACDO1
GO:0031453 positive regulation of heterochromatin assembly	0.104664	2	9.07771	VIM1 VIM3
GO:0032196 transposition	0.104664	2	9.07771	AGO9 CHR1
GO:0032260 response to jasmonic acid stimulus involved in jasmonic acid and ethylene-dependent systemic resistance	0.104664	2	9.07771	PP2-A5 SOT16
GO:0040029 regulation of gene expression epigenetic	0.104664	15	1.8568	NF-YB11 FHY1 SUVR2 FDM5 FDM3 SHH1 VIM1 FAS1 ATX1 DMS3 DME VIM3 FAS2 CHR1 FHL
GO:0042026 protein refolding	0.104664	7	2.64766	AT3G17830 mtHsc70-1 CYP5 CPN60B CPN60A HSP60-2 HSP60
GO:0042439 ethanolamine-containing compound metabolic process	0.104664	2	9.07771	FAAH AT4G29530
GO:0044270 cellular nitrogen compound catabolic process	0.104664	29	1.5365	RRP4 URH2 AT1G14210 AT2G24350 AT2G25100 URH1 RNS2 APY1 DUT1 AT4G35220 PYD2 AT2G17975 UREG PYK10 UGLYAH AT1G44000 AT2G17970 HO2 AT3G25400 AT4G02940 PLR1 HYL1 PEN3 NRPD1A NAC046 RDR2 ACDO1 MRL1 CAD1
GO:0046073 dTMP metabolic process	0.104664	2	9.07771	THY-1 THY-2
GO:0051202 phytochromobilin metabolic process	0.104664	2	9.07771	HY2 HO2
GO:0051338 regulation of transferase activity	0.104664	16	1.81554	SDS CYCA2;3 CYCA3;2 CYCA1;2 CYCD3;3 CYCD3;1 RAPTOR2 CYCD4;2 CYCA3;1 CYCD4;1 CYCD3;2 AT4G22860 CKS1 AT4G19045 FZR2 BT2
GO:0051382 kinetochore assembly	0.104664	2	9.07771	CENP-C MIS12
GO:0051457 maintenance of protein location in nucleus	0.104664	2	9.07771	FHY1 FHL
GO:0051644 plastid localization	0.104664	7	2.64766	AT3G13190 AT3G56270 KAC2 AT1G01320 RPT2 RFC3 FTSZ1-1
GO:0055092 sterol homeostasis	0.104664	2	9.07771	SMO1-1 SMO1-2
GO:0070212 protein poly-ADP-ribosylation	0.104664	2	9.07771	PARP1 PARP2
GO:0070981 L-asparagine biosynthetic process	0.104664	2	9.07771	ASN3 ASN2
GO:0070982 L-asparagine metabolic process	0.104664	2	9.07771	ASN3 ASN2
GO:0071457 cellular response to ozone	0.104664	2	9.07771	CSD1 CSD2
GO:0072697 protein localization to cell cortex	0.104664	2	9.07771	AT1G77460 IQD5
GO:0072699 protein localization to cortical microtubule cytoskeleton	0.104664	2	9.07771	AT1G77460 IQD5
GO:0090308 regulation of DNA methylation-dependent heterochromatin assembly	0.104664	2	9.07771	VIM1 VIM3
GO:0090309 positive regulation of DNA methylation-dependent heterochromatin assembly	0.104664	2	9.07771	VIM1 VIM3
GO:0097503 sialylation	0.104664	2	9.07771	AT1G08280 AT3G48820
GO:0120263 positive regulation of heterochromatin organization	0.104664	2	9.07771	VIM1 VIM3
GO:1902653 secondary alcohol biosynthetic process	0.104664	2	9.07771	DWF5 FPS1
GO:1905269 positive regulation of chromatin organization	0.104664	2	9.07771	VIM1 VIM3
GO:2000123 positive regulation of stomatal complex development	0.104664	2	9.07771	STOMAGEN CYCA2;3
GO:0044036 cell wall macromolecule metabolic process	0.104675	22	1.63696	XXT4 GUT2 AT2G15440 XEG113 RGXT1 XXT3 BXL1 MAN2 AT1G02360 XTH8 XTH30 XTH4 AT2G43610 CTL2 XTH31 AT1G77460 UXS3 AT1G74800 AT3G06440 MSR1 ATKDSA2 AtkdsA1
GO:0006486 protein glycosylation	0.104873	20	1.68106	AT1G16570 AT1G27330 EBS1 AT1G77350 AT2G01720 DAD2 XEG113 AT1G74800 AT3G06440 AT1G08280 AT1G21480 GALT1 GUT2 AT1G27520 MNS3 AT1G32930 AT1G53290 AT1G80290 AT3G48820 AT5G25820
GO:0043413 macromolecule glycosylation	0.104873	20	1.68106	AT1G16570 AT1G27330 EBS1 AT1G77350 AT2G01720 DAD2 XEG113 AT1G74800 AT3G06440 AT1G08280 AT1G21480 GALT1 GUT2 AT1G27520 MNS3 AT1G32930 AT1G53290 AT1G80290 AT3G48820 AT5G25820
GO:0140013 meiotic nuclear division	0.10612	16	1.80054	CENP-C AT1G65010 ESP RHL2 RAD51 MPS1 AT1G12790 AT3G10440 AT5G44040 AT1G48360 PRD3 SDS CYCA1;2 MSH2 TOP3A XRCC2
GO:0006265 DNA topological change	0.106353	4	3.89045	TOP3A GYRB1 TOP6B RHL2
GO:0006574 valine catabolic process	0.106353	4	3.89045	AT3G60510 AT4G20930 CHY1 AT1G71180
GO:0030307 positive regulation of cell growth	0.106353	5	3.24204	RAPTOR2 CGR3 PLA2-BETA GRP5 BIN4
GO:0030865 cortical cytoskeleton organization	0.106353	10	2.16136	SPR1 ARAC1 GRL SP1L3 AT3G08670 SP1L4 NP3 NEK6 GCP4 TON1B
GO:0048366 leaf development	0.106353	41	1.41336	PAC SHR URH2 SRG1 OCT1 SAG20 ATH13 TAA1 PIN1 NTL8 AS1 TCP9 WAG2 TCP2 TAR2 DPA4 AN SUB AT1G31040 ATHB-15 PEN3 FAS1 ER LCD1 MLO12 RCA IAA20 HB-1 NAC046 GRF5 IQD5 TUBG1 GCP2 TRN1 DGK2 FAS2 CGR3 ICU2 CYCD3;2 GRF4 GRF7
GO:0106074 aminoacyl-tRNA metabolism involved in translational fidelity	0.106353	4	3.89045	AT1G44835 AT3G16565 EMB2247 EMB1030
GO:1901658 glycosyl compound catabolic process	0.106353	9	2.26943	URH2 BGLU22 URH1 BGLU25 PYK10 NSP4 PEN3 TGG2 CAD1
GO:1902750 negative regulation of cell cycle G2/M phase transition	0.106353	4	3.89045	CDC6 ORC1B ATRAD17 WEE1
GO:1990641 response to iron ion starvation	0.106353	4	3.89045	ABCG37 ACO2 ATH13 BGLU42
GO:0061982 meiosis I cell cycle process	0.107684	12	1.99267	PRD3 CENP-C AT1G65010 RHL2 RAD51 MPS1 AT1G12790 AT1G48360 SDS MSH2 TOP3A XRCC2
GO:0000212 meiotic spindle organization	0.108367	3	5.10621	TUBG1 GCP2 MPS1
GO:0006751 glutathione catabolic process	0.108367	3	5.10621	AT1G44790 GGT4 AT4G31290
GO:0008356 asymmetric cell division	0.108367	7	2.57611	SHR AT3G09730 AT5G08010 HSFB4 AT2G01210 AS1 CR4
GO:0009101 glycoprotein biosynthetic process	0.108367	20	1.67074	AT1G16570 AT1G27330 EBS1 AT1G77350 AT2G01720 DAD2 XEG113 AT1G74800 AT3G06440 AT1G08280 AT1G21480 GALT1 GUT2 AT1G27520 MNS3 AT1G32930 AT1G53290 AT1G80290 AT3G48820 AT5G25820
GO:0009200 deoxyribonucleoside triphosphate metabolic process	0.108367	3	5.10621	DUT1 AT3G25400 RNR1
GO:0019985 translesion synthesis	0.108367	3	5.10621	PCNA1 PCNA2 REV1
GO:0042814 monopolar cell growth	0.108367	3	5.10621	TRM4 TRM5 AN
GO:0051211 anisotropic cell growth	0.108367	3	5.10621	AT1G77460 SPR1 IQD5
GO:2001252 positive regulation of chromosome organization	0.108367	3	5.10621	VIM1 ESP VIM3
GO:0009100 glycoprotein metabolic process	0.109468	21	1.64338	AT1G16570 AT1G27330 AT1G27520 MNS3 EBS1 AT1G77350 AT2G01720 DAD2 XEG113 PSL4 AT1G74800 AT3G06440 AT1G08280 AT1G21480 GALT1 GUT2 AT1G32930 AT1G53290 AT1G80290 AT3G48820 AT5G25820
GO:0046467 membrane lipid biosynthetic process	0.109468	14	1.86894	LAG13 AT1G16560 AT1G53710 AT2G27340 AT2G48030 AT3G01380 AT3G06460 AT4G17910 SQD1 PAS2 AT5G17250 ATH13 SBH2 AT1G56190
GO:0140014 mitotic nuclear division	0.109468	14	1.86894	CENP-C UBC20 APC6 LGO BUB3.1 TUBG1 AT4G15890 AT4G22860 GCP2 MIS12 SMC3 SMC2 AT3G44050 FBL17
GO:0042886 amide transport	0.109624	11	2.05181	GLTP1 AT3G07080 AT5G27830 AT1G22550 SUC5 AT1G72130 AT2G26690 GAMMA-TIP AT5G13400 YSL4 CAD1
GO:0044728 DNA methylation or demethylation	0.109624	11	2.05181	CHR1 NRPD2A DME HTA8 AT3G14890 SHH1 VIM1 ATXRCC1 AT3G12290 DMS3 VIM3
GO:0008654 phospholipid biosynthetic process	0.110639	22	1.61927	AT1G16560 AT1G53710 AT1G60890 AT2G27340 AT2G48030 AT3G01380 AT4G17910 PI-4KBETA2 AT5G17250 MK FPS1 PMEAMT GPAT4 PLMT ISPD AT2G18620 CDPMEK GLY1 GPAT8 AT5G56610 RBL10 CLA1
GO:0009733 response to auxin	0.115405	46	1.3736	PIN1 RHM1 PIN4 RHM3 MYB30 EIR1 LAX3 ABCB4 FQR1 IAA18 PEN3 TET10 WAT1 IAA8 ETT IAA20 WAG2 ABCG37 GRH1 IAA1 SPK1 TET5 ARF9 TET7 IAA11 AT4G34760 AT4G34790 AT4G34800 AT5G50760 TRN1 emb2746 AT5G66260 RSL4 AIR3 XTH4 PLA2-BETA HB20 WOX11 AT3G43670 BT2 AT3G51670 HYL1 GH3.17 ARAC1 HB-2 NDPK2
GO:0031497 chromatin assembly	0.116911	15	1.80751	FAS1 AT1G77310 NF-YB11 AT3G53650 FAS2 FHY1 SUVR2 FDM5 FDM3 SHH1 VIM1 DMS3 VIM3 CHR1 FHL
GO:0010035 response to inorganic substance	0.118255	74	1.27548	CSD1 CSD2 PIP1A CAD1 MTP11 AT2G44060 BT2 AT3G59780 FSD1 AT5G22890 FSD2 ATH13 ANNAT2 ALMT1 DRT112 PGM3 AT1G27880 LysoPL2 AT1G62660 AT1G78850 NF-YB11 SIP4 AT2G32520 PIP2B AKR4C8 AT2G41870 DAG2 SAG20 JAL33 GRP5 GRP4 AT3G43670 AT3G45930 AT3G46320 AT3G49210 PIP2A TPI AT3G56580 MSRB7 AT4G23670 GLDP1 ALDH3I1 ATMDAR2 CIPK5 CYS1 CHIA MSS1 SIP1 LTP3 AT5G59970 NDPK2 CER1 PEN3 BDG1 ZFHD1 HMA4 ATX1 ETT PAL1 G…
GO:0009657 plastid organization	0.118513	34	1.45129	AT1G61970 AT1G62150 PAC AT3G13190 AT3G56270 PSRP5 pde191 FTSZ1-1 KAC2 KEA1 AT1G56190 SIG2 EMB3103 AT1G44000 SCO1 CAS1 SULA AT2G25870 CPN60A PBCP RPT2 LCD1 MIZ1 SCO3 RSY3 MDA1 ACDO1 AT4G34090 SAMC1 HCF136 RUP2 PTAC7 emb2746 HSP93-III
GO:0044282 small molecule catabolic process	0.118752	29	1.50145	URH2 5PTASE13 ETFALPHA GAD2 URH1 THA2 AT3G17940 TPI AT3G60510 HCD1 AT4G20930 GLDP1 AT4G35220 SHM1 GDH2 AT5G09300 GDH1 ALDH12A1 CHY1 UREG AT1G71180 PAL1 AT4G05090 AT4G26910 PAL3 CYP707A3 PLR1 SAL1 AT5G63990
GO:0044275 cellular carbohydrate catabolic process	0.118767	11	2.02408	LSF1 LSF2 PHS2 SEX4 TPI DPE2 GH9B1 ISA3 BGLU42 SEX1 DPE1
GO:0046700 heterocycle catabolic process	0.118792	28	1.51295	RRP4 URH2 AT1G14210 AT2G24350 AT2G25100 URH1 RNS2 APY1 DUT1 AT4G35220 PYD2 AT2G17975 PYK10 UGLYAH AT1G44000 AT2G17970 HO2 AT3G25400 AT4G02940 PLR1 HYL1 PEN3 NRPD1A NAC046 RDR2 ACDO1 MRL1 CAD1
GO:0010564 regulation of cell cycle process	0.12015	17	1.72747	UBC20 APC6 CDC6 LGO BUB3.1 ORC1B ATR ATRAD17 WEE1 AT3G44050 AT4G22860 CYCA2;3 DEL1 PC-MYB1 AT1G12790 MSH2 ESP
GO:0009056 catabolic process	0.12091	164	1.16856	RRP4 AT1G04810 URH2 5PTASE13 AT1G14210 AT1G27520 AT1G29080 AT1G29090 MNS3 AT1G44790 UBC20 ETFALPHA AT1G54500 AT1G56190 PAO4 GAD2 BGLU22 EBS1 APC6 AT1G79210 GAPCP-1 PDE345 AT2G15580 AT2G24350 AT2G25100 AT2G27420 AT2G34080 URH1 RNS2 LSF1 RAD23C BGLU25 APY1 THA2 PYK10 LSF2 PAE2 AT3G17940 AT3G43960 DUT1 PHS2 AT3G47000 AT3G47010 NPC6 SEX4 FBL17 TPI AT3G60510 GRH1 HCD1 ChiC AT4G20930 SOBER1 FZR2 GGT4 A…
GO:0009699 phenylpropanoid biosynthetic process	0.121123	16	1.75698	PRR2 DIR6 LysoPL2 AT1G55210 ESB1 MAT3 PAL1 AT3G13650 CAD9 PAL3 AT5G42510 KCS2 BDG1 MYB4 MYB92 OMT1
GO:0030048 actin filament-based movement	0.121123	5	3.09467	VIIIA XIJ VIIIB XIH KAC2
GO:0042761 very long-chain fatty acid biosynthetic process	0.121123	5	3.09467	AT3G06460 PAS2 LAG13 MYB30 CB5-B
GO:0048507 meristem development	0.121123	34	1.44676	CLE26 CLE17 CLE41 NIK3 TAA1 SQN BAM2 HAT1 TAR2 AT4G26540 ULT1 ANT RAPTOR2 AT5G45780 AT5G48940 SUB PHV MCM2 ATHB-15 FAS1 RLP12 AT2G12646 LHW ETT AT3G08880 FLR1 RFC3 HB16 DPA4 AGO10 TRN1 HCA2 FAS2 AT1G08590
GO:0051552 flavone metabolic process	0.121123	5	3.09467	RHM1 RHM3 OMT1 CYP705A5 MYB111
GO:0099515 actin filament-based transport	0.121123	5	3.09467	VIIIA XIJ VIIIB XIH KAC2
GO:0035825 homologous recombination	0.121269	10	2.09486	AT1G65010 RHL2 RAD51 AT1G12790 PRD3 SDS MSH2 MPS1 TOP3A XRCC2
GO:0052386 cell wall thickening	0.124013	6	2.72331	AT1G34350 PEN3 PPa2 TSA1 CYP83B1 CAD1
GO:0006002 fructose 6-phosphate metabolic process	0.126271	4	3.63108	SBPASE PFK5 PFK1 PFK7
GO:0019856 pyrimidine nucleobase biosynthetic process	0.126271	4	3.63108	AT3G54470 AT4G02120 UPP PYR6
GO:0033260 nuclear DNA replication	0.126271	4	3.63108	MCM2 MCM4 ICU2 RAD51
GO:0010074 maintenance of meristem identity	0.126346	11	1.9971	CLE26 CLE17 CLE41 TAA1 TAR2 ANT RAPTOR2 AT2G12646 LHW AT4G26540 AT5G48940
GO:0072593 reactive oxygen species metabolic process	0.126346	23	1.57377	CSD1 CSD2 PER4 DHAR2 AT2G18980 AT3G01190 AT3G49960 AT4G11290 PRXR1 FSD1 AT4G30170 PAP26 AT5G39580 AT5G40150 FSD2 RBOH F ABA4 AT2G12646 GOX1 AT4G13540 AT5G14920 HCF106 ALDH12A1
GO:0006399 tRNA metabolic process	0.133722	25	1.5334	RRP4 GATB AT1G66530 AT1G72090 OVA4 PRORP1 AT3G44740 AT3G56120 AT4G01860 AT4G17610 EMB2247 EMB1030 SEN2 AT5G60430 CPZ AT1G01760 TRM82 AT1G28350 AT1G44835 AT2G33840 AT3G16565 RSY3 AT3G63510 SIG2 pde191
GO:0030422 production of siRNA involved in post-transcriptional gene silencing by RNA	0.133931	7	2.444	RTL1 DCL3 RDR2 SGS3 HYL1 NRPD1A NRPD2A
GO:0044550 secondary metabolite biosynthetic process	0.138572	22	1.57665	CAD1 SOT18 SOT16 PRR2 DIR6 CYP83B1 LysoPL2 AT1G55210 ESB1 MAT3 PAL1 AT3G13650 CAD9 PAL3 AT5G42510 KCS2 AT1G12160 FMO GS-OX4 BDG1 MYB4 MYB92 OMT1
GO:0050790 regulation of catalytic activity	0.138755	60	1.29888	SDS AT1G14890 CYCA2;3 CYCA3;2 AT1G62770 CYCA1;2 AT2G20440 AT2G39280 AT3G47380 CYCD3;3 PME1 SPK1 AT4G25250 CYCD3;1 CAP1 RAPTOR2 CYCD4;2 AT5G24390 CYCA3;1 PYL1 AT5G58510 AT5G62340 C/VIF2 CYCD4;1 CYCD3;2 ATXRCC1 PBP1 AT4G22860 DIR6 ACDO1 AT1G04810 PCNA1 PMEPCRA AT1G12070 GN MCM2 AGD2 AT2G18110 CKS1 PCNA2 MAKR3 RCA LGO AT3G10720 NSP4 AT3G49220 AT3G54930 ARFA1E AGD13 AGD8 AT4G19045 FZR2 PME44 CYS1 AT5…
GO:0051128 regulation of cellular component organization	0.138894	34	1.4289	WAVE2 UBC20 APC6 ARAC1 LGO BUB3.1 EB1a RAPTOR2 VAB3 AT2G43800 RUP2 MCM2 TRM4 VLN2 AT3G44050 TRM5 AT4G22860 PIR121 ER ATR CGR3 AT1G12790 VIM1 PLA2-BETA AT2G25790 MSH2 GRP5 IQD5 SPK1 ESP HB16 AT5G05190 BIN4 VIM3
GO:0006664 glycolipid metabolic process	0.140011	10	2.03232	AT1G16560 AT1G53710 AT2G27340 AT2G48030 AT3G01380 AT4G17910 SQD1 AT5G17250 AT1G56190 RBL10
GO:0007349 cellularization	0.140011	3	4.53885	GCD1 TTN5 AT5G18700
GO:0008295 spermidine biosynthetic process	0.140011	3	4.53885	BUD2 SPDS2 SPDS1
GO:0009799 specification of symmetry	0.140011	3	4.53885	PHV ATHB-15 AS2
GO:0019318 hexose metabolic process	0.140011	17	1.68965	AT1G56190 AT1G66430 AT3G17940 GAPA TPI SBPASE GER1 PGM3 AT1G38131 GAPCP-1 MSR1 AT4G17430 PGM AT5G64600 AT1G01320 DPE1 PDE345
GO:0042219 cellular modified amino acid catabolic process	0.140011	3	4.53885	AT1G44790 GGT4 AT4G31290
GO:0042816 vitamin B6 metabolic process	0.140011	3	4.53885	SOS4 PLR1 PPOX
GO:0042819 vitamin B6 biosynthetic process	0.140011	3	4.53885	SOS4 PLR1 PPOX
GO:0042822 pyridoxal phosphate metabolic process	0.140011	3	4.53885	SOS4 PLR1 PPOX
GO:0042823 pyridoxal phosphate biosynthetic process	0.140011	3	4.53885	SOS4 PLR1 PPOX
GO:0071329 cellular response to sucrose stimulus	0.140011	3	4.53885	CSD1 CSD2 SBE2.1
GO:0072524 pyridine-containing compound metabolic process	0.140011	6	2.63546	NAPRT1 SOS4 PLR1 NIC2 PPOX ACL
GO:0090481 pyrimidine nucleotide-sugar transmembrane transport	0.140011	5	2.96012	UTR1 AT2G30460 UTr7 AT1G21070 AT4G09810
GO:1901403 positive regulation of tetrapyrrole metabolic process	0.140011	3	4.53885	LIL3:1 NAC046 ACDO1
GO:1903509 liposaccharide metabolic process	0.140011	10	2.03232	AT1G16560 AT1G53710 AT2G27340 AT2G48030 AT3G01380 AT4G17910 SQD1 AT5G17250 AT1G56190 RBL10
GO:0006575 cellular modified amino acid metabolic process	0.140181	16	1.71547	AT1G44790 GGH1 GSTU7 GSTU8 AT3G12290 GSTU27 AT4G24830 GGT4 AT4G31290 SHM1 THFS DHAR2 THY-1 THY-2 ADCL AT5G47435
GO:0065009 regulation of molecular function	0.141533	63	1.28612	SDS AT1G14890 CYCA2;3 CYCA3;2 AT1G62770 CYCA1;2 AT2G20440 AT2G39280 AT3G47380 CYCD3;3 PME1 SPK1 AT4G25250 CYCD3;1 CAP1 RAPTOR2 CYCD4;2 AT5G24390 CYCA3;1 PYL1 AT5G58510 AT5G62340 C/VIF2 CYCD4;1 CYCD3;2 ATXRCC1 PBP1 AT4G22860 DIR6 ACDO1 AT1G04810 PCNA1 PMEPCRA AT1G12070 GN MCM2 AGD2 AT2G18110 CKS1 PCNA2 MAKR3 RCA LGO AT3G10720 NSP4 AT3G49220 AT3G54930 ARFA1E AGD13 AGD8 AT4G19045 FZR2 PME44 CYS1 AT5…
GO:0019252 starch biosynthetic process	0.145767	7	2.3829	SBPASE AT1G66430 SBE2.1 AT4G28706 GCD1 MFP1 PGM
GO:0051648 vesicle localization	0.145767	7	2.3829	VIIIA XIJ AGD8 VIIIB XIH SEC15A GN
GO:0051650 establishment of vesicle localization	0.145767	7	2.3829	VIIIA XIJ AGD8 VIIIB XIH SEC15A GN
GO:0000076 DNA replication checkpoint signaling	0.147653	4	3.40414	CDC6 ORC1B ATRAD17 WEE1
GO:0008544 epidermis development	0.147653	4	3.40414	AN NEK6 RHL2 BIN4
GO:0009913 epidermal cell differentiation	0.147653	4	3.40414	AN NEK6 RHL2 BIN4
GO:0019430 removal of superoxide radicals	0.147653	4	3.40414	CSD1 CSD2 FSD1 FSD2
GO:0030855 epithelial cell differentiation	0.147653	4	3.40414	AN NEK6 RHL2 BIN4
GO:0046685 response to arsenic-containing substance	0.147653	4	3.40414	CAD1 LPD1 NIP5;1 CDC25
GO:0052482 defense response by cell wall thickening	0.147653	4	3.40414	PEN3 TSA1 CYP83B1 CAD1
GO:0052544 defense response by callose deposition in cell wall	0.147653	4	3.40414	PEN3 TSA1 CYP83B1 CAD1
GO:0071450 cellular response to oxygen radical	0.147653	4	3.40414	CSD1 CSD2 FSD1 FSD2
GO:0071451 cellular response to superoxide	0.147653	4	3.40414	CSD1 CSD2 FSD1 FSD2
GO:0072529 pyrimidine-containing compound catabolic process	0.147653	4	3.40414	DUT1 PYD2 AT3G25400 URH1
GO:0051174 regulation of phosphorus metabolic process	0.147773	19	1.61697	SDS CYCA2;3 CYCA3;2 CYP59 CYCA1;2 CYCD3;3 AT4G19045 CYCD3;1 RAPTOR2 CYCD4;2 CYCA3;1 PYL1 CYCD4;1 CYCD3;2 ATXRCC1 AT4G22860 CKS1 PAS2 PAP26
GO:0009725 response to hormone	0.15142	141	1.17141	PIN1 RHM1 PIN4 RHM3 MYB30 AHP2 BAM2 AT4G11845 NPR4 HHP2 HHP4 HHP5 HHP1 AHP3 PYL1 EIR1 BSK5 LAX3 NTL8 ABCB4 FQR1 ARR4 ATBETAFRUCT4 DREB26 TEM1 AT1G44830 IAA18 PEN3 AT1G62660 TET10 ZFP4 WAT1 DWA2 AT1G77200 AT2G22200 AT2G22660 IAA8 ATX1 AT2G33710 ETT ZFP8 GPX3 AT2G44940 IAA20 WAG2 RALF23 IDD2 ABCG37 ARR9 GRH1 IAA1 ABCG30 SPK1 AT4G16750 TET5 ARF9 TET7 IAA11 AT4G34760 AT4G34790 AT4G34800 AT5G07580 AT5…
GO:2000280 regulation of root development	0.152447	11	1.92028	PEN3 AT2G12646 IAA8 ATX1 AGP30 RFC3 RGF4 GSO1 AT4G25250 AT4G26540 AT5G48940
GO:0045595 regulation of cell differentiation	0.155266	9	2.0771	CLE26 CLE17 CLE41 HDG12 NTL8 HB-7 AN SUB GSO1
GO:0000023 maltose metabolic process	0.155298	2	6.80828	DPE2 DPE1
GO:0001894 tissue homeostasis	0.155298	2	6.80828	NIK3 AT5G45780
GO:0002679 respiratory burst involved in defense response	0.155298	2	6.80828	PUB22 RBOH F
GO:0006026 aminoglycan catabolic process	0.155298	5	2.83678	ChiC AT1G02360 AT2G43610 CTL2 CHIA
GO:0006030 chitin metabolic process	0.155298	5	2.83678	ChiC AT1G02360 AT2G43610 CTL2 CHIA
GO:0006032 chitin catabolic process	0.155298	5	2.83678	ChiC AT1G02360 AT2G43610 CTL2 CHIA
GO:0006346 DNA methylation-dependent heterochromatin assembly	0.155298	8	2.17865	SUVR2 FDM5 FDM3 SHH1 VIM1 DMS3 VIM3 CHR1
GO:0006529 asparagine biosynthetic process	0.155298	2	6.80828	ASN3 ASN2
GO:0006723 cuticle hydrocarbon biosynthetic process	0.155298	2	6.80828	RST1 CER3
GO:0007639 homeostasis of number of meristem cells	0.155298	2	6.80828	NIK3 AT5G45780
GO:0009161 ribonucleoside monophosphate metabolic process	0.155298	8	2.17865	AT3G54470 UK/UPRT1 PUR2 UKL3 UPP APT5 AT5G47435 PYR6
GO:0009639 response to red or far red light	0.155298	26	1.4813	HFR1 FHY1 FHL AT5G10200 AT3G14870 AT3G59780 HB-2 ADS4 SIG2 GA3OX1 GA3OX2 DAG2 ACT2 LAF3 CYP707A3 GRF7 ARR4 SBH2 TAA1 MYB30 OBP3 TCP2 ACDO1 CYP83B1 NDPK2 PIN1
GO:0009719 response to endogenous stimulus	0.155298	143	1.16667	PIN1 RHM1 PIN4 RHM3 MYB30 AHP2 BAM2 AT4G11845 NPR4 HHP2 HHP4 HHP5 RAPTOR2 HHP1 AHP3 PYL1 EIR1 BSK5 LAX3 NTL8 ABCB4 FQR1 ARR4 ATBETAFRUCT4 DREB26 TEM1 AT1G44830 IAA18 PEN3 AT1G62660 TET10 ZFP4 WAT1 DWA2 AT1G77200 AT2G22200 AT2G22660 IAA8 ATX1 AT2G33710 ETT ZFP8 GPX3 AT2G44940 IAA20 WAG2 RALF23 IDD2 ABCG37 ARR9 GRH1 IAA1 ABCG30 SPK1 AT4G16750 TET5 ARF9 TET7 IAA11 AT4G34760 AT4G34790 AT4G34800 AT5G0…
GO:0009944 polarity specification of adaxial/abaxial axis	0.155298	5	2.83678	PHV AS2 ER AS1 HDA3
GO:0010253 UDP-rhamnose biosynthetic process	0.155298	2	6.80828	RHM1 RHM3
GO:0010342 endosperm cellularization	0.155298	2	6.80828	GCD1 AT5G18700
GO:0018196 peptidyl-asparagine modification	0.155298	2	6.80828	EBS1 AT2G01720
GO:0018279 protein N-linked glycosylation via asparagine	0.155298	2	6.80828	EBS1 AT2G01720
GO:0018904 ether metabolic process	0.155298	2	6.80828	DIR6 ABCG37
GO:0019827 stem cell population maintenance	0.155298	12	1.83594	CLE26 CLE17 CLE41 TAA1 TAR2 ANT RAPTOR2 AT2G12646 LHW AT4G26540 AGO10 AT5G48940
GO:0019860 uracil metabolic process	0.155298	2	6.80828	UPP PYD2
GO:0022414 reproductive process	0.155298	165	1.15335	PRD3 CENP-C AT1G20570 AT1G65010 PLA2-BETA HDT4 AT3G43610 HDA3 GCP4 OASC TUBG1 AT4G15890 ESP RHL2 GCP2 GA20OX3 RAD51 COL5 MPS1 CLE41 AT1G11280 AT1G12790 SDS AT1G66530 CYCA1;2 MCM9 AT2G25420 OVA4 NTL8 AS1 MCC1 AT3G10440 BUB3.1 CR4 ANT EMB2247 RUP2 MIS12 AT5G44040 SMC3 ML1 GCD1 SMC2 TOP3A SUB AT2G22900 FLR1 5PTASE13 NAS3 OTS2 AT1G16570 HDG12 SEC5B CIB5 PHV SERK2 AT1G48360 ATHB-15 NAS4 NIK3 AS2 TAA1 …
GO:0033478 UDP-rhamnose metabolic process	0.155298	2	6.80828	RHM1 RHM3
GO:0042278 purine nucleoside metabolic process	0.155298	5	2.83678	URH2 URH1 APT5 BUD2 TRM82
GO:0046136 positive regulation of vitamin metabolic process	0.155298	2	6.80828	LIL3:1 AT5G15070
GO:0046168 glycerol-3-phosphate catabolic process	0.155298	2	6.80828	GLY1 AT3G07690
GO:0046348 amino sugar catabolic process	0.155298	5	2.83678	ChiC AT1G02360 AT2G43610 CTL2 CHIA
GO:0046395 carboxylic acid catabolic process	0.155298	19	1.597	ETFALPHA GAD2 THA2 AT3G60510 HCD1 AT4G20930 GLDP1 AT4G35220 SHM1 GDH2 AT5G09300 GDH1 ALDH12A1 CHY1 AT1G71180 PAL1 AT4G26910 PAL3 CYP707A3
GO:0048255 mRNA stabilization	0.155298	2	6.80828	AT2G17975 MRL1
GO:0048872 homeostasis of number of cells	0.155298	2	6.80828	NIK3 AT5G45780
GO:0048873 homeostasis of number of cells within a tissue	0.155298	2	6.80828	NIK3 AT5G45780
GO:0051383 kinetochore organization	0.155298	2	6.80828	CENP-C MIS12
GO:0070085 glycosylation	0.155298	22	1.54415	AT1G16570 AT1G27330 EBS1 AT1G77350 AT2G01720 DAD2 XEG113 AT1G74800 AT3G06440 AT1G08280 AT1G21480 GALT1 GUT2 AT1G27520 MNS3 AT1G32930 AT1G53290 AT1G80290 CSLD3 AT3G48820 AT5G25820 MSR1
GO:0098727 maintenance of cell number	0.155298	12	1.83594	CLE26 CLE17 CLE41 TAA1 TAR2 ANT RAPTOR2 AT2G12646 LHW AT4G26540 AGO10 AT5G48940
GO:1901072 glucosamine-containing compound catabolic process	0.155298	5	2.83678	ChiC AT1G02360 AT2G43610 CTL2 CHIA
GO:1902373 negative regulation of mRNA catabolic process	0.155298	2	6.80828	AT2G17975 MRL1
GO:1904965 regulation of vitamin E biosynthetic process	0.155298	2	6.80828	LIL3:1 AT5G15070
GO:1904966 positive regulation of vitamin E biosynthetic process	0.155298	2	6.80828	LIL3:1 AT5G15070
GO:0009247 glycolipid biosynthetic process	0.159772	9	2.04248	AT1G16560 AT1G53710 AT2G27340 AT2G48030 AT3G01380 AT4G17910 SQD1 AT5G17250 AT1G56190
GO:0000003 reproduction	0.160664	166	1.1503	PRD3 CENP-C AT1G20570 AT1G65010 PLA2-BETA HDT4 AT3G43610 HDA3 GCP4 OASC TUBG1 AT4G15890 ESP RHL2 GCP2 GA20OX3 RAD51 COL5 MPS1 CLE41 AT1G11280 AT1G12790 SDS AT1G66530 CYCA1;2 MCM9 AT2G25420 OVA4 NTL8 AS1 MCC1 AT3G10440 BUB3.1 CR4 ANT EMB2247 RUP2 MIS12 AT5G44040 SMC3 ML1 GCD1 SMC2 TOP3A SUB AT2G22900 FLR1 5PTASE13 NAS3 OTS2 AT1G16570 HDG12 SEC5B CIB5 PHV SERK2 AT1G48360 ATHB-15 NAS4 NIK3 AS2 TAA1 …
GO:0010103 stomatal complex morphogenesis	0.163558	6	2.47574	ERL2 ER TUBG1 GCP2 AT5G65590 STOMAGEN
GO:0065001 specification of axis polarity	0.163558	6	2.47574	PHV AS2 ER AS1 HDA3 GSO1
GO:0008216 spermidine metabolic process	0.163986	4	3.2039	BUD2 SPDS2 SPDS1 PAO4
GO:0008655 pyrimidine-containing compound salvage	0.163986	3	4.08497	UK/UPRT1 UKL3 UPP
GO:0009610 response to symbiotic fungus	0.163986	3	4.08497	SEX1 NIA2 PYK10
GO:0009954 proximal/distal pattern formation	0.163986	3	4.08497	AS2 HYL1 AS1
GO:0010067 procambium histogenesis	0.163986	3	4.08497	CLE41 HCA2 AT1G08590
GO:0010090 trichome morphogenesis	0.163986	10	1.94522	ZFP8 HDG12 NTL8 AN AT1G19835 STI GRL FZR2 PIR121 BIN4
GO:0016143 S-glycoside metabolic process	0.163986	15	1.688	BGLU22 BGLU25 PYK10 SOT18 SOT16 NSP4 CYP83B1 AT1G12160 BGLU34 PEN3 FMO GS-OX4 ZFP4 ANT TGG2 CAD1
GO:0019757 glycosinolate metabolic process	0.163986	15	1.688	BGLU22 BGLU25 PYK10 SOT18 SOT16 NSP4 CYP83B1 AT1G12160 BGLU34 PEN3 FMO GS-OX4 ZFP4 ANT TGG2 CAD1
GO:0019760 glucosinolate metabolic process	0.163986	15	1.688	BGLU22 BGLU25 PYK10 SOT18 SOT16 NSP4 CYP83B1 AT1G12160 BGLU34 PEN3 FMO GS-OX4 ZFP4 ANT TGG2 CAD1
GO:0033314 mitotic DNA replication checkpoint signaling	0.163986	3	4.08497	CDC6 ORC1B ATRAD17
GO:0034508 centromere complex assembly	0.163986	3	4.08497	CENP-C MIS12 VIM1
GO:0042138 meiotic DNA double-strand break formation	0.163986	3	4.08497	PRD3 RHL2 MPS1
GO:0042732 D-xylose metabolic process	0.163986	3	4.08497	UXS4 UXS3 XK-2
GO:0071324 cellular response to disaccharide stimulus	0.163986	3	4.08497	CSD1 CSD2 SBE2.1
GO:0080182 histone H3-K4 trimethylation	0.163986	3	4.08497	ATX1 ULT1 NFC5
GO:0140718 facultative heterochromatin assembly	0.163986	8	2.13593	SUVR2 FDM5 FDM3 SHH1 VIM1 DMS3 VIM3 CHR1
GO:1904659 glucose transmembrane transport	0.163986	3	4.08497	AT4G09810 AT5G59250 MSS1
GO:2000904 regulation of starch metabolic process	0.163986	4	3.2039	GCD1 PPa1 MFP1 UK/UPRT1
GO:0051179 localization	0.164794	242	1.11778	PDLP2 CAX11 AT1G09575 ECA3 AT1G11905 AT1G14010 CENP-C SEC5B AT1G26690 AT1G29310 NACA5 AT1G34470 AT1G36390 VIIIA AT1G50970 AT1G57620 IRT3 AT1G62020 AT1G64150 EXO70D1 PIN1 RHM1 SGB1 PIN4 UTR1 AT2G03240 SCAMP3 AT2G20930 AT2G22425 AT2G24170 TIP4;1 TIM10 GLTP1 GRL GAMMA-TIP FHY1 AT2G38830 AT2G45990 ABCB4 BOR1 NDT1 AT3G06450 AT3G07080 AT3G08980 AT3G13190 RHM3 DELTA-TIP AT3G17340 TOM40 AT3G20920 TIP2 PH…
GO:0072525 pyridine-containing compound biosynthetic process	0.167214	5	2.72331	NAPRT1 SOS4 PLR1 NIC2 PPOX
GO:0018108 peptidyl-tyrosine phosphorylation	0.170247	13	1.75263	WEE1 AT1G06700 AT1G49730 AT1G52310 AT1G55200 SERK1 SRF1 AT2G41820 AT3G19100 AT4G10390 AT5G14210 CRLK1 PAS2
GO:0018212 peptidyl-tyrosine modification	0.170247	13	1.75263	WEE1 AT1G06700 AT1G49730 AT1G52310 AT1G55200 SERK1 SRF1 AT2G41820 AT3G19100 AT4G10390 AT5G14210 CRLK1 PAS2
GO:0065008 regulation of biological quality	0.170762	88	1.21404	RRP4 AT1G09575 ECA3 DWF5 AT1G64150 PIN1 RHM1 PIN4 ARAC1 AT2G24350 VHA-A1 BOR1 AT3G06450 RHM3 AT3G16565 PRXQ CYP702A2 PAA1 SHR BAG1 ILL1 EIR1 ATH13 VAB3 LAX3 AT2G17975 UGT74D1 AT2G43800 ABCB4 TIP2 IDD2 AT5G10200 CKX7 TRN1 AN AT1G44835 PEN3 IRT3 TAA1 WAT1 AT1G77460 VLN2 LPD1 AAO2 ABCG37 TSA1 AT4G02610 TAR2 EMB2247 PIR121 EMB1030 OMT1 SBE2.1 emb2746 NIK3 HMA4 TCP9 AT3G51670 AT5G45780 5PTASE13 HYL1 E…
GO:1901700 response to oxygen-containing compound	0.171704	143	1.15972	CSD1 AT1G27520 CSD2 PIP1A AT4G11845 NPR4 RAPTOR2 PYL1 BSK5 ATH13 NTL8 AT3G01300 LTL1 ATBETAFRUCT4 AT1G53860 AT1G62660 ZFP4 DWA2 AT2G02170 AT2G22660 ATX1 AT2G41870 ZFP8 GPX3 AT2G44060 RALF23 BT2 IDD2 AT4G05040 ABCG30 FSD1 HHP2 HHP4 HHP5 HK5 AT5G14920 HHP1 TGG2 HB23 CIP1 CBL9 FSD2 MAKR6 SAL1 ANNAT2 ZF1 5PTASE13 AT1G12160 GA3OX1 DREB26 AT1G27880 AGP31 LysoPL2 PEN3 BDG1 PP2-A5 SOT16 AT2G12646 AT2G266…
GO:0046434 organophosphate catabolic process	0.172092	10	1.91783	5PTASE13 APY1 DUT1 NPC6 GLY1 AT3G07690 AT3G25400 AT4G05090 SAL1 AT5G63990
GO:0006066 alcohol metabolic process	0.172523	21	1.52913	5PTASE13 TPI GPP1 AT5G15070 CYP707A3 GS1 FAAH LIL3:1 AT4G29530 FLDH DWF5 BDG1 AAO2 AT4G05090 CLA1 FPS1 SVL1 SAL1 AT5G63990 ABA4 ACO2
GO:0042440 pigment metabolic process	0.172523	21	1.52913	CYP97A3 AT1G74470 RHM1 RHM3 CLA1 CHLI2 OMT1 AT1G44000 AT2G18620 HO2 G4 PORB PCB2 XK-2 LIL3:1 AT1G28100 EBS1 NAC046 ACDO1 CYP705A5 MYB111
GO:0051493 regulation of cytoskeleton organization	0.172523	11	1.84916	WAVE2 ARAC1 EB1a VAB3 AT2G43800 VLN2 AT3G44050 AT4G22860 PIR121 IQD5 SPK1
GO:0051052 regulation of DNA metabolic process	0.174651	16	1.63808	CHR1 PCNA1 PCNA2 LGO HTA8 DEL1 BT2 ATXR5 ATR AT1G12790 APC6 AT3G12290 MSH2 ATRAD17 PRL CRH1
GO:0010033 response to organic substance	0.174956	172	1.14191	AT1G27330 AT1G27520 MNS3 EBS1 PIN1 RHM1 PIN4 RHM3 MYB30 AHP2 BAM2 AT4G11845 NPR4 HHP2 HHP4 mtHsc70-1 HHP5 RAPTOR2 HHP1 AHP3 PYL1 EIR1 BSK5 PEN3 LAX3 NTL8 ABCB4 AT3G01300 LTL1 AT4G17720 FQR1 ARR4 ATBETAFRUCT4 DREB26 TEM1 AT1G44830 IAA18 AT1G62660 TET10 ZFP4 WAT1 DWA2 AT1G77200 AT2G22200 AT2G22660 IAA8 ATX1 AT2G33710 ETT ZFP8 GPX3 AT2G44940 IAA20 WAG2 RALF23 BT2 IDD2 ABCG37 ARR9 GRH1 AT4G05040 IAA1…
GO:0009415 response to water	0.175933	42	1.33309	PIP1A AT2G44060 ANNAT2 AT1G27880 AT1G62660 NF-YB11 PIP2B AKR4C8 AT2G41870 DAG2 GRP5 GRP4 AT3G43670 AT3G45930 AT3G46320 AT3G49210 PIP2A AT3G56580 ALDH3I1 CYS1 CHIA MSS1 SIP1 LTP3 AT5G59970 CER1 PEN3 BDG1 ZFHD1 ATX1 ETT PAL1 GPX3 NAC047 PHS2 PUB22 ARP1 ACDO1 PLAT1 CYP707A3 CBL9 HCF106
GO:0009958 positive gravitropism	0.176476	6	2.40292	TAR2 TAA1 RGF4 SPK1 CYP705A5 EIR1
GO:0043650 dicarboxylic acid biosynthetic process	0.176476	6	2.40292	MEE32 AT3G59890 DHS1 CRR1 THY-1 THY-2
GO:0070417 cellular response to cold	0.176476	6	2.40292	GN OCT3 DREB26 BGLU22 PYK10 CYS1
GO:0009116 nucleoside metabolic process	0.177658	7	2.21665	URH2 URH1 AT4G34840 APT5 BUD2 TRM82 PEN3
GO:0003006 developmental process involved in reproduction	0.179679	133	1.16388	PRD3 PLA2-BETA HDT4 HDA3 OASC GA20OX3 COL5 CLE41 AT1G66530 AT2G25420 OVA4 NTL8 AS1 CR4 ANT EMB2247 RUP2 GCD1 SUB AT2G22900 FLR1 NAS3 OTS2 HDG12 CIB5 PHV SERK2 ATHB-15 NAS4 NIK3 AS2 TAA1 SERK1 PIN1 DHAR2 SQN ATX1 WAG2 AHP2 BAM2 CYCD3;3 HAT1 TAR2 ULT1 CYCD3;1 ERL2 PI-4KBETA2 AHP3 AT5G45780 HB-7 MAN7 CYCD3;2 AN GATL5 ARR4 AT1G12790 GN ATKDSA2 AT1G16570 PSP AT1G21070 KCS5 TEM1 AT1G32930 AT1G34350 MCM…
GO:0006720 isoprenoid metabolic process	0.181066	25	1.461	GA3OX1 CYP97A3 AT1G33750 GA3OX2 AT3G03990 GA20OX3 MK CYP707A3 FPS1 AT1G26640 CAS1 LIL3:1 FLDH BDG1 ISPD AT2G18620 CDPMEK AAO2 CLA1 XK-2 AT1G28100 ABA4 DAG2 ACDO1 CYP705A5
GO:0009850 auxin metabolic process	0.183474	11	1.82661	ILL1 UGT74D1 TAA1 WAT1 AAO2 TSA1 AT4G02610 TAR2 CYP83B1 ANT ETT
GO:0016051 carbohydrate biosynthetic process	0.184807	37	1.35434	ATKDSA2 XXT4 GUT2 AT1G56190 AtkdsA1 AT2G15440 XEG113 TPI SBPASE RGXT1 GPP1 XXT3 ATTPPA GS1 GER1 GATL5 GAUT6 AT1G66430 AT1G77460 LGT5 SBE2.1 CSLD3 GAPA GATL6 AT4G28706 GCD1 UXS3 CGR3 GALT1 AT1G44830 AT2G04650 AT2G22900 MFP1 MSR1 IQD5 PGM PDE345
GO:0042545 cell wall modification	0.184807	17	1.59642	PMEPCRA PME1 AT3G10720 AT3G49220 PME44 PME5 AT5G51500 MAN7 AT1G34350 PEN3 PG2 GH9B1 PPa2 TSA1 CYP83B1 CAD1 SLP2
GO:0000303 response to superoxide	0.185944	4	3.0259	CSD1 CSD2 FSD1 FSD2
GO:0000305 response to oxygen radical	0.185944	4	3.0259	CSD1 CSD2 FSD1 FSD2
GO:0006241 CTP biosynthetic process	0.185944	4	3.0259	AT4G02120 UKL3 UK/UPRT1 NDPK2
GO:0006820 anion transport	0.185944	30	1.40377	UTR1 AT2G03240 PHT2;1 AT1G22550 AT1G25480 AT1G72130 AT2G30460 AT3G16180 NIP5;1 ABCG30 UTr7 AT5G27830 CLC-A PHT1;1 CAD1 APE2 GTR2 ALMT1 AT1G21070 SUC5 AT1G76405 NTT1 PLA2-BETA AT2G23093 GLTP1 BOR1 AT3G06450 SULTR4;2 AT4G09810 SULTR4;1
GO:0009065 glutamine family amino acid catabolic process	0.185944	4	3.0259	GAD2 GDH2 GDH1 ALDH12A1
GO:0009083 branched-chain amino acid catabolic process	0.185944	5	2.61857	AT3G60510 AT4G20930 AT5G09300 CHY1 AT1G71180
GO:0009208 pyrimidine ribonucleoside triphosphate metabolic process	0.185944	4	3.0259	AT4G02120 UKL3 UK/UPRT1 NDPK2
GO:0009209 pyrimidine ribonucleoside triphosphate biosynthetic process	0.185944	4	3.0259	AT4G02120 UKL3 UK/UPRT1 NDPK2
GO:0010675 regulation of cellular carbohydrate metabolic process	0.185944	8	2.05533	AT1G77460 GCD1 PPa1 AT1G01320 AT1G44830 MFP1 IQD5 UK/UPRT1
GO:0019748 secondary metabolic process	0.185944	39	1.34102	BGLU22 AT2G35450 BGLU25 PYK10 CAD1 SOT18 SOT16 NSP4 PRR2 DIR6 CYP83B1 LysoPL2 AT1G55210 ESB1 GSTU7 MAT3 PAL1 GSTU8 AT3G13650 GSTU27 CAD9 PAL3 AT5G42510 KCS2 AT1G12160 BGLU34 PEN3 FMO GS-OX4 BDG1 ZFP4 DAG2 ABCG37 ANT MYB4 MYB92 TGG2 BGLU42 OMT1 UGT72E2
GO:0030050 vesicle transport along actin filament	0.185944	4	3.0259	VIIIA XIJ VIIIB XIH
GO:0034308 primary alcohol metabolic process	0.185944	5	2.61857	FAAH LIL3:1 AT4G29530 FLDH CLA1
GO:0036297 interstrand cross-link repair	0.185944	4	3.0259	AT1G48360 AT5G65740 AT5G08110 RAD5
GO:0042304 regulation of fatty acid biosynthetic process	0.185944	4	3.0259	AT4G19045 RFC3 AT3G56130 MYB92
GO:0042343 indole glucosinolate metabolic process	0.185944	4	3.0259	PYK10 CYP83B1 PEN3 CAD1
GO:0046036 CTP metabolic process	0.185944	4	3.0259	AT4G02120 UKL3 UK/UPRT1 NDPK2
GO:1901361 organic cyclic compound catabolic process	0.189613	30	1.39896	RRP4 URH2 AT1G14210 AT2G24350 AT2G25100 URH1 RNS2 APY1 DUT1 AT4G35220 PYD2 AT2G17975 PYK10 UGLYAH AT1G44000 AT2G17970 HO2 PAL1 AT3G25400 AT4G02940 PAL3 PLR1 HYL1 PEN3 NRPD1A NAC046 RDR2 ACDO1 MRL1 CAD1
GO:0043038 amino acid activation	0.190448	9	1.94522	GATB AT1G66530 OVA4 AT3G44740 EMB2247 EMB1030 AT1G28350 AT2G33840 AT3G16565
GO:0043039 tRNA aminoacylation	0.190448	9	1.94522	GATB AT1G66530 OVA4 AT3G44740 EMB2247 EMB1030 AT1G28350 AT2G33840 AT3G16565
GO:0045017 glycerolipid biosynthetic process	0.190664	18	1.56113	AT1G16560 AT1G53710 AT1G60890 AT2G27340 AT2G48030 AT3G01380 AT3G49210 AT4G17910 PI-4KBETA2 AT5G17250 PMEAMT AT1G57600 PLMT GPAT8 AT5G56610 RBL10 GLY1 HB2
GO:0006534 cysteine metabolic process	0.191305	6	2.33427	AT1G72810 CYSD1 OASC APR1 APR3 ROC4
GO:0010014 meristem initiation	0.191305	6	2.33427	CLE41 SUB PHV ATHB-15 RFC3 AGO10
GO:0019750 chloroplast localization	0.191305	6	2.33427	AT3G13190 AT3G56270 KAC2 AT1G01320 RPT2 FTSZ1-1
GO:0006643 membrane lipid metabolic process	0.193826	15	1.63399	LAG13 AT1G16560 AT1G53710 AT2G27340 AT2G48030 AT3G01380 AT3G06460 AT4G17910 SQD1 PAS2 AT5G17250 ATH13 SBH2 AT1G56190 RBL10
GO:0006538 glutamate catabolic process	0.195964	3	3.71361	GAD2 GDH2 GDH1
GO:0008299 isoprenoid biosynthetic process	0.195964	22	1.48299	GA3OX1 CYP97A3 AT1G33750 GA3OX2 AT3G03990 GA20OX3 MK FPS1 AT1G26640 CAS1 LIL3:1 BDG1 ISPD AT2G18620 CDPMEK AAO2 CLA1 XK-2 AT1G28100 ABA4 DAG2 ACDO1
GO:0010065 primary meristem tissue development	0.195964	3	3.71361	CLE41 HCA2 AT1G08590
GO:0019288 isopentenyl diphosphate biosynthetic process methylerythritol 4-phosphate pathway	0.195964	3	3.71361	ISPD CDPMEK CLA1
GO:0030656 regulation of vitamin metabolic process	0.195964	3	3.71361	LIL3:1 AT2G04650 AT5G15070
GO:0046500 S-adenosylmethionine metabolic process	0.195964	3	3.71361	SAM1 MAT3 SAM-2
GO:0061615 glycolytic process through fructose-6-phosphate	0.195964	3	3.71361	PFK5 PFK1 PFK7
GO:0090615 mitochondrial mRNA processing	0.195964	3	3.71361	AT1G62910 RPF1 AT2G28050
GO:0009064 glutamine family amino acid metabolic process	0.197728	12	1.73828	GAD2 OTC AT4G24830 GDH2 GDH1 ALDH12A1 AT2G19940 AT2G37500 AT4G02120 ASN3 ASN2 AT3G56580
GO:0009798 axis specification	0.197728	8	2.01727	GN PHV AS2 ER AS1 HDA3 GSO1 emb2746
GO:0009851 auxin biosynthetic process	0.197728	8	2.01727	TAA1 WAT1 AAO2 TSA1 AT4G02610 TAR2 CYP83B1 ANT

## Sheet: Col-0_K9_ND
Supplementary Dataset S10. GO enrichment analysis of genes in clusters C4 and C5 categorized by H3K9me3 or H3K4me3 status during the AR-to-GS transition.
Col C4 and C5 genes lacking detectable H3K9me3 peaks.
Pathway	Enrichment FDR	# of Genes	Fold Enrichment	Genes
GO:0007049 cell cycle	2.18233e-16	87	2.96575	CSLD5 TPX2 AT1G07270 Haspin CYCB2;3 AT1G20720 CDKB2;2 ZYP1a AT1G26330 CYCA1;1 AT1G60460 AT1G61000 CYCB2;4 CDKB2;1 CYCB2;1 AT2G20635 pEARLI4 QWRF4 CYCB1;4 CKS2 BUBR1 AT2G44580 AUR3 AT3G02820 AT3G02930 ATN CYCB1;3 DMC1 TOPII MAD2 AT3G27630 ATSMC2 CDKB1;1 AT3G57060 SYN3 AT3G60660 CYCD6;1 ATK5 IRX1 AT4G19130 ATK1 AT4G21820 CYCB2;2 AT5G05510 CYC1BAT CYC3B CESA4 MCM3 AT5G50930 ATIM AT5G60930 RPA70D EB1…
GO:0022402 cell cycle process	4.8436e-15	67	3.33625	CSLD5 TPX2 AT1G07270 CYCB2;3 AT1G20720 CDKB2;2 ZYP1a CYCA1;1 AT1G60460 AT1G61000 CYCB2;4 CDKB2;1 CYCB2;1 AT2G20635 pEARLI4 QWRF4 CYCB1;4 BUBR1 AT2G44580 AUR3 AT3G02820 AT3G02930 ATN CYCB1;3 DMC1 TOPII MAD2 AT3G27630 ATSMC2 CDKB1;1 AT3G57060 SYN3 CYCD6;1 ATK5 IRX1 ATK1 AT4G21820 CYCB2;2 AT5G05510 CYC1BAT CYC3B CESA4 MCM3 AT5G50930 ATIM AT5G60930 EB1C iqd8 JASON SMC6A AT5G52220 HIK POK2 TRM7 PAKRP1…
GO:0071554 cell wall organization or biogenesis	8.1805e-15	84	2.8144	CSLD5 FUT6 GXMT1 RGXT3 FUT4 COBL1 PGSIP1 AT3G19620 RGXT2 GXM2 IRX1 AT4G19420 AT5G23870 AT5G26670 CESA4 XTH17 RIP3 ESK1 XTH18 XTH13 CalS7 AT1G10050 XTH33 LRX1 GATL3 EXPA11 CSLA03 AT1G23720 GH9C1 AT1G56680 RXF12 KOR2 TBL27 RRA1 AT2G15880 EXPB1 EXT6 EXPA6 GH9B8 CSLA07 XTH32 AT2G43150 AT2G43620 RHS12 GSL04 AT3G28550 AT3G43270 AT3G47400 AT3G54580 HRGP1 GSL11 EXPA17 AT4G01700 GH9B13 AT4G08400 AT4G08410…
GO:0071555 cell wall organization	3.65209e-13	68	2.99779	RGXT3 COBL1 RGXT2 AT4G19420 AT5G23870 AT5G26670 RIP3 CSLD5 CalS7 XTH33 LRX1 GATL3 FUT6 EXPA11 CSLA03 AT1G23720 GH9C1 XTH17 KOR2 RRA1 FUT4 AT2G15880 EXPB1 EXT6 EXPA6 GH9B8 CSLA07 XTH32 AT2G43150 RHS12 GSL04 PGSIP1 AT3G28550 AT3G43270 AT3G47400 AT3G54580 HRGP1 GSL11 EXPA17 GH9B13 AT4G08400 AT4G08410 EXT12 IRX1 GH9B15 CER2 EXPB3 XTH24 XTH18 AT4G34600 ATCSLA09 AT5G06630 AGAL2 XTH5 CSLA11 EXT13 CESA4 …
GO:0045229 external encapsulating structure organization	1.91232e-12	70	2.83546	RGXT3 COBL1 RGXT2 AT4G19420 AT5G23870 AT5G26670 RIP3 CSLD5 CalS7 XTH33 LRX1 GATL3 FUT6 EXPA11 CSLA03 AT1G23720 GH9C1 XTH17 KOR2 RRA1 FUT4 AT2G15880 EXPB1 EXT6 EXPA6 GH9B8 CSLA07 XTH32 AT2G43150 RHS12 GSL04 PGSIP1 AT3G28550 AT3G43270 AT3G47400 AT3G54580 HRGP1 GSL11 EXPA17 GH9B13 AT4G08400 AT4G08410 EXT12 IRX1 GH9B15 CER2 EXPB3 XTH24 XTH18 AT4G34600 ATCSLA09 AT5G06630 AGAL2 XTH5 CSLA11 EXT13 CESA4 …
GO:1903047 mitotic cell cycle process	1.20482e-11	40	4.07884	CSLD5 TPX2 AT1G07270 CYCB2;3 CDKB2;2 CYCA1;1 AT1G61000 CYCB2;4 CDKB2;1 CYCB2;1 AT2G20635 pEARLI4 CYCB1;4 BUBR1 AT2G44580 AUR3 CYCB1;3 MAD2 AT3G27630 ATSMC2 CDKB1;1 AT3G57060 SYN3 CYCD6;1 IRX1 CYCB2;2 AT5G05510 CYC1BAT CYC3B CESA4 MCM3 AT5G60930 AT5G52220 TRM7 CMT3 ATN TSK POK2 UVI4-LIKE MET1
GO:0000278 mitotic cell cycle	2.17106e-11	45	3.6268	CSLD5 TPX2 AT1G07270 Haspin CYCB2;3 CDKB2;2 CYCA1;1 AT1G61000 CYCB2;4 CDKB2;1 CYCB2;1 AT2G20635 pEARLI4 CYCB1;4 CKS2 BUBR1 AT2G44580 AUR3 CYCB1;3 MAD2 AT3G27630 ATSMC2 CDKB1;1 AT3G57060 SYN3 AT3G60660 CYCD6;1 IRX1 AT4G21820 CYCB2;2 AT5G05510 CYC1BAT CYC3B CESA4 MCM3 AT5G60930 AT1G63100 AT5G52220 TRM7 CMT3 ATN TSK POK2 UVI4-LIKE MET1
GO:0007017 microtubule-based process	1.18164e-10	39	3.85941	TPX2 AT1G11160 AT1G61000 SP1L2 QWRF4 AT2G38160 MAP65-5 AUR3 POK2 AT3G20150 AT3G60660 MAP65-4 ATK5 PAKRP1 AT4G15830 ATK1 AT4G21820 AT4G26660 AT5G23910 AT5G27550 AT5G27950 PLE AT5G55520 AT5G60930 EB1C RIP3 HIK AT1G20060 AT1G72250 AT2G22610 AT2G37420 AT2G47500 ATN AT3G10310 ATK4 AT5G66310 TRM7 AT1G75640 AT5G27930
GO:0007018 microtubule-based movement	3.76918e-10	20	7.2164	POK2 AT3G20150 ATK5 PAKRP1 ATK1 AT4G26660 AT5G23910 AT5G27550 AT5G27950 AT5G55520 HIK AT1G20060 AT1G72250 AT2G22610 AT2G37420 AT2G47500 AT3G10310 ATK4 AT5G60930 AT5G66310
GO:0051301 cell division	5.61716e-10	55	2.86652	CSLD5 AUR3 ATN AT3G60660 IRX1 CESA4 iqd8 TPX2 AT1G07270 SYP111 HIK CYCB2;3 ZYP1a AT1G30690 CYCA1;1 DRP5A AT1G61000 CYCB2;4 CYCB2;1 AT2G20635 CYCB1;4 CKS2 MAP65-5 UVI4 CYCP4;1 CYCB1;3 MAD2 ATSMC2 CDKB1;1 AT3G57060 UVI4-LIKE SYN3 MAP65-4 CYCD6;1 ATK5 AT4G14310 ATK1 CDC20.2 CDC20.1 CYCB2;2 CYC1BAT CYC3B PLE EB1C POK2 TRM7 PAKRP1 HTR12 FLP CMT3 TMM AT2G32280 TSK MET1 RGF7
GO:0006928 movement of cell or subcellular component	1.46745e-08	21	5.66114	XIG POK2 AT3G20150 ATK5 PAKRP1 ATK1 AT4G26660 AT5G23910 AT5G27550 AT5G27950 AT5G55520 HIK AT1G20060 AT1G72250 AT2G22610 AT2G37420 AT2G47500 AT3G10310 ATK4 AT5G60930 AT5G66310
GO:0009664 plant-type cell wall organization	7.23818e-08	27	4.11194	RGXT3 COBL1 RGXT2 RIP3 EXPA11 AT1G23720 EXT6 EXPA6 AT2G43150 AT3G28550 AT3G54580 HRGP1 EXPA17 AT4G08400 AT4G08410 EXT12 AT5G06630 EXT13 SHV2 EXPA14 AT5G06610 AT1G05240 AT1G05250 XTH33 PIP5K4 XTH24 TCH4
GO:0044770 cell cycle phase transition	1.22223e-07	22	4.82218	AT1G07270 CYCB2;3 CDKB2;2 CYCA1;1 CYCB2;4 CDKB2;1 CYCB2;1 AT2G20635 CYCB1;4 BUBR1 AT3G02820 CYCB1;3 MAD2 CDKB1;1 CYCD6;1 CYCB2;2 AT5G05510 CYC1BAT CYC3B ATIM FLP TSK
GO:0044264 cellular polysaccharide metabolic process	2.8982e-07	40	2.89547	FUT6 GXMT1 RGXT3 FUT4 COBL1 PGSIP1 AT3G19620 RGXT2 GXM2 IRX1 CESA4 XTH17 ESK1 XTH18 XTH13 CSLD5 DBE1 CalS7 AT1G10050 XTH33 GBSS1 GH9C1 RXF12 KOR2 TBL27 APL4 GH9B8 XTH32 GSL04 GSL11 GH9B13 GH9B15 XTH24 APL3 XTH5 DUR TCH4 AT5G06610 TBL34 NUDT7
GO:0044262 cellular carbohydrate metabolic process	3.68214e-07	53	2.4373	FUT6 GXMT1 RGXT3 FUT4 COBL1 PGSIP1 AT3G19620 RGXT2 CINV2 GXM2 TPS5 IRX1 CESA4 XTH17 ESK1 XTH18 XTH13 CSLD5 DBE1 CalS7 AT1G10050 XTH33 GBSS1 GH9C1 SPP1 RXF12 KOR2 TBL27 SUS6 GDPD5 AT1G76550 XK-1 APL4 CVL1 GH9B8 XTH32 GSL04 AT3G42850 GSL11 GH9B13 GH9B15 XTH24 APL3 AT5G09290 PMDH2 XTH5 SUS5 DUR TCH4 AT2G28315 AT5G06610 TBL34 NUDT7
GO:0044772 mitotic cell cycle phase transition	4.00591e-07	19	5.18155	AT1G07270 CYCB2;3 CDKB2;2 CYCA1;1 CYCB2;4 CDKB2;1 CYCB2;1 AT2G20635 CYCB1;4 BUBR1 CYCB1;3 MAD2 CDKB1;1 CYCD6;1 CYCB2;2 AT5G05510 CYC1BAT CYC3B TSK
GO:0006260 DNA replication	6.73227e-07	28	3.56898	POLA2 MCM10 RPA2 AT3G02820 RECQI1 AT4G19130 ORC3 RECQSIM POLA3 MCM3 AT5G50930 AT5G52800 ATIM RPA70D TSK AT1G07270 EMB2813 ORC4 ORC2 UVI4 AT2G44580 AT3G27630 AT3G52630 UVI4-LIKE ATXR6 FLP CDKB1;1 ABAP1
GO:0071669 plant-type cell wall organization or biogenesis	7.0982e-07	37	2.92179	CSLD5 GXMT1 RGXT3 COBL1 RGXT2 GXM2 IRX1 CESA4 RIP3 EXPA11 AT1G23720 EXT6 EXPA6 AT2G43150 AT3G28550 AT3G54580 HRGP1 EXPA17 AT4G08400 AT4G08410 EXT12 AT5G06630 EXT13 SHV2 EXPA14 AT2G28315 PGSIP1 AT5G06610 AT1G05240 AT1G05250 XTH33 AT1G79620 IRX12 PIP5K4 IQD13 XTH24 TCH4
GO:0051726 regulation of cell cycle	1.91235e-06	33	3.02328	AT1G07270 CYCB2;3 CDKB2;2 AT1G26330 CYCA1;1 CYCB2;4 CDKB2;1 CYCB2;1 AT2G20635 CYCB1;4 CKS2 BUBR1 AUR3 AT3G02820 CYCB1;3 MAD2 AT3G27630 CDKB1;1 CYCD6;1 CYCB2;2 AT5G05510 CYC1BAT CYC3B ATIM AT1G63100 iqd8 TPX2 AT1G22980 CYCP4;1 ATXR6 FLP ASY3 UVI4-LIKE
GO:0005976 polysaccharide metabolic process	1.97188e-06	50	2.36902	FUT6 GXMT1 RGXT3 FUT4 COBL1 PGSIP1 AT3G19620 RGXT2 GXM2 IRX1 CESA4 XTH17 ESK1 XTH18 XTH13 CSLD5 DBE1 AT1G04680 CalS7 AT1G10050 XTH33 GATL3 GBSS1 GH9C1 RXF12 KOR2 TBL27 APL4 GH9B8 XTH32 AT2G43620 RHS12 GSL04 AT3G43270 AT3G47400 AT3G53190 GSL11 GH9B13 GH9B15 AT4G24780 XTH24 APL3 XTH5 DUR AT5G48900 TCH4 AT2G28315 AT5G06610 TBL34 NUDT7
GO:0044036 cell wall macromolecule metabolic process	1.99913e-06	27	3.46032	FUT6 GXMT1 RGXT3 FUT4 COBL1 PGSIP1 AT3G19620 RGXT2 GXM2 XTH17 ESK1 XTH18 XTH13 AT1G10050 XTH33 AT1G56680 RXF12 TBL27 XTH32 AT2G43620 AT4G01700 XTH24 XTH5 TCH4 AT5G06610 TBL34 AT3G57630
GO:0051321 meiotic cell cycle	3.7379e-06	28	3.26713	AT1G20720 ZYP1a AT1G60460 AT1G61000 AT2G20635 BUBR1 AT3G02930 DMC1 TOPII AT3G57060 SYN3 AT4G19130 AT4G21820 AT5G05510 AT5G50930 RPA70D JASON ASY3 ATSMC2 UVI4-LIKE BRCA2(IV) ATK1 BRCA2B PAKRP1 HTR12 FLP AGP18 AT5G26290
GO:0000725 recombinational repair	5.35325e-06	19	4.36875	pEARLI4 RPA2 RECQI1 DMC1 SYN3 BRCA2(IV) AT4G19130 BRCA1 SRS2 BRCA2B SMC6A RECQSIM MCM3 RPA70D TSK FDM1 IDN2 FDM2 GMI1
GO:0000280 nuclear division	7.19784e-06	28	3.15718	TPX2 AT1G20720 ZYP1a AT1G60460 AT1G61000 AT2G20635 pEARLI4 BUBR1 AT2G44580 AT3G02930 DMC1 TOPII MAD2 AT3G27630 ATSMC2 AT3G57060 SYN3 AT5G05510 AT5G50930 JASON UVI4 UVI4-LIKE AT5G52220 PAKRP1 HTR12 ASY3 ATK1 PLE
GO:0000724 double-strand break repair via homologous recombination	9.87351e-06	18	4.3975	pEARLI4 RPA2 RECQI1 DMC1 SYN3 BRCA2(IV) AT4G19130 BRCA1 BRCA2B SMC6A RECQSIM MCM3 RPA70D TSK FDM1 IDN2 FDM2 GMI1
GO:0010383 cell wall polysaccharide metabolic process	9.8904e-06	23	3.57236	FUT6 GXMT1 RGXT3 FUT4 COBL1 PGSIP1 AT3G19620 RGXT2 GXM2 XTH17 ESK1 XTH18 XTH13 AT1G10050 XTH33 RXF12 TBL27 XTH32 XTH24 XTH5 TCH4 AT5G06610 TBL34
GO:0005975 carbohydrate metabolic process	1.24428e-05	89	1.76445	FUT6 GXMT1 GAPB RGXT3 FUT4 UXS6 COBL1 PGSIP1 AT3G19620 AT3G42850 RGXT2 CINV2 GXM2 TPS5 IRX1 FBA7 CESA4 XTH17 ESK1 XTH18 XTH13 CSLD5 DBE1 AT1G04680 HEXO2 CalS7 AT1G09460 AT1G10050 XTH33 GATL3 AT1G22170 AT1G24320 PRK GBSS1 GH9C1 SPP1 AT1G56680 RXF12 PnsB2 KOR2 TBL27 SUS6 GDPD5 AT1G76550 AT1G79480 XK-1 APL4 CVL1 GH9B8 XTH32 GPDHC1 AT2G43620 BGLU15 PEN2 RHS12 GSL04 AT3G43270 AT3G47400 AT3G53190 GSL11…
GO:0090558 plant epidermis development	2.01948e-05	33	2.69672	EPF2 XIG EPF1 CHAL RRA1 FLP CDKB1;1 ETC1 SOL1 TCX2 AT5G06270 CYC3B SDD1 LRX1 EGL3 AT1G75640 TMM AT2G41970 UVI4 ACT3 AT3G56930 AT3G57630 IQD19 MRH1 COW1 MOP10 MYB66 SHV2 RHD2 TRY LRL3 AT5G61350 PRP3
GO:0010410 hemicellulose metabolic process	2.64296e-05	19	3.90889	FUT6 GXMT1 FUT4 PGSIP1 AT3G19620 GXM2 XTH17 ESK1 XTH18 XTH13 AT1G10050 XTH33 RXF12 TBL27 XTH32 XTH24 XTH5 TCH4 TBL34
GO:0006259 DNA metabolic process	2.69346e-05	58	2.01824	AT1G20720 ZYP1a AT1G60460 POLA2 pEARLI4 MCM10 RPA2 AT3G02820 AT3G02930 RECQI1 DMC1 TOPII SYN3 BRCA2(IV) AT4G19130 BRCA1 SRS2 BRCA2B SMC6A ORC3 RECQSIM POLA3 MCM3 AT5G50930 AT5G52800 ATIM RPA70D TSK BARD1 AT1G07270 EMB2813 CMT3 ORC4 ORC2 UVI4 AT2G44580 TK1a AT3G27630 RDR6 AT3G52390 AT3G52630 UVI4-LIKE ENDO3 ENDO5 AT4G24970 GMI1 AT5G44010 AT5G44680 MET1 AT5G57970 FDM1 IDN2 FDM2 HTA11 ATXR6 FLP CDKB…
GO:0000226 microtubule cytoskeleton organization	4.43348e-05	24	3.16224	TPX2 AT1G11160 AT1G61000 SP1L2 QWRF4 AT2G38160 MAP65-5 AUR3 AT3G60660 MAP65-4 ATK5 AT4G15830 ATK1 AT4G21820 PLE AT5G60930 EB1C RIP3 ATN TRM7 AT1G75640 POK2 PAKRP1 AT5G27930
GO:0006310 DNA recombination	4.43348e-05	26	2.98915	AT1G20720 ZYP1a AT1G60460 pEARLI4 RPA2 AT3G02930 RECQI1 DMC1 TOPII SYN3 BRCA2(IV) AT4G19130 BRCA1 SRS2 BRCA2B SMC6A RECQSIM MCM3 AT5G50930 RPA70D TSK AT3G52630 FDM1 IDN2 FDM2 GMI1
GO:1903046 meiotic cell cycle process	4.43348e-05	23	3.24956	AT1G20720 ZYP1a AT1G60460 AT1G61000 AT2G20635 BUBR1 AT3G02930 DMC1 TOPII AT3G57060 SYN3 AT4G21820 AT5G05510 AT5G50930 JASON PAKRP1 HTR12 FLP ASY3 UVI4-LIKE ATK1 AGP18 AT5G26290
GO:0016043 cellular component organization	4.51113e-05	180	1.41998	ADF11 TPX2 SYP111 AT1G11160 AT1G20720 ZYP1a RGXT3 AT1G60460 AT1G61000 SP1L2 XIG AT2G20635 pEARLI4 QWRF4 KIS BUBR1 AT2G34150 RPA AT2G38160 MAP65-5 WLIM2a AT2G44580 AUR3 COBL1 AT3G02930 RECQI1 DMC1 TOPII AT3G25610 MAD2 AT3G27630 ATSMC2 FTSZ2-2 AT3G57060 SYN3 AT3G60660 MAP65-4 ARV2 RGXT2 ATK5 AT4G15830 AT4G19130 AT4G19420 ATK1 AT4G21820 AT4G21870 ROP9 ADF9 AT5G05510 HMGB6 AT5G23870 AT5G26670 RECQSIM…
GO:0048285 organelle fission	5.05468e-05	29	2.76482	TPX2 AT1G20720 ZYP1a AT1G60460 AT1G61000 AT2G20635 pEARLI4 BUBR1 AT2G44580 AT3G02930 DMC1 TOPII MAD2 AT3G27630 ATSMC2 FTSZ2-2 AT3G57060 SYN3 AT5G05510 AT5G50930 JASON UVI4 UVI4-LIKE AT5G52220 PAKRP1 HTR12 ASY3 ATK1 PLE
GO:0006073 cellular glucan metabolic process	5.34538e-05	29	2.75363	FUT6 FUT4 COBL1 IRX1 CESA4 XTH17 XTH18 XTH13 CSLD5 DBE1 CalS7 XTH33 GBSS1 GH9C1 KOR2 TBL27 APL4 GH9B8 XTH32 GSL04 GSL11 GH9B13 GH9B15 XTH24 APL3 XTH5 TCH4 AT5G06610 NUDT7
GO:0006261 DNA-templated DNA replication	6.25672e-05	21	3.37342	POLA2 MCM10 AT3G02820 RECQI1 AT4G19130 ORC3 RECQSIM POLA3 MCM3 AT5G50930 AT5G52800 ATIM RPA70D TSK AT1G07270 EMB2813 AT3G27630 FLP UVI4 CDKB1;1 ABAP1
GO:0007010 cytoskeleton organization	6.25672e-05	34	2.49191	ADF11 TPX2 AT1G11160 AT1G61000 SP1L2 XIG QWRF4 AT2G34150 AT2G38160 MAP65-5 WLIM2a AUR3 AT3G60660 MAP65-4 ATK5 AT4G15830 ATK1 AT4G21820 ROP9 ADF9 PLE AT5G60930 EB1C VLN1 RIP3 AT2G40820 ATN ACT11 ACT3 TRM7 AT1G75640 POK2 PAKRP1 AT5G27930
GO:0044042 glucan metabolic process	8.08222e-05	29	2.68832	FUT6 FUT4 COBL1 IRX1 CESA4 XTH17 XTH18 XTH13 CSLD5 DBE1 CalS7 XTH33 GBSS1 GH9C1 KOR2 TBL27 APL4 GH9B8 XTH32 GSL04 GSL11 GH9B13 GH9B15 XTH24 APL3 XTH5 TCH4 AT5G06610 NUDT7
GO:0006302 double-strand break repair	0.000105909	20	3.37458	AT1G20720 pEARLI4 RPA2 RECQI1 DMC1 SYN3 BRCA2(IV) AT4G19130 BRCA1 BRCA2B SMC6A RECQSIM MCM3 RPA70D TSK FDM1 IDN2 FDM2 TK1a GMI1
GO:0007059 chromosome segregation	0.000158973	20	3.28018	AT1G61000 AT2G20635 pEARLI4 BUBR1 AT2G44580 TOPII MAD2 ATSMC2 AT3G57060 SYN3 AT3G60660 AT5G05510 AT5G50930 AUR3 SMC6A AT5G52220 DMC1 HTR12 ZYP1a ASY3
GO:0090627 plant epidermal cell differentiation	0.000158973	23	2.98025	EPF2 XIG EPF1 CHAL RRA1 ETC1 FLP AT5G06270 LRX1 AT2G41970 ACT3 CDKB1;1 AT3G56930 AT3G57630 MRH1 COW1 MOP10 MYB66 SHV2 RHD2 LRL3 AT5G61350 PRP3
GO:0051338 regulation of transferase activity	0.000173674	18	3.518	CYCB2;3 CYCA1;1 CYCB2;4 CYCB2;1 CYCB1;4 CYCB1;3 CYCD6;1 CYCB2;2 CYC1BAT CYC3B GLU1 TPX2 CKS2 UVI4 CYCP4;1 UVI4-LIKE CDC20.2 CDC20.1
GO:0098813 nuclear chromosome segregation	0.000187283	18	3.48892	AT1G61000 AT2G20635 pEARLI4 BUBR1 AT2G44580 TOPII MAD2 ATSMC2 AT3G57060 SYN3 AT5G05510 AT5G50930 SMC6A AT5G52220 DMC1 HTR12 ZYP1a ASY3
GO:0140013 meiotic nuclear division	0.000187283	18	3.48892	AT1G20720 ZYP1a AT1G60460 AT1G61000 AT2G20635 BUBR1 AT3G02930 DMC1 TOPII SYN3 AT5G05510 AT5G50930 JASON PAKRP1 HTR12 ASY3 UVI4-LIKE ATK1
GO:0000079 regulation of cyclin-dependent protein serine/threonine kinase activity	0.000404647	12	4.61377	CYCB2;3 CYCA1;1 CYCB2;4 CYCB2;1 CYCB1;4 CYCB1;3 CYCD6;1 CYCB2;2 CYC1BAT CYC3B CKS2 CYCP4;1
GO:1904029 regulation of cyclin-dependent protein kinase activity	0.000404647	12	4.61377	CYCB2;3 CYCA1;1 CYCB2;4 CYCB2;1 CYCB1;4 CYCB1;3 CYCD6;1 CYCB2;2 CYC1BAT CYC3B CKS2 CYCP4;1
GO:0009636 response to toxic substance	0.000492856	33	2.27635	AT1G22440 DOGT1 AT1G05240 AT1G05250 RCI3 GSTU24 GSTU25 GSTU14 AT1G30870 GSTU22 GSTU20 AT2G04090 UGT73B4 GSTU6 GSTU2 GSTU1 GPX2 AT2G37130 AT2G43480 GSTF8 AT3G21770 AT3G32980 Prx37 TL29 APX5 GSTL3 AT5G17820 RHD2 AT5G51890 RHS19 LHCB3 AT2G21045 MTPA2
GO:0033692 cellular polysaccharide biosynthetic process	0.000614939	23	2.72437	FUT6 GXMT1 RGXT3 FUT4 COBL1 PGSIP1 RGXT2 GXM2 IRX1 CESA4 ESK1 CSLD5 DBE1 CalS7 GBSS1 APL4 GSL04 GSL11 APL3 DUR AT5G06610 TBL34 NUDT7
GO:0098754 detoxification	0.000619816	30	2.35317	AT1G22440 DOGT1 AT1G05240 AT1G05250 RCI3 GSTU24 GSTU25 GSTU14 AT1G30870 GSTU22 GSTU20 AT2G04090 GSTU6 GSTU2 GSTU1 GPX2 AT2G37130 AT2G43480 GSTF8 AT3G21770 AT3G32980 Prx37 TL29 APX5 AT5G17820 RHD2 AT5G51890 RHS19 AT2G21045 MTPA2
GO:0010564 regulation of cell cycle process	0.000704892	18	3.15044	AT1G07270 CDKB2;2 CDKB2;1 AT2G20635 BUBR1 AUR3 AT3G02820 MAD2 AT3G27630 CDKB1;1 AT5G05510 ATIM iqd8 TPX2 CYC3B FLP ASY3 UVI4-LIKE
GO:0006468 protein phosphorylation	0.000795485	81	1.60721	CDKB2;2 CYCB2;3 PERK10 CYCA1;1 CIPK17 AT1G61390 AT1G61420 AT1G61500 CYCB2;4 CDKB2;1 AT1G78530 CYCB2;1 AT2G19400 AT2G23200 CYCB1;4 AT3G03770 ANX1 CPK2 CYCB1;3 WNK2 WNK3 CDKB1;1 CYCD6;1 CRK27 CYCB2;2 CRK26 CYC1BAT CYC3B AT5G56790 AT5G61350 Haspin AT1G79620 AUR3 AT5G49760 BSK4 TPX2 AT1G17230 RKF1 IOS1 AT1G53440 AT1G60630 AT1G66930 AT1G67720 AT1G70430 PERK13 AT1G72180 AT1G72540 AT1G73660 AT1G74490 AT…
GO:0010375 stomatal complex patterning	0.000890082	6	9.38132	SOL1 TCX2 FLP TMM EPF1 CDKB1;1
GO:0009653 anatomical structure morphogenesis	0.000999844	73	1.64151	EPF2 XIG EXPB1 EPF1 CHAL TSK EXPB3 ROP9 GA20OX2 AtHB23 CLE25 CalS7 TRM3 EXPA11 RRA1 EXPA6 GSL04 GSL11 EXPA17 EXPA14 FLP CDKB1;1 AT4G34600 ETC1 HIK ROPGEF14 ABCG1 PIP5K4 AT5G06270 SDD1 AT1G11160 LRX1 CDKB2;2 AT1G60460 AT1G61000 ATHB13 AT1G72490 AT1G75640 CDKB2;1 AT1G79620 TMM AT2G17500 LAX2 AT2G32280 GLR3.5 CSLA07 AT2G41970 UVI4 LOX5 ACT3 AT3G56930 AT3G57630 BRH1 BRCA2(IV) IQD19 MRH1 BAM3 HEN1 REN…
GO:0016310 phosphorylation	0.00101752	102	1.50361	CDKB2;2 CYCB2;3 PERK10 CYCA1;1 CIPK17 AT1G61390 AT1G61420 AT1G61500 CYCB2;4 CDKB2;1 AT1G78530 HP6 CYCB2;1 AT2G19400 AT2G23200 CYCB1;4 AT3G03770 ANX1 CPK2 CYCB1;3 WNK2 WNK3 CDKB1;1 CYCD6;1 CRK27 FBA7 CYCB2;2 CRK26 CYC1BAT CYC3B AT5G56790 AT5G61350 Haspin AT1G79620 AUR3 AT5G49760 BSK4 TPX2 AT1G13050 AT1G17230 AT1G22170 RKF1 PRK IOS1 AT1G53440 AT1G60630 AT1G66930 AT1G67050 AT1G67720 AT1G70430 PERK13…
GO:0000271 polysaccharide biosynthetic process	0.00131143	25	2.46358	FUT6 GXMT1 RGXT3 FUT4 COBL1 PGSIP1 RGXT2 GXM2 IRX1 CESA4 ESK1 CSLD5 DBE1 CalS7 GATL3 GBSS1 APL4 GSL04 GSL11 APL3 DUR AT2G28315 AT5G06610 TBL34 NUDT7
GO:0000910 cytokinesis	0.00135211	15	3.38269	CSLD5 AUR3 ATN IRX1 CESA4 iqd8 HIK POK2 TRM7 PAKRP1 FLP DRP5A CMT3 MET1 PLE
GO:0071900 regulation of protein serine/threonine kinase activity	0.00140684	12	4.02057	CYCB2;3 CYCA1;1 CYCB2;4 CYCB2;1 CYCB1;4 CYCB1;3 CYCD6;1 CYCB2;2 CYC1BAT CYC3B CKS2 CYCP4;1
GO:0010054 trichoblast differentiation	0.00142491	17	3.06697	XIG RRA1 ETC1 AT5G06270 LRX1 AT2G41970 ACT3 AT3G56930 AT3G57630 MRH1 COW1 MOP10 MYB66 SHV2 LRL3 AT5G61350 PRP3
GO:0034637 cellular carbohydrate biosynthetic process	0.00142491	25	2.44305	FUT6 GXMT1 RGXT3 FUT4 COBL1 PGSIP1 RGXT2 GXM2 TPS5 IRX1 CESA4 ESK1 CSLD5 DBE1 CalS7 GBSS1 SPP1 APL4 GSL04 GSL11 APL3 DUR AT5G06610 TBL34 NUDT7
GO:0042546 cell wall biogenesis	0.00142491	27	2.34533	CSLD5 FUT6 GXMT1 RGXT3 FUT4 COBL1 PGSIP1 RGXT2 GXM2 IRX1 CESA4 ESK1 XTH33 XTH17 XTH32 XTH24 XTH18 XTH5 SHV2 XTH13 TCH4 AT2G28315 AT5G06610 AT1G79620 IRX12 TBL34 IQD13
GO:0000819 sister chromatid segregation	0.00148855	13	3.71821	AT1G61000 AT2G20635 pEARLI4 BUBR1 AT2G44580 TOPII MAD2 ATSMC2 AT3G57060 SYN3 AT5G05510 SMC6A AT5G52220
GO:1901987 regulation of cell cycle phase transition	0.00149874	12	3.96394	AT1G07270 CDKB2;2 CDKB2;1 AT2G20635 BUBR1 AT3G02820 MAD2 CDKB1;1 AT5G05510 ATIM CYC3B FLP
GO:0010411 xyloglucan metabolic process	0.00164663	11	4.22929	FUT6 FUT4 XTH17 XTH18 XTH13 XTH33 TBL27 XTH32 XTH24 XTH5 TCH4
GO:0071840 cellular component organization or biogenesis	0.00165923	189	1.31183	ADF11 CSLD5 TPX2 SYP111 AT1G11160 FUT6 AT1G20720 ZYP1a AT1G26880 GXMT1 RGXT3 AT1G60460 AT1G61000 SP1L2 FUT4 XIG AT2G20635 pEARLI4 QWRF4 KIS BUBR1 AT2G34150 RPA AT2G38160 MAP65-5 WLIM2a AT2G44580 AUR3 COBL1 AT3G02930 RECQI1 PGSIP1 DMC1 TOPII AT3G25610 MAD2 AT3G27630 ATSMC2 FTSZ2-2 AT3G57060 SYN3 AT3G60660 MAP65-4 CSP41A ARV2 RGXT2 ATK5 GXM2 AT4G15830 IRX1 AT4G19130 AT4G19420 ATK1 AT4G21820 AT4G218…
GO:0010053 root epidermal cell differentiation	0.00174767	18	2.8915	XIG RRA1 ETC1 AT5G06270 LRX1 AT2G41970 ACT3 AT3G56930 AT3G57630 MRH1 COW1 MOP10 MYB66 SHV2 RHD2 LRL3 AT5G61350 PRP3
GO:0000070 mitotic sister chromatid segregation	0.00183915	11	4.16107	AT1G61000 AT2G20635 pEARLI4 BUBR1 AT2G44580 MAD2 ATSMC2 AT3G57060 SYN3 AT5G05510 AT5G52220
GO:0010103 stomatal complex morphogenesis	0.00185946	8	5.68565	EPF2 EPF1 CHAL FLP CDKB1;1 SDD1 AT1G75640 TMM
GO:0016051 carbohydrate biosynthetic process	0.00208467	33	2.08054	FUT6 GXMT1 RGXT3 FUT4 COBL1 PGSIP1 RGXT2 GXM2 TPS5 IRX1 CESA4 ESK1 CSLD5 DBE1 CalS7 GATL3 AT1G22170 PRK GBSS1 GAPB SPP1 APL4 GSL04 GSL11 APL3 RBCS1B DUR AT2G28315 AT5G06610 TBL34 NUDT7 AT2G41090 FBA7
GO:0007346 regulation of mitotic cell cycle	0.00219775	13	3.54527	AT1G07270 CDKB2;2 CDKB2;1 AT2G20635 CKS2 BUBR1 MAD2 AT3G27630 CDKB1;1 AT5G05510 AT1G63100 CYC3B UVI4-LIKE
GO:0042744 hydrogen peroxide catabolic process	0.00244393	14	3.31663	TL29 APX5 AT1G05240 AT1G05250 RCI3 AT1G30870 AT2G37130 AT2G43480 AT3G21770 AT3G32980 Prx37 AT5G17820 AT5G51890 RHS19
GO:0010374 stomatal complex development	0.00268193	11	3.96902	EPF2 EPF1 CHAL FLP CDKB1;1 SOL1 TCX2 CYC3B SDD1 AT1G75640 TMM
GO:0045132 meiotic chromosome segregation	0.00305322	11	3.90889	AT1G61000 AT2G20635 BUBR1 TOPII SYN3 AT5G05510 AT5G50930 DMC1 HTR12 ZYP1a ASY3
GO:0140014 mitotic nuclear division	0.00325928	14	3.21908	TPX2 AT1G61000 AT2G20635 pEARLI4 BUBR1 AT2G44580 MAD2 AT3G27630 ATSMC2 AT3G57060 SYN3 AT5G05510 AT5G52220 UVI4-LIKE
GO:0009407 toxin catabolic process	0.00353245	9	4.58869	GSTU24 GSTU25 GSTU14 GSTU22 GSTU20 GSTU6 GSTU2 GSTU1 GSTF8
GO:0045859 regulation of protein kinase activity	0.00410241	13	3.31405	CYCB2;3 CYCA1;1 CYCB2;4 CYCB2;1 CYCB1;4 CYCB1;3 CYCD6;1 CYCB2;2 CYC1BAT CYC3B TPX2 CKS2 CYCP4;1
GO:0010015 root morphogenesis	0.00500372	29	2.07996	XIG AtHB23 CLE25 RRA1 ETC1 AT5G06270 LRX1 AT1G72490 AT2G17500 AT2G41970 LOX5 ACT3 AT3G56930 AT3G57630 EXPA17 MRH1 BAM3 COW1 AT4G34600 NAKR1 MOP10 MYB66 SHV2 RHD2 EXPA14 LRL3 AT5G61350 RGF7 PRP3
GO:0043549 regulation of kinase activity	0.00500372	13	3.24354	CYCB2;3 CYCA1;1 CYCB2;4 CYCB2;1 CYCB1;4 CYCB1;3 CYCD6;1 CYCB2;2 CYC1BAT CYC3B TPX2 CKS2 CYCP4;1
GO:0042743 hydrogen peroxide metabolic process	0.00617149	15	2.8836	TL29 APX5 AT1G05240 AT1G05250 RCI3 AT1G30870 AT2G37130 AT2G43480 AT3G21770 AT3G32980 Prx37 AT5G17820 AT5G51890 RHS19 GOX3
GO:0048764 trichoblast maturation	0.00720585	15	2.83709	XIG RRA1 ETC1 AT5G06270 AT2G41970 ACT3 AT3G56930 AT3G57630 MRH1 COW1 MOP10 MYB66 SHV2 LRL3 AT5G61350
GO:0048765 root hair cell differentiation	0.00720585	15	2.83709	XIG RRA1 ETC1 AT5G06270 AT2G41970 ACT3 AT3G56930 AT3G57630 MRH1 COW1 MOP10 MYB66 SHV2 LRL3 AT5G61350
GO:0048469 cell maturation	0.00777532	15	2.8144	XIG RRA1 ETC1 AT5G06270 AT2G41970 ACT3 AT3G56930 AT3G57630 MRH1 COW1 MOP10 MYB66 SHV2 LRL3 AT5G61350
GO:0006269 DNA replication synthesis of RNA primer	0.00798744	3	17.59	POLA3 EMB2813 AT5G52800
GO:1901990 regulation of mitotic cell cycle phase transition	0.00837582	9	4.05923	AT1G07270 CDKB2;2 CDKB2;1 AT2G20635 BUBR1 MAD2 CDKB1;1 AT5G05510 CYC3B
GO:0016998 cell wall macromolecule catabolic process	0.010569	7	4.97494	AT3G19620 AT1G10050 AT1G56680 RXF12 AT2G43620 AT4G01700 XTH32
GO:0045005 DNA-templated DNA replication maintenance of fidelity	0.0105975	5	7.32916	AT3G02820 AT5G50930 AT5G52800 ATIM TSK
GO:0009888 tissue development	0.0108727	51	1.63628	EPF2 XIG EPF1 CHAL TSK FKD1 CLE25 RRA1 SEOa RDR6 FLP CDKB1;1 ETC1 MP SOL1 TCX2 BAM3 ATH1 AT5G06270 AT5G06610 CYC3B SDD1 LRX1 ELF5A-1 HLL CDKB2;2 EGL3 AT1G75640 CDKB2;1 TMM HP6 AT2G32280 AT2G41970 UVI4 ACT3 AT3G56930 AT3G57630 UVI4-LIKE IQD13 IQD19 MRH1 COW1 MOP10 MYB66 SHV2 RHD2 TRY LRL3 AT5G61350 RGF7 PRP3
GO:0019748 secondary metabolic process	0.0112462	32	1.89522	SCPL11 SCPL9 BGLU15 PEN2 ATCAD4 scpl20 CAD5 SOT17 HOL1 NSP1 AT1G13930 GSTU24 GSTU25 GSTU14 GSTU22 GSTU20 GSTU6 GSTU2 GSTU1 IRX12 LAC6 4CL2 CCoAOMT1 LAC17 AT1G50110 CLE25 AT1G05240 AT1G05250 MYB51 GXMT1 ATH1 GSTF8
GO:0001932 regulation of protein phosphorylation	0.0119936	13	2.93166	CYCB2;3 CYCA1;1 CYCB2;4 CYCB2;1 CYCB1;4 CYCB1;3 CYCD6;1 CYCB2;2 CYC1BAT CYC3B TPX2 CKS2 CYCP4;1
GO:0048364 root development	0.0145513	44	1.68069	XIG AtHB23 CLE25 RRA1 AT2G17080 AT3G51410 ORC3 ETC1 MP AT1G72180 LAX2 CINV2 LAX1 AT5G06270 RALF1 LRX1 FLP LrgB ATHB13 AT1G72490 AT2G17500 AT2G18490 AT2G41970 LOX5 ACT3 AT3G56930 AT3G57630 AT3G62270 EXPA17 MRH1 BAM3 COW1 AT4G34600 NAKR1 MOP10 MYB66 SHV2 RHD2 EXPA14 LRL3 AT5G61350 RGF7 NAC1 PRP3
GO:0051276 chromosome organization	0.0145513	41	1.71712	AT1G61000 AT2G20635 pEARLI4 BUBR1 AT2G44580 RECQI1 DMC1 TOPII MAD2 ATSMC2 AT3G57060 SYN3 AT4G19130 AT5G05510 RECQSIM RPA70D SRS2 chr31 FDM4 FDM1 AT1G20720 AT1G30660 CMT3 CHR34 SUVH5 TSK CHR38 IDN2 FDM2 AT4G24970 SDG4 SMC6A ATXR6 MCM3 MET1 AT5G52220 AT5G50930 HTA6 HTR12 ZYP1a ASY3
GO:0022622 root system development	0.0148813	44	1.67796	XIG AtHB23 CLE25 RRA1 AT2G17080 AT3G51410 ORC3 ETC1 MP AT1G72180 LAX2 CINV2 LAX1 AT5G06270 RALF1 LRX1 FLP LrgB ATHB13 AT1G72490 AT2G17500 AT2G18490 AT2G41970 LOX5 ACT3 AT3G56930 AT3G57630 AT3G62270 EXPA17 MRH1 BAM3 COW1 AT4G34600 NAKR1 MOP10 MYB66 SHV2 RHD2 EXPA14 LRL3 AT5G61350 RGF7 NAC1 PRP3
GO:0051273 beta-glucan metabolic process	0.0165248	13	2.82308	COBL1 IRX1 CESA4 CSLD5 CalS7 GH9C1 KOR2 GH9B8 GSL04 GSL11 GH9B13 GH9B15 AT5G06610
GO:0000281 mitotic cytokinesis	0.0165366	7	4.56037	CSLD5 IRX1 CESA4 CMT3 ATN POK2 MET1
GO:0010376 stomatal complex formation	0.0165366	3	14.072	FLP CDKB1;1 TMM
GO:0010569 regulation of double-strand break repair via homologous recombination	0.0165366	3	14.072	FDM1 IDN2 FDM2
GO:0060148 positive regulation of post-transcriptional gene silencing	0.0165366	3	14.072	chr31 RDR1 CHR38
GO:0070192 chromosome organization involved in meiotic cell cycle	0.0165366	9	3.63931	AT2G20635 BUBR1 DMC1 AT3G57060 SYN3 AT5G05510 AT5G50930 ZYP1a ASY3
GO:0006268 DNA unwinding involved in DNA replication	0.0165638	5	6.51481	RECQI1 AT4G19130 RECQSIM RPA70D MCM3
GO:0007062 sister chromatid cohesion	0.0165638	8	3.99205	AT2G20635 pEARLI4 BUBR1 AT2G44580 SYN3 AT5G05510 AT5G52220 SMC6A
GO:0007094 mitotic spindle assembly checkpoint signaling	0.0165638	4	8.52848	AT2G20635 BUBR1 MAD2 AT5G05510
GO:0031577 spindle checkpoint signaling	0.0165638	4	8.52848	AT2G20635 BUBR1 MAD2 AT5G05510
GO:0033046 negative regulation of sister chromatid segregation	0.0165638	4	8.52848	AT2G20635 BUBR1 MAD2 AT5G05510
GO:0033047 regulation of mitotic sister chromatid segregation	0.0165638	4	8.52848	AT2G20635 BUBR1 MAD2 AT5G05510
GO:0033048 negative regulation of mitotic sister chromatid segregation	0.0165638	4	8.52848	AT2G20635 BUBR1 MAD2 AT5G05510
GO:0045841 negative regulation of mitotic metaphase/anaphase transition	0.0165638	4	8.52848	AT2G20635 BUBR1 MAD2 AT5G05510
GO:0048468 cell development	0.0165638	29	1.90517	XIG RRA1 AT4G34600 ETC1 ROPGEF14 PIP5K4 AT5G06270 LRX1 FLP XCP2 TMM CSLA07 AT2G41970 UVI4 ACT3 AT3G56930 AT3G57630 IQD19 MRH1 REN1 COW1 XCP1 MOP10 MYB66 SHV2 TRY MYB120 LRL3 AT5G61350
GO:0051985 negative regulation of chromosome segregation	0.0165638	4	8.52848	AT2G20635 BUBR1 MAD2 AT5G05510
GO:0071173 spindle assembly checkpoint signaling	0.0165638	4	8.52848	AT2G20635 BUBR1 MAD2 AT5G05510
GO:0071174 mitotic spindle checkpoint signaling	0.0165638	4	8.52848	AT2G20635 BUBR1 MAD2 AT5G05510
GO:0071229 cellular response to acid chemical	0.0165638	9	3.57762	COR413-PM1 RECQI1 GLR3.4 LrgB AT4G29920 AT4G34220 GLR3.5 GLR5 GLR3.6
GO:1902100 negative regulation of metaphase/anaphase transition of cell cycle	0.0165638	4	8.52848	AT2G20635 BUBR1 MAD2 AT5G05510
GO:1905819 negative regulation of chromosome separation	0.0165638	4	8.52848	AT2G20635 BUBR1 MAD2 AT5G05510
GO:2000816 negative regulation of mitotic sister chromatid separation	0.0165638	4	8.52848	AT2G20635 BUBR1 MAD2 AT5G05510
GO:0009250 glucan biosynthetic process	0.0171856	15	2.53093	FUT6 FUT4 COBL1 IRX1 CESA4 CSLD5 DBE1 CalS7 GBSS1 APL4 GSL04 GSL11 APL3 AT5G06610 NUDT7
GO:0042325 regulation of phosphorylation	0.0171856	13	2.74678	CYCB2;3 CYCA1;1 CYCB2;4 CYCB2;1 CYCB1;4 CYCB1;3 CYCD6;1 CYCB2;2 CYC1BAT CYC3B TPX2 CKS2 CYCP4;1
GO:0009404 toxin metabolic process	0.0178217	9	3.518	GSTU24 GSTU25 GSTU14 GSTU22 GSTU20 GSTU6 GSTU2 GSTU1 GSTF8
GO:0006270 DNA replication initiation	0.0185434	6	5.02571	POLA2 MCM10 ORC3 MCM3 AT1G07270 EMB2813
GO:0051304 chromosome separation	0.0185434	7	4.32035	AT2G20635 BUBR1 TOPII MAD2 AT5G05510 AT5G50930 HTR12
GO:0006974 cellular response to DNA damage stimulus	0.0188866	32	1.8041	AT1G20720 pEARLI4 RPA2 RECQI1 DMC1 SYN3 BRCA2(IV) AT4G19130 BRCA1 SRS2 BRCA2B SMC6A RECQSIM AT5G44010 MCM3 AT5G52800 ATIM RPA70D TSK BARD1 AT3G02820 TK1a AT3G52630 AT4G24970 GMI1 AT5G44680 AT5G50930 AT5G57970 FDM1 IDN2 FDM2 AT3G27630
GO:0006281 DNA repair	0.018988	30	1.84188	AT1G20720 pEARLI4 RPA2 RECQI1 DMC1 SYN3 BRCA2(IV) AT4G19130 BRCA1 SRS2 BRCA2B SMC6A RECQSIM MCM3 AT5G52800 ATIM RPA70D TSK BARD1 TK1a AT3G52630 AT4G24970 GMI1 AT5G44010 AT5G44680 AT5G50930 AT5G57970 FDM1 IDN2 FDM2
GO:1905392 plant organ morphogenesis	0.018988	35	1.75025	XIG AtHB23 CLE25 RRA1 ETC1 AT5G06270 LRX1 ATHB13 AT1G72490 AT2G17500 LAX2 AT2G32280 AT2G41970 LOX5 ACT3 AT3G56930 AT3G57630 BRH1 EXPA17 MRH1 BAM3 HEN1 COW1 AT4G34600 NAKR1 MOP10 AGAL2 MYB66 SHV2 RHD2 EXPA14 LRL3 AT5G61350 RGF7 PRP3
GO:0080188 gene silencing by RNA-directed DNA methylation	0.0208789	7	4.20957	chr31 FDM4 FDM1 CHR34 CHR38 IDN2 FDM2
GO:0140458 pre-transcriptional gene silencing by RNA	0.0208789	7	4.20957	chr31 FDM4 FDM1 CHR34 CHR38 IDN2 FDM2
GO:0000086 G2/M transition of mitotic cell cycle	0.0213835	6	4.85241	AT1G07270 CDKB2;2 CDKB2;1 CDKB1;1 CYC3B TSK
GO:0080147 root hair cell development	0.0213835	12	2.78653	XIG RRA1 ETC1 AT5G06270 AT2G41970 ACT3 AT3G56930 AT3G57630 COW1 MOP10 LRL3 AT5G61350
GO:1904666 regulation of ubiquitin protein ligase activity	0.0213835	4	7.81777	UVI4 UVI4-LIKE CDC20.2 CDC20.1
GO:2000038 regulation of stomatal complex development	0.0213835	4	7.81777	CHAL CYC3B EPF2 EPF1
GO:0051754 meiotic sister chromatid cohesion centromeric	0.0239414	3	11.7267	AT2G20635 BUBR1 AT5G05510
GO:0070592 cell wall polysaccharide biosynthetic process	0.0239414	11	2.89872	FUT6 GXMT1 RGXT3 FUT4 COBL1 PGSIP1 RGXT2 GXM2 ESK1 AT5G06610 TBL34
GO:0098869 cellular oxidant detoxification	0.0247112	17	2.26538	AT1G05240 AT1G05250 RCI3 AT1G30870 GPX2 AT2G37130 AT2G43480 GSTF8 AT3G21770 AT3G32980 Prx37 TL29 APX5 AT5G17820 RHD2 AT5G51890 RHS19
GO:0007051 spindle organization	0.0251759	9	3.29812	TPX2 AT1G61000 QWRF4 AUR3 ATK5 ATK1 AT4G21820 AT5G60930 EB1C
GO:0061640 cytoskeleton-dependent cytokinesis	0.0251759	8	3.6082	CSLD5 IRX1 CESA4 PAKRP1 CMT3 ATN POK2 MET1
GO:0006749 glutathione metabolic process	0.0258706	10	3.04588	GSTU24 GSTU25 GSTU14 GSTU22 GSTU20 GSTU6 GSTU2 GSTU1 GSTF8 GSTL3
GO:0000075 cell cycle checkpoint signaling	0.0260327	7	4.00422	AT1G07270 AT2G20635 BUBR1 AT3G02820 MAD2 AT5G05510 ATIM
GO:0007127 meiosis I	0.0275352	10	3.00683	AT1G20720 ZYP1a AT1G60460 AT3G02930 DMC1 TOPII SYN3 AT5G50930 ASY3 UVI4-LIKE
GO:0031399 regulation of protein modification process	0.0275352	19	2.12197	CYCB2;3 CYCA1;1 CYCB2;4 CYCB2;1 CYCB1;4 CYCB1;3 CYCD6;1 BRCA1 CYCB2;2 CYC1BAT CYC3B TPX2 CKS2 UVI4 CYCP4;1 UVI4-LIKE CDC20.2 CDC20.1 FLP
GO:0044843 cell cycle G1/S phase transition	0.0275352	4	7.2164	CDKB2;2 CDKB2;1 CDKB1;1 FLP
GO:1990748 cellular detoxification	0.0275352	18	2.17608	AT1G22440 AT1G05240 AT1G05250 RCI3 AT1G30870 GPX2 AT2G37130 AT2G43480 GSTF8 AT3G21770 AT3G32980 Prx37 TL29 APX5 AT5G17820 RHD2 AT5G51890 RHS19
GO:0010305 leaf vascular tissue pattern formation	0.0276229	6	4.53935	FKD1 MP CVL1 BRL2 AT2G32280 HEN1
GO:0097237 cellular response to toxic substance	0.0282293	18	2.16492	AT1G22440 AT1G05240 AT1G05250 RCI3 AT1G30870 GPX2 AT2G37130 AT2G43480 GSTF8 AT3G21770 AT3G32980 Prx37 TL29 APX5 AT5G17820 RHD2 AT5G51890 RHS19
GO:1901988 negative regulation of cell cycle phase transition	0.028622	7	3.90889	AT1G07270 AT2G20635 BUBR1 AT3G02820 MAD2 AT5G05510 ATIM
GO:0044038 cell wall macromolecule biosynthetic process	0.0309327	11	2.77405	FUT6 GXMT1 RGXT3 FUT4 COBL1 PGSIP1 RGXT2 GXM2 ESK1 AT5G06610 TBL34
GO:0070589 cellular component macromolecule biosynthetic process	0.0309327	11	2.77405	FUT6 GXMT1 RGXT3 FUT4 COBL1 PGSIP1 RGXT2 GXM2 ESK1 AT5G06610 TBL34
GO:1901700 response to oxygen-containing compound	0.0317702	96	1.34099	BSK4 COR47 ERD10 AT1G22440 AT1G49010 ERD14 AT1G76550 AT3G21670 TL29 AT4G21870 BRS1 APX5 BSK2 HLL AT1G70950 NAC3 PUB18 AT1G13920 AT1G13930 IOS1 PLDALPHA2 AT1G63100 GASA6 ORC4 AT2G14900 ANNAT4 ANNAT3 iqd21 PAR2 BRH1 ROP9 ABF3 GASA4 ORC3 GLR3.4 AT1G09310 RDR1 AtHB23 GRX480 GAPB HVA22C OPR1 NUDT6 COR413-PM1 AT2G16580 ACO1 THIC TRM13 AT3G02480 RECQI1 MDHAR NANA DIN4 JR1 PMZ CHL NUDT7 TYRDC GBF6 UBC17 …
GO:0015979 photosynthesis	0.0343682	23	1.91967	CAB1 AT1G76550 LHCA2 LHCB3 SIGA POR C FNR2 PRK GAPB NPQ4 AT2G28605 AT2G34910 PnsL1 PPC3 PSAL RBCS1B AT5G44660 PORA PSAN FNR1 FER1 PnsB2 NdhL
GO:0009056 catabolic process	0.0346415	107	1.31319	AT1G02300 AT1G06550 XBCP3 XCP2 AT1G22440 GA2OX2 VSR6 AT1G32470 PLDALPHA2 GDCH BGLU15 PEN2 DIN4 AT3G19390 AT3G19400 AT3G19620 DELTA-VPE AT3G27640 CEP2 AT3G58720 TL29 CINV2 PLDGAMMA3 AT4G15165 AT4G16190 VSR7 FBA7 CDC20.2 CDC20.1 XCP1 APX5 NUDT11 GSTU24 GSTU25 AAS HOL1 NSP1 AT1G04680 AT1G05240 AT1G05250 RCI3 AT1G06250 AT1G10050 AT1G22170 GSTU14 AT1G29660 AT1G29670 AT1G30870 GH9C1 GLIP5 AT1G56680 RXF…
GO:0016572 histone phosphorylation	0.0346415	3	10.0514	Haspin CDKB2;1 AUR3
GO:0070601 centromeric sister chromatid cohesion	0.0346415	3	10.0514	AT2G20635 BUBR1 AT5G05510
GO:0080175 phragmoplast microtubule organization	0.0346415	3	10.0514	ATN POK2 PAKRP1
GO:0090698 post-embryonic plant morphogenesis	0.0346415	18	2.1108	EPF2 EPF1 CHAL AtHB23 FLP CDKB1;1 SDD1 ATHB13 AT1G72490 AT1G75640 TMM AT2G17500 LAX2 AT2G32280 LOX5 EXPA17 HEN1 EXPA14
GO:2000122 negative regulation of stomatal complex development	0.0346415	3	10.0514	CHAL EPF2 EPF1
GO:0044839 cell cycle G2/M phase transition	0.0353627	6	4.26424	AT1G07270 CDKB2;2 CDKB2;1 CDKB1;1 CYC3B TSK
GO:0061982 meiosis I cell cycle process	0.0362718	10	2.86016	AT1G20720 ZYP1a AT1G60460 AT3G02930 DMC1 TOPII SYN3 AT5G50930 ASY3 UVI4-LIKE
GO:0003002 regionalization	0.0415346	16	2.1817	FKD1 ETC1 MP CVL1 SOL1 TCX2 FLP TMM BRL2 AT2G18490 EPF1 LAX2 AT2G32280 CDKB1;1 HEN1 TRY
GO:0051438 regulation of ubiquitin-protein transferase activity	0.0431225	4	6.25422	UVI4 UVI4-LIKE CDC20.2 CDC20.1
GO:0071695 anatomical structure maturation	0.0431225	19	2.01635	XIG RRA1 ETC1 AT5G06270 NAP AT2G41970 CHL ACT3 AT3G56930 AT3G57630 MRH1 COW1 MOP10 MYB66 SWEET12 AATP1 SHV2 LRL3 AT5G61350
GO:2001251 negative regulation of chromosome organization	0.0431225	4	6.25422	AT2G20635 BUBR1 MAD2 AT5G05510
GO:0007088 regulation of mitotic nuclear division	0.0463877	6	4.02057	AT2G20635 BUBR1 MAD2 AT3G27630 AT5G05510 UVI4-LIKE
GO:0006816 calcium ion transport	0.0470558	9	2.93166	AT1G68650 CAX1 ECA2 GLR3.4 GLR3.5 GLR5 ACA9 GLR3.6 AT5G61350
GO:0045491 xylan metabolic process	0.0470558	8	3.18011	GXMT1 PGSIP1 AT3G19620 GXM2 ESK1 AT1G10050 RXF12 TBL34
GO:0070828 heterochromatin organization	0.0470558	9	2.93166	chr31 FDM4 FDM1 CHR34 CHR38 IDN2 FDM2 SUVH5 HTA6
GO:0007135 meiosis II	0.0491364	5	4.69066	AT2G20635 BUBR1 AT5G05510 JASON UVI4-LIKE
GO:0061983 meiosis II cell cycle process	0.0491364	5	4.69066	AT2G20635 BUBR1 AT5G05510 JASON UVI4-LIKE
GO:0009828 plant-type cell wall loosening	0.0491471	3	8.79499	EXPA17 XTH24 EXPA14
GO:2000779 regulation of double-strand break repair	0.0491471	3	8.79499	FDM1 IDN2 FDM2
GO:0090626 plant epidermis morphogenesis	0.0511537	11	2.55432	EPF2 EPF1 CHAL FLP CDKB1;1 SDD1 AT1G75640 TMM UVI4 IQD19 TRY
GO:0051783 regulation of nuclear division	0.0529297	7	3.42027	AT2G20635 BUBR1 MAD2 AT3G27630 AT5G05510 UVI4 UVI4-LIKE
GO:0042221 response to chemical	0.0531485	161	1.22161	GA2OX2 OPR1 DOGT1 AT2G41090 GSTF8 NUDT7 XTH18 UGT73B3 TCH4 BSK4 COR47 ERD10 AT1G22440 AT1G49010 MUM4 ERD14 AT1G76550 HP6 BRL2 DIN4 AT3G21670 FKD1 TL29 BAM3 AT4G21870 BRS1 APX5 Hsp70-2 BSK2 YSL3 HLL AT1G70950 NAC3 AT1G05240 AT1G05250 RCI3 PUB18 AT1G13920 AT1G13930 FLP GSTU24 GSTU25 MP GSTU14 AT1G30870 IOS1 PLDALPHA2 ARR3 AT1G63100 SOFL2 GASA6 AT1G75590 GSTU22 GSTU20 ORC4 AT2G04090 AT2G14900 UGT73B…
GO:0045839 negative regulation of mitotic nuclear division	0.056657	5	4.51025	AT2G20635 BUBR1 MAD2 AT3G27630 AT5G05510
GO:0000911 cytokinesis by cell plate formation	0.0605518	8	3.02623	ATN HIK POK2 TRM7 CSLD5 FLP DRP5A PLE
GO:0009744 response to sucrose	0.0634384	9	2.77737	ORC4 ORC3 GAPB GASA6 NANA DIN4 GBF6 GLU1 ATHB13
GO:0009808 lignin metabolic process	0.0634384	9	2.77737	ATCAD4 CAD5 IRX12 LAC6 CCoAOMT1 LAC17 AT1G05240 AT1G05250 GXMT1
GO:0006346 DNA methylation-dependent heterochromatin assembly	0.0637113	7	3.28346	chr31 FDM4 FDM1 CHR34 CHR38 IDN2 FDM2
GO:0007215 glutamate receptor signaling pathway	0.0637113	2	15.6355	GLR3.4 GLR3.5
GO:0010069 zygote asymmetric cytokinesis in embryo sac	0.0637113	2	15.6355	CMT3 MET1
GO:0010389 regulation of G2/M transition of mitotic cell cycle	0.0637113	5	4.34321	AT1G07270 CDKB2;2 CDKB2;1 CDKB1;1 CYC3B
GO:0035235 ionotropic glutamate receptor signaling pathway	0.0637113	2	15.6355	GLR3.4 GLR3.5
GO:0048314 embryo sac morphogenesis	0.0637113	2	15.6355	AT1G60460 BRCA2(IV)
GO:0051444 negative regulation of ubiquitin-protein transferase activity	0.0637113	2	15.6355	UVI4 UVI4-LIKE
GO:0090559 regulation of membrane permeability	0.0637113	2	15.6355	ERD10 ERD14
GO:1901991 negative regulation of mitotic cell cycle phase transition	0.0637113	5	4.34321	AT1G07270 AT2G20635 BUBR1 MAD2 AT5G05510
GO:1904667 negative regulation of ubiquitin protein ligase activity	0.0637113	2	15.6355	UVI4 UVI4-LIKE
GO:1990806 ligand-gated ion channel signaling pathway	0.0637113	2	15.6355	GLR3.4 GLR3.5
GO:0031297 replication fork processing	0.0640624	3	7.81777	AT5G50930 AT5G52800 TSK
GO:0140718 facultative heterochromatin assembly	0.0673328	7	3.21908	chr31 FDM4 FDM1 CHR34 CHR38 IDN2 FDM2
GO:0034285 response to disaccharide	0.0696816	9	2.70615	ORC4 ORC3 GAPB GASA6 NANA DIN4 GBF6 GLU1 ATHB13
GO:0030245 cellulose catabolic process	0.0709694	5	4.18809	GH9C1 KOR2 GH9B8 GH9B13 GH9B15
GO:0051275 beta-glucan catabolic process	0.0709694	5	4.18809	GH9C1 KOR2 GH9B8 GH9B13 GH9B15
GO:0045814 negative regulation of gene expression epigenetic	0.0745448	9	2.6719	chr31 FDM4 FDM1 CHR34 CHR38 IDN2 FDM2 SUVH5 CMT3
GO:0006793 phosphorus metabolic process	0.075855	119	1.25042	CDKB2;2 CYCB2;3 PERK10 CYCA1;1 CIPK17 ATHAL3B PLDALPHA2 MUM4 AT1G54450 AT1G61390 AT1G61420 AT1G61500 CYCB2;4 CDKB2;1 AT1G78530 HP6 CYCB2;1 AT2G19400 AT2G23200 CYCB1;4 CVL1 GPDHC1 AT3G03770 ANX1 CPK2 CYCB1;3 WNK2 WNK3 CDKB1;1 PIP5K4 PPa5 CYCD6;1 PLDGAMMA3 CRK27 FBA7 CYCB2;2 CRK26 CYC1BAT CYC3B AT5G21050 NUDT11 AT5G56790 AT5G61350 Haspin AT1G79620 AUR3 AT5G49760 BSK4 TPX2 AT1G13050 AT1G17230 AT1G22…
GO:0015850 organic hydroxy compound transport	0.075855	6	3.518	ARV2 AT5G23820 AT5G23830 AT5G23840 INT4 LrgB
GO:0032392 DNA geometric change	0.0781367	8	2.84283	RECQI1 AT4G19130 RECQSIM RPA70D SRS2 AT1G20720 AT1G30660 MCM3
GO:0032508 DNA duplex unwinding	0.0781367	8	2.84283	RECQI1 AT4G19130 RECQSIM RPA70D AT1G20720 AT1G30660 SRS2 MCM3
GO:0006275 regulation of DNA replication	0.0786607	7	3.09761	AT3G02820 ATIM AT3G27630 ATXR6 FLP CDKB1;1 ABAP1
GO:0030003 cellular cation homeostasis	0.0786607	13	2.17781	AT1G68650 CAX1 HA7 ECA2 MEB1 FER1 MEB2 HA3 HA11 MT3 YSL3 CCH AT5G61350
GO:0071103 DNA conformation change	0.0786607	9	2.6385	RECQI1 AT4G19130 RECQSIM RPA70D SRS2 AT1G20720 AT1G30660 TOPII MCM3
GO:0030243 cellulose metabolic process	0.0813131	10	2.46877	COBL1 IRX1 CESA4 CSLD5 GH9C1 KOR2 GH9B8 GH9B13 GH9B15 AT5G06610
GO:0000082 G1/S transition of mitotic cell cycle	0.0815812	3	7.03599	CDKB2;2 CDKB2;1 CDKB1;1
GO:0021700 developmental maturation	0.0815812	19	1.85672	XIG RRA1 ETC1 AT5G06270 NAP AT2G41970 CHL ACT3 AT3G56930 AT3G57630 MRH1 COW1 MOP10 MYB66 SWEET12 AATP1 SHV2 LRL3 AT5G61350
GO:0040029 regulation of gene expression epigenetic	0.0815812	11	2.34533	chr31 FDM4 FDM1 CHR34 TSK CHR38 IDN2 FDM2 SUVH5 CMT3 MET1
GO:0010948 negative regulation of cell cycle process	0.0817079	8	2.8004	AT1G07270 AT2G20635 BUBR1 AT3G02820 MAD2 AT3G27630 AT5G05510 ATIM
GO:0070588 calcium ion transmembrane transport	0.0817079	8	2.8004	AT1G68650 CAX1 ECA2 GLR3.4 GLR3.5 GLR5 ACA9 GLR3.6
GO:0006812 cation transport	0.0874199	31	1.58745	AT1G68650 CAX1 MTPA2 HA7 ECA2 HA3 HA11 GLR3.4 AT4G22120 AAP6 SAMC2 VHA-E3 AT1G69450 CNGC14 AT2G26360 GLR3.5 GLR5 ACA9 CLC-B GLR3.6 AT4G02900 AT4G15430 MEB1 FER1 MEB2 GORK YSL3 FRU AT2G48020 CBL10 AT5G61350
GO:0007093 mitotic cell cycle checkpoint signaling	0.0880177	5	3.90889	AT1G07270 AT2G20635 BUBR1 MAD2 AT5G05510
GO:1902749 regulation of cell cycle G2/M phase transition	0.0880177	5	3.90889	AT1G07270 CDKB2;2 CDKB2;1 CDKB1;1 CYC3B
GO:0000272 polysaccharide catabolic process	0.0891608	16	1.95444	AT3G19620 AT1G04680 AT1G10050 GH9C1 RXF12 KOR2 GH9B8 AT2G43620 RHS12 AT3G43270 AT3G47400 AT3G53190 GH9B13 GH9B15 AT4G24780 AT5G48900
GO:0006796 phosphate-containing compound metabolic process	0.0920382	116	1.24284	CDKB2;2 CYCB2;3 PERK10 CYCA1;1 CIPK17 ATHAL3B PLDALPHA2 AT1G54450 AT1G61390 AT1G61420 AT1G61500 CYCB2;4 CDKB2;1 AT1G78530 HP6 CYCB2;1 AT2G19400 AT2G23200 CYCB1;4 CVL1 GPDHC1 AT3G03770 ANX1 CPK2 CYCB1;3 WNK2 WNK3 CDKB1;1 PIP5K4 PPa5 CYCD6;1 PLDGAMMA3 CRK27 FBA7 CYCB2;2 CRK26 CYC1BAT CYC3B AT5G21050 NUDT11 AT5G56790 AT5G61350 Haspin AT1G79620 AUR3 AT5G49760 BSK4 TPX2 AT1G13050 AT1G17230 AT1G22170 R…
GO:0016042 lipid catabolic process	0.0944568	20	1.79033	GA2OX2 PLDALPHA2 PLDGAMMA3 AT1G06250 AT1G29660 AT1G29670 GLIP5 AT1G71250 AT2G03980 AT2G30550 AT2G40250 AT2G42990 AT3G16370 AT3G62280 AT4G16220 AT4G26790 CDEF1 AT5G45950 PLC1 PMDH2
GO:0031507 heterochromatin assembly	0.0944568	8	2.71922	chr31 FDM4 FDM1 CHR34 CHR38 IDN2 FDM2 SUVH5
GO:0003008 system process	0.0949436	4	4.69066	BRL2 AT4G29920 CalS7 NAKR1
GO:0003013 circulatory system process	0.0949436	4	4.69066	BRL2 AT4G29920 CalS7 NAKR1
GO:0003018 vascular process in circulatory system	0.0949436	4	4.69066	BRL2 AT4G29920 CalS7 NAKR1
GO:0010232 vascular transport	0.0949436	4	4.69066	BRL2 AT4G29920 CalS7 NAKR1
GO:0010233 phloem transport	0.0949436	4	4.69066	BRL2 AT4G29920 CalS7 NAKR1
GO:0051784 negative regulation of nuclear division	0.0961972	5	3.78279	AT2G20635 BUBR1 MAD2 AT3G27630 AT5G05510
GO:1902850 microtubule cytoskeleton organization involved in mitosis	0.0961972	5	3.78279	TPX2 AT1G61000 AUR3 AT5G60930 TRM7
GO:0007389 pattern specification process	0.0974325	17	1.88069	FKD1 ETC1 MP CVL1 SOL1 TCX2 FLP TMM BRL2 AT2G18490 EPF1 LAX2 AT2G32280 CDKB1;1 HEN1 AT4G21310 TRY
GO:1901136 carbohydrate derivative catabolic process	0.0974325	10	2.36902	BGLU15 PEN2 NUDT11 HOL1 NSP1 AT1G56680 GPDHC1 AT2G43620 AT4G01700 NSH3
GO:0120029 proton export across plasma membrane	0.0992678	3	6.39636	HA7 HA3 HA11
GO:0033043 regulation of organelle organization	0.0994629	15	1.96536	AT2G20635 BUBR1 AT2G34150 MAD2 AT3G27630 AT3G60660 ROP9 AT5G05510 EB1C VLN1 TPX2 UVI4 ATN UVI4-LIKE ASY3
GO:0010070 zygote asymmetric cell division	0.100365	2	11.7267	CMT3 MET1
GO:0031397 negative regulation of protein ubiquitination	0.100365	2	11.7267	UVI4 UVI4-LIKE
GO:0051293 establishment of spindle localization	0.100365	2	11.7267	AT4G21820 TRM7
GO:0051653 spindle localization	0.100365	2	11.7267	AT4G21820 TRM7
GO:1900370 positive regulation of post-transcriptional gene silencing by RNA	0.100365	2	11.7267	chr31 CHR38
GO:2000037 regulation of stomatal complex patterning	0.100365	2	11.7267	FLP CDKB1;1
GO:0007091 metaphase/anaphase transition of mitotic cell cycle	0.103742	4	4.4673	AT2G20635 BUBR1 MAD2 AT5G05510
GO:0007129 homologous chromosome pairing at meiosis	0.103742	5	3.66458	SYN3 DMC1 AT5G50930 ZYP1a ASY3
GO:0010052 guard cell differentiation	0.103742	4	4.4673	EPF2 EPF1 CHAL FLP
GO:0010965 regulation of mitotic sister chromatid separation	0.103742	4	4.4673	AT2G20635 BUBR1 MAD2 AT5G05510
GO:0030071 regulation of mitotic metaphase/anaphase transition	0.103742	4	4.4673	AT2G20635 BUBR1 MAD2 AT5G05510
GO:0044784 metaphase/anaphase transition of cell cycle	0.103742	4	4.4673	AT2G20635 BUBR1 MAD2 AT5G05510
GO:1902099 regulation of metaphase/anaphase transition of cell cycle	0.103742	4	4.4673	AT2G20635 BUBR1 MAD2 AT5G05510
GO:1905818 regulation of chromosome separation	0.103742	4	4.4673	AT2G20635 BUBR1 MAD2 AT5G05510
GO:0048869 cellular developmental process	0.105109	50	1.39769	ETC1 AT1G05835 EPF2 XIG EPF1 CHAL MYB66 HMGB6 TRY RGF7 CLE25 RRA1 BAM3 AT4G34600 FLP ROPGEF14 ABCG1 SOL1 PIP5K4 TCX2 AT5G06270 AT5G06610 JASON LRX1 XCP2 AT1G60460 EGL3 TMM GLR3.5 CSLA07 AT2G41970 UVI4 ACT3 CDKB1;1 AT3G56930 AT3G57630 IQD19 MRH1 REN1 COW1 XCP1 AGP18 MOP10 AT5G26290 SHV2 RHD2 MYB120 LRL3 AT5G61350 PRP3
GO:0072593 reactive oxygen species metabolic process	0.107555	16	1.88569	TL29 APX5 AT1G05240 AT1G05250 RCI3 AT1G30870 AT2G37130 AT2G43480 AT3G21770 AT3G32980 Prx37 AT5G17820 AT5G51890 RHS19 CVL1 GOX3
GO:0051052 regulation of DNA metabolic process	0.107595	12	2.11609	AT3G02820 ATIM AT3G27630 FDM1 IDN2 FDM2 HTA11 ATXR6 FLP CDKB1;1 AT4G24970 ABAP1
GO:0030705 cytoskeleton-dependent intracellular transport	0.113768	5	3.55353	XIG AT4G26660 AT5G27550 AT5G27950 AT5G55520
GO:0006949 syncytium formation	0.116171	3	5.86333	EXPB1 EXPB3 EXPA6
GO:0007064 mitotic sister chromatid cohesion	0.116171	4	4.26424	pEARLI4 AT2G44580 SYN3 AT5G52220
GO:0008156 negative regulation of DNA replication	0.116171	3	5.86333	AT3G02820 ATIM ABAP1
GO:0010440 stomatal lineage progression	0.116171	4	4.26424	SOL1 TCX2 FLP CDKB1;1
GO:0033045 regulation of sister chromatid segregation	0.116171	4	4.26424	AT2G20635 BUBR1 MAD2 AT5G05510
GO:0051306 mitotic sister chromatid separation	0.116171	4	4.26424	AT2G20635 BUBR1 MAD2 AT5G05510
GO:0071230 cellular response to amino acid stimulus	0.116171	4	4.26424	GLR3.4 GLR3.5 GLR5 GLR3.6
GO:0090329 regulation of DNA-templated DNA replication	0.116171	6	3.05913	AT3G02820 ATIM AT3G27630 FLP CDKB1;1 ABAP1
GO:2000104 negative regulation of DNA-templated DNA replication	0.116171	3	5.86333	AT3G02820 ATIM ABAP1
GO:0006873 cellular ion homeostasis	0.119231	13	2.00588	AT1G68650 CAX1 HA7 ECA2 MEB1 FER1 MEB2 HA3 HA11 MT3 YSL3 CCH AT5G61350
GO:0007131 reciprocal meiotic recombination	0.119365	7	2.73622	AT1G20720 ZYP1a AT1G60460 AT3G02930 DMC1 TOPII AT5G50930
GO:0009834 plant-type secondary cell wall biogenesis	0.119365	9	2.37168	GXMT1 GXM2 IRX1 AT2G28315 PGSIP1 AT1G79620 IRX12 IQD13 CESA4
GO:0140527 reciprocal homologous recombination	0.119365	7	2.73622	AT1G20720 ZYP1a AT1G60460 AT3G02930 DMC1 TOPII AT5G50930
GO:0009832 plant-type cell wall biogenesis	0.120471	15	1.8914	CSLD5 GXMT1 RGXT3 COBL1 RGXT2 GXM2 IRX1 CESA4 SHV2 AT2G28315 PGSIP1 AT5G06610 AT1G79620 IRX12 IQD13
GO:0001101 response to acid chemical	0.123624	30	1.5329	COR47 ERD10 ERD14 ANNAT4 ANNAT3 HVA22C COR413-PM1 AT3G02480 RECQI1 MDHAR CHL TYRDC ABF3 GORK AATP1 PLC1 CSLD5 GLR3.4 RCI3 FLP LrgB CYSA CLE25 IRX1 AT4G29920 AT4G34220 AT5G27930 GLR3.5 GLR5 GLR3.6
GO:0045930 negative regulation of mitotic cell cycle	0.124321	6	2.99404	AT1G07270 AT2G20635 BUBR1 MAD2 AT3G27630 AT5G05510
GO:0015918 sterol transport	0.131729	4	4.07884	ARV2 AT5G23820 AT5G23830 AT5G23840
GO:0045786 negative regulation of cell cycle	0.133758	8	2.46877	AT1G07270 AT2G20635 BUBR1 AT3G02820 MAD2 AT3G27630 AT5G05510 ATIM
GO:0048598 embryonic morphogenesis	0.134449	5	3.35047	AT1G60460 ATHB13 LAX2 AT2G32280 BRCA2(IV)
GO:0006074 (1->3)-beta-D-glucan metabolic process	0.136099	3	5.4123	CalS7 GSL04 GSL11
GO:0006075 (1->3)-beta-D-glucan biosynthetic process	0.136099	3	5.4123	CalS7 GSL04 GSL11
GO:0030026 cellular manganese ion homeostasis	0.136099	3	5.4123	MEB1 MEB2 CAX1
GO:0099402 plant organ development	0.138685	65	1.30968	XIG PPC3 AtHB23 CLE25 RRA1 GRF6 AT2G17080 AT3G51410 ENP ORC3 sks16 AT2G44300 CDKB1;1 ETC1 MP AT1G72180 LAX2 RDR6 CINV2 BAM3 LAX1 FER1 AT5G06270 RALF1 LRX1 FLP HLL LrgB NAP ATHB13 AT1G72490 AT2G17500 AT2G18490 AT2G32280 AT2G41970 UGT76B1 LOX5 RLP41 NAC3 ACT3 AT3G56930 AT3G57630 BRH1 AT3G62270 EXPA17 MRH1 HEN1 AT4G21310 ATH1 COW1 AT4G34600 NAKR1 AT5G02760 MOP10 AGAL2 MYB66 ATXR6 SHV2 RHD2 EXPA14 LR…
GO:0045922 negative regulation of fatty acid metabolic process	0.139251	2	9.38132	BRCA1 CHL
GO:0048478 replication fork protection	0.139251	2	9.38132	AT3G02820 ATIM
GO:1903321 negative regulation of protein modification by small protein conjugation or removal	0.139251	2	9.38132	UVI4 UVI4-LIKE
GO:0009827 plant-type cell wall modification	0.144397	5	3.2574	XTH33 PIP5K4 EXPA17 XTH24 EXPA14
GO:0010039 response to iron ion	0.144397	4	3.90889	YSL3 AT4G34600 FER1 FRU
GO:0031396 regulation of protein ubiquitination	0.144397	4	3.90889	UVI4 UVI4-LIKE CDC20.2 CDC20.1
GO:0042631 cellular response to water deprivation	0.144397	5	3.2574	COR413-PM1 RECQI1 LrgB AT4G29920 AT4G34220
GO:0045143 homologous chromosome segregation	0.144397	5	3.2574	SYN3 DMC1 AT5G50930 ZYP1a ASY3
GO:0051983 regulation of chromosome segregation	0.144397	4	3.90889	AT2G20635 BUBR1 MAD2 AT5G05510
GO:0019220 regulation of phosphate metabolic process	0.15322	13	1.91757	CYCB2;3 CYCA1;1 CYCB2;4 CYCB2;1 CYCB1;4 CYCB1;3 CYCD6;1 CYCB2;2 CYC1BAT CYC3B TPX2 CKS2 CYCP4;1
GO:0046916 cellular transition metal ion homeostasis	0.15322	7	2.56521	MEB1 FER1 MEB2 MT3 YSL3 CAX1 CCH
GO:0051274 beta-glucan biosynthetic process	0.155433	8	2.37502	COBL1 IRX1 CESA4 CSLD5 CalS7 GSL04 GSL11 AT5G06610
GO:0071462 cellular response to water stimulus	0.157997	5	3.16937	COR413-PM1 RECQI1 LrgB AT4G29920 AT4G34220
GO:0051174 regulation of phosphorus metabolic process	0.158388	13	1.90558	CYCB2;3 CYCA1;1 CYCB2;4 CYCB2;1 CYCB1;4 CYCB1;3 CYCD6;1 CYCB2;2 CYC1BAT CYC3B TPX2 CKS2 CYCP4;1
GO:0006575 cellular modified amino acid metabolic process	0.160371	11	2.03139	GSTU24 GSTU25 GSTU14 GSTU22 GSTU20 GSTU6 GSTU2 GSTU1 HMT-1 GSTF8 GSTL3
GO:0035825 homologous recombination	0.16146	7	2.52574	AT1G20720 ZYP1a AT1G60460 AT3G02930 DMC1 TOPII AT5G50930
GO:0050790 regulation of catalytic activity	0.16146	38	1.41689	CYCB2;3 CYCA1;1 CYCB2;4 CYCB2;1 CYCB1;4 AT2G43490 CYCB1;3 CYCD6;1 AT4G25260 CYCB2;2 CYC1BAT CYC3B KTI5 TRX1 REN1 GLU1 ROPGEF2 AT1G02300 TPX2 ROPGEF14 AT1G54450 CKS2 RPA CYSA UVI4 CYCP4;1 RHS12 NSP1 AT3G27630 AT3G43270 AT3G47400 ROPGEF6 UVI4-LIKE ROPGEF3 CDC20.2 CDC20.1 AT4G35380 AT5G46950
GO:1903320 regulation of protein modification by small protein conjugation or removal	0.16146	4	3.75253	UVI4 UVI4-LIKE CDC20.2 CDC20.1
GO:0009743 response to carbohydrate	0.162875	13	1.89375	AT1G76550 ORC4 ORC3 GAPB GASA6 NANA DIN4 GBF6 GLU1 BZIP9 ATHB13 AT1G72180 AT1G73660
GO:0045492 xylan biosynthetic process	0.171371	5	3.08596	GXMT1 PGSIP1 GXM2 ESK1 TBL34
GO:0051128 regulation of cellular component organization	0.173268	22	1.59251	AT2G20635 BUBR1 AT2G34150 MAD2 AT3G27630 AT3G60660 ROP9 AT5G05510 EB1C RALF1 VLN1 TPX2 ELF5A-1 TRM3 UVI4 ATN UVI4-LIKE ROPGEF14 AT1G11160 AT1G79620 ASY3 MYB120
GO:0009409 response to cold	0.176137	26	1.52447	COR47 ERD10 ERD14 ANNAT4 ANNAT3 ESK1 KCS1 GLR3.4 RCI3 PRK GAPB COR413-PM1 GSTF8 RECQI1 LHCA2 AT4G35985 FER1 GORK AATP1 TCH4 PLC1 CAX1 CYSA RCI2B AT3G08920 iqd21
GO:0006282 regulation of DNA repair	0.180035	4	3.6082	FDM1 IDN2 FDM2 AT4G24970
GO:0048646 anatomical structure formation involved in morphogenesis	0.180035	16	1.73728	EXPB1 EXPB3 AtHB23 FLP EXPA6 CDKB1;1 HIK ABCG1 AT1G61000 TMM AT2G17500 LOX5 EXPA17 HEN1 ATH1 EXPA14
GO:0006880 intracellular sequestering of iron ion	0.182207	3	4.69066	MEB1 FER1 MEB2
GO:0010051 xylem and phloem pattern formation	0.182207	7	2.45035	FKD1 MP CVL1 BRL2 LAX2 AT2G32280 HEN1
GO:0010306 rhamnogalacturonan II biosynthetic process	0.182207	2	7.81777	RGXT3 RGXT2
GO:0010396 rhamnogalacturonan II metabolic process	0.182207	2	7.81777	RGXT3 RGXT2
GO:0019464 glycine decarboxylation via glycine cleavage system	0.182207	2	7.81777	AT1G32470 GDCH
GO:0019676 ammonia assimilation cycle	0.182207	2	7.81777	GLU1 GS2
GO:0055071 manganese ion homeostasis	0.182207	3	4.69066	MEB1 MEB2 CAX1
GO:0055082 cellular chemical homeostasis	0.182207	14	1.8041	AT1G68650 CAX1 HA7 ECA2 MEB1 FER1 MEB2 HA3 HA11 MT3 YSL3 BZIP9 CCH AT5G61350
GO:0097502 mannosylation	0.182207	5	3.00683	CSLD5 CSLA03 CSLA07 ATCSLA09 CSLA11
GO:1902806 regulation of cell cycle G1/S phase transition	0.182207	2	7.81777	FLP CDKB1;1
GO:0019252 starch biosynthetic process	0.199041	5	2.93166	DBE1 GBSS1 APL4 APL3 NUDT7

## Sheet: Cvi_K9_DF
Supplementary Dataset S10. GO enrichment analysis of genes in clusters C4 and C5 categorized by H3K9me3 or H3K4me3 status during the AR-to-GS transition.
Cvi C4 and C5 genes with differential H3K9me3 peaks.
Pathway	Enrichment FDR	# of Genes	Fold Enrichment	Genes
GO:0006412 translation	2.40523e-94	183	6.56724	AT1G01100 AT1G07930 ATARCA AT1G18540 AT1G27400 eEF-1Bb1 PRPL11 AT1G33120 PGY2 AT1G41880 RACK1B_AT AT1G58684 AT1G67430 P40 AT1G74050 AT1G74060 AT2G17360 EMB2296 AT2G36160 RPL24A AT2G37190 RPS5B AT2G37600 AT2G41840 AT3G05560 AT3G06680 AT3G06700 AT3G09200 AT3G11510 RPS5A RACK1C_AT AT3G24830 AT3G44150 AT3G49910 AT3G53430 AT3G53740 AT3G55750 AT3G57490 AT4G10450 AT4G16720 AT4G17390 AT4G26230 emb2726 AT…
GO:0043043 peptide biosynthetic process	3.58744e-94	183	6.52815	AT1G01100 AT1G07930 ATARCA AT1G18540 AT1G27400 eEF-1Bb1 PRPL11 AT1G33120 PGY2 AT1G41880 RACK1B_AT AT1G58684 AT1G67430 P40 AT1G74050 AT1G74060 AT2G17360 EMB2296 AT2G36160 RPL24A AT2G37190 RPS5B AT2G37600 AT2G41840 AT3G05560 AT3G06680 AT3G06700 AT3G09200 AT3G11510 RPS5A RACK1C_AT AT3G24830 AT3G44150 AT3G49910 AT3G53430 AT3G53740 AT3G55750 AT3G57490 AT4G10450 AT4G16720 AT4G17390 AT4G26230 emb2726 AT…
GO:0043604 amide biosynthetic process	6.21449e-93	188	6.19744	AT1G01100 AT1G07930 ATARCA AT1G18540 AT1G27400 eEF-1Bb1 PRPL11 AT1G33120 PGY2 AT1G41880 RACK1B_AT AT1G58684 AT1G67430 P40 AT1G74050 AT1G74060 AT2G17360 EMB2296 AT2G36160 RPL24A AT2G37190 RPS5B AT2G37600 AT2G41840 BIO2 AT3G05560 AT3G06680 AT3G06700 AT3G09200 AT3G11510 RPS5A RACK1C_AT AT3G24830 LAG1 AT3G44150 AT3G49910 AT3G53430 AT3G53740 AT3G55750 AT3G57490 AT4G10450 AT4G16720 AT4G17390 AT4G26230 …
GO:0006518 peptide metabolic process	4.76098e-87	185	5.86002	AT1G01100 AT1G07930 ATARCA AT1G18540 AT1G27400 eEF-1Bb1 PRPL11 AT1G33120 PGY2 AT1G41880 RACK1B_AT AT1G58684 AT1G67430 P40 AT1G74050 AT1G74060 AT2G17360 EMB2296 AT2G36160 RPL24A AT2G37190 RPS5B AT2G37600 AT2G41840 AT3G05230 AT3G05560 AT3G06680 AT3G06700 AT3G09200 AT3G11510 RPS5A RACK1C_AT AT3G24830 AT3G44150 AT3G49910 AT3G53430 AT3G53740 AT3G55750 AT3G57490 AT4G10450 AT4G16720 AT4G17390 AT4G26230 …
GO:0043603 cellular amide metabolic process	3.70054e-84	192	5.39713	AT1G01100 AT1G07930 ATARCA AT1G18540 AT1G27400 eEF-1Bb1 PRPL11 AT1G33120 PGY2 AT1G41880 RACK1B_AT AT1G58684 AT1G67430 P40 AT1G74050 AT1G74060 AT2G17360 EMB2296 AT2G36160 RPL24A AT2G37190 RPS5B AT2G37600 MVD1 AT2G41840 BIO2 AT3G05230 AT3G05560 AT3G06680 AT3G06700 AT3G09200 AT3G11510 RPS5A RACK1C_AT AT3G24830 LAG1 AT3G44150 AT3G49910 AT3G53430 AT3G53740 AT3G55750 AT3G57490 AT4G10450 SHM4 AT4G16720 …
GO:0034645 cellular macromolecule biosynthetic process	5.28723e-79	200	4.82533	AT1G01100 AT1G07930 ATARCA AT1G18540 AT1G27400 AT1G27930 eEF-1Bb1 PRPL11 AT1G33120 PGY2 AT1G41880 RACK1B_AT AT1G58684 AT1G67430 AT1G69420 P40 AT1G74050 AT1G74060 AT2G17360 EMB2296 AT2G36160 RPL24A AT2G37190 RPS5B AT2G37600 AT2G41840 AT2G44660 PMM AT3G05560 AT3G06680 AT3G06700 AT3G09200 AT3G11510 RPS5A RACK1C_AT AT3G24830 AT3G44150 AT3G49910 AT3G53430 AT3G53740 AT3G55750 AT3G57490 AT4G10450 AT4G16…
GO:1901566 organonitrogen compound biosynthetic process	1.16126e-71	227	3.87365	AT1G01100 PAI1 AT1G07930 ATARCA AT1G18540 SPDS1 AT1G27400 eEF-1Bb1 AT1G30820 PRPL11 AT1G33120 PGY2 AT1G41880 RACK1B_AT AT1G58684 AT1G63660 AT1G67430 AT1G69420 P40 AT1G74050 AT1G74060 AT2G17360 AT2G17630 EMB2296 AT2G36160 RPL24A AT2G37190 RPS5B AT2G37600 AT2G41840 BIO2 AT2G44660 PMM AT3G05560 AT3G06680 AT3G06700 AT3G09200 AT3G11510 RPS5A RACK1C_AT AT3G24830 LAG1 AT3G44150 AT3G49910 AT3G53430 AT3G5…
GO:0044271 cellular nitrogen compound biosynthetic process	5.06995e-38	286	2.18346	AT1G01100 PAI1 AT1G07930 GAI ATARCA AT1G18540 SPDS1 AT1G27400 eEF-1Bb1 AT1G30820 PRPL11 AT1G33120 PGY2 AT1G41880 RACK1B_AT AT1G58684 AT1G63660 RGL1 AT1G67430 ZFHD1 P40 AT1G74050 AT1G74060 HB33 NIA1 RGA1 AT2G17360 EMB2296 bZIP2 AT2G36160 RPL24A AT2G37190 RPS5B AT2G37600 ABI4 AT2G41840 BIO2 RGL2 AT3G05560 AT3G06680 AT3G06700 AT3G09200 AT3G11510 RPS5A RACK1C_AT AT3G24830 LAG1 AT3G44150 HDA3 AT3G4991…
GO:0009059 macromolecule biosynthetic process	7.02604e-33	274	2.09505	AT1G01100 AT1G07930 GAI ATARCA AT1G18540 AT1G27400 AT1G27930 eEF-1Bb1 PRPL11 AT1G33120 PGY2 AT1G41880 RACK1B_AT AT1G58684 RGL1 AT1G67430 AT1G69420 ZFHD1 P40 AT1G74050 AT1G74060 HB33 RGA1 AT2G17360 EMB2296 bZIP2 AT2G36160 RPL24A AT2G37190 RPS5B AT2G37600 ABI4 AT2G41840 AT2G44660 PMM RGL2 AT3G05560 AT3G06680 AT3G06700 AT3G09200 AT3G11510 RPS5A RACK1C_AT AT3G24830 AT3G44150 HDA3 AT3G49910 AT3G53430 …
GO:0044267 cellular protein metabolic process	1.03e-32	282	2.05751	GSK1 ALE2 PDK1 AT1G01100 CIPK9 AT1G07930 ATARCA AT1G18540 AT1G27400 eEF-1Bb1 PRPL11 AT1G33120 PGY2 AT1G41880 RACK1B_AT AT1G49580 AT1G58684 UBC28 AT1G67430 AT1G69420 CYCD1;1 P40 AT1G74050 AT1G74060 LQY1 AT1G80640 RHA2B AT2G17360 EMB2296 PLL4 AT2G36160 AT2G36170 RPL24A AT2G37190 RPS5B AT2G37600 PYL4 AT2G41840 PP2A-3 AT2G44660 PMM UBQ6 AT3G05230 AT3G05560 AT3G06680 AT3G06700 AT3G09200 AT3G11510 RPS5…
GO:0019538 protein metabolic process	1.03943e-32	300	1.99105	GSK1 ALE2 PDK1 AT1G01100 CIPK9 AT1G07930 ATARCA AT1G18540 AT1G27400 eEF-1Bb1 PRPL11 AT1G33120 PGY2 AT1G41880 RACK1B_AT AT1G49580 AT1G56700 AT1G58684 UBC28 AT1G67430 AT1G69420 CYCD1;1 P40 AT1G74050 AT1G74060 LQY1 AT1G80640 RHA2B AT2G17360 EMB2296 AT2G24280 PLL4 AT2G36160 AT2G36170 RPL24A AT2G37190 RPS5B AT2G37600 PYL4 AT2G41840 PP2A-3 AT2G44660 PMM UBQ6 DEG2 AT3G05230 AT3G05560 AT3G06680 AT3G06700…
GO:0010467 gene expression	3.1559e-26	283	1.88239	AT1G01080 AT1G01100 AT1G07930 AT1G08360 CRB AT1G09660 GAI ATARCA AT1G18540 AT1G27400 eEF-1Bb1 PRPL11 AT1G33120 PGY2 AT1G41880 RACK1B_AT AT1G58684 AT1G60230 RGL1 LBD40 AT1G67430 ZFHD1 P40 AT1G74050 AT1G74060 HB33 AT2G01250 RGA1 AT2G17360 EMB2296 bZIP2 PGY1 AT2G36160 RPL24A AT2G37190 RPS5B AT2G37600 AT2G39390 ABI4 AT2G41840 AT2G44120 AT2G47610 LBD41 RGL2 AT3G03920 AT3G05230 AT3G05560 AT3G06680 AT3G…
GO:0002181 cytoplasmic translation	1.75728e-22	34	9.79635	AT1G01100 AT1G18540 AT1G27400 AT1G33120 PGY2 AT1G41880 AT1G67430 P40 AT1G74050 AT1G74060 EMB2296 RPL24A AT2G37600 AT3G05560 AT3G06680 AT3G06700 AT3G09200 AT3G44150 AT3G49910 AT3G53740 AT3G55750 AT4G10450 AT4G16720 AT4G17390 AT4G26230 AT4G36130 AT5G02450 AT5G27770 AT5G47700 AT5G56710 AT2G27710 AT2G27720 AT3G44590 EIF3G2
GO:0042254 ribosome biogenesis	1.5367e-19	60	4.32192	AT1G01080 RPS15 AT1G08360 CRB SAC52 AT1G18540 AT1G41880 RP1 AT1G60230 RPL3B RPL34 P40 AT1G74050 AT1G74060 AT2G01250 AT2G20450 PGY1 AT2G36160 RPS5B AT2G39390 RPL23AA AT2G44120 AT2G47610 AT3G02080 AT3G03920 AT3G09200 AT3G09500 AT3G11510 RPS5A AT3G13580 PMH1 ATL5 AT3G28900 AT3G49910 PSRP2 CP29 AT3G53890 RPL23AB AT3G55750 RS27A AT3G62870 AT4G21770 FIB2 AT4G27090 AT4G28360 AT5G02610 AT5G03850 AT5G0951…
GO:0022613 ribonucleoprotein complex biogenesis	1.03216e-16	63	3.64443	AT1G01080 RPS15 AT1G08360 CRB SAC52 AT1G18540 AT1G41880 RP1 AT1G60230 RPL3B RPL34 P40 AT1G74050 AT1G74060 AT2G01250 AT2G20450 PGY1 AT2G36160 RPS5B AT2G39390 RPL23AA AT2G43460 AT2G44120 AT2G47610 AT3G02080 AT3G03920 AT3G09200 AT3G09500 AT3G11510 RPS5A AT3G13580 PMH1 ATL5 AT3G28900 AT3G49910 PSRP2 CP29 AT3G53890 RPL23AB AT3G55750 AT3G59540 RS27A AT3G62870 AT4G21770 FIB2 AT4G27090 AT4G28360 AT5G0261…
GO:0042255 ribosome assembly	1.25441e-16	25	9.98843	RPS15 SAC52 AT1G18540 RP1 RPL3B P40 AT1G74050 AT1G74060 AT2G36160 RPS5B RPL23AA AT3G02080 AT3G09200 AT3G11510 RPS5A ATL5 RPL23AB RS27A AT4G28360 AT5G03850 AT5G09510 RPL5B AT5G47930 AT5G61170 RPS28
GO:0042273 ribosomal large subunit biogenesis	2.88858e-15	27	8.01052	AT1G08360 SAC52 AT1G18540 AT1G41880 RP1 RPL3B AT1G74050 AT1G74060 AT2G01250 AT2G20450 PGY1 AT2G39390 RPL23AA AT2G44120 AT2G47610 AT3G09200 AT3G09500 AT3G13580 ATL5 AT3G49910 RPL23AB AT3G55750 AT3G62870 AT4G27090 AT5G02610 AT5G22440 RPL5B
GO:0044085 cellular component biogenesis	8.19165e-11	107	2.06857	AT1G01080 RPS15 HTB1 AT1G08360 CRB WLIM1 SAC52 AT1G18540 AT1G22700 AT1G27930 AT1G41880 RP1 GDC1 AT1G60230 RPL3B RPL34 P40 AT1G74050 AT1G74060 AT2G01250 AT2G20450 PGY1 CDT1A AT2G36160 RPS5B AT2G39390 RPL23AA AT2G43460 AT2G44120 AT2G47610 AT3G02080 AT3G03920 AT3G09200 AT3G09500 AT3G11510 RPS5A AT3G13580 PMH1 ATL5 AT3G28900 HTB9 AT3G49910 PSRP2 CP29 AT3G53890 RPL23AB AT3G55750 AT3G59540 RS27A AT3G62…
GO:0071840 cellular component organization or biogenesis	4.56096e-10	185	1.6406	AT1G01080 RPS15 TUA4 HTB1 AT1G08360 CRB AT1G09580 WLIM1 ACA.l SAC52 HMGA AT1G18540 TUB5 ROP2 AT1G22700 AT1G27930 AT1G41880 RP1 TUA2 GDC1 MVP1 AT1G57620 AT1G60230 RPL3B RPL34 P40 AT1G74050 AT1G74060 AT2G01250 ATMAP65-6 CLASP AT2G20450 PGY1 TIM10 TUB7 CDT1A AT2G36160 RPS5B AT2G38370 AT2G39390 RPL23AA AT2G40480 AT2G43460 AT2G44120 PEX11D AT2G47610 AT3G02080 SP1L3 AT3G03920 AT3G09200 AT3G09500 LGO AT…
GO:0140694 non-membrane-bounded organelle assembly	5.5745e-10	26	5.19398	RPS15 SAC52 AT1G18540 RP1 RPL3B P40 AT1G74050 AT1G74060 AT2G36160 RPS5B RPL23AA AT3G02080 AT3G09200 AT3G11510 RPS5A ATL5 RPL23AB RS27A AT4G28360 AT5G03850 AT5G09510 AUG7 RPL5B AT5G47930 AT5G61170 RPS28
GO:0022618 ribonucleoprotein complex assembly	1.99126e-09	27	4.73136	RPS15 SAC52 AT1G18540 RP1 RPL3B P40 AT1G74050 AT1G74060 AT2G36160 RPS5B RPL23AA AT2G43460 AT3G02080 AT3G09200 AT3G11510 RPS5A ATL5 RPL23AB AT3G59540 RS27A AT5G03850 AT5G09510 RPL5B AT5G47930 AT5G61170 RPS28 EIF3G2
GO:0071826 ribonucleoprotein complex subunit organization	2.87546e-09	27	4.64979	RPS15 SAC52 AT1G18540 RP1 RPL3B P40 AT1G74050 AT1G74060 AT2G36160 RPS5B RPL23AA AT2G43460 AT3G02080 AT3G09200 AT3G11510 RPS5A ATL5 RPL23AB AT3G59540 RS27A AT5G03850 AT5G09510 RPL5B AT5G47930 AT5G61170 RPS28 EIF3G2
GO:0000028 ribosomal small subunit assembly	4.01453e-09	13	11.13	RPS15 P40 AT2G36160 RPS5B AT3G02080 AT3G11510 RPS5A RS27A AT5G03850 AT5G09510 AT5G47930 AT5G61170 RPS28
GO:0070925 organelle assembly	8.63507e-09	27	4.42111	RPS15 SAC52 AT1G18540 RP1 RPL3B P40 AT1G74050 AT1G74060 AT2G36160 RPS5B RPL23AA AT3G02080 AT3G09200 AT3G11510 RPS5A ATL5 RPL23AB RS27A PUX4 AT4G28360 AT5G03850 AT5G09510 AUG7 RPL5B AT5G47930 AT5G61170 RPS28
GO:0006414 translational elongation	3.07566e-08	19	5.93063	AT1G07930 ATARCA eEF-1Bb1 RACK1B_AT RACK1C_AT AT3G44150 emb2726 AT5G19510 AT5G60390 AT1G01100 AT1G57720 AT1G64510 AT2G27710 AT2G27720 AT3G08740 RFC3 AT3G44590 AT5G47700 AT5G57290
GO:0000027 ribosomal large subunit assembly	8.721e-08	11	11.3661	SAC52 AT1G18540 RP1 RPL3B AT1G74050 AT1G74060 RPL23AA AT3G09200 ATL5 RPL23AB RPL5B
GO:0042274 ribosomal small subunit biogenesis	4.23474e-07	17	5.72371	RPS15 P40 AT2G36160 RPS5B AT3G02080 AT3G11510 RPS5A AT3G53890 RS27A AT5G03850 AT5G09510 AT5G16130 AT5G18380 AT5G20290 AT5G47930 AT5G61170 RPS28
GO:0065003 protein-containing complex assembly	8.24259e-07	50	2.41266	RPS15 HTB1 SAC52 AT1G18540 AT1G22700 RP1 RPL3B P40 AT1G74050 AT1G74060 CDT1A AT2G36160 RPS5B RPL23AA AT2G43460 AT3G02080 AT3G09200 AT3G11510 RPS5A ATL5 HTB9 RPL23AB AT3G59540 RS27A PFN2 AT5G03850 AT5G09510 RPL5B AT5G47930 NAP1;3 HTB4 AT5G61170 RPS28 CINV1 AT2G28150 AT2G43800 FUM1 AFH1 AT3G47650 MAP65-1 HMGA NRP1 EIF3G2 AT5G59410 RBCS1A AT1G71500 HCF243 AT3G29185 CPSRP54 AT5G51110
GO:0043933 protein-containing complex organization	5.61502e-06	52	2.22599	RPS15 HTB1 SAC52 AT1G18540 AT1G22700 RP1 RPL3B P40 AT1G74050 AT1G74060 CDT1A AT2G36160 RPS5B RPL23AA AT2G43460 AT3G02080 AT3G09200 AT3G11510 RPS5A ATL5 HTB9 RPL23AB AT3G59540 RS27A PFN2 AT5G03850 AT5G09510 RPL5B AT5G47930 NAP1;3 HTB4 AT5G61170 RPS28 CINV1 AT2G28150 AT2G43800 FUM1 AFH1 AT3G47650 MAP65-1 HMGA NRP1 EIF3G2 AT5G59410 RBCS1A AT1G71500 CLASP HCF243 TCTP AT3G29185 CPSRP54 AT5G51110
GO:0009628 response to abiotic stimulus	6.38269e-06	118	1.62945	AT1G25550 AT1G66180 AT1G67360 AT1G68670 RHA2B ERD15 LBD41 STY46 AT5G15120 AT5G19120 AT5G47060 GAI RGL1 RGA1 RGL2 ERD6 PHYA BES1 ROP2 PIN3 CIB1 SNRK2.1 HB23 Tudor2 SIGF AT3G14870 CIPK9 APX1 CRB mMDH1 CPN60B MDAR6 RBCS1A EXPA1 ABCG25 P40 RAP2.4 PFD1 GRP7 AT2G27710 XBAT31 SBE2.1 GRF3 EXP3 RPL23AA ARA4 GAPC1 AT3G11630 GRF5 PMH1 CIPK7 AT3G43670 PSRP2 RPL23AB GATA4 SAG21 ATPD XTH15 DI21 ACP4 SUMO1 GATA…
GO:0000470 maturation of LSU-rRNA	2.12501e-05	11	7.01315	AT1G08360 AT2G01250 PGY1 AT2G39390 AT2G44120 AT2G47610 AT3G09500 AT3G13580 AT3G62870 AT5G02610 AT5G22440
GO:0006364 rRNA processing	2.44235e-05	29	2.88702	AT1G01080 AT1G08360 CRB AT1G60230 AT2G01250 PGY1 AT2G36160 AT2G39390 AT2G44120 AT2G47610 AT3G03920 AT3G09500 AT3G11510 AT3G13580 PMH1 PSRP2 CP29 AT3G53890 AT3G62870 AT4G21770 FIB2 AT5G02610 AT5G03850 AT5G16130 AT5G18380 AT5G20290 AT5G22440 RPS28 RFC3
GO:0016043 cellular component organization	2.51514e-05	148	1.49171	RPS15 TUA4 HTB1 AT1G09580 WLIM1 ACA.l SAC52 HMGA AT1G18540 TUB5 ROP2 AT1G22700 RP1 TUA2 GDC1 MVP1 AT1G57620 RPL3B P40 AT1G74050 AT1G74060 ATMAP65-6 CLASP TIM10 TUB7 CDT1A AT2G36160 RPS5B AT2G38370 RPL23AA AT2G40480 AT2G43460 PEX11D AT3G02080 SP1L3 AT3G09200 LGO AT3G11510 RPS5A TOM40 ATL5 AT3G29185 HTB9 PEX11B RPL23AB AT3G56270 AT3G59540 RS27A PUX4 TUA6 MAP65-2 AT4G28360 PFN2 AT5G03850 AT5G09510 A…
GO:0022607 cellular component assembly	2.51514e-05	63	1.95022	RPS15 HTB1 WLIM1 SAC52 AT1G18540 AT1G22700 RP1 GDC1 RPL3B P40 AT1G74050 AT1G74060 CDT1A AT2G36160 RPS5B RPL23AA AT2G43460 AT3G02080 AT3G09200 AT3G11510 RPS5A ATL5 HTB9 RPL23AB AT3G59540 RS27A PUX4 AT4G28360 PFN2 AT5G03850 AT5G09510 AUG7 RPL5B AT5G47930 NAP1;3 HTB4 AT5G61170 RPS28 CINV1 AT2G28150 AT2G43800 FUM1 AFH1 AT3G47650 MAP65-1 LecRK-I.9 HMGA NRP1 AT3G29185 EIF3G2 AT5G59410 eEF-1Bb1 RBCS1A A…
GO:0016072 rRNA metabolic process	5.71265e-05	29	2.75871	AT1G01080 AT1G08360 CRB AT1G60230 AT2G01250 PGY1 AT2G36160 AT2G39390 AT2G44120 AT2G47610 AT3G03920 AT3G09500 AT3G11510 AT3G13580 PMH1 PSRP2 CP29 AT3G53890 AT3G62870 AT4G21770 FIB2 AT5G02610 AT5G03850 AT5G16130 AT5G18380 AT5G20290 AT5G22440 RPS28 RFC3
GO:0000226 microtubule cytoskeleton organization	0.000134524	20	3.36689	TUA4 TUB5 TUA2 ATMAP65-6 CLASP TUB7 SP1L3 TUA6 MAP65-2 AUG7 TUB4 FRA1 MAP65-1 TUB2 TUB3 ROP2 TCTP MPB2C GH9A1 PFD1
GO:0009409 response to cold	0.000311573	32	2.39722	ERD6 RGA1 CIPK9 CRB mMDH1 CPN60B MDAR6 RBCS1A ABCG25 RAP2.4 PFD1 GRP7 AT2G27710 GRF3 RPL23AA AT3G11630 GRF5 PMH1 CIPK7 PSRP2 RPL23AB SAG21 ATPD DI21 2-Cys Prx B PGM LHY FAB1 CP29 SLD1 SPT HCF106
GO:0006996 organelle organization	0.00079648	95	1.54965	RPS15 TUA4 HTB1 AT1G09580 WLIM1 SAC52 HMGA AT1G18540 TUB5 ROP2 RP1 TUA2 GDC1 MVP1 AT1G57620 RPL3B P40 AT1G74050 AT1G74060 ATMAP65-6 CLASP TIM10 TUB7 AT2G36160 RPS5B AT2G38370 RPL23AA AT2G40480 PEX11D AT3G02080 SP1L3 AT3G09200 LGO AT3G11510 RPS5A TOM40 ATL5 AT3G29185 HTB9 PEX11B RPL23AB AT3G56270 RS27A PUX4 TUA6 MAP65-2 AT4G28360 PFN2 AT5G03850 AT5G09510 AUG7 RPL5B TUB4 FRA1 AT5G47930 MAP65-1 NAP1…
GO:0007017 microtubule-based process	0.000897724	22	2.78159	ARK2 TUA4 TUB5 TUA2 ATMAP65-6 CLASP TUB7 SP1L3 TUA6 MAP65-2 AUG7 TUB4 FRA1 MAP65-1 TUB2 TUB3 AT5G02370 ROP2 TCTP MPB2C GH9A1 PFD1
GO:0015979 photosynthesis	0.00146672	24	2.55931	AT1G12000 AT1G22700 LQY1 PSBW ATPD PSI-P DEG2 RBCS1A PSBX HO2 PSBTN CRD1 AT3G60750 CHLI1 AT5G27390 CHLI2 LIL3:2 TLP18.3 ABC4 AT1G71500 HCF243 RFC3 ATPC1 DEG5
GO:0007010 cytoskeleton organization	0.00159672	26	2.43468	TUA4 WLIM1 TUB5 ROP2 TUA2 ATMAP65-6 CLASP TUB7 SP1L3 TUA6 MAP65-2 PFN2 AUG7 TUB4 FRA1 MAP65-1 TUB2 TUB3 AT2G43800 AFH1 MPB2C MAP70-1 AT5G48360 TCTP GH9A1 PFD1
GO:0000463 maturation of LSU-rRNA from tricistronic rRNA transcript (SSU-rRNA 5.8S rRNA LSU-rRNA)	0.00177016	6	8.98959	AT2G01250 AT2G39390 AT2G44120 AT3G09500 AT3G13580 AT5G02610
GO:0009266 response to temperature stimulus	0.00184517	42	1.94219	ERD6 RGA1 Tudor2 CIPK9 APX1 CRB mMDH1 CPN60B MDAR6 RBCS1A ABCG25 RAP2.4 PFD1 GRP7 AT2G27710 XBAT31 GRF3 RPL23AA ARA4 GAPC1 AT3G11630 GRF5 PMH1 CIPK7 PSRP2 RPL23AB SAG21 ATPD DI21 SUMO1 HSC70-1 2-Cys Prx B PGM AT5G56040 HEC1 LHY FAB1 CP29 SLD1 SPT HCF106 RBP47A
GO:0006775 fat-soluble vitamin metabolic process	0.00224781	6	8.56151	ABC4 MENG G-TMT APG1 LIL3:2 ECHID
GO:0042362 fat-soluble vitamin biosynthetic process	0.00224781	6	8.56151	ABC4 MENG G-TMT APG1 LIL3:2 ECHID
GO:0044283 small molecule biosynthetic process	0.00276653	46	1.84033	PAI1 MENG ECHID ABC4 FAB1 AT2G17630 BIO2 AT2G45300 SHM4 PGI1 DJ1C VAT1 ATMS1 BIO1 Mik AT1G70480 ABI4 CAC2 LIL3:2 PLR1 FATB ACP3 G-TMT AT2G22230 FAD3 ADK1 FAD2 AT3G20390 APG1 ACP4 IMPL2 CAC1 GME AT5G51110 AT1G66430 LAG1 RSW10 PMM RFC3 GAE6 ROC4 Tudor2 bHLH093 FBA8 FBA2 GAPC1
GO:0042221 response to chemical	0.00317554	141	1.36691	AT1G25550 AT1G66180 AT1G67360 AT1G68670 RHA2B ERD15 LBD41 STY46 AT5G15120 AT5G19120 AT5G47060 APX1 AT1G12000 NRT1.1 GAI PIN7 RGL1 PIN3 RGA1 PYL4 RGL2 PRXQ SOS5 APX3 BRI1 HSC70-1 PMSR2 BIP1 BIP2 RCAR3 CNX1 BAM1 ERD6 ABCG25 GAPC1 NDPK1 DI21 CML43 AT1G11670 BES1 AT1G45207 TTL1 AT1G57720 AT1G67590 CRF10 AT1G73570 BZR1 HB33 NIA1 RAP2.4 AT2G22420 IAA8 ETT AUX1 ABI4 ERS1 IAA16 AT3G11630 RAP2.2 PAP1 ERF7…
GO:1901700 response to oxygen-containing compound	0.00379401	85	1.517	APX1 AT1G12000 NRT1.1 GAI RGL1 RGA1 PYL4 RGL2 SOS5 APX3 RCAR3 ERD6 ABCG25 GAPC1 NDPK1 DI21 BES1 AT1G45207 TTL1 AT1G67590 BZR1 HB33 RHA2B ABI4 AT4G36970 BRI1 HB23 SAL1 CIPK9 CRB ATARCA CINV1 RACK1B_AT AT1G66180 LBD40 RAP2.4 GRP7 SBE2.1 GRF3 ADK1 GRF5 PAP17 RACK1C_AT AT3G43670 PSRP2 ROC4 AT3G63210 SAG21 AT4G34760 STY46 FBA2 ASG1 AT5G47060 NDPK2 iPGAM2 BIM1 THE1 AVP1 LYK3 AT1G67360 AT1G68670 ZFHD1 E…
GO:0032502 developmental process	0.00388328	148	1.34757	GAI ROP2 TCP24 RGL1 RGA1 COL3 KUP3 RGL2 GATA1 HDA3 SOS5 GATA4 AT4G16141 GATA9 GATA3 GATA12 FLA1 GATA5 CALS1 MGP2 AT1G34640 EXPA1 EXPA15 ALE2 AT2G28150 PHB GRF3 EXP3 AT2G46780 GRF5 BB CIB1 AP2 GRF2 LNG1 SS1 BAM1 SAG21 GSO1 CRF2 ASP3 ALP LHY ATARCA AT1G21920 RACK1B_AT AT1G51570 AT1G73600 PGY1 ETT AUX1 WIH2 PP2A-3 iPGAM2 RACK1C_AT TSO1 AT3G24240 ABCB19 MYC4 AT4G26540 MAP65-2 NPY5 ROPGEF1 BRI1 CPD AT…
GO:0006766 vitamin metabolic process	0.00397985	13	3.47811	ABC4 BIO2 SHM4 BIO1 ABI4 PLR1 MENG G-TMT APG1 GME LIL3:2 PMM ECHID
GO:0009110 vitamin biosynthetic process	0.00428274	12	3.66922	ABC4 BIO2 BIO1 ABI4 PLR1 MENG G-TMT APG1 GME LIL3:2 PMM ECHID
GO:0010187 negative regulation of seed germination	0.00442881	6	7.49132	GAI RGL1 RGA1 RGL2 SPT HSC70-1
GO:0009926 auxin polar transport	0.00501496	12	3.59584	PIN7 PIN3 ACA.l AVP1 PATL2 AT3G51670 HEC1 NRT1.1 LAG1 ABCB19 ROPGEF1 AUX1
GO:0043410 positive regulation of MAPK cascade	0.00564348	3	22.474	ATARCA RACK1B_AT RACK1C_AT
GO:0090696 post-embryonic plant organ development	0.0057278	18	2.68346	PGY1 AUX1 MAP65-2 MAP65-1 NRT1.1 PIP5K2 IAA8 ABI4 TCTP RFC3 XPL1 TSO1 ABCB19 PFN2 AP2 BRI1 CPD HEC1
GO:0033014 tetrapyrrole biosynthetic process	0.00638438	10	4.04936	CRD1 CHLI1 CHLI2 HEMA1 GSA2 G4 CHLM LIL3:2 HO2 AT2G40400
GO:0006163 purine nucleotide metabolic process	0.00787692	19	2.5304	AT1G63660 NUDX1 MVD1 GAPC1 FBA8 ATPC1 ATPD PGI1 FBA2 HINT3 AT5G56350 AT1G12000 iPGAM2 ADK1 NDPK1 NDPK3 CAC2 NDPK2 LPD1
GO:0015995 chlorophyll biosynthetic process	0.00953241	9	4.21387	CRD1 CHLI1 CHLI2 HEMA1 GSA2 G4 CHLM LIL3:2 AT2G40400
GO:0006006 glucose metabolic process	0.0109183	8	4.61005	AT3G47800 PGI1 GAPC1 iPGAM2 PGM AT1G01320 FBA8 FBA2
GO:0016051 carbohydrate biosynthetic process	0.0124021	26	2.09435	AT1G27930 PGI1 CESA1 CESA5 ABI4 CALS1 LGT9 AT1G66430 RBCS1A LGT8 AT2G22230 FEI2 SBE2.1 AT3G60750 IMPL2 SS1 GME eEF-1Bb1 RSW10 PMM AT5G20950 GH9A1 PGM FBA8 FBA2 GAPC1
GO:0006165 nucleoside diphosphate phosphorylation	0.0124285	10	3.69942	GAPC1 FBA8 PGI1 FBA2 AT5G56350 NDPK1 AT1G12000 iPGAM2 NDPK3 NDPK2
GO:0006796 phosphate-containing compound metabolic process	0.0128214	102	1.39628	GSK1 ALE2 PDK1 CIPK9 ATARCA PIP5K1 AT1G30820 RACK1B_AT AT1G49580 AT1G63660 NUDX1 CYCD1;1 PIP5K2 NHO1 AT1G80640 PLL4 PYL4 MVD1 PP2A-3 GAPC1 SRF7 AT3G16560 RACK1C_AT CIPK7 FBA8 AT3G60750 ATPC1 ATPD PGI1 DJ1C FBA2 SNRK2.1 PPa6 GPDHp HINT3 RCAR3 THE1 AT5G56350 Mik AT1G73600 SKdZeta AT2G45670 PP2C52 NDPK1 STY46 PLR1 AT1G01100 PHYA AT1G10850 AT1G12000 AT1G21920 AT1G25320 AT1G27570 ATS1 RKL1 LYK3 TMK1 A…
GO:0009150 purine ribonucleotide metabolic process	0.0128345	18	2.4856	AT1G63660 MVD1 GAPC1 FBA8 ATPC1 ATPD PGI1 FBA2 HINT3 AT5G56350 AT1G12000 iPGAM2 ADK1 NDPK1 NDPK3 CAC2 NDPK2 LPD1
GO:0046939 nucleotide phosphorylation	0.0144494	10	3.61028	GAPC1 FBA8 PGI1 FBA2 AT5G56350 NDPK1 AT1G12000 iPGAM2 NDPK3 NDPK2
GO:0009416 response to light stimulus	0.0146467	44	1.70566	PHYA BES1 ROP2 PIN3 CIB1 HB23 SIGF AT3G14870 GAI AT1G66180 EXPA1 RAP2.4 RGA1 SBE2.1 EXP3 RPL23AA ERD15 RPL23AB GATA4 SAG21 XTH15 ACP4 GATA9 GATA12 LHY AT1G21920 iPGAM2 BRI1 CPD PRIN2 NRT1.1 SAC52 NIA1 COL3 JAR1 ABCB19 ROC4 AT4G00990 BBX28 SPT HLS1 BIM1 AT5G23280 NDPK2
GO:0005996 monosaccharide metabolic process	0.0160488	16	2.59159	AT1G66430 FUC1 PMM AT3G47800 PGI1 ABI4 AT2G44500 GAPC1 iPGAM2 AT3G30300 GME PGM AT1G01320 CRB FBA8 FBA2
GO:0071555 cell wall organization	0.0168927	33	1.85875	CALS1 LGT9 MAP70-1 XYL1 EXPA1 LGT8 EXPA15 AT2G26440 EXP3 AT2G44500 CSLC6 PME3 AT3G24480 XTH15 AT4G18670 GSO1 SHV3 CESA1 CESA5 GATA12 BG_PPAP GSO2 FRA1 GH9A1 ROPGAP3 MAN7 AVP1 AT1G27930 eEF-1Bb1 FEI2 PMR6 PDCB1 SLP2
GO:0009259 ribonucleotide metabolic process	0.017304	19	2.34297	AT1G30820 AT1G63660 MVD1 GAPC1 FBA8 ATPC1 ATPD PGI1 FBA2 HINT3 AT5G56350 AT1G12000 iPGAM2 ADK1 NDPK1 NDPK3 CAC2 NDPK2 LPD1
GO:0006779 porphyrin-containing compound biosynthetic process	0.0176092	9	3.79842	CRD1 CHLI1 CHLI2 HEMA1 GSA2 G4 CHLM LIL3:2 AT2G40400
GO:0045229 external encapsulating structure organization	0.0177394	35	1.81137	CALS1 LGT9 MAP70-1 XYL1 EXPA1 LGT8 EXPA15 AT2G26440 EXP3 AT2G44500 CSLC6 PME3 AT3G24480 XTH15 AT4G18670 GSO1 SHV3 CESA1 CESA5 GATA12 BG_PPAP GSO2 FRA1 GH9A1 ROPGAP3 MAN7 AVP1 AT1G27930 eEF-1Bb1 FEI2 PMR6 BRI1 CPD PDCB1 SLP2
GO:0099402 plant organ development	0.0181498	60	1.5446	FLA1 AT1G34640 AT2G28150 GRF3 GRF5 GRF2 SAG21 CRF2 ASP3 GAI RACK1B_AT RGA1 PGY1 PHB AUX1 PP2A-3 RACK1C_AT AT3G24240 ABCB19 AT4G26540 MAP65-2 AP2 MAP65-1 AT5G56040 BAM1 ARK2 NRT1.1 AVP1 ROP2 TCP24 CINV1 AT1G60160 PIN3 BZR1 PIP5K2 AT2G19730 IAA8 PLL4 ABI4 CSLC6 NAC053 TCTP RFC3 XPL1 TSO1 ATL5 HDA3 BB RPS13A GSO1 SHV3 PFN2 SPT BRI1 CPD RPL5B GSO2 CRF3 HEC1 LBD37
GO:0006228 UTP biosynthetic process	0.0182762	3	14.9826	NDPK1 NDPK3 NDPK2
GO:0009938 negative regulation of gibberellic acid mediated signaling pathway	0.0182762	4	9.22009	GAI RGL1 RGA1 RGL2
GO:0010206 photosystem II repair	0.0182762	4	9.22009	LQY1 DEG2 TLP18.3 DEG5
GO:0015866 ADP transport	0.0182762	4	9.22009	ADNT1 ATNTT2 NTT1 AAC1
GO:0019318 hexose metabolic process	0.0182762	13	2.84342	AT1G66430 FUC1 PMM AT3G47800 PGI1 AT2G44500 GAPC1 iPGAM2 AT3G30300 PGM AT1G01320 FBA8 FBA2
GO:0043433 negative regulation of DNA-binding transcription factor activity	0.0182762	3	14.9826	AT1G28280 LHY SUMO1
GO:0044281 small molecule metabolic process	0.0182762	86	1.42141	c-NAD-MDH1 PAI1 MENG AT1G30820 ECHID ABC4 AT1G63660 AT1G66430 NUDX1 FAB1 NIA1 NHO1 AT2G17630 GLDP2 FUC1 MVD1 BIO2 AT2G45300 PMM FUM1 GAPC1 AT3G05190 AT3G47800 FBA8 FAP1 ATPC1 ATPD SHM4 PGI1 DJ1C FBA2 VAT1 ATMS1 HINT3 AT5G56350 BIO1 Mik AT1G70480 ABI4 AT2G45670 JAR1 NDPK1 CAC2 LIL3:2 PLR1 FATB AT1G12000 NRT1.1 AAE1 mMDH1 ACP3 G-TMT NRT1:2 AT2G22230 FAD3 ASP1 AT2G44500 iPGAM2 ADK1 FAD2 AT3G20390 AT…
GO:0046051 UTP metabolic process	0.0182762	3	14.9826	NDPK1 NDPK3 NDPK2
GO:0090391 granum assembly	0.0182762	3	14.9826	GDC1 PSI-P AT4G01150
GO:0000910 cytokinesis	0.018553	11	3.16941	MAP65-2 CESA1 CESA5 MAP65-1 AT3G29185 TSO1 RAB11c GAI AT1G76670 RGA1 RPS13A
GO:0006793 phosphorus metabolic process	0.018689	102	1.36938	GSK1 ALE2 PDK1 CIPK9 ATARCA PIP5K1 AT1G30820 RACK1B_AT AT1G49580 AT1G63660 NUDX1 CYCD1;1 PIP5K2 NHO1 AT1G80640 PLL4 PYL4 MVD1 PP2A-3 GAPC1 SRF7 AT3G16560 RACK1C_AT CIPK7 FBA8 AT3G60750 ATPC1 ATPD PGI1 DJ1C FBA2 SNRK2.1 PPa6 GPDHp HINT3 RCAR3 THE1 AT5G56350 Mik AT1G73600 SKdZeta AT2G45670 PP2C52 NDPK1 STY46 PLR1 AT1G01100 PHYA AT1G10850 AT1G12000 AT1G21920 AT1G25320 AT1G27570 ATS1 RKL1 LYK3 TMK1 A…
GO:0032870 cellular response to hormone stimulus	0.018689	56	1.55953	GAI PIN7 RGL1 PIN3 RGA1 PYL4 RGL2 SOS5 BRI1 RCAR3 BAM1 ABCG25 NRT1.1 BES1 TTL1 CRF10 BZR1 HB33 RAP2.4 RHA2B IAA8 ETT AUX1 ABI4 ERS1 IAA16 RAP2.2 PAP1 ERF7 CRF11 ABCB19 TET3 CRF2 AT4G34760 ARF8 HB23 ATAUX2-11 AFB5 CRF3 EOL2 SAL1 ATARCA RACK1B_AT JAR1 RACK1C_AT PATL2 AT3G51670 BIM1 LYK3 TTL3 HLS1 LecRK-I.9 NDPK2 GSK1 SKdZeta PFD1
GO:0048856 anatomical structure development	0.0190319	136	1.30201	GAI ROP2 TCP24 RGL1 RGA1 COL3 KUP3 RGL2 HDA3 SOS5 FLA1 CALS1 MGP2 AT1G34640 EXPA1 EXPA15 AT2G28150 GRF3 EXP3 GRF5 CIB1 AP2 GRF2 LNG1 SS1 SAG21 GSO1 CRF2 ASP3 LHY ATARCA AT1G21920 RACK1B_AT AT1G51570 AT1G73600 PGY1 ETT PHB AUX1 WIH2 PP2A-3 iPGAM2 RACK1C_AT TSO1 AT3G24240 ABCB19 MYC4 AT4G26540 MAP65-2 NPY5 ROPGEF1 BRI1 CPD AT5G19740 ARF8 RPS10B THE1 MAP65-1 AT5G56040 BAM1 MAN7 HEC1 ARK2 emb2394 APX…
GO:0009314 response to radiation	0.0200035	44	1.65637	PHYA BES1 ROP2 PIN3 CIB1 HB23 SIGF AT3G14870 GAI AT1G66180 EXPA1 RAP2.4 RGA1 SBE2.1 EXP3 RPL23AA ERD15 RPL23AB GATA4 SAG21 XTH15 ACP4 GATA9 GATA12 LHY AT1G21920 iPGAM2 BRI1 CPD PRIN2 NRT1.1 SAC52 NIA1 COL3 JAR1 ABCB19 ROC4 AT4G00990 BBX28 SPT HLS1 BIM1 AT5G23280 NDPK2
GO:0072521 purine-containing compound metabolic process	0.0200035	19	2.26829	AT1G63660 NUDX1 MVD1 GAPC1 FBA8 ATPC1 ATPD PGI1 FBA2 HINT3 AT5G56350 AT1G12000 iPGAM2 ADK1 NDPK1 NDPK3 CAC2 NDPK2 LPD1
GO:2000377 regulation of reactive oxygen species metabolic process	0.0200035	8	3.99537	GAI RGL1 RGA1 NRAMP3 RGL2 JAR1 NAC053 HCF106
GO:0006820 anion transport	0.0200652	21	2.16244	MSL6 AT2G03240 PHT3;1 NRT1:2 ABCG25 AT1G76670 BASS2 ANTR2 ADNT1 AT5G17630 AT5G19760 GTR2 ATNTT2 AT1G64650 NTT1 VDAC1 AAC1 AT4G27720 VDAC4 PROT1 NRT1.1
GO:0071495 cellular response to endogenous stimulus	0.0201647	57	1.54293	GAI PIN7 RGL1 PIN3 RGA1 PYL4 RGL2 SOS5 BRI1 RCAR3 BAM1 ABCG25 NRT1.1 BES1 TTL1 CRF10 BZR1 HB33 RAP2.4 RHA2B IAA8 ETT AUX1 ABI4 ERS1 IAA16 RAP2.2 PAP1 ERF7 CRF11 ABCB19 TET3 CRF2 AT4G34760 ARF8 HB23 ATAUX2-11 AFB5 CRF3 EOL2 SAL1 ATARCA RACK1B_AT JAR1 RACK1C_AT PATL2 AT3G51670 BIM1 LYK3 TTL3 MYC4 HLS1 LecRK-I.9 NDPK2 GSK1 SKdZeta PFD1
GO:0019693 ribose phosphate metabolic process	0.0202763	19	2.25929	AT1G30820 AT1G63660 MVD1 GAPC1 FBA8 ATPC1 ATPD PGI1 FBA2 HINT3 AT5G56350 AT1G12000 iPGAM2 ADK1 NDPK1 NDPK3 CAC2 NDPK2 LPD1
GO:0002182 cytoplasmic translational elongation	0.0218695	4	8.56151	AT3G44150 AT2G27710 AT2G27720 AT3G44590
GO:0009725 response to hormone	0.0236907	78	1.42605	GAI PIN7 RGL1 PIN3 RGA1 PYL4 RGL2 SOS5 BRI1 RCAR3 BAM1 ABCG25 DI21 NRT1.1 BES1 TTL1 CRF10 BZR1 HB33 RAP2.4 RHA2B IAA8 ETT AUX1 ABI4 ERS1 IAA16 RAP2.2 PAP1 ERF7 CRF11 ABCB19 TET3 CRF2 AT4G34760 ARF8 HB23 ATAUX2-11 AFB5 CRF3 EOL2 SAL1 ERD6 ATARCA RACK1B_AT LBD40 GRF3 JAR1 GRF5 RACK1C_AT AT3G43670 ROC4 AT3G63210 SAG21 STY46 FBA2 ASG1 PATL2 iPGAM2 AT3G51670 BIM1 THE1 LYK3 AT1G68670 AT2G40400 TTL3 EXO…
GO:0090351 seedling development	0.0236907	16	2.42144	GAI RGL1 RGA1 RGL2 ATARCA RACK1B_AT RACK1C_AT SIGF PAP15 PSRP2 BBX28 SPT BRI1 HSC70-1 Tudor2 MAN7
GO:0009719 response to endogenous stimulus	0.0250167	79	1.41837	GAI PIN7 RGL1 PIN3 RGA1 PYL4 RGL2 SOS5 BRI1 RCAR3 BAM1 ABCG25 DI21 NRT1.1 BES1 TTL1 CRF10 BZR1 HB33 RAP2.4 RHA2B IAA8 ETT AUX1 ABI4 ERS1 IAA16 RAP2.2 PAP1 ERF7 CRF11 ABCB19 TET3 CRF2 AT4G34760 ARF8 HB23 ATAUX2-11 AFB5 CRF3 EOL2 SAL1 ERD6 ATARCA RACK1B_AT LBD40 GRF3 JAR1 GRF5 RACK1C_AT AT3G43670 ROC4 AT3G63210 SAG21 STY46 FBA2 ASG1 PATL2 iPGAM2 AT3G51670 BIM1 THE1 LYK3 AT1G68670 AT2G40400 TTL3 EXO…
GO:0042026 protein refolding	0.0250167	6	4.99422	ATERDJ3B HSC70-1 BIP1 BIP2 CPN60B CPN60A
GO:0044375 regulation of peroxisome size	0.02549	3	12.8423	PEX11D PEX11B PXN
GO:0072344 rescue of stalled ribosome	0.02549	3	12.8423	ATARCA RACK1B_AT RACK1C_AT
GO:0006862 nucleotide transport	0.0264248	5	5.99306	AAC1 ADNT1 ATNTT2 NTT1 PXN
GO:0015867 ATP transport	0.0264248	4	7.99074	ADNT1 ATNTT2 NTT1 AAC1
GO:0080186 developmental vegetative growth	0.0264248	4	7.99074	GAI RGA1 AT1G67360 AT2G47780
GO:0060918 auxin transport	0.0272548	12	2.78747	PIN7 PIN3 AUX1 ABCB19 ACA.l AVP1 PATL2 AT3G51670 HEC1 NRT1.1 LAG1 ROPGEF1
GO:0071365 cellular response to auxin stimulus	0.0280487	20	2.1252	PIN7 PIN3 NRT1.1 IAA8 ETT AUX1 IAA16 PAP1 ABCB19 TET3 AT4G34760 ARF8 ATAUX2-11 AFB5 JAR1 PATL2 AT3G51670 TTL3 HLS1 NDPK2
GO:0071554 cell wall organization or biogenesis	0.02813	39	1.66949	AT1G27930 AT1G78060 CESA1 CESA5 AT5G10560 XYL1 CALS1 LGT9 MAP70-1 EXPA1 LGT8 EXPA15 AT2G26440 EXP3 AT2G44500 CSLC6 PME3 AT3G24480 XTH15 AT4G18670 GSO1 SHV3 GATA12 BG_PPAP GSO2 FRA1 GH9A1 ROPGAP3 MAN7 AVP1 eEF-1Bb1 AT1G76670 FEI2 DWF1 PMR6 MYC4 AT5G20950 PDCB1 SLP2
GO:0009791 post-embryonic development	0.0288982	77	1.41294	GAI RGL1 RGA1 COL3 RGL2 HDA3 SOS5 AT1G34640 CIB1 AP2 SS1 LHY ATARCA AT1G21920 RACK1B_AT PGY1 ETT PHB AUX1 RACK1C_AT TSO1 ABCB19 MYC4 MAP65-2 NPY5 BRI1 CPD ARF8 MAP65-1 BAM1 MAN7 HEC1 emb2394 APX1 PHYA NRT1.1 PIN7 RPL27AB RPL21C AT1G60160 ABCG25 FAB1 BZR1 PIP5K2 ALE2 GRP7 AT2G22420 IAA8 CPN60A AT2G34480 FEI2 GRF3 SIGF ABI4 JAR1 GAPC1 PAP15 TCTP RFC3 XPL1 PSRP2 AT3G63210 BB AT4G00990 SAG21 MEE53 CR…
GO:0048731 system development	0.0288982	94	1.36074	GAI TCP24 RGL1 RGA1 COL3 RGL2 HDA3 SOS5 FLA1 AT1G34640 AT2G28150 GRF3 GRF5 CIB1 AP2 GRF2 SS1 SAG21 CRF2 ASP3 LHY AT1G21920 RACK1B_AT PGY1 PHB AUX1 PP2A-3 RACK1C_AT AT3G24240 ABCB19 AT4G26540 MAP65-2 NPY5 BRI1 CPD ARF8 RPS10B MAP65-1 AT5G56040 BAM1 MAN7 HEC1 ARK2 emb2394 APX1 NRT1.1 AVP1 ATARCA ROP2 PIN7 RPL27AB CINV1 RPL21C AT1G60160 PIN3 FAB1 BZR1 PIP5K2 AT2G19730 ALE2 GRP7 AT2G22420 IAA8 CPN60A…
GO:0065008 regulation of biological quality	0.0288982	51	1.54836	ACA.l ROP2 PIN7 PIN3 NRAMP3 PEX11D AT3G11630 PRXQ G3Pp1 PEX11B PFN2 HA2 CPD 2-Cys Prx B LOG8 AT5G15200 ECT3 ACHT5 GAI AT2G43800 DWF1 AFH1 LEJ1 CALS1 AUX1 LPD1 ABCB19 AT5G07020 SBE2.1 PAP17 BRI1 AVP1 PATL2 AT3G51670 RPS10B HEC1 CIPK9 NRT1.1 CAT2 AT1G68670 CLASP CPN60A PXN ACA4 TCTP LAG1 CP29 GSO1 ROPGEF1 ETT FP3
GO:0001934 positive regulation of protein phosphorylation	0.0291333	6	4.73136	ATARCA RACK1B_AT RACK1C_AT PDK1 AT1G01100 AT5G47700
GO:0009117 nucleotide metabolic process	0.0291333	21	2.06318	AT1G30820 AT1G63660 NUDX1 MVD1 GAPC1 FBA8 ATPC1 ATPD PGI1 DJ1C FBA2 HINT3 AT5G56350 NDPK1 AT1G12000 iPGAM2 ADK1 NDPK3 CAC2 NDPK2 LPD1
GO:0009132 nucleoside diphosphate metabolic process	0.0291333	10	3.08921	GAPC1 FBA8 PGI1 FBA2 AT5G56350 NDPK1 AT1G12000 iPGAM2 NDPK3 NDPK2
GO:0009914 hormone transport	0.0299554	12	2.72412	PIN7 PIN3 AUX1 ABCB19 ACA.l AVP1 PATL2 AT3G51670 HEC1 NRT1.1 LAG1 ROPGEF1
GO:0010033 response to organic substance	0.0299554	93	1.35874	AT1G12000 GAI PIN7 RGL1 PIN3 RGA1 PYL4 RGL2 SOS5 BRI1 HSC70-1 BIP1 BIP2 RCAR3 CNX1 BAM1 ABCG25 DI21 NRT1.1 BES1 TTL1 CRF10 AT1G73570 BZR1 HB33 RAP2.4 RHA2B IAA8 ETT AUX1 ABI4 ERS1 IAA16 RAP2.2 PAP1 ERF7 CRF11 ABCB19 TET3 CRF2 AT4G34760 ARF8 HB23 ATAUX2-11 AFB5 CRF3 EOL2 SAL1 CIPK9 ERD6 ATARCA RACK1B_AT AT1G56300 AT1G66180 LBD40 NHO1 SBE2.1 GRF3 JAR1 GAPC1 ADK1 GRF5 RACK1C_AT AT3G43670 ROC4 AT3G63…
GO:0034470 ncRNA processing	0.0299554	30	1.79792	AT1G01080 AT1G08360 CRB AT1G60230 AT2G01250 PGY1 AT2G36160 AT2G39390 AT2G44120 AT2G47610 AT3G03920 AT3G09500 AT3G11510 AT3G13580 PMH1 AT3G44150 PSRP2 CP29 AT3G53890 AT3G62870 AT4G21770 FIB2 AT5G02610 AT5G03850 AT5G16130 AT5G18380 AT5G20290 AT5G22440 RPS28 RFC3
GO:2000033 regulation of seed dormancy process	0.0303612	4	7.49132	GAI RGL1 RGA1 RGL2
GO:0006183 GTP biosynthetic process	0.0321501	3	11.237	NDPK1 NDPK3 NDPK2
GO:0015711 organic anion transport	0.0321501	12	2.68346	NRT1:2 ABCG25 AT1G76670 BASS2 ANTR2 ADNT1 AT5G17630 AT5G19760 ATNTT2 NTT1 AAC1 PROT1
GO:0030091 protein repair	0.0321501	5	5.54913	LQY1 DJ1C DEG2 TLP18.3 DEG5
GO:0043408 regulation of MAPK cascade	0.0321501	3	11.237	ATARCA RACK1B_AT RACK1C_AT
GO:0046039 GTP metabolic process	0.0321501	3	11.237	NDPK1 NDPK3 NDPK2
GO:0048589 developmental growth	0.0321501	30	1.78012	KUP3 MGP2 BB LNG1 GAI RGA1 AT3G24240 AT4G26540 ROPGEF1 AT5G19740 THE1 AT5G56040 BAM1 ROP2 AT1G67360 PIN3 CLASP AT2G34480 FEI2 ABI4 AT2G47780 TCTP RFC3 XPL1 DWF1 SKU5 SHD SHV3 HLS1 GH9A1
GO:1902533 positive regulation of intracellular signal transduction	0.0321501	3	11.237	ATARCA RACK1B_AT RACK1C_AT
GO:0033993 response to lipid	0.0325621	51	1.52976	GAI RGL1 RGA1 PYL4 RGL2 SOS5 RCAR3 ABCG25 DI21 BES1 TTL1 BZR1 HB33 RHA2B ABI4 BRI1 HB23 SAL1 ERD6 ATARCA RACK1B_AT LBD40 GRF3 GRF5 RACK1C_AT AT3G43670 ROC4 AT3G63210 SAG21 AT4G34760 STY46 FBA2 ASG1 iPGAM2 BIM1 THE1 LYK3 AT1G68670 AT2G40400 TTL3 JAR1 ERF7 EXO AGG3 AT5G51110 LecRK-I.9 GSK1 SKdZeta PFD1 EXPA1 EXP3
GO:0006334 nucleosome assembly	0.0331046	6	4.49479	HTB1 HTB9 NAP1;3 HTB4 HMGA NRP1
GO:0007275 multicellular organism development	0.0331046	116	1.30089	GAI TCP24 RGL1 RGA1 COL3 RGL2 HDA3 SOS5 FLA1 AT1G34640 AT2G28150 GRF3 GRF5 CIB1 AP2 GRF2 SS1 SAG21 GSO1 CRF2 ASP3 LHY ATARCA AT1G21920 RACK1B_AT AT1G73600 PGY1 ETT PHB AUX1 WIH2 PP2A-3 iPGAM2 RACK1C_AT TSO1 AT3G24240 ABCB19 MYC4 AT4G26540 MAP65-2 NPY5 BRI1 CPD ARF8 RPS10B MAP65-1 AT5G56040 BAM1 MAN7 HEC1 ARK2 emb2394 APX1 PHYA NRT1.1 AVP1 ROP2 PIN7 RPL27AB CINV1 RPL21C AT1G60160 AT1G67360 MAP70-1…
GO:0019637 organophosphate metabolic process	0.0331046	36	1.67508	PIP5K1 AT1G30820 AT1G63660 NUDX1 PIP5K2 NHO1 MVD1 GAPC1 FBA8 AT3G60750 ATPC1 ATPD PGI1 DJ1C FBA2 GPDHp HINT3 AT5G56350 Mik AT1G73600 AT2G45670 NDPK1 PLR1 AT1G12000 ATS1 RSW10 AT2G22230 iPGAM2 ADK1 XPL1 NDPK3 IMPL2 CAC2 NDPK2 SAL1 LPD1
GO:0042327 positive regulation of phosphorylation	0.0331046	6	4.49479	ATARCA RACK1B_AT RACK1C_AT PDK1 AT1G01100 AT5G47700
GO:0048583 regulation of response to stimulus	0.0331046	42	1.60528	GAI PIN7 RGL1 PIN3 RGA1 RGL2 AT3G44330 GRP7 ATARCA RACK1B_AT ERS1 RACK1C_AT ABCB19 EOL2 AT1G21920 PTP1 MLO2 AT1G28280 LYK3 TTL1 AT1G67360 RHA2B COL3 SDF2 ETT JAR1 AT2G47780 AT3G14840 PSRP2 ATERDJ3B AT4G00990 SAG21 RLP51 BBX28 CIB1 MPB2C BIM1 AT5G18650 AT5G23280 HCF106 RCAR3 LecRK-I.9
GO:0070887 cellular response to chemical stimulus	0.0382138	82	1.37195	AT1G25550 AT1G66180 AT1G67360 AT1G68670 RHA2B ERD15 LBD41 STY46 AT5G15120 AT5G19120 AT5G47060 APX1 GAI PIN7 RGL1 PIN3 RGA1 PYL4 RGL2 PRXQ SOS5 APX3 BRI1 HSC70-1 PMSR2 BIP1 BIP2 RCAR3 BAM1 ABCG25 NDPK1 NRT1.1 BES1 TTL1 CRF10 BZR1 HB33 RAP2.4 AT2G22420 IAA8 ETT AUX1 ABI4 ERS1 IAA16 AT3G11630 RAP2.2 PAP1 ERF7 CRF11 ABCB19 TET3 LSU3 CRF2 AT4G34760 2-Cys Prx B ARF8 HB23 ATAUX2-11 AFB5 CRF3 EOL2 SAL1 C…
GO:0005975 carbohydrate metabolic process	0.0384193	58	1.46914	AT1G27930 CINV1 AT1G66430 AT1G78060 NHO1 FUC1 SBE2.1 PMM GAPC1 iPGAM2 AT3G47800 FBA8 PGI1 CESA1 FBA2 CESA5 AT5G10560 AT5G20950 PGM AT5G56350 AVP1 XYL1 ABI4 CALS1 CRB AT1G12000 LGT9 BGLU4 RBCS1A LGT8 AT2G01630 AT2G05790 AT2G22230 AT2G26440 FEI2 AT2G44500 PME3 BGLU44 GAE6 AT3G30300 PMR6 AT3G60750 XTH15 SHV3 FUC95A IMPL2 AT5G11720 AT5G12950 SS1 GME GPDHp BG_PPAP GH9A1 BGAL10 SAL1 AT1G01320 eEF-1Bb1 …
GO:0006778 porphyrin-containing compound metabolic process	0.0384193	10	2.90925	CRD1 CHLI1 CHLI2 HEMA1 HO2 GSA2 G4 CHLM LIL3:2 AT2G40400
GO:0006091 generation of precursor metabolites and energy	0.0387939	29	1.7591	c-NAD-MDH1 AT1G22700 LQY1 PSBW FUM1 GAPC1 FBA8 AT3G60750 ATPD PGI1 FBA2 CBR AT5G56350 PSI-P DEG2 ADNT1 AT1G12000 mMDH1 RSW10 SBE2.1 iPGAM2 ENODL17 AT5G15120 TLP18.3 ABC4 AT1G71500 HCF243 ATPC1 DEG5
GO:0006241 CTP biosynthetic process	0.0387939	4	6.65895	AT1G30820 NDPK1 NDPK3 NDPK2
GO:0006753 nucleoside phosphate metabolic process	0.0387939	21	1.97884	AT1G30820 AT1G63660 NUDX1 MVD1 GAPC1 FBA8 ATPC1 ATPD PGI1 DJ1C FBA2 HINT3 AT5G56350 NDPK1 AT1G12000 iPGAM2 ADK1 NDPK3 CAC2 NDPK2 LPD1
GO:0009208 pyrimidine ribonucleoside triphosphate metabolic process	0.0387939	4	6.65895	AT1G30820 NDPK1 NDPK3 NDPK2
GO:0009209 pyrimidine ribonucleoside triphosphate biosynthetic process	0.0387939	4	6.65895	AT1G30820 NDPK1 NDPK3 NDPK2
GO:0009250 glucan biosynthetic process	0.0387939	12	2.58693	CESA1 CESA5 CALS1 AT1G66430 FEI2 SBE2.1 SS1 eEF-1Bb1 RSW10 AT5G20950 GH9A1 PGM
GO:0009755 hormone-mediated signaling pathway	0.0387939	51	1.50713	GAI PIN7 RGL1 PIN3 RGA1 PYL4 RGL2 SOS5 BRI1 RCAR3 BAM1 ABCG25 NRT1.1 BES1 TTL1 CRF10 BZR1 HB33 RAP2.4 RHA2B IAA8 ETT AUX1 ABI4 ERS1 IAA16 RAP2.2 PAP1 ERF7 CRF11 ABCB19 TET3 CRF2 AT4G34760 ARF8 HB23 ATAUX2-11 AFB5 CRF3 EOL2 SAL1 BIM1 ATARCA LYK3 TTL3 JAR1 HLS1 LecRK-I.9 NDPK2 GSK1 SKdZeta
GO:0030490 maturation of SSU-rRNA	0.0387939	7	3.74566	AT2G36160 AT3G11510 AT3G53890 AT5G03850 AT5G18380 AT5G20290 RPS28
GO:0033013 tetrapyrrole metabolic process	0.0387939	10	2.88128	CRD1 CHLI1 CHLI2 HEMA1 HO2 GSA2 G4 CHLM LIL3:2 AT2G40400
GO:0045454 cell redox homeostasis	0.0387939	6	4.28076	AT3G11630 PRXQ 2-Cys Prx B ACHT5 LEJ1 LPD1
GO:0046036 CTP metabolic process	0.0387939	4	6.65895	AT1G30820 NDPK1 NDPK3 NDPK2
GO:0071310 cellular response to organic substance	0.0387939	61	1.44725	GAI PIN7 RGL1 PIN3 RGA1 PYL4 RGL2 SOS5 BRI1 HSC70-1 BIP1 BIP2 RCAR3 BAM1 ABCG25 NRT1.1 BES1 TTL1 CRF10 BZR1 HB33 RAP2.4 RHA2B IAA8 ETT AUX1 ABI4 ERS1 IAA16 RAP2.2 PAP1 ERF7 CRF11 ABCB19 TET3 CRF2 AT4G34760 ARF8 HB23 ATAUX2-11 AFB5 CRF3 EOL2 SAL1 ATARCA RACK1B_AT SBE2.1 JAR1 RACK1C_AT PATL2 AT3G51670 BIM1 LYK3 TTL3 MYC4 HLS1 LecRK-I.9 NDPK2 GSK1 SKdZeta PFD1
GO:0009772 photosynthetic electron transport in photosystem II	0.0388771	3	9.98843	ATPD ABC4 ATPC1
GO:0016052 carbohydrate catabolic process	0.0388771	20	2.00437	CINV1 AT1G78060 GAPC1 AT3G47800 FBA8 PGI1 FBA2 AT5G10560 AT5G20950 AT5G56350 XYL1 CRB AT1G12000 NHO1 AT2G26440 iPGAM2 PME3 PMR6 GH9A1 ABI4
GO:0042372 phylloquinone biosynthetic process	0.0388771	3	9.98843	ABC4 MENG ECHID
GO:0042374 phylloquinone metabolic process	0.0388771	3	9.98843	ABC4 MENG ECHID
GO:0090708 specification of plant organ axis polarity	0.0388771	3	9.98843	AT2G28150 GSO1 GSO2
GO:0042538 hyperosmotic salinity response	0.0399986	7	3.67995	GAI RGL1 RGA1 RGL2 GSK1 CESA1 GH9A1
GO:0009741 response to brassinosteroid	0.0423057	11	2.65821	BES1 BZR1 BRI1 AT4G34760 BIM1 THE1 AT2G40400 TTL3 EXO GSK1 SKdZeta
GO:0009148 pyrimidine nucleoside triphosphate biosynthetic process	0.0438384	4	6.30848	AT1G30820 NDPK1 NDPK3 NDPK2
GO:0010043 response to zinc ion	0.0438384	6	4.08618	c-NAD-MDH1 AT1G57720 GRP7 NRAMP3 AT3G09200 ATMS1
GO:0010562 positive regulation of phosphorus metabolic process	0.0438384	6	4.08618	ATARCA RACK1B_AT RACK1C_AT PDK1 AT1G01100 AT5G47700
GO:0015994 chlorophyll metabolic process	0.0438384	9	2.99653	CRD1 CHLI1 CHLI2 HEMA1 GSA2 G4 CHLM LIL3:2 AT2G40400
GO:0031114 regulation of microtubule depolymerization	0.0438384	2	19.9769	CLASP TCTP
GO:0045937 positive regulation of phosphate metabolic process	0.0438384	6	4.08618	ATARCA RACK1B_AT RACK1C_AT PDK1 AT1G01100 AT5G47700
GO:0048656 anther wall tapetum formation	0.0438384	2	19.9769	BRI1 CPD
GO:0048657 anther wall tapetum cell differentiation	0.0438384	2	19.9769	BRI1 CPD
GO:1905614 negative regulation of developmental vegetative growth	0.0438384	2	19.9769	GAI RGA1
GO:0046364 monosaccharide biosynthetic process	0.045345	7	3.5552	PGI1 ABI4 GME PMM FBA8 FBA2 GAPC1
GO:0016310 phosphorylation	0.0483711	73	1.3749	GSK1 ALE2 PDK1 CIPK9 ATARCA RACK1B_AT AT1G49580 CYCD1;1 NHO1 AT1G80640 GAPC1 SRF7 RACK1C_AT CIPK7 FBA8 PGI1 FBA2 SNRK2.1 THE1 AT5G56350 SKdZeta NDPK1 STY46 AT1G01100 PHYA AT1G10850 AT1G12000 AT1G21920 PIP5K1 AT1G25320 AT1G27570 RKL1 LYK3 TMK1 AT1G66430 AT1G67510 AT1G68400 PIP5K2 AT2G23300 AT2G27060 FEI2 ERS1 iPGAM2 AT3G08680 ADK1 AT3G14840 HCF243 RLK902 AT3G23750 AT3G24240 TMKL1 AT3G28040 AT3G533…
GO:0042371 vitamin K biosynthetic process	0.0483711	3	8.98959	ABC4 MENG ECHID
GO:0042373 vitamin K metabolic process	0.0483711	3	8.98959	ABC4 MENG ECHID
GO:0046683 response to organophosphorus	0.0483711	3	8.98959	ADK1 MYC4 LecRK-I.9
GO:0110102 ribulose bisphosphate carboxylase complex assembly	0.0483711	3	8.98959	AT3G47650 RBCS1A AT5G51110
GO:0015868 purine ribonucleotide transport	0.0491848	4	5.99306	ADNT1 ATNTT2 NTT1 AAC1
GO:0051494 negative regulation of cytoskeleton organization	0.0491848	4	5.99306	PFN2 AT2G43800 AFH1 CLASP
GO:1901879 regulation of protein depolymerization	0.0491848	4	5.99306	AT2G43800 AFH1 CLASP TCTP
GO:1902904 negative regulation of supramolecular fiber organization	0.0491848	4	5.99306	PFN2 AT2G43800 AFH1 CLASP
GO:0006073 cellular glucan metabolic process	0.0508699	17	2.06239	SBE2.1 CESA1 CESA5 CALS1 AT1G66430 FEI2 XTH15 SS1 GH9A1 AVP1 eEF-1Bb1 XYL1 RSW10 PGI1 AT5G20950 PGM ABI4
GO:1902903 regulation of supramolecular fiber organization	0.0508699	6	3.90852	PFN2 AT2G43800 AFH1 MAP65-1 CLASP TCTP
GO:0019684 photosynthesis light reaction	0.0510031	12	2.42962	AT1G22700 LQY1 PSBW ATPD PSI-P DEG2 TLP18.3 ABC4 AT1G71500 HCF243 ATPC1 DEG5
GO:0065001 specification of axis polarity	0.0551437	5	4.5402	AT2G28150 PHB HDA3 GSO1 GSO2
GO:0009845 seed germination	0.0553887	13	2.30502	GAI RGL1 RGA1 RGL2 ATARCA RACK1B_AT RACK1C_AT PAP15 PSRP2 SPT HSC70-1 Tudor2 MAN7
GO:0043622 cortical microtubule organization	0.0553887	6	3.82536	SP1L3 CLASP MPB2C GH9A1 MAP65-1 PFD1
GO:0009739 response to gibberellin	0.0554819	12	2.39722	GAI RGL1 RGA1 RGL2 HB23 ATARCA LBD40 GRF3 GRF5 PFD1 EXPA1 EXP3
GO:0009147 pyrimidine nucleoside triphosphate metabolic process	0.0558293	4	5.70767	AT1G30820 NDPK1 NDPK3 NDPK2
GO:0015865 purine nucleotide transport	0.0558293	4	5.70767	AAC1 ADNT1 ATNTT2 NTT1
GO:0051503 adenine nucleotide transport	0.0558293	4	5.70767	ADNT1 ATNTT2 NTT1 AAC1
GO:0019752 carboxylic acid metabolic process	0.0562412	51	1.45963	c-NAD-MDH1 PAI1 FAB1 AT2G17630 GLDP2 BIO2 AT2G45300 FUM1 GAPC1 AT3G05190 FBA8 FAP1 SHM4 PGI1 DJ1C FBA2 VAT1 ATMS1 AT5G56350 BIO1 AT1G70480 ABI4 AT2G45670 JAR1 CAC2 FATB AT1G12000 AAE1 AT1G30820 mMDH1 ACP3 AT1G63660 AT2G22230 FAD3 ASP1 iPGAM2 FAD2 AT3G20390 ACP4 IMPL2 ASP3 CAC1 GME AT1G66430 LAG1 CINV1 PMM RFC3 GAE6 ROC4 LPD1
GO:0030865 cortical cytoskeleton organization	0.0578965	7	3.32948	ROP2 SP1L3 CLASP MPB2C GH9A1 MAP65-1 PFD1
GO:0009958 positive gravitropism	0.0597599	5	4.40666	NPY5 PIN3 PIP5K2 AUX1 ABCB19
GO:0044042 glucan metabolic process	0.0601289	17	2.01348	SBE2.1 CESA1 CESA5 AT5G20950 CALS1 AT1G66430 FEI2 XTH15 SS1 GH9A1 AVP1 eEF-1Bb1 XYL1 RSW10 PGI1 PGM ABI4
GO:0007389 pattern specification process	0.0606109	15	2.12019	AT2G28150 GAI RGA1 PIN7 MAP70-1 AT2G19730 PHB TTL3 ATL5 HDA3 GSO1 AP2 MPB2C RPL5B GSO2
GO:0048364 root development	0.0610471	33	1.61051	FLA1 AT2G28150 CRF2 RACK1B_AT AUX1 PP2A-3 RACK1C_AT AT3G24240 AT4G26540 MAP65-2 MAP65-1 AT5G56040 ARK2 NRT1.1 ROP2 CINV1 PIN3 PIP5K2 IAA8 GRF3 ABI4 TCTP RFC3 XPL1 ATL5 ABCB19 HDA3 SAG21 GSO1 SHV3 PFN2 GRF2 GSO2
GO:0010075 regulation of meristem growth	0.0611279	7	3.27745	AT3G24240 AT4G26540 AT5G19740 AT5G56040 BAM1 RFC3 SHD
GO:0015748 organophosphate ester transport	0.0611279	7	3.27745	ACA.l AAC1 ADNT1 AT5G17630 ATNTT2 NTT1 PXN
GO:0022622 root system development	0.0615085	33	1.60789	FLA1 AT2G28150 CRF2 RACK1B_AT AUX1 PP2A-3 RACK1C_AT AT3G24240 AT4G26540 MAP65-2 MAP65-1 AT5G56040 ARK2 NRT1.1 ROP2 CINV1 PIN3 PIP5K2 IAA8 GRF3 ABI4 TCTP RFC3 XPL1 ATL5 ABCB19 HDA3 SAG21 GSO1 SHV3 PFN2 GRF2 GSO2
GO:0034728 nucleosome organization	0.0625719	6	3.66922	HTB1 HTB9 NAP1;3 HTB4 HMGA NRP1
GO:0051493 regulation of cytoskeleton organization	0.0625719	8	2.95954	ROP2 PFN2 AT2G43800 AFH1 MPB2C MAP65-1 CLASP TCTP
GO:2000034 regulation of seed maturation	0.0625719	4	5.44824	GAI RGL1 RGA1 RGL2
GO:0048528 post-embryonic root development	0.0658171	12	2.31989	AUX1 MAP65-2 MAP65-1 NRT1.1 PIP5K2 IAA8 ABI4 TCTP RFC3 XPL1 ABCB19 PFN2
GO:0035266 meristem growth	0.0666546	8	2.92344	AT3G24240 AT4G26540 AT5G19740 AT5G56040 BAM1 ABI4 RFC3 SHD
GO:0048646 anatomical structure formation involved in morphogenesis	0.0680079	15	2.08092	TCP24 EXPA1 EXPA15 EXP3 GSO1 AUX1 RPS10B PIP5K2 ALE2 IAA8 ABCB19 AP2 BRI1 CPD HEC1
GO:0006949 syncytium formation	0.068648	3	7.49132	EXPA1 EXPA15 EXP3
GO:0010189 vitamin E biosynthetic process	0.068648	3	7.49132	G-TMT APG1 LIL3:2
GO:0016053 organic acid biosynthetic process	0.068648	31	1.61833	PAI1 FAB1 AT2G17630 BIO2 AT2G45300 SHM4 DJ1C VAT1 ATMS1 BIO1 AT1G70480 ABI4 CAC2 FATB ACP3 AT2G22230 FAD3 FAD2 AT3G20390 ACP4 IMPL2 CAC1 GME AT1G66430 LAG1 PMM RFC3 GAE6 ROC4 Tudor2 bHLH093
GO:0042360 vitamin E metabolic process	0.068648	3	7.49132	G-TMT APG1 LIL3:2
GO:0044264 cellular polysaccharide metabolic process	0.068648	20	1.84971	AT1G27930 AT1G78060 SBE2.1 CESA1 CESA5 AT5G10560 XYL1 CALS1 AT1G66430 FEI2 XTH15 SS1 GH9A1 AVP1 eEF-1Bb1 RSW10 PGI1 AT5G20950 PGM ABI4
GO:0048455 stamen formation	0.068648	2	14.9826	BRI1 CPD
GO:0051090 regulation of DNA-binding transcription factor activity	0.068648	3	7.49132	AT1G28280 LHY SUMO1
GO:0051644 plastid localization	0.068648	5	4.16185	AT2G38370 AT2G40480 AT3G56270 AT1G01320 RFC3
GO:1905613 regulation of developmental vegetative growth	0.068648	2	14.9826	GAI RGA1
GO:0009629 response to gravity	0.0698134	9	2.67017	AT3G14870 NPY5 PHYA PIN3 PIP5K2 AUX1 ABCB19 TUA6 PGM
GO:0009144 purine nucleoside triphosphate metabolic process	0.070085	6	3.52533	NUDX1 ATPC1 ATPD NDPK1 NDPK3 NDPK2
GO:0010162 seed dormancy process	0.070085	6	3.52533	GAI RGL1 RGA1 RGL2 HDA3 AT3G63210
GO:0022611 dormancy process	0.070085	6	3.52533	GAI RGL1 RGA1 RGL2 HDA3 AT3G63210
GO:0097435 supramolecular fiber organization	0.0710523	13	2.18848	WLIM1 ROP2 SP1L3 PFN2 CLASP AT2G43800 AFH1 MAP65-1 AT5G48360 TCTP MPB2C GH9A1 PFD1
GO:0006082 organic acid metabolic process	0.0724368	57	1.39773	c-NAD-MDH1 PAI1 FAB1 NIA1 AT2G17630 GLDP2 BIO2 AT2G45300 FUM1 GAPC1 AT3G05190 FBA8 FAP1 SHM4 PGI1 DJ1C FBA2 VAT1 ATMS1 AT5G56350 BIO1 AT1G70480 ABI4 AT2G45670 JAR1 CAC2 FATB AT1G12000 NRT1.1 AAE1 AT1G30820 mMDH1 ACP3 AT1G63660 NRT1:2 AT2G22230 FAD3 ASP1 iPGAM2 FAD2 AT3G20390 ACP4 IMPL2 ASP3 CAC1 GME AT1G66430 LAG1 CINV1 WRKY21 PMM RFC3 GAE6 ROC4 Tudor2 bHLH093 LPD1
GO:0044262 cellular carbohydrate metabolic process	0.0748525	28	1.64515	AT1G27930 CINV1 AT1G78060 NHO1 SBE2.1 iPGAM2 CESA1 CESA5 AT5G10560 AVP1 XYL1 CALS1 AT1G12000 AT1G66430 FEI2 XTH15 SHV3 IMPL2 SS1 GH9A1 SAL1 AT1G01320 eEF-1Bb1 RSW10 PGI1 AT5G20950 PGM ABI4
GO:0006972 hyperosmotic response	0.0753403	7	3.08466	GAI RGL1 RGA1 RGL2 GSK1 CESA1 GH9A1
GO:0048638 regulation of developmental growth	0.0762862	13	2.16416	BB LNG1 GAI RGA1 AT3G24240 AT4G26540 ROPGEF1 AT5G19740 AT5G56040 BAM1 TCTP RFC3 SHD
GO:0009937 regulation of gibberellic acid mediated signaling pathway	0.076462	4	4.99422	GAI RGL1 RGA1 RGL2
GO:0048449 floral organ formation	0.076462	4	4.99422	AP2 BRI1 CPD HEC1
GO:0043436 oxoacid metabolic process	0.0775195	55	1.40025	c-NAD-MDH1 PAI1 FAB1 NIA1 AT2G17630 GLDP2 BIO2 AT2G45300 FUM1 GAPC1 AT3G05190 FBA8 FAP1 SHM4 PGI1 DJ1C FBA2 VAT1 ATMS1 AT5G56350 BIO1 AT1G70480 ABI4 AT2G45670 JAR1 CAC2 FATB AT1G12000 NRT1.1 AAE1 AT1G30820 mMDH1 ACP3 AT1G63660 NRT1:2 AT2G22230 FAD3 ASP1 iPGAM2 FAD2 AT3G20390 ACP4 IMPL2 ASP3 CAC1 GME AT1G66430 LAG1 CINV1 WRKY21 PMM RFC3 GAE6 ROC4 LPD1
GO:0009734 auxin-activated signaling pathway	0.0791431	17	1.9223	PIN7 PIN3 NRT1.1 IAA8 ETT AUX1 IAA16 PAP1 ABCB19 TET3 AT4G34760 ARF8 ATAUX2-11 AFB5 TTL3 HLS1 NDPK2
GO:0072330 monocarboxylic acid biosynthetic process	0.0791431	17	1.9223	FAB1 BIO2 DJ1C BIO1 AT1G70480 CAC2 FATB ACP3 AT2G22230 FAD3 FAD2 ACP4 CAC1 AT1G66430 LAG1 RFC3 GAE6
GO:0000462 maturation of SSU-rRNA from tricistronic rRNA transcript (SSU-rRNA 5.8S rRNA LSU-rRNA)	0.0798945	5	3.9428	AT2G36160 AT3G11510 AT3G53890 AT5G18380 AT5G20290
GO:0031110 regulation of microtubule polymerization or depolymerization	0.0798945	3	6.91507	MAP65-1 CLASP TCTP
GO:1905393 plant organ formation	0.0798945	10	2.4362	TCP24 AUX1 RPS10B PIP5K2 ALE2 IAA8 AP2 BRI1 CPD HEC1
GO:0009658 chloroplast organization	0.0817432	16	1.95692	GDC1 AT2G38370 AT2G40480 AT3G29185 AT3G56270 AT3G53890 STY46 CRB RPL21C CPN60A CDT1A PSI-P DEG2 CRD1 AT4G01150 DJ1C
GO:0048581 negative regulation of post-embryonic development	0.0820784	9	2.56845	GAI RGL1 RGA1 RGL2 ABCG25 IAA8 BBX28 SPT HSC70-1
GO:0032535 regulation of cellular component size	0.0824914	7	2.99653	PEX11D PEX11B PFN2 AT2G43800 AFH1 PXN ABCB19
GO:0051241 negative regulation of multicellular organismal process	0.0824914	10	2.41656	GAI RGL1 RGA1 RGL2 BB ABCG25 IAA8 BBX28 SPT HSC70-1
GO:0090066 regulation of anatomical structure size	0.0824914	7	2.99653	PEX11D PEX11B PFN2 AT2G43800 AFH1 PXN ABCB19
GO:0046394 carboxylic acid biosynthetic process	0.0835099	29	1.60627	PAI1 FAB1 AT2G17630 BIO2 AT2G45300 SHM4 DJ1C VAT1 ATMS1 BIO1 AT1G70480 ABI4 CAC2 FATB ACP3 AT2G22230 FAD3 FAD2 AT3G20390 ACP4 IMPL2 CAC1 GME AT1G66430 LAG1 PMM RFC3 GAE6 ROC4
GO:0080050 regulation of seed development	0.0835403	4	4.79445	GAI RGL1 RGA1 RGL2
GO:0009798 axis specification	0.0838365	6	3.32948	AT2G28150 PIN7 PHB HDA3 GSO1 GSO2
GO:0009737 response to abscisic acid	0.0851352	31	1.57445	GAI RGL1 RGA1 PYL4 RGL2 SOS5 RCAR3 ABCG25 DI21 TTL1 HB33 RHA2B ABI4 SAL1 ERD6 ATARCA RACK1B_AT RACK1C_AT AT3G43670 ROC4 AT3G63210 SAG21 STY46 FBA2 ASG1 iPGAM2 LYK3 AT1G68670 ERF7 AGG3 AT5G51110
GO:0000278 mitotic cell cycle	0.0864821	18	1.85352	TUA4 TUB5 TUA2 CYCD1;1 TUB7 CDT1A PP2A-3 LGO TUA6 CESA1 CESA5 TUB4 FRA1 TUB2 TUB3 AT1G76670 CLASP TCTP
GO:0009141 nucleoside triphosphate metabolic process	0.0866118	7	2.95432	AT1G30820 NUDX1 ATPC1 ATPD NDPK1 NDPK3 NDPK2
GO:0032787 monocarboxylic acid metabolic process	0.0869501	29	1.59741	FAB1 BIO2 GAPC1 FBA8 FAP1 PGI1 DJ1C FBA2 AT5G56350 BIO1 AT1G70480 AT2G45670 JAR1 CAC2 FATB AT1G12000 AAE1 ACP3 AT2G22230 FAD3 iPGAM2 FAD2 ACP4 CAC1 AT1G66430 LAG1 RFC3 GAE6 LPD1
GO:0051301 cell division	0.0869501	25	1.66474	MAP65-2 CESA1 CESA5 MAP65-1 PATL2 CYCD1;1 ATMAP65-6 CLASP AT2G28150 AT3G09730 AT3G29185 AT3G51670 AUG7 TSO1 RAB11c GAI AT1G76670 RGA1 AT3G15770 TCTP ATL5 RPS13A GSO1 RPL5B GSO2
GO:0071407 cellular response to organic cyclic compound	0.0896429	13	2.09435	GAI RGL1 RGA1 RGL2 BES1 BZR1 BRI1 BIM1 TTL3 MYC4 LecRK-I.9 GSK1 SKdZeta
GO:0051239 regulation of multicellular organismal process	0.090725	25	1.65737	GAI TCP24 RGL1 RGA1 COL3 RGL2 BB AT1G21920 ROPGEF1 BRI1 CPD RPS10B ABCG25 IAA8 GRF3 TCTP RFC3 PSRP2 PGI1 BBX28 CIB1 SPT HSC70-1 AT5G23280 AT5G56040
GO:0006094 gluconeogenesis	0.0916871	4	4.61005	PGI1 FBA8 FBA2 GAPC1
GO:0009955 adaxial/abaxial pattern specification	0.0916871	5	3.74566	AT2G19730 PHB ATL5 HDA3 RPL5B
GO:1901880 negative regulation of protein depolymerization	0.0916871	3	6.42113	AT2G43800 AFH1 CLASP
GO:0006103 2-oxoglutarate metabolic process	0.0917947	2	11.9861	ASP1 ASP3
GO:0031112 positive regulation of microtubule polymerization or depolymerization	0.0917947	2	11.9861	MAP65-1 TCTP
GO:0051016 barbed-end actin filament capping	0.0917947	2	11.9861	AT2G43800 AFH1
GO:0006633 fatty acid biosynthetic process	0.0920276	12	2.15319	FAB1 CAC2 FATB ACP3 AT2G22230 FAD3 FAD2 ACP4 CAC1 AT1G66430 LAG1 RFC3
[truncated: 183 more rows]

## Sheet: Cvi_K9_CM
Supplementary Dataset S10. GO enrichment analysis of genes in clusters C4 and C5 categorized by H3K9me3 or H3K4me3 status during the AR-to-GS transition.
[truncated: 399 more rows]

[truncated: 10 more sheets: Cvi_K9_UC, Cvi_K9_ND, Col-0_K4_DF, Col-0_K4_CM, Col-0_K4_UC, Col-0_K4_ND, Cvi_K4_DF, Cvi_K4_CM, Cvi_K4_UC, Cvi_K4_ND]
