# Supplementary material for: Plant-specific function of H3K9me3 as a permissive chromatin mark during Arabidopsis seed germination
Source: Front Plant Sci. 2026 Mar 12;17:1785818. doi: 10.3389/fpls.2026.1785818 (PMC13017857; doi:10.3389/fpls.2026.1785818)
Supplement: Supplementary file 12 [file Table11.xlsx]

## Sheet: Col C4,5 & H3K9me3
Supplementary Dataset S11. Quantification of expression levels and enrichment of H3K4me3 and H3K9me3 in cluster C4 and C5 genes.
Col cluster C4 and C5 genes categorized by H3K9me3 status
		Expression level (Log2(nRPKM))							Histone Enrichment (CPM)
GeneID	Criteria	FH_1	FH_2	AR_1	AR_2	GS_1	GS_2	Log2(Fold Change(GS/AR))	H3K9me3_FH	H3K9me3_AR	H3K9me3_GS	Log2(GS/AR)
AT3G49680	DF	2.4979	2.26025	0.507265	1.30262	3.19982	3.21539	2.2063	-0.063105	-0.283768	0.464675	2.2063
AT2G31980	DF	6.14365	5.87036	4.17242	5.91337	9.60932	9.71844	4.32141	0.656647	-0.328608	2.78847	4.32141
AT5G28060	DF	5.6503	5.43387	4.61614	5.21918	7.547	7.70346	2.62571	0.771027	0.415407	3.48604	2.62571
AT5G28540	DF	4.87252	4.76346	3.82157	4.0285	6.79056	6.72079	2.77497	0.136486	-0.0965225	1.5493	2.77497
AT1G69530	DF	2.78754	1.97845	-1.82208	-0.220558	4.28295	3.96354	4.98473	-0.00611163	-0.390551	3.33449	4.98473
AT1G18910	DF	-3.42706	-4.08055	-6.13133	-6.13133	0.690697	0.931141	10.9101	-0.612381	-0.546173	-0.383541	10.9101
AT2G45300	DF	-1.22103	-2.01628	-5.84429	-5.84429	1.43526	1.02322	11.0522	-0.402273	-0.459614	-0.0805197	11.0522
AT5G03650	DF	-2.08641	-1.90818	-6.21996	-1.62581	1.51334	1.64135	4.18509	-0.51499	-0.54783	-0.400452	4.18509
AT5G63650	DF	0.958198	1.51428	-0.678107	0.571618	3.2123	3.37538	3.19747	-0.416332	-0.540416	0.824205	3.19747
AT1G30120	DF	0.481895	0.45737	-2.32883	-5.01439	1.98188	1.90625	5.43585	-0.366549	-0.411621	0.0391733	5.43585
AT4G09800	DF	6.06625	5.74753	5.43434	5.38912	6.76156	6.82062	1.3264	-0.162963	-0.0164273	1.07874	1.3264
AT1G69510	DF	4.6061	4.16199	3.51389	3.9615	6.50465	6.42659	2.66039	0.00335382	-0.0266559	0.941109	2.66039
AT3G05560	DF	5.67376	5.74796	4.96094	4.92846	6.5962	6.57018	1.58612	0.777819	1.3432	5.4514	1.58612
AT4G36180	DF	-1.68163	-1.08267	-2.52393	-2.95287	2.38992	2.25683	5.18658	-0.279857	-0.379852	0.314134	5.18658
AT5G07460	DF	1.42333	1.26302	-1.3645	1.06639	3.72423	3.63608	3.35765	-0.0624864	-0.127197	2.01732	3.35765
AT1G54410	DF	2.51366	2.50013	1.04348	1.11251	7.13371	7.29057	6.11835	-0.160304	-0.320724	1.43995	6.11835
AT3G47420	DF	0.759774	0.592029	-1.42616	-0.753144	4.22806	4.29438	5.33007	-0.285113	-0.381261	1.37736	5.33007
AT1G06390	DF	2.85906	2.65308	2.40801	2.34129	3.6982	3.77835	1.31283	-0.114795	-0.164767	0.573669	1.31283
AT5G54200	DF	-2.55948	-3.65956	-5.71034	-2.91256	1.77901	1.78629	5.81231	-0.405587	-0.398309	0.174736	5.81231
AT5G35080	DF	1.22102	1.59546	0.523561	0.741058	2.72878	2.5462	1.96863	-0.241787	-0.0706062	0.348562	1.96863
AT4G14420	DF	2.28307	2.10763	0.0650028	1.08778	4.11368	4.11603	3.42139	-0.344695	-0.283243	0.595061	3.42139
AT1G71696	DF	-0.920938	-1.69911	-2.62769	-1.51266	1.68049	1.6595	3.68172	-0.319401	-0.272117	0.0566374	3.68172
AT3G62630	DF	0.588085	-0.355932	-1.83923	-0.344571	2.83177	2.59722	3.68441	0.644909	-0.0237457	3.49113	3.68441
AT3G04840	DF	5.88652	5.68236	4.69498	5.14602	7.15491	7.18272	2.17777	0.148606	0.123519	2.13377	2.17777
AT2G39675	DF	1.38883	1.43951	-1.49863	-0.371751	1.54036	1.91003	2.68117	0.262739	0.308302	1.98886	2.68117
AT3G59920	DF	3.66929	3.62194	3.15435	3.43669	5.02631	4.94155	1.62992	0.00702967	-0.123736	0.571454	1.62992
AT5G11950	DF	-1.88973	-0.454711	-1.51412	-5.16325	1.44566	1.51006	4.04193	-0.573602	-0.480651	0.312183	4.04193
AT4G37550	DF	2.69388	2.51118	2.01713	2.80437	3.57675	3.45577	1.00234	-0.0572859	-0.16784	0.819675	1.00234
AT5G23900	DF	4.76744	4.76107	3.62958	3.84345	6.54292	6.49261	2.72739	-0.0675017	-0.225583	0.767654	2.72739
AT1G54580	DF	2.78257	2.49472	1.327	1.49844	4.98935	5.10015	3.59668	-0.206239	-0.160563	1.05707	3.59668
AT4G34630	DF	2.19834	1.33357	0.748496	0.0447493	2.17651	2.44733	1.8728	0.292769	0.0363631	1.65691	1.8728
AT1G32190	DF	-1.03778	-1.40492	-3.15929	-2.49764	1.48288	1.5329	4.48983	-0.264179	-0.547887	0.788937	4.48983
AT2G19600	DF	0.166386	-0.0436362	-0.755063	-0.276143	1.58922	1.58134	2.04989	-0.190523	-0.10465	0.468274	2.04989
AT5G43060	DF	-0.0718684	1.09681	-1.66008	-1.61469	5.04445	5.05415	6.74798	-0.193348	-0.328894	1.18055	6.74798
AT2G38120	DF	-1.75748	-1.44349	-3.23067	-2.39612	2.99175	2.85176	5.79482	-0.210599	-0.462036	0.791653	5.79482
AT3G47370	DF	5.26072	5.25748	4.54852	4.50298	6.34409	6.25367	1.7222	1.06798	1.11394	3.09397	1.7222
AT4G13930	DF	2.89139	2.86512	2.22831	1.94838	5.48027	5.31963	3.26291	0.559062	0.407018	2.70563	3.26291
AT5G65640	DF	1.85893	1.44503	-0.76811	0.893936	3.65413	3.50659	3.26849	-0.236957	-0.479351	1.04115	3.26849
AT1G54630	DF	4.10051	3.89815	2.74698	2.68333	4.20966	4.11905	1.40135	0.0398527	0.0135004	1.31207	1.40135
AT5G27430	DF	1.42847	1.01387	0.358773	0.301283	2.98291	3.14635	2.70713	0.0249364	0.0246304	0.99678	2.70713
AT1G77510	DF	3.96179	3.93906	2.66403	2.43215	4.56431	4.39973	1.88239	-0.302302	-0.345618	-0.135785	1.88239
AT3G62300	DF	0.0820473	0.500196	-0.127424	-0.549301	2.28545	2.22801	2.56205	-0.538231	-0.526374	-0.0916761	2.56205
AT1G21750	DF	3.95123	3.6559	2.471	2.87456	5.75403	5.72989	3.00506	-0.189594	-0.282113	0.890304	3.00506
AT5G60360	DF	1.39605	2.67408	-1.57765	-0.172411	4.8437	4.85063	5.55953	-0.279525	-0.440597	0.970914	5.55953
AT5G06000	DF	-0.864193	-0.69062	-1.49138	-1.29331	0.580195	0.488	1.99751	0.0349863	-0.155162	1.57928	1.99751
AT1G27120	DF	-0.43305	-0.63287	-1.27559	-1.19336	0.343384	0.570649	1.70046	-0.16642	-0.13058	0.554912	1.70046
AT1G22780	DF	5.67382	5.61225	5.06685	5.17006	7.28635	7.35234	2.14773	0.501653	0.799675	4.22028	2.14773
AT5G45590	DF	1.51365	1.42161	0.155045	0.271938	2.02553	2.10201	1.82692	0.139998	0.0789069	0.565615	1.82692
AT3G43980	DF	3.37431	3.50218	2.38053	2.21319	3.57867	3.69293	1.29629	0.101475	0.331254	1.96307	1.29629
AT5G59150	DF	0.0605641	0.156884	-1.16833	0.351985	2.52337	2.71924	2.83765	-0.402816	-0.394298	0.520056	2.83765
AT2G11910	DF	4.8825	4.92016	4.3891	4.40344	5.84979	5.97773	1.46638	0.212776	0.103513	1.43818	1.46638
AT1G70210	DF	-1.4389	-2.34179	-3.30056	-2.78313	1.87081	1.67557	5.00754	-0.146194	-0.39045	0.266453	5.00754
AT3G55750	DF	4.65582	4.53962	3.64997	3.76537	5.86278	5.83769	2.09084	-0.0428161	0.321331	2.21411	2.09084
AT3G11945	DF	0.292288	-0.174275	-0.321267	-0.421423	1.64042	1.51095	1.92729	-0.563525	-0.51417	-0.223445	1.92729
AT3G14000	DF	-0.0853474	0.196832	-0.917127	-0.162615	1.49992	1.67593	2.06243	-0.150448	-0.157553	0.746789	2.06243
AT1G54690	DF	2.98223	2.05461	0.559962	1.64136	4.61536	4.4283	3.31162	-0.146897	-0.43937	1.45955	3.31162
AT5G62500	DF	-0.442839	-0.949634	-5.06609	-2.7531	1.2382	1.28108	5.20695	-0.53959	-0.574986	-0.121624	5.20695
AT4G02530	DF	-0.277974	-0.941068	-2.36036	-0.571338	2.88261	2.99976	4.20346	-0.488167	-0.333104	0.419764	4.20346
AT3G59540	DF	5.73994	5.62276	4.9137	4.99299	6.66468	6.80042	1.72798	0.289698	0.565615	3.44945	1.72798
AT5G48500	DF	2.27844	1.47971	-1.58514	0.0226829	3.54352	3.68808	4.2389	0.172597	-0.262656	1.25979	4.2389
AT5G17630	DF	2.43541	2.52855	1.95243	1.95163	3.96046	3.69191	1.83886	0.0342226	0.159376	2.02617	1.83886
AT5G39740	DF	6.45383	6.39948	5.89939	6.16215	7.99722	8.12957	1.97439	-0.112273	0.158769	1.15688	1.97439
AT4G34530	DF	-1.7801	-2.43359	-4.48437	-3.26835	2.57171	2.35975	7.34094	-0.0422079	-0.0968746	4.17897	7.34094
AT5G27490	DF	-1.71309	-1.71683	-4.58207	-2.47518	1.35959	1.49115	5.14052	-0.249134	-0.149922	0.501867	5.14052
AT5G18590	DF	-1.07668	-2.02669	-5.78938	-1.60354	2.31006	2.38483	4.94953	-0.464197	-0.566523	0.319409	4.94953
AT4G34670	DF	6.76167	6.65558	5.97087	6.43161	8.73068	8.83649	2.51127	0.627737	0.489988	3.32659	2.51127
AT3G45230	DF	-1.04047	0.662649	-1.45125	-0.691688	2.78214	2.95114	4.11428	0.505404	0.502725	2.97935	4.11428
AT1G55360	DF	1.07174	0.766928	-1.75164	1.09003	4.60159	4.66044	4.32308	-0.474535	-0.558785	1.47236	4.32308
AT1G56300	DF	2.82729	2.1494	0.296391	0.839907	3.8952	3.91087	3.28065	0.151759	-0.132297	0.763304	3.28065
AT2G38970	DF	-2.91785	-2.7895	-5.22263	-3.11574	0.911714	1.00314	5.31454	-0.553186	-0.533185	0.00196142	5.31454
AT5G15200	DF	7.35891	7.1325	6.41765	6.58194	8.89739	8.89887	2.34245	0.831676	0.726711	3.52679	2.34245
AT2G40205	DF	4.43508	4.39864	2.60843	2.65482	5.61571	5.56114	2.937	0.779155	0.452488	8.10771	2.937
AT1G21730	DF	-2.10356	-2.73874	-6.36119	-3.00205	0.787098	0.9687	4.93417	-0.491098	-0.534361	-0.33066	4.93417
AT4G34030	DF	2.04068	2.37701	1.54337	2.05091	3.24737	3.08161	1.29867	-0.142283	-0.459771	0.393465	1.29867
AT3G53890	DF	4.90166	4.70715	3.62148	3.96906	5.78357	5.75504	1.91425	0.198235	0.461398	4.20414	1.91425
AT3G55360	DF	2.16894	2.06065	1.36865	1.56253	4.07299	3.92942	2.4946	0.152895	0.295369	1.57132	2.4946
AT1G74453	DF	3.21581	3.00226	2.49709	1.64206	4.49229	4.4911	2.50802	-0.37463	-0.0856809	2.65053	2.50802
AT2G21660	DF	6.16894	6.12389	4.56257	5.98156	9.9944	10.0048	4.50654	1.08402	0.754816	3.72678	4.50654
AT2G40330	DF	-0.266356	-0.217164	-4.33362	-2.7561	1.95829	1.76617	6.03521	0.319732	0.0078291	3.04655	6.03521
AT5G27770	DF	5.27194	5.30685	4.52575	4.73897	5.83854	6.03312	1.25006	0.152443	0.530185	2.02536	1.25006
AT2G43375	DF	0.682672	0.295009	-1.96212	0.288626	2.39056	2.92867	3.14467	-0.146416	-0.186869	2.68683	3.14467
AT3G14310	DF	0.539506	-0.0166764	-2.23202	0.291177	4.7222	4.38135	5.01988	0.340663	-0.155819	1.63515	5.01988
AT5G61440	DF	-0.766297	-1.87913	-1.92865	-1.3512	0.141185	0.493436	2.01849	-0.31732	-0.478044	2.20994	2.01849
AT2G26910	DF	-1.91733	-1.96145	-6.44523	-1.59804	1.4646	1.49906	4.05273	-0.535611	-0.5262	-0.417581	4.05273
AT2G23150	DF	0.476939	1.03544	-1.56051	-0.373231	3.09715	2.86848	3.84707	-0.200881	-0.350809	0.964313	3.84707
AT4G25740	DF	4.0177	3.84893	2.74446	3.0376	6.01095	5.85207	2.98822	-0.327566	-0.248962	0.74267	2.98822
AT4G19020	DF	-2.35556	-2.255	-4.07943	-2.34588	0.669419	0.724877	3.7223	-0.295985	-0.370484	-0.305803	3.7223
AT2G28360	DF	-0.291542	-0.194859	-1.3361	-0.0411571	1.52701	1.70031	2.12796	-0.40014	-0.413123	-0.215563	2.12796
AT4G16140	DF	-0.322649	-0.719144	-3.81404	-0.764976	2.40778	2.68558	4.396	-0.0916816	-0.526678	2.12902	4.396
AT5G20110	DF	-0.214157	0.117122	-1.29845	-1.4289	1.33444	1.21072	2.70207	0.418363	0.292644	1.46713	2.70207
AT1G01110	DF	-1.27902	-2.1423	-3.52405	-2.19804	1.11435	0.912375	3.93046	-0.0862658	-0.37748	0.745115	3.93046
AT1G51070	DF	0.0537246	0.772653	-0.0244936	-0.537999	2.87712	2.7537	3.08281	-0.632714	-0.567211	0.34771	3.08281
AT2G26440	DF	-1.45711	-2.51537	-4.9485	-1.6855	2.99141	3.00675	5.74748	-0.158863	-0.318993	1.05425	5.74748
AT2G38700	DF	-1.11411	-2.28866	-5.48599	-2.6882	3.27233	3.22488	7.0573	-0.535066	-0.655753	-0.146854	7.0573
AT3G55920	DF	-0.166461	0.0596843	-1.3416	-0.527631	2.04879	2.07552	2.98883	-0.435974	-0.311813	0.475156	2.98883
AT1G69420	DF	0.15215	-0.496632	-1.9744	-0.425067	2.42627	2.20382	3.309	-0.69669	-0.658414	-0.153973	3.309
AT1G67590	DF	-0.492431	-1.15889	-4.62598	-2.31299	2.68152	2.5344	6.12381	-0.00568201	-0.293776	1.58631	6.12381
AT1G29980	DF	2.40191	2.66134	0.808381	1.64883	3.93191	3.88738	2.57746	0.0812048	-0.182453	0.676495	2.57746
AT1G56340	DF	3.48427	3.46806	2.04924	2.50887	6.38526	6.23484	3.96652	-0.35198	-0.382375	0.700388	3.96652
AT1G33240	DF	-0.883921	-0.668999	-3.27569	-0.321126	3.3465	3.49892	4.57546	0.0224476	-0.317025	2.95501	4.57546
AT2G01910	DF	-0.499208	-0.685576	-2.06625	0.0241761	1.70738	1.54003	2.26868	-0.382669	-0.252078	0.274809	2.26868
AT3G55820	DF	-3.80888	-1.5543	-3.80888	-3.07638	-0.332041	0.248078	4.97828	0.143692	-0.116183	2.08792	4.97828
AT1G05190	DF	3.35597	3.20289	1.83252	2.51272	5.76056	5.92228	3.58883	-0.450515	-0.249575	0.899356	3.58883
AT1G24880	DF	2.61808	3.20084	1.94475	1.9531	4.071	4.26555	2.1786	0.225363	0.605225	3.33662	2.1786
AT1G48230	DF	-0.00551471	0.169935	-1.54469	-0.634059	2.89612	2.74512	3.84804	-0.259288	-0.119889	0.420946	3.84804
AT2G05220	DF	4.96168	4.82464	3.87231	4.39997	6.38072	6.2085	2.08527	-0.34604	-0.178988	0.804142	2.08527
AT3G16640	DF	9.51988	9.2835	8.76654	9.48495	10.6817	10.7984	1.51698	0.580683	0.415274	2.33267	1.51698
AT5G17770	DF	2.63724	2.58446	1.88623	2.15188	4.22461	4.21948	2.15022	0.434562	0.399884	1.75511	2.15022
AT5G19120	DF	2.09046	1.89754	1.27474	1.42886	3.74043	3.62635	2.30027	1.02173	0.773623	3.57714	2.30027
AT2G28200	DF	-0.0327244	0.357477	-1.64168	-0.335368	1.53432	1.76622	2.56025	0.150436	-0.259727	1.79018	2.56025
AT4G22130	DF	0.591263	-0.00587023	-1.38434	-0.113113	2.87328	3.02979	3.54384	-0.522002	-0.436418	0.0213489	3.54384
AT1G65590	DF	-3.28031	-1.34027	-6.14929	-6.14929	1.35892	1.53899	11.5679	-0.406963	-0.394923	-0.15306	11.5679
AT5G01800	DF	1.88541	2.47346	0.976685	1.03722	3.20442	3.32718	2.22382	0.161507	0.181567	1.30259	2.22382
AT5G20250	DF	-0.615856	1.37346	-5.37128	-2.21129	4.6665	4.52854	7.88693	-0.187693	-0.284044	4.05437	7.88693
AT5G51110	DF	3.01191	2.78565	2.19762	2.56103	4.07201	3.87197	1.53695	-0.246711	-0.23777	0.884928	1.53695
AT1G15250	DF	4.44515	4.50353	3.55183	3.66382	4.73921	4.92985	1.17951	0.93183	0.872425	4.27321	1.17951
AT5G03160	DF	2.11296	2.05018	1.13137	1.10703	3.56114	3.57556	2.41018	-0.433769	-0.292368	0.234357	2.41018
AT2G44150	DF	0.590144	0.858101	-0.0391089	0.401598	1.61323	1.66505	1.40661	-0.235205	-0.143757	0.678327	1.40661
AT5G48300	DF	2.91063	3.28272	2.14311	2.50572	4.88681	4.81332	2.46696	-0.307423	-0.516581	0.249897	2.46696
AT4G23790	DF	-0.703469	-1.29016	-2.49362	-1.47788	1.36508	1.45361	3.42025	-0.213337	-0.309893	0.784583	3.42025
AT4G39090	DF	3.12551	3.63807	1.51389	1.77308	6.29118	6.08543	4.50391	0.59216	0.144542	4.54536	4.50391
AT1G67510	DF	-2.73881	-2.39187	-5.25712	-5.25712	0.165296	0.208153	9.3865	-0.311734	-0.478981	0.198646	9.3865
AT3G22120	DF	5.23824	4.22497	2.18912	3.48443	5.79819	6.16559	2.96639	1.97299	1.12266	3.23443	2.96639
AT4G26760	DF	-1.68187	-2.62744	-5.36251	-1.8284	3.15775	3.1112	6.00289	-0.450693	-0.4151	0.248624	6.00289
AT4G26130	DF	0.0260121	0.383552	-1.32795	0.0452761	3.30659	3.17133	3.75754	0.309416	-0.0126312	1.73497	3.75754
AT5G02960	DF	7.14975	7.05346	6.56441	6.66957	8.61528	8.67816	1.97549	0.331934	0.350327	2.69436	1.97549
AT3G18130	DF	2.18612	2.274	0.556193	1.42936	4.4339	4.35027	3.3062	0.0316878	0.0184491	2.05747	3.3062
AT3G11120	DF	5.40939	5.27291	4.35747	4.56709	6.61185	6.57063	2.07894	0.595884	1.29602	6.9684	2.07894
AT5G37740	DF	2.54147	2.08978	1.63948	1.99211	3.27518	3.24119	1.38708	-0.303027	-0.122406	0.84433	1.38708
AT1G74456	DF	3.45037	3.1563	2.9209	1.82533	4.9317	4.84029	2.57585	0.0710761	-0.138766	4.41007	2.57585
AT5G61130	DF	-0.9193	-1.37023	-4.91709	0.1736	4.22269	4.17745	4.99436	-0.868058	-0.796712	0.580482	4.99436
AT2G36620	DF	4.54152	4.48362	3.45805	3.77873	6.41861	6.52262	2.79395	-0.210483	-0.255367	2.03639	2.79395
AT3G61580	DF	0.263032	-0.348097	-3.01059	-0.999243	4.38196	4.21724	6.1027	0.367615	-0.0794865	2.35352	6.1027
AT4G17560	DF	2.21908	2.3439	1.22213	2.08307	4.97455	5.03743	3.24928	-0.270715	-0.119566	0.597491	3.24928
AT1G47670	DF	-1.59856	-1.45119	-3.67632	-2.48141	2.1633	1.82652	5.19345	-0.268141	-0.352343	0.0251703	5.19345
AT3G28900	DF	4.41195	4.46105	3.54195	4.08129	6.45403	6.54936	2.61369	0.0636688	0.129552	1.8105	2.61369
AT5G43460	DF	3.68216	3.3674	3.06041	3.21766	4.72147	4.70959	1.52317	-0.409643	-0.388599	0.269477	1.52317
AT5G23860	DF	-0.510298	-1.16037	-4.70722	-0.521391	3.64277	3.66524	5.17391	-0.319909	-0.295648	0.636457	5.17391
AT4G03415	DF	0.710063	0.49451	-0.474529	0.267823	3.23418	3.34601	3.32439	-0.520465	-0.464538	0.212117	3.32439
AT5G50180	DF	1.04143	0.845159	0.481191	0.637953	2.22542	2.29237	1.66215	-0.304231	-0.324702	0.659188	1.66215
AT1G50575	DF	-0.700519	-1.45353	-1.86287	-1.89487	1.07518	0.986648	3.05814	-0.534125	-0.442673	0.162243	3.05814
AT2G39930	DF	0.712167	0.816883	0.245123	0.461445	1.98207	1.9761	1.57585	-0.522634	-0.500353	-0.344392	1.57585
AT1G25098	DF	4.52711	4.51972	3.22025	3.55148	5.41466	5.30923	1.91612	0.35273	0.524247	2.97547	1.91612
AT1G23260	DF	2.32454	2.03946	1.1636	1.85578	2.55968	2.67134	1.02079	-0.00339231	0.226966	1.40315	1.02079
AT3G27190	DF	0.91671	0.352515	0.241021	-0.0172116	2.14576	1.97326	1.91016	-0.118821	-0.198297	0.100125	1.91016
AT3G62870	DF	6.73282	6.70181	5.94138	6.22737	8.56695	8.64877	2.46341	0.295956	0.158189	2.89143	2.46341
AT3G13580	DF	3.95131	3.72601	2.47159	2.98624	5.58436	5.38835	2.68915	-0.167312	-0.29617	0.580641	2.68915
AT5G65650	DF	0.585121	0.551916	-0.399954	0.422569	2.17037	2.54373	2.28337	-0.136722	-0.187607	1.28349	2.28337
AT4G35930	DF	-0.778437	0.376616	-2.09067	-0.489151	1.3856	1.34965	2.4762	-0.359318	-0.439435	0.0655801	2.4762
AT1G66350	DF	-1.21583	-2.45264	-4.70722	-4.70722	-0.0840036	-0.356797	8.40564	-0.131747	-0.323538	0.921789	8.40564
AT2G18876	DF	-2.51933	-1.52933	-5.2236	-2.29471	2.13527	2.24272	5.58367	-0.495779	-0.395937	0.160432	5.58367
AT1G27400	DF	4.12423	3.86876	2.85995	3.4602	6.77029	6.63511	3.46381	0.0363861	0.122744	2.86022	3.46381
AT2G01630	DF	0.931211	1.12362	0.250814	1.03576	2.67881	2.69541	1.95293	-0.442025	-0.350969	0.203148	1.95293
AT5G67200	DF	-2.97301	-3.02321	-5.27779	-3.17091	0.756002	0.6547	5.11535	-0.1938	-0.269611	0.894943	5.11535
AT2G39460	DF	5.99131	5.76803	5.03899	5.245	7.03746	7.1332	1.88727	0.325508	0.364932	2.92968	1.88727
AT1G26910	DF	1.27895	1.56781	-1.03038	0.174199	3.52333	3.40608	3.80555	-0.134752	-0.14092	0.848285	3.80555
AT3G06680	DF	3.71026	3.59603	1.77554	2.02294	4.96838	4.89663	3.00564	0.329925	-0.18752	4.50553	3.00564
AT1G05805	DF	-5.36778	-2.17045	-5.36778	-5.36778	-0.474819	-0.44124	8.83808	-0.189503	-0.275549	0.259435	8.83808
AT2G26680	DF	1.97744	1.70616	1.16388	0.960469	2.84268	2.85842	1.75211	-0.252119	0.0069918	1.51325	1.75211
AT3G54220	DF	2.34113	1.99822	1.40488	2.24774	3.5359	3.20335	1.44328	0.859557	0.816597	2.11791	1.44328
AT5G59850	DF	5.48769	5.3311	4.59661	4.83513	6.39936	6.4056	1.6293	-0.0567753	0.120203	1.75612	1.6293
AT3G17790	DF	0.651012	1.14312	-0.369314	-0.578392	3.78682	3.62252	4.20263	0.016623	-0.286077	2.06768	4.20263
AT1G29418	DF	5.00401	4.57012	3.38254	3.65461	6.31981	6.45078	2.8191	-0.159955	0.0795893	4.03291	2.8191
AT5G35732	DF	-1.33455	-1.44684	-2.43594	-2.4613	1.16302	1.19414	4.07552	-0.333485	-0.430425	1.36721	4.07552
AT1G68760	DF	0.942522	1.06531	-0.849661	0.799932	2.82354	2.8064	2.64569	0.536813	0.424416	2.74268	2.64569
AT5G08390	DF	-1.05841	-1.9077	-2.91458	-0.961387	0.787778	1.03303	2.53118	-0.37308	-0.359263	-0.0583177	2.53118
AT3G16500	DF	2.2376	2.09378	1.03515	1.72879	3.79598	3.70817	2.28634	-0.36897	-0.159287	2.52435	2.28634
AT1G70000	DF	0.00110853	-0.747247	-1.8897	-0.288178	2.49903	2.49395	3.41205	0.0624962	-0.195395	2.77576	3.41205
AT3G11510	DF	6.23575	5.99531	5.17216	5.4503	7.32338	7.40438	1.99352	0.172689	0.0420077	3.25862	1.99352
AT1G70280	DF	-2.36572	-2.64271	-5.2347	-2.0747	2.38921	2.19544	5.44262	-0.650289	-0.670773	0.724628	5.44262
AT3G18940	DF	1.7347	1.82543	1.3571	1.26878	3.36989	3.49505	2.0801	-0.154448	-0.145022	0.384205	2.0801
AT5G28840	DF	4.67787	4.65286	3.92149	4.22906	5.41125	5.52533	1.33288	0.0655738	0.0740802	2.08443	1.33288
AT5G43170	DF	-0.122005	0.924402	-1.53592	-0.825802	1.89471	1.98188	3.36353	0.418181	0.0310694	2.3639	3.36353
AT4G16442	DF	2.46939	2.11339	1.27291	1.43787	3.46551	3.26552	1.9782	0.326046	0.0439532	1.47695	1.9782
AT5G26731	DF	0.771903	0.967589	-3.70584	-0.0157106	2.37911	2.48945	3.4677	-0.186417	-0.237149	1.20537	3.4677
AT4G18480	DF	0.173024	0.0670065	-2.60165	0.447736	4.75868	4.94259	5.25433	-0.434496	-0.337754	0.810384	5.25433
AT2G37640	DF	0.556517	0.454882	-1.55336	-0.157194	4.76659	4.57725	5.37388	-0.122207	-0.258677	1.47037	5.37388
AT2G45740	DF	3.72431	3.91696	2.89445	3.05565	4.75141	4.69854	1.6985	-0.160125	-0.121706	1.94077	1.6985
AT4G09320	DF	6.79444	6.60173	5.83391	5.83274	7.62777	7.63168	1.74382	0.465232	0.622512	4.11911	1.74382
AT1G42480	DF	0.472604	-0.0701769	-1.95067	-1.61033	2.43684	2.14274	4.1411	-0.322184	-0.113954	0.143782	4.1411
AT5G16290	DF	-0.603698	-0.670673	-2.26837	-0.990737	2.5053	2.34172	3.93138	-0.570643	-0.518127	0.0558793	3.93138
AT3G47600	DF	-0.185154	-0.495071	-1.17909	-0.766432	0.950798	1.17017	2.04951	0.917558	1.47737	2.3689	2.04951
AT3G24660	DF	0.0910122	-0.889284	-1.172	-1.63418	2.08759	1.92716	3.4546	-0.183414	-0.188047	0.514866	3.4546
AT5G50420	DF	-2.35478	-1.96416	-1.97656	-5.05905	1.71925	1.74927	4.81658	-0.116504	-0.0136357	0.850434	4.81658
AT5G37020	DF	1.08802	0.96289	-0.030526	0.776502	2.2055	2.3395	1.80122	-0.238018	-0.0472445	0.22517	1.80122
AT2G26900	DF	0.517453	0.355525	-1.76184	0.0265771	3.09864	2.85555	3.57401	-0.295105	-0.339447	0.316916	3.57401
AT2G41900	DF	-2.50115	-1.45474	-5.51794	-5.51794	2.46498	2.38546	11.9121	-0.353289	-0.322977	0.809504	11.9121
AT2G25110	DF	3.33521	3.10371	2.55721	2.28764	4.7871	4.66029	2.24999	0.146607	-0.0283807	1.29569	2.24999
AT3G05000	DF	2.39011	2.0142	1.24336	1.74729	2.76702	3.23636	1.46331	0.241659	-0.129919	1.42575	1.46331
AT2G28150	DF	-1.31086	-1.76857	-3.09953	-1.3392	1.90229	1.81324	3.90097	-0.565049	-0.465235	0.215488	3.90097
AT4G00630	DF	0.490746	0.566995	-0.65353	0.0280584	2.23717	2.29796	2.50082	-0.0793333	-0.14491	-0.0877631	2.50082
AT1G54780	DF	-0.221065	-0.528307	-1.79314	-1.42963	3.67137	3.5371	5.34148	-0.232189	-0.356058	1.33131	5.34148
AT5G44650	DF	2.09315	2.12917	1.2214	1.40113	3.58781	3.57992	2.23044	-0.0264209	-0.149431	1.01139	2.23044
AT5G22440	DF	4.22419	4.0927	3.4257	3.49069	5.54554	5.57985	2.05444	-0.0760587	-0.212672	1.77586	2.05444
AT5G06390	DF	0.463687	0.183055	-0.737658	-1.08114	2.9922	2.90269	3.85291	0.479216	0.0733131	0.887202	3.85291
AT3G20330	DF	1.65302	2.09441	1.30558	1.66679	3.24267	2.84023	1.51263	-0.164754	-0.0577305	0.25223	1.51263
AT5G49950	DF	-0.781743	-0.842705	-1.56409	-1.85677	1.41122	1.32382	3.10011	-0.507906	-0.471355	-0.137892	3.10011
AT1G74030	DF	0.0279639	-0.0688157	-1.57253	-2.06166	2.46509	2.34093	4.27424	-0.256058	-0.515769	-0.0653398	4.27424
AT1G72700	DF	-1.66098	-0.828236	-2.24262	-1.45803	0.688533	0.587002	2.43212	-0.488677	-0.546721	-0.305365	2.43212
AT2G47470	DF	4.73303	4.86337	3.80961	3.91918	6.30451	6.29608	2.38286	-0.0166967	-0.0219565	1.37136	2.38286
AT4G25630	DF	3.62219	3.49875	2.70618	3.06739	5.30432	5.16857	2.2904	-0.121556	0.201965	2.21593	2.2904
AT5G42020	DF	3.82889	3.76673	2.71101	2.80566	6.51068	6.42569	3.65995	-0.09727	-0.441065	0.890548	3.65995
AT1G14330	DF	0.856798	0.938362	-0.278931	0.715524	1.66653	1.72053	1.35966	0.000825466	0.117724	1.26353	1.35966
AT1G13380	DF	1.87855	1.5246	0.264837	1.43831	3.41619	3.39288	2.40982	-0.0885879	-0.362378	0.828244	2.40982
AT4G30660	DF	4.36047	4.05789	2.03451	2.7996	4.8718	4.98999	2.4289	0.215252	-0.0468862	1.70587	2.4289
AT3G17210	DF	3.56942	3.40267	2.8644	3.14783	4.79499	4.89462	1.7855	0.206899	0.348043	2.06986	1.7855
AT5G64140	DF	4.72535	4.56648	3.8981	3.98446	5.34356	5.39723	1.37752	0.634397	0.803149	3.0398	1.37752
AT5G66060	DF	-0.252403	0.324078	-1.34496	0.261924	2.3635	2.39641	2.7017	-0.0318897	-0.17336	0.986591	2.7017
AT4G34120	DF	0.424814	0.43276	-0.681915	-0.281731	3.49126	3.49084	3.96801	-0.210189	-0.234538	3.75337	3.96801
AT1G55130	DF	-1.42704	-2.2091	-5.19374	-2.88074	2.28199	2.39253	6.42136	-0.491267	-0.336517	-0.180751	6.42136
AT4G34640	DF	-2.09747	-5.58886	-5.58886	-5.58886	1.94325	1.92517	11.4896	-0.274134	-0.36197	0.121541	11.4896
AT1G20410	DF	-1.13536	-1.2044	-1.6949	-1.66467	0.600692	0.802571	2.40796	-0.336492	-0.395377	-0.104774	2.40796
AT5G35170	DF	1.17193	0.856706	0.289822	0.198192	2.00069	1.84556	1.63971	-0.236879	-0.277559	-0.0275711	1.63971
AT4G04640	DF	-0.494202	-0.253001	-3.02314	0.0261768	4.66809	4.507	5.45873	-0.309963	-0.376747	3.01851	5.45873
AT1G07770	DF	5.16015	4.92797	3.63501	4.18342	6.63122	6.70152	2.67952	-0.101095	-0.144866	0.8832	2.67952
AT1G73110	DF	-5.15971	-1.53726	-5.15971	-5.15971	1.06211	1.10767	10.2007	-0.579842	-0.603674	0.301323	10.2007
AT5G05690	DF	1.52402	1.63223	0.879705	1.4707	3.31959	3.33297	2.07425	0.196553	-0.184816	0.431352	2.07425
AT1G34030	DF	5.52779	5.46508	4.88166	5.08395	6.5906	6.69445	1.60433	0.484157	0.672894	1.96618	1.60433
AT1G48660	DF	3.5745	3.52213	3.16172	3.39176	4.53934	4.51886	1.19632	0.297825	0.52445	2.77726	1.19632
AT1G09083	DF	1.72632	2.19264	-0.0442527	1.07436	4.01654	3.64434	3.73086	-0.0166058	-0.116237	5.90877	3.73086
AT4G35335	DF	1.12188	1.12605	0.561303	0.627738	2.00118	1.70596	1.22615	-0.0611803	-0.0780254	0.545319	1.22615
AT1G31070	DF	-0.496757	-0.749259	-2.05275	-1.3345	2.20698	2.20834	3.88283	-0.486301	-0.590507	-0.182196	3.88283
AT3G53380	DF	0.411272	-0.891772	-0.736475	-0.724444	1.25086	1.00691	1.8607	1.01079	0.705696	1.67527	1.8607
AT1G14710	DF	1.8226	1.18304	0.487043	1.29931	4.1719	4.09462	3.14201	-0.314592	-0.233632	0.466613	3.14201
AT1G09340	DF	0.354129	0.0768318	-0.956498	-0.462314	1.54349	1.28564	2.09451	-0.0874298	0.0667902	0.606471	2.09451
AT1G60160	DF	-1.97098	-1.7681	-5.46237	-1.92826	3.53687	3.45679	6.4661	-0.617283	-0.549257	0.417272	6.4661
AT1G28395	DF	1.72586	0.960208	0.301757	0.669995	2.18327	1.94529	1.53764	0.095063	-0.291664	0.896526	1.53764
AT1G13170	DF	-2.42362	-3.64636	-5.69714	-3.38415	2.02466	1.85105	6.5274	-0.516535	-0.380914	0.0862686	6.5274
AT1G70490	DF	2.55734	3.02349	1.86423	2.08216	4.40811	4.47022	2.4181	-0.180728	-0.0383971	0.907947	2.4181
AT3G05490	DF	-0.8334	-0.905825	-1.91454	-1.33709	1.57528	2.08203	3.55536	-0.23246	-0.353388	0.333003	3.55536
AT2G46370	DF	2.81592	2.75225	2.19726	2.59702	4.01309	3.98064	1.53575	-0.184718	-0.169781	0.907963	1.53575
AT4G10770	DF	-3.44175	-2.5492	-5.74653	-3.63964	0.570051	0.655049	5.49539	-0.421869	-0.539264	0.224623	5.49539
AT2G02780	DF	2.57964	2.47356	1.03089	2.56259	3.9888	4.18462	2.04878	-0.281087	-0.229676	0.568671	2.04878
AT5G55730	DF	-2.26575	-2.5369	-4.97003	-4.97003	2.74946	2.48862	11.5619	-0.340798	-0.636006	0.54087	11.5619
AT3G61898	DF	0.574484	-0.243715	-2.29449	-2.29449	2.04562	1.89207	8.16708	-0.201142	0.281891	2.60852	8.16708
AT5G07590	DF	-2.33997	-2.50619	-5.49082	-1.95672	1.06727	0.856345	3.95429	-0.503241	-0.505302	0.11249	3.95429
AT3G60245	DF	6.60382	6.23191	5.53602	5.94464	8.45775	8.5278	2.68534	0.856324	0.847602	5.21185	2.68534
AT5G64130	DF	3.12537	3.12992	2.47748	2.49853	4.871	4.90522	2.35344	-0.0828121	-0.142066	1.06971	2.35344
AT4G24920	DF	2.84373	1.96445	0.951184	1.76694	4.47592	4.42905	3.0002	-0.224259	-0.371548	1.43835	3.0002
AT1G64390	DF	0.935529	1.01216	0.168481	0.55642	2.48973	2.48713	2.07328	0.0222935	-0.326783	0.628557	2.07328
AT1G75690	DF	-1.78575	-4.49002	-4.49002	-4.49002	0.814035	0.591199	9.13346	-0.258047	-0.298763	0.695507	9.13346
AT3G07130	DF	-1.69477	-2.23322	-4.96829	-2.03941	2.33921	2.25688	5.43646	-0.351096	-0.344607	1.10421	5.43646
AT3G27750	DF	2.61795	2.37662	1.46647	1.91866	3.16288	3.45187	1.57039	0.743139	0.544973	2.52414	1.57039
AT4G10450	DF	3.70754	3.57603	2.4397	2.79833	4.45617	4.42769	1.76475	0.222425	0.26981	2.58331	1.76475
AT5G14450	DF	4.16739	4.15433	1.67673	3.63037	7.85514	7.85959	4.84606	-0.360306	-0.259527	4.55436	4.84606
AT3G08520	DF	7.69224	7.54854	6.83907	7.22538	8.81346	8.9754	1.79876	2.95158	4.95611	12.7678	1.79876
AT3G44150	DF	2.66432	2.47832	1.8945	2.49396	4.00847	3.85615	1.66547	0.817767	0.0951022	2.71462	1.66547
AT3G46820	DF	-0.538884	-0.953426	-0.903935	-2.90974	1.23748	0.692486	2.63558	-0.295591	-0.27731	0.449911	2.63558
AT2G30200	DF	0.797423	0.616944	-1.21764	-0.405419	2.76433	2.7595	3.51998	-0.187203	-0.238684	0.640187	3.51998
AT5G63810	DF	-0.360006	-1.02871	-5.805	-0.0700153	4.30908	4.17299	5.26877	-0.526261	-0.448685	0.312992	5.26877
AT3G01980	DF	-0.0722017	-0.592198	-2.0755	-1.33709	1.49201	1.36889	3.20146	-0.394911	-0.263489	0.429673	3.20146
AT2G47170	DF	3.35739	3.45569	2.45541	3.09375	5.24344	5.30224	2.41404	0.616724	0.132704	1.44385	2.41404
AT2G03350	DF	-0.375678	-1.78148	-4.37347	-0.759243	2.46142	2.46277	4.24972	-0.394865	-0.430487	0.296981	4.24972
AT4G25890	DF	1.97715	1.71402	0.218549	1.22429	4.21945	4.16631	3.3761	-0.109302	-0.0779036	2.50522	3.3761
AT5G47900	DF	-1.36693	-1.17526	-2.60617	-2.36284	0.142007	-0.237424	2.56009	-0.516695	-0.442474	0.593563	2.56009
AT3G17100	DF	0.626393	0.417295	-1.3636	-0.306263	2.51788	2.35661	3.22651	1.08695	0.316399	2.18739	3.22651
AT5G65450	DF	-1.57632	-1.35669	-5.57411	-1.67765	1.00452	1.26607	3.82745	-0.134477	-0.25556	0.498538	3.82745
AT5G42280	DF	-2.14747	-3.11348	-2.33391	-5.16426	0.439446	0.474115	3.91158	-0.0422236	0.072473	0.861041	3.91158
AT3G13405	DF	0.246767	-1.50365	-1.50365	-1.50365	2.5143	2.46957	7.88229	0.332513	-0.111968	2.17589	7.88229
AT4G26230	DF	5.39826	5.32425	4.25244	4.47019	7.12394	7.28791	2.79256	0.825403	0.888381	4.18947	2.79256
AT2G39960	DF	2.11658	2.1226	1.18072	2.23611	4.05306	4.00425	2.17997	-0.312696	-0.231537	0.737148	2.17997
AT4G01150	DF	3.00524	3.22228	2.25875	2.53706	5.2993	5.03457	2.72681	0.390663	0.178552	1.69479	2.72681
AT5G56950	DF	2.63677	2.31196	1.01884	1.96635	4.22367	4.26522	2.62907	-0.410138	-0.443951	0.389384	2.62907
AT5G27850	DF	6.74061	6.61923	5.98763	6.2634	8.01254	8.08913	1.86557	0.575101	0.704524	4.31785	1.86557
AT1G07070	DF	1.65983	1.56667	0.575993	0.715606	3.15734	3.22058	2.52898	-0.069963	0.184885	1.02736	2.52898
AT4G36880	DF	0.790254	1.40622	-4.51794	1.56557	8.55778	8.60066	7.9661	-0.426479	-0.569203	3.67243	7.9661
AT5G50375	DF	-1.81136	-3.0341	-5.08488	-2.97799	2.20404	2.35569	6.50958	-0.430251	-0.553684	-0.164492	6.50958
AT3G04175	DF	2.46077	1.62037	-0.0650113	0.403264	2.52641	2.32838	2.9467	0.436	0.557496	4.37245	2.9467
AT4G14320	DF	5.40772	5.35346	4.70263	4.86018	6.24699	6.25263	1.41319	0.0575445	-0.114362	1.07528	1.41319
AT5G66170	DF	3.67183	3.81396	1.59794	3.13806	6.43866	6.43984	3.83191	-0.249665	-0.59141	1.67565	3.83191
AT2G16430	DF	-0.608741	0.116468	-2.74308	-1.63721	3.32062	3.40239	5.5644	-0.473211	-0.459049	0.635935	5.5644
AT1G55760	DF	-4.77557	-1.68067	-4.77557	-4.77557	1.96221	1.82518	10.6315	-0.613451	-0.625832	2.17741	10.6315
AT1G14270	DF	0.435185	0.349947	-1.10399	-0.268298	2.87474	2.52871	3.34606	-0.0342624	0.0472359	1.24064	3.34606
AT3G21055	DF	0.270834	-0.223384	-3.31828	0.215826	2.9674	3.24477	3.92849	-0.0327443	-0.372622	2.32158	3.92849
AT5G60670	DF	3.55647	3.63944	1.69314	2.93081	6.06152	6.09498	3.59692	0.174341	-0.0492737	3.74882	3.59692
AT2G28100	DF	-2.08551	-1.61919	-4.60382	-0.772913	1.80741	1.81896	3.59675	-0.213353	-0.181732	0.782775	3.59675
AT4G35950	DF	1.25768	0.88054	-0.0802814	0.272649	2.58987	2.43498	2.39327	-0.241641	-0.354399	0.341932	2.39327
AT5G03850	DF	5.3869	5.20508	4.21611	4.5113	5.8318	5.90675	1.44675	0.276244	0.67088	2.43621	1.44675
AT4G29410	DF	4.61468	4.32022	3.89953	3.94333	6.00125	6.01021	2.03271	0.219845	0.106292	2.52335	2.03271
AT1G12000	DF	-0.725872	-0.487729	-2.81022	-0.697189	3.51467	3.46794	4.8968	-0.313704	-0.391409	0.125949	4.8968
AT4G04210	DF	2.92405	2.61667	1.54388	2.01902	3.258	3.11257	1.34033	0.456725	-0.0409771	1.42503	1.34033
AT1G67190	DF	-0.496092	-0.186983	-1.33259	-1.2705	0.859386	0.875928	2.22589	-0.218669	-0.182107	0.820724	2.22589
AT5G10160	DF	0.219629	0.365162	-0.739432	-0.949122	3.35944	3.3013	4.23918	0.119012	-0.0758909	0.847803	4.23918
AT1G16880	DF	-2.42886	-1.93581	-5.13313	-5.13313	1.94476	1.97586	11.0575	-0.408226	-0.428954	0.286563	11.0575
AT1G27450	DF	2.19683	2.21106	1.30472	1.5041	4.68619	4.60341	3.19865	-0.109651	-0.190516	0.905058	3.19865
AT5G02260	DF	-0.720145	0.115544	-4.78741	0.246145	5.81323	5.68896	6.4758	0.177404	-0.113411	1.57216	6.4758
AT1G49380	DF	0.365481	0.464554	-0.472744	-0.586176	1.87209	1.4974	2.21473	0.0500818	-0.0151934	0.735704	2.21473
AT4G36945	DF	-0.369476	-0.577836	-1.60149	-1.86637	1.16999	1.10737	2.96289	-0.344965	-0.640762	-0.334737	2.96289
AT3G04770	DF	0.677192	1.08441	0.00696931	0.401155	2.56777	2.17035	2.14967	0.0697812	-0.110124	0.548472	2.14967
AT2G46820	DF	3.57046	3.57124	2.9179	3.43307	4.85685	4.73531	1.54864	0.525797	0.261133	2.72697	1.54864
AT4G28630	DF	-0.842635	-1.90294	-2.96414	-1.33803	1.59111	1.95882	3.80667	-0.226325	-0.390722	0.378263	3.80667
AT5G24300	DF	1.12655	1.24564	0.339633	0.793259	3.52278	3.43346	2.85298	-0.232523	-0.273839	0.469331	2.85298
AT1G20050	DF	4.08845	3.95665	3.17912	4.03308	5.51222	5.36726	1.72216	-0.0289547	0.0617014	1.77012	1.72216
AT3G49010	DF	6.45394	6.26386	5.63957	5.75509	7.81659	7.59243	1.95725	0.54585	0.353069	2.70237	1.95725
AT5G20635	DF	1.72526	1.40194	0.0490457	0.758915	1.7663	2.15006	1.48551	-0.0176627	-0.308703	0.592201	1.48551
AT5G45290	DF	0.0736451	-0.532134	-1.48037	-1.37465	1.87953	1.82963	3.31883	-0.235186	-0.335817	0.525738	3.31883
AT3G53800	DF	-1.27156	-0.934948	-4.76295	-1.22885	3.48974	3.2441	5.64018	-0.695988	-0.630219	0.205884	5.64018
AT1G14360	DF	2.37436	2.47091	2.29	1.77308	3.56622	3.25833	1.32041	0.208179	-0.163989	1.26552	1.32041
AT1G73940	DF	4.18097	4.3274	3.41487	3.86251	5.20064	5.2479	1.51767	0.400599	0.264592	1.74573	1.51767
AT1G74960	DF	1.50551	1.13776	-0.117182	-0.135417	2.58414	2.59587	2.68502	-0.287437	-0.421762	0.00833424	2.68502
AT1G54730	DF	1.64686	1.62767	0.512139	0.625132	2.68239	2.98095	2.22508	-0.357027	-0.389423	-0.378555	2.22508
AT1G01620	DF	0.911648	0.515042	-0.990386	1.04454	4.15916	4.20141	3.80235	-0.0728652	-0.26347	1.76211	3.80235
AT2G04390	DF	5.09709	4.93138	4.52117	4.29882	5.59764	5.46817	1.06787	0.439772	0.486175	1.64332	1.06787
AT3G02080	DF	5.983	5.73352	5.22475	5.43854	7.55489	7.63822	2.20865	0.891091	0.831299	3.68856	2.20865
AT3G05910	DF	0.213222	-0.0424671	-5.49364	-0.295059	4.00593	3.92824	5.22803	-0.572346	-0.643737	0.252327	5.22803
AT3G07320	DF	-1.90593	-2.18292	-4.7749	-2.12135	2.61335	2.33081	5.73836	0.118777	-0.100256	1.00006	5.73836
AT5G56040	DF	-1.45041	-1.41614	-4.3462	-2.13468	3.22521	3.14191	6.18724	-0.0691507	-0.195815	1.13867	6.18724
AT4G00810	DF	4.00008	3.60815	2.97203	3.17257	5.65026	5.74057	2.57358	-0.0140921	-0.119013	1.49829	2.57358
AT3G04920	DF	6.14675	5.97191	5.1709	5.42846	7.47184	7.62532	2.19213	0.95306	0.563955	4.24124	2.19213
AT2G18990	DF	0.694798	0.645841	-0.459681	0.124559	3.24035	3.29107	3.42046	0.0785187	0.205724	1.63616	3.42046
AT5G16130	DF	5.47351	5.27166	4.39295	5.04962	7.55423	7.48185	2.70759	-0.107149	-0.203347	1.22348	2.70759
AT5G07090	DF	6.01001	5.87325	5.20233	5.59612	8.07296	8.01615	2.57917	-0.0900419	-0.0693667	1.63063	2.57917
AT5G46290	DF	2.27347	2.21846	0.0828675	1.2024	4.1919	4.11034	3.36686	0.130942	-0.0988028	0.786513	3.36686
AT2G28740	DF	2.51966	2.24383	0.559917	1.02056	3.84619	3.96643	3.12193	0.390962	0.029179	1.68689	3.12193
AT5G08260	DF	2.23823	2.22336	0.814864	1.92848	5.27723	5.21601	3.72234	0.287435	0.125265	0.722179	3.72234
AT1G68060	DF	0.641759	0.62808	-0.0461055	-0.195966	2.82076	2.80927	2.90825	-0.274136	-0.292533	0.639018	2.90825
AT5G43270	DF	-0.103022	0.203413	-2.19778	-0.940761	0.516463	0.760766	2.087	-0.268546	-0.313722	0.165526	2.087
AT3G20898	DF	0.117442	0.874501	-0.963696	0.112981	1.45679	1.45839	1.83	0.49779	0.195583	2.48722	1.83
AT1G08360	DF	5.93225	5.91131	5.36272	5.52596	6.96178	7.01916	1.49066	0.219699	0.466758	1.45041	1.49066
AT2G26500	DF	1.38446	-0.0166734	-0.245667	-0.0248949	3.9523	4.12794	4.23627	-0.279113	-0.335462	3.08305	4.23627
AT1G14460	DF	-2.71469	-3.61097	-5.86555	-3.55256	0.505029	0.348097	5.17524	-0.535638	-0.556699	-0.250716	5.17524
AT3G12120	DF	6.17822	5.48178	4.68585	5.36718	8.08932	8.00674	2.92895	-0.159536	-0.33863	0.8636	2.92895
AT5G13980	DF	1.32829	1.35929	0.398584	0.912421	4.14869	4.23423	3.4684	-0.488974	-0.446566	-0.221704	3.4684
AT3G56340	DF	4.96974	4.70939	3.75629	4.17271	6.88379	6.65225	2.74272	1.31733	0.533907	5.70718	2.74272
AT5G50460	DF	4.38047	3.97077	2.62568	2.5715	5.31519	5.08189	2.56024	-0.002051	0.0511984	1.68185	2.56024
AT4G37080	DF	0.0356715	0.0835231	-0.941675	-0.279338	0.893241	1.11407	1.5524	-0.245247	-0.21687	0.341252	1.5524
AT1G35510	DF	-0.870126	-0.982296	-2.01399	-1.11237	1.42485	1.48638	2.96417	-0.173746	-0.231729	0.568787	2.96417
AT3G25040	DF	2.2648	1.55465	1.32362	1.7926	3.62038	3.45376	1.92014	0.0574465	0.262675	1.21173	1.92014
AT3G18800	DF	2.39183	1.24864	0.708342	1.71245	4.76374	4.1193	3.16922	0.0957898	0.466829	4.27642	3.16922
AT2G27810	DF	1.15815	1.11911	0.650442	0.999927	2.54487	2.36433	1.57655	-0.149579	-0.106578	0.488492	1.57655
AT1G73600	DF	-2.11299	-1.6258	-3.26903	-2.25952	0.284122	0.160872	2.98794	-0.366238	-0.331279	0.28435	2.98794
AT3G56070	DF	4.64686	4.46096	3.67203	3.64942	5.777	5.96709	2.16439	0.0101063	-0.0151328	1.67826	2.16439
AT1G09780	DF	-0.869024	-1.45572	-5.00258	-2.34902	4.14753	4.01131	7.57289	-0.480691	-0.388925	0.870597	7.57289
AT4G36920	DF	-2.01441	-0.45673	-2.64067	-5.16527	1.13903	1.32935	5.06153	0.105731	-0.302703	0.190789	5.06153
AT3G62530	DF	5.23427	5.12122	4.16654	4.62674	6.04464	6.08239	1.597	1.66833	0.922074	5.63838	1.597
AT2G36380	DF	2.77895	2.64817	1.76569	2.40165	4.13574	4.23599	2.01637	-0.331329	-0.46961	-0.270301	2.01637
AT2G46450	DF	1.17772	1.15745	-0.991881	0.436046	3.4618	3.42147	3.518	-0.304414	-0.306733	1.15727	3.518
AT3G45980	DF	5.19616	5.24852	4.29952	4.3153	5.70634	5.6444	1.31876	2.40198	1.73685	5.0915	1.31876
AT4G32890	DF	0.0369444	-0.526418	-1.53513	-1.2918	1.94114	1.98687	3.50556	-0.000940016	-0.141105	0.94183	3.50556
AT3G62600	DF	2.00361	1.98349	0.721776	0.994761	4.60875	4.59024	3.69914	-0.343149	-0.363745	0.629299	3.69914
AT1G16520	DF	-0.922264	-1.44267	-3.09553	-1.15862	3.20945	2.99274	5.01988	-0.347561	-0.389152	0.522619	5.01988
AT5G52650	DF	5.40475	5.28177	4.23596	4.27733	6.42236	6.22268	2.01776	0.460513	0.413541	2.61353	2.01776
AT2G22420	DF	-0.770451	-2.44847	-4.26184	-4.26184	2.54285	2.69558	10.8454	-0.675497	-0.507483	2.23437	10.8454
AT5G19090	DF	-0.239937	-0.0803763	-2.32429	-1.02222	3.12654	3.22733	4.7585	0.229896	0.111833	2.60897	4.7585
AT3G27906	DF	0.477551	0.928721	-0.605284	0.25475	2.6719	2.71939	2.7892	-0.230196	-0.146274	1.05387	2.7892
AT1G24360	DF	2.12764	2.21411	0.979953	1.19078	3.57443	3.81067	2.56808	0.176789	0.0899902	0.86788	2.56808
AT1G30230	DF	7.40311	7.2902	6.55427	7.07207	9.53052	9.51083	2.63064	0.427866	0.600522	2.06672	2.63064
AT2G19730	DF	5.94268	5.72961	5.05413	5.35972	7.63061	7.73672	2.41658	0.189881	0.236164	1.98178	2.41658
AT3G27740	DF	3.30342	3.27171	2.72916	2.60159	3.90714	3.68145	1.08145	0.240605	-0.00164803	0.454998	1.08145
AT2G43110	DF	1.03391	0.997737	-0.169059	0.361684	1.8795	1.66606	1.62802	0.418456	0.177165	1.91634	1.62802
AT5G57590	DF	-2.50403	-2.68265	-5.77755	-5.77755	1.1603	0.846272	10.751	-0.282932	-0.345344	0.213662	10.751
AT4G00820	DF	-2.11713	-2.73153	-4.98611	-3.40859	2.96763	3.13396	7.88763	-0.457742	-0.518331	1.15357	7.88763
AT5G45775	DF	4.75161	4.72985	4.0753	4.17349	6.37413	6.50018	2.26209	0.143266	0.108866	3.72464	2.26209
AT3G14390	DF	2.13506	2.03828	1.5203	1.55005	3.49054	3.38287	1.85824	0.163594	0.0791106	0.681045	1.85824
AT5G28050	DF	2.89275	2.97274	2.27049	2.70125	3.92693	3.93944	1.38202	0.0937498	0.103261	1.70651	1.38202
AT5G23740	DF	5.17074	4.96895	4.04553	4.58377	6.73923	6.86926	2.4142	0.210388	0.180986	1.82524	2.4142
AT3G04730	DF	-2.23287	-0.98539	-5.10185	-5.10185	3.68653	3.54176	12.6885	0.0452425	-0.0352493	1.19615	12.6885
AT5G41520	DF	5.79449	5.74816	4.99859	5.22189	7.65874	7.68298	2.50364	0.364018	0.401026	3.09533	2.50364
AT1G34010	DF	-0.411003	-1.07747	-2.40843	-1.09528	2.25577	2.14196	3.92323	-0.45051	-0.312356	0.34038	3.92323
AT4G15790	DF	-1.61076	-4.76162	-4.76162	-4.76162	1.31613	1.27769	10.0121	-0.214519	-0.252787	0.725167	10.0121
AT1G29840	DF	-1.46997	-1.36084	-2.05793	-1.94571	0.548177	-0.0413329	2.40524	-0.467988	-0.163064	0.261084	2.40524
AT4G27760	DF	0.609138	0.976902	-0.485335	0.0426409	2.75062	2.63637	2.87669	-0.01368	-0.0234807	0.638267	2.87669
AT1G25097	DF	-3.89556	-1.253	-4.51316	-2.60734	0.11533	0.141725	3.6859	0.362116	0.502681	2.51627	3.6859
AT1G60870	DF	-1.98324	-0.99506	-4.28802	-2.7105	2.13461	1.82487	6.11328	-0.0994589	-0.0841365	1.08452	6.11328
AT3G48140	DF	1.42108	2.17041	-0.565986	-0.218883	6.83636	6.8012	7.25473	-0.106662	-0.330627	6.55453	7.25473
AT1G76790	DF	-1.1232	-0.323666	-4.27406	0.107619	4.95694	5.0235	5.87349	-0.407691	-0.388494	1.28359	5.87349
AT4G02230	DF	5.59448	5.42747	5.01494	4.99262	6.28678	6.31392	1.24377	1.04601	0.408646	1.91714	1.24377
AT3G61440	DF	1.93483	2.21379	-0.1029	0.689309	5.12077	5.1066	4.74316	-0.412561	-0.47754	0.88651	4.74316
AT3G55280	DF	5.04196	5.12281	3.80448	4.28511	5.8453	5.92594	1.76981	-0.159586	0.129251	1.77056	1.76981
AT1G12780	DF	4.39051	4.41215	3.70131	3.95861	5.56863	5.67058	1.73223	0.0261147	0.176635	1.97697	1.73223
AT1G32090	DF	1.51782	1.94875	1.19444	1.61509	3.09849	2.91361	1.54068	-0.211813	-0.188104	0.546409	1.54068
AT5G43700	DF	0.85545	1.39352	-0.544185	1.74199	3.41974	3.56253	2.45142	-0.564525	-0.559224	1.16035	2.45142
AT1G78020	DF	-0.457694	-0.481995	-2.34621	-1.8422	0.211937	0.885529	2.97001	0.460299	-0.140788	1.04759	2.97001
AT1G41880	DF	5.80259	5.54068	4.70831	4.82889	6.11201	6.3917	1.43567	-0.00222469	0.323891	2.45427	1.43567
AT5G42320	DF	-0.0658207	-0.238155	-0.694788	-0.814787	2.0884	1.99033	2.79134	-0.119073	-0.0700331	0.672729	2.79134
AT4G33110	DF	1.65724	1.97053	1.46782	0.865229	2.85462	3.20497	1.80371	-0.17158	-0.38612	0.176242	1.80371
AT2G36160	DF	6.03443	5.79504	5.23506	5.44378	7.15095	7.0933	1.7262	0.24886	0.381907	2.14783	1.7262
AT4G00100	DF	6.19674	6.00936	5.43554	5.57537	8.05485	7.77025	2.35984	0.641105	0.67842	4.04212	2.35984
AT2G25210	DF	5.60625	5.34086	4.46848	4.3949	6.38041	6.43407	1.92667	1.67485	1.14062	7.34115	1.92667
AT1G14860	DF	1.43353	1.65976	-0.34249	1.18583	3.9424	4.03389	3.35467	-0.0450636	0.22585	2.57002	3.35467
AT5G15440	DF	0.418956	0.671293	0.179666	0.261943	1.46001	1.55224	1.25635	-0.26064	-0.026717	0.67785	1.25635
AT1G67430	DF	6.84788	6.68021	5.94967	6.31343	8.2395	8.2248	2.03566	0.712962	0.764333	3.23452	2.03566
AT3G56020	DF	5.33807	5.38626	4.48292	4.57135	6.7337	6.84661	2.21474	0.41724	0.605918	5.35797	2.21474
AT3G05590	DF	6.51104	6.3662	5.84929	5.85845	7.69715	7.57476	1.73017	0.579905	0.746153	4.09268	1.73017
AT4G33865	DF	5.64984	5.53538	4.83821	4.88026	5.90738	6.04905	1.06797	0.533763	0.653191	3.38129	1.06797
AT1G69440	DF	-1.42392	-1.05819	-3.09625	-1.15039	0.170538	0.390743	2.12101	-0.599128	-0.628202	0.00107402	2.12101
AT2G40400	DF	-2.11325	-3.65159	-5.70236	-4.12484	1.17873	1.13782	6.70335	-0.262856	-0.283376	0.393514	6.70335
AT2G27130	DF	-4.20801	-1.22338	-4.20801	-4.20801	1.2481	0.873207	9.21946	-0.366208	-0.318911	0.484979	9.21946
AT1G51170	DF	2.32462	2.16237	0.68713	1.31877	2.63779	2.56299	1.53008	1.26222	0.285782	1.43476	1.53008
AT5G47890	DF	2.9419	2.82794	2.00339	2.02553	4.32049	4.27072	2.23673	-0.299463	-0.0864267	0.617945	2.23673
AT2G29670	DF	-1.00899	-0.980532	-1.81204	-0.867998	0.584379	0.630715	1.87423	-0.426398	-0.435018	0.276088	1.87423
AT1G19350	DF	-1.18599	-0.627005	-0.837463	-5.11078	2.30342	2.43741	4.22772	-0.434292	-0.595853	0.620608	4.22772
AT1G53580	DF	1.59567	2.3944	0.348688	0.863623	3.45129	3.34121	2.74017	-0.179588	-0.252759	1.51334	2.74017
AT3G23390	DF	5.3887	5.09024	3.97389	4.24672	6.58065	6.58368	2.41553	0.215463	0.387241	4.09284	2.41553
AT2G35880	DF	-0.490517	-0.226844	-1.84397	-0.323655	2.78229	2.63473	3.6018	-0.531588	-0.486226	-0.0089427	3.6018
AT4G26555	DF	1.40732	1.58523	-0.197978	1.21389	2.35586	2.46153	1.70446	0.517666	0.411045	2.36697	1.70446
AT2G14460	DF	2.8669	3.31195	2.12921	2.50393	3.58273	3.42949	1.14255	2.28292	1.76256	7.26874	1.14255
AT5G02450	DF	5.38117	5.06311	4.12373	4.16408	6.83593	6.84094	2.64333	0.105686	0.372415	2.51969	2.64333
AT1G21880	DF	1.16291	1.28587	0.0298202	0.37812	2.46534	2.32406	2.15964	0.195547	0.0286231	1.29809	2.15964
AT2G32560	DF	-2.00986	-2.04202	-2.68326	-5.02665	2.99991	2.85394	6.84343	-0.341715	-0.445164	2.11777	6.84343
AT1G21980	DF	-0.63097	-0.279992	-2.03997	-0.43945	2.84175	2.94659	3.91439	-0.5013	-0.462906	1.18824	3.91439
AT2G37600	DF	4.36852	4.41737	3.3277	3.37963	5.14028	5.21638	1.77636	0.166542	-0.116295	2.95332	1.77636
AT4G26550	DF	0.502754	0.336855	-0.788056	-0.521877	2.39076	2.10903	2.92615	0.0881936	-0.0720272	0.871085	2.92615
AT5G56710	DF	6.67143	6.50294	5.60408	5.67543	7.42495	7.59487	1.81912	0.615389	0.682932	4.24394	1.81912
AT3G25540	DF	1.00806	0.50507	-0.66079	0.870268	2.8113	2.8123	2.48591	-0.136476	-0.158631	0.566036	2.48591
AT4G39390	DF	1.14275	1.48266	0.214061	0.680233	2.63298	2.53701	2.08729	-0.0776978	-0.212889	0.528343	2.08729
AT2G43460	DF	5.51119	5.43833	4.50905	4.6399	6.53419	6.67623	1.97903	0.26073	0.422732	2.92461	1.97903
AT3G02870	DF	-0.392786	-0.703258	-2.39608	-2.42738	1.49055	1.3985	4.04647	-0.289269	-0.284934	0.116788	4.04647
AT3G23000	DF	-0.703274	0.48841	-1.85931	-4.38391	1.11593	1.3252	4.2543	0.193013	0.0552237	1.52751	4.2543
AT1G25175	DF	3.85347	3.76697	2.32812	2.75841	4.80881	4.8895	2.24105	0.230184	0.571245	2.63623	2.24105
AT3G16080	DF	4.61367	4.32553	3.35005	3.74107	5.97587	6.19816	2.48405	1.17381	0.566069	6.10673	2.48405
AT1G17200	DF	1.06972	0.272281	-0.752019	0.478827	4.24	4.14681	4.20659	0.00842435	-0.0984719	1.22661	4.20659
AT2G37120	DF	2.49032	1.45457	0.00276111	-0.032141	3.76784	3.81996	3.86058	-0.198247	-0.382439	1.27244	3.86058
AT2G07340	DF	1.35486	0.626805	-0.318576	0.0164057	3.02539	3.25263	3.30939	0.0219771	-0.0678937	0.742224	3.30939
AT1G60070	DF	-0.387329	-0.928797	-2.71567	-1.09421	2.29705	2.25919	3.95431	-0.42529	-0.316208	-0.196251	3.95431
AT1G17840	DF	0.874825	0.528299	-0.681054	0.896955	3.24805	3.21978	2.88072	-0.354544	-0.367422	0.309148	2.88072
AT1G75390	DF	1.48133	1.58671	-4.03992	-0.505815	2.96775	2.77643	4.41535	0.0302938	-0.110629	2.30217	4.41535
AT3G48440	DF	-1.98896	-1.51738	-3.53695	-1.4497	1.11428	1.03686	3.32169	-0.374715	-0.476001	0.140236	3.32169
AT2G30980	DF	2.02738	1.48484	1.3693	1.14391	2.78352	2.63577	1.4041	0.0169651	0.00041784	0.82233	1.4041
AT3G52500	DF	3.11956	2.96074	2.5025	2.56201	4.45193	4.46494	1.87797	1.2525	0.618637	1.93041	1.87797
AT1G56045	DF	5.06403	4.86337	3.74782	4.13474	5.63064	5.68545	1.65434	-0.509679	0.000953304	2.33051	1.65434
AT1G76920	DF	0.169947	0.0304705	-0.969501	-0.622398	2.50819	2.44858	3.30834	0.53619	0.485561	3.68943	3.30834
AT1G10020	DF	-0.484251	-0.655407	-1.92965	-0.232838	2.22604	1.95252	2.94896	0.302141	-0.401429	1.37787	2.94896
AT4G37890	DF	1.47709	0.769597	0.729872	0.750384	2.11913	2.06438	1.3143	0.607331	0.215489	1.32034	1.3143
AT2G01070	DF	-0.303095	0.139932	-4.87946	-0.982994	2.84925	2.42496	4.64782	0.180166	0.241288	1.13328	4.64782
AT2G08765	DF	4.36648	4.21202	3.18836	3.44388	5.16971	5.21551	1.92053	0.258678	-0.180313	4.53696	1.92053
AT1G09927	DF	3.72047	3.71415	2.83659	2.98075	6.62167	6.12019	3.44732	2.18396	2.85989	6.79416	3.44732
AT2G43360	DF	0.142102	0.55554	-0.741627	-1.11848	2.07373	2.24304	3.09796	-0.300148	-0.444776	0.428223	3.09796
AT3G50630	DF	1.50463	0.691914	-0.0219043	0.797024	1.93294	2.10926	1.56506	0.704369	0.356189	2.55185	1.56506
AT2G32060	DF	5.58522	5.523	4.83486	5.12265	6.69118	6.78991	1.70251	0.154203	0.184376	1.89177	1.70251
AT5G60890	DF	-0.708741	-0.394753	-2.5704	-0.747364	3.2706	3.23225	4.71422	0.0658173	-0.131679	1.06905	4.71422
AT2G05790	DF	2.38005	2.15202	0.810408	1.77758	4.54631	4.40519	3.06258	1.17843	0.615304	2.58507	3.06258
AT3G17350	DF	-0.486673	-0.608697	-4.07579	-1.58248	1.04434	1.22745	3.86182	0.146965	-0.206331	1.14925	3.86182
AT4G11010	DF	4.10714	3.7048	2.34854	3.49946	7.23562	7.31346	4.18932	-0.369392	-0.0629728	2.13564	4.18932
AT2G45070	DF	3.95159	3.6999	2.73156	3.05115	5.10444	5.02661	2.11884	0.444746	0.455764	2.44003	2.11884
AT1G47960	DF	1.59518	1.57679	0.653374	0.814824	2.2116	2.27139	1.46758	-0.179557	-0.277517	0.138174	1.46758
AT2G20450	DF	4.25429	3.98022	2.99172	3.43032	5.56017	5.61637	2.31209	0.723354	0.43919	2.60816	2.31209
AT5G04510	DF	0.903042	1.2702	-0.348946	0.522156	3.28616	3.16427	3.04663	-0.193367	-0.121447	0.802628	3.04663
AT2G31010	DF	-3.40905	-6.27803	-6.27803	-6.27803	-0.810863	-0.323529	9.6795	-0.594014	-0.632008	-0.528947	9.6795
AT3G47800	DF	4.43941	4.22577	3.12689	3.92249	6.06938	5.9209	2.36641	-0.128089	-0.0401637	1.56657	2.36641
AT5G62350	DF	3.2759	3.264	1.72711	3.54144	5.73126	5.70438	2.76806	0.520765	0.117947	4.25735	2.76806
AT1G67060	DF	-1.2063	-2.6121	-2.67949	-2.71079	0.721625	0.889107	3.68778	-0.365306	-0.457692	0.0133412	3.68778
AT4G21280	DF	-2.44875	-0.816518	-2.06304	-4.19917	3.03901	3.22835	6.47515	-0.235509	-0.269013	1.43019	6.47515
AT1G64490	DF	2.7027	3.23215	1.73482	2.19761	3.63811	3.63081	1.62129	-0.104767	0.0482741	2.54207	1.62129
AT4G30620	DF	0.354703	1.07657	-0.828206	0.449427	3.07658	3.20586	3.20544	-0.445719	-0.303149	0.838825	3.20544
AT1G74560	DF	4.97228	4.96516	4.04389	4.43601	5.69879	5.86983	1.48057	-0.09637	-0.0717674	0.611702	1.48057
AT2G42290	DF	0.568303	0.075113	-0.805271	0.0758493	2.2851	2.50616	2.67994	0.0713079	-0.144313	0.664081	2.67994
AT3G45030	DF	5.81373	5.56131	4.80962	5.1522	7.18249	7.18268	2.13961	0.900419	0.91319	5.01986	2.13961
AT2G37585	DF	-1.28285	-4.77424	-4.77424	-3.19672	0.757549	0.741231	5.34945	-0.396168	-0.471972	0.181613	5.34945
AT4G18060	DF	-0.283162	-0.360898	-5.40798	-2.35892	2.065	2.14982	5.55131	-0.576609	-0.591891	-0.156652	5.55131
AT2G36400	DF	1.99597	1.64948	1.46541	1.42781	3.43325	3.21206	1.83574	0.0133002	0.187276	1.83273	1.83574
AT2G22230	DF	0.505012	0.933917	-0.760561	-0.0745369	2.60554	2.4922	2.94492	-0.250618	-0.373425	0.738108	2.94492
AT5G61790	DF	4.56489	4.63933	3.44118	3.62805	6.84966	6.66534	3.17163	-0.11434	-0.233115	1.44698	3.17163
AT1G10200	DF	0.489546	-0.345909	-4.46237	-1.4133	4.31162	4.48632	6.90259	-0.299788	-0.199068	1.72673	6.90259
AT3G57650	DF	1.91808	1.48963	1.29263	1.08664	3.39193	3.14003	2.03404	-0.274627	-0.160748	0.679954	2.03404
AT1G10522	DF	2.78738	2.63201	2.19704	2.40438	3.43635	3.27835	1.00637	0.107959	0.0161956	1.19665	1.00637
AT1G32200	DF	1.1787	1.13504	-0.275707	-0.159294	2.6269	2.50244	2.7589	-0.352559	-0.455557	0.28554	2.7589
AT1G47128	DF	2.00889	2.7912	1.16681	1.24075	5.58668	5.72024	4.41129	-0.117827	-0.329725	1.54934	4.41129
AT2G24270	DF	0.723	0.384805	-1.57069	0.542807	4.62963	4.50822	4.70369	-0.608687	-0.639374	0.245288	4.70369
AT3G45310	DF	2.0923	2.1393	0.152267	2.10401	6.54605	6.58182	5.08541	-0.316699	-0.217631	4.84686	5.08541
AT3G47570	DF	-1.15508	-0.797537	-1.09971	-1.13581	0.584975	0.505208	1.65605	-0.040996	0.0114834	1.50152	1.65605
AT4G18030	DF	1.54816	1.79947	1.38471	1.68594	4.24432	4.39515	2.73238	-0.483839	-0.212827	0.26661	2.73238
AT4G24190	DF	1.71335	2.05038	0.446603	1.80408	6.52517	6.61434	5.24367	-0.601043	-0.529686	0.278916	5.24367
AT2G43140	DF	-5.81757	-5.81757	-5.81757	-5.81757	0.920203	1.06913	10.7759	0.258456	0.0651356	2.47483	10.7759
AT5G07140	DF	-5.09286	-2.83828	-2.56826	-5.09286	0.173706	0.198899	3.9169	-0.522944	-0.460115	-0.0585189	3.9169
AT1G60550	DF	1.20743	1.41508	1.25243	2.19849	3.67029	3.83782	1.90817	-0.224661	-0.0217184	1.35086	1.90817
AT1G24764	DF	0.0585748	-0.018189	0.127858	0.591442	2.51684	2.53845	2.11081	-0.140294	-0.20748	0.538633	2.11081
AT1G69850	DF	-0.255629	-0.357022	-0.119812	-0.0773697	2.71791	2.59348	2.72529	0.179756	0.00471257	1.50958	2.72529
AT1G54030	DF	4.57325	4.56966	4.25298	4.06864	6.24758	5.98417	1.90655	1.03819	0.508872	2.0606	1.90655
AT3G11630	DF	3.95198	3.76822	3.74326	3.69714	6.11096	6.04588	2.30751	0.396477	0.204292	1.95627	2.30751
AT5G11800	DF	-0.651108	-0.0202815	-0.241866	-1.48885	1.96464	1.68	2.54385	-0.408319	-0.329422	0.147828	2.54385
AT5G60390	DF	7.98753	7.89867	7.66822	7.75413	9.81925	9.44079	1.87707	0.356504	0.5433	2.60658	1.87707
AT2G34840	DF	-0.796357	-1.46816	-1.60113	-1.90949	1.75353	1.61363	3.56818	-0.291342	-0.493877	0.690584	3.56818
AT4G34260	DF	-1.55975	-1.52547	-1.96811	-0.109295	3.81566	3.82406	4.5601	-0.286009	-0.416027	0.102853	4.5601
AT1G50010	DF	2.261	2.3135	3.7529	3.78296	7.10161	6.79559	3.13778	-0.019919	-0.174228	2.409	3.13778
AT2G44610	DF	2.8029	2.43476	2.24739	2.74662	4.6022	4.68509	2.07619	0.0204983	0.156788	1.03003	2.07619
AT3G18080	DF	3.12066	3.17571	1.84426	3.14076	6.79778	6.68665	4.05939	-0.406041	-0.462197	0.412185	4.05939
AT1G74690	DF	2.69435	2.55102	2.48037	2.29163	3.48051	3.58131	1.09193	-0.458814	-0.287408	0.385517	1.09193
AT5G58960	DF	-0.538605	-0.552314	-0.841648	-0.52082	3.21245	3.3044	3.9356	-0.192108	-0.285146	0.446871	3.9356
AT1G29470	DF	2.7769	2.95248	2.86986	3.00473	4.93646	4.95755	1.95654	-0.221894	-0.124075	0.269632	1.95654
AT2G47610	DF	6.24624	6.11386	5.77649	5.91113	7.87065	7.89964	1.98638	0.439776	0.506652	2.67363	1.98638
AT3G18000	DF	-2.61854	-2.45757	-5.32281	-1.87353	4.06044	3.84655	6.87896	-0.380201	-0.386968	0.371124	6.87896
AT1G71960	DF	-0.470454	-0.187817	1.55793	1.86854	4.31239	4.29415	2.53187	-0.329769	-0.378721	-0.0748037	2.53187
AT3G25530	DF	-0.677266	-0.368157	-1.8489	-0.624986	3.74484	3.56165	4.81135	-0.233295	-0.25243	0.637947	4.81135
AT3G07510	DF	0.534746	0.228316	0.135256	-1.34919	3.89602	3.73887	4.33999	0.0254006	-0.098643	3.22603	4.33999
AT1G29535	DF	-1.24746	-2.04204	-2.10943	-1.47403	-0.134611	0.562469	2.10764	-0.726059	-0.611207	-0.0424866	2.10764
AT1G10670	DF	1.50356	1.67294	0.857027	1.19122	4.86842	4.84442	3.78332	-0.391556	-0.477806	0.149447	3.78332
AT4G02100	DF	-4.98782	-4.98782	-4.98782	-4.98782	1.75452	1.71612	10.6843	0.0897279	-0.155116	1.18369	10.6843
AT2G06520	DF	0.822467	-0.310078	-0.489765	1.79875	5.49841	5.08826	4.2476	-0.242264	-0.70888	3.43915	4.2476
AT3G14220	DF	2.91713	2.69052	1.49003	2.65251	6.34615	6.19002	4.04059	0.281733	0.0520686	2.9068	4.04059
AT4G30290	DF	-4.24667	-0.864014	-1.90327	0.13501	4.99966	5.068	5.62734	0.178909	0.193966	2.21842	5.62734
AT4G33040	DF	-2.23912	-0.894635	-1.46493	-0.158622	2.39278	2.03598	2.95959	1.10249	0.749144	3.06928	2.95959
AT5G09870	DF	0.0317981	-0.628912	-0.602909	-0.68342	1.36568	1.39553	1.9926	-0.289827	-0.448059	-0.0693635	1.9926
AT1G77740	DF	-0.725201	-1.45969	-0.826835	-0.586427	2.05159	2.06908	2.74449	0.110761	0.0347873	1.62835	2.74449
AT5G62690	DF	4.58201	4.45009	3.83533	4.28691	7.26225	7.01909	3.0151	0.35845	0.0221232	3.74721	3.0151
AT1G12500	DF	-1.6375	-4.65429	-1.96874	-2.16099	1.85113	1.32903	3.84853	0.15315	0.0370511	2.65152	3.84853
AT1G04410	DF	5.20247	5.3398	5.16883	5.12294	7.87684	7.86062	2.66966	0.122888	0.179765	1.81548	2.66966
AT5G53160	DF	1.14548	1.44488	1.29303	0.897443	4.16262	4.24643	3.06453	-0.100452	-0.095618	4.0257	3.06453
AT1G07020	DF	2.75713	2.49117	2.45732	2.57721	3.89769	3.74289	1.26151	0.867071	0.267347	2.27914	1.26151
AT3G53670	DF	1.43085	0.745335	1.08423	1.34924	4.57537	4.62083	3.34083	-0.327556	-0.346858	2.3834	3.34083
AT5G16390	DF	-0.498626	-1.21368	-1.89387	-1.44226	2.8986	2.53023	4.45553	0.153648	0.076344	1.02186	4.45553
AT5G41080	DF	-0.270278	0.404694	-0.148933	-0.260403	2.4889	2.78155	2.83861	-0.0378556	-0.278804	1.4539	2.83861
AT2G24790	DF	0.62985	0.894137	0.379022	0.431633	4.17008	4.27669	3.82362	0.57339	0.670454	4.43875	3.82362
AT5G22940	DF	-4.99351	-4.99351	-4.99351	-4.99351	1.81553	1.92339	10.8262	-0.0769207	-0.107799	1.64856	10.8262
AT2G17530	DF	1.41922	1.33858	1.74942	1.63584	2.85075	2.73692	1.05362	0.317791	0.284339	1.02195	1.05362
AT5G04740	DF	0.488041	0.16749	-0.564446	0.0304596	3.85243	3.93671	4.10877	-0.215505	-0.327355	1.29274	4.10877
AT1G05570	DF	-3.1051	-2.60122	-3.9416	-2.09301	1.21227	1.21845	3.95133	-0.594065	-0.636233	-0.466549	3.95133
AT3G07330	DF	-0.0612602	-1.31209	-0.849354	-0.133265	2.82148	2.64663	3.16504	-0.19373	-0.0508054	0.555673	3.16504
AT3G12390	DF	5.28857	5.15925	4.89133	5.17688	6.16352	6.18412	1.07953	0.173913	0.203909	1.47195	1.07953
AT2G37510	DF	-0.2842	-1.61639	-0.626282	-1.19147	1.47469	1.34028	2.34058	-0.579986	-0.573172	-0.181052	2.34058
AT4G38330	DF	-2.6213	-4.37172	-3.13396	-4.37172	-0.581382	-0.487412	4.13488	-0.298297	-0.234753	0.404299	4.13488
AT2G48070	DF	-0.868319	-0.763163	-0.973627	-0.626524	2.25733	1.8332	2.89106	-0.134519	0.0442292	1.36403	2.89106
AT1G09630	DF	-1.36451	0.551652	-1.18754	0.326763	2.91073	2.88256	3.1479	0.137294	0.103571	1.71494	3.1479
AT2G40970	DF	-3.89048	-2.36142	-3.89048	-3.89048	2.71842	2.78283	10.6017	-0.13001	-0.195923	1.72429	10.6017
AT1G25570	DF	0.133336	-0.438309	-0.766142	-0.0324194	2.51639	2.48733	2.82959	0.0718966	0.0747874	1.16065	2.82959
AT5G13820	DF	-1.76408	-1.44416	-1.02154	-1.65282	1.33379	1.16375	2.56029	-0.559666	-0.594019	0.0325008	2.56029
AT1G66150	DF	-1.84422	-2.05069	-2.47142	-1.60243	3.1365	2.94592	5.08292	-0.346071	-0.37606	1.93434	5.08292
AT1G68890	DF	-6.95099	-3.85609	-6.95099	-4.45768	0.214374	0.423108	5.94571	-0.567528	-0.587315	-0.450473	5.94571
AT1G14840	DF	-0.825132	-0.506298	-0.949998	-1.15381	1.01329	1.30996	2.21115	-0.318497	-0.324405	0.150746	2.21115
AT4G35987	DF	-1.04257	-1.26804	-1.92856	-1.20036	1.04322	1.19608	2.70017	-0.474359	-0.500902	0.0486701	2.70017
AT1G64640	DF	-1.13402	-1.78751	-3.83829	-0.389012	4.57597	4.12241	5.80244	0.441409	0.251037	2.03464	5.80244
AT1G01140	DF	-1.18497	-0.691832	-0.756254	-0.756726	1.79429	1.55485	2.424	-0.398151	-0.505417	0.133273	2.424
AT3G13690	DF	-0.996987	-2.08368	-1.68995	-1.62461	1.47366	1.56734	3.18871	-0.524862	-0.544309	0.0278426	3.18871
AT1G14900	DF	2.29019	2.15998	1.39029	2.08122	4.84464	4.69592	2.96006	0.716519	0.34988	2.43656	2.96006
AT2G38370	DF	1.94603	2.38594	2.17078	2.51901	3.63895	3.83355	1.33395	0.0773096	-0.142495	0.476072	1.33395
AT1G80460	DF	1.38352	0.836011	0.801248	2.00776	4.94462	4.92984	3.36613	-0.354818	-0.454027	1.61206	3.36613
AT4G39940	DF	-4.65429	-2.06231	-4.65429	-2.00073	2.33432	2.01014	5.31778	0.315362	0.0165806	1.41957	5.31778
AT4G26400	DF	0.263283	-0.534957	-0.188447	-0.0973333	4.90686	4.97505	5.08792	-0.0447881	-0.0660063	1.02364	5.08792
AT1G06850	DF	-4.41648	-4.41648	-4.41648	-4.41648	1.98325	1.73502	10.2374	-0.416891	-0.546417	2.27969	10.2374
AT5G10840	DF	1.33901	1.09224	1.20247	1.55997	4.44995	4.39234	2.98561	-0.131833	-0.0226693	0.673957	2.98561
AT5G22740	DF	0.469459	0.548384	1.09731	0.429198	2.97688	3.05936	2.1731	-0.457285	-0.496237	-0.0370034	2.1731
AT1G68560	DF	1.25917	1.22863	-0.576804	1.53845	7.00137	7.03717	6.13687	-0.598927	-0.493443	1.77172	6.13687
AT5G15860	DF	-1.07347	-1.73657	-1.22593	-1.36684	2.95862	2.6874	4.14181	-0.249425	-0.273195	1.0368	4.14181
AT2G27190	DF	1.27389	1.2975	0.806954	0.673519	4.35892	4.51271	3.66743	-0.511824	-0.411897	0.645998	3.66743
AT1G63660	DF	1.32792	1.46182	1.10487	0.842335	3.72013	3.52901	2.60804	-0.303633	-0.257774	0.35713	2.60804
AT1G70410	DF	-1.14257	-0.603898	-0.315994	0.892989	5.24623	5.17821	4.76041	-0.497534	-0.535811	0.435405	4.76041
AT2G29550	DF	1.91209	2.432	4.10468	3.94982	4.19637	4.05716	0.0453579	-0.213535	-0.121033	0.995241	0.0453579
AT5G13100	DF	-4.68769	-4.68769	-4.68769	-4.68769	3.69771	3.68342	12.3481	0.0100168	0.0241667	3.90147	12.3481
AT3G43810	DF	1.42449	0.858746	0.254505	0.93135	3.73647	3.69266	3.04441	-0.445332	-0.359414	0.0620118	3.04441
AT5G46910	DF	-0.564309	-0.470901	0.572318	1.00219	0.467802	0.551159	-0.350413	0.0676648	-0.184606	0.405679	-0.350413
AT2G24640	DF	-0.309264	-0.526896	-0.973568	0.050679	1.34511	1.35473	1.68897	-0.199759	-0.191001	0.195108	1.68897
AT3G29320	DF	-0.288563	-0.698498	-1.46676	-0.450443	3.07444	3.14318	3.95975	-0.443861	-0.480194	-0.249774	3.95975
AT2G28840	DF	2.73656	2.45422	1.4875	3.11313	6.45123	6.52309	3.91956	0.0661786	-0.139064	3.09732	3.91956
AT5G53290	DF	-1.59391	-0.0807581	-1.10442	-1.13818	2.53243	2.51817	3.73868	0.248002	-0.09415	1.59414	3.73868
AT1G50710	DF	-1.52118	-1.05732	-2.07203	-1.08202	1.36411	1.19396	2.79981	-0.520707	-0.592893	-0.127784	2.79981
AT5G03230	DF	0.313092	0.0700349	1.15967	1.15361	2.94893	3.04317	1.8177	0.242793	-0.278014	1.98849	1.8177
AT1G49430	DF	-5.96076	-5.96076	-5.96076	-5.96076	1.44485	1.37193	11.3353	-0.557776	-0.553249	0.065916	11.3353
AT5G67150	DF	-1.83404	-1.61728	-2.45835	-0.59012	1.72539	1.65923	3.01845	0.0857502	0.0534705	1.23972	3.01845
AT1G76160	DF	0.405879	0.724844	-0.435007	-0.247271	4.57374	4.64033	4.92911	-0.180229	-0.398817	1.75572	4.92911
AT2G20190	DF	-0.0577816	-0.684601	-0.257573	-0.142444	2.26857	2.30466	2.44479	-0.235096	-0.234811	0.131219	2.44479
AT1G59840	DF	-2.04337	-0.976812	-2.23231	-1.83509	1.68272	1.79196	3.8498	-0.274562	-0.35406	0.196735	3.8498
AT5G56350	DF	0.980696	1.09515	0.81464	1.03653	3.61365	3.61445	2.64578	-0.283135	-0.383514	0.543866	2.64578
AT4G39500	DF	0.0159853	-0.465399	-0.962442	-1.09289	3.04684	3.1307	4.19572	-0.366561	-0.489652	2.41342	4.19572
AT3G14840	DF	-1.50311	-1.6211	-1.47784	-1.55047	2.11956	2.25401	3.69571	-0.552966	-0.539435	-0.24619	3.69571
AT1G58290	DF	-5.08382	-3.03304	-3.48094	-2.15493	1.6811	1.69192	4.5632	-0.579798	-0.697045	0.231729	4.5632
AT2G44660	DF	1.5603	1.74777	1.73486	1.74333	3.04586	3.01121	1.245	0.543224	0.147809	1.72525	1.245
AT4G31480	DF	2.46065	2.63998	2.94249	3.02448	4.73133	4.76548	1.71221	-0.423573	-0.404646	0.0378513	1.71221
AT5G63470	DF	-0.40253	-1.34269	-0.84352	-1.16733	2.28158	2.07425	3.25154	0.847779	0.601227	2.43768	3.25154
AT1G28670	DF	-3.88046	-4.71896	-4.71896	-4.71896	3.5209	3.40274	12.1512	-0.259442	-0.2758	2.36897	12.1512
AT3G15770	DF	-1.2111	-0.252068	-0.430948	-0.00312737	2.76333	3.22719	3.2445	-0.280545	-0.0121184	1.64509	3.2445
AT3G08590	DF	1.90971	1.62966	2.03244	2.13993	5.02897	5.03871	2.89919	-0.0157239	-0.26315	0.64242	2.89919
AT3G27160	DF	2.58917	2.46351	2.75957	2.20455	4.75611	4.75595	2.20136	0.0781446	0.173654	1.6382	2.20136
AT4G37640	DF	0.19272	0.472282	0.557533	0.403031	1.98148	2.27135	1.61006	-0.26824	-0.175269	0.285686	1.61006
AT1G47840	DF	-3.46492	-5.21534	-5.21534	-5.21534	2.1346	1.60501	11.0735	-0.214908	-0.25286	0.425106	11.0735
AT4G17880	DF	-0.132614	0.363333	-0.218457	1.12332	2.91892	3.07808	2.36488	-0.111947	-0.113944	2.26054	2.36488
AT4G21410	DF	0.282881	1.48984	0.425706	1.37587	3.0454	2.79082	1.90168	-0.42525	-0.455243	0.485789	1.90168
AT1G45207	DF	-3.68961	-5.44003	-5.44003	-5.44003	0.445037	0.514473	9.87158	-0.494886	-0.568555	-0.151148	9.87158
AT1G15930	DF	5.37681	5.12335	4.46175	4.66093	8.20983	7.96052	3.4742	0.220086	0.112272	1.75753	3.4742
AT1G63430	DF	-0.41702	-0.211015	-0.801372	-0.258457	2.04705	2.1369	2.57111	-0.308184	-0.308297	0.378259	2.57111
AT4G10560	DF	-4.81533	-4.81533	-4.81533	-4.81533	0.488728	0.292316	9.14604	-0.315074	-0.149498	1.29043	9.14604
AT1G73100	DF	0.383306	0.911558	1.30056	1.04679	2.36525	2.23003	1.07494	-0.324595	-0.462404	-0.0883548	1.07494
AT3G48430	DF	0.585575	0.916523	0.762031	0.690744	1.9451	2.09744	1.2495	-0.190484	-0.198518	0.335953	1.2495
AT1G06470	DF	0.0324059	0.543053	0.11587	0.695097	1.39902	1.61048	1.02791	-0.22806	-0.238847	0.172825	1.02791
AT4G23820	DF	1.02225	1.25925	1.75725	1.34145	3.43257	3.37435	1.7944	0.0938392	-0.156346	0.659487	1.7944
AT3G06770	DF	-5.1698	-5.1698	-3.03367	-5.1698	0.121865	0.178454	4.43096	-0.544954	-0.594344	0.200151	4.43096
AT4G04955	DF	-0.852109	-0.27907	-1.10668	-0.155664	3.24765	3.38478	3.85958	-0.616658	-0.557935	0.0295606	3.85958
AT3G61820	DF	-2.17078	-2.43451	-2.55297	-1.07487	3.05105	3.20295	4.86628	0.241709	-0.164164	0.872514	4.86628
AT2G23820	DF	1.14962	0.93588	1.04561	0.456256	2.74383	2.80075	1.95763	-0.0831605	-0.167555	1.17149	1.95763
AT1G27200	DF	-1.08289	-1.94617	-0.998894	-0.643729	0.682889	0.661532	1.47973	-0.497906	-0.363143	0.24411	1.47973
AT2G44640	DF	1.74919	1.43939	0.844869	1.43564	4.87448	4.99852	3.73238	0.00525066	-0.110915	0.701429	3.73238
AT1G29240	DF	0.159863	0.220798	0.564991	1.71865	2.49378	2.63695	1.26559	-0.631669	-0.515578	0.475778	1.26559
AT4G23850	DF	1.20461	0.621954	1.07589	2.09841	4.11384	4.06102	2.36176	-0.362725	-0.383902	-0.109985	2.36176
AT3G52930	DF	2.90161	2.92177	2.03849	2.68899	7.1431	6.86216	4.56226	-0.192776	-0.35873	1.60598	4.56226
AT2G26730	DF	-5.40841	-5.40841	-5.40841	-5.40841	1.65498	1.92428	11.1689	-0.386775	-0.310621	0.287054	11.1689
AT2G45670	DF	0.92274	0.612657	0.555009	0.571263	2.60629	2.49293	1.94761	-0.322621	-0.203537	0.73928	1.94761
AT2G30870	DF	0.0123315	-1.6881	-1.29087	0.165854	5.44992	5.54856	5.9281	-0.539437	-0.518137	0.937922	5.9281
AT4G33530	DF	-5.79656	-3.36344	-5.79656	-3.48357	1.51401	1.68752	6.28872	-0.527469	-0.547653	-0.2133	6.28872
AT5G66920	DF	-0.685494	-0.770726	-1.4882	0.625297	3.92206	3.85868	3.94123	-0.554083	-0.389268	0.727634	3.94123
AT1G59650	DF	-1.22455	-2.62303	-0.727543	-0.613976	1.22562	1.17114	1.85298	-0.633855	-0.551688	0.22366	1.85298
AT1G09570	DF	3.80033	3.90361	3.96991	3.89722	6.46162	6.51998	2.50396	-0.212239	-0.0427594	0.975321	2.50396
AT5G16590	DF	-2.16045	-2.43744	-3.13543	-1.3393	2.55947	2.45213	4.58398	-0.100708	-0.257206	1.37036	4.58398
AT3G52870	DF	0.569958	0.529911	0.810231	0.835969	2.22598	2.36406	1.43367	-0.168372	-0.354446	0.404643	1.43367
AT4G25570	DF	1.5284	1.33289	1.4293	1.39186	3.11349	3.14518	1.67802	-0.386383	-0.343923	0.567977	1.67802
AT1G10960	DF	2.36985	1.73128	0.851758	1.97125	6.00411	5.79408	4.36982	-0.0683631	-0.307871	1.52587	4.36982
AT4G33130	DF	-4.51715	-4.51715	-4.51715	-4.51715	1.16458	0.874762	9.48873	-0.602484	-0.523333	0.671895	9.48873
AT3G11170	DF	1.12541	0.469647	0.68275	1.34516	3.49945	3.49372	2.404	-0.205894	-0.157267	1.15901	2.404
AT5G19740	DF	0.12998	-0.134721	-0.220924	1.10216	3.94131	3.85807	3.27668	-0.45109	-0.421517	0.482033	3.27668
AT1G78610	DF	-1.18616	-0.725754	-1.13079	-0.411363	2.55044	2.5567	3.26889	-0.200705	-0.42855	0.305926	3.26889
AT2G23380	DF	-2.90303	-6.05388	-3.09196	-2.60461	1.55262	1.36838	4.37984	-0.280186	-0.316755	0.0464222	4.37984
AT3G04120	DF	4.08424	4.1641	3.51226	4.02789	7.48462	7.44025	3.61775	-0.112991	-0.0916238	1.26093	3.61775
AT4G12420	DF	-0.678827	-1.06809	-1.25948	0.395343	4.10948	4.14119	4.30296	-0.627869	-0.541637	0.84901	4.30296
AT4G39900	DF	1.31651	0.947291	0.247108	1.33977	4.30652	4.17478	3.3134	-0.377863	-0.360125	0.137056	3.3134
AT4G01610	DF	4.89959	5.03998	4.36239	5.62762	9.19908	9.2436	4.03856	-0.246868	-0.283622	2.84297	4.03856
AT3G08580	DF	5.67264	5.63132	5.51464	5.7451	9.3913	9.20878	3.61531	0.482255	0.415338	2.8294	3.61531
AT1G27930	DF	-2.92882	-2.62846	-4.67924	-3.10171	2.46216	2.52466	7.0176	0.249689	0.110712	1.79455	7.0176
AT1G48630	DF	3.39281	3.21838	2.6886	3.07027	5.62892	5.62283	2.6862	0.602508	0.575901	4.24638	2.6862
AT1G08500	DF	0.0290707	-1.11985	-1.14256	-0.490258	2.95891	3.08402	3.87784	-0.389228	-0.522458	1.64156	3.87784
AT3G03980	DF	-4.30735	-4.30735	-4.30735	-4.30735	2.06323	2.19725	10.3973	-0.326764	-0.235112	0.306834	10.3973
AT5G42100	DF	1.53082	1.13169	0.564637	1.72854	3.33138	2.87302	1.8161	0.419294	0.177614	2.08759	1.8161
AT5G05460	DF	1.22793	0.828078	0.664897	0.571712	2.99987	2.97733	2.33158	-0.537964	-0.624952	-0.0832718	2.33158
AT2G44120	DF	5.49302	5.41943	4.94094	5.23962	7.22198	7.28395	2.10204	-0.089775	-0.146478	1.48083	2.10204
AT3G22780	DF	1.144	0.718291	0.638214	0.814417	2.39799	2.11488	1.49148	-0.445909	-0.341702	-0.0381767	1.49148
AT3G09820	DF	2.28924	1.79756	0.82347	1.59632	6.1098	6.09859	4.80073	-0.233685	-0.358869	0.762616	4.80073
AT5G03670	DF	0.553178	0.599916	0.00789741	0.244318	2.73658	2.84943	2.63554	0.0531427	-0.162911	1.30656	2.63554
AT1G79990	DF	-0.210784	0.107937	-0.298723	0.1598	3.49129	3.44598	3.48068	-0.135636	-0.104008	0.01779	3.48068
AT2G28080	DF	-3.41989	-2.43523	-5.1703	-2.24142	1.84492	1.73535	5.12952	-0.311805	-0.412683	1.05389	5.12952
AT3G18145	DF	-5.15718	-1.95985	-3.02105	-2.50362	0.30999	0.223946	3.19728	-0.325251	-0.363672	-0.0384339	3.19728
AT5G48360	DF	-2.50912	-2.22875	-2.25147	-2.55983	1.51982	1.57056	4.08412	-0.392346	-0.338685	0.917418	4.08412
AT5G38520	DF	-4.74889	-4.74889	-4.74889	-4.74889	0.740145	0.22151	9.19083	-0.102752	-0.412339	0.342573	9.19083
AT1G79340	DF	2.34769	2.14861	2.38105	2.32129	4.16465	4.26969	1.82013	0.43683	0.0949761	1.36497	1.82013
AT5G08590	DF	1.78192	1.96526	1.26142	1.85771	3.40229	3.29087	1.71093	-0.178521	-0.323986	0.961431	1.71093
AT1G07630	DF	0.858483	0.761196	1.3244	1.45977	2.6204	2.34604	1.04932	0.757018	0.326934	1.55065	1.04932
AT1G49580	DF	-0.95074	-1.36862	-1.57909	-1.68639	2.45418	2.41927	4.11368	-0.344895	-0.357151	0.431904	4.11368
AT4G19006	DF	2.57635	2.84458	2.56413	2.85115	4.00539	4.05764	1.26673	0.0837876	0.0654148	1.03198	1.26673
AT1G78670	DF	-5.05034	-1.75738	-5.05034	-3.47282	1.94211	1.94296	6.83636	-0.438229	-0.540449	0.397844	6.83636
AT1G75190	DF	0.90705	1.02394	0.522882	1.18518	1.90737	2.42485	1.27306	0.942466	1.14915	4.38986	1.27306
AT3G25500	DF	-1.44908	-2.26335	-1.37268	-0.323001	2.96679	2.8813	3.66407	-0.0547069	-0.123893	1.79738	3.66407
AT2G31300	DF	-1.46239	-0.668168	-1.06887	-0.880011	1.17983	1.41994	2.26426	-0.393961	-0.395148	0.0404882	2.26426
AT1G08660	DF	1.54047	1.61535	0.879303	1.39083	3.59791	3.72942	2.46566	0.0112741	0.0351662	0.669067	2.46566
AT4G09650	DF	1.17144	0.988876	1.03171	0.927165	4.03522	4.21337	3.13584	0.92017	1.02236	3.8181	3.13584
AT4G33950	DF	-2.75434	-1.89	-1.34074	-1.91351	1.86529	1.74523	3.45374	-0.488704	-0.466178	0.422949	3.45374
AT4G38970	DF	-1.13075	-2.24359	-2.29311	-0.691589	4.73452	4.49682	5.94567	-0.147585	-0.33769	0.383351	5.94567
AT1G64530	DF	-0.81552	-0.566455	-0.42793	-1.67654	0.808931	0.551668	1.59661	-0.170874	-0.345998	0.444731	1.59661
AT2G39705	DF	0.0545266	-0.508836	1.00617	0.740277	1.979	2.23537	1.20342	-0.340343	-0.38696	0.543528	1.20342
AT2G44500	DF	-1.89784	-2.61557	-0.725579	-1.68955	1.81577	1.76765	2.94997	-0.270831	-0.443559	1.8517	2.94997
AT5G62890	DF	0.0408261	-0.178638	-0.630662	-0.430949	3.66351	3.41334	4.05153	-0.342019	-0.292542	0.521611	4.05153
AT1G71020	DF	-0.986107	-0.557007	-1.55083	-0.207634	2.15988	2.27067	2.94385	-0.0825139	-0.0656326	1.0157	2.94385
AT5G44700	DF	0.723982	0.758541	0.271754	1.01973	2.4464	2.47335	1.72132	-0.224631	-0.131269	0.303191	1.72132
AT4G27840	DF	0.0723176	-0.938333	0.693827	1.03212	2.02853	2.56285	1.41521	0.241681	0.0154112	1.82037	1.41521
AT1G64650	DF	0.271256	0.746975	0.268053	-0.104356	4.11636	3.96489	3.92766	-0.167656	-0.27829	0.803733	3.92766
AT5G18650	DF	2.01806	1.55416	1.76722	1.79649	4.16739	4.21009	2.36128	0.165575	0.260801	4.00553	2.36128
AT5G12250	DF	-0.0870566	-1.4528	-2.11333	-0.367182	4.52945	4.49413	5.52089	-0.504823	-0.445884	0.437033	5.52089
AT1G25520	DF	1.0428	0.857197	0.740264	0.794366	2.65307	2.65114	1.84918	-0.085719	-0.135187	0.371587	1.84918
AT5G14760	DF	-2.22283	-2.06254	-1.81196	-2.56033	1.3521	0.849752	3.3245	-0.406083	-0.432512	0.145987	3.3245
AT5G57490	DF	2.17946	2.09422	1.60733	1.92875	4.26319	4.1204	2.37263	0.381245	0.218178	1.57356	2.37263
AT1G50900	DF	-0.50989	1.08207	0.888447	0.933398	4.76489	4.6189	3.78236	-0.245104	-0.211419	2.73157	3.78236
AT1G57720	DF	5.73685	5.73441	5.22644	5.56567	7.57811	7.48691	2.07376	-0.0647228	-0.000205668	1.09041	2.07376
AT3G27230	DF	0.366824	0.406059	-0.416846	0.784825	3.81481	3.98441	3.58071	0.109185	0.241646	1.64371	3.58071
AT4G39050	DF	-1.41562	-1.23843	-1.75391	-1.86007	1.91474	1.92066	3.71584	-0.396356	-0.412492	-0.217311	3.71584
AT5G54630	DF	0.0147636	-0.219506	-0.31919	0.0978137	0.851302	1.52567	1.30089	-0.248216	-0.0564955	1.33733	1.30089
AT2G47780	DF	6.69518	6.70206	7.14047	7.2439	8.36485	8.34071	1.10601	1.80947	1.06731	6.51555	1.10601
AT4G24620	DF	0.138974	0.181219	-0.0522958	-0.540402	3.1137	2.99811	3.30888	-0.460407	-0.50914	0.120657	3.30888
AT3G23880	DF	-3.94674	-3.94674	-3.94674	-3.94674	2.682	2.60674	10.5514	-0.204194	-0.135097	4.5858	10.5514
AT2G47510	DF	0.740104	1.14936	0.772886	0.963069	4.79011	4.73278	3.84906	-0.188369	-0.256878	0.552281	3.84906
AT1G75780	DF	-5.0731	-5.0731	-5.0731	-5.0731	4.01299	3.80922	12.9591	-0.39622	-0.463451	0.561854	12.9591
AT5G08160	DF	1.33457	1.37045	1.32453	1.35601	3.60813	3.37758	2.11556	0.314354	0.0710643	1.27445	2.11556
AT5G45750	DF	0.799898	0.865707	1.63843	1.78778	2.65737	2.89662	1.02181	0.664098	0.495774	2.06629	1.02181
AT3G13750	DF	-6.11235	-3.01746	-6.11235	-3.18347	2.1844	1.9225	6.34426	-0.547757	-0.534456	0.156083	6.34426
AT4G30810	DF	0.836036	0.6562	-0.257118	1.61577	5.22487	5.15549	4.18482	-0.470128	-0.46772	0.863247	4.18482
AT1G62780	DF	0.111342	0.517368	0.294548	-0.726415	2.17469	2.27184	2.34764	-0.179559	-0.110381	0.818101	2.34764
AT3G08030	DF	4.02691	3.74543	2.90274	3.57556	6.98501	6.82174	3.57737	-0.0600899	-0.0638882	3.3878	3.57737
AT1G16920	DF	1.42209	0.788986	0.365267	1.7024	4.44747	4.46997	3.23745	-0.226046	-0.167775	1.05135	3.23745
AT4G23250	DF	-3.45949	-5.9778	-2.58435	-2.08134	0.822524	0.58047	3.05935	-0.369833	-0.366401	0.642078	3.05935
AT1G29300	DF	-1.37429	-2.21469	-3.04493	-0.816901	1.04338	1.26234	2.77561	0.201549	0.163925	1.39043	2.77561
AT1G70940	DF	-3.71851	-5.46892	-1.60268	-2.01965	2.6999	2.60499	4.50278	-0.137449	-0.276052	1.30953	4.50278
AT2G14890	DF	0.0252599	-1.15952	-2.31635	-0.165406	6.88067	6.51581	7.63456	0.16166	0.0290484	3.04261	7.63456
AT2G40480	DF	-4.94204	-4.94204	-4.94204	-4.94204	0.480377	0.481774	9.36515	-0.0571825	-0.116981	0.571998	9.36515
AT1G09210	DF	0.884395	0.420423	-0.391542	0.823498	5.29624	4.9969	4.77536	-0.460901	-0.465937	0.439521	4.77536
AT2G28550	DF	-1.83267	-0.818892	-1.35299	-1.68512	1.0539	1.19828	2.6751	0.0694383	-0.0263879	0.852938	2.6751
AT1G43170	DF	7.08567	6.96424	6.5441	6.80427	8.90862	8.96954	2.20549	0.332861	0.285179	2.98868	2.20549
AT2G35620	DF	-0.158692	-0.238917	-0.00633973	-0.518904	1.53718	1.76922	1.86527	-0.501818	-0.517553	-0.25464	1.86527
AT2G03590	DF	-0.46324	-1.21267	-1.18599	-0.164035	2.39983	2.25412	2.92138	-0.526371	-0.615248	0.487538	2.92138
AT4G38430	DF	1.83582	1.96414	1.54991	1.68407	3.64722	3.33676	1.83781	0.0331737	-0.0215803	1.41322	1.83781
AT2G47940	DF	1.20389	1.53482	0.775344	1.02439	3.48978	3.30555	2.45185	-0.20365	-0.205835	0.560227	2.45185
AT2G47930	DF	-0.280058	0.233616	-1.54616	0.613199	3.85485	3.26318	3.78248	-0.688578	-0.603365	2.89582	3.78248
AT3G06650	DF	0.718111	-0.0670366	-0.488303	0.26955	3.62657	3.60685	3.64405	-0.406496	-0.393811	-0.0252986	3.64405
AT4G27720	DF	-5.22843	-1.84578	-1.50325	-1.26927	3.13642	3.04393	4.51031	-0.479279	-0.509852	0.482243	4.51031
AT1G12820	DF	1.90406	2.00636	2.15203	2.20159	3.46851	3.57599	1.29776	0.159582	0.0992092	1.76373	1.29776
AT1G30570	DF	0.205235	-1.19688	-0.584014	-0.0417048	1.75933	1.80824	2.04717	-0.481951	-0.201294	0.320351	2.04717
AT2G10931	DF	-0.669601	-1.38734	-1.29586	-1.71357	1.48359	1.43631	3.16038	0.578924	0.722148	2.9559	3.16038
AT5G58900	DF	-1.76803	-4.91889	-4.91889	-1.75889	2.97669	3.1567	5.90198	-0.320465	-0.435851	1.24671	5.90198
AT5G54380	DF	-0.946813	-1.3647	-1.50636	-1.24018	2.16739	2.4313	3.6975	-0.35354	-0.210831	0.923078	3.6975
AT1G69030	DF	-1.23168	0.117943	-1.23927	-0.892165	2.2227	2.36947	3.398	-0.349428	-0.243621	1.138	3.398
AT1G01950	DF	0.0641012	0.302924	0.146677	-0.452572	1.70643	1.60767	1.74301	-0.20979	-0.254902	0.262501	1.74301
AT5G38480	DF	4.58595	4.67606	5.13661	5.2872	6.57663	6.60159	1.32202	-0.270311	-0.1308	1.42875	1.32202
AT5G44340	DF	2.96391	2.70699	2.58575	3.97388	6.30234	6.22883	2.77379	-0.159174	-0.0543873	1.66707	2.77379
AT1G75680	DF	0.64379	0.644031	0.0515191	0.462067	3.64168	3.60657	3.32906	0.0602737	0.0220834	1.37071	3.32906
AT1G71100	DF	1.56393	1.74938	1.72373	1.4219	2.9152	2.67943	1.18037	0.897372	0.698057	2.9821	1.18037
AT1G64970	DF	0.0455247	-0.603977	-1.27372	1.52474	6.01906	5.84426	5.18513	-0.762671	-0.679508	1.78854	5.18513
AT2G42580	DF	-0.728186	-0.0532518	-0.161331	0.408084	1.84777	1.98267	1.73087	-0.200704	-0.475742	0.907632	1.73087
AT5G49890	DF	-2.01283	-0.876568	-1.45641	-1.18538	1.76046	1.80909	3.09995	-0.338368	-0.322383	0.272491	3.09995
AT1G10740	DF	-0.212289	0.678555	-0.204898	0.448649	3.21346	3.18472	3.01182	-0.225666	-0.221521	2.13933	3.01182
AT4G26110	DF	4.56809	4.48799	4.27658	4.40586	5.96085	6.14937	1.66226	-0.191045	-0.252223	0.420814	1.66226
AT4G18670	DF	1.09414	1.27152	1.11615	1.84123	3.42635	2.99725	1.65651	1.33466	0.679253	2.24256	1.65651
AT1G10850	DF	-0.495725	-1.34226	-1.49521	-0.659519	1.76344	1.82612	2.81775	-0.0402832	-0.0723609	0.794102	2.81775
AT1G75080	DF	0.237478	-0.746774	-0.0633982	-0.164952	1.26099	1.1457	1.29167	-0.107191	-0.260756	0.943045	1.29167
AT3G23820	DF	-0.711324	-0.626871	1.09371	1.8072	4.28652	3.91599	2.57595	0.491229	0.241194	1.8782	2.57595
AT5G08120	DF	0.578668	0.133796	0.160417	1.04423	2.11436	2.49407	1.61057	-0.0181378	-0.0234468	1.17249	1.61057
AT3G24480	DF	-1.24857	-0.932342	-1.20567	0.60469	2.81598	2.22439	2.58118	0.362456	0.0151927	3.06617	2.58118
AT4G22540	DF	-2.32544	-3.65825	-3.16774	-2.17329	0.971714	1.03405	3.63371	-0.522332	-0.51342	-0.378608	3.63371
AT5G66560	DF	-5.06393	-5.06393	-2.9278	-5.06393	1.16441	0.696046	5.13792	1.25605	1.42092	2.36054	5.13792
AT1G27770	DF	1.08831	0.661279	1.47703	1.7654	3.00772	2.85772	1.25627	-0.0704391	-0.053751	0.151528	1.25627
AT1G04820	DF	0.174565	-0.549917	-1.46645	0.80254	6.67744	6.30755	6.40899	-0.358439	-0.492897	1.04404	6.40899
AT1G24625	DF	-4.1592	-4.1592	-4.1592	-4.1592	0.797916	1.17793	9.09525	0.0228712	0.0565145	2.15777	9.09525
AT2G17630	DF	-1.23463	-3.07682	-1.72683	-2.38508	3.07137	3.29435	5.46974	-0.110312	-0.0968975	1.63885	5.46974
AT3G45600	DF	0.808896	0.860089	-0.616544	1.07048	4.21636	4.32699	3.78606	-0.403187	-0.531207	1.54027	3.78606
AT5G50000	DF	0.460035	1.07433	0.674017	0.2817	3.48535	3.32474	2.88728	-0.260316	-0.136866	1.0507	2.88728
AT3G03250	DF	0.192305	1.14092	0.530197	0.525707	3.76341	3.565	3.09944	-0.303093	-0.408511	-0.0733994	3.09944
AT2G18910	DF	-0.0946522	0.0321227	0.0961881	-0.451372	1.98919	1.95864	2.12939	0.0435355	0.0518483	1.75801	2.12939
AT5G18620	DF	-0.980766	-0.513607	-1.3965	-0.998598	2.93987	2.94367	4.10621	-0.262673	-0.268102	-0.15818	4.10621
AT1G07380	DF	1.12916	0.77797	0.850236	0.525311	2.43897	2.07672	1.52871	-0.38747	-0.449464	-0.112216	1.52871
AT5G58420	DF	5.4935	5.52895	4.88568	5.31416	7.27855	7.34545	2.14366	-0.0558714	-0.0741775	2.01874	2.14366
AT1G30820	DF	-0.451203	-0.0435924	0.732944	0.07672	2.65853	2.64333	2.17016	-0.376892	-0.364583	0.335862	2.17016
AT3G05165	DF	0.795613	0.945499	0.535268	1.04513	2.23899	2.23808	1.37791	-0.358916	-0.393426	0.230383	1.37791
AT1G72410	DF	0.170887	0.273455	0.180541	0.51414	3.2143	3.44388	2.93544	-0.426402	-0.44421	-0.0993251	2.93544
AT3G49720	DF	1.17264	1.3654	1.211	1.11125	4.21135	3.88001	2.85853	-0.187105	0.0781032	1.09894	2.85853
AT1G68590	DF	2.6579	2.43236	2.56862	2.30553	5.40548	5.35401	2.90076	0.175061	0.465284	3.57026	2.90076
AT1G23030	DF	-2.76778	-5.07256	-1.99007	-5.07256	2.47265	2.52773	5.60275	0.128208	-0.114562	1.18477	5.60275
AT1G01080	DF	0.345368	0.738416	0.442557	0.871246	3.06563	3.42985	2.55845	-0.298892	-0.105714	1.17009	2.55845
AT1G80640	DF	0.221457	0.253975	-1.08451	0.59057	4.58403	4.47867	4.52497	-0.380638	-0.272725	1.8514	4.52497
AT2G35190	DF	-5.13055	-5.13055	-5.13055	-5.13055	2.56327	2.61353	11.6866	-0.567089	-0.56558	0.102511	11.6866
AT1G22330	DF	-5.33273	-5.33273	-5.33273	-5.33273	0.32989	0.172847	9.53172	-0.0281958	-0.2317	0.405808	9.53172
AT3G03450	DF	3.92053	3.4427	3.31386	4.20566	6.15754	6.06974	2.23443	1.09081	0.876092	3.17225	2.23443
AT3G17780	DF	-0.400885	0.36852	-0.211318	-0.10769	2.80951	2.8957	3.016	0.0589823	-0.39878	0.958629	3.016
AT1G30400	DF	1.63902	1.6255	2.12183	2.15063	3.34349	3.46454	1.2161	-0.44661	-0.390842	-0.474948	1.2161
AT3G44330	DF	1.72774	1.66288	2.10017	2.28164	4.33085	4.21336	2.0292	-0.110026	-0.183819	0.607142	2.0292
AT5G05170	DF	3.32753	3.39017	3.43386	3.73285	4.97525	4.89546	1.29161	-0.180453	-0.139996	0.519976	1.29161
AT4G30200	DF	0.841818	0.720865	0.852982	1.18763	4.0502	4.06264	2.98332	-0.419364	-0.536844	0.306129	2.98332
AT3G16630	DF	0.519596	0.885238	0.639265	0.746889	2.28695	2.12007	1.46537	-0.249358	-0.291049	0.170787	1.46537
AT2G39880	DF	-4.51081	-4.51081	-4.51081	-4.51081	-0.58605	-0.657401	7.76913	-0.244834	-0.362083	0.685758	7.76913
AT5G67070	DF	0.387003	-0.468291	-0.441611	0.196338	4.84325	4.73302	4.90379	0.188663	-0.256398	3.22298	4.90379
AT3G02110	DF	-1.45119	-2.00614	-5.2991	-0.236693	4.5608	4.39432	5.68541	-0.237773	-0.424456	0.606838	5.68541
AT2G47390	DF	0.903745	1.02456	0.691221	1.1216	3.27248	3.13441	2.23817	-0.318811	-0.23601	-0.134017	2.23817
AT2G31370	DF	1.35388	1.44171	1.44478	1.3131	3.04075	3.07781	1.63524	-0.308275	-0.193574	1.0519	1.63524
AT2G40940	DF	-1.23931	-0.460801	-2.55154	-0.810351	3.66362	3.77154	5.18664	-0.314783	-0.350615	0.429813	5.18664
AT2G41560	DF	0.210677	0.0770401	-0.782145	-0.221998	3.20854	3.18149	3.63989	-0.53664	-0.511369	-0.2135	3.63989
AT2G31610	DF	6.34761	6.34928	6.27866	6.35074	7.30723	7.44727	1.00993	0.845577	0.736375	3.61592	1.00993
AT5G38410	DF	0.0496961	0.107693	-0.578649	-0.190252	6.39431	6.20919	6.70614	-0.21642	-0.277006	2.48132	6.70614
AT2G21380	DF	-0.62365	-0.310507	-0.870675	-0.689459	1.08997	1.00762	1.78915	-0.527477	-0.484755	-0.348151	1.78915
AT3G24515	DF	-2.81799	-1.83333	-2.0438	-4.5684	1.34119	1.50482	4.64642	-0.368283	-0.332855	0.373277	4.64642
AT3G63410	DF	3.8818	3.78289	3.15808	3.4867	6.17746	5.88462	2.65825	0.380433	0.339869	2.28331	2.65825
AT2G43340	DF	-1.95125	-0.00739965	-1.35827	-0.772783	2.96114	3.03227	4.19392	-0.0883549	-0.249421	3.49437	4.19392
AT1G28680	DF	-0.507706	-1.56726	-1.60215	-0.195159	2.00145	1.73165	2.63914	-0.341564	-0.53314	0.687088	2.63914
AT3G56160	DF	-3.47211	-5.77689	-5.77689	-3.28358	1.84702	1.87818	6.31332	-0.375089	-0.524835	-0.141212	6.31332
AT2G46780	DF	-1.5672	-4.95376	-1.87127	-0.716423	2.31634	2.21919	3.485	-0.567726	-0.581229	1.08578	3.485
AT1G22360	DF	1.61681	1.51532	2.19215	3.01007	4.31053	4.09728	1.49837	1.27468	0.947119	2.09424	1.49837
AT4G15910	DF	5.533	4.92954	4.01613	5.15109	8.34866	8.44812	3.65469	-0.169251	-0.327786	1.13248	3.65469
AT5G51550	DF	2.47068	2.25051	2.17026	2.9489	3.98389	3.62072	1.15339	1.11338	0.417513	2.66136	1.15339
AT2G47450	DF	-0.193337	-0.681217	-0.94039	1.11403	3.29337	3.26198	2.83177	-0.128702	-0.190223	1.24599	2.83177
AT5G12150	DF	0.00605175	-0.546108	-0.671641	-0.919787	1.76356	1.91529	2.6034	-0.375792	-0.402466	-0.163714	2.6034
AT1G07890	DF	1.00638	1.58284	0.593267	1.76282	6.55918	6.52117	5.20725	-0.249695	-0.414776	1.37696	5.20725
AT5G57220	DF	-4.694	-4.694	-4.694	-4.694	1.4948	1.26776	10.0335	0.604677	0.554467	1.82353	10.0335
AT1G72070	DF	2.74239	2.65875	3.01227	3.01865	4.67888	4.54752	1.55207	0.186288	0.443401	4.02356	1.55207
AT3G10500	DF	1.20023	1.27123	1.60612	1.7703	4.00801	3.9592	2.24791	-0.0735005	-0.254243	1.2115	2.24791
AT1G02640	DF	-0.338263	-0.40484	-1.23456	-0.924553	5.98534	5.83535	6.98919	-0.0123323	-0.265659	2.27666	6.98919
AT1G78060	DF	-2.48868	-5.35766	-2.52731	-1.59543	5.01535	4.98849	7.06599	-0.276851	-0.495681	0.553927	7.06599
AT4G30680	DF	-1.20769	-1.26365	-1.5282	-2.04555	1.36989	0.654413	2.97946	-0.293279	-0.480334	0.4802	2.97946
AT4G34200	DF	4.67057	4.60256	4.05646	4.21828	7.42143	7.18848	3.11791	0.214034	0.154723	1.3227	3.11791
AT1G74940	DF	-2.49148	-4.24189	-4.24189	-1.58833	1.23625	0.669729	3.68244	-0.186662	-0.443812	1.65084	3.68244
AT1G17500	DF	-0.851008	-0.907829	-0.619925	-0.320518	2.0298	2.13634	2.51348	-0.534712	-0.458009	-0.00886154	2.51348
AT4G02540	DF	-0.475588	0.0867018	0.510406	1.15235	2.78497	2.74497	1.85792	0.498859	0.230266	2.5066	1.85792
AT1G28660	DF	-0.472501	-1.40873	-3.00318	-0.09318	4.64907	4.60579	5.58079	-0.148992	-0.37868	1.33683	5.58079
AT3G43720	DF	0.927893	0.634002	0.813611	1.15943	3.63191	3.68192	2.62914	0.414467	-0.264044	0.947423	2.62914
AT1G35320	DF	-5.65393	-5.65393	-5.65393	-5.65393	2.30373	2.76015	12.173	0.330612	0.329385	0.969412	12.173
AT2G32240	DF	1.50715	1.29408	1.14156	1.67578	3.44404	3.62998	2.05629	-0.491804	-0.533997	-0.186888	2.05629
AT1G61260	DF	-4.55537	-4.55537	-1.47288	-0.536116	1.11683	1.01813	2.02801	0.115983	-0.00462164	2.53429	2.02801
AT1G27340	DF	1.24238	0.628295	0.594212	0.936173	3.3754	3.36669	2.56012	0.0954055	0.00687706	1.04606	2.56012
AT3G25700	DF	0.207771	-0.0239011	0.196944	0.650925	2.82892	2.62842	2.26966	1.11308	0.947908	2.2202	2.26966
AT2G44210	DF	-0.935386	-0.19036	-0.764931	-0.598025	0.670531	0.621241	1.3149	-0.529643	-0.563388	0.0327877	1.3149
AT3G56590	DF	-0.526377	-0.994514	-0.770712	-0.631099	2.92593	2.67862	3.49808	-0.226175	-0.34978	1.01099	3.49808
AT5G19760	DF	2.95473	2.94531	2.43418	2.6555	6.39965	6.32737	3.76671	-0.102148	-0.0706411	1.38988	3.76671
AT1G53300	DF	-1.86378	-1.09616	-2.25913	-1.62199	2.47306	2.38296	4.39218	-0.239069	-0.414428	1.01972	4.39218
AT1G19870	DF	2.40968	2.58606	2.45327	2.57473	3.75672	3.91221	1.26995	0.00089932	-0.118696	0.796801	1.26995
AT1G28410	DF	-1.18616	-0.539704	-1.28031	-0.722745	2.81165	2.83596	3.79801	-0.19421	-0.222973	0.337071	3.79801
AT1G20010	DF	-5.28802	-3.75896	-5.28802	-1.45711	4.28312	4.24344	6.74015	-0.128691	-0.354723	0.749317	6.74015
AT3G23160	DF	-0.603257	-0.418227	-0.230329	0.0511372	1.23834	1.40062	1.38135	-0.248852	-0.24115	1.06151	1.38135
AT1G61180	DF	-2.1472	-3.36994	-2.89612	-3.55437	1.4809	1.64849	5.0159	-0.330978	-0.370238	0.345128	5.0159
AT4G14960	DF	1.80032	1.23388	-0.483405	1.65886	7.36225	7.2517	6.32024	-0.375085	-0.365999	2.91397	6.32024
AT3G63120	DF	0.320587	0.452973	-0.425868	0.969856	2.28698	2.21421	1.78961	0.182509	-0.10995	0.834279	1.78961
AT5G11670	DF	-0.143711	0.554007	-0.198118	0.909751	2.5547	2.35483	1.95615	-0.418142	-0.518516	-0.190458	1.95615
AT5G06290	DF	-1.60594	-0.929067	-1.15427	-0.285309	3.6775	3.52933	4.27337	-0.58092	-0.44601	0.889092	4.27337
AT5G63140	DF	-0.543309	-1.17514	-1.50618	-0.391157	2.89373	2.9854	3.83122	-0.203126	-0.372383	0.915081	3.83122
AT1G75560	DF	2.6254	2.6914	2.65513	2.70096	3.79729	3.74291	1.04212	-0.00175149	0.00613524	0.696587	1.04212
AT1G17650	DF	1.12404	0.891435	0.195356	0.859668	3.84769	3.73049	3.19303	-0.146841	-0.192416	0.894692	3.19303
AT1G32210	DF	2.82626	2.52978	1.80021	2.43259	5.29838	5.36137	3.13358	-0.011534	0.0787648	1.01995	3.13358
AT3G24240	DF	0.865388	0.77104	-0.144315	1.17468	4.03152	4.18364	3.40604	-0.337302	-0.411236	1.16747	3.40604
AT2G24280	DF	-0.854644	-0.346425	-2.30939	0.92234	4.4568	4.314	4.27847	-0.674005	-0.622835	0.954819	4.27847
AT5G47190	DF	2.13271	2.05234	1.26179	1.80659	4.82767	4.95161	3.29258	-0.276427	-0.28714	1.37843	3.29258
AT1G56700	DF	0.779834	0.996174	0.487262	1.51313	3.64549	3.51617	2.45773	-0.425885	-0.450054	0.909052	2.45773
AT4G00990	DF	-0.335765	0.361201	-0.523354	-0.137107	2.44701	2.20621	2.61663	-0.436069	-0.353253	0.0280161	2.61663
AT5G08130	DF	2.73166	2.76538	2.55867	2.59678	4.43207	4.3051	1.74109	0.190652	0.00699035	1.0709	1.74109
AT3G57930	DF	0.517203	0.201172	0.767128	1.41524	3.07036	3.30994	2.03139	-0.584005	-0.539547	0.209773	2.03139
AT5G11890	DF	-0.0575806	-0.108097	-1.07641	0.600604	2.97647	2.43887	2.73787	-0.24721	-0.261912	1.42753	2.73787
AT4G23650	DF	0.764651	0.771411	-0.0547645	0.929063	4.37142	4.14996	3.71278	-0.063786	-0.187244	0.806133	3.71278
AT1G49975	DF	-4.16325	-4.16325	-4.16325	-4.16325	1.97801	1.87606	10.0451	0.0999611	0.141242	1.47389	10.0451
AT5G19290	DF	2.04869	1.74078	1.77987	1.62157	3.87064	3.85557	2.12307	0.682733	1.02496	2.67228	2.12307
AT1G78260	DF	-5.51912	-3.086	-5.51912	-3.9416	1.74465	1.63176	7.0533	-0.00390321	-0.255542	0.696276	7.0533
AT2G41420	DF	1.78968	1.35857	1.56279	2.21578	3.11992	3.02546	1.10137	0.242567	-0.0131006	2.49207	1.10137
AT3G06145	DF	-3.61421	-3.61421	-2.01133	-3.61421	2.49917	2.56871	5.98002	0.0753143	-0.13521	2.02624	5.98002
AT4G14800	DF	1.96789	1.7199	1.77425	1.41833	3.77868	3.81111	2.14599	-0.0836339	-0.0825575	0.605811	2.14599
AT5G23530	DF	1.48041	1.33387	1.53123	1.03565	4.13993	3.92589	2.70331	0.354469	0.107338	1.49707	2.70331
AT4G26690	DF	0.0441232	0.0446667	-0.0293093	0.585562	1.99306	1.9758	1.63487	-0.055699	-0.261705	0.156211	1.63487
AT2G21250	DF	-1.66949	-1.48896	-2.34289	-1.8885	4.26355	4.38746	6.60963	-0.303995	-0.164964	0.382881	6.60963
AT1G51570	DF	1.79233	1.9597	1.39752	1.68826	3.73579	3.61462	2.08054	-0.0755375	0.163882	0.937111	2.08054
AT1G65340	DF	-4.24571	-4.24571	-4.24571	-4.24571	2.54584	2.71896	10.843	1.02145	1.71359	3.64624	10.843
AT5G15350	DF	-0.269438	-1.32899	-0.545107	-0.504107	4.34711	4.19718	4.851	-0.346065	-0.368275	2.04982	4.851
AT1G05870	DF	0.65822	0.842075	0.756999	0.0580935	2.62643	2.5902	2.13789	0.235655	0.311788	1.97347	2.13789
AT1G13210	DF	-2.50977	-2.17316	-1.94625	-0.520238	1.01029	1.0714	2.08223	-0.520883	-0.560347	0.14333	2.08223
AT2G40640	DF	-1.6696	-2.38734	-1.73797	-1.13033	1.95339	2.12602	3.50902	-0.452702	-0.419606	0.19	3.50902
AT1G80110	DF	-1.44924	-0.905825	-1.63817	-0.467678	1.00361	0.915379	1.92255	-0.00170703	-0.396399	0.55045	1.92255
AT5G10560	DF	-0.349006	-0.59811	-1.08401	-0.182792	3.20939	3.18828	3.75007	-0.0268483	-0.209704	0.657244	3.75007
AT5G43830	DF	-0.955693	-0.605929	-1.76047	-0.168306	4.81767	4.98243	5.68313	-0.106973	-0.335872	1.2455	5.68313
AT5G10690	DF	-1.09956	-1.93318	-2.14364	-1.39011	2.34968	2.3278	4.08721	-0.283915	-0.20563	0.340776	4.08721
AT1G26770	DF	-1.85725	-4.56152	-4.56152	-2.984	3.31552	2.98908	7.57037	-0.37533	-0.553737	1.99969	7.57037
AT1G59710	DF	0.580252	0.875992	0.723919	0.335586	2.13183	1.96285	1.48068	0.0861346	-0.0759774	1.20524	1.48068
AT5G16440	DF	1.11502	1.45675	0.996683	0.923131	3.52119	3.1447	2.35171	0.201701	0.0375587	1.13393	2.35171
AT5G04770	DF	-2.58031	-3.54633	-1.22585	-2.23796	0.368143	-0.173298	1.78014	-0.074135	-0.326722	0.270205	1.78014
AT3G48730	DF	2.05709	2.34307	1.37055	2.1627	4.24392	4.44849	2.48513	-0.0231548	0.166877	0.900374	2.48513
AT3G16560	DF	-0.17298	-0.31064	0.545967	0.557837	1.72239	1.73244	1.13434	-0.529392	-0.451724	0.728343	1.13434
AT2G44160	DF	-0.250141	-0.234005	-0.563666	-0.245859	3.96193	3.88751	4.30931	-0.598222	-0.478046	-0.172196	4.30931
AT4G22190	DF	0.206494	0.212531	0.27795	1.05176	3.31765	3.0502	2.4534	0.559122	0.0834893	2.65764	2.4534
AT1G44760	DF	-4.62525	-2.57447	-4.62525	-3.04773	2.47767	1.99398	6.72412	-0.534353	-0.55612	0.821013	6.72412
AT3G15980	DF	-0.736563	-1.75168	-1.78338	-0.757591	2.85745	2.74716	3.95852	-0.35894	-0.348949	-0.239587	3.95852
AT1G14670	DF	2.44675	2.63861	2.33392	2.68467	5.0532	4.96815	2.44195	-0.220242	-0.310743	0.516714	2.44195
AT5G43750	DF	-4.14393	-4.14393	-4.14393	-4.14393	0.781471	1.182	9.07462	-0.274288	-0.272389	0.520743	9.07462
AT1G60600	DF	-5.1967	-5.1967	-5.1967	-3.08982	1.24288	1.49855	5.71084	-0.55098	-0.507253	-0.156597	5.71084
AT5G03300	DF	1.95728	2.10683	1.92169	2.03147	4.6813	4.60605	2.61902	-0.250151	-0.201792	0.833077	2.61902
AT2G36910	DF	1.02625	0.968589	0.750121	1.06696	2.52276	2.27907	1.44065	-0.180641	-0.242008	0.0877459	1.44065
AT2G31270	DF	-5.21972	-5.21972	-5.21972	-5.21972	1.0471	0.682906	10.0502	-0.43747	-0.55314	0.311593	10.0502
AT3G44310	DF	5.90721	5.92452	5.83416	5.81555	6.88937	6.94558	1.03905	0.650447	0.563502	2.35731	1.03905
AT3G20390	DF	2.02809	2.28815	1.36598	1.9208	5.60318	5.26791	3.7353	-0.237393	-0.280158	0.536502	3.7353
AT2G41250	DF	2.30362	2.47123	2.13178	2.2699	3.69428	3.67046	1.43249	-0.0475679	0.00736716	1.05183	1.43249
AT2G05210	DF	-1.90634	-0.986444	-1.41873	-2.78919	1.15991	1.21327	3.18515	-0.469933	-0.425254	-0.181272	3.18515
AT5G01040	DF	-2.13485	-2.55063	0.431733	-0.541577	3.70781	3.26586	3.45871	0.102231	-0.157923	1.84372	3.45871
AT3G28860	DF	0.497966	0.113988	0.224421	0.384389	3.54157	3.55681	3.19847	-0.231575	-0.0798718	0.12914	3.19847
AT4G36760	DF	2.93481	3.00553	3.19418	3.02401	4.31842	4.3139	1.15245	-0.0631687	-0.0431936	0.35911	1.15245
AT4G39120	DF	-0.409262	-0.63527	-0.129186	0.0944226	1.04946	1.27477	1.14819	-0.311139	-0.528034	0.397846	1.14819
AT2G37050	DF	1.10579	0.755967	0.458656	0.828778	3.23062	3.21817	2.52582	-0.298746	-0.346077	-0.094502	2.52582
AT1G20691	DF	-0.791128	0.319718	-1.13321	0.745368	2.13022	2.21752	2.05794	-0.430385	-0.257317	0.575112	2.05794
AT1G56330	DF	3.14019	3.12885	3.04633	2.7688	4.94675	4.89882	1.96033	-0.215617	0.0952206	1.48106	1.96033
AT5G38420	DF	-3.86958	-3.86958	-3.86958	-0.82052	5.41319	4.96113	7.11361	1.31171	1.31024	5.20413	7.11361
AT2G39870	DF	0.743782	0.681798	1.0097	0.956665	2.98475	2.546	1.76036	0.165634	-0.0541529	2.40456	1.76036
AT1G08930	DF	-1.79085	-1.57556	-0.568377	1.12715	2.50788	2.27591	1.83804	-0.260352	-0.332006	0.752923	1.83804
AT5G61780	DF	2.35994	2.27115	2.40806	2.77659	4.43295	4.29008	1.70705	-0.166425	-0.223966	0.149826	1.70705
AT3G18050	DF	-4.83765	-3.30859	-4.83765	-4.83765	2.13553	1.79529	10.775	-0.311402	-0.393451	0.24048	10.775
AT1G10630	DF	0.598202	0.588233	-0.843754	0.705357	4.49234	4.21289	4.21574	-0.484772	-0.540402	0.00670529	4.21574
AT1G60230	DF	-1.3893	-0.172148	-0.290234	-0.410233	1.91964	1.81021	2.20829	-0.195777	-0.0426397	0.636587	2.20829
AT1G15210	DF	-6.11966	-6.11966	-6.11966	-2.2232	3.7009	3.78157	6.98062	-0.480356	-0.537453	0.683936	6.98062
AT3G13760	DF	-4.74146	-4.74146	-3.5037	-4.74146	0.321496	0.312839	5.41224	-0.288594	0.170598	1.92427	5.41224
AT3G09780	DF	-2.39968	-3.29058	-2.02146	-2.4504	1.36892	1.22648	3.64752	-0.304115	-0.431765	0.69155	3.64752
AT1G35580	DF	1.07998	0.545615	0.60873	0.331842	3.51518	3.30425	2.90435	0.149972	-0.151123	0.74231	2.90435
AT3G47980	DF	-1.7414	-3.07719	-2.99184	-2.47441	-0.109421	-0.231423	2.71907	0.902702	0.520502	1.6161	2.71907
AT2G45790	DF	0.179898	-0.0372092	-0.823316	-0.245097	4.47404	4.50496	5.00301	-0.309668	-0.405278	1.12661	5.00301
AT4G30190	DF	1.6194	2.1752	2.31344	2.34373	5.25741	5.27871	2.88847	-0.287502	-0.359491	0.220947	2.88847
AT1G08350	DF	-1.00374	-1.43336	-1.69254	-1.64715	1.53896	1.59838	3.28936	-0.417096	-0.409667	0.204628	3.28936
AT1G71110	DF	2.38378	2.3423	2.10388	2.28084	4.182	3.96688	1.83446	-0.124033	-0.167896	1.43813	1.83446
AT3G20350	DF	-2.58309	-5.45207	-3.84919	-5.45207	1.35262	1.09176	6.51814	-0.287648	-0.420858	0.617503	6.51814
AT5G17920	DF	3.41939	3.4576	2.65165	3.5007	7.64543	7.42302	4.34874	-0.347532	-0.245478	1.25807	4.34874
AT1G01060	DF	-0.513227	-1.37876	0.91017	1.43114	0.656934	0.838558	-0.501699	-0.494317	-0.49424	-0.105247	-0.501699
AT5G51560	DF	-3.60548	-5.35589	-5.35589	-3.77837	1.91105	1.84494	7.07927	-0.404205	-0.354867	0.332859	7.07927
AT1G04870	DF	2.4446	2.80747	2.84898	2.50436	4.02038	4.17775	1.36462	0.242556	0.231534	1.23724	1.36462
AT5G20400	DF	-1.07617	-0.233234	-0.294783	0.768734	4.49913	4.55823	4.18862	-0.474077	-0.380091	1.10203	4.18862
AT5G14040	DF	3.04867	3.01127	2.05742	2.75668	6.65109	6.46623	4.06488	0.303038	0.149743	2.47328	4.06488
AT1G67090	DF	4.3235	3.81648	4.16805	5.19281	9.06151	8.7842	4.1079	-0.298838	-0.525469	2.3879	4.1079
AT1G48480	DF	-5.19027	-2.4552	-3.05414	-5.19027	0.565476	0.71235	4.9528	-0.140208	-0.406429	0.236077	4.9528
AT5G39080	DF	0.742347	1.0742	1.98125	1.88693	4.14811	4.01431	2.10643	0.536804	0.468216	2.37149	2.10643
AT5G43745	DF	-2.53056	-1.99377	-2.81774	-2.25202	1.69864	1.77108	4.2882	-0.548605	-0.579469	-0.359164	4.2882
AT3G62120	DF	2.04726	2.26491	1.92224	2.11083	4.43497	4.45131	2.37558	-0.14825	-0.227531	0.380242	2.37558
AT5G20950	DF	1.22178	1.30753	0.664693	1.65915	7.09148	7.02345	5.76642	-0.374262	-0.381861	1.24516	5.76642
AT1G67740	DF	-0.784093	-0.737626	-0.00304245	-0.885888	3.88716	3.84655	4.30889	-0.123831	-0.538153	2.204	4.30889
AT3G48700	DF	-3.95026	-2.4212	-3.95026	-3.95026	2.89314	2.70525	10.7138	1.93025	0.958255	3.99528	10.7138
AT2G39890	DF	-1.22832	-0.552581	-1.66931	-1.99312	2.67759	2.57616	4.53263	-0.153095	-0.440052	1.76571	4.53263
AT4G29270	DF	-3.99635	-3.99635	-3.99635	-3.99635	4.41934	4.33045	12.3418	-0.20794	-0.326275	1.80512	12.3418
AT5G58550	DF	-5.49404	-2.39914	-3.15064	-1.47478	1.00601	1.41537	3.36727	-0.314296	-0.461731	0.875264	3.36727
AT1G24170	DF	-1.66936	-2.28376	-2.19494	-0.0678847	2.46554	2.75461	3.42011	-0.117256	-0.242941	1.53468	3.42011
AT2G44670	DF	1.85622	1.74407	2.38371	2.6756	3.83243	3.5811	1.13088	0.146342	-0.210122	3.11935	1.13088
AT1G31860	DF	0.751139	1.08114	1.06486	1.02747	2.75514	2.93648	1.76312	-0.422272	-0.265834	0.856854	1.76312
AT5G57015	DF	-1.26543	-0.943876	-1.41307	-1.02723	1.27055	1.33932	2.51274	-0.333407	-0.268824	0.0778695	2.51274
AT5G04480	DF	-1.70261	-1.73384	-1.78083	-1.09677	1.09069	0.832615	2.3455	-0.368607	-0.480126	-0.129846	2.3455
AT1G05210	DF	-4.0054	-4.0054	-2.40252	-4.0054	0.71345	0.731031	4.52532	-0.259959	-0.411871	0.664232	4.52532
AT4G03110	DF	-2.04594	-2.3376	-2.35001	-0.398943	1.37654	1.19132	2.34961	-0.387017	-0.402566	0.2	2.34961
AT1G56230	DF	-5.34925	-3.29847	-3.45525	-5.34925	0.942663	0.858305	5.68854	-0.57621	-0.571688	-0.0269998	5.68854
AT2G19880	DF	-5.79101	-1.52564	-3.65489	-2.74195	1.47909	1.12215	4.60144	-0.412907	-0.3528	0.14012	4.60144
AT5G44460	DF	-0.38866	0.454279	-1.13758	0.575162	3.8567	3.92409	3.97757	-0.0962853	-0.0803087	2.96941	3.97757
AT4G18760	DF	-0.634841	-1.28543	-0.833625	-0.586288	1.89371	1.63665	2.50513	-0.0988243	-0.317352	2.03153	2.50513
AT1G49600	DF	4.51518	4.52663	4.08428	4.64659	7.16453	7.16521	2.71905	0.142398	0.149014	2.44274	2.71905
AT3G23800	DF	-1.22852	-4.99522	-0.940307	-0.975959	5.78657	5.59943	6.68442	-0.501971	-0.432342	1.15749	6.68442
AT5G66320	DF	-0.12361	-0.038326	1.09537	1.35065	1.76925	1.24358	0.251005	0.0231307	-0.278686	1.63098	0.251005
AT1G28580	DF	0.391359	0.075108	-1.07203	-0.284338	4.31465	4.08607	4.84671	-0.244705	-0.232225	1.13895	4.84671
AT5G49810	DF	0.688237	0.866585	0.506354	1.00512	3.21443	3.26391	2.41448	-0.530238	-0.414857	-0.280376	2.41448
AT3G05150	DF	-5.54339	-5.54339	-1.54867	-1.16172	1.88503	1.91011	3.25216	-0.108898	-0.237874	0.117507	3.25216
AT4G12690	DF	-0.125884	-0.85572	-0.753977	0.271337	1.41479	1.3949	1.5521	-0.160124	-0.346119	2.31998	1.5521
AT3G49590	DF	-0.300639	0.767365	-0.399432	0.672527	1.88758	1.99772	1.6752	-0.152159	-0.385621	0.269632	1.6752
AT1G54010	DF	1.68217	1.58831	-0.417912	1.88563	8.22024	7.99762	6.92258	0.50154	-0.13569	1.49614	6.92258
AT4G32570	DF	-0.250681	-0.374177	-0.417044	-0.453457	3.29791	3.06107	3.61751	-0.329599	-0.392907	0.465455	3.61751
AT5G19520	DF	0.99084	1.10991	-0.618197	1.47555	5.245	5.17789	4.38988	-0.589596	-0.600308	0.629844	4.38988
AT2G47440	DF	0.15809	-0.0308106	-0.343316	-0.0217417	2.91818	2.64071	2.94897	0.225582	-0.00141789	2.04712	2.94897
AT4G34710	DF	4.76532	4.38194	4.49328	4.31031	7.23784	7.0544	2.69197	0.689533	0.219513	2.11622	2.69197
AT3G30300	DF	0.949429	0.98976	-0.366399	1.41809	3.76291	3.67601	2.89182	-0.323648	-0.413046	0.997311	2.89182
AT4G32460	DF	-0.165662	-0.717237	-1.06267	0.297773	5.54089	5.36291	5.66813	0.0618052	0.0167576	1.33944	5.66813
AT4G37740	DF	0.483576	0.818936	0.723235	0.757683	3.02131	3.02215	2.24713	-0.205391	0.0134139	2.12041	2.24713
AT1G61580	DF	0.312737	0.488187	-0.0437467	0.560127	4.16098	4.06736	3.80125	-0.224422	0.0580157	1.18052	3.80125
AT5G65310	DF	2.49081	2.69941	2.70732	2.45318	3.9945	3.96306	1.34325	0.899078	0.421826	3.62645	1.34325
AT3G52880	DF	-0.239312	0.717411	-1.37297	0.641481	4.73505	4.71808	4.73681	-0.421799	-0.440743	0.0809673	4.73681
AT2G36990	DF	1.30014	1.49155	1.20876	0.678908	2.97776	3.17015	2.07089	-0.315058	-0.2372	0.485309	2.07089
AT5G55230	DF	0.414433	0.644066	0.126973	0.766537	3.94392	3.9829	3.44516	-0.427629	-0.424803	-0.0816792	3.44516
AT1G23080	DF	-5.44086	-2.70579	-5.44086	-3.12787	1.88802	2.13362	6.3459	-0.411657	-0.457559	0.230749	6.3459
AT1G73570	DF	-5.25047	-4.07586	-3.35647	-5.25047	-0.0486367	-0.675117	4.33154	-0.345643	-0.418484	-0.0658167	4.33154
AT2G20630	DF	0.478911	0.521781	0.179023	0.722985	1.59407	1.74033	1.15227	-0.52272	-0.504311	0.132123	1.15227
AT3G57230	DF	-1.70631	-1.15388	-1.38598	-1.65776	0.654484	0.770599	2.24305	-0.301621	-0.354477	0.452207	2.24305
AT3G09440	DF	2.88076	2.99727	5.56782	4.8567	5.10243	5.16918	-0.173458	0.175779	-0.275423	0.490511	-0.173458
AT5G35750	DF	-3.09791	-1.71437	-1.89297	-0.655309	0.934036	1.10442	2.14425	-0.475286	-0.495175	-0.256085	2.14425
AT5G45510	DF	0.436507	0.760036	-0.0650471	0.306298	3.62818	3.58321	3.43685	-0.472539	-0.41095	-0.0395254	3.43685
AT3G63130	DF	1.75729	1.9135	1.58699	1.50716	3.55197	3.71209	2.04404	-0.226849	-0.139998	0.846127	2.04404
AT1G78080	DF	4.46946	4.42789	4.85687	5.56396	6.99607	6.82884	1.6082	-0.450208	-0.490535	-0.463672	1.6082
AT1G55340	DF	-0.0855738	0.129348	-0.290348	1.32196	3.48952	3.38478	2.67826	-0.561072	-0.563909	0.271681	2.67826
AT5G42070	DF	-1.22237	-0.942008	-0.732881	-0.997757	2.12195	1.89049	2.96613	0.0227324	-0.347553	1.20285	2.96613
AT5G56530	DF	-1.98073	-0.568932	-1.33415	-1.44146	1.86849	1.71646	3.22117	-0.593879	-0.705351	0.393551	3.22117
AT3G02050	DF	-0.424768	-0.646632	-0.84201	-0.377234	2.93438	2.82015	3.45395	-0.0858939	-0.240775	0.588755	3.45395
AT3G61700	DF	0.976895	0.631492	0.954985	0.985194	3.30379	3.23083	2.25433	-0.458344	-0.324737	0.62014	2.25433
AT4G36660	DF	1.54099	0.973287	1.1433	1.30988	2.28703	2.41263	1.08205	1.04638	0.241408	1.85396	1.08205
AT5G48890	DF	-3.73332	-3.73332	-3.73332	-3.73332	2.4885	2.58019	10.2246	-0.24639	-0.227424	1.13715	10.2246
AT2G47760	DF	0.845991	0.753279	0.714592	1.01333	2.06141	1.98435	1.10604	-0.185447	-0.208608	0.273067	1.10604
AT3G46550	DF	-1.88157	-2.15272	-1.62392	-1.42585	2.01304	1.38314	3.35351	0.350719	-0.000761568	1.45236	3.35351
AT3G17840	DF	-1.65866	-3.09928	-2.31971	-2.4965	2.62388	2.42442	5.09106	-0.0629617	-0.172162	0.790773	5.09106
AT3G60380	DF	0.585499	0.0871144	0.476698	0.623508	1.79332	1.64808	1.13065	0.0973065	0.0635341	0.68334	1.13065
AT5G47110	DF	4.17628	4.28656	3.65466	3.93139	6.36068	6.29523	2.47872	0.604522	0.263572	2.22682	2.47872
AT2G32380	DF	-3.9654	-3.9654	-3.9654	-3.9654	2.64351	2.58326	10.5388	-0.493132	-0.476155	0.973955	10.5388
AT3G29375	DF	-0.229232	-0.437592	-0.433275	-0.367938	1.36383	1.37741	1.76845	0.342997	0.0820217	0.914629	1.76845
AT4G02380	DF	2.46117	2.4193	1.80053	3.12053	7.33363	7.33131	4.68417	-0.132024	-0.218105	2.69891	4.68417
AT4G17190	DF	-4.93968	-4.93968	-4.93968	-4.93968	2.75415	2.58419	11.5783	-0.314293	-0.314008	0.165013	11.5783
AT4G18460	DF	-3.98611	-3.98611	-3.98611	-3.98611	0.656751	1.05454	8.78202	-0.244514	-0.329309	0.883854	8.78202
AT2G35780	DF	1.68547	2.00958	1.16239	1.85412	4.7395	4.73875	3.14624	-0.227528	-0.188921	1.75664	3.14624
AT3G06470	DF	-2.57691	-2.27655	-2.1912	-3.11131	1.27638	1.09648	4.16298	-0.0161399	-0.314918	0.907132	4.16298
AT3G61640	DF	-0.0368699	0.136703	1.08159	0.393274	2.4874	1.9188	1.44195	0.0777677	-0.231294	1.41633	1.44195
AT2G24150	DF	-0.0769884	-0.43125	-0.093218	0.449092	3.30671	3.07952	2.97419	-0.232831	-0.222981	0.940089	2.97419
AT3G02230	DF	1.80928	1.38356	1.86811	2.00296	5.31303	5.1507	3.25364	0.0386473	0.115105	1.64219	3.25364
AT1G14690	DF	-1.31785	-0.336663	-1.45987	0.356881	2.22309	2.3639	2.54961	-0.602377	-0.535761	-0.0889985	2.54961
AT2G46330	DF	1.12663	1.23132	0.143841	1.05912	5.0544	4.78499	4.25482	0.658101	0.458441	4.50811	4.25482
AT3G17390	DF	4.12814	4.17671	5.30103	5.78664	7.30544	7.22131	1.64642	0.698692	0.147636	2.00133	1.64642
AT1G27210	DF	-0.707566	-0.622653	0.935612	1.15533	2.4187	2.61454	1.42738	-0.221847	-0.272616	1.50769	1.42738
AT1G20950	DF	-0.34012	-0.313361	-0.657563	-0.535472	3.27929	3.15991	3.79651	-0.528328	-0.348779	-0.0601139	3.79651
AT5G58600	DF	-4.68347	-2.42889	-4.68347	-4.68347	3.19149	3.05429	11.7759	-0.320885	-0.509264	1.63092	11.7759
AT3G13870	DF	0.741078	0.444605	0.292836	0.731526	3.74392	3.64227	3.12134	-0.266785	-0.219933	-0.0444372	3.12134
AT2G28890	DF	0.590049	0.879251	2.45441	2.16606	2.68377	2.57169	0.259075	0.249783	0.182554	1.34173	0.259075
AT5G03940	DF	1.87063	2.10772	1.57292	2.00933	3.65082	3.82454	1.88471	-0.276515	-0.183547	0.226108	1.88471
AT3G21090	DF	1.21948	0.723512	-0.509044	1.72235	5.10652	5.12697	4.07017	-0.078746	-0.258817	0.631118	4.07017
AT5G41600	DF	1.3306	1.15563	0.0705738	2.12475	3.78852	3.77103	2.30261	-0.405432	-0.411687	0.942764	2.30261
AT2G25250	DF	1.74679	1.50547	1.87622	2.06011	3.30569	3.03413	1.16249	1.67549	0.707572	4.19411	1.16249
AT4G36930	DF	0.483218	0.273727	-0.00311373	-0.145326	3.61002	3.4874	3.61506	0.0233655	-0.0888386	3.8941	3.61506
AT3G08680	DF	-0.470063	-0.715441	-1.29001	-0.111607	3.0974	2.84159	3.54372	-0.325146	-0.29608	0.32223	3.54372
AT1G29070	DF	3.6989	3.52922	3.40974	3.35826	5.9225	5.78172	2.42092	0.00343198	-0.0400714	1.70532	2.42092
AT2G24290	DF	-0.105846	-0.608502	-0.308052	-1.64921	3.33832	3.38332	4.26175	-0.593872	-0.509674	0.364142	4.26175
AT5G62700	DF	3.43637	3.15371	2.07733	3.37396	7.32167	7.11605	4.30569	-0.132787	-0.160304	3.84274	4.30569
AT2G34020	DF	-5.14853	-2.55654	-5.14853	-5.14853	4.65795	4.5942	13.7473	-0.65333	-0.666353	1.76236	13.7473
AT5G65700	DF	0.522788	0.23485	-0.584454	0.170404	3.29477	3.14843	3.35439	0.0908364	-0.0646376	1.26545	3.35439
AT5G62390	DF	3.76871	4.07459	3.79923	4.54396	5.91313	5.92945	1.64914	0.0622635	0.309466	2.65449	1.64914
AT3G16060	DF	0.418086	-0.0523105	0.835636	0.428235	2.04985	1.76839	1.22576	-0.500841	-0.420757	-0.0188311	1.22576
AT4G35000	DF	2.65826	2.72131	2.22244	2.5216	5.44646	5.40084	2.99559	-0.00367893	-0.0751204	2.04049	2.99559
AT1G79710	DF	-0.615826	-1.4301	-0.143169	-1.19853	2.70347	2.95016	3.4252	-0.0803765	0.117979	0.79539	3.4252
AT1G15290	DF	-2.63266	-2.21615	-3.1311	-1.85274	1.72571	1.76359	4.10453	-0.546562	-0.499049	-0.342046	4.10453
AT4G27310	DF	0.805749	0.588642	0.492224	1.11754	2.94986	3.06907	2.14795	0.490969	0.087418	1.46066	2.14795
AT3G49810	DF	-0.300174	0.0557453	-0.427514	0.0485458	1.94056	1.98216	2.11114	-0.26664	-0.258973	1.22142	2.11114
AT3G14415	DF	3.08132	3.14439	2.66384	2.67859	5.42262	5.1552	2.57508	-0.141429	-0.216871	3.99307	2.57508
AT1G55350	DF	-0.0714188	0.188335	0.114834	0.439671	2.14257	2.22462	1.84888	-0.288152	-0.335879	-0.315312	1.84888
AT1G76400	DF	1.83478	1.45375	1.1167	1.33934	4.04072	3.9364	2.7151	-0.229488	-0.163489	0.216016	2.7151
AT5G05890	DF	-2.17067	-4.47545	-1.28168	-0.78532	2.96705	3.08714	4.10503	-0.785445	-0.69649	1.06647	4.10503
AT2G42870	DF	-1.39758	-2.74128	-3.91589	-1.26233	3.25962	3.29716	5.67854	-0.261943	-0.44401	0.885465	5.67854
AT5G05740	DF	-0.157508	-0.280009	-0.396286	-0.736045	3.03402	2.94614	3.5378	-0.0294063	-0.0805477	0.61401	3.5378
AT5G27740	DF	1.55296	1.35587	1.48899	1.56593	3.14034	3.03722	1.51418	-0.370041	-0.45552	-0.0748347	1.51418
AT5G48450	DF	-1.634	-1.10665	-1.82966	-0.515045	2.38339	2.12351	3.29644	-0.392738	-0.323228	0.301046	3.29644
AT4G01740	DF	-4.67428	-4.67428	-4.67428	-4.67428	0.968963	0.918053	9.56412	0.0769757	0.0886502	0.855788	9.56412
AT2G20300	DF	-0.850172	-1.05927	-1.52877	-0.552442	1.95618	1.9504	2.89739	-0.155326	-0.215701	0.346998	2.89739
AT5G57180	DF	-2.33379	-2.36595	-1.78175	-1.11324	1.76996	2.03166	3.3413	-0.129675	-0.288326	0.788855	3.3413
AT5G40580	DF	2.64172	2.46836	1.86349	2.50641	4.42122	4.56808	2.22776	-0.0516335	-0.102868	0.642133	2.22776
AT3G56370	DF	-5.64275	-5.64275	-5.64275	-5.64275	2.37067	2.3125	11.9532	-0.345817	-0.51722	-0.0418484	11.9532
AT5G56260	DF	4.0242	3.89091	3.62077	3.76435	6.69054	6.77841	2.98983	-0.0576276	-0.0691978	1.9638	2.98983
AT5G49100	DF	-0.121608	-0.381928	-1.63743	-0.045266	3.2526	3.31719	3.94031	-0.193074	-0.272595	3.15425	3.94031
AT1G45688	DF	1.90298	1.98771	1.21011	2.02265	3.15453	3.0535	1.38738	1.04502	0.533874	2.73608	1.38738
AT1G09690	DF	6.32936	6.24023	5.55421	5.78587	8.34511	8.39604	2.64304	1.45494	0.921612	4.55656	2.64304
AT1G09590	DF	5.13424	4.83528	3.91708	4.09933	6.35099	6.46493	2.34736	0.671419	0.569173	3.39464	2.34736
AT5G47700	DF	6.19938	5.89835	5.11297	5.65975	8.20672	8.25113	2.76405	0.657084	0.362244	2.62755	2.76405
AT3G27830	DF	3.61669	3.82127	3.1683	2.82852	6.0836	6.01443	2.99571	0.65351	0.714697	3.0216	2.99571
AT1G52300	DF	6.73063	6.57531	5.51883	5.8449	8.22098	8.15955	2.44661	4.05169	2.34699	8.14448	2.44661
AT1G09660	DF	1.56762	1.37549	0.691976	1.23222	3.44787	3.33231	2.36205	-0.0533392	-0.0486327	0.650773	2.36205
AT1G14320	DF	7.76244	7.67263	7.22968	7.29306	8.57557	8.6291	1.28695	0.97146	0.803269	2.71493	1.28695
AT4G39200	DF	6.77681	6.66726	6.2103	6.28745	8.31519	8.28783	1.99877	1.57727	0.494887	4.66692	1.99877
AT1G26630	DF	7.09009	7.01223	6.37185	6.33798	7.71219	7.5525	1.22608	2.24993	1.85295	4.50156	1.22608
AT1G02780	DF	7.50168	7.42633	6.86697	7.02678	9.02614	8.9294	1.97585	2.02979	1.1612	4.69496	1.97585
AT5G10360	DF	6.40576	6.10714	5.63599	5.78852	7.80726	7.73335	2.00326	1.26798	1.06427	3.41291	2.00326
AT1G04270	DF	6.62837	6.62637	6.02053	6.27321	8.01872	8.05232	1.82969	1.14616	0.981699	4.72368	1.82969
AT1G58983	DF	6.00439	6.00186	5.45756	5.54881	6.90528	6.88554	1.33834	2.44498	2.5535	6.74484	1.33834
AT5G61170	DF	4.73367	4.94981	3.79633	4.1227	6.39376	6.43943	2.39717	0.896448	0.508316	3.49904	2.39717
AT3G09500	DF	6.46776	6.29193	5.41129	5.81667	8.39055	8.43073	2.72965	1.8986	0.851465	5.14354	2.72965
AT2G37270	DF	5.18611	5.20408	4.54006	4.87137	7.15373	7.17882	2.39862	1.1707	0.712244	2.96306	2.39862
AT5G47930	DF	5.7421	5.5382	5.02222	5.07935	6.67503	6.58748	1.52835	1.19918	1.23608	3.70239	1.52835
AT3G60770	DF	6.0021	5.81738	5.36519	5.30083	6.85792	6.7559	1.42155	1.05124	0.561227	2.50455	1.42155
AT4G31985	DF	5.77103	5.79067	4.60859	4.61662	6.24966	6.23604	1.5795	1.32488	1.36697	4.99036	1.5795
AT2G27720	DF	6.67711	6.59695	5.81278	6.14773	8.50019	8.56402	2.48919	1.27344	0.814705	4.47665	2.48919
AT2G21580	DF	6.44024	6.38253	5.86272	5.99335	7.51285	7.36776	1.45943	1.62159	1.47911	4.57615	1.45943
AT1G49760	DF	4.15021	3.97731	3.66155	3.37228	5.08384	5.13048	1.53101	0.536876	0.31488	1.07414	1.53101
AT4G15000	DF	7.41659	7.19562	6.2391	6.47443	8.24987	8.32771	1.87457	4.21991	4.15138	10.0286	1.87457
AT3G04400	DF	7.34556	7.15326	6.55108	6.71181	8.02214	8.14109	1.39534	1.42815	1.15346	5.98704	1.39534
AT1G69620	DF	5.42436	5.20455	4.34856	4.48959	7.2612	7.26381	2.79012	0.874133	0.548358	4.68307	2.79012
AT4G17390	DF	5.55997	5.54872	4.83236	4.82925	7.86832	7.6256	2.86952	1.73165	1.34654	5.16756	2.86952
AT2G18160	DF	3.17731	2.85368	0.374035	1.95481	4.31792	4.38333	2.95126	1.9526	1.1654	4.64885	2.95126
AT1G57660	DF	5.10299	5.12785	4.1985	4.35218	6.92406	6.9929	2.63118	1.75249	1.86419	5.95252	2.63118
AT3G51260	DF	4.42289	4.36995	3.77968	4.06348	5.34844	5.35172	1.36917	0.684435	0.435102	1.55176	1.36917
AT4G31700	DF	5.77009	5.81845	4.88022	5.15448	7.62338	7.75744	2.61523	1.16293	0.794549	4.31669	2.61523
AT5G57290	DF	6.63953	6.46597	5.76458	6.28894	8.11894	8.37646	2.14939	3.2857	2.4825	6.31585	2.14939
AT1G04480	DF	4.81515	4.91363	4.19507	4.36476	6.21038	6.1724	1.85748	2.29282	1.20098	4.74291	1.85748
AT3G52590	DF	6.79041	6.64762	5.92681	6.18304	8.01496	8.13001	1.95948	1.83856	1.39798	5.67785	1.95948
AT3G06700	DF	6.59344	6.41062	5.30939	5.65901	7.25051	7.22475	1.69033	4.69667	3.26688	10.7356	1.69033
AT5G62300	DF	6.10753	6.05921	5.38871	5.52307	6.7507	6.89736	1.31523	1.44498	1.17323	4.63617	1.31523
AT3G49910	DF	7.5325	7.31987	6.83309	7.09315	8.92741	9.04567	1.965	3.44665	2.84889	8.15531	1.965
AT2G34710	DF	1.65475	0.983332	0.324999	0.793978	3.12324	2.89301	2.39097	0.170906	-0.0788145	0.809722	2.39097
AT2G37190	DF	6.0689	5.75863	4.99813	5.3359	8.02262	8.17651	2.87288	1.98925	1.06107	6.24724	2.87288
AT2G39390	DF	5.07561	5.03597	4.78206	4.83547	5.9402	6.02385	1.12104	2.16142	1.65648	4.01282	1.12104
AT2G38310	DF	2.38036	2.44688	-0.1796	2.24648	5.37682	4.91691	3.63698	1.46352	1.26613	6.38644	3.63698
AT2G09990	DF	5.29339	4.93543	4.86182	4.78343	5.90847	5.98894	1.07409	3.405	2.28527	6.29193	1.07409
AT3G53430	DF	6.42322	6.29386	5.57723	5.87056	7.48975	7.53726	1.72924	3.99725	2.53997	7.86653	1.72924
AT3G48930	DF	6.23463	5.93936	5.55294	5.73513	7.4725	7.58256	1.8284	1.24315	1.4829	5.81594	1.8284
AT1G74050	DF	5.90131	5.69835	5.41307	5.282	7.34042	7.17483	1.85809	1.37598	1.04494	2.89245	1.85809
AT4G39990	DF	1.35801	1.73073	1.19678	1.03533	2.89649	2.84765	1.72513	1.42422	1.08727	3.39396	1.72513
AT3G24830	DF	6.12142	5.95943	5.5612	5.58868	7.54216	7.65651	1.97226	1.30706	1.01666	3.69294	1.97226
AT1G58684	DF	5.9339	5.9323	5.38057	5.46073	6.8194	6.80173	1.33621	1.76689	1.63717	5.23739	1.33621
AT5G20290	DF	7.2463	7.26538	6.60893	6.73159	8.48659	8.52768	1.78197	1.40547	1.19526	4.14001	1.78197
AT5G56670	DF	5.89211	5.6528	4.80216	5.0872	7.29492	7.39212	2.34134	2.73726	1.77877	6.14125	2.34134
AT2G27710	DF	6.46522	6.45321	5.53692	5.73488	8.18195	8.29404	2.54681	1.58023	0.756463	5.06466	2.54681
AT2G45730	DF	3.43793	3.3896	2.65184	3.0088	3.97894	3.99773	1.09526	0.160348	0.0725471	1.29535	1.09526
AT5G48545	DF	0.339988	0.346164	-0.474448	0.556461	1.48379	1.6666	1.41389	0.222061	0.0926019	1.18648	1.41389
AT2G36170	DF	4.22208	4.03779	3.59868	3.60554	5.55093	5.62563	1.9377	0.954105	0.935421	4.95091	1.9377
AT2G34480	DF	6.94881	6.84492	6.27916	6.17851	7.67664	7.4916	1.30398	2.30786	1.62346	4.49498	1.30398
AT3G44010	DF	5.86627	5.67679	5.03682	5.15003	6.19374	6.35973	1.13129	0.148923	0.206075	1.34402	1.13129
AT2G38230	DF	6.88878	6.79457	5.83976	6.16287	7.13081	7.00977	1.00775	3.45856	2.11434	6.96348	1.00775
AT1G70600	DF	7.0265	6.85952	6.03719	6.00916	8.58415	8.46938	2.45211	4.27233	3.5091	9.44397	2.45211
AT1G33120	DF	6.83264	6.72248	6.20681	6.34515	8.4743	8.28871	2.05355	3.29243	2.52279	5.79734	2.05355
AT1G59359	DF	5.91375	5.92356	5.36554	5.4426	6.799	6.77416	1.32889	1.64009	1.50297	5.26005	1.32889
AT4G18100	DF	7.34989	7.25472	6.57301	6.77292	8.70884	8.82121	2.03608	1.19348	0.954068	5.67829	2.03608
AT1G01100	DF	7.19185	6.90519	6.31683	6.49445	7.98786	8.01368	1.53891	1.84153	1.26343	4.25492	1.53891
AT1G67730	DF	3.73326	3.54765	2.91047	3.18602	4.77701	4.73709	1.65149	0.584898	0.556615	2.51326	1.65149
AT2G40590	DF	4.53179	4.44133	3.77749	3.93662	5.16457	5.11257	1.22809	0.760114	0.747851	3.2757	1.22809
AT4G29350	DF	4.94758	4.77695	4.39435	4.58397	6.12803	6.11248	1.57588	2.40883	1.63078	4.92714	1.57588
AT1G61790	DF	2.84712	2.53264	2.46057	2.88926	5.38629	5.39652	2.65157	0.498294	0.412759	1.98718	2.65157
AT1G17720	DF	2.59917	2.62747	2.63014	2.74247	3.81533	3.75145	1.04387	0.301213	0.279978	0.775473	1.04387
AT1G63940	DF	2.17761	2.42549	2.2224	1.76071	4.39944	4.20784	2.24879	0.361185	-0.0475945	1.04203	2.24879
AT4G32410	DF	2.59276	2.37644	2.74943	2.98382	4.47457	4.28507	1.45893	0.0302582	-0.0378464	0.533572	1.45893
AT5G64740	DF	2.61184	2.51453	2.92733	3.14931	4.23388	4.16176	1.10273	0.0684475	-0.150092	0.592797	1.10273
AT3G12600	DF	2.35147	2.10248	1.84376	2.05263	3.70499	3.62184	1.668	0.546014	0.281458	2.6308	1.668
AT1G19880	DF	1.57614	1.47303	1.52096	1.56633	3.37525	3.29124	1.7428	0.0975687	0.0486228	0.700278	1.7428
AT1G53240	DF	4.25066	4.23805	3.75259	3.96798	6.31404	6.09182	2.29116	0.874351	1.04202	3.45792	2.29116
AT2G37250	DF	3.24717	3.04084	2.88998	2.76488	4.45952	4.42902	1.56623	1.51132	0.844044	2.70569	1.56623
AT1G72370	DF	7.27775	7.19771	6.99748	7.00479	8.6285	8.47427	1.49864	1.33224	0.860177	3.02783	1.49864
AT2G35750	DF	3.76158	3.14164	3.25125	3.69251	4.5452	4.52836	1.00286	7.03553	4.74044	11.8724	1.00286
AT4G10840	DF	1.7906	2.08914	1.97112	1.75791	3.69472	3.55834	1.71322	0.708698	0.533256	2.47968	1.71322
AT3G11940	DF	6.261	6.12197	5.82345	5.94315	7.74934	7.37749	1.63779	2.05861	1.17765	3.75578	1.63779
AT5G39570	DF	3.49799	3.73102	3.70316	4.25448	6.24138	6.31182	2.21947	0.482511	0.117065	3.44823	2.21947
AT3G24530	DF	0.882457	0.686816	0.493316	0.841904	1.75437	2.08895	1.21362	0.435928	0.118147	1.07688	1.21362
AT5G35530	DF	6.03812	6.0025	5.72904	5.87415	7.76031	7.81492	1.93088	0.685899	0.574006	2.03931	1.93088
AT2G39970	DF	3.34977	3.69554	3.27999	3.24483	4.57562	4.57456	1.26076	0.465571	0.304314	1.99126	1.26076
AT4G08810	DF	1.80377	1.5405	1.03916	2.10014	3.35031	3.52	1.72772	0.773819	0.614114	1.9921	1.72772
AT1G64510	DF	3.70884	3.63665	3.34478	3.07481	5.66783	5.59951	2.37065	1.41891	1.34287	4.0786	2.37065
AT5G55790	DF	0.481884	0.658886	-0.369788	1.07201	2.26813	2.21566	1.681	0.870383	0.494333	1.89793	1.681
AT3G09200	DF	7.07908	7.01614	6.84463	6.74809	8.74517	8.48711	1.77126	2.19374	1.77175	4.22386	1.77126
AT4G18730	DF	6.68161	6.52584	5.95105	6.33868	8.72188	8.79189	2.54612	1.06098	1.22407	4.9259	2.54612
AT1G15500	DF	5.18956	5.20033	5.06433	5.34281	8.79368	8.55811	3.41751	0.603887	0.832123	3.30919	3.41751
AT4G25080	DF	2.62856	2.59913	2.17007	2.53242	4.61914	4.731	2.26766	0.579451	0.498748	3.03701	2.26766
AT3G54110	DF	2.91116	3.23231	2.59424	2.86253	5.67941	5.72143	2.91696	0.119908	0.0459642	1.42001	2.91696
AT3G58610	DF	5.80397	5.92982	5.85833	5.61169	7.05278	6.91936	1.19375	1.25583	0.647255	2.46292	1.19375
AT2G42500	DF	2.3193	2.3528	2.23363	2.01906	3.67732	3.48214	1.40309	0.667035	0.53041	1.58204	1.40309
AT4G16720	DF	6.74769	6.66894	6.30511	6.41767	8.24795	8.3366	1.87685	1.24011	0.642951	4.43011	1.87685
AT1G64790	DF	1.53486	1.73197	1.32378	1.42179	2.73988	2.77387	1.33053	0.019333	-0.108581	-0.124471	1.33053
AT1G64190	DF	1.88373	1.77533	2.74778	2.1041	4.40745	4.20642	1.80381	1.20606	0.734582	2.9836	1.80381
AT2G30970	DF	2.72142	2.95196	1.93416	2.44391	5.73426	5.72864	3.47162	0.356079	0.352698	2.38954	3.47162
AT5G02500	DF	7.43567	7.4243	7.60162	8.14057	10.2922	10.1003	2.24951	1.31754	0.786085	2.81376	2.24951
AT5G19510	DF	7.17909	7.06834	6.45214	6.90506	9.44324	9.45919	2.70126	1.55683	1.31165	5.03631	2.70126
AT5G49720	DF	2.91389	2.96777	2.86571	2.90909	4.9455	4.89411	1.98193	0.612595	0.44917	3.21738	1.98193
AT4G32060	DF	3.01058	3.30861	3.07889	3.37643	4.91073	4.98373	1.66088	0.755551	0.309745	1.58162	1.66088
AT2G18020	DF	7.16103	7.13727	6.72077	6.91646	9.20609	9.21017	2.33259	2.31928	1.49893	5.44877	2.33259
AT5G27600	DF	3.76245	3.89787	3.86296	3.94648	4.95842	4.9914	1.01633	0.233853	0.133305	0.882885	1.01633
AT3G47490	DF	0.782205	0.347298	-0.0372102	-0.102358	1.60015	1.53049	1.60856	-0.324202	-0.154783	0.22185	1.60856
AT4G27090	DF	7.13577	7.0489	6.32751	6.66535	8.52709	8.66701	2.03873	0.49386	0.789584	2.56423	2.03873
AT3G60630	DF	1.71032	1.37629	0.93257	0.466168	2.387	2.41998	1.65135	0.790951	0.780687	1.98223	1.65135
AT5G05780	DF	3.68213	3.56336	3.52067	3.67078	4.773	4.76095	1.11672	0.248538	0.253234	0.914532	1.11672
AT5G61020	DF	5.19091	5.15557	4.85319	5.04947	6.35595	6.47351	1.40771	0.10106	0.184447	1.32177	1.40771
AT1G03410	DF	-3.29474	-5.34881	-5.34881	-5.34881	1.33311	0.9127	10.4458	0.0570677	-0.023493	0.921093	10.4458
AT5G27620	DF	0.259925	0.528148	0.348401	0.294128	1.59918	1.23158	1.06427	-0.143404	0.108497	0.294033	1.06427
AT2G02160	DF	4.75167	4.7734	4.6425	4.64306	6.46571	6.5471	1.81104	0.236489	0.693445	1.36266	1.81104
AT4G18820	DF	1.83131	2.02891	1.8891	2.05687	3.04136	3.02398	1.00597	-0.0348694	0.125869	0.546712	1.00597
AT5G22640	DF	1.98268	2.23698	2.19959	2.3035	4.40455	4.49378	2.14695	-0.103763	0.00012313	0.598744	2.14695
AT3G50530	DF	-0.0328615	0.418308	0.0425207	0.0638233	1.77723	1.90289	1.75373	-0.113904	-0.146893	0.45033	1.75373
AT5G07350	DF	3.7308	3.80276	3.81949	3.93302	5.41106	5.48514	1.51785	-0.117705	-0.103327	0.386067	1.51785
AT2G27530	DF	6.8193	6.84372	6.56582	6.7105	8.07003	8.19975	1.44249	0.58116	0.95054	3.33996	1.44249
AT3G25520	DF	6.63041	6.71435	6.29778	6.39933	8.00241	8.0583	1.6274	0.174956	0.579221	2.37604	1.6274
AT4G37540	DF	-1.56134	-0.0977881	-4.26561	-1.10562	1.31791	1.3997	3.52055	3.15269	2.8784	5.72964	3.52055
AT4G36970	DF	2.90323	2.77117	2.20548	2.09638	3.31915	3.3826	1.15248	1.6744	1.26002	4.42395	1.15248
AT5G28500	DF	2.37727	2.47247	1.2339	1.15989	4.52116	4.73281	3.4031	0.682618	1.00709	3.29493	3.4031
AT1G18540	DF	6.04859	6.03337	5.43631	5.49361	6.76106	6.76356	1.24368	1.61658	1.03126	2.60114	1.24368
AT3G62250	DF	7.18966	7.09281	6.27327	6.42932	8.72225	8.60726	2.25951	5.19636	3.62455	9.17613	2.25951
AT5G02870	DF	5.80968	5.79483	5.26712	5.30717	7.24897	7.04462	1.81015	1.6325	1.02224	3.2036	1.81015
AT1G22840	DF	5.1022	5.03978	4.82292	4.73046	5.95115	5.94876	1.1202	3.71473	2.45919	4.82767	1.1202
AT3G18740	DF	7.41062	7.27654	6.69184	6.88898	8.61714	8.72761	1.82633	1.9907	1.77351	6.50982	1.82633
AT3G15095	DF	2.90419	2.90773	2.20394	2.49709	4.14207	4.25954	1.79562	1.56119	1.47792	2.95995	1.79562
AT5G43100	DF	2.01047	2.29435	1.49126	1.71603	2.75031	2.60159	1.01979	0.264308	0.110443	0.586036	1.01979
AT2G18040	DF	3.77757	3.39863	3.14123	3.23832	4.47272	4.54512	1.26808	0.902011	0.975725	2.12386	1.26808
AT2G47110	DF	7.66764	7.50722	6.77096	7.01198	8.95053	8.98803	2.01963	5.56891	4.79343	11.3789	2.01963
AT1G31180	DF	2.72332	3.18473	2.22899	2.5887	3.79038	3.64496	1.25015	0.624041	0.805606	1.64305	1.25015
AT1G33140	DF	7.1746	7.05853	6.50866	6.60309	8.77514	8.58928	2.07519	2.8382	2.44122	5.21343	2.07519
AT3G15190	DF	4.61751	4.54784	4.04523	3.9124	6.2525	6.10524	2.14993	0.996764	0.630324	2.37448	2.14993
AT1G09960	DF	2.10503	2.13678	1.22443	1.7457	3.06299	2.89716	1.42649	0.437028	0.31315	1.42445	1.42649
AT1G80530	DF	1.92605	1.46016	1.36305	1.23618	3.36186	3.06618	1.88001	-0.0130091	0.0844528	0.85911	1.88001
AT2G20360	DF	3.36506	3.26456	2.96108	2.75243	4.55593	4.46149	1.59795	0.0802387	0.0915765	0.638538	1.59795
AT5G18380	DF	8.16944	7.99745	7.69131	7.70029	8.98074	9.08279	1.28292	4.80186	3.87399	8.60656	1.28292
AT1G15470	DF	0.679134	1.38782	0.161342	0.742296	1.89698	1.97526	1.42085	0.312076	0.0461877	0.638524	1.42085
AT1G14920	DF	3.69346	3.40224	3.10719	3.2706	4.96254	4.64095	1.56864	3.74406	2.34947	6.76776	1.56864
AT5G06700	DF	0.945582	1.02571	0.218034	0.696475	2.49821	2.61465	2.0444	0.503114	0.387236	1.55095	2.0444
AT2G16600	DF	6.10469	6.0218	5.40507	5.60263	7.58046	7.71475	2.08895	1.56351	1.22988	5.02831	2.08895
AT3G06435	DF	-1.21223	-2.0755	-3.16614	-2.95325	-1.04219	-0.562576	2.53166	1.86753	2.18965	3.58092	2.53166
AT5G14030	DF	4.89806	4.78589	3.87359	4.08731	5.76631	5.67877	1.68628	0.655806	0.699155	1.4799	1.68628
AT3G16780	DF	4.1044	4.12451	3.45145	3.69387	5.43829	5.37517	1.77866	0.770539	0.721837	2.03815	1.77866
AT1G74060	DF	5.40426	5.16433	4.67406	4.80124	6.83445	6.55671	1.91064	0.870017	0.740462	2.96951	1.91064
AT2G01250	DF	6.1543	5.97988	5.02225	5.31964	7.60013	7.63304	2.38509	1.01485	1.226	3.98335	2.38509
AT1G32990	DF	3.25378	3.14108	2.19199	2.35497	5.01413	4.88931	2.6337	0.679051	0.587102	2.23925	2.6337
AT3G57490	DF	2.77687	2.60677	2.49014	1.97471	4.22862	4.28854	1.96217	0.886635	0.77376	3.19228	1.96217
AT3G11820	DF	1.37286	1.12227	2.09316	2.41183	1.9984	2.14865	-0.241728	1.55203	0.575981	1.86102	-0.241728
AT4G21150	DF	2.66422	2.7351	2.26974	2.48331	4.34047	4.30636	1.89153	-0.102411	-0.12708	0.396541	1.89153
AT1G70770	DF	3.79207	3.91871	4.03413	4.46513	5.80873	5.85639	1.51376	0.514074	0.3477	1.56596	1.51376
AT1G28440	DF	1.68261	1.80807	1.48436	1.84766	3.02023	3.2051	1.38921	1.01115	0.653863	2.13634	1.38921
AT1G14140	DF	1.12509	0.922887	0.962977	1.06021	2.16301	2.01776	1.04226	0.32365	0.355235	1.20356	1.04226
AT5G49980	DF	2.02084	2.37146	2.10454	2.53247	3.79923	3.82969	1.43046	0.243217	0.308295	1.63683	1.43046
AT1G18080	DF	6.69345	6.52632	6.29371	6.20618	8.44712	8.1716	2.01207	1.53963	1.52687	3.31544	2.01207
AT1G14830	DF	1.54563	1.47082	1.63481	1.58542	3.54364	3.60838	1.91808	0.0519148	0.216395	0.875898	1.91808
AT1G58030	DF	3.74312	3.75345	3.71178	3.77107	5.64836	5.47702	1.77081	0.030366	0.117643	1.11497	1.77081
AT1G15690	DF	6.63465	6.55591	6.75845	6.71727	7.97382	7.65425	1.03126	2.17982	1.33607	5.02762	1.03126
AT5G13510	DF	4.12266	4.03357	3.71604	3.56733	6.03546	5.69056	2.1842	1.70128	1.64734	5.15289	2.1842
AT1G10950	DF	3.07577	2.96298	2.86566	2.78263	4.37289	4.1344	1.38185	0.0244659	-0.0311393	0.379377	1.38185
AT2G41840	DF	6.66969	6.4535	6.10601	6.3558	9.50164	9.51593	3.219	2.41304	2.20973	5.7785	3.219
AT3G51850	DF	1.30778	1.42654	1.19501	1.21418	2.36014	2.35936	1.10834	-0.13246	-0.197164	0.516278	1.10834
AT3G27820	DF	3.37185	3.55862	3.34034	3.51202	4.69027	4.73487	1.23159	0.415811	0.491313	1.68598	1.23159
AT5G60640	DF	3.47028	3.60862	3.36195	3.46968	5.40845	5.48225	1.97707	0.140771	0.218766	0.851275	1.97707
AT1G77760	DF	3.30763	3.50792	3.57809	3.50681	4.79448	4.50795	1.06289	1.25327	0.59691	2.10459	1.06289
AT1G78300	DF	2.25855	1.88728	1.21068	1.65634	5.08769	5.03723	3.57496	0.968419	0.627113	3.08336	3.57496
AT3G63460	DF	2.44991	2.52493	2.77784	2.67262	3.98088	3.7055	1.07102	0.144648	0.112003	0.157689	1.07102
AT4G39400	DF	2.21911	2.35139	2.1887	2.6874	4.07611	4.14472	1.59969	1.23086	1.16152	2.50408	1.59969
AT4G36890	DF	0.873058	0.684229	0.957669	0.803032	3.0473	2.96006	2.08411	0.35343	0.375196	1.80946	2.08411
AT2G38650	DF	0.760724	0.712228	0.536281	0.872113	2.54254	2.52581	1.77621	0.065292	0.145305	0.966405	1.77621
AT5G67060	DF	-3.98953	-3.98953	-3.98953	-3.98953	3.66372	3.51209	11.5463	3.15187	2.33573	5.55001	11.5463
AT5G14430	DF	2.9952	3.33621	2.64497	3.13168	4.67716	4.55485	1.65722	0.469751	0.264576	1.40524	1.65722
AT3G27850	DF	5.48617	5.31437	5.12554	5.00362	7.36568	7.31162	2.22177	2.39521	2.94081	5.78791	2.22177
AT1G13440	DF	6.72188	6.60313	6.56747	6.3905	7.63797	7.57798	1.07282	0.454012	0.470416	1.95238	1.07282
AT5G41670	DF	2.38723	2.34546	2.97799	1.90887	4.43035	4.31339	1.7851	0.316767	0.261641	1.1372	1.7851
AT5G08670	DF	4.46236	4.19263	4.2361	4.27974	7.1489	6.78394	2.66762	0.80046	0.862613	2.12393	2.66762
AT3G25920	DF	4.59813	4.43798	4.13172	4.13501	6.48532	6.52399	2.32037	0.883878	0.878286	2.1914	2.32037
AT2G01570	DF	2.98314	3.19566	2.61871	3.73771	5.59434	5.68436	2.30426	2.41554	1.87383	6.06464	2.30426
AT5G14320	DF	4.05352	4.15132	3.73684	3.96508	5.64773	5.64522	1.73966	0.273914	0.32519	1.70471	1.73966
AT2G05710	DF	5.80918	6.00315	6.27399	6.14675	7.56865	7.3954	1.21912	1.15466	1.51127	4.69071	1.21912
AT5G67420	DF	-5.06014	-5.06014	-3.45726	-5.06014	2.28381	2.22415	7.15759	2.44138	1.68696	3.77568	7.15759
AT2G26080	DF	3.24147	2.99508	3.18476	3.38436	4.90376	4.69279	1.46141	0.0133881	0.0480701	0.709792	1.46141
AT1G71860	DF	1.368	1.70851	1.47963	1.96992	2.94267	2.79672	1.07836	0.22312	0.255592	1.34072	1.07836
AT2G36530	DF	5.35242	5.39963	5.76496	5.32011	7.11602	7.0944	1.49211	0.719538	0.495928	1.45344	1.49211
AT3G28200	DF	1.39047	1.4085	1.66905	2.02056	3.02606	2.82367	1.0284	1.20692	0.949887	3.33643	1.0284
AT4G36130	DF	5.30352	5.17715	5.18793	5.10069	6.87773	6.91138	1.69703	2.66021	2.40973	4.95022	1.69703
AT1G21740	DF	0.181684	-1.24153	-1.17483	0.31822	2.41198	2.26785	2.55193	0.182278	0.122397	1.31524	2.55193
AT5G02095	DF	-1.14785	-0.699817	0.172365	-0.646842	3.62807	2.73172	3.65046	2.74955	2.72868	6.79893	3.65046
AT4G13940	DF	6.39288	6.14905	5.7592	6.07698	10.1105	9.9745	4.06395	0.806538	0.898655	3.29904	4.06395
AT4G32470	DF	4.30092	4.24873	3.82423	3.93579	5.93889	5.93599	2.00487	1.03434	0.738451	2.06732	2.00487
AT3G52300	DF	4.57963	4.60647	4.20894	4.4785	6.5553	6.59238	2.17165	0.181837	0.380287	1.80424	2.17165
AT3G20510	CM	1.27604	0.643437	0.453032	0.348483	1.7378	1.67554	1.28039	0.280058	0.575785	0.403932	1.28039
AT5G42890	CM	6.44439	6.37116	5.98191	5.99135	7.81836	7.90802	1.82368	0.221103	0.493472	2.02058	1.82368
AT1G18340	CM	0.371793	0.31017	-0.374368	-0.220693	2.07284	2.10102	2.37193	-0.151859	-0.0531773	0.363537	2.37193
AT4G28060	CM	3.35346	3.02418	2.45207	2.94212	4.52381	4.41185	1.70209	0.0903942	0.404713	1.00118	1.70209
AT2G45250	CM	2.80269	2.89692	1.85782	2.17544	3.58205	3.56211	1.50294	0.43162	0.507425	1.31859	1.50294
AT5G23535	CM	3.0221	3.01244	2.2406	2.44941	3.93204	3.76349	1.45359	0.423827	0.465956	0.82812	1.45359
AT3G09860	CM	4.6854	4.66645	3.82107	3.82654	4.85995	4.92754	1.01939	0.646141	0.777039	1.99385	1.01939
AT5G54920	CM	0.133128	-0.122561	-0.56289	-0.250731	1.08425	1.15596	1.48901	-0.260768	-0.0687992	-0.169695	1.48901
AT5G18940	CM	1.43321	1.02524	0.608749	0.789965	1.83546	1.83359	1.09081	-0.00139296	0.124339	0.301735	1.09081
AT4G16390	CM	2.39707	2.25028	1.89882	1.84407	3.38707	3.34763	1.44956	0.130328	0.658887	1.01951	1.44956
AT4G15780	CM	5.84671	5.76765	5.26593	5.58551	6.74944	6.90379	1.3405	0.084354	0.0752802	0.627507	1.3405
AT3G62970	CM	0.829525	0.901956	-0.10554	0.676491	1.68325	1.63777	1.28723	0.0937238	0.211845	0.190264	1.28723
AT5G53070	CM	2.29888	2.72048	2.09617	1.99742	3.14499	3.08231	1.01992	0.0419262	0.221789	0.49731	1.01992
AT5G09850	CM	1.65404	1.81585	1.05671	0.960067	2.9947	3.10716	2.00156	-0.173346	0.055742	0.653954	2.00156
AT4G26710	CM	3.20025	3.04889	2.24145	2.05247	4.10523	3.96532	1.84433	0.215414	0.48484	0.546522	1.84433
AT2G03120	CM	4.06659	3.86662	3.27186	3.66898	5.01304	5.02452	1.48227	-0.164869	0.0174255	0.323481	1.48227
AT3G06950	CM	2.08118	1.97668	1.02339	1.14183	2.3025	2.01432	1.04389	0.258484	0.770577	1.11671	1.04389
AT3G54080	CM	2.48294	2.77323	1.91659	2.63239	3.51945	3.69853	1.24534	0.282028	0.475331	1.27342	1.24534
AT4G31150	CM	1.16073	0.823088	0.480331	0.164046	2.08481	1.83668	1.60621	-0.0417474	0.280484	0.514369	1.60621
AT5G58240	CM	2.28601	2.00869	0.589603	1.60437	3.34174	2.97955	1.95985	0.32339	0.515007	1.63937	1.95985
AT1G54360	CM	1.52972	1.95044	1.23577	1.37812	2.93387	2.65465	1.4481	-0.0450632	0.138182	0.407307	1.4481
AT2G04280	CM	3.43976	3.34335	2.73953	3.0765	4.00271	3.97857	1.02202	0.227155	0.653925	0.773111	1.02202
AT2G47380	CM	4.22751	3.99772	3.6836	3.29477	4.52911	4.60695	1.0172	0.428295	1.18658	1.15321	1.0172
AT1G63080	CM	-0.687666	-0.580039	-2.16257	-1.52543	0.443817	0.308972	2.22607	0.0193488	0.142337	0.445003	2.22607
AT2G44510	CM	1.38586	1.26777	0.329041	0.476001	1.48091	1.91836	1.27994	-0.263611	-0.162896	-0.0522537	1.27994
AT5G35180	CM	0.020037	0.102928	-0.775219	-0.626655	0.553037	0.493787	1.17987	-0.391905	-0.231032	-0.34276	1.17987
AT1G12620	CM	0.145901	0.0582629	-0.579701	0.048019	1.02785	1.12148	1.2815	0.109757	0.347947	0.423899	1.2815
AT1G19360	CM	1.92737	1.90093	1.02445	1.34576	3.07574	2.96153	1.78665	-0.0754774	0.0933959	0.624211	1.78665
AT4G18270	CM	-0.90167	-0.467217	-1.10644	-1.00282	0.633682	0.279547	1.51058	-0.286854	-0.130814	0.00361038	1.51058
AT4G34190	CM	3.40209	2.86815	2.61112	2.84635	3.96774	3.94013	1.1726	0.466763	0.589714	1.91137	1.1726
AT1G68100	CM	2.10822	1.81051	1.67182	1.62637	2.79082	2.679	1.03848	0.195755	0.307424	0.43127	1.03848
AT3G25585	CM	2.02405	2.03216	1.51405	1.64927	3.18535	3.16662	1.54521	0.107768	0.207521	0.399323	1.54521
AT1G63690	CM	1.62477	1.57416	0.762995	1.38033	3.00545	2.87749	1.79154	0.0496129	0.118018	0.30294	1.79154
AT5G58250	CM	4.92541	4.68848	3.75048	4.107	5.89271	5.77332	1.84397	1.02535	1.54171	3.45095	1.84397
AT3G26900	CM	1.37528	2.082	0.950581	0.866679	3.2591	3.337	2.35317	0.0944272	0.0823542	0.45198	2.35317
AT4G13720	CM	2.11742	1.96678	1.55705	1.2797	2.44458	2.5829	1.04683	-0.0560604	0.0445561	0.311343	1.04683
AT5G38590	CM	0.88291	0.849168	-1.09406	-0.477061	1.00931	1.31328	1.93542	0.0631929	0.323567	0.422129	1.93542
AT4G00860	CM	3.526	3.60971	3.04387	2.88302	4.40119	4.22513	1.3029	0.354048	0.686436	1.09336	1.3029
AT1G26750	CM	2.15122	2.24967	1.13351	1.2397	3.4025	3.45414	2.2133	0.436828	0.67286	0.705856	2.2133
AT5G61240	CM	1.79481	1.69933	0.712298	1.49028	3.09312	3.17447	1.93784	-0.156567	0.173879	0.446848	1.93784
AT4G08150	CM	0.153242	0.326047	-0.732864	0.258254	1.73844	1.9445	1.96887	0.634074	1.11922	1.47145	1.96887
AT1G74270	CM	5.58875	5.57059	5.1545	5.46032	6.4635	6.61071	1.17019	0.525482	0.944406	1.38411	1.17019
AT2G30910	CM	0.424424	0.359485	0.0477154	-0.36714	1.72397	1.54732	1.74989	-0.234671	-0.160147	0.0927119	1.74989
AT1G80700	CM	1.60071	1.66385	0.626791	0.590099	2.18848	2.22463	1.57519	-0.115443	0.103384	0.552163	1.57519
AT2G47320	CM	3.89535	3.7337	3.28558	3.72755	4.65768	4.7732	1.14176	-0.118448	0.107679	0.857222	1.14176
AT3G25150	CM	2.78301	2.61383	2.12629	2.23863	4.02001	4.10726	1.83172	-0.21764	0.0692349	0.226241	1.83172
AT4G20130	CM	1.61937	1.88528	0.986769	1.78499	2.79282	3.03986	1.43364	-0.193072	0.0988337	0.541534	1.43364
AT1G75990	CM	2.27417	2.22788	1.39115	1.77322	3.14068	2.74041	1.31365	0.0320851	0.210606	0.383701	1.31365
AT4G11830	CM	1.98907	2.27721	1.52835	2.10626	3.27801	3.43146	1.459	-0.314605	-0.391567	-0.336511	1.459
AT2G44280	CM	1.51832	1.35299	0.972963	0.788004	2.09398	2.13128	1.18551	-0.228054	0.107193	0.417341	1.18551
AT5G66960	CM	0.0243786	-0.720849	-1.12096	-1.15693	0.781102	0.825444	1.94245	-0.226971	-0.223039	-0.286276	1.94245
AT2G29020	CM	4.07508	4.03512	3.63129	3.84607	4.85128	4.95211	1.10768	0.00606729	0.29119	0.634212	1.10768
AT5G21070	CM	1.71181	1.82944	0.636583	0.983409	2.45057	2.47102	1.60858	0.24597	0.292876	0.933028	1.60858
AT3G45240	CM	2.43749	2.65377	1.99239	2.22117	3.3014	3.27054	1.12456	-0.103664	0.130596	0.0356284	1.12456
AT4G26210	CM	3.03223	2.93964	2.35891	2.14262	3.54554	3.60838	1.27719	0.1387	0.461284	0.630035	1.27719
AT2G24765	CM	2.34679	2.08283	1.20962	1.95991	4.27715	4.24385	2.58314	0.0177922	0.340948	0.88757	2.58314
AT5G14390	CM	3.23208	3.00214	2.78014	2.37341	4.06795	4.18344	1.48684	0.179079	0.056051	0.768326	1.48684
AT4G22310	CM	3.83323	3.55286	2.87043	3.09032	4.58511	4.53929	1.5284	0.135488	0.371913	0.628832	1.5284
AT5G03406	CM	1.2673	0.837871	0.403738	-0.324829	1.47025	1.2246	1.24346	0.459082	0.68327	1.05953	1.24346
AT4G01900	CM	2.30546	2.16843	0.344381	0.726348	2.74774	2.59447	2.09846	-0.000954656	0.214011	0.590863	2.09846
AT4G19185	CM	-0.293283	-0.157248	-0.672364	-0.619753	1.29211	1.14158	1.85679	-0.110233	0.0498622	0.311046	1.85679
AT2G40800	CM	1.50739	0.907003	0.930651	0.362829	2.5424	2.46347	1.79392	0.130433	0.17162	0.505733	1.79392
AT5G24170	CM	-0.120639	-0.954262	-1.96297	-1.11443	1.11621	1.14438	2.68436	-0.0175236	0.13577	0.666133	2.68436
AT2G40360	CM	3.82042	3.65367	3.36631	3.47974	4.65253	4.75259	1.22654	0.0929894	0.219113	0.51326	1.22654
AT5G47840	CM	1.66778	1.56218	1.05024	1.12775	2.38732	2.55717	1.34103	0.15488	0.010694	0.45608	1.34103
AT4G30820	CM	1.40437	1.38101	0.119568	0.737852	2.03166	2.02375	1.53494	0.109989	0.257531	0.564801	1.53494
AT4G33140	CM	0.655463	1.1762	0.538384	-0.0172446	1.69797	1.69734	1.37654	0.147546	0.100646	0.494449	1.37654
AT3G62790	CM	3.66156	3.07801	2.36544	3.09719	3.8422	4.06282	1.131	0.430881	0.9401	1.15473	1.131
AT3G43690	CM	1.91487	2.12815	1.47417	1.17897	3.69681	3.47496	2.21565	0.493537	0.602401	0.500712	2.21565
AT5G49550	CM	2.16314	1.58695	1.37649	0.932777	2.49704	2.79332	1.47528	1.39499	2.20133	3.86137	1.47528
AT3G29185	CM	1.383	1.78622	0.714319	0.96479	2.9681	3.07362	2.14189	-0.0449294	0.314394	1.19366	2.14189
AT2G39550	CM	0.879567	0.967021	0.290574	0.230605	1.92772	1.90959	1.62605	0.0256765	0.114218	0.338489	1.62605
AT5G50370	CM	2.87653	2.73011	2.32939	2.46424	4.28248	4.38724	1.892	0.420186	0.548322	1.39924	1.892
AT5G37780	CM	4.75071	4.6089	3.77419	4.04075	5.46669	5.48717	1.51157	0.209183	0.975173	1.56118	1.51157
AT2G17320	CM	2.51651	2.22293	1.48069	1.9854	3.06917	3.26236	1.36686	-0.117571	0.176031	0.135613	1.36686
AT4G08035	CM	2.04107	2.3054	0.963223	1.26358	2.71962	2.70238	1.55375	0.448688	0.788229	1.63803	1.55375
AT5G66470	CM	1.32086	1.03705	0.405628	0.0906888	2.66676	2.81613	2.46033	0.146361	0.16833	0.672279	2.46033
AT1G30970	CM	3.265	3.13905	2.52407	2.71387	3.90137	3.8094	1.1826	-0.145321	0.34341	0.389781	1.1826
AT3G29390	CM	2.75978	2.75749	1.76042	1.94844	3.15419	2.99775	1.16953	-0.00440964	0.0314696	-0.0995647	1.16953
AT2G40490	CM	2.34743	2.50986	1.87479	2.00462	3.45525	3.62719	1.55616	-0.0109613	0.316606	0.852371	1.55616
AT4G00420	CM	1.24999	0.696423	0.292509	0.294579	1.27021	1.51544	1.06546	-0.230735	0.105397	0.277173	1.06546
AT1G09580	CM	0.50198	0.718846	-0.689906	0.477414	2.57834	2.72234	2.63499	0.582916	0.422813	1.34706	2.63499
AT2G30050	CM	2.60667	2.26308	2.08641	2.02472	3.85007	3.75609	1.7019	-0.148582	0.0465292	0.329247	1.7019
AT3G53920	CM	-0.300132	-0.0723403	0.0832596	-0.411688	1.10459	1.10432	1.21645	-0.313851	-0.15852	-0.157094	1.21645
AT4G30410	CM	-4.0099	-4.0099	-4.0099	-4.0099	0.593411	0.709496	8.5821	2.72767	2.7475	3.10634	8.5821
AT1G49040	CM	-0.468581	-0.0516973	0.0588793	-0.420688	1.59908	1.59069	1.71141	0.0182308	0.0638527	-0.0941256	1.71141
AT4G01210	CM	1.10536	1.44377	1.3224	1.07869	2.45073	2.38228	1.16262	-0.202278	0.0178186	0.24814	1.16262
AT1G50120	CM	-0.387585	0.0305636	0.422673	0.193503	1.73592	1.49168	1.26412	-0.144252	-0.111253	0.0721173	1.26412
AT3G56040	CM	0.189213	0.276836	-0.084867	0.0145557	2.07512	1.86784	1.97132	-0.356528	-0.272496	-0.129841	1.97132
AT1G28240	CM	-0.599043	-0.165117	0.477762	-0.241817	1.49797	1.57102	1.33478	-0.105071	0.0899936	0.0660611	1.33478
AT1G17470	CM	4.26505	4.31508	3.95801	4.15153	5.48085	5.4611	1.35993	-0.142887	-0.132052	0.0827763	1.35993
AT4G16447	CM	-1.38427	-3.13468	-1.5318	-3.13468	1.65635	1.79186	4.66281	1.92263	2.59501	2.93621	4.66281
AT1G63850	CM	1.63512	1.6384	1.65522	1.79887	3.45746	3.15279	1.5394	0.194006	0.0533494	1.16328	1.5394
AT3G53610	CM	0.959324	0.903187	0.870034	0.710995	2.49957	2.59666	1.71981	-0.143324	0.00491926	0.384767	1.71981
AT4G13780	CM	2.50108	2.70901	2.46327	2.82685	3.8092	3.89462	1.14329	-0.111476	0.0175215	0.0247109	1.14329
AT4G30840	CM	1.42438	1.25544	1.24159	1.47793	2.54028	2.69005	1.20868	-0.0195432	0.358429	0.184372	1.20868
AT3G57170	CM	1.36774	1.71377	1.27402	1.67671	2.63432	2.54778	1.05282	-0.132074	-0.125808	0.030506	1.05282
AT3G13470	CM	2.40861	2.79799	2.72564	3.50685	5.42981	5.24498	2.11964	0.000844417	-0.118294	0.162717	2.11964
AT1G01920	CM	1.99154	2.0643	1.77182	1.931	2.94623	2.97543	1.05732	0.0507841	0.185827	0.325857	1.05732
AT1G62330	CM	0.98224	0.840551	0.731072	0.667033	1.83152	1.93708	1.14245	-0.0758975	0.054189	0.391736	1.14245
AT1G58330	CM	-3.57677	-3.57677	-3.57677	-3.57677	1.06609	1.42214	8.75763	1.72808	1.95316	1.97919	8.75763
AT2G17360	CM	6.1914	5.99431	5.90236	5.9451	7.43497	7.4678	1.47403	0.591497	0.734378	1.48096	1.47403
AT1G71260	CM	4.58988	4.39234	4.35869	3.89835	5.7996	5.76109	1.58235	0.36336	0.648867	0.858073	1.58235
AT5G40810	CM	3.84734	3.81774	4.05852	3.9127	5.15913	5.0395	1.06037	0.254133	0.261087	0.570345	1.06037
AT1G07930	CM	5.82276	5.79242	5.84574	5.7686	7.25533	6.88282	1.22011	0.357516	0.439622	1.18095	1.22011
AT4G30920	CM	3.66294	3.75513	3.89836	3.80314	5.06971	5.02825	1.145	-0.167638	0.248692	0.204986	1.145
AT4G24760	CM	0.480792	-0.162055	-0.116266	-0.185039	1.58329	1.44949	1.64565	-0.131893	0.120471	0.676943	1.64565
AT5G60690	CM	0.704369	1.14135	0.594508	0.785667	2.19823	2.26505	1.49276	-0.0826464	0.0151036	0.575551	1.49276
AT3G18480	CM	1.19894	1.35709	1.25332	1.13636	2.34811	2.40988	1.13457	-0.0787934	0.0458693	0.117836	1.13457
AT5G14730	CM	-4.40457	-4.40457	-4.40457	-4.40457	-0.614231	-1.16457	7.39295	0.781022	0.511714	0.986752	7.39295
AT2G45200	CM	1.19038	0.559995	0.872209	0.911611	3.14527	3.02868	2.15889	-0.0420766	0.0806912	0.503462	2.15889
AT1G65930	CM	4.25262	4.25128	3.9785	4.30373	6.99726	7.022	2.80649	-0.27199	-0.0376117	0.623348	2.80649
AT3G07410	CM	1.58621	1.64857	1.77635	1.91206	4.09106	4.47942	2.41794	0.4862	0.79449	0.956038	2.41794
AT1G10890	CM	3.28936	3.32949	2.96882	3.38221	4.63339	4.5954	1.3721	0.206656	0.305535	0.33879	1.3721
AT5G53170	CM	1.81535	1.87929	1.97543	2.04573	3.22824	3.37549	1.24147	-0.161327	-0.0031265	0.317289	1.24147
AT4G33760	CM	1.32295	1.1159	1.34162	0.907264	2.65825	2.55108	1.41911	0.0100811	0.100551	0.412197	1.41911
AT5G23310	CM	3.54035	3.46424	3.15662	3.1923	5.0561	4.89173	1.75171	0.104654	0.89552	0.878059	1.75171
AT2G02765	CM	1.10999	1.61903	1.28048	1.10964	2.659	2.50907	1.3492	0.16944	0.56288	0.503326	1.3492
AT5G67240	CM	2.4093	2.77453	2.15299	2.47823	3.71961	3.82735	1.39853	0.0249043	0.0237312	0.477116	1.39853
AT5G18570	CM	1.27867	1.2453	1.02122	1.12482	2.41667	2.29154	1.23621	-0.0230473	0.0566128	0.351631	1.23621
AT1G63610	CM	0.906769	0.548838	0.452993	0.501396	2.31025	2.20954	1.75069	0.000342062	0.313673	0.655684	1.75069
AT4G12650	CM	3.56296	3.45594	3.46329	3.50631	5.23355	5.17332	1.667	-0.068271	0.33937	0.674239	1.667
AT5G12260	CM	0.647758	0.350431	0.623293	-0.00360939	2.00419	1.92025	1.58874	-0.0664379	0.350862	0.871875	1.58874
AT1G14610	CM	2.78945	2.92855	2.83041	2.80451	4.27289	4.22986	1.38147	-0.262511	-0.228089	-0.09144	1.38147
AT3G54960	CM	1.37512	1.468	1.38543	1.62521	4.43622	4.21771	2.7754	0.00391462	0.0102955	0.28373	2.7754
AT5G19750	CM	1.63675	1.37452	0.948703	1.67535	3.0836	3.02487	1.65406	0.186608	0.0872401	0.659072	1.65406
AT1G05230	CM	-1.75768	-1.03247	0.189088	-0.284482	1.01562	0.934401	0.959872	-0.136277	-0.0301429	0.157615	0.959872
AT1G30610	CM	0.781703	1.05442	0.841904	0.865094	1.82145	2.02663	1.02755	-0.339528	-0.108049	0.0627288	1.02755
AT2G22530	CM	-0.677319	-0.356454	-0.3258	-0.511591	1.04624	1.09094	1.45013	-0.388289	-0.309747	-0.169605	1.45013
AT1G74500	CM	0.0870624	-0.636808	0.0667814	0.188075	3.16556	3.46983	3.24413	1.60882	2.16103	3.30514	3.24413
AT2G21870	CM	4.94294	4.80933	4.59599	4.74126	6.34104	6.47869	1.68784	0.339	0.419236	0.834782	1.68784
AT4G04720	CM	1.19451	1.38612	1.28159	1.38388	2.33837	2.46017	1.01808	0.0194987	-0.0177171	0.362603	1.01808
AT3G03960	CM	3.29911	3.5056	3.37725	3.39829	4.77171	4.648	1.27098	0.243115	0.249437	0.744947	1.27098
AT1G54770	CM	1.97639	2.1148	2.08727	1.7386	2.88645	3.20935	1.08826	0.32059	0.965305	1.73017	1.08826
AT5G42420	CM	0.941676	1.21189	0.984673	0.259044	3.31412	3.44893	2.69535	0.157115	0.330818	1.43594	2.69535
AT5G45260	CM	-2.26373	-1.79675	-1.26973	-1.65316	-0.149581	-0.0281065	1.33525	-0.160639	-0.0351276	-0.11285	1.33525
AT3G57220	CM	-0.146487	0.252918	0.151944	-0.463595	2.17896	1.62864	2.033	-0.214612	-0.0675318	0.295404	2.033
AT4G35720	CM	-2.47898	-4.2294	-2.99164	-1.30051	1.52635	1.45359	3.615	1.13467	1.55331	1.88681	3.615
AT1G12920	CM	5.92971	5.89116	5.74853	5.87969	7.17693	7.18334	1.31101	0.581676	1.66765	1.82646	1.31101
AT5G25100	CM	2.26882	2.04733	2.48726	2.26216	4.58196	4.41104	2.0713	-0.163656	0.00408045	0.445694	2.0713
AT5G20590	CM	0.907547	0.759198	0.696171	0.755601	2.54888	2.54732	1.78404	0.0482154	0.227188	0.552982	1.78404
AT4G34960	CM	0.734526	-0.100016	0.0685831	0.0612227	2.17938	1.9778	1.99472	-0.286353	0.106803	0.460766	1.99472
AT5G05130	CM	0.596764	0.921134	1.03115	0.184873	1.98925	1.55379	1.07801	-0.0896949	-0.0496878	-0.109468	1.07801
AT1G22300	CM	4.63811	4.63047	4.30877	4.46098	5.70201	5.73888	1.28063	0.217315	0.508703	1.17989	1.28063
AT4G29480	CM	3.19456	3.11875	2.89639	2.66095	5.03167	5.08462	2.22764	0.0626069	0.456218	0.673369	2.22764
AT5G51050	CM	0.190276	-0.261202	0.436847	0.303412	1.89492	1.72681	1.40502	-0.0205278	0.175974	0.56714	1.40502
AT5G37830	CM	1.89629	1.84975	1.90387	2.00621	3.18257	3.21826	1.19377	-0.147902	0.044214	-0.279011	1.19377
AT2G33800	CM	4.66941	4.58566	4.71824	4.61039	6.46945	6.50813	1.77121	0.679865	0.820788	2.69383	1.77121
AT1G66520	CM	-0.281741	-0.26087	-0.530441	-0.0630961	1.04058	1.47239	1.52923	-0.0865514	0.136413	0.226099	1.52923
AT1G71270	CM	0.454807	0.630156	0.331714	0.533633	1.98749	2.06961	1.54679	-0.324916	-0.119208	-0.124059	1.54679
AT2G46740	CM	-4.94321	-4.94321	-4.94321	-4.94321	3.8004	3.835	12.7318	0.719855	0.693033	1.20639	12.7318
AT1G60710	CM	3.61658	3.67077	3.55975	3.59309	4.82492	4.79713	1.18284	0.280972	0.332094	0.736767	1.18284
AT5G05010	CM	3.8082	3.64742	3.67777	3.58212	4.9755	4.94791	1.27846	0.175043	0.310712	0.687228	1.27846
AT1G79560	CM	1.6128	1.5087	1.67404	1.44331	2.98717	2.92059	1.341	0.270304	0.185265	0.560194	1.341
AT5G13050	CM	1.06047	0.740455	0.849642	0.670108	2.06614	2.0644	1.26603	-0.199421	-0.00523698	0.26074	1.26603
AT5G49470	CM	-1.11075	-1.74221	-1.42936	-2.13978	0.448766	0.745173	2.34836	-0.264438	-0.271848	-0.0895994	2.34836
AT1G06900	CM	1.86271	1.8032	1.7493	1.94079	3.75911	3.54796	1.75855	-0.19292	-0.147287	-0.0401169	1.75855
AT5G19980	CM	1.41274	0.568833	0.768734	1.12063	3.06576	3.09919	2.10049	0.637781	0.965376	2.17131	2.10049
AT1G71880	CM	-4.93318	-4.93318	-4.93318	-1.31895	4.30268	4.22516	6.61787	1.07749	0.982031	2.32524	6.61787
AT3G21160	CM	0.168856	0.581033	0.149197	0.590775	1.54939	1.44241	1.06464	-0.21841	-0.160853	-0.0582893	1.06464
AT5G64760	CM	0.880595	0.709196	1.33114	1.19053	3.04905	3.2039	1.82388	-0.0260676	-0.0311839	0.356658	1.82388
AT3G13180	CM	1.19882	1.21895	1.04165	1.00404	2.52513	2.42955	1.40927	-0.217038	-0.143359	0.126061	1.40927
AT1G03687	CM	0.829028	1.32733	0.640614	0.786592	2.60608	2.51275	1.81107	-0.0390024	-0.0361811	0.343856	1.81107
AT1G48420	CM	2.58928	2.56394	2.65462	2.60035	3.90068	3.97842	1.26171	-0.187622	0.187785	0.303773	1.26171
AT5G43030	CM	-4.543	-3.01394	-4.543	-3.32699	-0.0435894	-0.628448	4.56168	1.24572	1.1689	1.8364	4.56168
AT1G70200	CM	3.143	2.89825	2.78499	2.85432	3.86326	3.95696	1.04021	0.00692451	0.533236	0.980039	1.04021
AT1G43580	CM	2.56815	2.70412	2.39918	2.57082	3.94178	4.05577	1.46326	-0.119869	0.0213756	0.155036	1.46326
AT1G74920	CM	3.57023	3.53823	3.11195	3.55208	6.21058	6.15979	2.78461	-0.235423	-0.0509288	0.416679	2.78461
AT5G08530	CM	4.47406	4.48803	4.66689	4.67045	5.88636	5.72099	1.08426	0.425425	0.769455	0.74848	1.08426
AT3G48170	CM	3.47231	3.40398	3.25009	3.3383	4.721	4.61626	1.32223	-0.204428	-0.211653	-0.0561681	1.32223
AT3G10700	CM	-1.49832	-1.807	-1.93829	-1.79326	1.29176	1.32756	3.19656	-0.308412	-0.173691	-0.10416	3.19656
AT4G29130	CM	1.79032	1.77772	1.81317	1.58835	3.40576	3.32649	1.61502	-0.0539174	0.260773	0.517977	1.61502
AT3G07950	CM	1.83299	2.13203	2.157	1.89427	3.59652	3.54531	1.49213	0.246738	0.250494	0.709606	1.49213
AT5G56660	CM	1.00005	0.941759	0.470436	1.01382	2.33787	2.29059	1.51221	0.303249	0.230811	0.581667	1.51221
AT2G01750	CM	-0.0947386	0.269015	0.122105	0.114012	1.49041	1.532	1.35205	-0.197453	-0.13375	0.132327	1.35205
AT5G13280	CM	1.04975	0.942186	0.543961	0.832482	3.15177	3.14807	2.4136	-0.306648	-0.0695569	0.137481	2.4136
AT5G65820	CM	0.126856	0.488416	0.513405	0.261347	1.53456	1.62171	1.15696	-0.0783575	-0.017209	0.328933	1.15696
AT5G58220	CM	3.11109	3.19613	3.13066	2.87283	4.50291	4.43962	1.41572	0.700979	0.884218	1.8113	1.41572
AT1G25490	CM	3.04462	3.03591	2.82766	2.90601	4.211	4.30745	1.34071	-0.117216	0.0918692	0.349219	1.34071
AT4G15820	CM	0.292695	-0.161724	0.328391	-0.32871	1.07763	1.56454	1.28089	-0.0401045	0.125797	0.238261	1.28089
AT4G35785	CM	2.75226	2.64732	2.64213	2.5671	3.67984	3.69869	1.03414	-0.00204914	-0.0646996	0.613552	1.03414
AT3G13070	CM	1.56356	1.89147	1.63189	1.71943	2.82534	2.72292	1.04876	-0.131132	-0.00889372	0.0266349	1.04876
AT5G08610	CM	3.93344	3.87006	3.85002	3.71204	5.40218	5.22876	1.48282	-0.16543	-0.085702	0.129398	1.48282
AT3G51460	CM	-0.177175	0.507497	-0.140246	0.600727	2.33326	2.34187	2.01843	-0.270155	-0.121047	-0.0327436	2.01843
AT5G26742	CM	4.82194	4.91982	5.08448	5.10933	6.56375	6.58437	1.42345	0.0754931	0.42561	0.764232	1.42345
AT1G30890	CM	0.672712	0.46545	0.651142	0.866657	2.3221	2.34357	1.53702	0.296516	0.644693	0.89314	1.53702
AT2G22490	CM	2.59645	2.40479	2.16526	2.16383	4.4994	4.68411	2.38426	0.297392	0.696757	0.98258	2.38426
AT2G28450	CM	2.63801	2.88619	2.81188	2.97657	4.69765	4.79646	1.79961	0.159713	0.428362	0.131568	1.79961
AT1G34130	CM	2.37631	2.66956	2.47162	2.32162	3.69649	3.745	1.27208	0.335572	0.524183	0.529639	1.27208
AT3G59970	CM	1.99226	1.99207	2.12464	2.02067	4.59094	4.54189	2.4455	-0.102233	-0.0658097	0.613433	2.4455
AT2G35500	CM	-0.222712	-0.390673	-0.354612	-1.93922	2.48715	2.62793	3.52159	0.125231	0.188366	0.530869	3.52159
AT5G45472	CM	-0.524919	-0.475392	-0.0871837	0.275971	2.2124	2.29862	2.10377	-0.39214	-0.391571	-0.0951044	2.10377
AT4G31350	CM	0.293765	-0.37053	-0.0906773	0.0863516	1.32437	1.4267	1.34016	-0.220606	-0.204465	-0.211154	1.34016
AT2G01170	CM	0.355541	0.254449	-0.0733838	0.59938	1.67522	1.20222	1.12096	-0.0388556	0.119272	0.170977	1.12096
AT3G08840	CM	1.39498	1.76228	1.14566	1.34016	2.37803	2.40184	1.09307	0.121186	0.0759888	-0.0292991	1.09307
AT2G33880	CM	1.51719	1.58868	0.971666	1.14619	3.38402	3.3782	2.28209	2.13405	1.8205	2.11243	2.28209
AT2G40765	CM	4.42509	4.38512	3.5936	3.72045	5.4311	5.17949	1.60323	3.12014	3.01547	3.2494	1.60323
AT1G30270	CM	2.17372	1.84416	1.4588	1.66738	3.21926	3.18772	1.5883	0.130025	0.202664	0.973013	1.5883
AT3G57785	CM	4.13622	3.73036	3.10653	3.63276	5.2746	4.97679	1.69591	2.93374	2.62581	4.9281	1.69591
AT2G45190	CM	1.28802	0.844391	-0.136969	0.472147	2.81316	2.72059	2.5436	1.59863	2.19096	3.1286	2.5436
AT2G23390	CM	1.83402	1.68482	0.966405	1.03452	2.18399	2.1353	1.11388	0.247301	0.136572	0.181769	1.11388
AT1G70620	CM	3.54133	3.5855	2.94573	3.23354	4.57813	4.46846	1.37499	0.628931	0.592694	0.407604	1.37499
AT5G15320	CM	2.87963	2.43627	1.20565	2.16312	4.25911	4.26644	2.46036	0.964563	0.755896	1.39206	2.46036
AT5G46150	CM	1.63677	1.77226	1.21737	1.59086	2.38863	2.59588	1.03186	0.241723	0.26808	0.448094	1.03186
AT1G68810	CM	-1.78587	-0.820267	-3.33385	-4.93673	1.16251	1.20842	5.95365	1.99925	2.30228	2.46007	5.95365
AT3G04790	CM	3.92744	3.69601	2.9383	2.89044	4.03721	3.91534	1.0165	2.47254	2.36204	3.72423	1.0165
AT3G16290	CM	1.85687	2.27159	1.44265	1.61139	3.09225	3.15939	1.54822	0.100194	0.151925	0.38908	1.54822
AT5G13260	CM	1.77538	1.75506	1.37071	1.37042	3.26936	3.22528	1.83048	-0.197446	-0.131931	0.363651	1.83048
AT3G47833	CM	2.55684	2.33941	1.95753	1.88367	3.64087	3.51031	1.61372	0.593801	1.37026	1.16878	1.61372
AT4G28210	CM	3.22665	2.85168	2.54622	2.438	3.61219	3.72718	1.13075	0.776048	1.2248	1.42698	1.13075
AT2G31490	CM	4.73417	4.45109	4.24492	4.17928	5.38895	5.43387	1.1475	1.45831	1.5639	1.99668	1.1475
AT2G20140	CM	2.97379	2.89028	2.54542	2.59435	3.90686	3.95268	1.31004	0.385642	0.54829	1.09202	1.31004
AT4G36420	CM	3.96889	3.80354	3.15147	3.26937	4.34743	4.50125	1.16545	1.3126	1.07546	2.521	1.16545
AT2G47020	CM	1.32093	1.65628	0.916992	1.22906	2.76132	2.87974	1.6983	-0.0260668	0.0259235	0.336792	1.6983
AT5G18800	CM	3.59497	3.44379	2.84151	2.99357	4.37466	4.53251	1.48746	1.06105	1.02548	1.29302	1.48746
AT5G54600	CM	4.61625	4.62483	4.29795	3.96457	5.42324	5.45049	1.24432	0.383781	0.759239	1.22019	1.24432
AT2G17420	CM	3.09946	2.77465	2.24237	2.50619	5.26514	5.25829	2.83444	1.01939	1.34312	1.69298	2.83444
AT5G19210	CM	0.494045	0.562237	-0.520483	-0.283083	1.49422	1.61932	1.94191	4.12557e-05	0.151058	0.705395	1.94191
AT5G47820	CM	1.27399	1.16263	0.610287	0.843909	2.12519	2.11287	1.33877	-0.007947	-0.168803	-0.0199999	1.33877
AT4G09720	CM	2.29145	2.49164	1.60022	1.78691	2.81128	3.11621	1.22767	0.335932	0.422669	0.812404	1.22767
AT4G20150	CM	5.6004	5.40608	5.14322	5.06397	6.5307	6.5415	1.37908	0.405048	0.449658	1.25424	1.37908
AT1G34270	CM	1.2254	1.2782	0.483383	0.587222	1.58882	1.79569	1.124	0.474312	1.03705	1.14328	1.124
AT3G48750	CM	2.2492	2.25443	1.79568	2.06786	3.34224	3.27116	1.31988	-0.057213	-0.133821	0.324568	1.31988
AT1G30330	CM	2.36686	2.08521	1.63986	2.2261	3.39356	3.30245	1.33472	0.54724	0.451981	1.26035	1.33472
AT2G29560	CM	1.1636	1.33558	0.570817	1.33552	2.31272	2.19194	1.20352	0.0270107	0.122476	0.464448	1.20352
AT1G80600	CM	4.15553	4.23659	3.52886	3.64839	4.69989	4.66576	1.04101	0.512699	0.149223	0.513003	1.04101
AT1G44170	CM	2.29912	2.15075	1.88423	1.87848	2.91657	3.08571	1.0722	-0.188841	0.0104573	0.239929	1.0722
AT1G52140	CM	-2.36934	-1.6839	-3.73468	-3.73468	-0.132161	-0.358025	7.34216	3.05601	2.39266	2.37477	7.34216
AT1G33080	CM	-5.93347	-3.06823	-5.93347	-5.93347	-0.370419	-0.499185	9.44382	0.604069	0.823279	0.847836	9.44382
AT4G08280	CM	2.25447	2.34251	1.5346	1.85048	2.90467	3.09363	1.2566	0.270223	0.51675	0.37805	1.2566
AT4G29735	CM	3.99079	3.72798	3.06373	3.1546	4.44862	4.53337	1.3316	0.680266	0.596222	1.77215	1.3316
AT4G32530	CM	2.7861	2.81886	2.41953	2.11679	3.62862	3.71814	1.35079	0.606685	0.52248	1.18347	1.35079
AT5G60030	CM	3.20614	3.19335	2.9326	2.72672	4.1995	4.22013	1.33089	1.54382	1.74261	2.04368	1.33089
AT3G13882	CM	3.65061	3.57547	3.24247	3.03966	4.54275	4.55235	1.35392	1.11159	1.00216	1.67569	1.35392
AT2G23350	CM	4.50082	4.51964	4.13654	4.16065	5.99164	5.80792	1.70135	0.782813	0.683885	1.12296	1.70135
AT5G48480	CM	0.205983	0.846116	-4.85214	-0.516991	2.65071	2.53009	4.09792	0.802762	0.691912	1.61206	4.09792
AT3G61770	CM	1.27979	1.24197	0.644335	0.212798	2.34428	2.23093	1.81981	0.587711	0.664916	1.42179	1.81981
AT2G43130	CM	2.73185	2.98534	2.41981	2.66143	3.56333	3.65779	1.01801	1.2139	0.857344	2.92175	1.01801
AT1G65950	CM	0.594423	0.312168	-0.447236	0.0146435	1.11057	1.15015	1.29023	-0.181032	-0.073235	-0.164748	1.29023
AT1G35680	CM	4.16118	3.8674	3.06251	3.36211	5.89935	5.95395	2.65783	0.753244	0.797592	1.89481	2.65783
AT1G79870	CM	2.88751	2.76691	2.34267	2.22623	3.66919	3.25525	1.14631	1.83691	1.59799	2.54456	1.14631
AT5G42630	CM	-1.7908	-2.37447	-4.80759	-2.15403	0.702979	0.944031	4.10465	1.10475	0.885358	1.69766	4.10465
AT1G60220	CM	1.39784	1.13198	0.83411	1.13022	2.17517	1.98289	1.04493	0.184918	0.245423	0.447137	1.04493
AT5G66030	CM	2.74815	2.83612	2.60138	2.45342	3.60433	3.76596	1.10595	0.217384	0.187092	0.142283	1.10595
AT1G25145	CM	1.27961	1.91342	0.877592	0.949847	2.28686	1.91198	1.16047	1.56387	1.41432	2.26233	1.16047
AT5G13450	CM	5.08601	5.00584	4.5843	4.84534	6.3428	6.34434	1.57008	0.625825	0.993997	1.73738	1.57008
AT1G58380	CM	4.47869	4.22926	4.14266	3.88325	5.29098	5.26866	1.21015	3.20206	2.61022	5.09346	1.21015
AT1G28310	CM	1.16271	0.513775	0.0127139	0.235603	1.60671	1.40143	1.36289	2.24014	2.39089	3.65763	1.36289
AT3G08610	CM	5.37849	5.04401	4.62624	4.84491	5.77298	5.8782	1.0339	2.00241	2.05046	2.60216	1.0339
AT3G55170	CM	2.53224	2.73636	1.44393	2.52949	3.99337	3.95942	1.84522	0.344279	0.561668	1.61252	1.84522
AT4G28990	CM	0.907368	0.499992	0.0627538	0.026091	1.7473	1.34305	1.49148	0.559499	0.410825	0.800245	1.49148
AT2G23170	CM	-0.6607	1.48791	-2.40092	-2.77349	1.46643	1.46218	4.23266	1.72383	1.78079	1.97396	4.23266
AT4G01570	CM	0.355014	0.47711	-0.446453	0.0509409	1.85586	2.00424	2.09175	0.195414	0.37781	0.785947	2.09175
AT1G07830	CM	4.60993	4.41533	3.92073	4.18407	5.46914	5.49196	1.37022	1.0895	1.19959	1.41965	1.37022
AT1G47640	CM	2.86915	2.75476	2.26897	2.04034	4.5607	4.34558	2.25369	0.409342	0.608577	1.08361	2.25369
AT3G01820	CM	2.81808	2.36459	2.08485	2.46576	3.93007	3.5982	1.43832	1.01139	0.879707	1.19702	1.43832
AT5G67470	CM	1.82069	1.32704	0.944949	1.34125	2.36389	2.37481	1.16481	0.718348	0.622895	0.836213	1.16481
AT5G45420	CM	2.94439	2.63266	2.14877	2.5054	3.37719	3.41666	1.00852	0.813148	0.788678	1.76408	1.00852
AT3G46430	CM	4.5964	4.5927	3.61095	3.87553	5.51398	5.69106	1.80616	2.15473	1.68995	3.20506	1.80616
AT5G66380	CM	0.691411	0.576972	0.242011	0.178841	1.7579	1.56954	1.42577	0.374464	0.345373	0.513082	1.42577
AT5G04900	CM	0.591004	1.22046	0.141604	0.180593	2.21665	1.98199	1.91525	0.23763	-0.0073625	0.141406	1.91525
AT4G16450	CM	5.21044	5.18827	4.69593	4.66413	6.28288	6.22917	1.52494	3.79975	3.85612	4.82889	1.52494
AT5G17870	CM	4.49879	4.47791	4.09456	3.93719	5.70805	5.8198	1.69843	2.17928	2.29666	4.48879	1.69843
AT1G77710	CM	4.80627	4.61751	3.83217	4.22104	5.54269	5.5754	1.46762	0.797855	0.474115	1.3593	1.46762
AT4G32390	CM	4.15236	3.99544	3.51949	3.80988	5.31059	5.07458	1.47449	1.25961	1.69673	2.58787	1.47449
AT5G24670	CM	3.69505	3.75504	2.92331	3.26348	4.17413	4.1867	1.02419	0.782452	0.566567	0.778533	1.02419
AT3G48980	CM	0.321652	0.747214	-0.123908	-0.160871	1.07666	1.13423	1.2151	0.361234	0.360314	0.584592	1.2151
AT3G08740	CM	4.22021	4.33608	3.60778	4.01945	5.3299	5.37714	1.47383	1.57409	0.971078	2.50053	1.47383
AT2G26700	CM	-1.131	-1.50893	-5.05579	-3.47827	-0.412931	-0.619459	4.33983	1.37895	1.55983	1.9161	4.33983
AT2G20820	CM	5.09092	4.89685	4.56354	4.56138	6.07051	5.80158	1.32795	3.02632	2.45554	4.56259	1.32795
AT5G44930	CM	0.678961	0.91732	0.151785	0.573057	1.48093	1.55264	1.09816	-0.00728808	0.0476342	0.24548	1.09816
AT2G32040	CM	1.50786	1.50783	1.13788	1.07644	2.40532	2.17262	1.14159	0.27851	0.465474	0.674616	1.14159
AT1G14810	CM	3.30662	3.20473	3.0191	2.96533	4.2191	4.06257	1.09958	0.995186	0.957702	1.59127	1.09958
AT4G36648	CM	5.04564	5.16879	3.4684	4.04457	6.06751	6.20923	2.30308	5.80983	3.36747	5.27289	2.30308
AT5G27710	CM	1.08813	0.585874	-0.64228	0.309115	1.86949	1.37064	1.7074	0.234931	0.193752	0.413113	1.7074
AT5G47570	CM	4.51581	4.33468	4.07317	3.97321	5.5939	5.30925	1.38259	0.638159	0.724691	1.27584	1.38259
AT1G49890	CM	1.68038	1.53175	1.25028	1.48789	2.42947	2.57352	1.08084	0.303479	0.324106	0.898382	1.08084
AT1G51190	CM	-1.00714	-1.16755	-2.60257	-2.93962	-0.714072	-1.0389	2.01251	1.68916	1.75543	2.07353	2.01251
AT3G24080	CM	4.42498	4.69622	3.734	4.08284	4.88438	5.06501	1.00569	0.375333	0.248412	0.897471	1.00569
AT1G51650	CM	5.14765	5.08728	4.48889	4.56155	6.13301	6.16127	1.56939	1.42936	1.47387	2.07094	1.56939
AT4G37830	CM	5.95126	5.79285	5.40819	5.32033	7.00481	6.93062	1.55062	1.8374	1.16314	2.11015	1.55062
AT4G38920	CM	4.79886	4.69167	4.45657	4.50608	5.70394	5.61005	1.12332	1.53631	1.23449	2.2576	1.12332
AT1G54370	CM	2.03881	2.2488	1.28915	1.79276	2.71707	2.60984	1.05155	0.153794	0.267244	0.278927	1.05155
AT1G12930	CM	0.724464	0.614899	0.353784	0.0522985	1.5975	1.3918	1.24136	-0.247149	-0.135501	-0.222264	1.24136
AT3G01280	CM	5.49989	5.58404	4.91804	5.10199	6.62813	6.63525	1.56545	0.413741	0.640306	1.51883	1.56545
AT1G48770	CM	0.0848547	0.694118	0.17304	-0.286464	1.30387	1.70292	1.56059	1.0177	1.33578	1.55172	1.56059
AT3G53740	CM	7.20565	7.10542	6.58851	6.58175	8.43665	8.4725	1.81599	1.62286	2.05425	3.91869	1.81599
AT3G01480	CM	1.76619	1.50398	1.00669	1.84714	2.62895	2.56233	1.06127	0.0606949	0.164056	0.754789	1.06127
AT3G04160	CM	1.50479	1.39905	0.794679	1.15315	2.25238	2.00355	1.1027	0.153991	0.0999923	0.0995754	1.1027
AT4G00585	CM	3.39359	3.26119	2.89949	2.65074	4.44586	4.3756	1.58307	0.493871	0.75469	1.02222	1.58307
AT5G05310	CM	0.666132	0.0612454	-0.459712	-0.352128	1.6001	1.37356	1.87187	0.113959	-0.0162891	0.301013	1.87187
AT5G33320	CM	2.90747	2.81882	2.33033	2.43965	3.80526	3.40668	1.18345	0.190837	0.324191	0.407474	1.18345
AT4G10480	CM	6.06506	6.10679	5.4036	5.45938	6.68289	6.82057	1.26852	1.57837	2.06751	4.15901	1.26852
AT5G26800	CM	3.18038	2.96694	2.2105	2.30701	4.61104	4.62556	2.31613	0.648894	0.826156	0.987716	2.31613
AT5G43760	CM	-2.81397	-1.63801	-5.33228	-2.17228	3.30642	3.21447	6.50838	1.78493	1.54467	2.08481	6.50838
AT3G07110	CM	5.79417	5.63512	5.10793	5.31754	7.12477	7.18015	1.8832	2.35087	1.79858	3.45246	1.8832
AT1G57860	CM	5.04768	4.92225	4.49017	4.49026	5.62212	5.67259	1.10568	2.04867	2.22503	4.69311	1.10568
AT5G38360	CM	1.43771	1.53382	0.853835	0.771313	2.10685	2.27276	1.34508	0.215789	0.419411	0.676802	1.34508
AT4G38800	CM	5.19708	5.11316	4.42218	4.84969	6.64244	6.62445	1.92896	0.61481	0.605736	1.25547	1.92896
AT5G15150	CM	-4.83702	-1.45437	-4.83702	-4.83702	2.38819	2.43271	11.2126	1.20281	1.48739	2.00836	11.2126
AT1G08260	CM	-1.66954	-1.51937	-2.34766	-2.3629	0.338027	0.521276	2.76024	-0.343859	-0.354412	-0.460305	2.76024
AT1G25210	CM	0.997279	1.48968	0.566534	1.01872	2.04391	1.82662	1.09102	0.986731	1.00628	1.98373	1.09102
AT4G17520	CM	4.70648	4.64762	4.00172	3.92511	6.00074	5.78657	1.88207	1.79751	1.54837	3.15634	1.88207
AT1G13260	CM	-2.19487	-4.49965	-4.49965	-4.49965	1.51919	1.29326	9.86156	2.66518	2.35412	3.24723	9.86156
AT1G21350	CM	1.25048	1.0965	0.0939237	0.793998	2.17718	1.99668	1.57023	0.738287	0.542656	0.744607	1.57023
AT3G42950	CM	0.109315	0.929095	0.195335	0.1771	1.4455	1.35187	1.17443	0.473942	0.416336	0.982866	1.17443
AT4G36690	CM	4.87823	5.10004	4.24278	4.42084	5.45901	5.39808	1.04091	1.31691	1.03571	1.1068	1.04091
AT2G04378	CM	3.40881	3.52244	2.8111	2.97015	4.73339	4.56093	1.70819	1.71584	1.22945	2.93497	1.70819
AT2G33220	CM	4.08949	3.91344	3.4839	3.50032	5.0502	4.7783	1.37769	0.739722	0.547018	0.975017	1.37769
AT1G12730	CM	0.267253	-0.365348	-1.16629	-0.189964	0.919146	0.862507	1.463	0.110473	0.196368	0.0914114	1.463
AT1G21710	CM	1.54113	1.5127	1.1673	0.834251	2.48387	2.35123	1.37392	1.33779	1.03065	1.67577	1.37392
AT2G33450	CM	4.94957	4.66441	4.35831	4.3691	6.58569	6.44193	2.10164	1.4666	1.43242	2.96168	2.10164
AT1G51160	CM	2.80896	2.37653	1.80619	1.80595	3.4025	3.44997	1.57513	0.392596	0.411529	1.06843	1.57513
AT1G07640	CM	-1.274	-1.64487	-3.27143	-3.83004	0.460919	0.0162521	4.12544	2.20518	2.22328	2.31196	4.12544
AT4G17800	CM	-1.45383	-1.45757	-4.32281	-4.32281	0.740147	0.898096	9.07928	3.44935	3.11797	4.38267	9.07928
AT3G50670	CM	4.54096	4.51953	3.65877	3.80814	4.9417	4.81256	1.09031	0.414208	0.160611	0.35038	1.09031
AT5G63400	CM	4.43656	4.3401	4.10839	3.96667	5.71022	5.51175	1.52349	0.284628	0.212533	1.00121	1.52349
AT3G01720	CM	0.871306	0.310772	-0.15332	-0.213289	2.28552	2.24274	2.41989	0.0953406	0.0658184	0.287698	2.41989
AT3G52730	CM	4.6359	4.49993	3.93285	3.79937	5.11034	5.2244	1.24969	1.2625	1.26626	2.24939	1.24969
AT1G30835	CM	3.51259	3.18763	2.55082	2.7946	4.50046	4.35675	1.70412	2.00415	2.23118	3.91743	1.70412
AT1G79430	CM	0.150975	-0.420914	-1.03716	-0.304609	1.87181	1.78817	2.46781	3.70291	3.43089	3.92704	2.46781
AT5G02610	CM	4.79617	4.80248	3.99185	4.31583	6.46078	6.50598	2.26941	0.706994	0.709446	2.06238	2.26941
AT3G09210	CM	3.55521	3.42429	3.03388	2.91351	4.11458	4.09467	1.07998	0.999673	0.659136	1.7105	1.07998
AT1G29965	CM	3.64285	3.48464	2.54686	2.94592	4.03066	3.88311	1.15158	2.02803	2.22876	3.0784	1.15158
AT3G46200	CM	-1.5957	-5.18481	-5.18481	-5.18481	0.49692	0.49818	9.62968	0.167356	0.135375	0.559748	9.62968
AT4G15280	CM	-2.37003	-4.42409	-4.42409	-3.69159	-0.743491	-0.422419	5.03584	2.63874	2.66816	2.39911	5.03584
AT3G15030	CM	2.14684	2.02353	1.30032	0.850008	2.2506	2.20545	1.09362	1.25659	1.45849	1.73605	1.09362
AT5G06340	CM	4.43232	4.44103	3.82575	3.80619	5.15989	5.05861	1.24263	0.563972	0.316061	1.08472	1.24263
AT1G63110	CM	2.11868	1.70676	1.45209	1.78621	3.182	3.08795	1.45891	0.0673812	0.217513	0.508088	1.45891
AT3G49940	CM	-4.5492	-2.29462	-4.5492	-4.5492	0.0936568	0.170192	8.60192	1.32345	1.83308	3.13554	8.60192
AT2G38980	CM	2.57856	2.49182	2.05678	2.60805	3.58272	3.53868	1.15245	0.471558	0.322066	0.359214	1.15245
AT3G01130	CM	4.3228	4.19143	2.87662	3.26367	4.93749	4.86126	1.76731	1.24836	0.871859	1.02796	1.76731
AT3G25660	CM	2.28292	2.4965	2.06299	2.30708	3.33595	3.16586	1.01306	0.692488	0.723622	1.24091	1.01306
AT5G13610	CM	-0.364837	-0.424939	-1.25291	-0.309969	1.21285	0.972394	1.80828	-0.138279	-0.0045753	0.451687	1.80828
AT5G05820	CM	0.0225263	0.00492845	-0.65149	-1.90934	1.78253	1.68147	2.91057	0.143501	0.15107	0.81385	2.91057
AT3G10860	CM	5.57133	5.51372	4.79757	4.89951	6.3688	6.48445	1.52587	1.64454	1.97866	2.49621	1.52587
AT3G28950	CM	1.55172	1.91114	1.05414	0.963283	2.42349	2.28853	1.31757	0.803648	0.253644	1.03224	1.31757
AT3G47450	CM	1.27401	1.26744	1.19233	0.762171	2.10179	2.15846	1.09298	0.122208	0.0671564	0.252721	1.09298
AT3G44590	CM	4.20818	4.08167	3.45684	3.65754	5.08041	5.03289	1.44639	2.43268	1.81687	3.14254	1.44639
AT3G61010	CM	2.22193	2.23006	0.960328	1.58395	2.91553	3.09083	1.65202	0.127279	0.154081	0.158863	1.65202
AT1G68130	CM	-0.0538137	-0.593618	-1.42827	-0.790321	1.33955	1.02896	2.28031	2.96511	2.53265	3.25082	2.28031
AT5G14910	CM	4.61867	4.43023	3.76787	3.95921	5.1683	5.27038	1.30132	0.368327	0.577963	1.65559	1.30132
AT5G66510	CM	3.42825	3.11634	2.97923	2.73894	4.8211	4.76709	1.88221	0.688403	0.365994	0.763461	1.88221
AT4G10050	CM	1.0478	1.10952	0.247174	0.231929	2.14323	2.18952	1.89581	0.148616	0.0925243	0.299049	1.89581
AT3G25860	CM	1.15147	0.965519	-0.201277	0.128459	3.39278	3.38894	3.40184	0.579187	0.441149	0.738134	3.40184
AT2G23790	CM	3.01607	3.60163	2.42452	3.00089	4.09998	4.1848	1.35129	0.982586	0.814319	2.11913	1.35129
AT3G63010	CM	-2.76126	-3.28627	-4.81533	-2.70844	-0.172467	-0.4872	3.58681	2.20095	3.43979	5.60431	3.58681
AT4G37660	CM	3.40043	3.24448	2.78195	1.94282	4.0229	3.73984	1.43018	2.10505	1.55558	2.81069	1.43018
AT4G07950	CM	2.55011	2.82554	2.16946	2.34595	3.82051	3.59023	1.40249	0.41119	0.277356	0.550647	1.40249
AT1G70190	CM	3.36737	3.32491	2.86406	2.57596	3.65563	3.94392	1.03101	1.03072	1.38698	2.65257	1.03101
AT1G75350	CM	5.62616	5.5624	5.14188	5.23668	6.63518	6.66016	1.40545	1.76458	1.99163	4.04153	1.40545
AT5G66680	CM	3.62271	3.60093	3.20312	3.30916	4.6869	4.50693	1.29057	0.863093	0.716598	1.26185	1.29057
AT5G45610	CM	0.497386	0.610931	-0.972295	-0.850406	0.825338	0.820122	1.71811	-0.0320212	0.031028	0.0191991	1.71811
AT1G18680	CM	0.535711	0.562169	-0.615602	-0.32153	1.48537	1.02946	1.74858	0.664649	0.397147	0.934349	1.74858
AT3G58140	CM	2.18883	2.44841	2.12784	1.79854	3.01097	3.03668	1.00276	0.250894	0.536221	0.492774	1.00276
AT1G79580	CM	-0.933136	-1.72368	-3.58789	-2.39299	0.113286	0.438515	3.36502	0.84328	0.689859	1.1243	3.36502
AT1G04630	CM	2.64459	2.66531	1.9506	2.33003	3.70059	3.21139	1.27955	1.46449	1.08186	1.35475	1.27955
AT5G48580	CM	1.93457	1.73403	0.87004	1.21279	4.54186	4.64083	3.50178	0.175421	0.177115	0.973813	3.50178
AT4G32915	CM	1.77825	1.47471	0.722066	1.40341	2.69166	2.57422	1.49779	0.724777	0.646647	1.41634	1.49779
AT1G30650	CM	-2.9674	-5.27218	-5.27218	-5.27218	-1.05768	-1.0131	8.13739	2.42556	2.14635	2.53526	8.13739
AT5G26980	CM	2.69096	2.60571	1.70653	2.00607	2.73888	3.09071	1.01215	0.97392	0.633397	1.11348	1.01215
AT5G23390	CM	1.81368	1.70501	1.36143	1.77809	2.70158	2.62886	1.03085	0.418342	0.408615	0.244851	1.03085
AT1G07290	CM	-1.95153	-1.67819	-5.22505	-5.22505	-1.26855	-0.919574	8.03717	0.142228	0.100603	0.269979	8.03717
AT4G27490	CM	1.99265	1.45372	0.675623	1.69958	2.61349	2.75233	1.36492	0.192164	0.115185	0.790785	1.36492
AT5G22340	CM	1.7422	1.73036	1.28401	1.30113	3.52894	3.43271	2.14694	-0.0355834	0.0875395	0.625214	2.14694
AT5G27410	CM	2.68481	2.44211	2.05007	2.19429	3.42504	3.32507	1.19992	0.244431	0.237163	0.415269	1.19992
AT4G24330	CM	3.09135	2.72924	2.51785	2.68119	4.27997	4.15862	1.56861	0.721141	0.85196	1.42176	1.56861
AT3G61020	CM	0.481347	0.47089	0.000355124	0.0720828	1.30408	1.53652	1.36618	0.284672	0.223117	0.864006	1.36618
AT1G79790	CM	1.1505	1.0266	-0.021175	0.648888	1.6151	1.52264	1.19331	0.834092	0.734192	1.38613	1.19331
AT3G04450	CM	-1.36594	-1.2564	-2.325	-2.20371	0.340985	0.212522	2.58156	0.0911322	0.181721	0.445339	2.58156
AT5G45760	CM	1.43298	1.68846	0.149717	1.00344	1.74917	1.85229	1.12495	0.0335155	0.0320726	0.0145086	1.12495
AT1G60505	CM	1.09237	0.770651	0.119577	-1.10804	1.65299	1.48498	1.9228	0.618663	0.812685	0.663941	1.9228
AT5G63510	CM	4.05561	3.65997	3.09387	3.24061	5.34546	5.34607	2.12726	1.0322	0.585503	1.28444	2.12726
AT5G16890	CM	0.127625	0.555506	-0.241102	-0.170075	1.47049	1.42346	1.62427	0.178523	0.437149	0.500537	1.62427
AT4G02930	CM	3.99833	4.08198	3.83383	3.72778	4.93582	4.81608	1.0428	0.273275	0.422572	0.540121	1.0428
AT1G35340	CM	1.57679	1.68771	1.0543	1.06561	2.16939	2.33779	1.15499	0.797006	0.714672	1.19394	1.15499
AT5G52840	CM	5.21163	5.19272	4.60471	4.66538	5.95904	5.94214	1.26294	0.563552	0.481317	1.44757	1.26294
AT4G29870	CM	3.73975	3.73343	3.41111	3.37358	5.16568	4.77047	1.54538	2.90022	2.23956	5.45244	1.54538
AT4G34700	CM	4.13013	4.09714	3.47996	3.50763	5.41646	5.27892	1.80444	0.259451	0.274984	0.709343	1.80444
AT5G41850	CM	-0.575534	0.452369	-1.06241	-4.25617	1.73995	1.66147	3.84575	0.134627	0.370756	0.34588	3.84575
AT3G62910	CM	0.250477	0.544849	-0.259934	-0.423586	1.92482	1.82837	2.1987	-0.0151208	0.243763	0.561455	2.1987
AT3G57470	CM	1.93554	2.26642	1.34997	1.55763	3.04509	3.03276	1.53085	-0.127987	-0.138505	-0.127391	1.53085
AT1G67785	CM	4.45876	4.2943	3.93567	3.91878	5.00591	5.26647	1.16341	0.510304	0.752952	1.03742	1.16341
AT3G01780	CM	1.40241	1.6644	1.71691	1.47117	2.87569	2.73192	1.15682	0.272551	0.34997	0.40853	1.15682
AT3G23050	CM	-5.00314	-2.57002	-5.00314	-5.00314	2.3348	2.56659	11.4246	2.2987	1.26615	1.90936	11.4246
AT1G34550	CM	0.707519	0.62299	0.693675	0.757441	1.88588	1.88911	1.11345	0.506589	0.582651	0.527956	1.11345
AT3G48110	CM	1.17677	1.31341	0.99209	1.1003	2.2621	2.01597	1.04628	0.0978452	0.0664095	0.00914486	1.04628
AT1G20330	CM	3.49152	3.28023	3.20008	3.47874	4.65717	4.38467	1.13032	2.32687	1.11596	2.80144	1.13032
AT2G46280	CM	5.71643	5.70969	5.527	5.46318	6.59917	6.54219	1.02197	1.65969	0.94613	1.94494	1.02197
AT1G44125	CM	-0.729068	-0.688412	-0.894452	-0.888168	0.499546	0.28193	1.25016	-0.283577	-0.369602	-0.422988	1.25016
AT5G57460	CM	1.83668	1.70305	2.01367	1.80357	2.98776	3.06831	1.06894	1.08563	0.844297	1.66185	1.06894
AT5G23220	CM	-0.0879504	-0.160376	-1.0243	-0.16452	3.64551	3.32143	4.09951	4.39992	3.70196	2.83889	4.09951
AT3G55020	CM	1.92258	1.90256	1.55637	1.8296	3.06793	2.91385	1.24235	-0.0652766	-0.0721874	0.0657854	1.24235
AT3G54210	CM	5.75362	5.85241	5.73873	5.60521	7.0025	6.93322	1.24196	3.74776	3.11792	5.55203	1.24196
AT3G21300	CM	0.341316	0.837753	0.314639	1.06849	2.07595	1.88796	1.19962	-0.0453219	0.00777389	0.247168	1.19962
AT4G00080	CM	-3.66218	-3.66218	-2.0593	-3.66218	1.41528	1.21913	4.78897	4.08676	3.47534	3.00602	4.78897
AT2G41800	CM	-4.43669	-2.62331	-1.04323	-1.63891	3.09542	2.85913	4.39778	1.49823	1.03639	1.43776	4.39778
AT3G07140	CM	1.60385	1.82644	1.52544	1.72389	3.14508	2.9526	1.37696	0.263648	0.25675	0.599938	1.37696
AT5G27970	CM	0.313596	0.489281	0.0343816	0.429246	1.53115	1.57697	1.25908	-0.169746	-0.181578	-0.35721	1.25908
AT1G69220	CM	1.91598	2.11451	2.02355	2.24071	3.18261	3.29744	1.0527	-0.0198481	-0.112405	0.0524175	1.0527
AT5G27690	CM	-4.34525	-4.34525	-4.34525	-2.76773	-0.420485	-0.46094	3.66778	1.67933	1.55209	1.45959	3.66778
AT5G11980	CM	1.14288	0.641296	1.07961	0.662048	2.49099	2.34067	1.48915	0.477305	0.713678	0.745135	1.48915
AT3G46280	CM	-5.28431	-5.28431	-5.28431	-5.28431	1.57596	1.47067	10.7704	1.084	0.78536	1.21321	10.7704
AT5G67380	CM	3.86497	3.71226	3.48578	3.68856	4.76819	4.79649	1.139	0.383301	0.359819	0.93844	1.139
AT1G08820	CM	2.23463	2.31721	2.3599	2.26188	3.50763	3.54654	1.16449	-0.0464613	0.152477	0.287395	1.16449
AT1G62830	CM	0.952209	0.698111	0.652887	1.06425	2.07756	1.99122	1.119	0.5735	0.457036	1.09729	1.119
AT3G58100	CM	-5.01102	-5.01102	-5.01102	-5.01102	0.0224798	0.645364	9.31935	1.44259	1.7711	1.88343	9.31935
AT1G67490	CM	0.153681	0.222071	0.122131	0.129172	1.85678	1.7484	1.63464	-0.316696	-0.289354	-0.252583	1.63464
AT2G22330	CM	-5.23036	-2.13547	-3.62749	-2.5768	1.2315	1.24409	4.49505	2.91196	2.33562	2.7541	4.49505
AT3G07480	CM	3.98349	4.0025	3.82487	3.7673	5.72471	5.49209	1.76778	2.24716	1.89155	3.56857	1.76778
AT5G18520	CM	3.70174	3.53845	3.85786	3.73439	5.0289	4.76894	1.05584	1.05208	1.31492	2.47379	1.05584
AT3G03380	CM	1.98637	1.90462	2.11289	2.10465	3.18774	3.14147	1.00338	-0.0567744	-0.0489132	-0.146554	1.00338
AT2G05840	CM	4.7758	4.77579	4.55454	4.6634	5.77375	5.89526	1.17255	0.120173	0.101062	0.606596	1.17255
AT5G57870	CM	4.01368	4.14683	4.51784	4.36407	5.62073	5.48987	1.06048	0.999816	0.869198	1.07869	1.06048
AT2G03500	CM	-5.29772	-5.29772	-5.29772	-5.29772	-1.25	-1.35353	7.88341	1.6031	1.79134	1.75549	7.88341
AT1G17120	CM	0.831191	0.959505	0.779301	1.27261	2.37828	2.10929	1.16204	0.947929	0.803412	1.2671	1.16204
AT1G67930	CM	1.41189	1.08885	2.86519	2.51601	2.51262	2.46135	-0.26851	0.865176	0.793101	1.33085	-0.26851
AT5G20490	CM	0.0638363	-0.135437	0.41897	0.461515	1.8073	1.92433	1.37683	-0.227751	-0.281245	-0.190578	1.37683
AT5G39990	CM	1.39011	0.577864	0.668121	0.954699	2.6024	2.62999	1.76014	0.378213	0.582598	1.1798	1.76014
AT4G27320	CM	2.6123	2.33399	2.21812	2.3842	3.78782	3.55109	1.32175	1.08956	0.594926	1.14326	1.32175
AT5G02410	CM	0.448749	-0.121207	-0.352386	0.395676	1.25434	1.35606	1.20203	-0.101475	-0.0939913	-0.0803235	1.20203
AT4G02580	CM	3.66689	3.72101	3.35978	3.21089	5.27913	5.21415	1.90882	0.425182	0.529758	0.620007	1.90882
AT1G31780	CM	1.28039	1.38926	1.15924	1.19836	2.78835	2.56122	1.45487	0.341753	0.159231	0.568842	1.45487
AT5G65220	CM	5.38856	5.28299	5.04133	5.12184	6.58335	6.5506	1.43214	1.38627	1.56121	3.09618	1.43214
AT3G03920	CM	5.90127	5.66015	5.77423	5.61279	6.81306	6.99366	1.15697	1.46415	1.32162	2.49371	1.15697
AT3G60870	CM	-4.17832	-2.64926	-4.17832	-4.17832	0.0877411	-0.0681182	8.08798	1.95086	1.61164	3.14024	8.08798
AT2G41850	CM	-5.02109	-5.02109	-5.02109	-5.02109	2.49779	2.55811	11.516	1.80023	1.42724	2.34972	11.516
AT5G17330	CM	-5.70792	-5.70792	-5.70792	-5.70792	3.17949	3.13759	12.8376	0.516006	0.254475	0.384423	12.8376
AT4G00730	CM	3.012	2.77394	2.5461	2.88241	4.11763	4.11438	1.33945	1.60073	1.28987	1.9017	1.33945
AT3G21720	CM	10.9123	10.7527	10.7064	10.8095	12.3621	12.1256	1.43597	3.82743	2.19876	5.17727	1.43597
AT5G62190	CM	5.95981	6.11909	5.87162	6.08871	7.41849	7.49263	1.41785	1.00775	1.26758	1.41206	1.41785
AT5G14240	CM	3.74933	3.98178	3.81623	3.86886	4.92375	4.8712	1.00298	1.05819	1.65029	1.71837	1.00298
AT4G01950	CM	-4.95552	-4.95552	-4.95552	-4.95552	1.06333	0.787704	9.83851	2.14658	2.47345	2.05683	9.83851
AT5G04290	CM	1.24151	0.778745	1.07649	1.16581	2.36243	2.38566	1.20216	-0.277255	-0.351488	-0.353805	1.20216
AT1G67760	CM	-3.79069	-3.79069	-3.79069	-3.79069	-0.228857	-0.329631	7.36243	2.44967	2.32504	3.09595	7.36243
AT2G25430	CM	2.60028	2.56519	2.83193	3.02589	3.97666	4.00251	1.00582	0.509257	0.598807	1.44024	1.00582
AT5G50300	CM	-3.00318	-4.75359	-4.75359	-4.75359	0.106188	0.187717	8.82909	2.72258	2.21583	2.36145	8.82909
AT5G40650	CM	1.1856	1.94148	1.58742	1.70009	3.03113	3.15113	1.40353	0.498039	0.73287	1.04749	1.40353
AT3G62000	CM	-1.06461	-1.36422	-0.899401	-1.14118	0.591102	0.549811	1.59949	0.397777	0.43484	0.528216	1.59949
AT5G10020	CM	-0.557035	-0.872595	-0.941314	-1.62963	1.80754	1.8276	3.06849	0.159282	0.241926	1.12979	3.06849
AT5G08690	CM	4.43767	4.32975	4.08811	4.16787	6.56342	6.28527	2.25018	0.988308	0.855497	1.69312	2.25018
AT3G59710	CM	-2.91134	-3.43634	-2.622	-3.09905	-0.00828045	-1.11199	2.62033	1.85344	0.928506	1.88366	2.62033
AT4G28470	CM	2.24066	2.32345	2.36381	2.17294	3.51326	3.5722	1.21979	0.0787294	0.109721	0.219154	1.21979
AT2G01290	CM	2.43268	1.65245	1.91916	1.90624	3.30732	3.02254	1.21518	1.49613	1.60573	2.83575	1.21518
AT1G70830	CM	-4.41394	-4.41394	-4.41394	-4.41394	3.88436	4.03415	12.3449	1.54554	1.60472	2.26367	12.3449
AT4G15160	CM	-2.04027	-3.79069	-3.79069	-3.79069	6.4732	5.96358	14.0044	4.17454	4.26571	4.20439	14.0044
AT3G26120	CM	-5.32507	-5.32507	-5.32507	-5.32507	-1.89268	-2.18393	7.12241	2.19448	1.89023	1.89341	7.12241
AT5G13430	CM	4.38043	4.17488	4.40458	4.20039	5.55546	5.30664	1.07772	0.600934	0.455108	0.844826	1.07772
AT2G47540	CM	-3.42325	-3.42325	-3.42325	-3.42325	1.56491	2.11183	9.22629	3.42576	3.14243	3.58028	9.22629
AT1G28090	CM	0.417541	0.352126	0.303073	-0.0677143	1.86204	1.7834	1.66075	0.0125874	0.103134	0.584705	1.66075
AT2G21170	CM	3.93879	3.85815	3.57627	3.59674	6.23301	5.98054	2.47386	0.232355	0.024966	0.585351	2.47386
AT4G26510	CM	-0.28424	-0.131999	-0.281467	-0.764982	1.42523	1.46334	1.91163	-0.0771156	0.136895	0.00960813	1.91163
AT5G67510	CM	4.24092	4.07137	3.9773	3.9339	5.47642	5.42173	1.44467	3.08104	3.04942	6.96457	1.44467
AT5G20040	CM	1.51036	1.74571	1.35105	1.54018	2.513	2.7186	1.12268	0.246531	0.427218	0.380414	1.12268
AT3G19180	CM	-0.03644	0.302351	-0.150907	0.495654	1.51991	1.64568	1.333	-0.201918	-0.191036	-0.0856356	1.333
AT1G13160	CM	2.15044	2.3613	2.14997	2.03528	3.42911	3.37983	1.26077	0.3616	0.658591	0.339997	1.26077
AT1G76240	CM	-3.94556	-3.94556	-3.94556	-3.94556	-0.120428	-0.366499	7.57343	1.93306	1.50549	2.2271	7.57343
AT5G20520	CM	3.45918	3.28508	3.19784	3.13099	4.45735	4.42105	1.22247	0.478258	0.45678	0.418916	1.22247
AT5G18280	CM	0.597221	0.842331	1.00375	1.00584	2.62745	2.61005	1.56928	0.244507	0.333883	0.82551	1.56928
AT5G01590	CM	1.25711	1.41448	1.16216	1.68652	4.21147	3.93848	2.59022	0.131357	0.439527	0.619348	2.59022
AT4G31340	CM	2.11425	2.11596	2.53887	2.68822	4.30392	4.3875	1.67947	0.120892	0.00994979	0.372965	1.67947
AT1G50200	CM	3.87712	3.81129	3.58346	3.81686	4.81777	4.73637	1.01923	0.274702	0.201491	0.223901	1.01923
AT1G06870	CM	0.135176	0.386922	0.379293	-0.248614	1.92441	1.40703	1.56444	0.616321	0.676213	1.14453	1.56444
AT4G19510	CM	-0.867595	-0.908901	-1.0461	-0.740364	1.28663	1.46117	2.23635	-0.0606726	0.116691	0.0922978	2.23635
AT5G59380	CM	0.718061	1.03808	0.112321	1.19662	2.53788	2.27179	1.62871	1.17973	0.74741	1.58132	1.62871
AT1G71440	CM	-0.414665	0.205303	-0.303609	0.120187	1.67142	1.60804	1.68506	0.174546	0.222208	0.533601	1.68506
AT4G26100	CM	1.23293	1.09353	1.0205	1.06128	2.86174	2.73883	1.7175	0.231271	0.238295	0.81057	1.7175
AT2G37550	CM	2.00496	1.96444	2.18799	2.12978	3.66954	3.63933	1.44753	1.1148	1.27645	1.94384	1.44753
AT1G08520	CM	1.822	1.9076	1.79444	1.70231	3.54097	3.47735	1.71135	0.11438	0.00669476	0.513695	1.71135
AT1G69690	CM	-4.694	-4.694	-4.694	-4.694	0.0432382	0.538962	8.93765	1.80216	1.77826	2.49732	8.93765
AT5G67220	CM	3.13724	3.16716	2.78915	3.22276	4.2251	4.30653	1.19366	0.843075	0.651721	1.42509	1.19366
AT3G48690	CM	5.06428	4.97938	4.92755	4.88967	7.30397	7.19149	2.28855	1.48594	1.47651	4.42559	2.28855
AT1G30630	CM	3.33663	3.1031	3.36672	3.43361	4.89063	4.92892	1.45833	0.526532	0.492954	1.67884	1.45833
AT3G48550	CM	-3.59186	-2.0628	-3.59186	-3.59186	0.841424	1.1614	8.51948	3.31558	2.94513	3.04778	8.51948
AT4G37400	CM	-4.94262	-4.94262	-4.94262	-4.94262	1.68612	1.20252	10.3651	1.28675	0.827884	1.04228	10.3651
AT1G47260	CM	3.11953	3.08792	3.1597	3.12182	4.49891	4.49133	1.30207	0.216121	0.359049	0.579025	1.30207
AT5G19690	CM	2.21207	2.04014	2.08385	2.18049	3.86771	3.73558	1.61869	-0.0846817	-0.133036	0.0940869	1.61869
AT1G27310	CM	4.02196	4.07534	3.67645	3.76008	6.07826	5.96617	2.25418	0.720504	0.850188	2.16623	2.25418
AT3G26780	CM	2.72938	2.54125	2.59912	2.52049	3.89526	3.73241	1.20739	0.92889	1.24099	2.084	1.20739
AT1G22450	CM	4.11862	4.0123	4.03852	4.09368	5.2038	5.10477	1.03621	1.07807	0.927585	1.8339	1.03621
AT2G36000	CM	3.42649	3.1344	3.35102	3.43951	5.14351	4.97121	1.61334	1.10945	1.19018	2.35652	1.61334
AT3G13120	CM	4.24668	4.41654	4.31297	4.03633	5.50941	5.417	1.23034	0.328845	0.405991	1.09627	1.23034
AT5G10920	CM	2.17763	2.19858	1.8827	2.11298	3.81073	3.84578	1.77912	0.0056102	-0.0689189	0.300503	1.77912
AT1G24310	CM	1.39686	1.31273	1.3349	1.01227	2.31774	2.23705	1.05253	0.140161	0.581986	0.850057	1.05253
AT1G17890	CM	2.76951	2.84898	2.64826	2.62669	3.78487	3.70737	1.06111	1.04962	1.02959	1.96628	1.06111
AT3G25710	CM	-0.960661	-1.44397	-1.44753	-1.37829	1.45081	1.70587	3.07612	1.85169	1.69222	2.21636	3.07612
AT3G03690	CM	0.492193	-0.212595	-0.104866	0.24535	1.33453	1.44101	1.27658	0.421014	0.26971	1.07475	1.27658
AT1G09640	CM	5.99523	5.86408	5.64353	5.85514	7.10156	7.11292	1.3003	0.49595	0.498426	1.17124	1.3003
AT4G04350	CM	0.659663	0.668918	0.173872	0.794665	1.76508	1.82126	1.22964	0.0298396	-0.0584352	-0.0732085	1.22964
AT5G46900	CM	-3.24571	-3.24571	-3.24571	-3.24571	4.11613	4.1311	11.335	3.30487	2.58985	2.98568	11.335
AT2G21620	CM	4.5734	4.67263	4.82304	4.336	5.76675	5.62694	1.04625	0.71631	0.786762	2.34625	1.04625
AT5G05680	CM	1.88026	1.6215	2.03978	1.76765	3.17912	2.98753	1.12633	0.0466198	0.0390421	0.225198	1.12633
AT1G48350	CM	4.58995	4.52028	4.21128	4.29778	6.03061	6.0035	1.71075	1.18089	1.14811	2.87741	1.71075
AT3G58470	CM	2.14031	2.18707	2.14785	1.66872	3.08841	3.08058	1.11146	0.873079	1.01793	1.51092	1.11146
AT1G66270	CM	-5.37128	-5.37128	-5.37128	-2.5735	5.44902	5.40318	9.12192	0.763145	1.13742	1.76834	9.12192
AT1G49340	CM	-0.681749	-0.723364	-0.826794	-0.407427	1.76715	1.87383	2.379	-0.337883	-0.205778	-0.262045	2.379
AT5G49910	CM	3.04587	2.94383	4.72435	4.58598	4.27808	4.4345	-0.352837	0.695813	0.700175	0.392862	-0.352837
AT3G49080	CM	2.67928	2.74734	2.53893	2.89626	3.85891	4.00779	1.15556	0.547414	1.00812	1.40703	1.15556
AT3G03710	CM	0.230559	0.784123	-0.0206085	0.555121	2.32912	2.26949	1.95961	-0.35086	-0.373133	-0.214618	1.95961
AT5G51150	CM	1.80361	2.20473	1.99816	2.1076	3.12167	3.23747	1.07722	0.508912	0.342089	1.33974	1.07722
AT5G39500	CM	0.848078	0.764218	0.705319	0.867262	2.48613	2.11594	1.47729	-0.142728	-0.0326535	0.145914	1.47729
AT3G53460	CM	6.41301	6.39196	6.76612	6.72082	8.01055	7.69511	1.06425	1.84424	1.48479	2.66354	1.06425
AT5G24430	CM	0.279949	0.928246	0.151616	0.744144	1.50909	1.64076	1.05277	0.508973	0.174311	0.554065	1.05277
AT5G62280	CM	-4.14085	-4.14085	-4.14085	-4.14085	0.175003	0.336589	8.3074	2.49964	2.04732	2.40322	8.3074
AT3G15020	CM	3.06078	2.88767	2.68691	2.83906	4.81314	4.6501	1.91943	0.944889	0.597899	0.734815	1.91943
AT5G04960	CM	-4.83892	-4.83892	-4.83892	-4.83892	0.349616	1.08616	9.54908	1.80562	1.74697	1.70468	9.54908
AT4G01100	CM	4.40397	4.38894	4.56111	4.70079	6.03887	6.08253	1.37495	0.857107	0.615607	1.45914	1.37495
AT3G62360	CM	1.46672	1.66712	1.45237	1.64281	3.086	3.20026	1.54224	-0.158101	-0.153087	0.0333758	1.54224
AT2G33040	CM	4.71001	4.88258	4.39679	4.57993	6.14216	6.17626	1.61507	0.42762	0.406848	0.82788	1.61507
AT2G43420	CM	2.21958	2.26126	2.06422	2.15851	3.24004	3.10226	1.00979	0.709808	0.61377	0.647304	1.00979
AT5G24150	CM	-0.424301	0.173062	-0.0776992	0.0309151	1.35709	1.1656	1.25293	1.96239	1.91442	2.01032	1.25293
AT3G11710	CM	2.97201	3.29875	3.12779	3.02263	4.30183	4.28852	1.16701	0.458437	0.394724	1.20685	1.16701
AT1G24100	CM	2.53894	2.6816	2.61472	2.95245	3.97281	3.8342	1.06191	0.967646	0.94887	1.78712	1.06191
AT1G12800	CM	0.553411	0.45334	0.52157	0.455732	3.03322	2.87182	2.42828	0.107143	0.28507	0.83867	2.42828
AT1G07320	CM	4.0644	4.23053	3.7647	3.95425	6.6563	6.42466	2.63238	1.63116	1.78578	2.57177	2.63238
AT4G19490	CM	1.17945	1.24595	1.16124	1.34616	2.56928	2.53234	1.24337	0.364434	0.397753	0.491612	1.24337
AT4G04910	CM	1.02985	1.19299	0.959242	1.04008	2.66376	2.47506	1.52362	-0.330812	-0.286485	-0.358792	1.52362
AT5G21160	CM	2.19835	2.20411	1.99868	2.2484	3.53986	3.38486	1.28394	0.07366	-0.0369743	0.423918	1.28394
AT4G23590	CM	-3.2431	-4.99351	-4.99351	-4.99351	0.697678	0.886292	9.73779	1.73035	1.62363	2.24009	9.73779
AT2G40260	CM	-2.08314	-1.69252	-2.65128	-2.13385	1.03013	0.895577	3.53067	1.23376	1.34679	2.09355	3.53067
AT5G46840	CM	5.21204	5.22889	5.41212	5.46681	6.73554	6.87641	1.31438	0.676622	1.09761	1.63411	1.31438
AT1G67140	CM	0.113215	0.17372	0.237882	0.389484	1.38894	1.5922	1.12703	-0.155618	-0.131568	-0.341222	1.12703
AT5G08280	CM	3.81414	3.9041	3.82963	3.59489	5.14843	5.03053	1.32201	0.876299	0.892015	1.68693	1.32201
AT1G16350	CM	4.37755	4.32401	4.37233	4.19958	5.76387	5.64829	1.36629	0.544153	1.02137	1.41896	1.36629
AT3G25140	CM	3.47132	3.64536	3.25721	3.51596	4.6859	4.75914	1.27867	0.308963	0.335175	1.18493	1.27867
AT5G38880	CM	0.470982	0.188817	0.205642	0.758372	2.30295	2.22484	1.70953	0.00995756	-0.00426517	-0.0157634	1.70953
AT3G09810	CM	0.278022	0.273791	0.402928	0.552129	1.78562	1.88089	1.31631	0.410748	0.348379	0.537696	1.31631
AT5G49945	CM	2.16564	1.28015	1.73773	1.5583	2.922	2.80781	1.16955	-0.0288317	0.236757	0.551016	1.16955
AT5G46890	CM	-3.01214	-3.01214	-3.01214	-3.01214	3.90569	3.9776	10.9172	2.85122	2.2647	3.08987	10.9172
AT5G47030	CM	5.27082	5.21935	5.15528	5.10862	6.50481	6.25069	1.19813	1.24288	1.23905	1.33152	1.19813
AT3G58120	CM	-4.99692	-4.99692	-4.99692	-4.99692	2.33498	1.85894	11.0776	1.75438	1.64303	2.4219	11.0776
AT2G20420	CM	3.82231	3.72447	3.44018	3.73865	4.71298	4.74266	1.0781	0.246409	0.291432	0.424296	1.0781
AT1G74970	CM	2.87915	3.09115	2.42347	2.82972	5.20876	5.16793	2.50029	0.0260895	0.288286	1.15138	2.50029
AT1G21651	CM	-1.35218	-1.25163	1.54964	1.72933	1.58823	1.60191	-0.101816	0.128016	0.0913965	-0.275634	-0.101816
AT3G17900	CM	1.25365	0.983314	1.37867	1.239	2.58913	2.2268	1.0597	0.211468	0.165606	0.454544	1.0597
AT4G27640	CM	1.81996	1.99718	1.71457	1.74062	3.37854	3.26892	1.54703	0.152996	0.0202258	0.247652	1.54703
AT3G24300	CM	-4.6068	-4.6068	-4.6068	-4.6068	0.0554382	0.274512	8.69973	1.7136	1.68841	1.62105	8.69973
AT4G11780	CM	-4.99067	-4.99067	-4.99067	-4.99067	-1.06591	-1.41161	7.63234	0.712308	0.671168	0.805742	7.63234
AT5G64120	CM	-4.45743	-4.45743	-2.11403	-0.767306	4.24582	3.82222	5.43249	3.29588	2.33206	3.02135	5.43249
AT4G22810	CM	-4.67994	-3.15088	-4.67994	-3.46393	2.47178	2.42577	7.51699	1.72442	1.99011	2.09458	7.51699
AT5G65950	CM	2.71606	2.57648	2.79302	2.75081	3.97691	3.86609	1.09815	0.370415	0.313524	0.678219	1.09815
AT5G04970	CM	-5.27359	-5.27359	-5.27359	-5.27359	-0.447773	-0.71729	8.61803	2.35497	1.89078	2.14677	8.61803
AT2G13560	CM	2.25317	2.47784	2.32575	2.13252	3.30582	3.30014	1.01895	0.0246419	0.0704027	0.249601	1.01895
AT5G15650	CM	3.61815	3.76563	4.29678	4.01145	5.75275	5.63435	1.48103	0.703458	0.617383	1.43953	1.48103
AT5G43040	CM	-4.71483	-4.71483	-4.71483	-4.71483	0.333479	-0.0477746	8.79701	1.24962	1.49603	1.72671	8.79701
AT4G16695	CM	1.32447	0.732114	0.994082	1.44525	2.39539	2.47252	1.15615	0.313872	0.345105	1.03569	1.15615
AT3G05710	CM	0.096241	-0.189373	-0.384751	0.0533133	2.01766	2.15678	2.21813	0.0397721	0.0847024	0.267535	2.21813
AT3G50330	CM	-4.15819	-4.15819	-4.15819	-4.15819	1.98307	2.03092	10.1203	3.37831	2.96377	4.80369	10.1203
AT1G34150	CM	0.988446	1.34625	0.931422	1.42698	2.19642	2.52178	1.12024	0.0765903	-0.0468753	0.0543237	1.12024
AT5G57330	CM	2.13656	2.32106	2.12737	1.88548	3.53673	3.44204	1.43071	0.204565	0.245659	0.569553	1.43071
AT5G53340	CM	0.606478	0.443902	0.515445	0.905104	1.85097	1.86057	1.09016	0.300809	0.824749	0.901	1.09016
AT1G19600	CM	4.25959	4.26053	4.00623	4.0976	5.94377	6.05987	1.89813	0.378529	0.607173	0.894439	1.89813
AT3G23660	CM	0.808876	0.628425	0.674763	1.27033	2.29522	2.06781	1.13458	0.126643	0.0892242	0.383449	1.13458
AT3G51160	CM	1.94649	2.2514	2.6759	2.03376	4.37938	4.22098	1.86797	0.754049	0.6229	1.51574	1.86797
AT5G14800	CM	4.83307	4.79112	4.5067	4.50872	7.20375	7.0082	2.54961	0.888568	0.617542	1.8497	2.54961
AT5G03770	CM	0.835663	0.400756	0.624634	0.369621	1.8541	1.91699	1.34687	0.195232	0.300331	0.0925235	1.34687
AT4G14430	CM	5.76206	5.56577	5.37884	5.493	6.75908	6.71427	1.24671	2.7561	2.31436	4.54452	1.24671
AT5G23430	CM	0.116311	0.161549	0.326558	-0.00750372	2.24933	2.24747	2.03637	-0.342804	-0.302819	-0.290668	2.03637
AT5G56030	CM	5.34254	5.31896	6.66797	6.64221	6.88968	6.89253	0.181899	0.779422	0.474245	1.19561	0.181899
AT1G48270	CM	-0.636709	-0.944699	-0.897685	-0.875649	0.882123	0.848439	1.75689	0.5727	0.5972	0.770059	1.75689
AT2G38360	CM	2.11617	1.88971	2.36204	1.80067	3.86028	3.30014	1.45843	1.97828	1.54682	3.22945	1.45843
AT4G26870	CM	3.47372	3.41331	3.08153	3.44931	4.57424	4.4696	1.19382	0.751095	0.646224	1.56593	1.19382
AT1G07210	CM	3.50468	3.21113	3.02911	3.33637	4.41066	4.50707	1.21815	0.267792	0.419823	0.821931	1.21815
AT1G77550	CM	1.18902	1.38353	1.07244	1.20339	2.20031	2.2791	1.05204	-0.296346	-0.20303	0.0076202	1.05204
AT1G04850	CM	3.9331	4.07046	4.04166	4.02583	5.53999	5.56913	1.46786	0.372383	0.349444	0.452448	1.46786
AT3G08930	CM	2.89234	2.89882	2.67214	2.73635	3.82454	3.74102	1.0268	0.32534	0.0643278	0.447948	1.0268
AT1G21313	CM	-2.71138	-2.71138	-2.71138	-2.71138	1.85127	1.04517	8.11361	4.10996	4.11835	3.92518	8.11361
AT5G66055	CM	2.8377	3.06423	2.64686	2.95843	3.93446	4.02377	1.1181	1.79691	1.696	1.93598	1.1181
AT1G52980	CM	4.8151	4.72099	4.62332	4.62886	5.61515	5.78871	1.02497	0.740442	0.753512	1.3685	1.02497
AT1G30450	CM	-0.820689	-0.622104	-0.985294	-0.833968	2.01598	1.97503	2.87444	-0.0794436	-0.0897604	0.13564	2.87444
AT1G79840	CM	-2.54084	-1.75116	-1.39652	-1.57702	1.21212	1.02188	2.60838	1.20922	1.29549	1.92149	2.60838
AT3G57790	CM	-1.19636	-1.04899	-0.603676	-0.0976882	1.47581	1.50847	1.80821	0.554355	0.372718	0.940948	1.80821
AT3G08960	CM	0.774055	0.576386	0.503964	0.680894	2.10296	2.11015	1.46315	0.127472	0.02552	0.156978	1.46315
AT3G09630	CM	6.18078	6.12939	6.23477	6.12867	7.51399	7.13499	1.10092	1.58525	1.6498	3.07039	1.10092
AT5G44417	CM	-4.44668	-4.44668	-4.44668	-2.86916	0.616276	0.966573	5.0685	1.30188	0.917907	1.2201	5.0685
AT3G18410	CM	3.6098	3.46906	3.68091	3.29501	5.56048	5.23368	1.85698	0.489389	0.766154	1.47225	1.85698
AT4G08390	CM	2.76321	3.11168	2.46494	2.86542	4.3145	4.18129	1.51949	0.829272	0.974374	1.1287	1.51949
AT1G10290	CM	0.502594	0.82444	0.689984	0.914737	2.43241	2.2996	1.51218	-0.146009	-0.105995	-0.0313615	1.51218
AT2G42920	CM	0.577002	0.443368	0.660079	0.682843	2.01006	1.8615	1.22031	-0.184602	-0.0891105	-0.165262	1.22031
AT2G16510	CM	2.34541	2.6325	2.27211	2.15763	3.77566	3.41794	1.34539	0.625634	0.737762	1.34304	1.34539
AT3G11830	CM	3.42289	3.59428	3.65324	3.49062	4.65247	4.60652	1.00273	0.209519	0.2902	0.736136	1.00273
AT1G22910	CM	-1.63488	-1.18415	-1.53534	-1.50511	0.491711	0.501049	2.03445	0.62114	0.615954	1.48758	2.03445
AT4G02700	CM	-5.85995	-5.85995	-5.85995	-5.85995	-0.519362	-0.478833	9.30162	1.14702	0.933267	0.979268	9.30162
AT1G68840	CM	-4.69749	-4.69749	-4.69749	-3.11997	-0.838375	-0.724274	3.68146	1.44399	1.17931	1.65801	3.68146
AT5G54440	CM	-0.1344	0.129935	0.19898	0.0293082	1.59121	1.73344	1.50177	-0.0998271	-0.268101	-0.0463944	1.50177
AT2G13440	CM	1.76807	1.63504	1.42459	1.6529	2.78165	2.60615	1.1026	0.0790454	0.0468797	-0.0990199	1.1026
AT3G20310	CM	2.4929	2.0772	3.34677	3.34392	3.43336	3.03827	-0.150608	3.55806	2.15287	3.89409	-0.150608
AT5G15130	CM	-5.13725	-5.13725	-5.13725	-5.13725	-0.514034	-0.639693	8.47718	1.3235	1.34168	1.75989	8.47718
AT1G27090	CM	5.15692	5.26443	5.40076	5.64195	6.5913	6.69875	1.06582	1.51121	1.44113	2.16849	1.06582
AT1G72970	CM	1.8473	1.82568	2.31374	2.21106	3.85156	3.9336	1.58059	0.216665	0.294682	0.597248	1.58059
AT1G16870	CM	2.14377	1.94849	1.78951	1.85287	3.35387	3.30404	1.4611	0.422486	0.346497	0.570679	1.4611
AT3G25730	CM	-4.2294	-4.2294	-4.2294	-4.2294	0.613498	1.11886	9.05213	2.33062	1.58055	2.24673	9.05213
AT4G21610	CM	2.21838	2.34268	1.90917	2.35509	3.81684	3.72385	1.57824	1.08845	1.06825	0.938615	1.57824
AT3G17465	CM	3.55549	3.48072	3.50731	3.47989	4.72783	4.70892	1.17346	0.602384	0.567769	1.4052	1.17346
AT1G47420	CM	5.28713	5.26138	5.17769	5.17155	6.25174	6.30378	1.05014	0.944618	0.583914	1.23032	1.05014
AT2G43030	CM	5.58443	5.56158	5.36653	5.39333	6.84664	6.73128	1.35757	2.18021	2.25646	4.6538	1.35757
AT1G05830	CM	0.985801	0.948175	0.584162	1.07334	1.80809	1.99337	1.00353	0.0714747	0.111642	0.0242053	1.00353
AT4G02030	CM	0.379097	0.793574	0.506036	0.549488	1.96982	2.05122	1.43816	-0.262884	-0.153772	-0.0922745	1.43816
AT4G34265	CM	1.90811	1.79744	1.77911	1.63012	3.07881	2.6787	1.14314	1.67235	1.40192	1.97166	1.14314
AT5G53210	CM	-5.2519	-3.20112	-5.2519	-5.2519	-0.131777	-0.267178	8.9866	0.7746	0.828772	1.74662	8.9866
AT5G51660	CM	0.638349	0.492411	0.536771	0.521526	1.59975	1.6321	1.03695	-0.325304	-0.256091	-0.341354	1.03695
AT1G61770	CM	2.67113	2.61835	2.463	2.60647	3.61214	3.58957	1.01388	0.275714	0.271674	0.651028	1.01388
AT5G43010	CM	2.06775	2.27704	2.15477	2.11705	3.43442	3.18985	1.13198	0.676017	0.765962	1.4962	1.13198
AT4G30980	CM	-5.2557	-5.2557	-5.2557	-5.2557	0.933105	0.453415	9.92101	0.933644	0.667339	0.959374	9.92101
AT3G13930	CM	2.35974	2.16379	2.15694	1.93682	3.6032	3.46546	1.4347	0.258611	0.278285	0.3181	1.4347
AT3G57150	CM	5.57965	5.56455	5.32769	5.48041	7.18775	7.28583	1.77809	0.827403	1.04139	2.13953	1.77809
AT5G20740	CM	-3.899	-3.899	-3.899	-3.1665	1.56816	1.12787	6.50999	2.56456	1.59329	2.17309	6.50999
AT1G14620	CM	2.73303	2.55517	2.12116	2.21822	4.66295	4.6023	2.41786	0.323934	0.325797	1.03488	2.41786
AT1G02280	CM	5.01747	5.00867	4.69127	4.85961	6.36817	6.45789	1.58286	0.36334	0.509224	0.443331	1.58286
AT4G24840	CM	1.47585	1.59371	1.27563	1.77043	2.94125	2.90729	1.3301	0.167455	0.306132	0.581747	1.3301
AT3G02350	CM	2.61067	2.56314	2.62369	2.45933	3.8079	3.6792	1.15114	0.641323	0.596548	1.17495	1.15114
AT5G66870	CM	-1.722	-0.948017	-2.38304	-1.08097	1.01495	0.879807	2.576	1.8755	1.33817	1.91234	2.576
AT5G17990	CM	1.23856	1.71522	1.41194	1.59201	2.70653	2.85089	1.22852	0.0971391	-0.0438155	0.250122	1.22852
AT5G46060	CM	-4.11705	-4.11705	-4.11705	-4.11705	-0.684661	-0.740402	7.24497	1.89959	1.89377	1.88668	7.24497
AT3G22960	CM	4.81179	4.94371	4.50432	4.89145	6.25622	6.07796	1.40579	0.424415	0.271118	1.09112	1.40579
AT3G04570	CM	0.829751	1.44327	0.916104	0.903132	2.09624	1.93834	1.07408	3.24422	3.06165	2.78814	1.07408
AT5G47780	CM	3.29335	3.251	3.01213	3.21241	4.19152	4.17855	1.01711	0.279431	0.385548	1.28139	1.01711
AT5G26830	CM	2.72008	2.74804	2.58664	2.77657	3.76493	3.73432	1.0126	0.344062	0.466426	0.672759	1.0126
AT1G11600	CM	-4.60977	-4.60977	-4.60977	-4.60977	2.14616	1.7757	10.5424	2.25655	1.88311	2.4068	10.5424
AT5G08680	CM	3.25389	3.23569	3.40611	3.40133	5.62139	5.23064	1.98404	0.335737	0.545489	1.11048	1.98404
AT3G05420	CM	1.07692	1.25339	1.29852	0.935354	2.66841	2.61942	1.46794	-0.169383	-0.194591	-0.0164047	1.46794
AT5G25490	CM	-0.315037	-1.21793	-1.01577	-0.126993	1.65242	1.8195	2.26528	1.75338	1.62566	1.6414	2.26528
AT3G06060	CM	1.45589	1.34955	1.59775	1.08489	2.55699	2.5277	1.13451	1.08493	1.38519	1.64238	1.13451
AT3G56120	UC	0.292922	0.464703	0.265765	-0.351533	1.67473	1.34938	1.49974	-0.271924	-0.206448	0.0193636	1.49974
AT1G06780	UC	0.162783	0.424131	0.167234	-0.288012	1.12314	0.985597	1.06095	-0.156222	-0.219517	-0.109007	1.06095
AT4G03965	UC	-0.5729	-2.1947	-3.72376	-3.72376	0.797042	0.83254	8.45323	0.0391043	-0.295874	0.549912	8.45323
AT5G40150	UC	-2.52177	-1.28755	-4.27218	-3.05617	1.17278	0.669123	5.577	-0.108157	-0.398808	0.761475	5.577
AT5G51840	UC	0.0647183	0.228764	-0.585603	-0.0299235	1.95641	1.79437	2.14147	-0.215841	-0.309597	0.0564484	2.14147
AT2G01210	UC	-2.7833	-1.70543	-2.95195	-5.08808	0.908039	0.0710039	4.75555	-0.464295	-0.226862	0.128317	4.75555
AT1G64680	UC	-0.298802	0.339056	-1.8802	-0.960595	1.71806	2.23041	3.46629	-0.237199	-0.459157	0.52595	3.46629
AT2G45850	UC	0.99757	0.81534	-0.745977	0.491682	1.92573	1.88424	1.87856	-0.128177	-0.183585	0.594927	1.87856
AT3G03990	UC	-1.22871	-0.211744	-2.77669	-2.80205	0.162307	0.470779	3.54658	-0.268784	-0.275814	0.50786	3.54658
AT1G15760	UC	-1.41624	-1.67024	-3.72102	-1.85467	0.799785	0.776545	3.91133	-0.0791635	-0.301873	0.337654	3.91133
AT5G57140	UC	-0.497857	0.779343	-0.84652	0.212422	1.69982	1.86806	2.00589	-0.197694	0.165477	0.0603066	2.00589
AT2G45470	UC	3.04936	2.88198	2.17938	1.92018	4.21449	3.90406	1.96915	1.01035	0.573586	2.06068	1.96915
AT4G12880	UC	1.59053	2.00351	-0.259295	1.01906	4.90292	4.9377	4.40879	-0.255463	-0.40283	0.82125	4.40879
AT1G47278	UC	2.95415	2.79036	2.05425	2.27668	3.6584	3.74859	1.49034	-0.0782161	0.11264	0.839119	1.49034
AT1G50360	UC	-0.393248	-0.877555	-1.55226	-0.642239	0.803784	1.05516	1.92687	-0.306586	-0.264141	-0.356674	1.92687
AT3G62370	UC	-0.0546247	-0.04555	-1.21457	0.17652	1.42192	1.35812	1.72586	-0.0171943	-0.186482	0.180681	1.72586
AT4G19045	UC	0.938599	0.993591	0.326172	0.857667	1.56971	2.05695	1.18438	-0.42151	-0.203723	-0.10398	1.18438
AT2G42770	UC	-0.305924	0.675263	-1.30909	-0.317017	1.58209	1.79353	2.44797	0.17205	0.485282	1.18769	2.44797
AT2G22170	UC	0.983173	-0.345998	-1.58409	-0.0317385	5.03195	4.71706	5.55183	0.940647	0.484445	1.43224	5.55183
AT1G78660	UC	1.29904	1.25903	-0.626174	-0.456014	4.0661	3.90008	4.52573	-0.373558	-0.520014	0.203121	4.52573
AT4G22756	UC	-0.227403	0.0376725	-1.62265	-0.628197	2.05977	1.68033	2.96314	-0.460964	-0.319228	0.0904715	2.96314
AT4G36280	UC	-2.20156	-1.80245	-5.69295	-5.69295	-0.644643	-0.598458	9.00473	-0.281647	-0.30691	-0.235698	9.00473
AT5G56220	UC	0.705777	-0.58218	-1.07874	0.0956392	2.27362	2.41886	2.69472	-0.393005	-0.195536	0.412319	2.69472
AT4G30450	UC	-0.944743	-0.8164	-3.24952	-3.24952	1.85652	1.72087	8.97198	1.13679	0.528757	0.880916	8.97198
AT1G74580	UC	-0.338732	-0.620558	-3.26073	-1.26444	0.63694	0.656112	2.63648	-0.357594	-0.320474	-0.306611	2.63648
AT3G52910	UC	-1.49757	-0.821138	-4.98896	-4.98896	2.45353	2.40137	11.3826	-0.481005	-0.627482	0.129071	11.3826
AT1G47900	UC	0.664416	0.984835	0.182885	0.312939	1.7052	1.98375	1.5607	-0.270005	-0.335411	-0.124997	1.5607
AT1G29530	UC	-0.296607	0.149931	-1.63989	-0.387238	1.06017	0.915986	1.88586	-0.286259	-0.472344	-0.243518	1.88586
AT5G51820	UC	1.44675	1.75819	0.575469	0.911983	3.17372	3.17616	2.37701	-0.223953	-0.306832	-0.0244684	2.37701
AT3G02630	UC	2.12497	1.67128	-0.411053	0.561304	2.82341	2.85315	2.65494	-0.509896	-0.536058	-0.229197	2.65494
AT4G31890	UC	0.0295527	-0.548085	-1.66392	-0.918649	1.44579	1.54636	2.75122	-0.159512	-0.409273	0.096375	2.75122
AT5G12440	UC	0.232153	0.643798	-0.336851	-0.203588	1.73547	1.49253	1.8469	-0.497801	-0.406377	-0.0358952	1.8469
AT3G21710	UC	-0.310475	-0.841175	-1.47792	-2.20138	0.970906	1.02887	2.96861	0.642934	0.786739	1.03956	2.96861
AT4G36940	UC	0.53303	0.464703	-0.66934	-0.0211282	2.20253	2.25894	2.51725	-0.406387	-0.45683	-0.104649	2.51725
AT2G28320	UC	-0.126359	-0.162463	-0.571116	-0.243103	0.548635	0.78523	1.03002	-0.38695	-0.339048	-0.17912	1.03002
AT1G13145	UC	1.68238	1.73652	0.255094	0.68775	2.63977	3.1165	2.49578	1.11429	1.16756	3.14312	2.49578
AT2G40110	UC	-0.207197	0.344191	-4.46483	-4.46483	0.88774	0.791939	9.24473	-0.74046	-0.73646	-0.155123	9.24473
AT1G50970	UC	1.13945	0.928365	0.146766	0.680388	1.84951	2.15519	1.52978	-0.453768	-0.281131	-0.345379	1.52978
AT1G21370	UC	2.21375	2.22184	1.328	1.8224	2.66063	2.76811	1.07439	-0.159392	0.445842	0.36187	1.07439
AT5G23770	UC	-5.02443	-2.43245	-5.02443	-5.02443	0.304083	0.640877	9.45056	-0.507806	-0.577052	-0.283918	9.45056
AT3G25597	UC	-1.2299	-2.5736	-3.74821	-3.74821	-0.36168	-0.461207	7.17099	-0.19134	-0.273117	0.0610495	7.17099
AT2G02810	UC	1.80887	1.79939	1.41783	1.05305	3.27025	3.25398	1.97929	-0.329965	-0.408541	0.126892	1.97929
AT1G21440	UC	0.0544424	-0.0400013	-0.985382	-1.02058	2.00874	1.94687	3.01663	-0.200598	-0.275301	0.119681	3.01663
AT4G02010	UC	0.837747	0.688192	0.215907	0.0675246	2.1482	1.85834	1.82939	-0.242021	-0.244613	-0.0906094	1.82939
AT1G80870	UC	0.15364	0.280192	-0.120901	-0.684107	0.72001	0.990577	1.21724	-0.0732823	-0.0764033	0.442721	1.21724
AT5G27830	UC	2.46794	2.26898	1.52101	1.67144	2.5592	2.77588	1.02986	-0.329228	0.00705678	-0.0799249	1.02986
AT5G58000	UC	-0.0774406	-0.360278	-1.68549	-0.983465	1.7922	1.85206	3.14249	-0.286588	-0.279991	-0.0425666	3.14249
AT5G60940	UC	0.827053	0.873596	0.350826	0.21341	1.66742	1.46197	1.24747	-0.19043	-0.141304	0.0802583	1.24747
AT4G30330	UC	0.585572	1.4206	0.681716	0.341957	2.44472	2.45482	1.91007	-0.424922	-0.26564	0.173421	1.91007
AT1G16500	UC	-0.478567	-0.268707	-4.1592	-2.29285	1.18139	0.99988	4.6789	0.1081	-0.243752	0.789922	4.6789
AT3G05130	UC	0.920218	-0.23826	-1.42788	-0.0644949	3.25374	3.45121	3.95205	-0.225974	-0.317402	0.372342	3.95205
AT2G35520	UC	1.37834	1.34232	-0.229401	0.00276356	2.51601	2.49554	2.62425	-0.374788	-0.356551	0.112113	2.62425
AT1G05280	UC	-1.62931	-1.82774	-5.1207	-5.1207	-0.756722	-1.17652	8.06555	1.33441	0.834009	1.23914	8.06555
AT1G70560	UC	-0.378223	-0.776912	-1.40846	-1.44352	1.35016	1.1512	2.71732	0.204274	-0.11848	0.143855	2.71732
AT3G10720	UC	-2.11946	-1.08121	-5.39298	-0.721899	3.11796	3.11461	4.81727	-0.177796	-0.303593	0.0613458	4.81727
AT1G30845	UC	0.237504	-0.467323	-2.15741	-1.26698	0.454214	1.25267	2.79262	-0.102021	-0.13817	0.609609	2.79262
AT5G52970	UC	0.98966	0.570977	0.151435	0.790506	2.02758	2.11274	1.5366	-0.101251	-0.0506187	0.882864	1.5366
AT1G64583	UC	-0.911977	-2.33803	-2.98974	-2.48572	-0.0507377	-0.508783	2.75387	-0.109731	-0.0702836	0.321869	2.75387
AT2G39780	UC	2.59798	2.64782	1.72574	2.47564	3.8818	3.93441	1.7106	0.0199825	0.0455476	0.499271	1.7106
AT4G30996	UC	1.00998	0.952585	-0.503104	0.789325	2.57266	2.73794	2.3592	-0.226488	0.0183079	0.873457	2.3592
AT2G48120	UC	2.35786	2.52407	1.96963	2.19236	3.23389	3.15763	1.06402	0.0314569	0.222414	0.368314	1.06402
AT3G50070	UC	1.99944	2.13959	1.70528	1.0865	2.55366	2.69662	1.1588	-0.229096	-0.269901	0.368589	1.1588
AT1G07780	UC	1.78919	1.82922	0.970789	1.28369	3.41729	3.36341	2.21351	-0.470819	-0.432833	0.105031	2.21351
AT2G22670	UC	3.41867	3.4045	2.21673	2.92291	4.9712	5.02718	2.33753	-0.466477	-0.349859	0.178073	2.33753
AT4G27080	UC	0.784323	0.505514	0.00607139	0.00135401	2.64565	2.57316	2.57133	-0.91572	-0.823463	-0.701087	2.57133
AT5G14000	UC	0.0352153	-0.679838	-2.83965	-0.423267	2.65329	2.77963	3.96848	-0.572478	-0.402317	0.518253	3.96848
AT3G10525	UC	-0.222608	0.454539	-1.03007	-1.06047	2.85487	3.08568	4.24796	0.770006	0.409543	2.48824	4.24796
AT1G79075	UC	2.22482	2.66705	1.24095	1.37632	4.00189	4.16035	2.76043	-0.485603	-0.485059	0.376325	2.76043
AT3G10520	UC	1.27839	0.872232	-1.78581	0.778272	2.95987	2.99495	2.9669	-0.3081	-0.340718	0.397005	2.9669
AT1G48600	UC	0.320739	0.0818028	-1.33731	-0.331571	3.19114	3.20597	3.93868	-0.3279	-0.349089	-0.274138	3.93868
AT2G18400	UC	3.21541	2.96045	2.82532	2.53952	4.44357	4.47563	1.7274	0.236739	0.828052	1.14524	1.7274
AT1G10570	UC	1.41551	0.964622	0.720469	0.195175	1.8243	2.04754	1.41846	-0.232222	-0.403586	-0.158065	1.41846
AT4G39860	UC	1.28753	1.42533	0.793614	0.926784	3.23686	3.03002	2.23468	0.373573	-0.0116416	0.823563	2.23468
AT2G47230	UC	-0.932322	-1.73566	-5.3581	-1.46164	1.83083	2.06152	4.42398	-0.582698	-0.594526	-0.379635	4.42398
AT2G47490	UC	0.264174	-0.308503	-0.674095	-1.16156	1.041	0.837744	1.83916	0.597088	0.0470257	0.938803	1.83916
AT2G37860	UC	1.86175	1.91121	0.693632	1.43966	3.54614	3.54405	2.39146	-0.394689	-0.299163	-0.0288118	2.39146
AT3G10440	UC	-1.73416	-1.49114	-2.00983	-2.6099	-0.0552532	0.453936	2.56175	-0.461407	-0.43585	-0.458925	2.56175
AT3G56910	UC	5.40772	5.59501	4.86835	4.88594	7.00071	6.98192	2.06305	0.622799	0.830451	1.88978	2.06305
AT4G29260	UC	1.33396	0.913638	0.761451	0.556832	2.63042	2.50796	1.8893	0.730154	0.278124	1.66127	1.8893
AT2G37040	UC	-0.572854	-1.29365	-3.06671	-1.02844	0.653132	1.11423	2.64751	0.0860273	-0.30853	0.00961984	2.64751
AT4G00150	UC	-0.513713	-1.50294	-1.92367	-2.77871	1.34923	0.923516	3.61327	0.230281	-0.053934	0.838736	3.61327
AT1G09830	UC	1.73514	1.29839	1.31018	0.930018	2.84257	2.83794	1.6683	-0.0375564	0.00302576	0.424799	1.6683
AT1G67350	UC	3.9741	4.04184	3.62487	3.75413	4.87276	4.95512	1.17227	0.406926	0.369219	1.22968	1.17227
AT4G34240	UC	-0.171517	0.0506165	-1.2529	-0.541166	1.95544	2.04773	2.84979	-0.500149	-0.65632	-0.241479	2.84979
AT5G42510	UC	-0.866418	-3.57069	-3.57069	-3.57069	0.56283	0.15206	7.82534	0.318236	-0.0680107	0.253502	7.82534
AT5G18270	UC	-0.719103	-0.360155	-2.03134	-3.13937	-0.476379	-0.0321815	2.45455	0.841461	0.481	0.992945	2.45455
AT1G49050	UC	-0.561555	-0.16542	-0.678082	-1.49468	1.66705	1.76898	2.76355	-0.439907	-0.414218	-0.365214	2.76355
AT3G59420	UC	-0.556264	-0.629947	-1.41605	-1.5118	1.10256	1.27564	2.67438	-0.420503	-0.384853	-0.0830191	2.67438
AT2G15440	UC	1.8918	1.77901	1.06263	1.69837	3.47427	3.36176	1.97173	0.854993	1.10292	3.08973	1.97173
AT5G43330	UC	1.60424	1.12245	-0.181073	0.791551	5.39413	5.29584	4.93663	-0.214402	-0.132683	0.149319	4.93663
AT1G78650	UC	-0.2369	-0.0124663	-0.79028	-0.927566	1.47032	1.50584	2.35047	-0.174297	-0.259461	-0.183955	2.35047
AT2G37760	UC	3.41318	3.27439	2.79964	2.65933	4.23592	4.0385	1.36003	0.0848193	-0.039334	-0.109373	1.36003
AT1G26570	UC	-1.88706	-2.85307	-4.90385	-4.90385	0.997613	0.725436	9.72073	-0.675617	-0.654704	-0.317949	9.72073
AT5G54590	UC	-0.718594	-0.811178	-1.72612	-2.36607	-0.0799371	-0.508599	1.78389	-0.526077	-0.37725	-0.290565	1.78389
AT1G74470	UC	1.73975	1.88881	1.26785	1.0965	3.21357	3.04932	1.91092	-0.339245	-0.294646	-0.0690412	1.91092
AT2G24350	UC	-3.37718	-2.69617	-3.29511	-5.43124	0.854436	0.552082	5.26933	-0.736008	-0.589649	-0.574319	5.26933
AT5G46880	UC	-1.937	-1.64753	-2.13803	-2.47016	-0.161037	-0.783364	1.88087	0.317436	0.140917	0.539365	1.88087
AT4G32730	UC	0.211603	0.0144429	-0.457633	-0.531185	1.6616	1.42519	2.00769	-0.385209	-0.30881	-0.390976	2.00769
AT1G20260	UC	1.47653	1.2074	0.69608	0.760849	3.52522	3.59308	2.79019	-0.367174	-0.363033	-0.158694	2.79019
AT3G48330	UC	2.14412	2.34597	1.46097	1.27733	3.03205	3.3612	1.8017	-0.169939	-0.257343	0.453527	1.8017
AT1G76730	UC	-1.04312	-2.46918	-4.72376	-2.61687	2.00486	1.82972	5.78206	-0.191199	-0.395947	0.328852	5.78206
AT5G60040	UC	-0.532513	-0.479855	-0.719734	-1.38292	0.371554	0.273286	1.29683	-0.342654	-0.287962	-0.388335	1.29683
AT5G25980	UC	-2.74918	-5.26749	-5.26749	-5.26749	0.73624	0.450221	9.81838	2.00387	2.28635	2.32284	9.81838
AT3G05937	UC	3.16293	3.28819	2.46266	2.58705	3.54155	3.81138	1.11204	0.0450294	0.229295	1.2435	1.11204
AT1G61190	UC	-5.99095	-3.73637	-5.99095	-5.99095	-1.40783	-1.64053	8.38293	-0.505623	-0.477987	-0.385122	8.38293
AT5G11750	UC	0.314976	0.463994	-0.582028	-0.124065	1.88979	1.68224	2.12382	-0.33168	-0.381178	0.322574	2.12382
AT1G61215	UC	-1.08859	-0.513605	-1.65331	-0.795396	0.411318	0.665309	1.70774	-0.210781	-0.161476	0.325295	1.70774
AT5G23570	UC	0.775188	1.08934	0.0147843	0.738258	3.00624	2.85528	2.47607	-0.307103	-0.172097	-0.139236	2.47607
AT5G13960	UC	-2.922	-5.93879	-5.93879	-5.93879	0.812618	0.59045	10.605	-0.521255	-0.560313	-0.490475	10.605
AT2G40690	UC	0.192786	-0.827962	-1.34666	-1.94672	1.3748	1.33465	3.03844	0.200314	0.207311	0.75329	3.03844
AT5G09300	UC	2.24057	2.33236	1.472	1.15993	2.49035	2.54466	1.14896	0.0391594	-0.0193107	0.229761	1.14896
AT4G37680	UC	1.69192	1.46297	0.520937	1.0089	1.95063	1.91709	1.10838	-0.413521	-0.443101	-0.141397	1.10838
AT5G10320	UC	0.138922	-0.421392	-0.826432	-2.0377	0.269474	0.611419	1.77555	-0.537401	-0.463897	-0.241435	1.77555
AT1G54510	UC	1.18889	1.31345	0.33688	0.843131	1.82313	1.60207	1.05844	-0.291922	-0.305641	-0.19603	1.05844
AT2G17560	UC	2.60578	2.62333	1.99444	2.23099	3.95193	3.89793	1.76405	-0.00565442	0.0651158	1.501	1.76405
AT1G62670	UC	0.179234	-1.24665	-2.66594	-1.74633	0.435625	0.496235	2.70943	-0.133492	-0.185046	0.00549075	2.70943
AT4G17486	UC	0.945403	0.822281	0.0794995	0.983412	2.16494	1.93804	1.41938	0.0971107	-0.219123	0.267279	1.41938
AT3G58820	UC	-0.0842489	-0.441142	-1.92257	-1.13869	0.919285	0.782158	2.39275	-0.363357	-0.204332	-0.0349604	2.39275
AT1G30490	UC	0.356151	0.856419	-0.675875	0.41304	1.57748	1.57844	1.56765	-0.142777	-0.0711683	0.0399775	1.56765
AT2G48030	UC	-2.11324	-2.26479	-5.13004	-2.33225	0.513209	0.293773	3.8385	0.0305393	-0.173771	0.286097	3.8385
AT1G67250	UC	3.08005	3.25911	2.75219	2.57266	4.38681	4.58497	1.77868	0.137041	0.01067	1.02585	1.77868
AT4G15230	UC	-2.92579	-2.24969	-6.60643	-2.70996	1.31551	1.3342	5.04817	-0.646449	-0.582966	-0.293429	5.04817
AT5G11640	UC	1.18811	1.11389	0.245661	0.0183914	2.6218	2.60044	2.45832	0.151608	0.00883006	0.869214	2.45832
AT1G14180	UC	-3.45512	-2.38734	-4.82046	-3.24294	-0.321046	-0.58515	4.16257	-0.488304	-0.522967	-0.25707	4.16257
AT2G04170	UC	-4.9385	-2.20342	-4.9385	-4.9385	1.11744	1.36933	10.1426	-0.0841559	-0.00711178	0.050599	10.1426
AT1G31040	UC	-1.98691	-2.8273	-5.26043	-2.94743	0.239415	0.516114	4.51679	-0.193036	-0.116327	0.124853	4.51679
AT3G61550	UC	-2.06363	-1.38092	-3.81404	-1.32074	1.69653	1.09758	3.88985	0.510132	0.0465271	1.4796	3.88985
AT5G55280	UC	2.81262	2.91502	2.06504	1.97176	3.18593	3.20336	1.12888	0.233288	-0.0778468	0.518707	1.12888
AT5G53890	UC	0.921746	0.769853	0.430543	0.610281	1.71102	1.46622	1.0261	-0.30127	-0.245976	-0.159777	1.0261
AT2G03420	UC	-0.995286	-0.912185	-4.92008	-3.05373	0.923151	1.07036	5.35756	-0.606661	-0.62638	-0.0390915	5.35756
AT5G67110	UC	-2.30592	-0.859009	-4.05633	-4.05633	1.1322	0.645822	8.89555	-0.529864	-0.710713	0.0142583	8.89555
AT1G69330	UC	-0.861592	-0.714221	-4.54223	-1.38223	1.00006	1.37541	3.63965	-0.278237	-0.262128	-0.0150901	3.63965
AT5G18930	UC	-0.780856	-1.07701	-4.36997	-4.36997	0.555426	-0.368296	8.44995	0.774558	0.239429	0.531947	8.44995
AT4G39920	UC	-0.94975	-1.74433	-2.20019	-2.02332	1.22674	0.872437	3.40477	0.72741	0.020379	1.13425	3.40477
AT1G77590	UC	-2.5811	-1.96927	-3.0464	-3.62507	1.64168	1.46888	5.08281	-0.539474	-0.498817	-0.289267	5.08281
AT4G02130	UC	-2.32921	-4.02357	-5.19818	-3.98217	0.52103	0.719452	6.19629	0.0394136	-0.271915	0.0219203	6.19629
AT1G60700	UC	-0.376974	-1.02648	-1.79261	-0.276026	0.980841	1.24076	1.95736	-0.453231	-0.222458	0.0230816	1.95736
AT4G16850	UC	0.629059	0.342598	-0.47767	-0.353018	1.41337	1.68869	1.97493	-0.410617	-0.0546664	-0.258721	1.97493
AT5G19570	UC	2.22134	2.43116	0.745197	1.30456	2.95258	2.33343	1.61623	1.09196	1.76486	2.26341	1.61623
AT5G59320	UC	-2.07135	-0.143724	-3.43669	-3.43669	3.23092	2.84236	10.4452	1.58939	0.917309	1.28661	10.4452
AT5G02370	UC	-0.946559	-0.796405	-1.71677	-1.85383	0.895764	0.587836	2.60697	-0.322513	-0.404388	-0.0864015	2.60697
AT4G15802	UC	2.45591	2.30518	1.77473	1.79144	3.74365	3.85807	1.97625	-0.353264	-0.289112	0.167497	1.97625
AT2G19110	UC	-2.4108	-1.86491	-6.60773	-3.67884	0.659217	0.771803	5.49389	-0.542006	-0.564071	-0.53221	5.49389
AT2G30575	UC	-2.00986	-2.73373	-5.59898	-3.28598	0.75978	0.558868	5.14238	-0.553818	-0.498623	-0.222365	5.14238
AT2G20850	UC	-2.67686	-2.95857	-5.69365	-2.89587	1.25213	1.30318	5.28837	-0.662543	-0.479093	-0.372906	5.28837
AT3G15710	UC	0.157336	0.421992	-0.850192	-0.522563	2.92493	2.70299	3.53582	-0.525788	-0.342392	0.164253	3.53582
AT5G05830	UC	0.762606	0.290568	-1.0696	-0.389859	1.35848	1.06881	1.95014	0.318623	0.162653	1.2373	1.95014
AT4G38620	UC	-2.64816	-4.39857	-4.39857	-4.39857	-0.473811	-0.314744	7.89396	0.292737	0.338186	0.751828	7.89396
AT1G79260	UC	0.558257	0.889537	-1.78336	-0.759488	2.90254	2.88076	4.22158	0.023133	0.0688327	1.09973	4.22158
AT2G20680	UC	-1.05759	-1.578	-2.78146	-1.76571	0.478849	1.01389	3.06446	-0.313077	-0.172602	0.435395	3.06446
AT3G27180	UC	1.51854	1.75889	0.980097	1.18827	3.08539	2.8972	1.86342	-0.0547101	0.0184602	0.241602	1.86342
AT2G18730	UC	-2.62845	-1.78587	-5.33273	-5.33273	-0.299224	-0.173643	9.03156	-0.438296	-0.457182	-0.295484	9.03156
AT5G14840	UC	4.89979	4.85355	3.28666	4.27594	7.6564	7.78692	3.80643	0.455556	0.465779	1.62078	3.80643
AT5G51670	UC	-1.52694	-2.06539	-2.66433	-2.69357	0.291361	-0.517998	2.86633	-0.273129	-0.350695	0.169932	2.86633
AT1G80270	UC	2.23721	2.02454	1.1844	1.36283	2.85389	2.95434	1.58559	-0.313089	-0.172135	0.207272	1.58559
AT2G41475	UC	-1.61219	-0.769607	-4.31646	-2.73894	3.4214	3.56221	7.65752	0.0511476	-0.138088	1.05437	7.65752
AT1G26690	UC	2.04953	0.965745	0.406923	0.855605	2.29442	2.56404	1.76045	-0.238221	-0.0431757	0.102479	1.76045
AT2G31150	UC	2.0793	2.34569	1.16771	1.73873	3.82217	4.0443	2.41515	-0.351249	-0.140264	-0.115088	2.41515
AT1G13030	UC	1.02634	0.912375	0.53923	0.201761	1.92687	1.90241	1.49729	-0.0474478	-0.0609661	0.162264	1.49729
AT2G29660	UC	1.35537	1.31226	0.620095	0.880131	2.22071	2.06087	1.35404	0.474862	0.122307	0.684638	1.35404
AT5G15520	UC	1.52193	1.84804	0.337336	0.227728	2.82042	3.00498	2.62217	-0.229024	-0.306014	0.354955	2.62217
AT4G29520	UC	1.42415	1.59883	-0.141376	0.444903	3.70779	4.01739	3.68071	-0.326938	-0.363912	0.37928	3.68071
AT5G20500	UC	2.94274	2.99969	2.51745	2.64182	4.54878	4.50094	1.89912	-0.00392934	0.378696	1.41402	1.89912
AT2G04650	UC	-1.5957	-2.20017	-2.66021	-2.13575	0.237604	0.489367	2.86528	-0.573569	-0.288544	-0.291803	2.86528
AT2G28190	UC	4.83469	4.58485	4.17367	4.45951	5.67592	5.63964	1.28143	1.03181	0.528296	1.48408	1.28143
AT2G19250	UC	1.05108	1.41823	0.33486	0.770289	1.90141	1.93812	1.31211	-0.16199	-0.149139	-0.0843087	1.31211
AT5G59840	UC	1.62306	1.69808	0.502885	0.489503	2.32509	2.28418	1.77852	0.129613	0.0719258	0.33764	1.77852
AT4G00480	UC	-2.58421	-2.42324	-5.28849	-1.75438	1.84252	1.95169	4.68892	-0.208997	-0.0497957	0.455539	4.68892
AT5G23550	UC	1.08489	1.20262	0.304313	1.08124	1.79352	2.27252	1.2716	-0.186569	-0.0577864	0.197075	1.2716
AT3G50700	UC	-0.793798	-1.10104	-1.85767	-2.55813	0.0964492	0.493349	2.58565	-0.463684	-0.340159	0.0796461	2.58565
AT1G16560	UC	3.45996	3.09901	2.7576	3.1686	4.31165	4.49697	1.37861	-0.0995682	-0.00352263	0.0241295	1.37861
AT1G15120	UC	4.03481	3.89464	3.25511	3.60356	5.39266	5.4574	1.93489	0.179318	0.419758	1.28206	1.93489
AT4G17720	UC	0.173322	0.250673	-0.301063	-0.468584	1.87836	1.98598	2.31216	-0.51946	-0.441009	-0.205724	2.31216
AT4G39150	UC	-1.96097	-0.99537	-5.11183	-0.979413	2.55587	2.49311	4.50391	-0.135841	-0.286914	0.216041	4.50391
AT1G05620	UC	1.19681	1.19811	0.136569	-0.00441256	3.28547	3.26005	3.1843	-0.270081	-0.502955	0.0485322	3.1843
AT4G39170	UC	1.40232	0.896934	0.649516	0.481678	2.40084	2.32507	1.7581	-0.225887	-0.22546	-0.153513	1.7581
AT3G62110	UC	1.11371	0.519702	0.351928	0.195268	1.5325	1.65485	1.28247	-0.384699	-0.425636	-0.253787	1.28247
AT3G16570	UC	1.65148	1.34451	0.558766	1.01871	1.94462	1.92488	1.09004	0.156644	-0.143039	0.432364	1.09004
AT5G18460	UC	-2.26917	-1.96146	-3.5196	-3.00217	0.927992	0.930998	4.37483	-0.369258	-0.282231	0.273827	4.37483
AT1G55740	UC	-0.797388	-1.57556	-5.46606	-2.41699	1.19193	1.39369	4.794	-0.43583	-0.548389	-0.15867	4.794
AT3G51670	UC	-2.13416	-2.95236	-5.00314	-5.00314	2.41677	2.6564	11.5113	-0.513748	-0.521418	0.173769	11.5113
AT3G05180	UC	-0.488469	-0.0280574	-1.32055	-1.64436	1.43047	1.16463	2.84567	-0.340709	-0.462958	-0.04334	2.84567
AT4G04925	UC	2.36518	2.8663	1.99429	2.20197	3.56401	3.41748	1.35567	1.08753	0.606297	1.36763	1.35567
AT2G36050	UC	-2.81498	-2.65126	-4.18032	-2.6028	-0.618494	-0.207108	3.53745	0.396282	0.134297	0.90438	3.53745
AT2G18230	UC	-0.797251	-1.63784	-4.9308	-4.9308	1.46893	0.956648	10.1212	-0.527135	-0.698726	-0.542706	10.1212
AT5G36890	UC	-0.896225	-1.05139	-1.68103	-1.71701	0.462597	0.398354	2.13217	-0.465028	-0.411882	-0.322732	2.13217
AT5G10080	UC	0.495148	0.719371	-0.68305	-0.0990881	1.05793	1.10661	1.41964	-0.286906	-0.356919	-0.0256632	1.41964
AT4G23710	UC	2.30086	2.37248	1.0607	1.48995	3.24896	3.38185	1.99033	-0.220468	-0.133757	0.724983	1.99033
AT2G45100	UC	0.311458	0.393022	-0.665888	0.210535	1.27484	1.18001	1.35736	-0.293865	-0.23628	-0.244846	1.35736
AT2G45680	UC	-1.21911	-1.93685	-4.36997	-4.36997	-0.615291	-0.64722	7.60769	0.290367	-0.0529261	0.0484852	7.60769
AT1G12240	UC	-0.941235	-1.2536	-3.51781	-3.54705	1.9248	1.81494	5.69256	-0.197925	-0.295159	-0.137796	5.69256
AT1G01050	UC	3.74153	3.55798	3.32435	3.41677	4.79118	4.80436	1.37554	-0.321592	-0.0992052	-0.00997059	1.37554
AT4G12080	UC	0.487732	0.294109	-0.494296	0.365738	1.96861	1.751	1.84111	-0.029569	-0.173839	0.558818	1.84111
AT2G45990	UC	1.12549	1.28216	0.256787	0.465513	1.68325	1.77892	1.33626	-0.417695	-0.439148	-0.0311176	1.33626
AT4G15640	UC	1.88737	1.8553	1.00811	1.49221	2.59634	2.60834	1.28593	-0.164259	-0.00642613	0.158017	1.28593
AT5G58030	UC	2.44886	2.43916	1.89241	2.1055	3.19661	3.12522	1.11208	0.0849526	0.353617	0.808495	1.11208
AT2G30340	UC	-0.611131	-1.39319	-2.48383	-4.37783	1.47387	1.39045	5.24198	0.748723	0.330503	0.701907	5.24198
AT4G30800	UC	-0.10905	0.478021	-1.23117	-0.405678	1.6743	1.78262	2.52473	-0.474423	-0.144018	0.216149	2.52473
AT1G60770	UC	2.63586	2.64597	2.34072	2.09779	3.8636	4.02984	1.6791	0.231519	0.113589	0.566125	1.6791
AT5G12930	UC	-1.37455	-0.0307024	-1.03175	-1.51438	1.07014	1.10284	2.37375	-0.263485	-0.311988	-0.18835	2.37375
AT3G49250	UC	-2.13448	-2.5153	-5.98239	-5.98239	1.081	1.20921	11.0931	0.282249	0.122745	0.391407	11.0931
AT2G16780	UC	2.4216	2.09038	1.71695	2.10335	3.5581	3.54177	1.58046	-0.34738	-0.229352	-0.256988	1.58046
AT1G62660	UC	-1.95192	-1.11808	-5.71861	-3.06505	1.43311	1.03219	5.44788	0.625	0.450584	0.747628	5.44788
AT2G33840	UC	1.90692	2.23518	1.64247	1.82286	3.433	3.30391	1.5877	0.335517	0.314378	0.619518	1.5877
AT1G44780	UC	0.677838	0.759403	0.0921625	-0.0330156	1.00422	1.38377	1.14536	0.098437	0.033079	0.0525859	1.14536
AT2G03680	UC	4.3476	4.03295	3.16637	3.31487	5.76651	5.43418	2.32045	-0.224936	0.237973	1.02169	2.32045
[truncated: 3,117 more rows]

## Sheet: Cvi C4,5 & H3K9me3
Supplementary Dataset S11. Quantification of expression levels and enrichment of H3K4me3 and H3K9me3 in cluster C4 and C5 genes.
Cvi cluster C4 and C5 genes categorized by H3K9me3 status
		Expression level (Log2(nRPKM))							Histone Enrichment (CPM)
GeneID	Criteria	FH_1	FH_2	AR_1	AR_2	GS_1	GS_2	Log2(Fold Change(GS/AR))	H3K9me3_FH	H3K9me3_AR	H3K9me3_GS	Log2(GS/AR)
AT1G01430	ND	1.19022	0.54949	-0.800993	-0.671923	2.78448	1.99419	3.2967	-0.287806	-0.312475	-0.27887	3.2967
AT1G20450	ND	3.49863	3.73057	-1.31564	-1.31564	4.6877	2.70705	9.27555	-0.109685	-0.322387	-0.288072	9.27555
AT5G03010	ND	-1.51297	-2.22887	-4.1971	-4.1971	-0.140549	-0.687979	7.68745	0.0520122	0.131491	0.284086	7.68745
AT3G45420	ND	-0.0286669	-0.0647018	-2.02943	-1.64635	-0.0711207	0.158492	1.92967	-0.268946	-0.20682	-0.300424	1.92967
AT1G63220	ND	0.626206	-0.893464	-4.55469	-4.55469	0.596072	-1.00503	8.48381	-0.327233	-0.400167	-0.297359	8.48381
AT5G40230	ND	0.00393481	0.933626	-3.66943	-3.66943	-1.31013	-0.430923	6.63848	-0.795577	-0.721456	-0.854261	6.63848
AT1G61230	ND	0.0516046	-1.50612	-3.72058	-3.72058	-0.377498	0.0849021	7.4514	-0.688178	-0.522447	-0.750997	7.4514
AT1G69700	ND	-0.528476	-2.23362	-4.20184	-4.20184	0.900178	0.930622	9.05469	-0.547049	-0.371915	-0.417698	9.05469
AT2G16140	ND	1.18374	0.62734	-0.461052	-0.769238	0.741358	0.543832	1.23379	-1.09793	-0.990079	-1.11808	1.23379
AT5G02790	ND	2.83305	1.99553	-3.36385	-3.36385	4.85176	4.67456	12.102	-0.481355	-0.497198	-0.313168	12.102
AT4G39150	ND	-0.187237	-1.1499	-5.17603	-2.68931	1.9531	1.28835	5.54024	0.0129803	-0.0893351	-0.114842	5.54024
AT1G36060	ND	5.82326	5.23362	3.63038	2.72418	4.80876	4.76002	1.49431	0.367927	0.208595	0.143239	1.49431
AT1G76690	ND	-0.482456	-2.15794	-2.8361	-4.92892	0.875496	-0.059276	4.57031	-0.727578	-0.72839	-0.833318	4.57031
AT4G32212	ND	3.72565	3.38787	2.29226	1.60353	2.31331	2.4969	0.375573	-0.381659	-0.6294	-0.594576	0.375573
AT2G08100	ND	4.24848	4.03464	0.555355	0.0934214	3.63316	3.48903	3.27761	-0.220466	0.089325	-0.35477	3.27761
AT2G43560	ND	-0.324633	-1.19835	-4.94032	-2.83958	0.945547	-0.222535	4.57353	-0.200105	-0.269203	-0.230964	4.57353
AT1G15830	ND	4.34185	4.2504	2.97724	1.91314	4.19157	4.72201	1.93472	0.0242482	0.0589529	0.0320479	1.93472
AT5G14810	ND	2.38941	2.19583	1.07199	0.328272	0.918556	1.40938	0.393355	0.0448275	-0.444898	-0.371064	0.393355
AT1G55740	ND	-0.930857	-0.844	-3.61498	-3.61498	1.6286	1.49053	9.11548	-0.384318	-0.568608	-0.277542	9.11548
AT2G43290	ND	1.50289	1.36017	-0.396935	-0.644159	1.44303	0.636883	1.63063	0.579818	-0.306428	0.167228	1.63063
AT4G22000	ND	5.2888	4.966	2.54589	3.65703	5.75441	5.99554	2.64971	0.476785	0.611267	0.75906	2.64971
AT2G24230	ND	1.49535	0.361338	-1.30515	-1.39884	0.890968	1.26007	2.51924	-0.461095	-0.561672	-0.286423	2.51924
AT5G19530	ND	1.94794	0.944846	-4.65012	-4.65012	2.38152	2.21454	10.9168	0.292876	0.127545	0.222064	10.9168
AT5G02940	ND	2.39483	2.6175	1.10412	1.59085	2.90121	3.05087	1.61063	-0.546131	-0.506812	-0.54647	1.61063
AT5G09670	ND	2.93366	1.86037	-1.03618	-1.027	1.05242	0.388032	1.86224	-0.201762	-0.295104	-0.47997	1.86224
AT5G52547	ND	-0.585217	-0.645743	-2.23843	-1.61485	0.151804	0.527346	2.38676	-0.859014	-0.695397	-0.788854	2.38676
AT5G40080	ND	2.00397	2.29921	0.792858	0.543324	2.59098	2.59296	1.91184	-0.216683	-0.0612948	0.329941	1.91184
AT1G63320	ND	-1.63463	-1.8311	-2.92858	-3.8346	-0.637951	-0.984148	2.76551	-0.951086	-0.951337	-1.08551	2.76551
AT1G15380	ND	2.81965	3.91084	0.629917	-0.276107	1.40833	1.17672	1.20045	-0.142922	-0.557713	-0.387683	1.20045
AT1G17560	ND	-1.29134	-2.56284	-5.61285	-2.96602	0.600139	0.0681658	4.47844	-0.566673	-0.437692	-0.661594	4.47844
AT2G25590	ND	-0.550002	-1.4041	-5.36427	-5.36427	-1.41388	-1.10316	8.0099	-0.501191	-0.478351	-0.58175	8.0099
AT3G60540	ND	-0.678866	-1.93531	-4.54352	-4.54352	-0.539078	-1.07613	7.63611	-0.421817	-0.62716	-0.696267	7.63611
AT1G23750	ND	3.63799	3.11468	1.58056	1.79052	3.887	3.78884	2.12047	-0.00164482	-0.260123	-0.10487	2.12047
AT2G24170	ND	5.16983	3.09826	0.181036	2.48764	6.71665	5.90697	5.10186	-0.422056	-0.495953	-0.479009	5.10186
AT1G20440	ND	1.31547	1.01311	-3.75326	-3.75326	4.64883	3.89021	12.045	-0.393939	-0.454617	-0.0403115	12.045
AT3G61460	ND	0.942075	-1.0951	-2.57798	-1.62877	1.13362	0.448252	3.01847	0.351144	0.67091	1.39558	3.01847
AT4G26795	ND	0.00393481	0.148999	-3.66943	-3.66943	1.72347	1.32297	9.14709	-0.382117	-0.249843	0.0162211	9.14709
AT1G19850	ND	2.66999	2.49345	-2.61498	0.306951	4.505	4.67763	5.41246	-0.466659	-0.590973	-0.55191	5.41246
AT1G78040	ND	4.64506	4.33004	2.89569	3.09598	4.68666	4.38872	1.50181	1.65324	0.618818	2.07146	1.50181
AT2G29390	ND	0.75616	-0.0458119	-3.49789	-3.48904	-0.594595	-1.24411	2.74433	-0.0860183	-0.416031	-0.520933	2.74433
AT1G65200	ND	1.60041	2.08572	0.498827	0.236591	1.1106	1.54275	0.945968	-0.407905	-0.341348	-0.49251	0.945968
AT5G06150	ND	-0.560499	-0.971654	-2.03583	-3.88888	1.26188	0.755914	4.37373	-0.298362	0.0844995	-0.411639	4.37373
AT5G61430	ND	0.472898	0.424561	-4.74353	-4.74353	-1.27979	-2.55134	6.76271	-0.431884	-0.592729	-0.503556	6.76271
AT2G22960	ND	1.63279	1.15382	-2.87231	-2.87231	0.772507	0.0328244	7.15996	-0.532665	-0.645816	-0.68638	7.15996
AT1G77490	ND	0.635925	0.947798	-0.282701	-0.524713	1.95024	1.5379	2.26242	-0.408885	-0.34827	-0.442247	2.26242
AT4G27270	ND	-2.4499	-3.85418	-5.56581	-6.77141	-0.659438	-1.01917	6.3559	-0.292794	-0.398399	-0.196493	6.3559
AT3G59480	ND	-1.11285	-1.69688	-4.3051	-4.3051	-1.04846	-0.71599	7.27712	-0.731475	-0.598421	-0.865625	7.27712
AT3G25560	ND	-0.476394	-0.978173	-4.14976	-4.14976	0.267146	0.0867313	8.23804	-0.639989	-0.637008	-0.681937	8.23804
AT5G54850	ND	-2.41418	-3.55673	-5.98146	-5.98146	-0.818759	-1.11181	8.95891	-0.427432	-0.512864	-0.318669	8.95891
AT3G24750	ND	4.07327	3.5637	-0.995462	-0.995462	0.986706	0.205029	5.11695	-0.447457	-0.505773	-0.4973	5.11695
AT1G07750	ND	1.27969	1.14026	0.215962	0.432155	2.3875	1.87027	1.82204	-0.22676	-0.477425	-0.391193	1.82204
AT2G44450	ND	0.307681	-0.759089	-4.90875	-4.90875	0.504274	-0.401305	8.96696	-0.452505	-0.63882	-0.665124	8.96696
AT5G18310	ND	2.81628	2.33458	1.18911	1.356	2.97122	3.1028	1.74932	-0.0677195	-0.446831	0.0824451	1.74932
AT5G38590	ND	-0.245744	-0.773348	-0.799532	-1.85085	0.445799	0.367779	1.62464	-0.318824	-0.295829	-0.311887	1.62464
AT2G07170	ND	0.552739	-0.147171	-3.63195	-3.63195	0.474875	0.390733	7.95945	-0.547993	-0.49313	-0.593522	7.95945
AT1G56612	ND	-0.72698	-1.59075	-2.56529	-3.11695	0.0413698	-0.55318	2.68526	-0.163451	0.027791	-0.0886461	2.68526
AT1G78680	ND	-0.467507	-0.990971	-4.6522	-4.6522	0.780669	-0.749604	8.79437	-0.526348	-0.553377	-0.503355	8.79437
AT2G18950	ND	7.36435	6.69741	4.49798	4.62486	5.01303	5.24583	0.543064	-0.27825	-0.378116	-0.412653	0.543064
AT1G15825	ND	1.34863	0.390808	-0.968937	-1.53056	0.00130305	-0.437548	1.02352	0.299624	0.504611	0.089845	1.02352
AT2G41540	ND	3.64727	3.00338	0.584363	0.275872	3.1092	2.49465	2.38471	-0.284098	-0.541342	-0.495203	2.38471
AT1G53070	ND	0.266702	-0.453462	-3.06168	-3.06168	3.09274	2.11028	9.69833	-0.182438	-0.209286	0.229442	9.69833
AT1G08920	ND	4.06159	4.22388	-1.62914	0.677462	3.46043	2.39355	3.53291	-0.0438281	-0.516121	-0.352216	3.53291
AT1G70550	ND	-0.551156	-1.68206	-5.16684	-5.16684	0.00769332	0.0686369	9.145	-0.387486	-0.511637	-0.490706	9.145
AT5G66310	ND	1.55297	0.691521	-1.41626	-2.11947	1.39236	1.39531	3.18858	-0.403509	-0.462573	-0.456446	3.18858
AT5G23920	ND	-1.13574	-1.35084	-5.16927	-5.16927	-0.966843	-1.98124	7.661	-0.0463764	-0.149501	-0.201931	7.661
AT3G15350	ND	3.34429	2.99929	-1.55988	-1.55988	4.70386	4.63091	10.1866	-0.649308	-0.646952	-0.558544	10.1866
AT5G44560	ND	1.40651	-0.095534	-1.66565	-1.65656	2.72893	2.89726	4.59772	-0.607248	-0.497059	-0.357223	4.59772
AT1G68540	ND	-0.79603	-1.14981	-1.61225	-2.31546	-0.113901	0.37727	2.12697	-0.424764	-0.486564	-0.524199	2.12697
AT2G07680	ND	5.58807	5.12234	3.64807	3.20079	4.4576	4.45345	0.97221	-0.58364	-0.505595	-0.709334	0.97221
AT3G29760	ND	-0.349243	-0.101924	-3.67763	-3.67763	2.33234	2.1174	9.86104	-0.719484	-0.70127	-0.547589	9.86104
AT1G34340	ND	0.405028	-1.17118	-4.45489	-4.45489	-0.119996	-0.375712	8.1155	-0.0647463	-0.204924	-0.214646	8.1155
AT4G10120	ND	1.98779	1.30803	-0.708121	-0.471853	-0.193897	0.235452	0.603898	-0.529345	-0.536441	-0.628756	0.603898
AT1G62950	ND	-0.850578	-2.2034	-4.41786	-4.41786	-0.215433	-0.612381	7.90965	-0.453203	-0.550044	-0.583806	7.90965
AT5G47180	ND	4.07416	3.20985	2.37745	1.78913	4.2253	3.90637	1.98823	-0.260906	-0.370292	-0.410615	1.98823
AT2G24762	ND	3.78827	2.55491	-1.5795	0.110992	2.68225	2.87609	3.44938	0.0796316	-0.456188	-0.327685	3.44938
AT3G24460	ND	-1.91154	-1.53707	-6.09624	-6.09624	-2.3849	-2.76177	7.39195	-0.576523	-0.581359	-0.648528	7.39195
AT1G62910	ND	0.291226	-0.397007	-2.03379	-1.37387	0.597151	0.561532	2.3289	-0.258602	-0.0323144	-0.246238	2.3289
AT1G30660	ND	-1.28951	-1.33574	-5.15417	-5.15417	-1.04734	-1.19028	7.92969	-0.415262	-0.479248	-0.506336	7.92969
AT3G03770	ND	3.79672	3.10769	1.47676	0.61801	2.76856	2.59345	1.5532	-0.489666	-0.493205	-0.574245	1.5532
AT3G08920	ND	1.38476	1.01552	0.30402	0.361894	1.82345	1.6308	1.39533	0.2336	0.153273	0.586027	1.39533
AT5G23060	ND	-1.86015	-1.93605	-2.69122	-4.54427	0.606494	-0.550683	4.13236	-0.619657	-0.585369	-0.594947	4.13236
AT4G22010	ND	2.22302	1.54334	-1.27278	-0.994312	3.51407	3.15345	4.52125	-0.0287252	-0.261455	-0.0110118	4.52125
AT1G04040	ND	3.03447	2.44153	1.51192	1.5005	4.73666	3.54457	2.73608	-0.415792	-0.383521	-0.219864	2.73608
AT1G07260	ND	0.255081	0.0538627	-0.534929	-1.15261	0.427091	0.794348	1.42413	0.0973794	0.225746	0.4309	1.42413
AT5G02970	ND	-0.48387	0.0703375	-4.34853	-4.34853	-0.637195	-1.2671	7.27875	-0.321024	-0.377792	-0.216597	7.27875
AT1G29950	ND	2.07737	2.23695	1.36646	1.32714	2.73913	2.89894	1.43908	-0.295649	-0.294801	-0.0594409	1.43908
AT4G39640	ND	0.398357	-0.129882	-4.54875	-4.54875	-1.24825	-2.98937	6.43654	-0.551659	-0.653054	-0.750455	6.43654
AT1G80800	ND	-0.0763978	-0.149761	-4.10993	-1.0679	2.2346	1.97448	4.27979	-0.295031	-0.380497	-0.434223	4.27979
AT3G17340	ND	3.23211	3.33006	1.97358	1.87989	4.61287	4.19182	2.57346	-0.538038	-0.486887	-0.595282	2.57346
AT5G15970	ND	0.0929674	0.601916	-4.41214	-4.41214	1.17924	-0.278592	8.97734	-0.18193	-0.599207	-0.501214	8.97734
AT5G57700	ND	0.651769	-0.528815	-3.2998	-3.2998	2.33507	2.11101	9.47486	-0.477856	-0.632288	-0.575476	9.47486
AT1G67950	ND	-0.298541	-0.720682	-2.91616	-2.67623	0.378116	0.380775	3.2812	-0.20543	-0.077443	-0.0638099	3.2812
AT5G64550	ND	1.53567	0.505882	-3.23603	-1.73717	-0.733243	-0.187759	1.97443	-0.443785	-0.43834	-0.584432	1.97443
AT3G42052	ND	2.28782	2.08842	0.409293	0.042278	3.04452	2.71906	2.64277	0.32042	0.47918	0.620491	2.64277
AT2G24020	ND	2.99621	2.71134	1.54225	1.74047	3.60252	3.35913	1.80555	-0.119442	-0.241964	0.0990437	1.80555
AT5G56540	ND	3.37309	3.76924	-1.5093	-2.02992	1.06986	-1.89203	2.29343	0.3548	-0.254979	-0.235729	2.29343
AT2G24440	ND	0.197167	-0.558969	-3.4762	-3.4762	1.44093	1.294	8.77494	-0.375527	-0.514449	-0.563433	8.77494
AT2G43490	ND	-0.0784543	-0.28805	-1.24794	-4.03002	1.53462	1.64184	3.9565	-0.606178	-0.566271	-0.548373	3.9565
AT1G61180	ND	1.83031	1.47233	0.434733	0.492608	1.85869	1.94313	1.43594	-0.322004	-0.284603	-0.282759	1.43594
AT1G65370	ND	2.2769	1.40081	-2.49023	0.156601	3.7955	3.71967	4.75859	-0.523977	-0.627291	-0.595011	4.75859
AT5G03830	ND	2.39813	1.86122	-4.55618	-2.06946	2.49485	2.37904	5.70051	0.0243749	-0.034282	-0.00381382	5.70051
AT2G15030	ND	0.896649	0.814738	-0.40124	-0.915094	0.0488124	-0.0120417	0.619683	0.0272352	-0.0420713	-0.258466	0.619683
AT4G14560	ND	-1.07623	0.515794	-2.96899	-2.96899	2.30792	2.49582	9.31751	0.0176971	-0.109859	0.0506534	9.31751
AT5G51600	ND	3.45206	2.98528	1.97872	-0.499504	5.38636	5.86613	4.84443	-0.525069	-0.50904	-0.600877	4.84443
AT5G49780	ND	-1.42482	-1.52793	-4.29891	-4.29891	1.31871	1.2583	9.53635	-0.0728001	-0.30576	-0.254363	9.53635
AT5G23870	ND	3.24495	2.97908	0.37086	0.37086	4.7267	3.60937	7.78957	-0.476839	-0.504805	-0.43379	7.78957
AT2G45900	ND	-1.35487	-2.73425	-6.12199	-6.12199	-1.01998	-1.08613	9.00552	-0.568215	-0.571107	-0.78529	9.00552
AT1G50110	ND	1.27889	0.781742	0.126599	-0.590465	1.64488	1.59845	1.80032	-0.426313	-0.436736	-0.392697	1.80032
AT3G57965	ND	1.74294	1.18521	-0.398323	-0.100027	2.03158	1.45037	2.07661	-0.680108	-0.605885	-0.776556	2.07661
AT2G38180	ND	2.50551	1.58066	-0.193849	-0.294866	0.756765	0.533862	0.872541	0.0703088	-0.170199	0.00382134	0.872541
AT1G06573	ND	1.37949	2.53995	0.0909163	-1.08148	2.8316	2.37793	3.17584	1.8262	0.972861	1.62955	3.17584
AT2G44460	ND	1.08697	0.545556	-2.49216	-4.0575	2.27123	2.30814	6.22161	-0.292439	-0.372936	-0.337096	6.22161
AT4G18375	ND	-0.609483	-1.80335	-2.42222	-3.14837	0.368993	0.27182	3.36437	-0.570893	-0.494443	-0.609124	3.36437
AT3G28153	ND	5.02898	4.87865	4.0623	3.62732	5.23009	5.51306	1.48326	0.0152439	0.052757	0.0001594	1.48326
AT3G09745	ND	2.81226	1.24595	-1.31293	-2.09053	1.92758	2.11947	3.9119	1.92399	1.08708	0.467485	3.9119
AT1G73660	ND	1.11565	0.903165	0.568163	0.130988	1.68941	1.52356	1.21349	-0.302767	-0.333139	-0.290921	1.21349
AT4G31060	ND	-0.513369	-0.845762	-2.87967	-2.30278	-0.951706	-0.818056	1.71612	-0.481443	-0.602113	-0.622596	1.71612
AT2G31900	ND	2.41705	1.53902	-2.48712	-2.48712	1.94958	2.02032	8.38704	-0.403552	-0.380662	-0.426988	8.38704
AT5G13690	ND	4.18852	3.7251	3.01727	3.00706	4.41569	4.60663	1.46024	-0.375464	-0.428542	-0.431215	1.46024
AT2G25737	ND	3.08729	2.28429	-0.867632	-1.78984	0.314697	-0.3783	1.2741	-0.0526984	-0.198922	-0.15709	1.2741
AT4G03070	ND	4.13822	3.36339	1.27429	1.28298	3.62206	3.50579	2.43029	-0.16218	-0.302921	0.0294451	2.43029
AT5G59750	ND	-0.249955	-0.285989	-1.79705	-1.78755	-0.150841	-0.0512149	1.72671	-0.144066	-0.286741	-0.232346	1.72671
AT2G21260	ND	1.41006	2.29715	-3.03641	-3.03641	0.30667	0.957182	7.57175	0.150518	0.0635663	0.28216	7.57175
AT4G22758	ND	-1.88682	-1.36488	-5.4541	-5.4541	-1.14045	-1.9867	7.84099	0.281504	-0.370083	0.305021	7.84099
AT5G57240	ND	3.5208	3.55056	1.77405	1.07121	2.57679	2.20086	0.900529	0.262764	-0.377343	0.124495	0.900529
AT5G20830	ND	4.3275	4.21209	2.41919	1.66543	2.74382	2.88782	0.6992	-0.336977	-0.375549	-0.531319	0.6992
AT1G02260	ND	1.14227	1.09045	-0.0847176	-0.102955	1.32188	1.16189	1.31684	-0.209342	-0.284502	-0.392962	1.31684
AT1G61490	ND	-0.506232	-0.205158	-2.25452	-2.00439	0.0146926	0.124663	2.24251	-0.596453	-0.582886	-0.71726	2.24251
AT5G14880	ND	-0.114624	-0.885324	-3.4092	-2.8738	1.09368	0.972417	4.51705	-0.468277	-0.509343	-0.49636	4.51705
AT5G15460	ND	7.26086	6.34592	5.05142	4.64194	7.18466	6.95525	2.20386	-0.26621	-0.253886	-0.160053	2.20386
AT1G49730	ND	1.30609	0.235276	-1.62562	-2.57617	1.51761	0.993207	3.39723	-0.389055	-0.485766	-0.250802	3.39723
AT4G03340	ND	0.764855	0.480816	-1.9263	-2.76341	0.382438	0.140398	2.68211	-0.392615	-0.269434	-0.35283	2.68211
AT4G12910	ND	-0.0164069	-0.852911	-5.36681	-5.36681	1.07887	0.632326	10.1993	-0.550889	-0.478384	-0.22359	10.1993
AT1G61500	ND	1.57218	1.04194	0.130919	-0.344332	2.21601	2.12801	2.29453	-0.586736	-0.43685	-0.529433	2.29453
AT1G05490	ND	-0.391714	-0.901281	-5.46045	-5.46045	-2.07602	-2.98962	6.80051	-0.680025	-0.619049	-0.914756	6.80051
AT1G24095	ND	2.12067	1.40575	-0.134224	-0.00680833	1.66593	1.75215	1.79436	-0.0103923	-0.049501	0.214355	1.79436
AT4G16265	ND	-0.279287	-0.456955	-4.66463	-3.09242	0.135127	0.0531594	4.59812	-0.248974	-0.23486	-0.203025	4.59812
AT5G25820	ND	1.48875	1.3203	-0.885586	-1.38558	-0.0278318	-0.0573834	1.08208	-0.1775	-0.237982	-0.356331	1.08208
AT4G15165	ND	-1.38714	-2.04677	-4.26123	-4.26123	-0.582765	-1.0732	7.30385	-0.335068	-0.164525	-0.349476	7.30385
AT5G44980	ND	-1.04939	-2.65819	-5.08292	-5.08292	0.16066	-0.347455	8.94716	-0.239204	-0.497153	-0.575494	8.94716
AT5G09530	ND	8.03071	7.95038	1.35515	0.473797	3.36917	2.96368	2.5479	-0.285659	-0.141233	-0.117699	2.5479
AT2G40160	ND	-2.15629	-2.2322	-4.84042	-4.84042	-0.890023	-1.06883	7.74528	0.564853	0.0564683	0.614524	7.74528
AT2G47010	ND	-2.60133	-3.05068	-5.47541	-5.47541	-1.01919	-1.70382	8.05488	-0.137395	-0.217315	-0.0640853	8.05488
AT3G09455	ND	3.28247	2.41366	0.351549	-0.00874793	3.23849	3.16398	3.05229	-0.189396	-0.434365	0.110218	3.05229
AT3G49260	ND	-2.84156	-1.73116	-5.30686	-5.30686	-0.242516	-0.9062	8.69822	-0.398569	-0.461016	-0.437426	8.69822
AT3G26570	ND	5.02507	4.92619	3.91736	3.16811	5.45436	5.39107	1.80774	0.933971	1.6671	1.06797	1.80774
AT2G40540	ND	3.1315	2.5209	2.02674	1.53839	3.2252	2.83155	1.20569	-0.401342	-0.347369	-0.383622	1.20569
AT3G02535	ND	3.08377	3.05322	-3.90177	-3.90177	1.37514	0.95177	9.01855	2.50884	2.79977	1.49584	9.01855
AT5G53220	ND	2.32123	2.02117	0.539269	0.563333	1.31151	1.18542	0.660158	-0.227075	-0.426072	-0.522834	0.660158
AT3G04755	ND	-1.117	-1.77662	-2.42574	-3.99108	0.612502	0.115536	4.2027	0.415503	0.388589	1.39725	4.2027
AT4G19420	ND	-2.01744	-3.45737	-5.8821	-5.8821	-0.743368	-1.9795	8.57378	-0.614935	-0.595948	-0.610416	8.57378
AT5G55630	ND	3.02509	2.31701	0.522053	0.598341	2.24788	2.03971	1.57339	-0.0739753	-0.379359	-0.181074	1.57339
AT1G14820	ND	3.23554	2.18183	0.869239	0.269495	3.38848	3.36619	2.88792	-0.501809	-0.565077	-0.321671	2.88792
AT3G04380	ND	0.122123	-0.615087	-5.12899	-3.55678	-1.59006	-1.07777	3.60612	-0.66754	-0.589719	-0.678154	3.60612
AT5G28020	ND	1.39106	0.686565	-3.0554	-3.0554	1.86172	1.7148	8.77495	-0.431479	-0.498274	-0.365704	8.77495
AT4G01980	ND	2.42926	1.91794	0.9079	0.903058	1.64194	1.47128	0.615634	-0.0369286	0.133714	-0.311441	0.615634
AT5G08275	ND	7.06851	7.01365	5.88163	5.3655	7.06727	6.9441	1.33337	-0.119667	-0.655644	-0.439316	1.33337
AT3G49410	ND	2.68242	1.57036	0.5287	0.440749	2.86547	2.81669	2.36755	-0.497289	-0.337007	-0.299568	2.36755
AT5G55450	ND	1.20909	1.80641	-0.261427	-0.608224	1.33426	1.13902	1.66304	-0.24854	-0.663207	-0.546102	1.66304
AT2G32720	ND	1.81621	1.12461	-0.501336	0.0384288	2.42986	1.90318	2.4145	-0.434153	-0.412158	-0.338213	2.4145
AT5G55460	ND	1.98082	2.359	0.536307	-0.604183	1.1683	1.27423	1.11766	-0.123109	-0.182417	-0.321333	1.11766
AT3G59900	ND	0.665679	1.52558	-4.19424	-4.19424	0.337543	-1.64133	7.74461	0.342742	-0.647462	0.415634	7.74461
AT1G29750	ND	1.39389	0.883196	-0.0980492	-1.02419	1.81951	2.01079	2.42699	-0.502821	-0.450498	-0.59695	2.42699
AT2G36307	ND	0.165898	0.0312035	-5.015	-5.015	-2.10967	-1.87929	6.82448	-0.667003	-0.834131	-0.887349	6.82448
AT5G62230	ND	-0.665924	-0.288442	-4.4381	-4.4381	0.600566	0.639952	8.99418	-0.635727	-0.664297	-0.766833	8.99418
AT5G48650	ND	1.16482	0.451085	-0.983141	-0.127086	1.77302	2.27976	2.59688	-0.505282	-0.496917	-0.696497	2.59688
AT3G25830	ND	5.86028	4.5675	1.70716	0.694872	2.50565	2.34998	1.14568	-0.527143	-0.576157	-0.484569	1.14568
AT3G20083	ND	1.72004	1.19893	-4.80905	-4.80905	-0.886457	-0.301603	8.146	-0.375867	-0.413543	-0.595736	8.146
AT5G56790	ND	0.891016	0.80852	-2.67626	-2.67626	2.54467	2.40179	9.08989	-0.501537	-0.491459	-0.507018	9.08989
AT3G54390	ND	0.326443	-0.755507	-1.27938	-1.52767	0.539295	0.466472	1.91098	-0.159527	-0.220534	-0.0305036	1.91098
AT3G53510	ND	2.49033	2.56749	1.00808	0.427372	2.17756	2.59567	1.63642	1.34936	1.37481	1.14587	1.63642
AT2G03505	ND	-0.760188	-0.197533	-4.08857	-4.08857	1.001	1.24306	9.15527	-0.504158	-0.685701	-0.580253	9.15527
AT1G22170	ND	3.37271	2.51184	-1.19222	-2.58484	0.66261	0.765022	2.50807	-0.266411	-0.552945	-0.494968	2.50807
AT2G01580	ND	-1.55838	-0.282802	-4.43246	-4.43246	1.05836	1.07415	9.4454	-0.418071	-0.30534	-0.662059	9.4454
AT2G32940	ND	-0.89829	-0.829685	-4.57165	-4.57165	-0.134957	-0.520443	8.16222	-0.521587	-0.498264	-0.615617	8.16222
AT3G56870	ND	3.1548	2.08371	-0.858296	-1.10031	0.908518	1.58414	2.36464	-0.0476922	-0.229865	-0.203985	2.36464
AT4G34590	ND	3.99165	2.59046	-1.15147	-1.1456	2.94164	2.86594	4.72266	-0.410471	-0.797929	0.0192115	4.72266
AT1G64320	ND	0.921561	1.06178	-0.582645	-0.789625	0.955296	1.05768	1.71783	-0.767166	-0.670248	-0.718737	1.71783
AT2G40085	ND	0.0245526	-0.75443	-1.92487	-1.34574	0.820649	0.597046	2.35807	0.123413	-0.0292571	0.0809282	2.35807
AT5G16230	ND	2.69941	2.40261	-3.98999	-3.98999	-1.71614	-2.14345	5.69633	0.112797	-0.332863	-0.18138	5.69633
AT2G18230	ND	0.594786	-0.732781	-4.39401	-4.39401	0.508952	0.0286469	8.60709	-0.609075	-0.547593	-0.592106	8.60709
AT1G72540	ND	1.66377	0.396305	-2.52092	-2.52092	2.70001	2.67678	9.1493	-0.544882	-0.568814	-0.655305	9.1493
AT2G23360	ND	-1.13428	-1.27678	-1.82523	-5.16781	0.703582	1.15752	3.83431	-0.765105	-0.642647	-0.736138	3.83431
AT4G39540	ND	3.43364	2.47338	1.52601	2.28716	3.6347	3.67593	1.68063	-0.430843	-0.342838	-0.344975	1.68063
AT5G07030	ND	5.05327	4.47415	3.71663	3.24384	5.73743	5.53902	2.10331	0.202232	-0.217866	-0.168595	2.10331
AT5G24800	ND	0.720999	-0.694282	-2.07894	-2.9348	0.0211687	-0.343468	2.39601	-0.760188	-0.870214	-1.06184	2.39601
AT3G58980	ND	0.78834	0.511864	-0.782648	-1.21673	-0.59924	-0.333865	0.493679	-0.28767	-0.428059	-0.440669	0.493679
AT3G51490	ND	-2.24691	-2.35001	-5.12099	-5.12099	-1.69636	-1.3841	7.44811	-0.766041	-0.637425	-0.873412	7.44811
AT5G19730	ND	3.62957	2.65699	-0.504008	-2.35706	2.95242	2.23047	4.44973	-0.253303	-0.466636	-0.436753	4.44973
AT3G53680	ND	-1.85379	-1.53675	-5.62597	-5.62597	-0.33812	-0.428261	9.18442	-0.64241	-0.540623	-0.721793	9.18442
AT1G74088	ND	2.35128	1.7379	1.19453	0.390677	3.07025	2.82496	2.14145	-0.251002	-0.292716	0.0425692	2.14145
AT1G23205	ND	2.73024	1.82076	-3.19329	-1.98183	1.4277	0.315828	4.52877	0.0668613	-0.280758	-0.012884	4.52877
AT3G15790	ND	8.50797	8.25759	7.3806	7.20809	7.52113	7.74959	0.296815	-0.367478	-0.389748	-0.27474	0.296815
AT1G49320	ND	-0.279368	-0.366931	-2.20439	-2.09227	-0.445137	-0.075809	1.96677	0.230251	-0.0896206	0.148456	1.96677
AT3G22370	ND	0.697898	1.31787	-0.611211	-0.664216	1.97781	1.30775	2.34824	0.192105	-0.395606	-0.392748	2.34824
AT1G74020	ND	4.15488	3.49183	1.83009	1.93417	3.58378	3.19034	1.50179	0.263311	-0.309314	-0.0999611	1.50179
AT4G29080	ND	2.14806	0.891617	-1.7166	-1.7166	3.29593	3.68316	9.15852	-0.699	-0.686802	-0.588854	9.15852
AT5G44410	ND	0.60199	-0.0122938	-3.68748	-5.54053	-2.75357	-3.34834	1.7658	-0.0288564	-0.261337	-0.301673	1.7658
AT2G19110	ND	1.34482	0.554848	-1.66947	-3.76228	2.52344	2.16173	5.28609	-0.575477	-0.53274	-0.628829	5.28609
AT2G38170	ND	0.6516	0.953284	-0.136361	-3.73374	3.35531	2.69304	4.24603	-0.324283	-0.43651	-0.440609	4.24603
AT1G53690	ND	3.53663	2.35867	0.482198	-0.905694	1.25655	1.02696	1.16761	0.748492	-0.0352823	0.263676	1.16761
AT3G56580	ND	1.02391	0.987531	0.0346011	-0.802867	2.33652	2.423	2.71451	-0.409441	-0.545565	-0.280639	2.71451
AT3G47860	ND	0.394209	0.895262	-1.41412	-4.05226	2.78459	2.61001	5.27057	-0.37625	-0.463591	-0.448854	5.27057
AT5G04370	ND	2.51273	2.45114	-1.91575	-4.2141	-1.14764	-1.50984	1.64082	-0.239014	-0.47222	-0.568272	1.64082
AT1G72610	ND	-0.87946	-0.636451	-5.44092	-5.44092	-0.656529	-1.73957	8.2536	-0.656961	-0.590387	-0.409291	8.2536
AT5G01870	ND	0.348072	-0.92343	-3.97344	-3.97344	2.77114	2.59328	10.6221	-0.414415	-0.263141	-0.392163	10.6221
AT1G69480	ND	-1.92929	-2.20023	-4.97121	-4.97121	-0.615374	-1.34372	7.93133	-0.465571	-0.419541	-0.622465	7.93133
AT1G64270	ND	3.21798	2.901	1.11917	-0.0113348	1.17581	1.27119	0.526732	0.259482	0.0215901	-0.228091	0.526732
AT2G37510	ND	-0.241104	-0.809835	-3.39415	-1.27676	0.80632	0.775259	2.88089	-0.647685	-0.461701	-0.399406	2.88089
AT1G20160	ND	-1.28462	-2.23908	-5.90031	-5.90031	-2.73563	-3.19605	6.74606	-0.584532	-0.563668	-0.634795	6.74606
AT2G22970	ND	0.152623	0.427566	-1.89279	-2.26974	-0.461654	-0.0131243	1.87035	-0.473391	-0.530574	-0.513918	1.87035
AT4G00490	ND	-1.39954	-2.12289	-5.51064	-2.71971	0.403745	0.621283	4.3675	-0.606725	-0.601909	-0.453547	4.3675
AT5G15530	ND	4.04819	3.53427	1.13615	1.34491	2.55598	2.46226	1.23484	0.127308	-0.475806	-0.296213	1.23484
AT3G00770	ND	0.530394	0.797029	-0.578383	-1.4158	0.992813	0.965915	1.93412	0.306782	0.134579	-0.0894192	1.93412
AT1G49490	ND	0.907792	0.993754	-0.127458	-0.444519	1.37391	1.61219	1.77683	-0.418609	-0.30783	-0.345316	1.77683
AT4G25707	ND	2.75503	2.80458	1.5543	1.19299	1.99211	1.80415	0.476431	-0.598824	-0.501512	-0.609982	0.476431
AT5G45940	ND	-2.95419	-2.81127	-5.41949	-5.41949	-0.589485	-0.701703	8.70189	-0.544035	-0.40151	-0.29933	8.70189
AT3G45730	ND	3.2468	3.4174	0.708833	1.14186	2.85664	3.14796	2.08939	-0.141399	-0.273934	-0.00804198	2.08939
AT1G53350	ND	-2.6199	-2.52844	-3.5138	-5.81215	-0.839743	-0.457456	4.07288	-0.627279	-0.748903	-0.808988	4.07288
AT4G09805	ND	-0.738896	-0.861585	-2.12533	-2.50281	0.510806	0.200562	2.88038	-0.576637	-0.351967	-0.614092	2.88038
AT3G54880	ND	-1.64013	-3.05384	-5.82482	-5.82482	-0.735251	-1.12494	8.83979	-0.833167	-0.727322	-0.868823	8.83979
AT1G32415	ND	0.456302	0.211401	-0.266272	-0.53758	0.914703	0.904267	1.29372	-0.0395679	0.124862	-0.243429	1.29372
AT1G72280	ND	0.956272	0.498993	-1.72328	-2.1986	-0.380994	-0.308301	1.64873	-0.218774	-0.367906	-0.396703	1.64873
AT1G42480	ND	1.3512	0.517415	-3.50872	-3.50872	2.50783	2.79306	10.1237	-0.498773	-0.426051	-0.468995	10.1237
AT1G75120	ND	-0.0234201	0.524387	-1.21281	-1.14048	0.808041	1.05966	2.14048	-0.529405	-0.467265	-0.472659	2.14048
AT2G01175	ND	0.146271	-1.13393	-4.52168	-4.52168	-1.357	-1.33366	6.99542	-0.41886	-0.307359	-0.439549	6.99542
AT4G23070	ND	-0.798089	-1.66623	-6.18013	-6.18013	-3.74016	-3.98794	6.001	-0.0452054	-0.302877	-0.223567	6.001
AT2G40670	ND	1.20904	2.76396	-2.97565	-2.97565	-0.317659	-1.12912	5.98984	-0.290647	-0.607793	-0.716791	5.98984
AT3G54320	ND	2.19249	1.43166	-0.289522	-0.75467	0.99077	0.774868	1.39856	0.125441	-0.164158	-0.182436	1.39856
AT5G57920	ND	-0.577343	-1.23762	-4.89885	-4.89885	-0.0539577	0.193	8.90637	-0.39975	-0.554761	-0.52163	8.90637
AT3G02380	ND	-0.28756	0.257544	-1.04214	-0.923564	0.632344	0.875176	1.75028	-0.395509	-0.394087	-0.502302	1.75028
AT1G63260	ND	0.288813	0.146141	-2.86948	-2.86155	0.94501	0.357661	3.83138	-0.436042	-0.479665	-0.466699	3.83138
AT5G01560	ND	5.56307	5.73186	3.85424	4.55509	6.67946	6.78673	2.50995	1.06623	1.35867	1.3497	2.50995
AT2G32640	ND	-0.252321	-1.19975	-4.11698	-4.11698	0.319718	-0.736832	7.89606	-0.563611	-0.428939	-0.518389	7.89606
AT4G34600	ND	0.0155297	-0.821194	-4.30598	-4.30598	0.706552	0.966313	9.08601	-0.673205	-0.658487	-0.535625	9.08601
AT2G15970	ND	4.45204	4.93319	3.8598	3.52166	5.01256	4.9623	1.25116	-0.48003	-0.273145	-0.345258	1.25116
AT1G47580	ND	-1.0997	-1.50246	-3.34688	-3.34101	-0.238821	-0.501256	3.60981	-0.770148	-0.807756	-0.377214	3.60981
AT3G45390	ND	2.61732	2.25191	0.985875	0.72364	2.46632	2.73173	1.7322	0.257988	-0.0190132	-0.188909	1.7322
AT1G34060	ND	0.939674	-0.22964	-5.1074	-5.1074	-0.882038	-1.40606	7.87788	-0.550133	-0.563841	-0.839222	7.87788
AT5G46570	ND	1.57045	0.80939	-0.950661	-0.233094	1.92004	1.8459	2.4497	-0.571227	-0.614389	-0.441996	2.4497
AT3G61160	ND	-0.722304	-1.78745	-4.39567	-4.39567	-0.893845	-0.971238	7.31285	-0.54994	-0.683013	-0.722481	7.31285
AT3G62110	ND	3.86233	3.02707	2.29637	0.97564	4.18489	4.20525	2.43376	-0.327811	-0.367776	-0.332902	2.43376
AT1G66530	ND	2.81433	2.62477	-0.287918	-2.92606	4.11531	3.89785	5.45654	-0.210288	-0.241044	-0.214436	5.45654
AT1G30690	ND	-0.00989891	0.30781	-1.87459	-0.366142	1.56285	0.909847	2.20973	-0.35508	-0.30381	-0.270788	2.20973
AT3G25820	ND	5.39913	4.1537	1.01911	0.181689	1.84117	1.71903	1.12216	-0.0227101	-0.184354	-0.123959	1.12216
AT1G13970	ND	-0.491815	-0.335415	-1.72738	-3.8202	1.12483	1.59061	4.34781	-0.628776	-0.624185	-0.524622	4.34781
AT5G09175	ND	-0.511323	-0.523458	-1.04098	-2.32414	0.954045	0.777985	2.56003	-0.521761	-0.482506	-0.653217	2.56003
AT3G45800	ND	-2.92373	-2.39176	-4.81649	-4.81649	-0.709662	-0.248573	8.26393	-0.495983	-0.495857	-0.540767	8.26393
AT1G73220	ND	2.46118	2.80403	-0.464396	-0.228129	1.3827	1.69857	1.90498	0.753948	-0.291117	-0.104919	1.90498
AT1G03620	ND	1.68314	1.2609	-0.0068259	-0.369706	0.162385	0.280364	0.367412	-0.482522	-0.368093	-0.447115	0.367412
AT1G76620	ND	-0.378359	-0.463313	-2.01123	-4.48945	0.637147	0.74603	3.8634	-0.532655	-0.561656	-0.528154	3.8634
AT1G74670	ND	-2.67258	-3.27387	-4.5959	-7.23404	0.339193	-0.160301	5.86788	-0.572364	-0.801764	-0.26887	5.86788
AT3G01810	ND	5.06558	4.18754	0.161407	0.161407	6.45258	6.28663	10.1694	-0.649598	-0.472291	-0.487439	10.1694
AT5G54140	ND	-0.139796	-0.956874	-3.12231	-4.33219	-1.40989	-1.52607	2.33097	-0.143763	-0.332365	-0.382143	2.33097
AT1G61390	ND	-3.3718	-4.08771	-6.05593	-6.05593	-2.05148	-2.81742	7.54103	-0.669525	-0.674003	-0.802211	7.54103
AT5G57970	ND	1.58552	1.06526	-0.996103	-0.91074	1.24853	1.27551	2.25783	-0.502346	-0.394703	-0.0495715	2.25783
AT1G22710	ND	5.00388	4.07885	3.43208	3.4574	5.17062	5.35134	1.77755	0.214449	-0.364746	0.0409774	1.77755
AT2G37260	ND	0.924457	1.17178	-2.40393	-2.40393	2.9374	2.9847	9.30881	-0.44109	-0.610174	-0.526803	9.30881
AT3G22240	ND	2.4589	1.21117	-1.65429	-1.52522	-0.701927	-0.830352	0.860667	0.114643	-0.138026	-0.213987	0.860667
AT5G40830	ND	-0.0396519	0.156411	-1.00928	-1.54218	1.04914	0.488236	2.0774	0.0147858	0.239226	0.308356	2.0774
AT5G42200	ND	1.54588	1.60328	-3.44292	-3.44292	-0.595563	-0.361491	6.76101	0.198964	-0.216124	0.10163	6.76101
AT4G39510	ND	-0.368398	-0.847366	-4.8735	-4.8735	0.578944	0.481196	9.34921	-0.469263	-0.519422	-0.253911	9.34921
AT3G53730	ND	4.08575	4.29033	1.5568	0.669905	2.5574	2.43712	1.27977	2.77573	1.61861	2.28385	1.27977
AT3G14460	ND	0.707745	1.41772	-1.4995	-0.288043	2.53123	2.80964	4.53186	-0.491818	-0.530015	-0.54623	4.53186
AT5G66650	ND	2.00643	0.800929	-0.698063	-1.93991	1.69352	1.0512	2.72065	-0.184723	-0.264761	0.0575291	2.72065
AT2G33051	ND	3.87631	3.72501	2.71444	2.38521	3.19324	3.00534	0.499883	-0.166606	-0.116086	0.00596885	0.499883
AT4G18220	ND	3.14789	3.2837	1.94956	1.72999	2.2574	2.70022	0.614314	0.242509	0.150795	0.00136993	0.614314
AT5G05590	ND	-0.631673	-1.7456	-3.96006	-3.96006	0.436779	-0.535626	7.88309	0.687011	0.26373	-0.038729	7.88309
AT2G34560	ND	6.10961	5.51939	4.72506	4.93155	6.73918	6.82328	1.90974	-0.0532543	-0.189072	-0.148628	1.90974
AT3G45010	ND	1.64269	1.48927	-6.13197	-3.82537	2.9663	2.5219	7.82409	-0.223751	-0.365689	-0.0776714	7.82409
AT5G19250	ND	-2.29802	-1.19028	-5.33995	-3.4794	-0.288383	-0.853235	4.24373	-0.209377	-0.423675	-0.0402105	4.24373
AT3G15990	ND	3.14641	2.5968	-0.547485	-3.58042	0.19449	0.0844692	1.69626	-0.570641	-0.534387	-0.640121	1.69626
AT5G13170	ND	3.64769	3.40571	-1.1185	-0.652871	1.38041	0.904237	2.04798	0.324404	-0.306563	-0.299404	2.04798
AT1G38065	ND	-1.52649	-1.76551	-3.73374	-3.73374	0.131583	-0.309308	7.52911	-0.233165	-0.184057	-0.184402	7.52911
AT5G51490	ND	0.147554	-0.911163	-4.29891	-4.29891	-0.688532	-0.749244	7.43983	0.508595	0.332205	0.31177	7.43983
AT3G20210	ND	3.23619	1.82804	-4.21222	-2.64002	2.89547	2.93932	7.01013	-0.680728	-0.765332	-0.738718	7.01013
AT5G57350	ND	0.796344	-0.0537122	-5.25073	-1.02097	2.94759	3.24998	5.1493	-0.702794	-0.619387	-0.63045	5.1493
AT3G05020	ND	3.60247	2.78318	0.86303	-0.326048	1.71898	1.17259	1.0756	0.0650069	-0.406563	-0.322872	1.0756
AT5G01815	ND	1.30478	1.85899	-2.55988	-1.83055	1.49667	1.02923	5.06007	3.06853	2.01417	0.878814	5.06007
AT4G27040	ND	5.32237	5.35054	4.42872	3.869	5.38817	5.23978	1.10179	0.152396	0.183807	0.261662	1.10179
AT4G02005	ND	1.01104	1.03571	-1.48999	-1.84255	0.67328	0.531346	2.29863	-0.32057	-0.203481	-0.248837	2.29863
AT4G00040	ND	2.30609	2.31519	1.86704	1.42647	2.98336	2.91001	1.24952	-0.490488	-0.168741	-0.413854	1.24952
AT1G74210	ND	4.10273	4.04163	3.15281	2.65442	3.93585	3.8674	0.944417	-0.394821	-0.320787	-0.331657	0.944417
AT3G04070	ND	0.186412	-0.940798	-3.46468	-5.03002	0.167903	-1.29312	4.48466	-0.0262351	-0.298503	-0.0554401	4.48466
AT3G53750	ND	3.34569	2.66627	0.654114	1.14084	4.07774	3.70928	3.0027	-0.352388	-0.49447	-0.438932	3.0027
AT5G18260	ND	1.29666	1.61862	-0.810739	-0.271704	1.13512	1.68959	2.00593	-0.0716435	-0.170534	0.757047	2.00593
AT4G30270	ND	0.848767	0.363462	-4.0554	-4.0554	2.09303	0.229928	9.44865	-0.466272	-0.583583	-0.594117	9.44865
AT2G16580	ND	1.81687	0.770829	-1.1774	-4.21034	2.6002	2.67427	4.91659	0.577907	-0.326885	-0.0258071	4.91659
AT4G34610	ND	4.5854	2.79475	-1.29448	-1.29448	2.08996	0.897716	6.69917	-0.442002	-0.529456	-0.584782	6.69917
AT5G54660	ND	-0.819544	-0.243614	-4.93064	-4.93064	-0.751523	-0.621489	8.14909	0.0316505	-0.365219	-0.330818	8.14909
AT1G70670	ND	6.64535	6.47348	-1.75326	-1.75326	1.71048	0.537911	6.80554	0.275332	-0.378891	-0.485239	6.80554
AT5G45113	ND	-0.399395	-0.157605	-3.44132	-2.22986	0.893581	0.795173	4.64852	-0.629325	-0.610307	-0.795335	4.64852
AT5G40910	ND	3.08183	2.76552	1.85443	1.43446	2.70867	3.28084	1.32406	-0.902874	-0.861192	-0.868587	1.32406
AT1G65610	ND	1.16736	-0.433685	-3.82143	-3.82143	1.28058	-0.193935	8.46652	-0.51277	-0.456466	-0.587275	8.46652
AT5G37360	ND	2.43424	1.66317	0.666618	1.21869	2.91509	2.52668	1.79057	-0.659449	-0.547104	-0.519577	1.79057
AT3G48346	ND	1.86618	1.36903	-1.50071	-1.00814	0.17861	-0.134171	1.37018	-0.558474	-0.238682	-0.519295	1.37018
AT1G59560	ND	3.09845	1.73247	0.362281	0.140508	2.57037	2.37749	2.31479	-0.157337	-0.140291	-0.245586	2.31479
AT3G07200	ND	2.70228	2.17696	-0.18444	0.376865	1.49718	1.29554	1.25862	-0.198374	-0.329908	-0.459865	1.25862
AT3G12730	ND	2.05435	1.42884	-1.14079	-2.52682	0.0688599	0.160678	1.90262	1.40909	0.244345	0.688533	1.90262
AT1G72510	ND	-0.93471	-1.77143	-5.25622	-5.25622	-1.12489	-1.87607	7.68323	-0.46462	-0.611788	-0.443236	7.68323
AT4G23300	ND	-1.04852	-1.31439	-3.92261	-3.92261	0.412286	-0.333504	7.90224	-0.528851	-0.512445	-0.698071	7.90224
AT5G66620	ND	-3.14789	-3.36952	-5.04065	-5.04065	-1.50173	-1.53153	7.3786	-0.614033	-0.596211	-0.670511	7.3786
AT3G25020	ND	-1.03038	0.200405	-1.57668	-1.71193	0.627148	0.87672	2.53588	-1.38632	-1.31986	-1.38646	2.53588
AT5G02490	ND	0.625844	0.486428	-1.01992	-1.35307	2.24413	2.21361	3.4095	-0.302367	-0.500805	-0.568908	3.4095
AT3G61660	ND	-0.673053	-1.54003	-4.92778	-4.92778	-1.62727	-2.08654	6.89994	-0.0201281	-0.368068	-0.104291	6.89994
AT1G12845	ND	2.26132	0.994339	-3.42804	-3.18035	-0.925248	-1.73142	2.28947	-0.013477	-0.607324	-0.407534	2.28947
AT3G56170	ND	-0.198109	-1.06188	-5.37901	-5.37901	-3.29292	-3.81963	5.39442	-0.0439789	-0.322098	-0.449942	5.39442
AT3G42850	ND	-2.49728	-3.07823	-6.36194	-6.36194	1.13557	1.18217	11.4904	-0.535346	-0.485067	-0.432621	11.4904
AT2G19720	ND	-0.705651	-1.48123	-3.3719	-3.0592	-0.303587	-0.472718	2.97965	-0.0560185	0.0400638	-0.00134846	2.97965
AT2G40820	ND	-0.729463	-1.7638	-4.68103	-4.68103	1.30227	0.783785	9.69961	-0.695518	-0.573241	-0.484502	9.69961
AT3G47690	ND	1.86682	0.293818	-1.37267	-1.17724	0.578678	0.653048	1.94481	-0.223888	-0.431735	-0.317638	1.94481
AT2G18193	ND	-0.266621	-0.826078	-5.03375	-5.03375	-0.636914	-0.526303	8.36678	-0.276023	-0.3966	-0.362124	8.36678
AT5G09275	ND	2.54525	1.45816	-4.09266	-4.09266	0.984347	0.760875	8.90334	-0.395016	0.171697	0.263827	8.90334
AT3G08990	ND	1.35174	1.81371	-3.26395	-0.473023	2.06684	2.13581	3.69373	-0.369475	-0.441592	-0.528235	3.69373
AT5G27950	ND	0.561863	0.295155	-1.54967	-1.32678	0.626865	0.850044	2.25727	-0.486577	-0.365185	-0.512776	2.25727
AT3G03650	ND	-0.630987	-0.469508	-4.49565	-4.49565	-0.956722	-0.868148	7.44314	-0.22512	-0.69055	-0.673161	7.44314
AT3G15750	ND	1.45958	1.30866	-0.0133699	0.390518	2.73123	2.53338	2.55292	-0.530851	-0.615493	-0.485876	2.55292
AT3G20790	ND	0.0693558	-0.623717	-2.22996	-3.7953	2.81629	2.63148	6.39874	-0.44433	-0.500597	-0.332208	6.39874
AT1G69450	ND	0.208134	0.399603	-1.06577	-1.38705	0.946402	0.693682	2.09113	-0.583628	-0.518072	-0.617001	2.09113
AT2G31751	ND	4.90089	4.13317	2.4955	1.68291	2.84507	2.83743	0.679383	-0.551725	-0.535033	-0.321979	0.679383
AT3G26440	ND	2.58874	2.98461	-0.603405	-0.474335	2.52626	0.991085	2.60078	-0.034579	-0.316689	-0.165153	2.60078
AT3G63480	ND	-1.56163	-2.93242	-4.60355	-4.60355	-0.247714	-0.609965	8.08769	-0.594029	-0.526294	-0.56337	8.08769
AT3G05900	ND	0.559133	1.03978	0.160436	-0.0782422	1.43926	1.14396	1.23363	-0.442226	-0.530056	-0.398815	1.23363
AT3G02480	ND	6.66952	6.77843	5.27188	5.27193	7.19326	7.44116	2.00445	0.752501	-0.0645492	0.690453	2.00445
AT5G01075	ND	0.0458918	-0.30237	-2.24301	-3.50977	0.522348	-0.5353	3.12735	-0.296141	-0.759436	0.315912	3.12735
AT1G62915	ND	-0.0517169	-0.436149	-3.09867	-3.8239	0.531944	0.047048	5.37121	-0.606172	-0.573513	-0.655954	5.37121
AT4G21400	ND	3.32935	3.42138	1.45017	1.50651	2.36476	1.6399	0.5474	-0.821403	-0.732683	-0.803729	0.5474
AT4G33000	ND	3.11562	1.11947	-1.65151	-1.65151	3.03708	1.42992	7.99799	-0.605943	-0.423186	-0.478673	7.99799
AT5G11320	ND	1.1723	0.103807	-4.66256	-4.66256	-1.45117	-1.23813	7.15589	0.321254	-0.0383907	-0.0449428	7.15589
AT3G14940	ND	5.42178	5.21787	3.9116	3.29982	4.97803	4.53818	1.10691	0.0517706	-0.148115	-0.570848	1.10691
AT1G48315	ND	1.3285	0.680444	0.192504	0.146803	1.71225	1.83828	1.61553	1.21841	-0.0799948	0.416571	1.61553
AT1G75730	ND	1.58493	0.727673	-0.0615263	0.0394436	1.52626	1.54495	1.52115	-0.282643	-0.328075	-0.356352	1.52115
AT5G10330	ND	2.16898	2.00459	0.515113	1.48729	2.34505	2.80225	1.49477	-0.560329	-0.505975	-0.565648	1.49477
AT2G05640	ND	1.20593	1.2658	0.0410229	-0.753145	1.16161	0.739914	1.24633	-0.135966	-0.199709	-0.233807	1.24633
AT5G09570	ND	1.04095	0.829681	-0.202208	-0.632001	1.26152	1.09826	1.55212	-0.298825	-0.369356	-0.433265	1.55212
AT1G09380	ND	6.97703	6.67349	2.81825	2.17655	4.857	4.3757	2.13147	0.0850943	-0.393077	-0.424738	2.13147
AT3G54820	ND	2.50891	2.45953	1.67203	1.54953	3.10753	3.09561	1.45336	-0.0899124	-0.266771	-0.188306	1.45336
AT1G51110	ND	1.41528	1.25862	-1.18468	-0.924736	0.738239	0.455897	1.74072	-0.634075	-0.716139	-0.673094	1.74072
AT1G18620	ND	2.84599	2.05013	0.946841	0.321349	1.66021	1.78716	1.03687	-0.376929	-0.449158	-0.456775	1.03687
AT2G41650	ND	1.66608	0.981596	-0.464437	-0.568678	3.02	2.91746	3.47676	-0.158404	-0.389071	1.87676	3.47676
AT1G55210	ND	-1.27237	-0.866013	-3.07425	-2.89005	0.760153	0.0261775	3.49258	0.236004	-0.113923	0.00962298	3.49258
AT3G48670	ND	4.31962	3.39637	2.33734	2.39477	5.21329	5.65362	3.04695	-0.416516	-0.367732	-0.447821	3.04695
AT5G52280	ND	2.15202	0.721488	-1.2628	-1.73828	2.98023	2.75821	4.54597	-0.535971	-0.509794	-0.337204	4.54597
AT2G45080	ND	0.226659	-0.0201334	-4.38903	-4.38903	-1.42796	-0.687683	7.21589	-0.0528674	-0.273226	-0.328301	7.21589
AT4G28310	ND	-1.94202	-1.94202	-0.37668	-0.369821	3.80806	2.86209	4.25501	-0.375868	-0.384369	-0.318182	4.25501
AT4G28970	ND	-0.14071	0.614191	-1.29513	-0.671548	1.23652	1.70284	2.58591	-0.601422	-0.402744	-0.538175	2.58591
AT3G56100	ND	-3.91223	-3.91223	-3.91223	-3.91223	-0.168754	-0.00963114	7.70301	-0.509875	-0.361906	-0.590675	7.70301
AT3G29280	ND	1.97909	1.55491	1.03589	1.17036	3.04095	2.89372	1.84471	-0.371572	-0.250697	-0.273619	1.84471
AT1G32900	ND	3.39747	3.12855	1.77841	1.22306	7.17546	7.54698	5.93555	-0.676551	-0.714151	-0.712436	5.93555
AT5G62550	ND	-3.56725	-3.56725	-2.00191	-3.56725	1.2325	0.877078	4.46987	-0.602394	-0.571087	-0.684579	4.46987
AT5G18860	ND	-4.43166	-4.43166	-4.43166	-4.43166	1.94397	1.96209	10.3453	-0.448007	-0.433525	-0.470983	10.3453
AT1G05590	ND	2.38411	2.34617	1.22159	1.94842	4.69333	4.58229	3.05466	-0.547093	-0.445709	-0.469708	3.05466
AT5G12920	ND	-2.2585	-2.2585	-2.2585	-2.2585	2.91604	2.44139	8.89026	-0.452226	-0.533251	-0.505116	8.89026
AT1G17180	ND	-2.58928	-4.07932	-4.07932	-4.07932	1.15298	-0.307725	8.60548	-0.638486	-0.730124	-0.803667	8.60548
AT2G23010	ND	-6.6005	-6.6005	-6.6005	-6.6005	0.546764	0.427329	11.0559	-0.291922	-0.259832	-0.197847	11.0559
AT4G15430	ND	-4.57751	-4.57751	-4.57751	-4.57751	-0.899046	-0.643937	7.68816	-0.620769	-0.598793	-0.639756	7.68816
AT1G63010	ND	2.22965	2.71816	1.66896	1.91418	3.68694	3.21972	1.66375	-0.344252	-0.339258	-0.350567	1.66375
AT3G02980	ND	-4.16927	-4.16927	-4.16927	-4.16927	0.775764	0.600934	8.79022	-0.348507	-0.522571	-0.309803	8.79022
AT3G63030	ND	1.7912	1.45579	0.820937	1.18743	2.39455	2.39349	1.34637	0.0351472	-0.384602	0.032311	1.34637
AT2G32400	ND	0.816409	0.58239	0.0164201	0.542127	1.37422	1.56386	1.13837	-0.50029	-0.316981	-0.333497	1.13837
AT3G12110	ND	-0.605011	-3.28914	-3.28914	-3.28914	2.42084	1.4638	9.25346	-0.352789	-0.409051	-0.12383	9.25346
AT2G27920	ND	-5.40145	-5.40145	-5.40145	-5.40145	1.06844	1.18975	10.4938	-0.539271	-0.438959	-0.216589	10.4938
AT3G54400	ND	-1.81793	-1.66153	-5.14632	-5.14632	2.87816	2.56351	11.8473	-0.402452	-0.449653	-0.423167	11.8473
AT5G18730	ND	-2.79166	-3.01329	-4.68442	-4.68442	-0.436475	-0.39909	8.1716	-0.609726	-0.59101	-0.659352	8.1716
AT2G39470	ND	-5.17941	-5.17941	-2.14647	-2.8728	1.94363	1.44064	4.34294	-0.659677	-0.710134	-0.432038	4.34294
AT2G44060	ND	-0.0387159	-0.092336	-0.407106	-0.0219916	3.97756	3.79598	4.07945	-0.226798	-0.222022	-0.00211146	4.07945
AT2G42320	ND	2.7158	1.75314	2.77161	2.66264	5.44678	5.33731	2.66518	-0.729785	-0.686851	-0.546995	2.66518
AT1G13750	ND	1.24998	1.08092	0.275438	0.58814	3.14901	3.28308	2.934	-0.340777	-0.474735	-0.600557	2.934
AT2G15050	ND	-1.9889	-2.89958	-4.19615	-1.04326	2.19478	2.01375	4.23991	-0.547101	-0.527589	-0.364346	4.23991
AT4G16563	ND	-0.460573	-0.322917	-0.738936	-0.182378	1.61751	1.60156	2.06515	0.141667	0.193234	0.00504107	2.06515
AT1G19715	ND	2.46695	2.9858	2.6148	1.83247	4.1229	3.99382	1.76807	-0.663922	-0.524409	-0.685163	1.76807
AT4G25120	ND	-0.635504	-0.484822	-0.294887	-1.12632	0.897243	0.920241	1.5514	-0.48625	-0.441981	-0.612801	1.5514
AT1G25450	ND	4.46027	3.93719	3.9801	3.46397	5.4009	4.72618	1.33155	0.14813	-0.00910214	0.295334	1.33155
AT1G30040	ND	2.57285	2.36464	2.32101	2.10144	5.0378	5.4971	3.04745	-0.372984	-0.396957	0.00227083	3.04745
AT2G41190	ND	-4.15172	-4.15172	-4.15172	-4.15172	2.16103	1.98686	10.1873	-0.564502	-0.546887	-0.411997	10.1873
AT3G28130	ND	-3.21785	-3.21785	-3.21785	-3.21785	2.14433	1.8602	9.16796	-0.374256	-0.495437	-0.351983	9.16796
AT2G42570	ND	-1.50377	-2.15382	-2.43291	-2.9703	3.58008	3.77007	6.58788	-0.568684	-0.658753	-0.262673	6.58788
AT1G64625	ND	-4.81091	-4.81091	-4.81091	-4.81091	-1.13245	-0.677368	7.80754	-0.646422	-0.561488	-0.678988	7.80754
AT3G61560	ND	1.40912	0.369134	-0.293613	1.25624	3.1432	3.37489	2.61704	-0.446225	-0.471497	-0.370755	2.61704
AT1G26960	ND	-4.45965	-4.45965	-4.45965	-4.45965	-0.68474	-0.621073	7.68388	-0.516735	-0.526373	-0.456344	7.68388
AT2G34300	ND	4.46036	4.61397	5.43169	5.15616	6.5319	6.59231	1.21917	-0.604705	-0.450957	-0.506338	1.21917
AT3G24982	ND	-3.2216	-1.25337	-3.2216	-3.2216	0.782851	0.58388	7.79297	-0.475477	-0.452399	-0.53992	7.79297
AT2G01505	ND	-1.91255	-1.38058	0.00853891	-1.15849	1.60771	1.84806	2.25579	-0.205911	-0.246595	0.538856	2.25579
AT5G43810	ND	0.193093	0.352747	0.973614	0.8682	2.40783	2.68889	1.59214	-0.0468175	-0.114546	0.0134991	1.59214
AT3G47400	ND	-4.90352	-4.90352	-4.90352	-4.90352	-0.701093	-0.939626	7.98391	0.105614	-0.193345	-0.0531567	7.98391
AT1G78750	ND	-1.17941	-2.08097	-2.65275	-2.48415	0.546099	0.104503	3.08109	-0.246984	-0.19417	-0.435893	3.08109
AT3G25670	ND	1.77521	-1.41704	-1.41704	-1.41704	3.42785	2.96128	8.55268	-0.638883	-0.689886	-0.710863	8.55268
AT5G15230	ND	-3.56135	-3.56135	-3.56135	-3.56135	8.16109	8.47235	15.8627	-0.430174	-0.356041	-0.203188	15.8627
AT5G59290	ND	2.42996	2.03267	1.50697	1.48817	4.08993	3.91157	2.47124	-0.445015	-0.587373	-0.431499	2.47124
AT5G14750	ND	-4.09321	-6.30046	-4.00211	-4.19972	0.65433	0.564196	4.97853	-0.549206	-0.694645	0.259258	4.97853
AT1G18640	ND	3.89797	3.94004	3.23718	3.04272	5.03047	5.08361	1.89478	-0.416888	-0.417625	-0.384959	1.89478
AT2G47730	ND	1.72728	2.37077	1.72711	2.4307	4.8044	3.93604	2.27509	0.118464	-0.16946	0.568489	2.27509
AT1G71250	ND	-0.433297	0.5282	2.14562	2.16601	4.18682	4.38511	2.09816	-0.665668	-0.28798	-0.468287	2.09816
AT1G80080	ND	0.104919	-0.173459	-0.925112	-3.22346	3.489	3.4108	5.59532	-0.179387	-0.347878	0.00298207	5.59532
AT1G62440	ND	4.38563	4.46437	4.01479	2.99186	6.7728	6.25042	3.01498	0.672575	0.391906	0.834041	3.01498
AT3G50100	ND	-2.93064	-2.93064	-2.93064	-2.93064	0.963605	0.578481	7.58586	-0.487597	-0.493705	-0.441667	7.58586
AT3G04690	ND	-0.543646	-0.839016	-1.26778	-2.07423	0.976856	0.833996	2.60073	-0.0736786	-0.0451398	0.0939985	2.60073
AT3G52390	ND	2.63645	2.53925	2.38666	2.69358	4.02666	3.93438	1.40953	-0.612748	-0.359608	-0.401079	1.40953
AT5G45500	ND	1.89882	2.26448	1.22813	2.51546	5.5873	5.33065	3.51771	-0.241192	-0.206187	-0.362063	3.51771
AT4G29360	ND	3.5578	2.58996	2.72576	3.46362	5.36188	5.46976	2.26684	-0.535946	-0.456605	-0.441225	2.26684
AT4G01030	ND	0.765296	1.25237	0.743819	0.404663	2.02543	2.17243	1.50295	-0.606792	-0.461555	-0.541771	1.50295
AT5G03630	ND	0.612595	-0.518308	0.0565939	1.59283	4.14058	3.91077	3.00201	-0.471099	-0.528605	-0.361265	3.00201
AT4G38400	ND	-4.33995	-1.28994	-4.33995	-4.33995	0.737065	0.545625	8.91839	-0.411418	-0.489549	-0.179015	8.91839
AT3G16430	ND	-2.64595	-2.64595	-2.64595	-2.64595	2.07528	1.88194	8.54939	-0.576098	-0.58573	-0.625278	8.54939
AT2G07732	ND	3.27298	2.71558	4.05971	4.06946	6.40968	6.2582	2.28907	nan	nan	nan	2.28907
AT5G08020	ND	-1.40393	-1.40393	-1.40393	-1.40393	3.59535	3.08278	8.69303	-0.820025	-0.658309	-0.72424	8.69303
AT2G01950	ND	-5.06793	-5.06793	-5.06793	-5.06793	0.460271	0.396882	9.44361	-0.479143	-0.370009	-0.405011	9.44361
AT1G67940	ND	-1.42776	-2.28272	-5.19994	-2.55312	1.36744	1.06578	4.93715	-0.537721	-0.555114	-0.454581	4.93715
AT5G58300	ND	-1.22837	-1.66207	-1.48821	-1.1174	2.069	2.18878	3.54155	-0.623968	-0.599115	-0.51642	3.54155
AT4G20270	ND	1.96785	0.563575	-2.35365	-0.047052	4.64507	4.83045	6.01685	-0.503189	-0.44253	-0.4513	6.01685
AT1G74510	ND	2.71916	2.23306	1.74215	1.4751	3.47281	3.62013	1.90526	-0.250112	-0.230052	-0.287742	1.90526
AT5G44680	ND	-3.70801	-5.19805	-5.19805	-5.19805	0.60637	0.492063	9.70011	-0.585603	-0.496295	-0.362787	9.70011
AT2G33320	ND	-1.67309	-2.31888	-2.36404	-3.40002	0.0669961	0.377786	3.14322	0.412411	0.34068	1.10394	3.14322
AT3G42670	ND	-0.175866	-0.120177	0.327116	-0.197653	2.30309	2.47124	2.31068	-0.660321	-0.616258	-0.660109	2.31068
AT1G20720	ND	-2.84103	-2.84103	-2.84103	-2.84103	1.79716	1.31895	8.33222	-0.658984	-0.635723	-0.793148	8.33222
AT5G18930	ND	-1.21233	-0.506041	-1.58481	-3.67763	1.38672	1.45484	4.24815	-0.135362	-0.206347	-0.255939	4.24815
AT4G00380	ND	3.12663	2.50449	1.83056	1.67287	4.60057	4.80198	2.91822	-0.638812	-0.496227	-0.471126	2.91822
AT1G33800	ND	-1.43335	-3.32611	-3.32611	-3.32611	1.83659	1.51114	8.94406	-0.517321	-0.50409	-0.451487	8.94406
AT5G46280	ND	-2.09458	-4.55988	-4.55988	-4.55988	1.84116	2.06966	10.4815	-0.31489	-0.382836	-0.4589	10.4815
AT4G32880	ND	-2.16736	-5.35961	-3.79427	-5.35961	1.369	1.46016	6.65341	-0.0732632	-0.233555	-0.060211	6.65341
AT5G50740	ND	-4.08652	-4.08652	-4.08652	-4.08652	2.52942	2.41967	10.5248	-0.509121	-0.564248	-0.199267	10.5248
AT4G23900	ND	-5.42112	-5.42112	-5.42112	-5.42112	-1.36457	-1.02046	8.14145	-0.18973	-0.134642	-0.34068	8.14145
AT2G32500	ND	-4.80905	-2.03807	-4.80905	-4.80905	-0.00929584	-0.64907	8.43304	-0.396721	-0.549609	-0.438866	8.43304
AT4G06598	ND	-0.262306	-0.300247	-1.42482	-0.589145	0.884484	1.16429	2.00677	-0.289972	0.105412	0.0375736	2.00677
AT5G08370	ND	-5.29448	-5.29448	-5.29448	-5.29448	0.767392	0.0941492	9.71705	-0.645827	-0.586177	-0.491842	9.71705
AT2G30410	ND	1.86015	1.88897	1.10629	1.44028	3.44405	3.28347	2.05692	-0.0131848	-0.320551	0.104502	2.05692
AT1G53920	ND	-3.68848	-3.68848	-3.68848	-3.68848	0.787003	-0.0609863	8.01176	-0.622526	-0.57483	-0.402067	8.01176
AT2G27970	ND	0.010591	-0.0653147	-0.0353962	-0.186813	2.41603	2.63465	2.80374	-0.63019	-0.441645	-0.649596	2.80374
AT5G14690	ND	-1.53046	-4.57239	-2.71933	-4.57239	2.14413	2.27204	6.2669	-0.142015	-0.439635	-0.183485	6.2669
AT5G50150	ND	-3.58914	-3.58914	-3.58914	-3.58914	1.95739	1.95809	9.49457	-0.222338	-0.409185	-0.355633	9.49457
AT5G12940	ND	-5.98477	-4.31363	-3.68641	-5.98477	0.661238	0.099643	5.31184	-0.184785	-0.220316	0.16238	5.31184
AT5G39320	ND	2.18693	2.42546	2.70398	3.4391	6.32707	5.99062	3.024	-0.457291	-0.252007	-0.181705	3.024
AT4G14140	ND	-5.52472	-5.52472	-5.52472	-5.52472	0.478628	0.368114	9.90417	0.183154	0.0649086	-0.0847009	9.90417
AT1G10550	ND	-5.24339	-5.24339	-5.24339	-5.24339	-1.13656	-1.13677	8.00298	-0.299878	-0.392012	-0.262165	8.00298
AT5G22500	ND	-1.20634	-2.42009	-1.9943	-2.54965	2.30108	2.13593	4.55313	0.207223	-0.0852909	0.0815174	4.55313
AT3G10080	ND	-1.86754	-1.86754	-1.86754	-1.86754	1.81092	1.72156	7.49856	-0.147533	0.138638	-0.278858	7.49856
AT2G14820	ND	-4.85254	-3.18141	-4.85254	-4.85254	0.657095	0.942489	9.6088	-0.272167	-0.297421	-0.332868	9.6088
AT1G48605	ND	-1.72875	-1.55283	-0.382871	-1.6809	1.55159	1.70487	2.56245	-0.430178	-0.396489	-0.595193	2.56245
AT3G43790	ND	-5.59601	-5.59601	-5.59601	-5.59601	-1.48918	-1.69341	7.89929	-0.597262	-0.586823	-0.658334	7.89929
AT5G24620	ND	1.33922	1.05518	1.20331	1.24929	3.11073	2.79098	1.70554	-0.576805	-0.521844	-0.675597	1.70554
AT5G23770	ND	-4.45012	-4.45012	-4.45012	-4.45012	-0.271003	-0.213627	8.1098	-0.581954	-0.563573	-0.25177	8.1098
AT3G05740	ND	-1.36385	-1.36385	-1.36385	-1.36385	3.52481	3.33603	8.7252	-0.558845	-0.577927	-0.694912	8.7252
AT4G29690	ND	-4.80718	-4.80718	-4.80718	-4.80718	2.06643	1.69385	10.6637	0.0160032	-0.307567	-0.167909	10.6637
AT1G05950	ND	-0.595377	-3.92376	-3.92376	-3.92376	1.52869	1.40787	9.33789	-0.657759	-0.648136	-0.654923	9.33789
AT1G21310	ND	4.3057	2.98523	0.235228	-0.0456227	9.01996	8.54374	9.13622	1.71281	1.11463	1.37672	9.13622
AT1G10760	ND	5.83789	4.91818	4.50687	3.39543	8.02186	8.3621	4.12794	-0.617316	-0.551592	-0.534338	4.12794
AT4G20430	ND	0.908932	0.280896	-0.899395	-0.0107412	2.51795	2.43947	2.96168	-0.69006	-0.587461	-0.659949	2.96168
AT2G34680	ND	-1.19596	-4.64873	-1.73578	-1.7268	2.76138	2.688	4.59335	-0.505633	-0.470747	-0.573898	4.59335
AT5G45350	ND	2.08094	1.82145	1.53216	1.50284	2.67132	2.74864	1.15098	-0.320553	-0.441914	-0.462492	1.15098
AT4G34240	ND	3.55383	3.53911	2.44505	3.04716	5.15101	4.37668	2.03366	-0.395972	-0.498693	-0.384101	2.03366
AT3G01516	ND	-3.40002	-2.92184	-4.89006	-4.89006	1.04534	1.25515	10	0.0885333	-0.087744	0.131562	10
AT3G03050	ND	0.713203	0.419549	1.18197	1.11498	4.4514	4.41494	3.28851	-0.340368	-0.229669	-0.225037	3.28851
AT2G46290	ND	3.34091	3.31266	3.34753	3.09249	5.06312	4.9009	1.73707	0.173974	0.0351612	0.326831	1.73707
AT2G39900	ND	-2.61063	-5.65255	-5.65255	-5.65255	0.887649	0.368384	10.2643	-0.390675	-0.299079	0.0437878	10.2643
AT4G33220	ND	-4.74938	-1.46567	-4.74938	-4.74938	2.28226	1.83696	10.7917	-0.102857	-0.256938	-0.0826218	10.7917
AT4G12050	ND	-0.66965	0.891186	0.382394	1.09481	2.91411	3.03648	2.22115	2.78471	2.56599	3.18776	2.22115
AT3G15356	ND	-3.58735	-3.80898	-5.48011	-4.26865	-0.635215	-0.232252	5.4513	-0.283717	-0.308635	-0.212823	5.4513
AT5G08391	ND	-5.85585	-5.85585	-5.85585	-5.85585	-1.82512	-2.38846	7.65292	-0.110353	-0.255096	0.0587073	7.65292
AT2G24610	ND	-1.32258	-4.51484	-4.51484	-2.94263	1.70958	2.05681	6.28166	-0.556755	-0.5798	-0.516454	6.28166
AT3G14517	ND	0.085458	0.085458	0.085458	0.085458	3.76392	4.34658	7.88717	-0.848665	-0.89717	-1.00476	7.88717
AT3G13030	ND	4.05864	3.65342	1.89142	3.31984	5.88284	5.76351	3.05817	-0.287266	-0.1594	-0.263117	3.05817
AT3G06880	ND	-2.4105	-2.4105	-2.4105	-2.4105	1.76861	1.3264	7.86445	-0.677632	-0.629553	-0.641292	7.86445
AT3G12170	ND	-3.9006	-3.9006	-3.9006	-3.9006	0.64947	-0.0620205	8.14297	-0.504863	-0.469157	-0.353592	8.14297
AT3G09270	ND	-4.87291	-4.87291	-4.87291	-4.87291	0.998487	0.861847	9.75742	0.483524	-0.106291	0.28803	9.75742
AT2G29630	ND	-1.9447	-1.99093	-1.0829	-2.36736	0.726255	0.655023	2.29013	-0.443537	-0.465899	-0.43195	2.29013
AT2G25220	ND	-2.55676	-5.43085	-5.43085	-5.43085	-0.221374	-0.271934	9.12375	-0.471371	-0.363724	-0.346547	9.12375
AT3G17120	ND	5.58087	4.28344	3.98476	3.0721	7.01371	6.99069	3.44819	-0.0999763	-0.193305	0.297478	3.44819
AT5G41880	ND	-5.0819	-2.31091	-5.0819	-5.0819	0.500622	0.580747	9.5722	-0.645297	-0.624904	-0.516637	9.5722
AT1G62570	ND	-0.921703	-1.03265	-2.21566	-1.90296	2.29147	2.29762	4.52362	-0.0495834	-0.299021	-0.104539	4.52362
AT2G38810	ND	-4.26667	-2.59554	-4.26667	-2.40613	2.36223	2.52379	6.19476	-0.614759	-0.4781	-0.320271	6.19476
AT2G44740	ND	-4.52623	-4.52623	-4.52623	-4.52623	-0.660907	-0.655284	7.74938	-0.702579	-0.652955	-0.403912	7.74938
AT4G30610	ND	-5.85133	-5.85133	-5.85133	-5.85133	-1.03637	-1.4957	8.52471	-0.500671	-0.528648	-0.555281	8.52471
AT5G42445	ND	3.97723	3.97967	3.41216	4.0101	5.27938	5.093	1.41444	-0.0766836	-0.01143	0.160263	1.41444
AT2G28410	ND	-2.48672	-2.6802	-1.88395	-2.11622	1.64086	1.81827	4.04616	-0.303235	-0.443922	-0.613811	4.04616
AT5G52910	ND	-5.29935	-5.29935	-5.29935	-5.29935	-0.354321	0.122418	9.14188	-0.765779	-0.680809	-0.697199	9.14188
AT5G24290	ND	-5.32958	-5.32958	-5.32958	-5.32958	0.322316	0.00205108	9.4479	-0.441653	-0.424523	-0.400902	9.4479
AT2G44490	ND	-5.62561	-5.62561	-3.14739	-3.13889	-0.30544	-0.377758	2.98588	-0.601916	-0.597477	-0.551351	2.98588
AT1G09180	ND	-3.11296	-3.11296	-3.11296	-3.11296	0.722856	0.35444	7.53067	-0.546346	-0.754676	-0.613813	7.53067
AT5G49630	ND	1.86635	0.752429	-1.46203	0.110172	7.21013	7.15296	8.53075	0.0999305	-0.0461559	0.139787	8.53075
AT1G48330	ND	-4.5643	-3.26774	-2.99896	-4.5643	-0.0510426	0.272947	4.52175	-0.326648	-0.455714	0.109868	4.52175
AT4G30860	ND	-3.81525	-3.81525	-3.81525	-3.81525	0.660234	0.470078	8.29465	-0.605612	-0.580196	-0.604768	8.29465
AT3G17580	ND	-4.86695	-4.86695	-4.86695	-4.86695	0.353987	-0.279422	8.87208	-0.0192241	-0.334133	0.306238	8.87208
AT4G28040	ND	-2.65705	-2.65705	-1.45145	-2.65705	2.46955	1.74361	5.19566	-0.52365	-0.595341	-0.558607	5.19566
AT4G01240	ND	-1.44685	-1.52276	-2.27792	-2.27043	0.400808	0.224652	2.91296	-0.440153	-0.425282	-0.467218	2.91296
AT3G54750	ND	-0.746739	-0.398405	0.418152	-1.04979	1.97377	2.13019	2.18039	-0.641124	-0.522621	-0.583623	2.18039
AT3G02820	ND	-5.48284	-5.48284	-3.18449	-5.48284	0.321577	0.615305	4.8714	-0.540338	-0.558577	-0.412406	4.8714
AT4G22230	ND	-1.78901	-1.78901	-1.78901	-1.78901	3.1834	1.87588	8.37906	0.0338666	0.0453951	-0.109519	8.37906
AT2G01610	ND	-5.11144	-3.44031	-3.5461	-5.11144	0.752662	0.843088	5.77857	0.61385	0.647106	1.17076	5.77857
AT2G23630	ND	-4.7252	-4.7252	-4.7252	-4.7252	1.1462	1.61177	10.0795	-0.278993	-0.426068	-0.468762	10.0795
AT3G11520	ND	-2.52699	-2.52699	-2.52699	-2.52699	1.47746	0.94041	7.63608	-0.533687	-0.282271	-0.497339	7.63608
AT5G61300	ND	-1.19367	-1.16371	-2.21198	-1.92037	0.519373	0.655023	2.68937	-0.579746	-0.507449	-0.286764	2.68937
AT5G57560	ND	-1.41077	-2.84345	-2.65983	-2.97913	0.163757	0.0681203	2.96556	-0.0300659	-0.465487	0.0378274	2.96556
AT1G36630	ND	-2.87469	-2.87469	-2.87469	-2.87469	2.07034	2.02663	8.85509	-0.549191	-0.489904	-0.562606	8.85509
AT3G59690	ND	-5.27074	-5.27074	-5.27074	-5.27074	-1.11532	-1.80334	7.73426	-0.789463	-0.701235	-0.909935	7.73426
AT4G09380	ND	1.62197	1.85283	1.55159	1.68606	3.19273	3.35498	1.63385	0.410891	0.608906	0.340787	1.63385
AT4G22233	ND	-3.92146	-2.25033	-3.92146	-3.92146	2.94122	2.81733	10.767	0.568887	0.454937	0.347356	10.767
AT4G21070	ND	-3.70596	-3.70596	-3.70596	-3.70596	1.49197	1.47894	9.13087	-0.70469	-0.60405	-0.795877	9.13087
AT3G58850	ND	-1.57671	-3.78396	-3.78396	-3.78396	2.91218	2.88753	10.6476	-0.257598	-0.222934	0.261273	10.6476
AT2G26450	ND	-5.37523	-2.9505	-5.37523	-5.37523	-0.0550605	0.278136	9.44243	-0.316627	-0.364317	-0.351966	9.44243
AT1G28130	ND	-2.32958	-0.658447	-2.32958	-2.32958	2.30861	1.63431	8.25029	-0.395826	-0.569403	-0.552753	8.25029
AT1G69330	ND	0.0191781	0.837588	0.0321019	-0.873922	3.20577	3.27981	3.87787	-0.180778	-0.366104	-0.00488763	3.87787
AT4G20940	ND	-3.24566	-3.46729	-1.39318	-2.21649	1.68345	1.71007	3.5198	-0.463544	-0.476378	-0.641367	3.5198
AT1G53500	ND	0.392688	0.473213	-1.18692	0.0201064	1.62701	1.47009	2.00367	-0.489968	-0.322471	-0.333424	2.00367
AT4G22860	ND	-3.60642	-3.60642	-3.60642	-3.60642	0.343977	0.7719	8.07941	-0.610737	-0.720063	-0.662015	8.07941
AT1G11960	ND	0.46618	0.958605	0.249335	0.150256	2.24123	2.43508	2.15628	-0.53921	-0.508361	-0.660674	2.15628
AT4G24780	ND	-1.0554	-1.0554	-1.0554	-1.0554	3.9305	3.64448	8.7798	-0.369371	-0.267854	-0.24434	8.7798
AT1G27410	ND	0.987434	1.01801	0.753481	0.895782	2.16968	2.41488	1.4448	-0.392717	-0.171242	-0.483182	1.4448
AT3G51740	ND	-3.68948	-2.81126	-5.58224	-2.79132	0.998544	1.42025	5.15608	-0.0820691	-0.127061	-0.00834753	5.15608
AT3G30843	ND	-2.16052	-2.16052	-2.16052	-2.16052	3.34911	2.72505	9.17264	0.593972	1.03335	0.305984	9.17264
AT2G19170	ND	-4.42923	-2.0045	-4.42923	-4.42923	2.24206	1.47146	10.2981	-0.701097	-0.60311	-0.669969	10.2981
AT5G24280	ND	-0.915306	-4.36808	-4.36808	-4.36808	1.12275	1.04273	9.39718	-0.67347	-0.668856	-0.754209	9.39718
AT4G03210	ND	-5.99355	-5.99355	-5.99355	-5.99355	3.3861	2.20325	12.8817	-0.509324	-0.405709	-0.00672996	12.8817
AT4G05190	ND	-3.98779	-3.98779	-3.98779	-3.98779	0.347107	0.00579817	8.07525	-0.646414	-0.521203	-0.723217	8.07525
AT1G02180	ND	1.98782	1.88208	1.53113	1.60062	3.0966	3.06548	1.4968	-0.146412	-0.0549591	0.142518	1.4968
AT5G13490	ND	2.55622	2.49867	2.79068	3.39835	4.66864	4.63497	1.48317	0.758901	0.25125	-0.240168	1.48317
AT3G23450	ND	-4.90563	-6.39567	-6.39567	-6.39567	0.978964	-0.217754	10.8642	-0.581604	-0.620143	-0.376867	10.8642
AT3G12710	ND	-4.74158	-4.74158	-4.74158	-4.74158	0.502005	0.0456792	8.96927	-0.154518	-0.367383	-0.0351202	8.96927
AT1G32583	ND	-1.25884	-1.23246	-0.903529	-0.618278	1.29756	1.57077	2.20048	-0.727303	-0.600239	-0.585957	2.20048
AT3G26740	ND	1.86589	2.64239	2.82601	3.72825	6.31676	5.56713	2.64959	-0.27375	-0.470298	-0.195926	2.64959
AT5G67100	ND	-1.88899	-4.57312	-0.899917	-1.42023	3.0678	3.25886	4.38048	-0.59279	-0.540906	-0.60388	4.38048
AT5G22130	ND	2.42764	1.93376	1.56445	2.05267	3.54334	3.39855	1.63728	-0.186528	-0.0223647	-0.0272528	1.63728
AT1G06350	ND	-4.87885	-4.87885	-4.87885	-4.87885	2.92144	2.55315	11.5984	0.510313	0.053387	0.129527	11.5984
AT1G22650	ND	-5.26213	-5.26213	-5.26213	-5.26213	-0.676167	-1.59724	8.10136	-0.257854	-0.333967	-0.5031	8.10136
AT5G14150	ND	-0.343385	-0.343385	-0.343385	-0.343385	4.0331	3.70783	8.12649	-0.647238	-0.552465	-0.642826	8.12649
AT3G52630	ND	-1.548	-1.548	-1.548	-1.548	4.13737	3.63689	9.40337	-0.838593	-0.650591	-0.501047	9.40337
AT5G47630	ND	1.99638	1.06698	0.833865	1.99649	4.99114	5.05036	3.52382	-0.142196	-0.329777	0.0249289	3.52382
AT1G74490	ND	-0.46429	-4.23647	-2.67113	-4.23647	2.58916	2.48468	6.65312	-0.750935	-0.59955	-0.689434	6.65312
AT5G63540	ND	-3.98669	-3.98669	-3.98669	-3.98669	-0.0362955	0.413967	8.09291	-0.567902	-0.425905	-0.528207	8.09291
AT1G29660	ND	-2.19138	-2.19138	-2.19138	-2.19138	2.03398	1.14308	7.73012	-0.395573	-0.471343	-0.487961	7.73012
AT2G27010	ND	-2.88613	-3.10775	-4.77889	-2.91834	0.82129	1.10604	5.21937	-0.510921	-0.413209	0.0315676	5.21937
AT2G39855	ND	-2.17427	-4.38152	-4.38152	-4.38152	0.150265	-0.170086	8.29177	-0.0113617	-0.455461	-0.312641	8.29177
AT5G50335	ND	-2.45085	-3.94089	-3.94089	-3.94089	0.435595	-0.473493	7.88432	-0.760457	-0.534383	-0.341569	7.88432
AT5G39210	ND	-4.5285	-4.5285	-4.5285	-4.5285	1.35737	1.4633	9.89433	-0.633747	-0.590054	0.436182	9.89433
AT4G29730	ND	-2.39069	-2.39069	-2.39069	-2.39069	3.2612	3.18627	9.56408	-0.420126	-0.310455	-0.402335	9.56408
AT4G28570	ND	-2.57951	-1.86406	-1.99405	-1.98556	1.04667	1.03433	3.21928	-0.547383	-0.518275	-0.533634	3.21928
AT4G26140	ND	-0.644147	-0.515587	-1.15014	-1.27467	0.805084	0.595702	1.94288	-0.571873	-0.521909	-0.573494	1.94288
AT3G47590	ND	-1.40969	-4.28378	-4.28378	-4.28378	0.741883	0.138882	8.68266	-0.538289	-0.58106	-0.537917	8.68266
AT1G72250	ND	-6.21809	-6.21809	-6.21809	-6.21809	-2.2955	-2.41261	7.74664	-0.636196	-0.646747	-0.740156	7.74664
AT5G29040	ND	-4.15172	-4.15172	-4.15172	-4.15172	0.736942	0.583749	8.74245	-0.0907976	0.160936	-0.214048	8.74245
AT3G61270	ND	-5.13247	-5.13247	-5.13247	-5.13247	0.187705	-0.469075	8.96496	-0.0434371	-0.250746	-0.220109	8.96496
AT5G39970	ND	-4.77889	-4.77889	-2.48053	-2.67814	0.740061	-0.0790051	3.20947	-0.713908	-0.673987	-0.641314	3.20947
AT1G54850	ND	2.61045	2.41678	1.98939	2.08061	3.0093	3.18937	1.03201	-0.225136	-0.127958	-0.276927	1.03201
AT1G26880	ND	3.86825	3.51538	3.10213	3.76675	4.58216	4.59347	1.07065	0.516581	0.229921	1.3817	1.07065
AT1G70950	ND	-5.04224	-5.04224	-5.04224	-5.04224	0.309554	0.265948	9.27313	-0.651676	-0.587103	-0.592346	9.27313
AT2G20980	ND	-4.4064	-4.4064	-4.4064	-4.4064	-0.0095598	0.0379317	8.33305	-0.317485	-0.244588	-0.52673	8.33305
AT4G28790	ND	-2.74808	-1.07695	-2.74808	-2.74808	0.862298	1.67458	7.96504	-0.345922	-0.469141	-0.368038	7.96504
AT4G32200	ND	-0.989897	-0.325971	0.129345	-0.078254	1.21294	1.43277	1.26793	-0.240887	-0.33258	-0.108157	1.26793
AT1G30420	ND	-4.84103	-4.84103	-4.84103	-4.84103	0.0901172	0.237028	8.94041	-0.721107	-0.614952	-0.788691	8.94041
AT1G27140	ND	-2.06793	-2.06793	-2.06793	-2.06793	4.18468	4.2574	10.2488	0.011801	0.301883	0.0820629	10.2488
AT4G19985	ND	-2.66119	-3.15827	-5.12649	-3.02575	0.542239	-0.148883	4.51854	-0.515537	-0.532039	-0.465973	4.51854
AT4G32220	ND	0.793368	1.48708	0.433038	0.514654	2.22197	2.20329	1.76776	-0.0134058	0.101773	-0.296798	1.76776
AT5G01240	ND	-4.51712	-4.51712	-4.51712	-4.51712	0.534442	0.0704038	8.76791	-0.00481443	-0.298843	0.016664	8.76791
AT1G41835	ND	-4.89358	-4.89358	-4.89358	-4.89358	-0.140428	-0.60825	8.4567	0.213557	0.671167	-0.0503364	8.4567
AT5G07040	ND	-4.27029	-4.27029	-4.27029	-4.27029	-0.188381	-0.336719	7.90054	0.128334	-0.120422	-0.0447156	7.90054
AT4G23800	ND	-1.7166	-1.7166	-1.7166	-1.7166	4.66415	4.16038	10.1093	-0.735633	-0.670697	-0.74319	10.1093
AT2G38720	ND	-3.03428	-1.36315	-3.03428	-3.03428	1.2578	0.630612	7.90469	-0.660922	-0.63018	-0.775939	7.90469
AT1G27420	ND	0.402524	0.155732	-0.333815	-0.861245	2.32703	1.97763	2.78683	-0.615472	-0.49768	-0.619889	2.78683
AT4G31650	ND	4.11261	2.84515	3.2705	3.27983	5.82811	5.71449	2.56693	-0.655725	-0.687591	-0.505202	2.56693
AT4G18390	ND	5.21999	4.66163	5.09537	5.10558	6.62788	6.89261	1.63095	1.16807	1.06785	2.27883	1.63095
AT3G47360	ND	1.27842	1.83262	1.73147	1.02063	3.59189	2.92037	1.89365	-0.765156	-0.688817	-0.378523	1.89365
AT5G56320	ND	-4.64804	-4.64804	-4.64804	-4.64804	0.724458	1.13853	9.54228	-0.0408841	-0.238858	-0.0478228	9.54228
AT5G34940	ND	-0.864767	-1.54379	-1.30564	-2.63277	1.23027	0.313163	2.74216	-0.604347	-0.487417	-0.550129	2.74216
AT2G29730	ND	-5.30421	-5.30421	-5.30421	-5.30421	-0.504462	-0.466962	8.74674	-0.648227	-0.586331	-0.622416	8.74674
AT3G54180	ND	-4.10589	-4.10589	-4.10589	-4.10589	1.12642	1.27152	9.24876	-0.561606	-0.508768	-0.551209	9.24876
AT3G51710	ND	0.161407	0.161407	0.161407	0.161407	3.70033	4.18409	7.67602	-0.642868	-0.767575	-0.776868	7.67602
AT5G52900	ND	-4.89123	-2.4665	-4.89123	-4.89123	-0.0463414	-0.173449	8.70995	-0.0616901	-0.393222	-0.118522	8.70995
AT5G03790	ND	0.43275	0.696136	0.634247	0.522765	2.3511	2.44239	1.80305	0.680782	0.237144	1.19258	1.80305
AT4G02970	ND	3.48946	3.40269	2.94227	3.21366	4.8873	4.78861	1.71526	-0.529224	-0.473268	-0.631675	1.71526
AT1G77270	ND	-5.18133	-5.18133	-5.18133	-5.18133	-1.20365	-1.15864	7.89012	-0.668298	-0.606802	-0.745543	7.89012
AT1G48175	ND	2.79131	2.48449	2.06594	2.15328	3.5055	3.46325	1.35108	-0.471641	-0.399115	-0.497707	1.35108
AT1G10050	ND	3.90127	3.89215	3.50258	3.22956	4.97511	4.96416	1.58135	-0.360049	-0.415239	-0.572064	1.58135
AT2G39700	ND	-1.87464	-5.06689	-5.06689	-5.06689	3.92419	3.91237	12.9594	-0.376712	-0.328888	-0.188402	12.9594
AT1G64185	ND	-0.0829144	-0.880358	-1.59741	-0.702479	0.898411	0.954401	2.03093	-0.63606	-0.379956	-0.395703	2.03093
AT5G25050	ND	-4.24569	-4.24569	-4.24569	-4.24569	0.523167	0.417705	8.64189	-0.767745	-0.611371	-0.508791	8.64189
AT1G23340	ND	-1.31564	-1.31564	0.249703	-1.31564	3.62939	3.80341	4.88412	-0.3125	-0.470502	-0.487637	4.88412
AT5G02260	ND	-4.53227	-4.53227	-4.53227	-2.43153	5.21839	4.9787	8.82195	-0.22843	-0.336069	0.400363	8.82195
AT2G42260	ND	-5.16052	-5.16052	-5.16052	-5.16052	-1.12979	-0.592603	8.23068	-0.532298	-0.605161	-0.521001	8.23068
AT1G80100	ND	-5.60642	-5.60642	-5.60642	-5.60642	-1.11192	-0.980461	8.47994	-0.127554	-0.323621	-0.315057	8.47994
AT1G47620	ND	-5.59131	-5.59131	-5.59131	-5.59131	-1.07805	-0.643735	8.67146	-0.136974	-0.334286	-0.287493	8.67146
AT1G28260	ND	-2.1115	-2.21461	-1.46825	-1.54359	0.43739	0.783913	2.17813	-0.682808	-0.762149	-0.74813	2.17813
AT5G48940	ND	-1.81138	-5.00364	-3.43829	-5.00364	2.51956	3.06996	7.70854	-0.671225	-0.595344	-0.348586	7.70854
AT4G03275	ND	-0.775038	-2.98229	-2.98229	-1.41008	2.57333	1.77065	5.06317	-0.0591283	-0.381906	0.534326	5.06317
AT1G07440	ND	1.45504	2.05256	3.43135	3.81731	4.79573	4.72889	1.08381	-0.28146	-0.481205	-0.433294	1.08381
AT4G15230	ND	1.73722	0.498589	0.114499	0.464911	3.89934	3.83101	3.59569	-0.541468	-0.607637	-0.464197	3.59569
AT5G58784	ND	-5.99955	-5.99955	-5.99955	-5.99955	-2.38918	-2.33466	7.50176	-0.348155	-0.286997	-0.332711	7.50176
AT3G59680	ND	-4.51255	-2.84141	-4.51255	-4.51255	-0.647225	-0.96288	7.58738	0.200053	0.136517	0.341334	7.58738
AT1G32930	ND	-4.59996	-4.59996	-2.50715	-4.59996	1.38333	1.6839	5.3107	0.0154698	-0.0236971	-0.100544	5.3107
AT2G37540	ND	-5.91887	-5.91887	-5.91887	-5.91887	-1.60522	-1.81225	8.11655	0.130152	-0.304181	-0.234006	8.11655
AT5G47770	ND	0.811811	-1.87231	-1.87231	-1.87231	4.69955	3.71442	10.1212	-0.316874	-0.367284	-0.304427	10.1212
AT3G27640	ND	-2.90759	-2.90759	-2.90759	-2.90759	1.14896	1.0563	7.90178	-0.466584	-0.378255	-0.39162	7.90178
AT4G36540	ND	-5.62349	-5.62349	-5.62349	-5.62349	-0.533925	-1.01662	8.79914	-0.729486	-0.651233	-0.375364	8.79914
AT5G05180	ND	-2.45961	-4.92491	-4.92491	-4.92491	0.657609	1.12458	9.78707	-0.722598	-0.746696	-0.908307	9.78707
AT1G67320	ND	0.0705413	0.255002	0.486001	0.292967	2.00054	1.65014	1.41814	-0.531495	-0.542524	-0.58059	1.41814
AT5G07180	ND	1.09003	0.91391	0.435895	-0.675419	2.67027	2.85585	2.77845	-0.569252	-0.587846	-0.632006	2.77845
AT3G09800	ND	3.42895	3.1744	1.38704	2.56125	5.1872	4.82822	2.94481	0.0277226	-0.0588362	0.0982428	2.94481
AT5G13870	ND	0.850857	1.08279	1.10946	1.22738	5.83822	6.074	4.78246	-0.48353	-0.259617	0.32341	4.78246
AT5G64460	ND	0.0306284	0.0737696	-1.27812	-2.84346	3.19269	3.30175	5.96281	-0.612729	-0.523214	-0.466294	5.96281
AT5G49460	ND	2.22072	1.2425	1.9529	2.2091	4.7567	4.12199	2.36598	-0.316762	-0.426187	-0.336586	2.36598
AT2G35310	ND	-0.362136	-0.653699	1.26654	0.742193	2.73954	3.07115	1.86298	-0.844718	-0.653212	-0.865638	1.86298
AT4G30650	ND	-2.13693	-2.13693	-2.13693	-2.13693	3.44558	3.12319	9.37607	-0.481837	-0.49893	-0.441548	9.37607
AT4G18640	ND	-3.96341	-3.96341	-3.96341	-3.96341	0.910808	1.08665	8.89744	-0.579829	-0.526207	-0.61487	8.89744
AT3G22790	ND	0.0602513	-0.813467	-4.55544	-2.24883	2.86465	3.02827	6.42932	-0.585003	-0.502524	-0.619409	6.42932
AT5G26290	ND	0.299655	0.00285239	-0.549432	0.553559	7.70761	8.00592	7.78669	-0.534516	-0.481964	-0.23169	7.78669
AT3G22210	ND	-0.313436	-1.68423	-3.35536	-1.49482	2.29654	1.38011	4.72679	-0.547267	-0.491592	-0.235373	4.72679
AT3G14510	ND	-3.57751	-3.57751	-3.57751	-3.57751	1.93213	2.36945	9.69556	-0.594601	-0.418093	-0.156192	9.69556
AT1G22980	ND	4.41441	4.3363	3.47036	3.96057	5.94383	5.91783	2.16593	-0.403645	-0.238912	-0.375346	2.16593
AT3G43920	ND	1.50083	1.38641	0.791889	1.15078	2.1696	2.30526	1.23274	-0.398552	-0.367843	-0.449177	1.23274
AT4G27595	ND	-1.63693	-4.51102	-4.51102	-4.51102	0.391945	0.0370228	8.66242	-0.639584	-0.611243	-0.586083	8.66242
AT4G01450	ND	-5.35832	-7.25108	-7.25108	-7.25108	-0.550844	-0.538835	10.6701	-0.0492414	-0.022797	0.211907	10.6701
AT1G13790	ND	-0.300105	0.119609	-0.246042	0.0427242	1.25655	1.59218	1.51496	-0.614523	-0.558682	-0.627213	1.51496
AT1G52220	ND	-0.415354	-1.03254	-3.45728	-3.45728	3.61921	2.77147	10.6792	-0.668512	-0.567154	0.0456067	10.6792
AT1G58160	ND	-4.46834	-4.46834	-4.46834	-4.46834	-0.517947	-0.504452	7.84429	-0.18706	-0.520883	-0.0781546	7.84429
AT2G16400	ND	-0.00867262	-0.652042	-0.9614	-0.86722	2.15984	2.02184	3.07152	-0.487412	-0.515718	-0.00866639	3.07152
AT4G18970	ND	-4.89944	-4.89944	-3.33409	-4.89944	3.90048	2.7833	8.23488	-0.540046	-0.423207	-0.198284	8.23488
AT2G24070	ND	-5.45569	-5.45569	-5.45569	-5.45569	-0.430029	-0.0782835	9.15156	-0.735064	-0.654433	-0.745038	9.15156
AT2G44580	ND	-5.12149	-5.12149	-5.12149	-5.12149	0.713076	0.0889134	9.5049	-0.551091	-0.379441	-0.4172	9.5049
AT2G38540	ND	2.02274	1.99799	1.68135	1.57206	5.39434	5.14335	3.62691	0.113812	-0.0218328	0.119376	3.62691
AT3G56930	ND	0.605727	-0.0941824	0.873965	0.926251	2.70676	3.1288	2.03286	-0.663698	-0.522025	-0.502121	2.03286
AT3G20090	ND	-0.0214572	-0.0214572	-0.0214572	-0.0214572	3.58892	3.81713	7.59946	-0.571961	-0.601593	-0.667941	7.59946
AT2G11780	ND	-5.76709	-5.76709	-5.76709	-5.76709	-1.68518	-1.86449	7.88511	-0.252434	0.219642	-0.32382	7.88511
AT1G54020	ND	-4.70729	-4.70729	-4.70729	-4.70729	-1.06247	-0.935696	7.57892	0.701109	0.173978	0.423088	7.57892
AT2G41300	ND	-3.17603	-1.5049	-3.17603	-3.17603	0.434344	0.817555	7.691	-0.337625	-0.376148	-0.449944	7.691
AT3G55646	ND	-4.73962	-4.73962	-4.73962	-4.73962	0.311941	0.0811563	8.87344	0.0389947	-0.0620006	0.487345	8.87344
AT1G68650	ND	-4.44612	-3.14956	-4.44612	-4.44612	0.174868	-0.857016	8.09918	-0.500571	-0.51835	-0.508044	8.09918
AT3G51600	ND	-4.48712	-4.48712	-4.48712	-1.84029	3.65806	2.69376	6.26575	-0.00453055	-0.326645	-0.0444524	6.26575
AT4G38950	ND	-5.61463	-5.61463	-5.61463	-5.61463	-0.909625	-1.08674	8.54038	-0.507182	-0.353003	-0.47102	8.54038
AT2G46970	ND	-4.22066	-4.22066	-4.22066	-4.22066	0.918071	-0.933381	8.41091	-0.233279	-0.313319	-0.0869326	8.41091
AT1G78370	ND	-0.350083	-1.09935	-1.96914	-3.25991	3.34811	3.28376	5.90829	-0.308035	-0.486223	0.0374082	5.90829
AT3G23890	ND	-0.137257	-2.03002	-2.03002	-2.03002	3.63032	3.43479	9.51429	-0.456396	-0.504537	-0.52901	9.51429
AT1G67630	ND	-5.01392	-5.01392	-5.01392	-2.70732	1.95112	1.88252	5.8527	-0.547858	-0.390322	-0.435202	5.8527
AT1G12740	ND	-4.67763	-4.67763	-4.67763	-4.67763	0.137331	-0.0516684	8.64876	-0.67676	-0.631685	-0.602582	8.64876
AT5G10390	ND	0.134602	0.334385	-0.73767	0.37497	2.01646	1.39087	1.81021	-0.54865	-0.175802	-0.250849	1.81021
AT1G01380	ND	-4.8741	-4.8741	-4.8741	-4.8741	-0.120943	-1.1025	8.25539	-0.486352	-0.479403	-0.557035	8.25539
AT4G08690	ND	1.33274	-0.779346	-0.552868	0.722539	2.97471	2.78886	2.69647	-0.451698	-0.402718	-0.25045	2.69647
AT3G20370	ND	-5.13792	-5.13792	-5.13792	-5.13792	4.69998	4.50188	13.7178	-0.605122	-0.654118	-0.319795	13.7178
AT1G56010	ND	-2.29303	-4.50027	-4.50027	-4.50027	-0.044052	-0.144646	8.31878	-0.785495	-0.63917	-0.625506	8.31878
AT1G07483	ND	-1.90402	-2.1397	-3.3764	-2.40036	-0.240293	-0.581225	2.46519	-0.372158	-0.438846	0.0422594	2.46519
AT1G04680	ND	-3.48997	-6.36406	-4.79872	-3.87734	0.548947	-0.17327	4.79725	-0.418037	-0.488621	-0.447555	4.79725
AT2G45920	ND	-1.56449	-1.93361	-0.547771	-0.679218	1.17239	1.1317	1.74693	-0.577266	-0.516083	-0.745211	1.74693
AT4G00020	ND	-3.49487	-3.49487	-3.49487	-3.49487	1.33513	1.34238	8.76232	-0.395076	-0.194128	-0.321297	8.76232
AT4G10420	ND	6.01275	5.48142	4.85439	4.97253	6.76832	6.70713	1.81509	-0.717016	-0.395871	-0.653585	1.81509
AT1G76790	ND	-4.31476	-2.64363	-4.31476	-1.39283	4.38222	3.8676	6.67275	-0.590252	-0.43058	0.148288	6.67275
AT5G57980	ND	-4.31652	-4.31652	-2.01816	-2.00991	0.971331	0.868375	3.15679	-0.751677	-0.757415	-0.685784	3.15679
AT1G48510	ND	-4.77061	-4.77061	-4.77061	-4.77061	0.343752	0.293519	9.0262	0.370962	-0.0817784	-0.208869	9.0262
AT5G37072	ND	-2.83309	-4.72585	-4.72585	-4.72585	-0.74818	-0.674644	7.9055	-0.58845	-0.379632	-0.46983	7.9055
AT5G60520	ND	-4.00743	-4.00743	-4.00743	-4.00743	0.578533	0.599435	8.51634	-0.8198	-0.663305	-0.78361	8.51634
AT5G45490	ND	-5.5521	-4.25553	-5.5521	-5.5521	1.69943	1.39835	11.0763	-0.618426	-0.508281	-0.346572	11.0763
AT3G51410	ND	-5.27345	-5.27345	-5.27345	-3.70124	-0.48906	-0.486188	4.62524	-0.46385	-0.508359	-0.0615089	4.62524
AT1G17920	ND	3.16071	3.15995	3.99886	3.61013	4.98324	4.91514	1.10309	-0.516781	-0.466903	-0.417513	1.10309
AT4G06566	ND	-5.00527	-5.00527	-5.00527	-5.00527	-1.39489	-0.696118	7.88967	-0.283945	0.424068	-0.209176	7.88967
AT5G49160	ND	0.223517	-0.142748	0.654342	-0.919151	3.74847	3.86256	3.76544	-0.545957	-0.435483	-0.462881	3.76544
AT4G08685	ND	-1.42919	-3.53023	-3.99577	-5.20137	1.69029	0.52457	6.84344	-0.208235	-0.151333	0.265559	6.84344
AT3G56960	ND	2.37354	2.16119	1.70136	1.79956	2.84825	2.99335	1.14252	-0.52644	-0.514529	-0.527342	1.14252
AT1G68238	ND	-4.36131	-4.36131	-4.36131	-2.78911	0.359924	0.730543	4.76157	-0.344436	-0.215225	0.105845	4.76157
AT5G06610	ND	-5.82851	-5.82851	-5.82851	-5.82851	-2.18368	-1.98992	7.61675	-0.515685	-0.452468	-0.39978	7.61675
AT5G26280	ND	0.200935	2.80915	0.200935	3.12287	9.92818	9.56119	7.76769	-0.272149	-0.430892	-0.104555	7.76769
AT4G30910	ND	2.48591	3.47636	2.48201	2.89178	4.7652	4.52895	1.9272	-0.436312	-0.294126	-0.466051	1.9272
AT1G55200	ND	-5.12899	-5.12899	-5.12899	-5.12899	2.10001	2.32987	11.3167	-0.353257	-0.357464	-0.330041	11.3167
AT1G03850	ND	-0.942569	-0.323261	-0.23925	-0.632573	1.69259	1.78501	2.20894	-0.0528937	-0.00051366	0.0781403	2.20894
AT1G23060	ND	-5.24798	-5.24798	-5.24798	-5.24798	-1.06887	-0.847325	8.1999	-0.530829	-0.392637	-0.488781	8.1999
AT1G03630	ND	-0.680679	-0.890301	-1.23711	-1.41227	1.34216	0.303047	2.23414	-0.0928693	0.229199	0.00635148	2.23414
AT1G22440	ND	-2.50566	-2.50566	-2.50566	-2.50566	2.87708	2.55847	9.17326	-0.266062	-0.352656	-0.202914	9.17326
AT4G34000	ND	1.18004	-0.822193	-2.49333	-2.49333	5.04827	4.50917	11.2661	-0.502541	-0.471384	-0.415665	11.2661
AT1G64260	ND	-1.78623	-1.46453	-3.67899	-2.10679	0.871085	1.10827	4.50834	-0.552961	-0.550376	-0.688088	4.50834
AT4G37410	ND	-4.91396	-4.91396	-4.91396	-4.91396	1.78627	2.12815	10.8461	-0.042184	-0.150817	-0.169746	10.8461
AT2G19090	ND	-3.72849	-3.72849	-3.72849	-1.24177	1.68454	1.74689	4.12858	-0.692496	-0.531237	-0.383985	4.12858
AT1G50360	ND	1.1766	0.655732	0.270416	0.467963	1.4814	1.78649	1.23577	-0.219657	-0.17768	-0.276804	1.23577
AT2G45830	ND	-3.21973	-3.21973	-3.21973	-3.21973	1.17711	0.802961	8.12542	-0.162804	-0.199089	0.145927	8.12542
AT2G24300	ND	0.551434	0.335461	-2.07948	-1.17882	3.54931	3.74144	5.30368	-0.621041	-0.602536	-0.468364	5.30368
AT3G32230	ND	-2.36723	-0.696099	-1.16164	-2.36723	2.43252	2.11948	5.03204	-0.0972982	0.286492	-0.302645	5.03204
AT2G46980	ND	-1.55757	-2.00692	-1.95343	-1.17582	1.66795	1.1453	3.06597	-0.642152	-0.537202	-0.635123	3.06597
AT2G06200	ND	-1.88897	-3.37901	-3.37901	-3.37901	0.752319	0.780969	8.04411	-0.652982	-0.517011	-0.38831	8.04411
AT4G17770	ND	-0.2847	-1.11205	-1.6605	-1.74726	2.43429	2.5106	4.26644	-0.566711	-0.633617	-0.596795	4.26644
AT3G02210	ND	0.429104	0.139308	-1.51181	-0.36967	1.76338	1.97582	2.69713	-0.491066	-0.369124	-0.281794	2.69713
AT2G38830	ND	-2.26516	-2.54634	-0.486153	-0.782293	0.756763	0.553871	1.2633	0.755459	1.17205	0.79495	1.2633
AT4G14750	ND	-5.46005	-5.46005	-5.46005	-5.46005	-0.675664	-1.32651	8.41253	-0.58613	-0.490167	-0.50838	8.41253
AT3G07990	ND	2.70579	-0.168299	-0.168299	-0.168299	4.97043	4.56717	8.88446	-0.655299	-0.731225	-0.639514	8.88446
AT5G10130	ND	-0.286559	0.145742	0.0352766	0.455083	1.95715	2.25762	1.84402	-0.0373698	-0.0270277	0.0274629	1.84402
AT1G64255	ND	-2.8908	-2.14907	-3.8202	-3.8202	0.405167	0.416291	8.13399	-0.0486313	-0.0403864	-0.121406	8.13399
AT1G04020	ND	-5.68103	-5.68103	-5.68103	-5.68103	-0.238336	-0.659511	9.18904	-0.520577	-0.526892	-0.705957	9.18904
AT1G52720	ND	0.736102	0.533375	1.06435	1.43477	3.09334	2.70674	1.61489	0.687479	0.34996	1.82603	1.61489
AT2G23050	ND	-3.77889	-3.77889	-3.77889	-2.20669	1.45342	0.808639	4.79163	-0.569467	-0.546682	-0.444048	4.79163
AT1G12460	ND	-3.02413	-3.56024	-2.93302	-1.70458	0.830493	0.629585	3.03337	-0.677492	-0.542435	-0.428345	3.03337
AT2G43480	ND	-3.37229	-3.37229	-3.37229	-3.37229	0.166632	0.433186	7.54475	-0.730675	-0.676867	-0.724945	7.54475
AT3G59190	ND	-2.63195	-4.52472	-4.52472	-4.52472	-0.0114528	0.279401	8.58804	-0.490983	-0.394253	-0.565572	8.58804
AT2G18650	ND	2.42677	1.92969	1.52681	2.06221	4.65006	5.30468	3.53912	-0.430028	-0.646248	-0.271663	3.53912
AT3G54260	ND	-6.31367	-6.31367	-6.31367	-6.31367	-2.39108	-1.98109	8.03927	-0.44111	-0.487201	-0.609486	8.03927
AT5G25475	ND	-1.01346	-2.83253	-0.682785	-0.500576	2.54842	2.81146	3.28468	-0.285887	-0.336092	-0.551988	3.28468
AT1G58280	ND	-5.55803	-2.94981	-5.55803	-5.55803	-0.669364	-1.24888	8.55024	-0.391208	-0.371981	-0.32156	8.55024
AT5G53550	ND	5.90634	5.44344	5.08928	4.33552	8.61154	8.63726	3.86244	-0.566643	-0.585544	-0.325669	3.86244
AT1G18590	ND	-5.17314	-5.17314	-2.87479	-3.0724	0.882343	0.489504	3.92908	-0.587452	-0.613721	-0.31986	3.92908
AT3G54560	ND	-4.74353	-4.74353	-2.89048	-4.74353	2.85188	2.8499	7.08473	-0.652011	-0.503058	-0.476974	7.08473
AT1G68710	ND	-0.100558	-0.359863	-0.536405	-0.413582	0.806132	0.958754	1.33153	-0.619369	-0.611834	-0.708272	1.33153
AT3G16460	ND	-3.35365	-3.35365	-3.35365	-0.706826	7.80654	7.46916	9.53015	-0.360421	-0.340798	-0.136992	9.53015
AT4G09460	ND	-3.93634	-3.93634	-3.93634	-3.93634	0.863412	-0.697834	8.12697	-0.320107	-0.436692	-0.367374	8.12697
AT2G37930	ND	-2.94622	-1.86785	-3.3698	-2.83076	-0.523493	-0.907412	2.43363	0.0532238	0.0335502	0.145176	2.43363
AT3G22880	ND	0.809611	0.932543	-2.64316	0.398865	5.03149	4.96234	5.71175	-0.684985	-0.607668	-0.675898	5.71175
AT5G47440	ND	-4.98008	-4.98008	-4.98008	-4.98008	0.382101	-0.335282	8.98439	-0.48821	-0.470519	-0.25945	8.98439
AT1G54000	ND	-4.67695	-4.67695	-3.1116	-4.67695	3.96035	4.21828	8.65927	0.566984	-0.0194041	0.332527	8.65927
AT2G34655	ND	2.64634	2.60577	3.09399	1.3925	5.89102	5.67731	3.53666	0.519515	0.26027	-0.222311	3.53666
AT1G13950	ND	-4.761	-4.761	-4.761	-4.761	0.290567	0.384752	9.03617	-0.467368	-0.512729	-0.581057	9.03617
AT3G20260	ND	0.1601	0.0178537	-3.03215	0.494639	4.61939	4.82832	5.29789	-0.562734	-0.627707	-0.217249	5.29789
AT3G48260	ND	-4.61995	-4.61995	-4.61995	-4.61995	0.870869	0.167306	9.12192	-0.41234	-0.325763	-0.105212	9.12192
AT1G18550	ND	-1.55988	-1.55988	-1.55988	-1.55988	2.87682	2.37369	8.11006	-0.740501	-0.715287	-0.72759	8.11006
AT4G22310	ND	7.04937	7.3302	6.88125	7.01475	8.62451	8.58406	1.61435	0.162432	0.200199	0.165933	1.61435
AT2G44880	ND	-0.467513	-0.540876	-1.35734	-1.34816	0.637688	0.590806	2.0428	-0.445076	-0.417943	-0.544048	2.0428
AT3G47000	ND	0.266617	-0.958353	-1.38711	-1.4577	1.51864	1.21906	2.85555	-0.283025	-0.184852	-0.258064	2.85555
AT1G69580	ND	-1.74288	-1.74288	-1.74288	-1.74288	3.60891	3.64574	9.3141	-0.609928	-0.567495	-0.545148	9.3141
AT4G39790	ND	-4.8392	-2.62474	-4.8392	-4.8392	-0.363715	-0.352491	8.39617	-0.523019	-0.561835	-0.325536	8.39617
AT5G12050	ND	-6.20633	-6.20633	-6.20633	-6.20633	-1.75011	-2.21274	8.14827	-0.68471	-0.733383	-0.564852	8.14827
AT2G42370	ND	-4.47776	-4.47776	-4.47776	-4.47776	-0.0410653	-0.928096	7.95624	-0.365582	-0.39188	-0.47991	7.95624
AT3G52750	ND	-0.406658	-1.06145	-1.29337	-0.949233	0.576643	0.831354	1.81288	-0.603469	-0.494106	-0.489701	1.81288
AT1G04430	ND	3.8712	3.06424	3.42178	2.85889	7.47435	7.18634	4.20219	-0.424764	-0.428009	-0.139269	4.20219
AT2G32280	ND	-3.10866	-5.79279	-5.79279	-5.79279	-1.07156	-0.93925	8.71579	-0.392292	-0.39849	-0.249417	8.71579
AT2G25480	ND	-2.05972	-2.68308	-5.73308	-3.63234	0.741608	0.813738	5.68308	-0.482629	-0.522476	-0.386021	5.68308
AT5G64330	ND	0.840638	0.671578	0.420806	0.429892	4.80546	4.58798	4.396	-0.233507	-0.201263	0.191619	4.396
AT1G55810	ND	0.604592	0.0728698	-0.435679	0.0684118	1.72147	1.64483	1.82645	-0.0982158	-0.155203	-0.0710586	1.82645
AT1G04540	ND	0.0465564	-0.966436	-1.07223	-2.63757	2.2654	2.18321	4.70703	-0.070113	-0.275735	0.0621473	4.70703
AT3G16400	ND	-5.07622	-5.07622	-5.07622	-5.07622	4.52897	4.03335	13.354	0.768174	0.410359	0.579164	13.354
AT1G56230	ND	-0.145769	-2.03853	-2.03853	-2.03853	2.29637	1.58897	7.91745	-0.587031	-0.45624	-0.381822	7.91745
AT5G03820	ND	-3.87231	-3.87231	-3.87231	-3.87231	-0.37049	0.313622	7.76437	1.18234	0.652293	0.508586	7.76437
AT5G26260	ND	-6.52661	-6.52661	-6.52661	-4.22001	0.966186	1.60156	6.77129	0.27993	-0.145217	-0.0603681	6.77129
AT3G44220	ND	-2.22522	-4.11798	-4.11798	-4.11798	0.237856	-0.312507	8.00448	0.295232	0.197933	0.347731	8.00448
AT1G13230	ND	-2.55117	-4.75842	-4.75842	-4.75842	-0.893101	-0.335765	8.06912	-0.594168	-0.584909	-0.44547	8.06912
AT5G62670	ND	1.80286	1.53467	0.593892	1.069	3.21646	3.39557	2.42904	-0.519608	-0.514052	-0.522044	2.42904
AT1G05835	ND	1.31666	-0.87687	1.394	-0.0612824	4.20844	3.60381	3.16852	-0.813169	-0.822869	-0.608371	3.16852
AT4G27860	ND	-0.474423	0.0753195	-0.560652	-2.42254	4.55609	4.56179	5.84131	-0.39561	-0.314766	0.090331	5.84131
AT3G15950	ND	0.0639496	-1.82881	-1.82881	1.32407	9.69658	9.94269	9.60813	-0.665331	-0.586207	-0.439733	9.60813
AT5G59870	ND	1.44037	1.49963	1.36334	0.59487	3.19281	3.19259	2.14148	0.238768	0.15819	0.491222	2.14148
AT5G44635	ND	-3.30401	-2.57959	-4.79405	-4.79405	1.66621	1.41585	10.301	-0.384356	-0.51889	-0.5868	10.301
AT4G28730	ND	2.13134	-1.54203	-1.54203	-1.54203	4.98438	4.82361	10.4098	-0.222806	-0.316035	-0.206325	10.4098
AT3G56480	ND	-2.11698	1.05461	-2.11698	-0.256437	4.31397	3.89672	5.71586	-0.685488	-0.61232	-0.659159	5.71586
AT3G57040	ND	-1.90024	-1.94081	-2.06719	-2.79334	0.30644	0.684522	3.18979	-0.498732	-0.433166	-0.283258	3.18979
AT4G34970	ND	0.0133082	0.0133082	0.0133082	0.0133082	4.71831	4.19924	8.38441	-0.0216771	-0.231976	-0.218214	8.38441
AT4G31820	ND	-1.11941	-1.41478	-0.454573	-0.894499	1.12647	1.48278	1.96369	-0.413559	-0.47912	-0.257759	1.96369
AT4G22235	ND	-2.0962	-3.58624	-3.58624	-3.58624	4.31899	4.43064	11.9334	0.550385	0.691897	0.589654	11.9334
AT1G70760	ND	0.499451	0.622382	0.644057	-0.4666	3.06323	2.41278	2.67111	-0.930441	-0.650019	-0.540819	2.67111
AT5G23420	ND	1.53651	1.50803	1.23058	1.12605	3.08231	2.49274	1.61158	-0.549374	-0.393637	-0.378744	1.61158
AT5G48900	ND	-4.56945	-4.56945	-4.56945	-4.56945	1.43389	1.11156	9.80496	-0.571059	-0.536831	-0.54669	9.80496
AT1G34245	ND	-4.6605	-4.6605	-4.6605	-4.6605	-0.263661	0.193043	8.56398	-0.160537	-0.148813	-0.0644137	8.56398
AT5G07660	ND	-4.80594	-2.19772	-4.80594	-4.80594	-0.74939	-0.620001	8.0195	-0.724534	-0.689167	-0.757038	8.0195
AT1G15910	ND	2.89719	2.21085	1.00032	0.694355	4.76948	5.02356	4.07216	-0.484393	-0.412522	-0.523086	4.07216
AT5G42240	ND	0.585034	0.758519	-0.377139	0.486788	3.44439	3.58694	3.41091	-0.25976	-0.190245	-0.137308	3.41091
AT2G30520	ND	-5.60355	-5.60355	-5.60355	-5.60355	-1.57282	-1.58087	7.91825	-0.160982	-0.284732	-0.132723	7.91825
AT3G24450	ND	-6.0739	-6.0739	-6.0739	-6.0739	-1.41871	-2.05121	8.285	-0.396629	-0.495683	-0.504563	8.285
AT4G29530	ND	-4.44612	-2.77499	-4.44612	-4.44612	-0.495727	-1.02169	7.58283	-0.217339	-0.165377	0.222566	7.58283
AT3G48340	ND	-1.81742	-4.02467	-4.02467	-4.02467	0.834958	1.27165	9.03041	0.587126	-0.0404649	0.000242995	9.03041
AT2G19590	ND	5.37446	3.92164	3.55885	3.40347	6.61595	6.61911	3.19726	-0.487754	-0.459306	-0.0329944	3.19726
AT2G46830	ND	-0.134766	0.0393727	-0.423058	-1.24637	1.47511	1.06718	2.12012	-0.63451	-0.584436	-0.537023	2.12012
AT1G51950	ND	0.0829515	-0.642407	-2.42762	-0.443038	1.74863	1.65592	2.86379	-0.347602	-0.490526	-0.0375475	2.86379
AT3G44940	ND	-4.1106	-3.78891	-3.91055	-6.00336	-1.52788	-0.84445	3.99809	-0.504257	-0.459642	-0.209583	3.99809
AT3G03780	ND	-0.508861	-1.04425	-0.255746	0.517909	3.32556	3.5331	3.24885	-0.504592	-0.463778	-0.541641	3.24885
AT5G52390	ND	-2.62207	-4.51484	-4.51484	-4.51484	-0.179938	0.0726896	8.3806	0.669582	0.0471167	0.147148	8.3806
AT3G56220	ND	-5.81649	-5.81649	-5.81649	-5.81649	-1.30323	-1.32978	8.41601	0.527284	0.273645	0.521043	8.41601
AT5G23820	ND	-2.30862	-2.30862	-2.30862	-2.30862	7.79995	7.73546	14.0524	-0.559269	-0.59512	-0.468597	14.0524
AT2G29440	ND	-4.43891	-4.43891	-4.43891	-4.43891	-0.259795	-1.05876	7.71557	-0.298283	-0.342717	-0.420553	7.71557
AT2G04170	ND	-0.874645	0.144838	-0.426991	0.266926	2.44143	2.33191	2.49934	-0.0710984	-0.316231	-0.132921	2.49934
AT5G46470	ND	1.06041	0.952824	0.704169	0.1479	1.77096	1.96909	1.40069	-0.614818	-0.593009	-0.764197	1.40069
AT1G23840	ND	-2.31213	-0.0976752	0.720805	-1.10067	3.18812	3.58855	3.53122	-0.52584	-0.511126	-0.728157	3.53122
AT1G01660	ND	-4.79719	-4.79719	-4.79719	-4.79719	-1.11872	-0.958603	7.63383	-0.704772	-0.656777	-0.700868	7.63383
AT4G02120	ND	-3.31389	-0.889157	-3.31389	-3.31389	2.25972	1.4039	9.14963	-0.62763	-0.649121	-0.576925	9.14963
AT5G32460	ND	-1.28526	-0.826401	-2.37431	-1.41054	0.619224	0.967568	2.7189	-0.506137	-0.453161	-0.65471	2.7189
AT1G79620	ND	-4.57312	-4.57312	-4.57312	-4.57312	-0.861786	-0.945622	7.53694	-0.432647	-0.564831	-0.617194	7.53694
AT1G49500	ND	-4.74613	-4.74613	-4.74613	-4.74613	0.508645	-0.323475	8.83034	-0.0568021	-0.272752	-0.166648	8.83034
AT4G33145	ND	-3.02764	-5.49294	-5.49294	-5.49294	-1.31383	-0.848142	8.3424	-1.08162	-0.844328	-0.984964	8.3424
AT1G09200	ND	-1.86945	-1.35578	-1.59983	-2.25681	1.71673	1.10935	3.47215	0.295906	1.00284	0.367785	3.47215
AT1G02730	ND	-2.72364	-4.6164	-4.6164	-4.6164	0.473165	-0.238084	8.70554	-0.64124	-0.625699	-0.783757	8.70554
AT1G31950	ND	-4.13891	-4.13891	-2.0461	-4.13891	2.2871	2.57779	5.75286	-0.479841	-0.49592	-0.372775	5.75286
AT5G57150	ND	0.486292	0.866325	0.245083	0.420838	1.5941	1.58987	1.23008	-0.425644	-0.369569	-0.216808	1.23008
AT1G20610	ND	0.368144	-0.174647	0.836972	1.42009	2.81725	2.80977	1.62825	-0.626688	-0.544161	-0.525712	1.62825
AT4G17760	ND	-3.96899	-3.96899	-3.96899	-3.96899	-0.290529	-0.197395	7.59645	-0.0433589	-0.0278429	0.0221119	7.59645
AT5G35630	ND	1.56818	1.09595	-0.355137	2.14459	6.45502	5.35918	4.65059	-0.672054	-0.568046	-0.651286	4.65059
AT4G02060	ND	-0.432772	-3.30686	-3.30686	-1.73466	3.91645	3.57775	6.94418	-0.354144	-0.26518	-0.240166	6.94418
AT1G14390	ND	-1.39854	-1.21055	-1.42548	-0.891242	0.555435	0.885821	1.87928	-0.63024	-0.475563	-0.579366	1.87928
AT3G53480	ND	-1.49145	-0.0484119	-0.145575	-0.0380011	4.75508	5.14671	5.07777	-0.321569	-0.217273	-0.326305	5.07777
AT2G30370	ND	-5.21457	-5.21457	-5.21457	-5.21457	0.788771	0.588864	9.86136	0.342504	0.073371	0.342375	9.86136
AT1G09470	ND	-1.93748	-1.93748	-1.93748	-1.93748	2.51874	1.76387	8.02704	-0.564166	-0.554511	-0.633133	8.02704
AT3G01670	ND	-6.73783	-5.06669	-6.73783	-6.73783	-0.165961	0.397156	10.8453	-0.835252	-0.636434	-0.869369	10.8453
AT4G29210	ND	1.79165	1.55288	1.83542	2.35407	4.29353	4.56103	2.29141	-0.471556	-0.529347	-0.313605	2.29141
AT1G30410	ND	2.42955	1.91557	1.77979	1.46584	3.69376	3.80181	2.09325	-0.557736	-0.522087	-0.583212	2.09325
AT5G47420	ND	3.09287	3.43763	2.75753	1.78681	4.55463	4.35758	2.117	-0.291982	-0.339148	-0.352323	2.117
AT5G67270	ND	-3.99874	-3.99874	-3.99874	-3.99874	0.377746	0.107882	8.1525	-0.505507	-0.435223	-0.583101	8.1525
AT3G14740	ND	0.37086	0.37086	0.37086	0.37086	5.78388	4.99682	9.01011	-0.647657	-0.468384	-0.439485	9.01011
AT5G02550	ND	-5.58006	-5.58006	-5.58006	-5.58006	0.046208	0.0260291	9.56532	-0.472254	-0.584193	0.0760371	9.56532
AT1G62770	ND	-0.0573686	-0.598784	0.0547966	-0.329602	2.57922	2.26762	2.54417	0.551536	0.0848841	0.293143	2.54417
AT3G01680	ND	-5.39443	-5.39443	-5.39443	-5.39443	0.379193	0.458455	9.76633	-0.437929	-0.42107	-0.395116	9.76633
AT4G33120	ND	-4.90933	-4.90933	-4.90933	-4.90933	-0.20433	-1.20799	8.19721	-0.374776	-0.517223	-0.550334	8.19721
AT5G06990	ND	-2.82583	-3.04746	-4.71859	-4.71859	-0.470643	-1.16892	7.82877	0.189951	0.0685864	0.00835312	7.82877
AT2G47140	ND	-4.44372	-4.44372	-4.44372	-4.44372	0.177269	-1.06357	8.03078	0.20125	0.085538	-0.0537214	8.03078
AT5G08000	ND	-4.78016	-4.78016	-2.9271	-2.47355	1.42131	1.03164	4.21318	-0.703859	-0.674316	-0.514445	4.21318
AT1G72730	ND	-3.2621	-3.14324	-3.78771	-2.80452	-0.91617	-1.01335	2.28333	-0.451798	-0.410677	-0.497595	2.28333
AT2G29680	ND	-3.48867	-3.48867	-3.48867	-3.48867	1.23256	0.617945	8.36137	-0.636535	-0.62216	-0.484202	8.36137
AT5G16720	ND	-4.92031	-4.92031	-4.92031	-4.92031	0.277611	0.723726	9.38276	-0.469701	-0.550072	-0.401287	9.38276
AT3G15720	ND	-2.43971	-2.43971	-2.43971	-2.43971	2.93278	3.20433	9.4612	-0.510148	-0.446978	-0.310942	9.4612
AT4G31320	ND	-3.9006	-2.22947	-3.9006	-3.9006	2.21137	2.38327	10.1586	-0.773909	-0.715231	-0.513522	10.1586
AT4G34135	ND	-1.64116	-3.29841	-4.96955	-3.39734	1.6807	1.29618	6.34583	-0.461058	-0.306245	-0.0498623	6.34583
AT1G33470	ND	-2.05889	-1.92923	-2.46268	-3.00007	2.03439	1.887	4.89566	-0.520507	-0.560507	-0.407141	4.89566
AT4G01895	ND	0.92086	1.0941	1.44096	1.63523	3.04407	3.06126	1.47827	-0.31336	0.193294	0.702982	1.47827
AT3G29100	ND	1.31299	0.951651	0.135188	0.598354	2.61775	2.41325	2.19352	-0.495028	-0.401799	-0.599837	2.19352
AT5G24330	ND	-2.94202	-2.94202	-2.94202	-2.94202	1.57124	0.759322	8.06524	-0.0545346	0.16813	0.137098	8.06524
AT5G09240	ND	-1.19232	-0.793538	-1.11498	-1.1053	0.628396	0.529758	1.70703	-0.368146	-0.435735	-0.30864	1.70703
AT5G16250	ND	-5.3998	-5.3998	-5.3998	-5.3998	0.629844	-0.0916166	9.66562	-0.420009	-0.625282	-0.55473	9.66562
AT2G39350	ND	-2.17202	-2.16359	-3.10116	-2.58641	1.3277	1.66808	4.4649	-0.0936162	0.0172072	0.138378	4.4649
AT5G44010	ND	-4.71727	-4.71727	-4.71727	-4.71727	-0.911581	-0.846321	7.7177	-0.367273	-0.47649	-0.444941	7.7177
AT5G51460	ND	-3.13495	-0.217723	-3.13495	-3.13495	2.68462	2.70164	9.78098	-0.472582	-0.455708	-0.398734	9.78098
AT3G03130	ND	-5.56945	-3.89832	-5.56945	-5.56945	-1.59178	-1.76398	7.77769	-0.489874	-0.365286	-0.447954	7.77769
AT5G00590	ND	-2.59244	-1.05772	-2.94664	-2.93915	1.0274	0.926246	4.28221	-0.12581	-0.598332	-0.476611	4.28221
AT1G79890	ND	0.228844	1.04591	0.522855	-0.140989	2.05577	2.20317	1.9067	-0.396664	-0.244757	-0.353234	1.9067
AT3G50640	ND	-5.64316	-5.64316	-5.64316	-5.64316	-1.58661	-1.67927	7.90178	-0.526457	-0.592584	-0.46967	7.90178
AT2G22980	ND	-5.65151	-3.04329	-4.92628	-5.65151	-0.289328	-1.20718	6.24846	-0.641078	-0.568289	-0.600725	6.24846
AT4G14770	ND	-4.81029	-4.81029	-4.81029	-2.70955	0.994124	0.567113	4.76576	-0.671748	-0.547238	-0.689506	4.76576
AT2G21050	ND	-0.945879	-0.958014	0.885848	0.463673	2.73991	2.90211	2.11305	-0.140457	-0.038183	-0.0990935	2.11305
AT1G20930	ND	-4.28556	-4.28556	-4.28556	-4.28556	0.208934	-0.262877	8.18447	-0.593944	-0.492462	-0.581265	8.18447
AT3G09190	ND	2.25089	0.156423	0.920269	0.633209	3.87852	4.11983	3.27184	-0.570326	-0.501846	-0.541912	3.27184
AT2G03980	ND	-3.14035	-2.63295	-3.95498	-3.80219	-0.75855	-1.39541	2.98251	-0.351965	-0.340689	-0.392323	2.98251
AT3G04630	ND	-0.714452	-0.337343	-0.453011	-0.333964	1.03568	1.06817	1.41453	-0.424103	-0.0220545	-0.0690149	1.41453
AT4G19540	ND	2.49744	1.85292	1.38327	2.40263	3.56708	3.91479	1.75068	-0.389527	-0.316074	-0.345662	1.75068
AT4G16890	ND	-0.782365	-0.783123	-2.11688	-1.94262	0.285077	1.09416	2.83069	-0.223674	-0.275476	-0.280623	2.83069
AT2G40010	ND	-2.47932	-2.55522	-2.68522	-5.16344	1.34904	0.994939	5.04892	-0.399664	-0.135347	-0.0150227	5.04892
AT4G13540	ND	-1.83095	-1.52527	-1.26331	-0.854249	2.11483	1.79504	3.09449	-0.73637	-0.624001	-0.603921	3.09449
AT2G14900	ND	-5.40475	-5.40475	-5.40475	-3.83255	1.30365	0.713754	6.31844	-0.425006	-0.350371	-0.454732	6.31844
AT4G00200	ND	0.124709	-0.746052	-0.262069	-0.31001	1.52766	2.14792	2.1756	-0.209609	-0.12768	0.0402971	2.1756
AT1G05220	ND	-5.21504	-5.21504	-5.21504	-5.21504	-1.50371	-1.28147	7.70442	-0.495681	-0.307354	-0.0662188	7.70442
AT3G20960	ND	-5.3451	-5.3451	-5.3451	-5.3451	-1.23827	-0.540985	8.41141	-0.628865	-0.469115	-0.452588	8.41141
AT3G20395	ND	-2.07622	-0.107999	-2.07622	-2.07622	2.97534	2.95964	8.97909	-0.357452	-0.543918	0.0164806	8.97909
AT3G21250	ND	-1.42783	-1.93152	-2.19291	-2.37149	1.62807	1.62049	3.94381	-0.599367	-0.58342	-0.666502	3.94381
AT2G17280	ND	-4.70395	-4.70395	-4.70395	-4.70395	0.184713	0.228374	8.84182	-0.437262	-0.412896	-0.322835	8.84182
AT5G63800	ND	-1.30837	-1.40603	-1.38436	-0.856868	1.02161	0.595224	1.94577	-0.544253	-0.506225	-0.349276	1.94577
AT2G17080	ND	-3.38403	-3.38403	-3.38403	-3.38403	0.62042	0.42145	7.79296	0.11848	-0.197017	0.0812903	7.79296
AT5G21060	ND	-0.644641	-1.05643	-0.98613	-0.619625	2.02574	1.72912	2.68562	-0.462587	-0.423902	-0.372097	2.68562
AT4G11840	ND	-0.83998	-1.36344	-0.909559	-1.49788	0.741142	1.05974	2.11058	-0.431143	-0.366079	-0.48542	2.11058
AT4G29030	ND	-4.45807	-4.45807	-4.45807	-4.45807	0.716467	0.329189	8.92844	-0.018876	-0.0315575	-0.00430871	8.92844
AT1G79720	ND	-0.0760133	0.210791	1.04657	-0.222586	3.40388	3.47911	2.90867	-0.554381	-0.420724	-0.354451	2.90867
AT1G78950	ND	-4.00743	-4.00743	-4.00743	-4.00743	-0.0848428	-0.0138455	7.84557	-0.500249	-0.566979	-0.564034	7.84557
AT1G65900	ND	-4.91627	-4.91627	-4.91627	-4.91627	-1.08046	-0.982705	7.76767	-0.569372	-0.537295	-0.545303	7.76767
AT4G33270	ND	2.43661	1.4235	0.730144	0.112462	3.92065	3.81904	3.67094	-0.665572	-0.556875	-0.707509	3.67094
AT1G45130	ND	-5.07156	-5.07156	-5.07156	-5.07156	2.27718	1.88266	11.1329	-0.704905	-0.633935	-0.644126	11.1329
AT5G52830	ND	-4.41377	-4.41377	-4.41377	-4.41377	0.0424483	-0.786277	7.99866	0.284742	-0.107949	0.390163	7.99866
AT4G34160	ND	-0.325632	-0.909664	-0.484944	-1.03116	3.13237	3.11638	4.00725	0.297666	-0.0537418	0.55862	4.00725
AT1G69770	ND	-2.47104	-4.93634	-4.93634	-2.8356	1.88176	1.30484	5.73163	-0.524709	-0.504683	-0.586447	5.73163
AT1G09460	ND	-4.98724	-4.98724	-4.98724	-4.98724	1.4138	1.4665	10.3886	-0.751801	-0.696204	-0.236664	10.3886
AT1G72130	ND	-1.68564	-4.36976	-4.36976	-4.36976	0.589023	0.256194	8.73025	-0.432851	-0.554298	-0.375002	8.73025
AT5G41120	ND	-4.15759	-4.15759	-4.15759	-4.15759	0.49759	-0.224024	8.2493	-0.654945	-0.655712	-0.689863	8.2493
AT5G02140	ND	-4.37229	-2.70116	-4.37229	-4.37229	-0.421895	-0.94786	7.58283	-0.392461	-0.383468	-0.393913	7.58283
AT2G47230	ND	0.227745	1.06779	-0.911023	-0.205919	2.86752	2.94027	3.47694	-0.556611	-0.533057	-0.418864	3.47694
AT4G15215	ND	0.99079	0.984892	0.946923	1.34063	2.3353	2.60686	1.29439	-0.680351	-0.567478	-0.641072	1.29439
AT4G12880	ND	-3.23001	-1.71682	-2.74455	-2.6694	1.22845	0.749069	3.75928	-0.229906	-0.269249	0.330731	3.75928
AT2G44920	ND	0.121587	0.48707	-0.0848485	0.345363	2.13049	1.4376	1.67244	-0.180185	-0.219489	-0.112328	1.67244
AT4G25260	ND	-0.0902292	-0.768136	-1.25998	-1.10254	3.40337	2.49091	4.25637	-0.496812	-0.447659	0.96972	4.25637
AT4G08770	ND	-5.70094	-5.70094	-5.70094	-5.70094	-1.24471	-2.23354	7.9402	0.384665	0.109589	0.206592	7.9402
AT5G60530	ND	-3.74548	-3.74548	-3.74548	-3.74548	2.12591	1.68717	9.61944	-0.50919	-0.442312	-0.477701	9.61944
AT5G12960	ND	1.00487	-0.156251	0.443597	0.253147	4.13533	4.0668	3.72136	-0.872406	-0.852995	-0.95419	3.72136
AT5G50930	ND	-4.5232	-4.5232	-4.5232	-4.5232	0.528364	0.121598	8.79295	-0.591304	-0.512803	-0.468766	8.79295
AT4G11540	ND	-4.01062	-3.82953	-5.50066	-4.2892	-0.475001	-0.00438664	5.67681	0.39055	0.184739	0.0530914	5.67681
AT2G20875	ND	-4.7357	-4.7357	-4.7357	-4.7357	-0.704971	-1.40124	7.59728	-0.108522	-0.625068	-0.414373	7.59728
AT2G33280	ND	-4.34424	-2.12978	-4.34424	-4.34424	0.31094	0.788218	8.84387	-0.619515	-0.656112	-0.683545	8.84387
AT4G39210	ND	-0.474427	-1.47563	-4.24661	-4.24661	2.75212	3.00971	11.1001	-0.602376	-0.47671	-0.328868	11.1001
AT2G20720	ND	-4.03428	-2.36315	-4.03428	-4.03428	1.10445	-0.566886	8.45337	-0.67164	-0.672165	-0.669816	8.45337
AT1G14350	ND	-5.43246	-3.76133	-5.43246	-5.43246	0.516786	0.042913	9.68369	-0.735045	-0.680596	-0.558935	9.68369
AT1G07650	ND	4.70279	3.89789	3.44452	3.89575	5.09107	5.29131	1.48473	0.105262	-0.157765	-0.207707	1.48473
AT5G40920	ND	0.419407	0.698059	-0.0763075	0.525805	1.81209	2.09626	1.69573	-0.54515	-0.544049	-0.68514	1.69573
AT5G60890	ND	0.0857868	0.254574	-2.65811	-1.61351	3.04282	3.16515	5.24887	0.0871042	-0.23405	0.573674	5.24887
AT4G14200	ND	-1.70336	-3.485	-3.06331	-2.84953	0.578047	0.647307	3.82301	-0.582145	-0.485138	-0.586098	3.82301
AT5G44660	ND	-0.775517	-0.782911	-0.640556	-2.01812	2.19632	2.18245	3.41513	-0.513519	-0.514186	-0.691495	3.41513
AT1G04183	ND	-0.402982	-1.12633	-1.60112	-1.07207	0.485208	1.50686	2.47638	0.85519	0.736765	2.42352	2.47638
AT3G57860	ND	-4.85193	-4.85193	-4.85193	-2.75119	1.15803	1.68484	5.4659	-0.753431	-0.534922	-0.700441	5.4659
AT4G29920	ND	-2.06793	-2.06793	-2.06793	-2.06793	1.88246	2.09205	7.95187	-0.664995	-0.647444	-0.818487	7.95187
AT1G53470	ND	-4.70662	-4.70662	-4.70662	-4.70662	0.514311	0.983486	9.41988	-0.630601	-0.520778	-0.72141	9.41988
AT2G47630	ND	2.80058	2.25378	2.40292	2.65632	4.25442	4.18271	1.64625	-0.133387	-0.257273	0.158751	1.64625
AT4G34138	ND	0.733302	-0.0941607	1.43662	0.947211	4.57945	3.75494	3.07563	-0.629789	-0.727392	-0.521044	3.07563
AT1G77590	ND	0.303034	0.580677	-1.46148	-1.36206	2.7714	2.63334	4.19643	-0.43213	-0.47442	-0.390524	4.19643
AT5G65020	ND	-0.161109	-1.16429	-2.15749	-1.66364	5.52335	5.56167	7.53009	-0.708913	-0.639704	-0.257092	7.53009
AT4G04595	ND	-0.711081	-1.05109	-2.33821	-0.983314	1.52164	1.43407	3.00011	-0.823102	-0.579088	-0.584104	3.00011
AT5G14510	ND	-4.81215	-4.81215	-4.81215	-4.81215	-0.140173	0.435701	8.92105	-0.767391	-0.845214	-0.986652	8.92105
AT3G26450	ND	-4.37614	-4.00897	-5.30554	-5.30554	0.412553	-0.839863	9.16612	-0.363177	-0.384442	-0.302321	9.16612
AT1G35780	ND	-4.06585	-4.06585	-4.06585	-4.06585	0.0654773	-0.438353	7.7863	-0.289705	-0.325073	-0.162455	7.7863
AT2G34170	ND	-1.50492	-1.0953	-2.08066	-2.07241	1.34715	1.9287	3.98006	-0.607374	-0.59437	-0.476607	3.98006
AT3G43600	ND	-3.22501	-2.46417	-1.89994	-1.85303	0.179224	0.0808646	2.0017	-0.629356	-0.495549	-0.492028	2.0017
AT1G60810	ND	1.21637	0.722492	0.612027	0.660915	3.09928	2.75217	2.29923	-0.530439	-0.415859	-0.34634	2.29923
AT4G23020	ND	-4.86156	-4.86156	-4.86156	-4.86156	-1.08665	-0.81035	7.80357	-0.230779	-0.416216	-0.21634	7.80357
AT2G02100	ND	1.84359	1.84816	3.02259	3.52244	5.48342	5.00988	1.9294	0.0992048	-0.280291	1.51278	1.9294
AT1G36390	ND	-0.256817	-0.189383	-1.1059	-0.948463	1.40252	1.24368	2.39333	-0.154317	0.119383	0.0756562	2.39333
AT3G02930	ND	-3.47933	-3.47933	-3.47933	-3.47933	1.36557	0.391618	8.35399	-0.756423	-0.634909	-0.727219	8.35399
AT1G04610	ND	-2.18553	-4.07829	-4.07829	-4.07829	0.610297	1.06746	8.86634	-0.643936	-0.466823	-0.67172	8.86634
AT1G70430	ND	-5.81835	-5.81835	-5.81835	-5.81835	-1.04949	-2.08145	8.2544	-0.718585	-0.672463	-0.659468	8.2544
AT5G13710	ND	-1.45799	-2.96087	-2.32252	-5.56909	2.05251	1.83	5.35072	-0.521502	-0.476908	-0.538467	5.35072
AT5G26300	ND	-4.61356	-4.61356	-4.61356	-4.61356	0.47601	0.0681947	8.83173	-0.348055	-0.416286	-0.541087	8.83173
AT3G20940	ND	-5.34167	-5.34167	-3.48861	-5.34167	-0.396634	-0.0938113	4.56222	-0.468399	-0.628442	-0.530147	4.56222
AT3G18090	ND	3.69247	3.67306	3.80479	3.66683	6.06705	6.32843	2.44866	-0.218366	-0.0605041	-0.233205	2.44866
AT2G01590	ND	-4.39567	-4.39567	-4.39567	-4.39567	1.06647	0.814738	9.28537	-0.149807	-0.206371	0.179967	9.28537
AT1G44900	ND	-1.08905	-4.13098	-4.13098	-4.13098	3.44449	3.37243	11.5096	-0.706334	-0.568743	-0.567422	11.5096
AT5G16870	ND	-4.06064	-4.06064	-4.06064	-4.06064	1.66552	1.43564	9.56524	-0.186594	-0.255456	-0.155864	9.56524
AT5G59070	ND	-4.94881	-4.94881	-4.94881	-4.94881	-1.69218	-0.687694	7.72124	-0.18905	-0.187069	-0.145777	7.72124
AT3G27940	ND	-2.39931	-2.03343	-2.99062	-3.2229	-0.166316	-0.401686	3.11904	-0.349471	-0.297867	-0.271159	3.11904
AT2G20835	ND	-3.87401	-4.09564	-4.56118	-5.76677	0.182478	-0.345	6.11854	-0.0930841	-0.202367	0.608373	6.11854
AT2G48030	UC	1.60263	0.614463	-1.60108	-2.32723	1.50356	0.523223	3.31759	-0.246419	-0.441269	-0.0760799	3.31759
AT4G19020	UC	-0.553058	-1.27523	-4.32524	-4.32524	2.21038	2.3043	10.5459	-0.387105	-0.351773	-0.283486	10.5459
AT2G43040	UC	-0.435341	-1.06338	-1.44919	-2.78106	0.709569	0.517953	2.6979	-0.327706	-0.341466	-0.224791	2.6979
AT5G13180	UC	4.0681	3.38132	0.262605	1.2517	2.56542	1.91308	1.44088	0.36118	-0.176844	0.753175	1.44088
AT2G38680	UC	1.19549	1.02976	-0.217811	0.626788	1.84061	1.66185	1.48147	-0.110772	-0.169828	-0.105683	1.48147
AT1G05970	UC	3.48487	3.36258	2.27509	2.67908	3.81426	4.01209	1.39759	0.413969	0.904212	0.803396	1.39759
AT1G55205	UC	0.545311	0.974265	-1.57105	-1.44198	1.48576	1.57253	3.15024	0.403586	0.493399	1.40214	3.15024
AT2G46930	UC	0.0530021	-0.071311	-0.686692	-0.391611	0.5182	0.544397	1.02521	0.0143992	-0.0301256	0.225696	1.02521
AT5G57100	UC	2.32167	2.29201	1.51245	0.816561	2.78081	2.83066	1.57557	0.487963	-0.159019	0.487653	1.57557
AT3G11780	UC	5.478	5.4124	3.50632	3.42966	4.65103	3.64732	0.735578	1.05629	0.594188	0.431667	0.735578
AT5G44210	UC	0.131335	-0.492024	-2.33644	-2.33057	0.933459	0.923646	3.90515	0.0111894	-0.300036	0.585365	3.90515
AT1G76440	UC	1.71217	0.870363	-0.0979601	0.237415	1.9562	2.13917	1.95988	-0.371931	-0.12348	-0.219639	1.95988
AT3G15115	UC	1.35854	2.12646	-1.83371	-1.83371	3.26831	3.45065	9.13526	-0.208746	-0.275614	0.998824	9.13526
AT3G22690	UC	-0.0438857	0.0990578	-2.34736	-1.57758	-0.158299	-0.114568	1.8297	-0.0522383	-0.0749817	-0.284297	1.8297
AT5G18410	UC	3.34989	3.77374	2.69948	2.46878	3.24889	3.45261	0.722246	-0.197168	-0.294119	-0.376017	0.722246
AT5G22620	UC	2.35883	2.65307	1.13521	0.916739	1.9478	1.7286	0.776501	-0.150358	-0.130235	0.0449731	0.776501
AT1G71970	UC	-2.51774	-1.98577	-4.4105	-4.4105	-0.255081	-0.638905	7.86573	-0.158142	-0.335869	0.717206	7.86573
AT3G48330	UC	5.91513	5.30864	3.67496	4.9262	6.57844	6.24441	1.96558	-0.0576562	-0.113007	0.528686	1.96558
AT4G22730	UC	2.5756	1.78706	0.161924	-0.0656893	0.443915	0.731629	0.513234	-0.29675	-0.625814	-0.382026	0.513234
AT4G38480	UC	1.87798	1.57584	0.574089	0.628431	1.54012	1.56864	0.916831	0.0710984	0.29307	0.326644	0.916831
AT3G49590	UC	1.4265	0.993373	0.18144	-0.55907	2.45432	2.46383	2.61868	0.0850437	-0.29797	0.0296333	2.61868
AT1G21750	UC	5.19917	4.57215	2.8843	3.33592	6.00753	6.05271	2.86066	-0.0815978	-0.183872	0.514243	2.86066
AT3G62090	UC	4.94865	4.8968	3.97258	3.16963	5.13658	5.13531	1.46485	1.98822	1.09549	0.453755	1.46485
AT1G63130	UC	3.53032	3.30921	0.69871	0.520133	3.73156	3.85478	3.21825	0.031539	0.0717205	0.790925	3.21825
AT4G22780	UC	-0.147105	-0.151034	-1.58543	-2.10566	-0.698337	-0.973108	0.974605	-0.0107016	-0.289576	0.223444	0.974605
AT1G67080	UC	2.24091	2.03616	0.945469	1.04929	2.51424	2.11791	1.30217	-0.274215	-0.19048	0.146801	1.30217
AT5G09350	UC	-0.125685	-0.0469398	-4.31038	-4.31038	1.44759	1.5666	9.77124	-0.439901	-0.385969	-0.394649	9.77124
AT5G20450	UC	-0.714592	-1.0963	-2.53675	-1.95986	0.0512444	-0.440114	2.09243	-0.239225	-0.0754441	0.040476	2.09243
AT1G60870	UC	1.30293	-0.657679	-1.87682	-3.08241	2.51777	0.996771	5.42668	-0.326973	-0.335464	0.518782	5.42668
AT1G56450	UC	4.22005	4.29557	3.39403	3.3803	4.55941	4.51657	1.10674	0.129269	0.365702	0.802332	1.10674
AT4G38670	UC	5.034	5.05447	4.0033	3.51547	5.19457	5.03044	1.31036	0.389262	0.670761	1.4236	1.31036
AT3G48610	UC	0.190687	0.199637	-2.72739	-5.02574	1.34989	0.921217	5.09379	-0.151026	-0.552622	-0.16028	5.09379
AT3G11230	UC	3.76157	3.20334	2.23303	1.73384	2.51929	2.60893	0.526278	-0.106131	-0.177324	-0.192483	0.526278
AT2G30200	UC	2.97573	2.63609	1.76786	1.88669	3.23168	3.14766	1.32355	0.360783	0.122616	0.800846	1.32355
AT5G42780	UC	-0.82032	-0.0446437	-1.33927	-1.98096	0.548289	0.48824	2.22316	0.375136	-0.00815758	0.475806	2.22316
AT5G42400	UC	4.13031	3.94444	2.84741	1.73865	4.11964	4.29549	1.78766	-0.235654	-0.316273	-0.368361	1.78766
AT5G63700	UC	0.6383	-0.31135	-2.86282	-2.49202	0.219202	0.294449	3.03673	-0.498167	-0.525109	-0.525671	3.03673
AT3G08620	UC	3.78039	3.59916	2.3395	2.1632	3.90897	3.7341	1.55412	-0.130165	-0.163383	0.134474	1.55412
AT2G20480	UC	-1.05212	-1.58766	-4.50489	-2.93269	0.52077	0.767403	5.00469	0.0170959	-0.0348817	0.241294	5.00469
AT2G05940	UC	-2.51288	-2.68193	-5.96565	-5.96565	-1.27706	-1.35878	8.57046	-0.0839559	-0.473736	0.0908461	8.57046
AT4G10470	UC	-0.534833	-1.54156	-5.20279	-2.89619	0.92753	0.888506	5.02362	-0.457852	-0.484451	0.103613	5.02362
AT5G46690	UC	1.90092	0.39717	-5.24063	-2.93402	1.12471	1.59972	5.54038	0.763867	-0.0745279	0.889876	5.54038
AT3G50620	UC	2.60949	2.03891	0.633113	0.382275	1.2915	1.25787	0.728223	-0.284824	-0.161878	-0.1129	0.728223
AT2G42190	UC	0.780141	0.840307	-0.556646	-0.221271	1.7715	1.50915	2.01553	-0.16485	-0.124782	0.700652	2.01553
AT1G47830	UC	2.55622	2.13258	1.32606	1.3485	1.9409	2.07707	0.633194	0.0474755	0.0483311	0.381864	0.633194
AT1G21840	UC	2.30048	1.74275	1.23548	0.367427	2.80461	2.6407	1.88362	0.497053	0.0860628	0.734316	1.88362
AT3G02460	UC	2.42837	2.08571	0.84552	0.807929	1.81878	1.55917	0.837951	0.0437933	0.106203	0.0386276	0.837951
AT5G07630	UC	2.28646	2.1156	0.867332	0.95855	2.15437	1.67622	0.987978	-0.0184581	-0.0266804	-0.00356397	0.987978
AT5G66170	UC	2.85822	2.14336	0.629197	0.590191	4.19481	4.23592	3.58095	-0.0113804	-0.594008	1.33588	3.58095
AT4G09480	UC	0.377963	0.0060536	-3.34167	-2.60041	0.255692	0.290697	3.50508	0.710392	0.560993	1.11514	3.50508
AT1G21930	UC	5.22105	5.11162	3.518	4.1663	5.45171	5.25723	1.45552	-0.315487	-0.259039	-0.0128071	1.45552
AT1G56720	UC	0.0146325	-0.892683	-6.19994	-6.19994	0.274747	0.0596848	10.332	-0.475208	-0.461536	-0.201684	10.332
AT5G02670	UC	0.672067	0.367509	-0.86158	-2.25421	1.07109	0.836031	2.42094	0.295121	0.51646	0.535189	2.42094
AT4G09640	UC	1.93807	1.77812	-0.209827	0.451095	2.69388	2.41141	2.43329	-0.325477	-0.195602	0.0440999	2.43329
AT2G23130	UC	-0.674395	-1.30543	-4.78686	-5.99245	-3.03139	-3.70128	2.87286	0.441769	0.124345	0.488779	2.87286
AT5G15220	UC	2.22736	1.8269	0.299595	0.124442	3.18739	3.10695	2.93367	0.101172	0.178807	0.208682	2.93367
AT5G41870	UC	2.99584	2.70144	0.72974	1.38201	3.17688	3.26599	2.12826	-0.0317296	0.0852162	1.09291	2.12826
AT3G50890	UC	3.27226	2.28241	-0.548829	-3.69253	2.47379	2.22374	3.98377	1.24395	-0.303765	0.27055	3.98377
AT5G57015	UC	1.75198	1.17461	-0.209182	0.371707	2.8689	2.51877	2.62647	0.0120985	-0.128454	0.0867458	2.62647
AT3G17185	UC	5.31071	5.00158	3.66895	3.0867	4.56206	4.29938	1.01115	2.87544	1.52407	2.05144	1.01115
AT5G62140	UC	2.25852	1.20746	-1.66392	-1.15567	-0.55465	0.0370879	1.17988	1.11296	0.244599	0.523565	1.17988
AT4G09520	UC	3.4779	3.51548	2.1068	2.36352	4.46312	4.54048	2.25581	-0.212336	-0.0539762	-0.0929106	2.25581
AT2G29660	UC	2.29496	1.46581	0.246598	0.0501923	2.10098	1.73604	1.77551	0.27076	0.150324	0.616467	1.77551
AT3G24630	UC	2.43768	2.15155	-0.0745798	0.381803	1.51847	2.00968	1.64091	-0.379217	-0.540142	-0.419836	1.64091
AT1G22950	UC	4.50255	4.55309	3.07017	3.06158	4.76193	4.52619	1.55516	0.0652494	0.17916	0.0505642	1.55516
AT4G29240	UC	3.13548	2.87696	1.14426	1.15324	3.34567	2.98425	2.12874	1.01307	1.42928	1.20198	2.12874
AT1G72700	UC	0.207369	-0.262838	-2.32992	-1.91769	0.540477	0.889259	2.89106	-0.224045	-0.540919	-0.504219	2.89106
AT2G28740	UC	1.53362	1.31392	-1.84456	-1.13946	2.10921	1.92951	3.52914	1.58952	0.863179	3.08729	3.52914
AT4G36940	UC	3.4627	3.29336	2.04117	2.32853	4.01648	4.08796	1.83242	-0.212007	-0.395891	0.0641218	1.83242
AT1G68530	UC	1.76789	1.51586	-0.33455	-0.463267	2.22869	1.44998	2.27579	1.29138	0.315527	1.05422	2.27579
AT3G48820	UC	1.23363	0.901997	0.387457	0.569886	1.5339	1.67603	1.08895	-0.130775	-0.0106281	0.0972287	1.08895
AT1G14360	UC	5.30756	4.96794	3.78673	2.75975	6.29754	5.91825	2.73572	0.720856	0.0395031	0.770211	2.73572
AT4G39920	UC	-1.85115	-0.509141	-4.53528	-2.43454	0.10291	0.886492	4.22689	0.485548	0.0892449	1.61656	4.22689
AT5G41140	UC	-2.76559	-1.63129	-5.44972	-5.44972	-0.463809	0.258416	9.3348	-0.456852	-0.498713	-0.334069	9.3348
AT3G48420	UC	0.374341	0.651714	-2.16842	-1.76453	0.935591	-0.219034	2.54502	0.0903435	0.168245	0.443187	2.54502
AT2G25520	UC	5.76785	5.05205	3.3049	3.43436	6.50769	6.54427	3.11951	1.64862	0.614418	1.96307	3.11951
AT3G59420	UC	1.31605	1.16609	3.75565e-05	-0.17854	2.6609	2.80528	2.85451	-0.364502	-0.392265	-0.0779291	2.85451
AT3G12965	UC	3.92624	3.51723	2.64249	2.98991	4.23975	4.25363	1.37865	0.64367	0.325609	1.99141	1.37865
AT1G05280	UC	-1.46665	-1.38965	-6.37082	-6.37082	-2.62734	-2.94639	7.45428	0.940103	0.305749	0.600739	7.45428
AT3G19000	UC	6.65456	6.36881	5.20364	5.34617	6.30889	6.06267	0.876724	0.938991	0.461988	1.599	0.876724
AT5G63500	UC	-0.570739	-1.83329	-3.03893	-3.39281	0.0167198	-0.55306	3.4865	0.326704	0.340694	3.00312	3.4865
AT5G20270	UC	0.149318	0.00672813	-2.31932	-4.41214	1.5302	0.720324	4.75585	0.715865	0.182455	0.600992	4.75585
AT4G09810	UC	2.87654	2.54797	0.76686	0.842001	3.61171	3.20036	2.65178	-0.165013	0.182504	0.205259	2.65178
AT1G71830	UC	6.44753	5.93642	4.79095	4.92779	6.57306	6.65574	1.74013	-0.25574	-0.133908	-0.10697	1.74013
AT3G15690	UC	6.09209	6.13843	5.02983	5.14945	5.62029	5.5001	0.430066	-0.345868	-0.402123	-0.334742	0.430066
AT5G17660	UC	-0.732414	-0.543636	-1.83076	-1.59328	0.286761	-0.0517798	1.87115	0.0669168	0.128454	0.583395	1.87115
AT4G04830	UC	5.62028	5.0517	3.40013	3.98198	6.43055	6.38089	2.65074	0.14826	-0.441085	0.672284	2.65074
AT4G14930	UC	0.501069	0.281343	-0.586931	-0.297705	1.53182	0.641977	1.56954	0.323612	0.036095	0.40579	1.56954
AT5G62500	UC	0.429763	-0.413793	-5.10081	-2.79421	1.07143	0.807689	4.95868	-0.44603	-0.440094	-0.317817	4.95868
AT4G31330	UC	0.778428	-1.41084	-4.69456	-4.69456	2.07755	2.05733	10.7264	2.15061	1.2635	2.20817	10.7264
AT1G62860	UC	-0.278599	-0.300903	-1.80285	-2.63995	0.713786	0.225408	2.78511	0.0341472	0.146439	0.257941	2.78511
AT1G06827	UC	1.45459	-0.0665315	-1.73766	-0.526203	2.67924	2.52345	4.70592	0.371664	0.34362	2.64668	4.70592
AT5G48300	UC	2.51753	2.15385	0.781281	0.93784	3.87495	3.82678	2.95539	-0.136364	-0.256959	0.198089	2.95539
AT1G32150	UC	2.16573	2.05964	0.82544	0.945873	1.75931	1.17794	0.57516	-0.115804	-0.0743212	0.0861725	0.57516
AT2G47160	UC	1.27957	0.249558	-0.639429	-0.498418	1.61663	1.362	2.06523	-0.178471	-0.3674	-0.172101	2.06523
AT1G52150	UC	-1.21981	-2.31349	-5.08447	-5.08447	1.9569	1.69751	10.8836	-0.395382	-0.360597	-0.162921	10.8836
AT1G68872	UC	2.24652	2.14506	0.0398422	1.06701	2.75757	2.9432	2.2208	-0.253819	-0.19261	-0.167441	2.2208
AT1G27350	UC	7.35232	6.45	4.44802	4.35045	5.95687	5.9494	1.51153	0.661077	0.0722975	0.775249	1.51153
AT2G20930	UC	2.45411	1.75433	0.923593	0.633276	3.10924	3.06881	2.28855	0.621776	0.391147	0.964017	2.28855
AT1G23090	UC	4.60121	4.64626	2.22252	0.981171	2.97515	1.7953	0.747042	-0.100225	-0.260649	-0.321986	0.747042
AT4G25870	UC	4.46335	2.95855	2.54902	0.332052	5.05694	4.95689	3.23366	-0.323546	-0.333492	-0.289551	3.23366
AT4G35987	UC	3.44387	2.04137	1.54597	1.09033	4.21378	3.83658	2.80501	-0.313445	-0.326212	0.00323786	2.80501
AT5G55480	UC	1.42749	0.690768	-0.395528	-0.434757	1.90554	1.67166	2.19044	0.0432719	-0.270934	0.253768	2.19044
AT5G02420	UC	1.76874	0.742851	-2.67298	-2.66612	-0.895241	-2.1524	1.58719	1.45453	0.0203372	1.07378	1.58719
AT5G43870	UC	-0.114348	0.879842	-3.88653	-3.88653	0.489956	0.0160694	8.05942	-0.345362	-0.315825	-0.356106	8.05942
AT5G59840	UC	0.78591	0.607328	-0.811237	-0.614921	1.51254	1.29067	2.10457	0.274443	0.414966	0.434265	2.10457
AT4G29760	UC	6.14749	5.75586	3.32362	3.04819	5.68698	5.55805	2.40754	-0.0156558	0.159272	0.497434	2.40754
AT2G04660	UC	1.76417	1.99943	0.682882	0.82653	1.69088	2.03179	1.08088	-0.26435	-0.0583088	-0.138423	1.08088
AT5G55760	UC	1.355	1.12995	0.206085	-0.003394	1.18375	1.72374	1.35904	-0.301867	-0.297912	-0.285255	1.35904
AT1G33480	UC	2.62704	2.59617	1.54368	1.76399	3.08891	2.73235	1.2328	0.224915	0.309155	0.420906	1.2328
AT1G05350	UC	2.48247	1.52381	1.27366	0.930741	3.02302	3.03229	1.88842	-0.140669	-0.253716	0.00729493	1.88842
AT5G26230	UC	1.46671	1.05459	-0.937144	-2.16966	-0.0792105	0.233571	1.55228	0.4538	-0.157107	0.622509	1.55228
AT3G13403	UC	-1.25798	-0.542521	-3.15074	-3.15074	1.28596	0.78283	8.11007	-0.6042	-0.751744	1.31282	8.11007
AT5G57800	UC	2.97768	2.08757	1.65883	1.54938	3.33756	3.09656	1.58551	0.0919206	-0.314662	-0.219364	1.58551
AT5G15440	UC	0.120041	-0.0767799	-0.553647	-1.45362	1.36846	0.776646	2.0828	-0.359606	-0.20459	0.267537	2.0828
AT2G37530	UC	1.39158	1.21889	-0.803271	-1.88338	-0.133331	-0.297867	1.0471	2.56685	1.43752	1.64602	1.0471
AT5G55840	UC	3.02551	2.48103	0.499917	0.818896	3.47694	3.25355	2.78822	-0.429652	-0.397173	-0.441736	2.78822
AT1G44920	UC	1.28328	1.63423	0.643455	0.587135	2.15684	2.32803	1.61552	0.598855	0.317949	1.2504	1.61552
AT1G17460	UC	6.22666	6.07324	5.04238	4.37955	6.0027	6.03814	1.23527	-0.420563	-0.300971	-0.361831	1.23527
AT5G24830	UC	0.38846	0.0165502	-0.578801	-0.568971	1.19062	1.04284	1.69467	-0.194091	0.010179	0.0118229	1.69467
AT3G48480	UC	2.34735	2.15479	-2.2141	-0.35356	2.33597	2.53884	4.09539	-0.221853	-0.154365	-0.0380929	4.09539
AT1G13580	UC	3.23681	2.77335	0.644729	0.777126	2.99548	2.18715	1.95778	-0.288941	-0.197171	-0.0589887	1.95778
AT1G19025	UC	2.45227	1.9288	1.18053	1.0585	3.44211	3.21515	2.32605	-0.390815	-0.350653	-0.0165052	2.32605
AT5G55550	UC	1.4202	1.28702	0.200726	0.413958	1.61578	1.40509	1.17573	-0.0648252	0.0448179	0.0149651	1.17573
AT1G76450	UC	-0.666667	-0.350359	-1.88554	-2.1861	1.20776	0.756298	3.11901	-0.163784	-0.403939	-0.0379323	3.11901
AT3G54250	UC	1.37295	0.647904	-3.44132	-0.185486	2.74268	2.74305	4.0053	-0.460824	-0.250074	-0.349247	4.0053
AT1G25500	UC	0.823514	1.05524	-0.182849	-0.497898	0.887056	0.958475	1.23334	-0.0448828	-0.147908	-0.000726956	1.23334
AT5G38360	UC	-0.187098	-0.913435	-1.8678	-1.55344	0.18448	-0.149427	1.73604	0.206431	0.431389	0.721216	1.73604
AT1G51080	UC	0.824461	0.283045	-0.440663	-0.0405323	1.43796	1.48342	1.6982	0.743025	1.04814	2.05397	1.6982
AT2G17710	UC	1.09058	1.41176	-4.72124	-4.72124	1.75823	0.328827	9.89239	0.575252	-0.729086	0.521829	9.89239
AT1G66050	UC	0.274138	0.563937	-1.74838	-1.16492	0.636002	0.217027	1.87927	-0.489739	-0.486889	-0.663978	1.87927
AT2G19250	UC	0.444606	0.395599	-0.707687	-0.816656	0.828498	0.717385	1.51741	-0.15265	-0.0874843	-0.093756	1.51741
AT2G27040	UC	8.84617	8.28081	6.57843	5.7942	7.4946	7.56266	1.24811	-0.337034	-0.414855	-0.378875	1.24811
AT5G63650	UC	2.41057	1.66684	0.194013	0.67973	3.22651	2.97484	2.63719	-0.272764	-0.34159	0.512566	2.63719
AT3G25725	UC	0.956259	-0.121041	-1.41576	-0.505247	1.32318	1.18816	2.20381	-0.420705	-0.323075	-0.419689	2.20381
AT3G46385	UC	-0.615947	-0.915474	-3.48129	-2.84762	-0.897643	-0.564139	2.63438	0.446889	0.0459445	0.643774	2.63438
AT3G46590	UC	4.75135	4.8703	3.9884	3.45873	3.94695	4.17493	0.271635	0.563636	0.414085	0.899665	0.271635
AT1G49430	UC	-0.235996	-0.702776	-4.18756	-4.18756	2.96271	2.50218	10.9048	-0.469213	-0.444503	-0.124066	10.9048
AT3G11500	UC	4.86115	4.17071	3.38085	3.47057	5.53812	5.52646	2.08171	-0.276746	-0.242235	0.235898	2.08171
AT2G38040	UC	3.86642	3.29726	3.04033	2.77269	4.09656	3.98519	1.08765	-0.059426	-0.19057	-0.102327	1.08765
AT5G42030	UC	1.46597	0.355248	-2.00124	-2.92278	1.45807	1.17121	3.92839	-0.521378	-0.492584	-0.0347178	3.92839
AT5G63410	UC	2.11226	1.79266	0.294427	0.374312	2.04035	1.91301	1.62009	-0.204157	-0.218256	0.149462	1.62009
AT3G26932	UC	1.18265	0.919678	-0.316564	-0.408044	1.85135	1.99786	2.26478	0.0166315	-0.213457	0.625465	2.26478
AT5G56600	UC	1.28524	0.993121	0.631123	0.133484	1.55857	1.71644	1.2074	0.730266	0.435762	1.35699	1.2074
AT1G35510	UC	0.204425	-0.155255	-1.04424	-1.23018	1.20749	1.36927	2.43672	0.0454558	-0.0258128	0.458839	2.43672
AT1G24360	UC	3.38998	2.97161	1.67252	2.26935	3.91593	3.83604	1.83746	0.295074	0.198592	0.861577	1.83746
AT1G10910	UC	5.93596	6.41561	5.01871	5.40473	6.6196	6.63063	1.36206	-0.0555138	-0.0147278	0.177033	1.36206
AT1G10890	UC	3.34929	3.06492	2.59488	2.34839	3.67294	3.55549	1.09634	0.303371	0.329333	0.360178	1.09634
AT4G36660	UC	0.901944	0.746471	-0.206459	-0.703161	2.06247	1.49386	2.24229	0.669176	0.657329	1.76484	2.24229
AT4G20870	UC	-0.0849343	-1.77327	-4.94486	-4.94486	1.82335	1.45999	10.5614	-0.417732	-0.421422	-0.240182	10.5614
AT5G18850	UC	1.22141	1.27442	-0.165638	0.0827675	0.850766	1.40974	1.17024	1.1602	0.902388	1.58338	1.17024
AT5G63770	UC	0.665814	0.973058	-0.483263	-1.49191	1.37111	1.27817	2.23959	-0.0679622	-0.311405	-0.199718	2.23959
AT1G47950	UC	5.81485	5.41578	4.00386	3.77549	6.06546	6.15344	2.20328	-0.191926	-0.362009	-0.227489	2.20328
AT2G13800	UC	2.17768	2.04488	0.836858	0.615039	2.1648	1.87629	1.26698	0.217262	0.233388	0.0148754	1.26698
AT5G62130	UC	7.46639	7.57862	6.41339	6.06472	6.74113	6.75774	0.459419	0.476508	0.126761	0.0984374	0.459419
AT4G12700	UC	2.68056	1.96797	0.285615	0.19533	1.41562	1.59574	1.24183	-0.00522075	-0.217393	0.182281	1.24183
AT4G21960	UC	8.22137	7.53585	5.15458	3.73145	8.39518	8.5277	3.8121	0.603514	-0.00435456	0.280598	3.8121
AT3G09410	UC	3.24136	2.97521	2.26181	1.69458	3.62523	3.5713	1.58099	-0.173641	-0.161542	0.0411737	1.58099
AT2G24530	UC	0.589406	0.598378	-0.107541	-0.174525	1.16043	1.18596	1.30128	0.1512	0.150445	-0.0399546	1.30128
AT5G58000	UC	1.63787	1.30882	-0.644631	-0.418543	1.95945	1.85614	2.47773	0.0988729	-0.0516429	0.001477	2.47773
AT1G67060	UC	0.542058	-0.0978769	-2.08682	-4.56504	0.765749	0.427353	3.85336	-0.134746	-0.167358	-0.0228007	3.85336
AT3G46820	UC	-1.27253	-1.92258	-4.83981	-4.83981	0.32289	-0.817123	8.62887	-0.094441	-0.282915	-0.0172515	8.62887
AT2G39675	UC	-0.636739	-1.53772	-1.57486	-3.24923	0.743206	0.533267	2.98074	0.506685	0.631412	2.33771	2.98074
AT1G04980	UC	7.11576	6.33207	5.31493	4.97807	8.51106	8.62098	3.39063	-0.414862	-0.362364	-0.425291	3.39063
AT1G62640	UC	1.62176	1.54757	0.200696	0.477446	2.43884	2.06295	1.91998	0.0548933	0.117118	0.432884	1.91998
AT1G61660	UC	0.246077	-0.362913	-3.93862	-3.93862	-0.595539	-0.237272	7.38718	1.76484	0.818376	1.41168	7.38718
AT2G22795	UC	2.9222	2.41261	1.22477	1.06597	2.80857	3.15058	1.81107	-0.326462	-0.382595	-0.257166	1.81107
AT1G28400	UC	2.87141	2.09068	-2.0638	-3.62914	3.86365	3.85085	7.36966	0.45867	0.341627	0.60684	7.36966
AT2G30620	UC	5.3762	4.82123	2.3051	1.7944	4.73742	4.70505	2.60932	0.843096	0.0949188	2.13885	2.60932
AT3G20340	UC	3.80113	4.42939	2.61344	1.7526	3.08922	3.52861	1.04414	0.920056	0.88806	1.10336	1.04414
AT5G58620	UC	2.06705	1.5468	1.32951	0.854371	2.44643	2.27622	1.2276	-0.208996	-0.304681	-0.226653	1.2276
AT3G21420	UC	1.23225	-0.311335	-5.2244	-5.2244	-1.06898	-1.757	7.73485	0.106651	-0.0432193	0.0712438	7.73485
AT5G09995	UC	1.87194	1.43176	-0.0340878	-0.410926	2.44916	2.58285	2.72871	1.06782	0.731544	2.15577	2.72871
AT1G79070	UC	-0.87786	-0.460531	-1.91647	-2.96888	0.74418	0.36828	3.10364	0.449595	0.291441	1.13348	3.10364
AT5G47140	UC	0.4608	-0.110615	-1.80849	-1.00052	0.63918	0.379436	1.90359	-0.565095	-0.558636	-0.510903	1.90359
AT1G27921	UC	0.729514	0.219834	-1.77454	-2.87296	0.329629	0.133586	2.52907	-0.488757	-0.372161	-0.42728	2.52907
AT4G34215	UC	0.274662	-0.311776	-1.79192	-1.78234	0.664305	0.653634	2.48551	0.324081	0.16252	1.53009	2.48551
AT5G01770	UC	-1.99539	-2.68764	-6.71378	-3.92285	-0.813588	-0.901987	4.1948	-0.480294	-0.431272	-0.559986	4.1948
AT3G13190	UC	3.43984	2.26521	-2.46203	0.579996	4.94055	5.12411	5.56747	0.247368	0.0929622	1.29461	5.56747
AT5G01820	UC	2.69227	2.73153	0.711701	1.3772	1.87876	1.76249	0.702024	1.39063	0.391749	1.37666	0.702024
AT2G07050	UC	3.31616	2.55621	2.02747	1.92711	3.50845	3.43996	1.46044	-0.25093	-0.210364	-0.395741	1.46044
AT3G10960	UC	1.44046	0.968228	0.0227129	-1.54879	1.89154	2.13913	2.74207	0.820012	0.783362	1.09336	2.74207
AT5G01800	UC	2.09413	1.69146	0.631565	0.822287	2.82933	2.03735	1.72609	0.18447	0.207846	0.578444	1.72609
AT1G78670	UC	-1.29596	-2.14051	-4.74873	-4.74873	0.582061	-1.28133	8.6079	-0.576693	-0.541239	0.0473324	8.6079
AT5G57685	UC	1.47818	0.565299	-1.04741	-1.43352	2.04388	2.32449	3.55442	0.28266	-0.206495	0.320923	3.55442
AT1G51630	UC	4.83712	4.57851	3.50211	3.67003	5.12666	5.05887	1.4651	0.172756	-0.0208739	0.592112	1.4651
AT3G23050	UC	2.15785	2.6712	-0.516464	-1.03708	4.71311	3.93253	5.50454	1.47101	0.314176	1.16636	5.50454
AT5G66330	UC	-2.91296	-2.67986	-5.59709	-5.59709	-0.194089	-0.0700248	9.41214	0.189939	0.103477	1.72655	9.41214
AT1G29840	UC	-0.157457	-0.195398	-4.66256	-2.01574	0.955061	0.585293	3.94156	0.0352919	-0.138339	0.439292	3.94156
AT3G20740	UC	3.7283	3.5974	2.66999	3.08384	4.12115	3.7561	1.02458	-0.259686	-0.170461	-0.142525	1.02458
AT1G61240	UC	3.22052	3.18892	2.23379	1.78916	2.46604	2.14032	0.2412	0.0188895	-0.243955	-0.0356307	0.2412
AT2G32320	UC	3.71075	3.46845	2.06315	1.80376	2.41674	2.58607	0.522561	-0.127039	-0.16119	-0.194045	0.522561
AT2G04655	UC	-0.575894	-0.329873	-1.37716	-1.42312	0.0715535	-0.249017	1.29891	1.61178	2.14158	4.0862	1.29891
AT1G74680	UC	1.14567	0.895089	0.160904	-0.229344	0.901874	0.791928	0.832037	0.56634	0.42728	0.288237	0.832037
AT4G34090	UC	3.14094	2.81164	1.81991	1.98377	3.72908	3.46776	1.6935	-0.165954	-0.217619	-0.0889644	1.6935
AT5G46700	UC	0.708042	-0.548398	-3.15662	-3.15662	2.54521	2.79034	9.7821	-0.299568	-0.385014	-0.114484	9.7821
AT1G30600	UC	2.09221	1.81608	-0.0943103	-0.332989	1.45074	1.69734	1.77316	-0.353663	-0.384619	-0.363078	1.77316
AT5G65740	UC	1.91567	1.29606	-0.781566	0.364482	3.21267	2.67779	3.08965	-0.130156	-0.236077	0.0701771	3.08965
AT5G03320	UC	7.02898	6.75231	5.62439	5.52351	7.03502	6.83748	1.33853	-0.0678277	-0.119723	0.255633	1.33853
AT1G79110	UC	0.790488	0.489033	-4.15662	-1.50979	1.83339	1.93468	4.54869	0.671689	-0.117063	1.55311	4.54869
AT4G21410	UC	1.78161	1.62701	-0.398653	-0.148523	1.55147	1.3012	1.73806	-0.549529	-0.507222	-0.160988	1.73806
AT1G63070	UC	-1.08691	-1.07798	-2.09595	-3.66892	-0.336067	-0.511602	2.31096	-0.0250456	0.105158	0.122857	2.31096
AT2G05210	UC	0.137037	-0.241065	-1.19358	-1.96541	1.51897	1.11107	2.9216	-0.479788	-0.262818	-0.342949	2.9216
AT5G19340	UC	-1.37286	-1.83069	-3.10804	-5.4064	0.167211	0.120667	4.45659	-0.222998	-0.579278	0.147696	4.45659
AT2G05310	UC	4.44482	4.11924	3.12177	2.98051	3.83628	3.20301	0.460023	1.01775	0.286026	1.00736	0.460023
AT5G09980	UC	2.67668	2.16654	1.36753	1.19702	3.87792	3.58499	2.45121	-0.21519	-0.119603	0.762535	2.45121
AT1G79020	UC	1.77451	1.98637	0.909136	0.748127	1.75406	2.00679	1.02422	-0.287665	-0.179232	-0.256768	1.02422
AT3G47750	UC	-0.803454	-1.10801	-6.21645	-6.21645	0.234107	0.143498	10.367	0.016365	-0.195099	-0.182161	10.367
AT4G30490	UC	2.81109	2.95766	1.82279	0.963674	3.14875	2.62696	1.4234	0.637495	0.144867	0.752984	1.4234
AT4G22756	UC	6.89654	6.02003	2.7779	1.85636	5.00835	5.25595	2.94462	-0.18865	-0.270915	-0.187808	2.94462
AT1G19835	UC	4.78474	4.16437	2.45757	2.10522	4.65054	4.65979	2.34895	-0.288355	-0.434615	-0.163398	2.34895
AT5G52545	UC	1.10953	1.11848	0.00821727	0.439519	1.6822	1.80938	1.50542	-0.241032	-0.0735756	-0.0102655	1.50542
AT1G67880	UC	-0.190929	-0.465866	-2.53692	-3.63793	-0.754089	-0.990714	2.13797	1.00828	0.729584	1.56564	2.13797
AT1G55760	UC	-2.5405	-2.96177	-5.73276	-5.73276	-0.594023	-1.65357	8.6304	-0.348003	-0.68116	0.607935	8.6304
AT5G59970	UC	2.47565	2.31384	0.532621	-0.0968452	3.27423	2.71866	2.79128	0.760898	0.572825	1.03776	2.79128
AT1G07660	UC	5.03384	4.49514	3.92732	3.45219	5.09214	5.04431	1.32974	0.423994	0.588767	1.05996	1.32974
AT2G35480	UC	-4.05011	-3.74443	-6.51541	-6.51541	-1.84343	-2.70993	8.21169	-0.191214	-0.320734	0.0773387	8.21169
AT2G45070	UC	4.01501	3.55611	1.62556	2.63948	4.79163	4.58062	2.43679	0.777886	0.435644	1.64417	2.43679
AT2G36420	UC	1.93617	1.25803	0.171187	-0.729061	0.841159	0.982456	1.0973	0.453197	-0.227211	0.377148	1.0973
AT2G27590	UC	0.309086	0.196551	-0.826907	-1.25928	1.05467	1.12852	2.1441	-0.109271	-0.172593	0.319811	2.1441
AT4G10690	UC	2.69755	2.74671	1.80486	0.774536	2.46066	2.78803	1.21342	-0.450377	-0.399352	-0.443799	1.21342
AT2G23930	UC	2.26221	2.02681	1.46537	1.42589	2.73789	2.54435	1.1583	0.92733	0.822077	2.0544	1.1583
AT2G36026	UC	2.07502	2.48465	1.29375	-0.799065	4.37547	4.08651	4.18556	0.836808	0.235891	2.21491	4.18556
AT3G09910	UC	4.48866	4.02524	2.68096	2.55638	3.52731	3.65021	0.931297	0.0638288	-0.0655801	0.47813	0.931297
AT3G48440	UC	1.04375	0.252181	-0.193073	-1.96897	1.17755	1.52761	2.18655	-0.205689	-0.414465	0.0932858	2.18655
AT4G23885	UC	2.73232	2.65415	1.29453	1.63134	2.44357	2.42572	0.925696	0.868862	0.925656	1.63252	0.925696
AT5G46160	UC	2.91686	2.87877	1.83392	2.71084	3.39047	3.45872	1.04512	-0.0832494	0.0104758	0.504377	1.04512
AT5G22700	UC	4.17456	3.85254	2.76624	2.80036	4.93234	4.77778	2.05427	-0.374245	-0.199286	-0.166052	2.05427
AT4G22300	UC	0.3827	-0.361681	-1.45802	-1.13385	1.35512	0.961662	2.48939	-0.00660406	-0.0617279	0.203884	2.48939
AT1G11150	UC	5.32365	5.14263	4.41082	4.5566	6.02889	6.06693	1.549	-0.0222964	-0.110795	0.116231	1.549
AT1G03310	UC	2.15157	1.56851	0.294193	-0.457077	3.65263	3.61983	3.75151	-0.512328	-0.53744	-0.470371	3.75151
AT1G75450	UC	1.71137	0.853603	-0.592218	-2.04552	1.21984	1.14743	2.35303	0.221081	-0.353949	0.00665272	2.35303
AT5G18245	UC	0.238551	-0.413699	-1.83929	-1.57934	1.19064	0.674951	2.77675	-0.374453	-0.395177	-0.329319	2.77675
AT5G12110	UC	3.4303	3.38717	2.13102	2.18093	4.81108	4.36928	2.42073	-0.314552	-0.441242	-0.30788	2.42073
AT4G11340	UC	2.33063	1.77118	-2.43649	-2.43649	0.00347249	0.404744	6.39652	0.544565	-0.0542996	0.340856	6.39652
AT3G61670	UC	1.3471	1.16291	0.407363	-0.131809	1.26844	1.43684	1.15797	-0.0370483	-0.0016096	0.168142	1.15797
AT3G13510	UC	5.93896	5.12775	3.88646	2.73844	4.96417	5.14464	1.60384	-0.179049	-0.297727	0.00164096	1.60384
AT5G04770	UC	0.949	0.752179	-1.36833	-3.66669	3.08975	1.86037	5.18798	0.168211	-0.197857	0.218348	5.18798
AT4G22540	UC	2.71269	2.92514	0.756323	1.1048	4.56377	4.58989	3.83536	-0.431337	-0.496261	-0.442276	3.83536
AT4G10300	UC	3.30416	3.08139	2.25931	2.07252	2.47638	2.36254	0.208559	0.0893035	0.097521	0.717538	0.208559
AT1G26260	UC	4.42251	3.20446	2.55901	2.25437	4.29017	4.11883	1.76769	-0.443212	-0.429409	-0.125924	1.76769
AT1G29160	UC	3.36214	2.72141	-1.54203	-1.54203	1.52443	0.304508	6.321	1.64627	0.589335	1.27282	6.321
AT1G73850	UC	-0.463492	-1.52458	-4.57458	-4.57458	0.0806006	0.388089	8.7446	0.479517	-0.0260693	0.334145	8.7446
AT4G34630	UC	4.58753	4.59075	2.22916	2.52746	5.53114	5.19042	3.06633	0.666093	0.0932117	1.38018	3.06633
AT2G28470	UC	5.11364	4.9565	3.69079	3.72497	4.82137	4.86695	1.09303	0.0851436	-0.193968	0.109613	1.09303
AT3G02580	UC	4.02212	3.67395	2.34367	1.53731	2.9614	2.71923	0.809939	0.6839	0.27374	0.950024	0.809939
AT2G20680	UC	0.945981	-0.799662	-1.5463	-1.84686	1.80725	1.58079	3.4822	-0.110972	-0.0758217	0.482161	3.4822
AT4G35880	UC	5.48356	5.13805	1.99777	1.84635	6.00564	5.59461	4.07859	0.0029757	-0.0700893	0.462412	4.07859
AT2G04110	UC	-0.962399	-1.09554	-2.82115	-3.34176	0.538484	0.0784308	3.73537	1.16851	1.17158	2.63906	3.73537
AT5G16240	UC	7.4577	6.21335	2.72734	1.22155	4.17295	4.40873	2.14314	-0.210738	-0.374768	-0.238573	2.14314
AT1G20480	UC	-1.30195	-0.69125	-4.17603	-4.17603	-0.875532	-0.795887	7.17752	0.718207	0.169555	0.288198	7.17752
AT1G44800	UC	3.28102	2.03785	-2.57613	-5.05436	2.2083	1.87703	5.81537	0.110236	-0.235942	-0.126211	5.81537
AT4G18330	UC	3.27107	2.74857	1.80113	1.60688	2.80055	2.89615	1.10598	-0.172512	-0.243349	-0.312772	1.10598
AT4G39170	UC	2.42475	2.73542	1.4504	1.43745	2.78833	2.7388	1.28357	-0.0524327	-0.0951532	-0.074625	1.28357
AT2G48020	UC	5.16278	5.02461	4.09439	3.8281	4.79977	4.54029	0.668078	-0.513232	-0.427294	-0.332355	0.668078
AT2G28250	UC	0.532045	0.0694654	-0.289444	-0.720921	0.940498	0.87983	1.38645	-0.564037	-0.592929	-0.435269	1.38645
AT4G18020	UC	1.70225	0.471392	-1.2505	-1.99337	0.560696	0.169945	1.97499	-0.120641	-0.181586	-0.101518	1.97499
AT2G37120	UC	3.61014	2.73776	1.04114	1.0191	4.63564	4.81461	3.69416	0.0954349	-0.1706	0.685414	3.69416
AT2G42247	UC	2.37348	1.82145	-0.0411681	0.0923721	2.8933	2.19564	2.56425	-0.305223	-0.189004	-0.366564	2.56425
AT1G63330	UC	0.969561	1.20722	-1.05359	-0.865227	2.23057	2.41756	3.49371	-0.604755	-0.593044	-0.544133	3.49371
AT1G26820	UC	2.5157	2.65499	-3.55098	-3.55098	-1.27713	-2.15991	5.47015	1.22944	0.168075	0.299371	5.47015
AT5G39790	UC	-1.06677	-2.07349	-5.73472	-3.08789	0.122057	-0.248858	4.18509	-0.46123	-0.302005	-0.132986	4.18509
AT1G29418	UC	3.91391	2.63562	0.699196	0.257582	4.98846	4.78122	4.38557	-0.463431	-0.302589	2.15609	4.38557
AT3G12145	UC	1.91254	0.0934663	-2.12099	-2.12099	4.94282	4.31663	10.75	-0.343947	-0.290929	-0.0216882	10.75
AT4G27180	UC	5.92888	5.66182	3.92584	3.92145	5.60882	5.62644	1.66215	-0.337023	-0.338577	-0.275961	1.66215
AT1G06227	UC	1.86304	1.29159	-0.0998948	-0.0547654	2.3998	2.08183	2.32213	1.76457	1.32795	4.30503	2.32213
AT3G46320	UC	0.239373	-0.44638	-2.02992	-3.07288	0.0473126	0.489021	2.88733	0.943739	0.491124	1.01012	2.88733
AT4G27240	UC	3.10544	2.56498	1.99307	1.54687	3.67952	3.31985	1.73645	0.481317	0.594639	0.888622	1.73645
AT5G09300	UC	3.17668	2.35982	1.09162	0.501558	1.87868	1.78213	0.976299	0.138757	-0.0764338	0.0367661	0.976299
AT1G44780	UC	1.80872	1.41596	-3.0512	-3.0512	1.63738	1.39312	8.49113	-0.106354	-0.116021	0.13756	8.49113
AT5G67560	UC	0.399102	0.980235	-0.734151	-1.106	2.28512	1.16906	2.79242	-0.0349804	-0.0136338	0.295504	2.79242
AT3G49680	UC	2.86203	2.75534	1.80632	1.7018	2.56397	2.20047	0.595713	0.0751343	-0.160793	0.190089	0.595713
AT5G13820	UC	-0.596104	-0.897219	-2.35657	-2.85345	-0.267971	0.225661	2.69707	-0.266682	-0.565855	-0.293533	2.69707
AT2G45400	UC	1.32404	0.171003	-0.577271	-1.00351	2.14463	1.98515	2.98875	0.241462	-0.186639	0.289159	2.98875
AT2G45850	UC	0.497201	-0.385013	-1.0807	-1.96298	1.58011	1.7879	3.22459	0.0877048	-0.00613345	0.695395	3.22459
AT1G53650	UC	2.69823	1.90032	0.968039	0.419844	3.43611	3.20333	2.61028	0.213967	0.362013	0.812196	2.61028
AT1G13145	UC	5.36558	2.99209	2.51947	2.70783	5.77673	5.67529	3.31757	1.82938	1.2977	2.63979	3.31757
AT4G16442	UC	3.08078	3.1077	1.67497	1.74111	2.24711	2.25277	0.50023	0.679109	0.781594	0.80302	0.50023
AT3G50780	UC	1.96684	2.13068	0.538636	0.7067	2.91692	3.04215	2.35589	-0.343132	-0.4239	0.071928	2.35589
AT1G49740	UC	8.16518	8.16701	6.53517	7.06863	7.54183	7.46946	0.638865	0.144457	0.0128189	0.0805179	0.638865
AT4G30330	UC	2.23645	1.56022	0.912784	0.0565706	3.4513	3.33829	2.85239	-0.17023	-0.288299	0.0493828	2.85239
AT5G64620	UC	1.75556	0.928233	-0.537138	0.294877	2.38373	1.55055	2.10462	0.526523	0.349428	1.66107	2.10462
AT1G53510	UC	3.12644	3.05619	2.10838	2.04128	2.82854	3.00794	0.803997	0.0220946	0.0202816	0.160964	0.803997
AT5G61310	UC	1.93313	1.50287	0.663792	0.223224	1.99938	2.09515	1.55496	-0.165282	-0.0600598	0.820808	1.55496
AT3G50430	UC	2.10199	1.48075	0.448066	-0.326721	1.83971	1.91879	1.76768	-0.344014	-0.258924	-0.433127	1.76768
AT4G03115	UC	0.0675608	0.0373503	-1.85157	-2.13242	1.32104	1.08264	3.58396	-0.202561	-0.16621	0.031366	3.58396
AT2G24040	UC	2.91842	2.08941	-0.0548865	0.143007	1.29396	1.35426	1.28573	0.525258	0.404318	0.598614	1.28573
AT4G35840	UC	3.94896	3.83928	1.82251	1.30604	3.58945	3.63706	2.02375	0.648455	0.0461325	0.830812	2.02375
AT1G75390	UC	2.89564	1.68994	-4.62561	-4.62561	1.77038	1.65223	10.2985	-0.100611	-0.30887	1.25911	10.2985
AT3G53760	UC	1.60748	0.870254	0.0443121	0.0756353	1.46219	1.67919	1.48795	-0.183492	-0.221342	-0.124067	1.48795
AT3G62390	UC	0.446935	0.142931	-1.43851	-1.8291	1.24699	1.23384	2.94444	0.209686	0.147096	0.476488	2.94444
AT2G18465	UC	6.04749	5.37114	4.37072	4.73306	6.0486	6.2272	1.56897	0.194925	0.0191418	0.335076	1.56897
AT4G02360	UC	4.1878	3.409	0.18241	1.20876	1.88962	1.51523	0.918145	0.20969	0.28032	0.557561	0.918145
AT3G44716	UC	-1.8408	-2.07982	-4.04805	-4.04805	-0.336713	-0.383153	7.55654	-0.467812	-0.485926	0.344532	7.55654
AT1G14930	UC	7.93653	7.95667	6.60428	6.67572	7.94194	8.08427	1.32897	1.92449	1.01613	1.5286	1.32897
AT5G10946	UC	1.75115	1.33531	-0.163178	-0.106836	1.56818	1.5966	1.71859	0.419721	-0.0157674	0.795761	1.71859
AT4G15540	UC	4.7302	4.20093	2.83048	2.18876	5.46569	5.2922	2.82649	-0.112484	-0.0428643	0.338577	2.82649
AT2G30505	UC	0.632078	0.45441	-1.27504	-0.22647	1.8816	1.93685	2.66221	0.328583	0.0866404	0.346448	2.66221
AT2G46225	UC	3.30585	3.19476	1.73036	0.970939	2.64152	2.47276	1.12548	0.269988	0.166484	0.672502	1.12548
AT5G66005	UC	-1.63523	-3.82876	-5.49989	-3.92769	-0.278956	-0.729688	4.86084	-0.445075	-0.664984	-0.0940211	4.86084
AT4G17570	UC	1.96093	1.62327	0.402352	1.40445	2.55374	2.42646	1.47618	-0.265077	-0.275146	-0.231888	1.47618
AT5G21105	UC	3.05086	3.14422	2.07451	2.17011	3.76259	3.46635	1.47326	0.261361	0.0221004	0.156254	1.47326
AT5G02380	UC	6.9567	6.34328	4.59003	4.7483	5.44976	5.44374	0.729591	1.00334	0.305712	2.41068	0.729591
AT1G23260	UC	5.68965	5.56677	4.30698	4.42603	5.57651	5.58334	1.18082	0.422526	0.210919	1.04192	1.18082
AT1G09160	UC	1.09005	0.0863389	-1.16807	-0.777218	2.45675	2.17703	3.3392	-0.307405	-0.338831	0.0841931	3.3392
AT1G09390	UC	2.37438	1.81896	-2.07208	-2.07208	4.94648	4.85161	10.9381	-0.537049	-0.53375	-0.207225	10.9381
AT5G15800	UC	0.74993	0.248162	-5.25713	-5.25713	-2.98328	-3.69775	5.54835	0.872976	0.590028	0.767201	5.54835
AT5G39940	UC	5.01525	5.0354	4.10926	3.8537	4.76906	4.45084	0.591024	-0.296177	0.000238852	0.0151233	0.591024
AT3G10090	UC	5.55163	5.40075	4.45826	4.94854	6.03794	5.91403	1.21371	0.136065	0.575802	1.07837	1.21371
AT4G03400	UC	0.473519	0.554837	-0.347348	-0.406294	0.915761	1.38281	1.51381	-0.169507	-0.0538488	-0.197225	1.51381
AT1G03520	UC	1.62004	1.4051	0.634626	0.671883	1.93001	1.71194	1.14794	0.0691019	0.14367	0.545099	1.14794
AT2G31150	UC	2.83431	1.97706	1.03984	0.825427	3.83368	3.85597	2.89701	-0.325964	-0.216413	-0.00424711	2.89701
AT5G09380	UC	1.35629	1.30781	-0.0837455	-0.136751	1.81627	2.09948	2.09904	0.123427	0.231701	0.365009	2.09904
AT1G07280	UC	4.42631	4.50752	2.76888	2.58939	4.9315	5.17525	2.38586	-0.0624244	-0.330392	0.31663	2.38586
AT1G31300	UC	4.22894	3.92707	2.41908	3.15883	3.8622	3.56828	0.847415	0.0131312	0.00329373	0.398939	0.847415
AT1G31812	UC	3.2294	2.22947	1.39876	1.65075	4.33417	3.6641	2.47308	-0.0575629	-0.174818	0.215179	2.47308
AT4G25290	UC	-2.0158	-1.17526	-5.68916	-5.68916	-0.844267	-1.55561	8.45157	-0.161562	-0.27133	-0.0294925	8.45157
AT4G33140	UC	2.74491	1.93476	0.761764	0.440762	1.9846	2.13467	1.42997	0.449247	0.00995953	0.462342	1.42997
AT1G21090	UC	4.67552	4.46058	-1.4105	-1.4105	5.99961	5.94922	11.354	-0.375251	-0.491888	0.233605	11.354
AT3G05910	UC	2.5429	2.40412	-0.195309	-2.67353	5.73734	5.19297	6.87829	-0.428988	-0.545608	-0.0426322	6.87829
AT5G14410	UC	2.70526	1.5625	-1.32586	-1.11207	2.71771	2.21597	3.96448	-0.44749	-0.619812	0.359523	3.96448
AT4G37240	UC	1.20288	0.233993	-3.65705	-3.65705	0.698795	0.968912	8.41234	0.399577	0.0166995	0.618093	8.41234
AT1G57700	UC	0.712354	-0.0918056	-0.663705	-0.922963	1.22139	1.28713	2.07134	-0.462135	-0.306424	-0.417265	2.07134
AT4G02980	UC	4.93805	4.26316	3.20153	3.33865	4.17518	3.97188	0.76604	0.117063	0.222922	0.394205	0.76604
AT5G10480	UC	3.84507	3.59468	2.52764	2.66107	3.85381	3.25954	0.951452	0.00853916	-0.145658	0.0452209	0.951452
AT4G32560	UC	1.41865	1.45906	0.0697805	0.610143	1.56183	1.83173	1.31227	-0.28152	-0.232849	-0.246163	1.31227
AT2G17800	UC	2.26983	1.83326	1.46047	0.962761	2.51214	2.48908	1.23125	0.315589	0.503712	0.416696	1.23125
AT1G63400	UC	0.915282	0.328241	-1.07593	-1.19796	1.11313	1.62678	2.64874	-0.86488	-0.772956	-0.704229	2.64874
AT1G06760	UC	9.21433	9.18107	6.08779	5.398	8.67367	8.79992	2.91487	1.17692	0.341163	2.11648	2.91487
AT2G29540	UC	2.79316	2.5623	1.09284	1.29864	1.96362	1.70846	0.604462	-0.0309343	-0.0862974	0.445297	0.604462
AT3G28050	UC	7.76769	7.39393	6.86958	6.63545	8.42825	8.14519	1.49804	0.0880516	-0.0941249	0.325595	1.49804
AT1G63650	UC	-0.296878	-1.07686	-4.24844	-4.24844	1.96454	2.34276	10.3748	-0.135097	-0.340743	-0.0966946	10.3748
AT5G56250	UC	2.20205	2.14912	1.40561	0.741085	2.7861	2.88263	1.71691	0.378492	0.294339	0.257527	1.71691
AT3G25110	UC	4.54823	3.81439	0.131602	-0.0729435	2.36635	2.3813	2.42527	0.20952	-0.222127	-0.430528	2.42527
AT2G26580	UC	-0.664915	-2.51908	-5.56909	-5.56909	-1.46226	-2.33058	7.61171	0.830689	0.442973	0.908438	7.61171
AT2G28430	UC	2.14853	1.81927	0.419327	0.517529	2.13035	1.84333	1.49984	1.24251	1.18905	2.10007	1.49984
AT1G22060	UC	5.92506	5.97521	5.13584	4.71783	6.14052	6.3255	1.2524	-0.462828	-0.42387	-0.612893	1.2524
AT3G20510	UC	3.22403	2.79995	1.11989	0.678702	3.19336	2.68789	2.05664	0.467998	0.310652	0.290517	2.05664
AT1G64760	UC	-0.197089	0.216497	-3.52547	-1.95327	2.97296	2.76439	6.27192	-0.489036	-0.5624	-0.354835	6.27192
AT3G60900	UC	-2.11346	-2.4979	-3.79283	-4.67418	-1.01142	-0.83558	3.63879	0.318847	-0.133442	0.178735	3.63879
AT5G37530	UC	2.57907	2.12179	0.791427	1.04557	2.4504	2.19397	1.39536	-0.149139	-0.109573	-0.10166	1.39536
AT2G01770	UC	1.72718	0.581235	-2.59483	-5.37691	1.1168	1.26674	4.92035	0.211046	-0.149388	0.0889354	4.92035
AT1G54580	UC	2.81713	2.08266	0.923543	0.905313	3.73068	3.64409	2.74481	-0.00771686	-0.217852	0.583119	2.74481
AT2G35880	UC	1.48137	1.60392	-0.0602529	-0.0142544	2.96303	2.43021	2.75759	-0.414044	-0.446222	-0.247553	2.75759
AT2G27960	UC	1.78193	1.14485	0.0863978	0.35581	2.74442	2.35717	2.33424	0.156222	0.0937141	0.920228	2.33424
AT2G28330	UC	-1.41505	-1.64363	-3.81672	-5.66977	-1.03158	-0.96989	4.11332	0.212305	0.351106	2.07574	4.11332
AT5G41180	UC	2.89156	1.82446	1.00638	1.17645	2.81809	2.73326	1.69083	-0.477881	-0.510418	-0.429936	1.69083
AT5G45290	UC	1.54173	0.761326	0.221434	0.381788	1.92562	2.01689	1.65175	-0.100975	-0.299555	0.292564	1.65175
AT4G28706	UC	4.35176	4.11092	2.88149	2.74425	4.84351	4.45227	1.83192	-0.166246	-0.157864	-0.0162773	1.83192
AT1G58440	UC	3.05079	2.32568	0.647707	0.98219	2.70164	2.33565	1.68342	0.073639	-0.17605	0.264548	1.68342
AT2G44420	UC	0.925047	1.13771	-0.648352	-1.36307	0.567529	0.796619	1.64577	-0.251921	-0.10027	-0.138487	1.64577
AT5G65450	UC	0.696038	-0.485188	-2.95154	-3.47215	0.760063	0.690402	4.27504	-0.068295	-0.126701	0.355763	4.27504
AT5G21930	UC	1.03474	0.84721	0.114922	-0.353488	2.45114	1.7403	2.2397	0.394253	0.299128	0.4366	2.2397
AT5G03650	UC	-0.153785	-0.550881	-1.85185	-2.24517	1.80045	1.47665	3.74701	-0.482565	-0.492619	-0.486684	3.74701
AT4G27080	UC	2.73343	2.32236	1.83221	1.86401	3.32202	3.13413	1.34323	-0.0949824	-0.121406	0.120361	1.34323
AT1G21560	UC	4.46657	3.52192	2.15506	1.56673	5.21104	5.47735	3.50075	-0.527431	-0.570799	-0.357574	3.50075
AT3G56130	UC	2.71598	1.96912	0.833081	1.34612	3.01806	2.81407	1.77474	-0.087778	0.0177572	0.112677	1.77474
AT1G04220	UC	5.59316	5.03635	2.02073	-0.0720833	5.76993	5.94885	5.10049	0.483072	-0.0890872	0.326177	5.10049
AT3G50230	UC	1.28612	0.731733	-2.2504	-2.06203	0.893944	0.873023	3.24234	-0.445655	-0.543222	-0.236937	3.24234
AT5G63780	UC	1.08073	0.790646	-0.371811	-0.635465	1.03811	0.951216	1.48358	-0.276314	-0.301595	-0.260701	1.48358
AT1G01610	UC	-0.592981	-1.272	-4.8477	-4.8477	3.70256	3.3931	12.3771	-0.175762	-0.384719	0.0212702	12.3771
AT3G14410	UC	6.7502	6.19606	5.64073	5.65083	7.10918	6.64244	1.22195	-0.0368194	-0.000309114	0.146204	1.22195
AT5G14000	UC	1.1691	0.384719	-2.06432	-1.14558	2.03188	2.01422	3.62017	-0.221308	-0.505943	0.297252	3.62017
AT2G20710	UC	-0.737593	-0.62771	-1.82791	-1.63002	0.420103	0.407725	2.16541	-0.282939	-0.0294777	0.182845	2.16541
AT3G15210	UC	5.05038	5.32667	3.90046	3.00998	5.09168	5.03436	1.51069	3.31632	0.862316	2.5758	1.51069
AT4G13615	UC	3.42639	3.36269	2.44069	2.5727	3.97698	3.88687	1.38345	0.946009	1.12073	1.82337	1.38345
AT4G17050	UC	3.38361	3.30764	2.07166	2.51442	3.622	3.79457	1.36645	-0.171069	-0.0717163	0.172686	1.36645
AT2G40460	UC	0.197701	0.64473	-2.37062	-1.89687	0.0452202	-0.434916	2.02617	0.0740473	-0.0951083	-0.0401403	2.02617
AT5G11690	UC	0.886087	0.658065	-1.09606	-0.908557	1.31484	1.10268	2.21726	0.156128	0.483059	0.284876	2.21726
AT1G74170	UC	0.737626	0.261244	-1.94699	-1.11131	1.84865	1.8185	3.34702	-0.344997	-0.226229	-0.192433	3.34702
AT2G42840	UC	6.608	5.87734	1.75827	0.566556	6.81979	6.62833	5.42203	0.860844	0.190139	1.11373	5.42203
AT5G57850	UC	3.80584	3.28926	2.80384	2.90389	4.17167	4.00208	1.19792	-0.0197468	0.0111734	0.352252	1.19792
AT5G19160	UC	0.190718	-0.550587	-1.32495	-1.56429	0.612844	0.402133	1.95938	0.0239052	-0.0896727	0.431415	1.95938
AT2G45870	UC	1.36769	0.943681	-0.868606	-2.26623	0.155014	-0.111255	1.4369	0.918626	0.620659	0.439364	1.4369
AT1G53580	UC	1.55423	1.45714	-0.467268	0.609795	2.04835	1.86436	1.77068	1.00387	0.400695	1.27408	1.77068
AT4G07960	UC	3.18814	2.48402	-0.388394	-1.88288	0.692715	0.818613	1.7213	0.540556	-0.0394211	0.0257278	1.7213
AT5G54670	UC	2.86587	2.41399	0.486247	-0.65322	2.46558	2.66222	2.54664	-0.178695	-0.323733	-5.02944e-05	2.54664
AT5G60120	UC	-1.02016	-2.57069	-3.04331	-5.34167	0.158592	0.164943	4.40847	-0.567224	-0.585501	-0.495449	4.40847
AT5G13140	UC	-0.228458	-2.1801	-5.84133	-5.84133	1.89051	1.59877	11.5636	-0.30753	-0.548809	0.369215	11.5636
AT4G09970	UC	-1.10372	-1.46293	-5.48906	-5.48906	-0.629431	-0.981617	8.61877	-0.285035	-0.385496	-0.0739013	8.61877
AT3G45930	UC	3.12043	3.22198	1.26503	0.890229	3.31896	3.16843	2.14286	1.85367	0.465521	1.81296	2.14286
AT5G16640	UC	-0.502573	-0.341094	-2.80189	-4.36723	0.164553	0.518339	4.55809	-0.125682	0.11975	0.335019	4.55809
AT1G16690	UC	3.07851	3.37388	2.62105	2.41591	3.79516	3.81762	1.26428	-0.200824	-0.135189	-0.145398	1.26428
AT2G46210	UC	3.23493	1.87626	-3.74028	-3.74028	-1.75811	-1.1097	6.01776	1.33899	1.1559	1.10035	6.01776
AT3G61610	UC	0.110549	-0.00555317	-1.95	-2.9568	-0.148733	0.0872743	2.34883	0.196912	-0.156923	0.0340149	2.34883
AT4G06701	UC	-0.934592	-1.96263	-4.38736	-4.38736	1.29801	0.731688	9.37602	-0.0773075	-0.1171	0.0658525	9.37602
AT4G30996	UC	4.3807	3.78059	1.96019	2.3106	5.34627	4.93339	3.03634	0.0484422	-0.0190517	0.942982	3.03634
AT5G49280	UC	3.17393	2.34661	-0.279195	-2.10067	1.37645	1.04349	2.31649	1.28842	0.00666169	0.645197	2.31649
AT1G56080	UC	-0.360398	-1.42148	-2.61844	-4.47149	0.592853	0.116036	4.29695	-0.166021	0.00592097	-0.185587	4.29695
AT3G17160	UC	7.42105	7.48802	5.65018	5.51832	7.20535	7.3313	1.64471	1.49034	0.85084	3.42097	1.64471
AT5G18500	UC	3.76714	3.10072	0.874309	0.984502	2.58658	2.37925	1.52393	-0.288414	-0.471387	-0.143083	1.52393
AT3G10520	UC	5.30896	4.9688	3.89733	3.56399	5.97022	5.63539	2.04989	-0.0449322	-0.387391	0.334071	2.04989
AT1G59980	UC	1.53993	1.3598	0.196568	0.360422	2.74283	2.58375	2.38422	-0.297455	-0.215269	-0.189547	2.38422
AT5G44720	UC	2.05913	1.53888	0.290913	0.225521	1.94964	1.84188	1.60431	-0.430984	-0.419205	-0.226411	1.60431
AT1G23100	UC	4.71415	4.02164	2.88765	3.16737	4.81086	4.6325	1.66883	0.233433	-0.154865	1.51815	1.66883
AT1G27330	UC	2.5821	1.7944	0.0540993	-0.0962047	3.19324	2.8627	3.03974	-0.0632501	-0.345831	0.341123	3.03974
AT1G06283	UC	-0.916766	-0.755287	-1.86847	-2.92088	0.107239	0.0393548	2.54537	-0.844812	-0.62268	1.56462	2.54537
AT3G10040	UC	1.1743	1.38244	-0.520529	-0.416455	0.217403	0.420661	0.76272	1.60583	1.16779	2.94106	0.76272
AT4G17960	UC	1.53855	0.936733	0.115871	-0.132425	1.93454	1.8046	1.88315	0.0297399	0.115736	-0.0148103	1.88315
AT1G09863	UC	7.79828	7.5912	6.36164	6.24813	7.40416	7.28851	1.00554	-0.185326	0.00995268	-0.0260069	1.00554
AT3G15395	UC	4.03019	3.6017	2.94851	2.62598	4.27836	3.98206	1.30769	1.13512	1.38389	2.08456	1.30769
AT2G17340	UC	1.71261	1.3353	0.706425	1.01302	2.04561	1.77722	1.01713	-0.204915	-0.0218035	0.0998824	1.01713
AT5G48850	UC	5.23674	4.82524	0.1443	0.639005	3.73871	4.05524	3.51809	-0.00379673	-0.429376	0.415486	3.51809
AT2G29960	UC	4.68861	4.38151	3.5016	3.57302	4.95073	5.12081	1.45652	0.986504	0.978971	0.610246	1.45652
AT4G31600	UC	0.263994	0.113072	-3.8471	-1.20027	2.9172	2.59592	5.12741	-0.481419	-0.380531	0.0555114	5.12741
AT2G33170	UC	0.563537	-0.18573	-1.13555	-2.16617	1.2185	1.23994	2.88774	-0.412205	-0.352908	-0.253981	2.88774
AT4G00150	UC	0.340762	-0.134137	-1.86596	-3.07583	1.02904	0.587445	3.39993	0.606438	0.0562844	0.737235	3.39993
AT3G27460	UC	1.52247	1.0286	-0.411856	0.293248	1.99347	1.58943	1.85896	-0.371217	-0.212856	-0.352557	1.85896
AT1G14970	UC	3.51979	3.58329	-1.29448	0.277726	3.97141	4.25275	5.27037	-0.297717	-0.233871	-0.188812	5.27037
AT1G62590	UC	0.143319	0.124977	-1.11923	-2.41	1.43183	1.2604	3.07418	-0.453563	-0.533695	-0.289272	3.07418
AT3G22420	UC	3.17067	1.87462	-0.681421	0.29974	4.08011	4.01709	4.21384	-0.415646	-0.425899	0.0110236	4.21384
AT1G29890	UC	-0.10623	-0.563564	-1.50662	-1.54328	0.977152	0.782167	2.41731	-0.377444	-0.31484	-0.232923	2.41731
AT3G25580	UC	0.139973	-0.474311	-1.17307	-1.13031	0.315552	0.181819	1.38555	-0.0221433	-0.0288217	0.216913	1.38555
AT1G30440	UC	3.52434	3.17402	2.05425	2.57784	4.26151	4.2572	1.89101	-0.247301	-0.227281	-0.186082	1.89101
AT2G42230	UC	1.7309	1.22298	0.351751	0.067367	2.09692	1.81149	1.74948	0.435716	0.182592	0.671998	1.74948
AT2G31902	UC	0.8259	0.354698	-2.03131	-4.8134	1.63228	1.83026	4.89774	-0.40096	-0.379894	-0.424836	4.89774
AT3G49390	UC	2.39064	2.38408	0.99632	1.3933	3.56082	3.80282	2.45734	-0.29701	-0.0876875	-0.0632251	2.45734
AT5G52540	UC	2.72996	2.29505	0.627527	0.278941	2.68488	2.83842	2.28761	0.0544237	0.197765	0.0888816	2.28761
AT2G30070	UC	4.75626	4.34502	2.9285	1.63178	2.853	2.99974	0.466888	-0.363101	-0.533086	-0.405106	0.466888
AT2G39830	UC	-0.788665	-0.435892	-4.46203	-4.46203	-0.783569	-1.22352	7.32685	0.320399	0.0355799	0.0423054	7.32685
AT5G49230	UC	2.47865	2.4672	1.24342	1.09311	2.30977	2.50524	1.21295	0.0459054	-0.179205	0.57875	1.21295
AT2G22650	UC	0.909066	0.820262	0.382965	-0.142225	1.88077	1.5071	1.54147	0.117704	0.00237243	0.712788	1.54147
AT3G02700	UC	4.32781	4.0729	3.35793	3.39236	5.01395	4.85152	1.52133	0.438321	0.407999	0.584491	1.52133
AT5G45590	UC	3.0545	2.97296	1.74028	1.59429	3.33899	3.42649	1.69397	0.24754	0.0748446	0.450733	1.69397
AT5G43310	UC	3.32961	2.42258	1.75815	1.51864	3.4101	3.47327	1.77351	-0.364293	-0.335679	-0.269274	1.77351
AT2G37460	UC	1.89672	2.07809	-5.13941	-3.03867	0.283572	0.180547	4.52689	0.192346	-0.423505	-0.241952	4.52689
AT2G02170	UC	3.27254	2.76612	1.80246	0.822628	3.46813	3.63188	2.14	-0.215144	-0.186247	0.270854	2.14
AT2G26640	UC	1.18204	1.00825	-4.37649	-4.37649	1.75989	1.93711	10.1861	-0.195551	-0.0594	-0.149728	10.1861
AT1G02390	UC	3.20472	3.37886	2.08414	1.81802	4.1571	4.70837	2.63	0.285247	-0.379145	-0.0905055	2.63
AT2G24630	UC	-0.679531	-0.966927	-4.45171	-4.45171	1.77271	1.63958	10.1175	-0.588661	-0.496399	-0.382371	10.1175
AT2G02910	UC	2.35838	2.23406	1.1805	0.73242	2.99339	2.88662	1.94211	-0.214762	0.0614629	0.204494	1.94211
AT3G12550	UC	4.75115	4.52709	2.88332	3.25553	4.77172	4.69703	1.64764	-0.334289	-0.358043	-0.298602	1.64764
AT3G49250	UC	1.76881	0.192934	-1.0855	-2.16561	2.32006	2.71957	4.12481	0.129248	0.425051	0.674047	4.12481
AT2G14680	UC	2.26626	1.956	0.710502	0.851844	1.89292	1.54604	0.914566	-0.273405	-0.296979	-0.265284	0.914566
AT3G58690	UC	3.3432	2.71071	0.653388	0.745081	2.32906	2.75816	1.84103	-0.255116	-0.228172	0.106966	1.84103
AT4G19120	UC	-0.0832354	-0.982988	-1.42581	-2.45644	1.43759	0.691487	3.06497	-0.472982	-0.504129	-0.306238	3.06497
AT3G62750	UC	3.80116	2.86898	0.101368	-0.344833	2.69804	2.03526	2.53276	-0.391625	-0.555412	-0.394019	2.53276
AT1G26920	UC	2.12172	1.37246	-3.09471	-3.09471	1.86408	0.192575	8.26589	2.69387	1.19586	2.07409	8.26589
AT2G01860	UC	0.482089	-0.0803703	-1.69487	-1.2341	0.0292447	0.352579	1.64938	0.118207	0.109306	0.0336609	1.64938
AT1G23030	UC	-1.46756	-1.6098	-4.65981	-4.65981	1.99044	0.965381	10.1872	0.240426	0.0140042	0.803308	10.1872
AT3G05030	UC	2.1149	1.68472	-0.0531833	-0.0988839	1.86785	1.12802	1.63166	-0.318813	-0.395994	-0.356884	1.63166
AT1G54680	UC	2.96848	2.38671	1.37517	1.03094	2.26597	2.15894	0.977412	0.332418	0.165346	0.923949	0.977412
AT3G58220	UC	4.1338	3.77144	2.84093	2.82526	3.9926	3.84771	1.05268	0.0455697	0.0125843	0.417869	1.05268
AT5G48250	UC	2.89885	2.34888	1.26005	1.47393	2.12003	2.28036	0.796595	-0.063682	-0.14385	-0.0217973	0.796595
AT5G03160	UC	2.23697	1.5863	-0.240988	-0.75746	2.92745	2.83756	3.3657	-0.254536	-0.33667	-0.126398	3.3657
AT1G15970	UC	-0.220663	-1.24582	-4.98779	-4.98779	0.353539	-0.167012	9.04252	-0.262349	-0.330351	-0.298975	9.04252
AT4G35410	UC	4.32874	3.46797	1.30164	2.19029	4.66019	4.46694	2.84675	0.0632611	0.125326	0.0405525	2.84675
AT1G62290	UC	13.6008	13.1283	11.0861	11.0348	12.222	12.4662	1.24238	0.309305	-0.205688	-0.134112	1.24238
AT3G47830	UC	-0.953699	-1.42048	-4.90526	-4.90526	-0.429776	-1.27777	8.01182	0.143084	0.0909506	0.279872	8.01182
AT1G06470	UC	4.69168	4.47565	3.3784	3.22195	4.50689	4.68228	1.26404	-0.0812787	-0.078951	0.149825	1.26404
AT5G58787	UC	4.22388	3.93964	2.52342	2.65646	3.61385	3.38701	0.875916	-0.112244	0.0653406	0.336625	0.875916
AT5G48630	UC	2.36899	2.4198	0.872049	1.52414	2.81123	2.80401	1.54724	-0.171178	-0.251407	0.174319	1.54724
AT2G20515	UC	1.83856	1.18155	-1.19518	-0.473305	3.23361	3.41768	4.1957	0.318399	-0.264101	1.23646	4.1957
AT3G03040	UC	5.63668	5.00289	4.40459	4.87717	6.07638	5.94894	1.31778	-0.0604715	-0.017407	0.296893	1.31778
AT1G27950	UC	6.44023	6.17858	5.0639	4.99806	6.14311	6.08716	1.03852	0.911423	0.167156	1.42996	1.03852
AT5G10290	UC	1.87809	2.08171	0.865083	1.26709	2.26774	2.2156	1.1273	-0.324134	-0.230772	-0.219681	1.1273
AT3G02870	UC	3.27606	3.08845	1.46044	0.905091	4.44385	4.17667	3.18485	-0.0495785	-0.192226	0.195448	3.18485
AT1G11420	UC	3.79848	2.65155	1.93795	1.73341	4.21958	4.38149	2.55018	-0.127285	-0.0974062	0.048288	2.55018
AT4G04850	UC	3.42131	3.74364	2.65137	2.25746	3.08042	3.14444	0.606062	-0.24652	-0.161928	-0.271056	0.606062
AT1G05320	UC	2.25013	1.97827	-3.06793	-3.06793	3.44455	3.2977	10.4024	-0.494924	-0.654201	-0.53139	10.4024
AT3G63120	UC	1.05444	1.12218	-2.59126	-2.27856	1.16627	0.457572	3.44947	0.197866	0.0656722	0.504785	3.44947
AT1G67250	UC	2.12013	1.99372	0.623057	1.31987	2.18344	2.07623	1.0772	0.256624	0.230592	0.973007	1.0772
AT3G14450	UC	4.88953	3.84737	2.73921	1.9851	3.53161	3.3719	1.01611	0.102932	-0.0889884	-0.106261	1.01611
AT1G44100	UC	2.49012	2.5611	1.10659	1.30268	1.79584	1.79733	0.549273	-0.0278204	-0.123644	0.614615	0.549273
AT1G69370	UC	1.15366	1.18362	-0.0294189	-0.0200273	2.08451	2.20983	2.22943	0.37728	0.416992	0.844732	2.22943
AT1G30545	UC	1.17714	1.45541	-1.13183	-3.76997	2.47143	2.36195	4.70011	0.0986943	0.141739	0.214269	4.70011
AT2G35520	UC	0.46764	0.0909765	-0.921279	-1.35276	1.45263	1.2301	2.46409	-0.0398102	-0.328828	0.309206	2.46409
AT3G55920	UC	0.801412	-0.312734	-1.62842	-1.40233	1.70127	1.21183	3.03679	-0.128209	-0.145001	0.542929	3.03679
AT5G49305	UC	-2.41138	-3.48508	-5.4533	-5.4533	-1.53071	-1.55071	7.79695	-0.206952	-0.288487	-0.286322	7.79695
AT2G35940	UC	-0.751745	-1.33269	-4.6164	-4.6164	-0.841489	-0.652512	7.75347	-0.111379	-0.0754591	0.177669	7.75347
AT1G08500	UC	2.42327	1.2948	-0.286641	-1.61851	3.81776	3.77639	4.73751	-0.391996	-0.398636	1.21089	4.73751
AT5G11160	UC	-0.922086	-1.31749	-2.48979	-3.24964	0.375612	0.277346	3.2718	-0.421857	-0.499432	0.0253755	3.2718
AT1G02500	UC	3.97418	3.53011	1.90158	2.12218	5.77739	5.65427	3.66702	-0.232601	-0.433806	-0.309896	3.66702
AT1G22882	UC	5.27927	5.19944	3.89721	3.67607	5.69965	5.90104	1.99134	0.232091	-0.177208	0.302318	1.99134
AT5G50330	UC	1.21419	1.43632	-0.65278	0.0609999	2.5211	2.06378	2.66465	-0.422746	-0.446768	-0.309032	2.66465
AT3G30720	UC	1.93429	1.15929	-1.55084	-1.60988	2.08491	1.35201	3.39153	0.351882	0.241294	1.58451	3.39153
AT1G71528	UC	2.3984	2.86858	0.24505	0.635905	3.72898	3.86517	3.40088	-0.355489	-0.146665	-0.3955	3.40088
AT5G54020	UC	1.1786	0.473673	-2.09028	-1.42112	-0.938369	-1.10029	0.697102	0.248349	-0.560364	0.0249427	0.697102
AT3G58820	UC	2.22341	1.38691	-0.828639	-3.12699	2.76606	2.45974	4.65807	-0.281701	-0.125093	0.00546089	4.65807
AT1G29050	UC	4.17531	3.05805	1.07712	1.21487	3.07761	3.13496	1.92964	-0.130074	-0.324223	-0.135096	1.92964
AT3G16700	UC	-1.99882	-1.95568	-4.87291	-4.87291	-0.693796	-1.10131	7.8801	-0.241726	-0.289109	-0.26375	7.8801
AT3G49050	UC	0.765301	0.456072	-1.25709	-0.846816	1.82683	1.47853	2.69599	-0.19646	-0.0821553	0.0829603	2.69599
AT2G15440	UC	3.17393	2.61181	1.76074	1.68423	3.83813	4.12527	2.25221	0.972543	1.28103	3.64486	2.25221
AT5G03140	UC	1.45043	1.29772	0.236724	-0.200466	0.356256	0.330945	0.26955	1.29151	0.858514	0.872112	0.26955
AT5G61240	UC	1.38604	1.17551	0.280372	0.134867	2.17726	1.53699	1.65163	0.0140917	0.134203	0.561136	1.65163
AT2G36730	UC	0.920661	0.644591	-0.0207723	-0.770224	1.05001	1.02566	1.36434	0.0710309	0.0506986	0.20363	1.36434
AT4G30560	UC	4.87631	4.60065	3.70425	4.09166	4.93142	5.03552	1.045	-0.555633	-0.425227	-0.545271	1.045
AT5G16400	UC	2.24896	1.72061	-0.0644618	0.214011	2.68339	2.11522	2.38087	-0.472604	-0.300919	0.335776	2.38087
AT4G34640	UC	0.688334	0.438237	-1.40963	-0.95325	2.58528	1.82002	3.47144	-0.139046	-0.299865	0.0506345	3.47144
AT5G63490	UC	0.762223	0.574248	-0.709943	-0.589996	2.29327	1.95627	2.88244	-0.417079	-0.40823	-0.00234486	2.88244
AT3G27210	UC	2.21555	1.41507	-1.69177	-0.584852	0.712431	0.869365	1.87682	0.135935	-0.29641	-0.216192	1.87682
AT4G35905	UC	0.914269	0.412136	-0.260265	-0.220812	1.28901	1.50092	1.62167	0.021105	-0.119528	0.0826898	1.62167
AT4G14723	UC	-0.3663	-1.77058	-4.68781	-4.68781	-1.07743	-1.66278	7.18718	0.0462699	-0.44331	0.270216	7.18718
AT1G73760	UC	-0.683107	-0.450003	-1.80189	-3.36723	1.4924	0.626357	4.32287	0.0140315	-0.212993	0.264455	4.32287
AT4G17910	UC	0.643558	0.580246	-1.01557	-0.760011	2.1693	1.99034	2.99816	-0.251365	-0.213201	-0.0924298	2.99816
AT5G57270	UC	1.33145	0.0836365	-0.769739	0.0100377	1.71989	1.27554	1.8418	-0.528394	-0.393197	-0.298082	1.8418
AT3G58060	UC	2.94569	2.90624	1.35095	1.73594	2.45695	2.2702	0.774691	1.93783	1.65629	1.61271	0.774691
AT5G22880	UC	4.07287	4.21089	3.04036	2.46415	4.31134	4.14844	1.41198	1.08015	0.831863	0.865827	1.41198
AT1G69460	UC	6.15435	5.83319	4.93779	4.51838	5.99933	5.87348	1.15299	0.979066	0.552812	1.51143	1.15299
AT1G70730	UC	5.0804	5.05008	3.99911	3.60884	5.38799	5.1234	1.41686	0.0742519	-0.0480749	0.312142	1.41686
AT1G14840	UC	3.39647	3.26632	2.18566	2.74295	4.25301	4.05192	1.64487	-0.171103	-0.0992399	0.205765	1.64487
AT4G28050	UC	2.58664	0.834873	-2.82636	0.525561	4.68522	4.64046	5.21688	-0.0474196	-0.227304	0.291653	5.21688
AT1G50440	UC	2.07464	1.81917	0.0902195	0.669033	1.73155	1.50364	1.18925	0.191586	0.482252	0.304011	1.18925
AT1G27120	UC	1.85011	1.07022	-0.334232	-1.21651	1.84198	1.7448	2.57641	0.034739	0.156772	0.587269	2.57641
AT2G28200	UC	0.499578	-0.256701	-4.94372	-4.94372	-0.39365	-1.60926	7.96414	0.260699	-0.0425278	1.17844	7.96414
AT1G70560	UC	1.14855	-0.131656	-3.5194	-1.03268	2.45037	2.18873	4.53752	0.245401	-0.0536412	0.106844	4.53752
AT2G27130	UC	0.232047	-1.22686	-3.44132	-3.44132	0.452924	0.609894	7.86269	-0.364424	-0.322815	0.0650038	7.86269
AT1G72150	UC	3.4896	2.79133	1.46856	0.843067	4.99563	4.29246	3.4974	0.174581	-0.306283	0.377085	3.4974
AT4G30660	UC	7.049	6.29583	3.53655	3.57148	7.07477	6.88471	3.41541	0.868016	0.243424	2.07107	3.41541
AT4G33360	UC	0.833964	-0.219405	-2.60807	-1.22369	2.65333	2.18115	4.30102	0.177078	-0.0804508	0.701478	4.30102
AT3G13750	UC	3.46825	1.64351	0.050827	-2.24753	5.1874	4.72918	6.1499	-0.544176	-0.506985	-0.247736	6.1499
AT4G10030	UC	-0.0460479	-0.229315	-1.25836	-1.20607	0.0854895	0.258265	1.39869	0.0164675	-0.210762	0.163342	1.39869
AT1G65010	UC	3.76727	3.56071	2.6115	3.0069	4.25139	4.19069	1.36049	-0.289574	-0.308042	-0.204066	1.36049
AT2G02780	UC	3.76013	2.99905	1.59518	1.56006	3.96214	4.24349	2.49595	-0.173267	-0.170588	0.691747	2.49595
AT4G01900	UC	2.10765	0.670393	-1.25433	-1.15573	1.82375	1.35072	2.82119	-0.015534	-0.0271598	0.454522	2.82119
AT3G02630	UC	3.64083	2.97845	1.34154	0.749721	3.4168	3.2818	2.24754	-0.130254	-0.518209	-0.236768	2.24754
AT5G01620	UC	-0.339901	-0.890733	-5.15417	-5.15417	0.539451	-0.0900438	9.35895	-0.166283	-0.217296	0.125771	9.35895
AT2G02130	UC	4.96705	4.25082	2.38865	2.2907	6.45726	6.42817	4.06285	1.02439	-0.0545037	1.14984	4.06285
AT1G69170	UC	3.78912	3.7343	2.05241	2.1035	2.92957	2.88871	0.811611	0.169523	0.29973	-0.0138926	0.811611
AT5G49610	UC	2.73193	2.53231	1.55383	1.73816	3.05802	2.96108	1.33748	0.464515	0.464148	0.656715	1.33748
AT5G07200	UC	2.58905	2.39531	0.206922	0.73989	3.92527	4.16736	3.5335	1.56882	0.291448	0.961462	3.5335
AT2G05990	UC	5.27718	4.69315	1.89503	2.01317	6.12048	5.76283	4.00096	-0.444949	-0.391234	-0.246115	4.00096
AT3G22121	UC	8.87961	9.17505	7.2635	7.07664	11.0827	10.9577	3.80648	1.75324	0.813758	3.76357	3.80648
AT3G13674	UC	0.370263	-0.24964	-2.52572	-1.57651	1.30289	1.04411	3.31903	-0.0519224	0.811038	0.606567	3.31903
AT1G74580	UC	-0.136552	-0.734501	-1.47952	-2.16569	0.435254	0.78837	2.44955	-0.187668	-0.247389	-0.269207	2.44955
AT2G28510	UC	2.58961	2.28753	1.43964	1.31511	3.16047	3.49964	1.98865	0.879574	0.398347	1.15803	1.98865
AT3G12520	UC	3.74646	3.39647	0.740603	0.812638	3.57013	3.53361	2.76725	-0.203416	-0.127609	0.174932	2.76725
AT2G06925	UC	1.89864	0.766767	-1.68449	-4.8282	1.52678	1.67799	4.37358	0.216158	-0.128037	0.548082	4.37358
AT4G03280	UC	8.85637	8.47626	5.76546	6.16256	8.3307	7.3804	1.92629	0.246358	-0.233471	0.184139	1.92629
AT3G08890	UC	3.36031	3.24476	1.95024	2.1101	3.82424	3.20205	1.50482	-0.141648	-0.236613	-0.149459	1.50482
AT1G19080	UC	6.11277	5.78858	3.66285	4.59934	5.18644	4.64704	0.701884	0.0302174	-0.10729	0.102939	0.701884
AT4G39390	UC	3.58016	3.58928	2.85129	2.35391	3.77655	3.77863	1.12001	0.145668	-0.0523162	0.478962	1.12001
AT5G53660	UC	3.85609	3.6869	1.01754	-0.0586168	3.11623	3.23386	2.57265	0.515129	-0.0365097	0.814042	2.57265
AT1G65590	UC	0.889883	0.756747	-3.06168	-3.06168	3.56291	2.13602	10.0398	-0.461071	-0.40085	-0.285962	10.0398
AT2G25050	UC	0.920031	0.302564	-3.8471	-1.98655	1.87906	2.45469	5.51672	-0.509806	-0.403381	-0.570901	5.51672
AT4G30800	UC	0.614556	0.0431409	-1.12524	-1.44652	1.58741	1.45507	2.85929	-0.212469	-0.109645	0.149795	2.85929
AT1G63855	UC	1.34593	0.681318	-0.435405	-0.315458	2.12303	1.63717	2.36422	-0.244856	-0.160476	0.11795	2.36422
AT2G38530	UC	11.7108	11.3069	10.1321	10.5921	12.0719	11.907	1.56533	0.739191	0.12207	0.504007	1.56533
AT1G54510	UC	4.31651	4.26918	3.28126	3.30839	4.6476	4.6092	1.30219	-0.337839	-0.226538	-0.176397	1.30219
AT3G12670	UC	11.6087	10.9213	9.38791	9.31518	9.95082	10.0822	0.620303	0.308157	-0.205263	0.195188	0.620303
AT4G34140	UC	3.29135	3.15817	2.09346	2.17994	3.48616	3.25927	1.20451	0.0380702	0.144709	0.0662718	1.20451
AT2G20850	UC	-1.07086	-1.8683	-2.87426	-6.01796	0.623783	0.493368	4.52129	-0.579136	-0.5348	-0.298509	4.52129
AT4G34250	UC	0.963063	0.882957	-1.16593	-1.49746	3.39627	2.81598	4.66565	1.50073	0.880107	1.5982	4.66565
AT3G46580	UC	0.693743	0.506129	0.110227	-0.830258	1.60417	1.70208	1.93916	0.205883	0.265637	1.2196	1.93916
AT1G62110	UC	4.52244	5.33951	3.44751	3.95575	5.60393	5.58956	1.91727	-0.278408	-0.271147	-0.154788	1.91727
AT5G50900	UC	2.34289	2.60653	1.18108	1.41156	2.47224	2.57838	1.19928	0.335244	0.00371194	0.555265	1.19928
AT4G09020	UC	2.22947	2.08416	1.29041	0.995386	3.0467	3.0869	1.87915	-0.303947	-0.226894	-0.183086	1.87915
AT1G61170	UC	-1.76339	-1.88808	-3.23997	-4.80531	0.153474	-0.257272	4.61	-0.106662	-0.00368141	0.479734	4.61
AT2G40690	UC	0.175574	0.0593175	-1.1085	-0.90207	1.13626	0.974626	2.08769	0.25055	0.274701	0.849336	2.08769
AT1G04107	UC	2.86043	2.7394	0.150016	0.449444	1.54032	1.41812	1.14848	2.61176	1.08989	4.01812	1.14848
AT4G29520	UC	4.31514	3.16479	0.977186	-2.26938	5.98717	5.76367	5.98749	-0.153739	-0.393436	0.0176478	5.98749
AT5G14610	UC	-0.242171	-0.303171	-1.57331	-1.11032	0.566754	0.751836	1.98016	-0.432998	-0.403577	-0.250528	1.98016
AT5G27450	UC	-0.527461	-0.250331	-2.63486	-1.54881	1.1485	0.822314	3.03085	-0.0818148	-0.017859	0.0755666	3.03085
AT1G27440	UC	2.10262	1.74294	0.00709137	-0.0682513	2.74235	2.63496	2.78173	0.130404	0.282173	0.824422	2.78173
AT1G53040	UC	1.8965	1.03275	-0.901404	-0.963903	2.27341	2.00169	3.12507	-0.426357	-0.440421	-0.229025	3.12507
AT4G01130	UC	-1.86418	-1.49852	-5.31695	-5.31695	-0.154252	0.199919	9.29336	-0.327079	-0.336588	0.170885	9.29336
AT1G47900	UC	1.71484	1.4726	0.58572	-0.145472	1.97573	2.27636	1.83879	-0.341663	-0.340776	-0.148519	1.83879
AT2G27360	UC	8.23156	7.46018	3.79831	3.95575	5.76557	5.08651	1.61724	1.0284	0.102851	0.340832	1.61724
AT1G10570	UC	2.68367	2.16545	1.21356	1.07286	2.49461	2.5485	1.34957	-0.347888	-0.21893	-0.12301	1.34957
AT1G11280	UC	3.30133	2.89442	2.2103	1.47735	3.76655	3.88126	1.90097	-0.488168	-0.292064	-0.0119859	1.90097
AT5G60210	UC	2.31037	0.558201	-1.36694	-1.53038	2.29318	2.41619	3.83467	-0.672719	-0.571021	-0.331903	3.83467
AT5G27490	UC	-0.971189	-2.68831	-5.73832	-2.94739	0.514291	0.246103	4.46728	0.0158537	-0.199768	0.108784	4.46728
AT1G60860	UC	2.64817	2.22347	1.39911	1.65509	3.21315	3.41128	1.75103	-0.482844	-0.4533	-0.344353	1.75103
AT4G29260	UC	3.34725	2.67375	1.34224	0.493079	4.29155	4.20083	3.32231	0.645434	0.435144	1.79587	3.32231
AT5G57210	UC	0.389795	-0.351195	-2.28452	-2.27659	0.482299	0.714518	3.15065	0.0898142	0.0037667	0.229783	3.15065
AT1G79075	UC	1.27123	0.00758277	-0.496648	-0.0950305	1.54918	1.80236	1.94133	-0.309964	-0.298163	0.27598	1.94133
AT1G77510	UC	6.57398	6.32913	4.84699	5.46766	6.82845	7.04881	1.71014	-0.225284	-0.250806	-0.0782158	1.71014
AT1G72420	UC	1.59299	1.07658	0.517014	0.196012	1.58911	1.5261	1.16873	-0.311868	-0.226834	-0.0362721	1.16873
AT1G10820	UC	4.30923	4.15056	3.5691	3.23575	5.12746	4.89882	1.58036	-0.140394	0.0221157	0.337061	1.58036
AT1G16489	UC	2.43718	1.57847	-0.670551	-0.662055	1.82364	0.957843	2.28542	-0.00734682	-0.195283	-0.346946	2.28542
AT3G45050	UC	1.85507	2.17628	0.764752	0.103786	3.10532	2.74593	2.52035	0.138928	0.0164887	0.612633	2.52035
AT5G41460	UC	3.15383	2.09313	0.0126815	-0.14003	1.82812	1.70487	1.82621	0.423813	-0.0528079	0.231423	1.82621
AT2G37050	UC	1.31437	1.09432	0.123003	0.845084	1.95212	1.92924	1.37293	-0.446256	-0.397247	-0.29258	1.37293
AT5G03220	UC	2.44844	2.53051	1.29347	1.42247	1.75435	1.6906	0.322784	0.393944	0.25966	0.884232	0.322784
AT2G17780	UC	5.23624	4.84354	1.75388	0.0413732	2.22564	2.10598	1.01246	0.774112	0.144066	-0.106634	1.01246
AT1G18840	UC	8.61704	7.98536	6.22947	5.77579	7.63484	8.00944	1.77197	-0.335133	-0.520744	-0.173927	1.77197
AT3G43740	UC	1.95051	0.947171	-0.215425	0.148793	2.03515	1.95479	2.00662	-0.0604165	-0.100576	0.454405	2.00662
AT1G29535	UC	-1.09676	-2.24668	-3.32545	-3.84606	-0.174681	0.0465479	3.85468	-0.532626	-0.518665	-0.151028	3.85468
AT3G55350	UC	-0.934849	-1.10057	-3.49488	-3.05592	-1.60808	-0.997026	2.06327	0.116363	-0.165357	0.00754353	2.06327
AT3G28760	UC	0.82381	0.669768	-1.51005	-2.53642	0.65132	0.9285	2.81076	-0.181621	-0.0588353	0.147147	2.81076
AT1G10120	UC	2.1229	1.17681	0.695158	1.0844	2.5963	2.41611	1.57433	-0.413293	-0.408631	0.019439	1.57433
AT3G29390	UC	4.09929	4.23083	3.25542	3.01582	3.42133	3.51039	0.280531	0.101963	0.00657956	0.0800556	0.280531
AT5G47370	UC	3.04001	2.58635	1.10568	0.78104	4.06057	3.40634	2.91772	-0.504898	-0.236886	0.376681	2.91772
AT3G17430	UC	2.82068	2.10247	1.18228	1.3338	3.89742	3.76492	2.56083	-0.148573	-0.141421	0.104789	2.56083
AT3G19800	UC	2.69242	2.17348	0.945224	1.31384	2.39629	2.37802	1.22492	0.146339	-0.106776	0.276316	1.22492
AT1G19970	UC	-1.66674	-1.65802	-5.92146	-5.92146	-1.60781	-1.95757	8.04898	0.00177672	-0.303362	-0.0158391	8.04898
AT2G26680	UC	1.40242	1.22674	-0.351892	0.0978121	2.01111	1.80997	2.00443	0.0684113	0.189111	1.20335	2.00443
AT3G48410	UC	3.29134	2.75063	2.24812	2.80553	3.90802	3.9793	1.36224	-0.353179	-0.354395	-0.168033	1.36224
AT4G16780	UC	-0.710068	-2.00101	0.629205	0.18314	2.86992	2.93503	2.44621	-0.0397381	-0.204569	0.320534	2.44621
AT2G28630	UC	2.45731	1.61276	1.91749	1.65137	4.04321	4.01157	2.35922	0.901119	0.531637	0.562215	2.35922
AT5G42620	UC	1.03566	1.05923	0.53447	0.951897	2.29573	2.15089	1.43072	-0.272913	-0.177106	-0.15365	1.43072
AT3G57830	UC	-0.98242	-0.530493	-0.665642	-0.191891	2.6765	2.59468	3.15471	-0.254888	-0.185584	0.583025	3.15471
AT4G33680	UC	4.67744	4.60036	3.9106	4.26829	5.73127	5.50658	1.48066	0.132086	0.207841	0.401773	1.48066
AT4G00480	UC	-3.23832	-3.23832	-3.23832	-3.23832	3.09041	3.39122	10.4482	-0.164313	-0.196147	0.256133	10.4482
AT4G17720	UC	0.228307	-0.867558	-0.731756	-0.345224	1.0283	1.33177	1.70504	-0.368299	-0.36426	-0.215611	1.70504
AT1G50480	UC	1.51346	1.8863	3.18229	3.48872	4.56554	4.70039	1.24529	-0.213776	0.0667556	0.394239	1.24529
AT2G45340	UC	-4.99303	-6.88579	-6.88579	-6.88579	-0.684329	-0.508844	10.2511	-0.336197	-0.324977	-0.0552127	10.2511
AT2G03760	UC	-4.21785	-4.21785	-2.12504	-2.11711	1.22484	1.25752	3.64221	-0.558931	-0.565834	0.435653	3.64221
AT5G42765	UC	0.252611	0.655917	-0.267372	-0.161053	1.2681	1.13958	1.38988	-0.060831	0.322298	1.21518	1.38988
AT1G15120	UC	7.13672	6.6837	6.90515	7.10648	8.60855	8.41919	1.46358	0.469962	0.559045	1.3893	1.46358
AT3G03980	UC	-2.59781	-0.383347	-0.299454	0.444219	3.98298	3.8824	3.97581	-0.355685	-0.20146	0.315095	3.97581
AT4G33030	UC	4.83098	5.09467	4.92243	5.45348	6.53979	6.76464	1.39977	-0.389879	-0.376413	-0.13916	1.39977
AT5G08100	UC	7.82461	8.26369	8.29353	7.90829	9.17243	9.24446	1.05149	0.182625	0.0933123	0.21698	1.05149
AT1G14890	UC	-1.37779	-1.83562	-1.97871	-2.48939	2.75179	2.78867	5.08558	0.0832658	-0.232192	0.745808	5.08558
AT3G14420	UC	3.97311	5.21499	6.69006	6.7619	9.26382	9.01109	2.38256	-0.36699	-0.293936	0.147322	2.38256
AT2G41950	UC	1.68294	0.462207	0.670531	0.184778	3.5434	3.0786	2.91433	0.835652	1.02409	2.12707	2.91433
AT3G49810	UC	0.725508	1.08566	0.393922	0.744722	3.2712	3.35231	2.72815	-0.0703015	-0.0367149	0.918175	2.72815
AT4G37660	UC	2.99771	2.99009	2.87116	2.67231	4.92897	4.70319	2.03778	0.429956	0.880441	2.01906	2.03778
AT3G52670	UC	0.392504	0.864572	-0.215453	0.438824	2.11801	2.08429	1.94114	0.119883	0.0848753	0.688835	1.94114
AT4G04426	UC	-4.58987	-4.58987	-4.58987	-3.86054	-0.0953672	-0.751284	5.44426	-0.0492707	0.153773	0.625399	5.44426
AT2G30910	UC	1.44516	0.819644	1.65134	1.78749	2.99485	2.95752	1.21654	-0.264304	-0.380533	-0.13048	1.21654
AT1G76400	UC	1.46227	1.01548	1.54473	1.4131	2.95452	3.17995	1.54918	-0.156895	-0.102815	0.417454	1.54918
AT3G18940	UC	5.01207	4.82694	4.89989	5.13107	6.67847	6.72177	1.64004	-0.112085	-0.116894	0.329406	1.64004
AT5G10280	UC	-5.71395	-5.71395	-5.71395	-5.71395	-1.76355	-2.04905	7.69311	1.63081	1.19014	1.54482	7.69311
AT1G07070	UC	2.71407	1.84397	1.5125	2.32579	3.8621	4.02208	1.93708	0.347578	0.101988	1.13785	1.93708
AT1G31800	UC	-1.70784	-0.511908	-1.69491	-1.52631	2.29676	1.24863	3.65795	-0.602776	-0.417606	-0.369269	3.65795
AT4G39860	UC	5.88575	5.8366	5.80655	5.77256	7.68874	7.56606	1.80432	0.276579	0.179269	0.923653	1.80432
AT1G75680	UC	4.15097	4.21276	4.28752	4.67654	6.15958	5.76459	1.44068	0.234209	0.313195	0.840617	1.44068
AT3G24040	UC	1.79672	2.23028	-0.0788862	0.275411	4.34985	4.09057	4.16733	0.17074	0.0232008	0.559289	4.16733
AT5G66130	UC	-0.805456	-0.520453	-0.352403	0.101477	2.17786	2.17838	2.28638	-0.145718	-0.227118	0.0429391	2.28638
AT1G15570	UC	-1.68984	-1.68984	0.608517	-1.68984	4.18881	4.51372	4.96414	-0.437486	-0.407829	-0.47173	4.96414
AT2G43940	UC	0.861527	0.367913	-0.279524	0.24642	1.50731	1.41013	1.42991	0.0026784	0.121282	-0.0212458	1.42991
AT1G72810	UC	-2.74645	-1.46978	-1.46651	-1.38829	1.79693	2.01674	3.38323	-0.176744	-0.14072	0.194771	3.38323
AT3G12290	UC	5.02707	5.13524	5.41416	5.63747	7.56437	7.35237	1.89365	-0.105616	0.0646575	0.295895	1.89365
AT3G56640	UC	1.76133	1.8047	0.498486	1.04192	2.68303	3.04073	2.06985	-0.157911	-0.110078	-0.160361	2.06985
AT3G13560	UC	3.00235	3.10333	2.50476	2.66777	4.0365	4.15885	1.47983	-0.258719	-0.0432139	0.201118	1.47983
AT4G22970	UC	-0.666217	-1.06898	-1.20603	-0.512116	1.44565	1.97231	2.62459	-0.648882	-0.590653	-0.697694	2.62459
AT1G04520	UC	-1.17603	-1.17603	0.389309	-1.17603	5.45716	4.83767	6.23199	-0.4493	-0.379518	0.289388	6.23199
AT2G36050	UC	-1.78343	-3.17099	-4.46756	-3.25609	-0.436824	-0.134981	4.54539	0.697732	0.170081	0.776209	4.54539
AT5G28290	UC	-0.871019	-0.992235	-0.476767	-1.00412	0.983815	0.972328	1.67343	-0.525899	-0.454295	-0.408252	1.67343
AT4G10400	UC	0.843025	0.657588	0.549725	0.688113	1.68332	1.92145	1.15737	-0.453042	-0.419041	-0.211015	1.15737
AT5G59130	UC	-5.45251	-5.45251	-5.45251	-5.45251	0.374583	0.645637	9.92369	-0.00551311	-0.331143	0.0193223	9.92369
AT1G73250	UC	-0.630407	-0.637801	-1.06656	-0.981198	1.54905	1.7898	2.74701	0.248709	0.075919	0.683806	2.74701
AT2G45050	UC	-4.64246	-4.64246	-4.64246	-4.64246	2.64493	2.64716	11.2567	0.745012	0.301707	1.76896	11.2567
AT5G66550	UC	-1.16465	-0.2464	-1.29361	-0.950737	1.16592	1.17084	2.36924	-0.345945	-0.438622	-0.129383	2.36924
AT2G29580	UC	0.0868257	0.29174	0.286995	-0.147089	3.0738	3.17351	3.043	-0.48935	-0.328482	-0.313129	3.043
AT2G07180	UC	-0.270032	-1.17159	0.187654	0.942973	3.5901	3.37426	2.86817	-0.393863	-0.413787	-0.29798	2.86817
AT1G71880	UC	-4.98284	-4.98284	-4.98284	-4.98284	3.22127	2.87763	12.0147	0.787205	0.342362	1.64523	12.0147
AT5G23580	UC	-0.331386	-0.626757	0.527835	0.484968	1.99735	1.79549	1.37127	-0.153615	-0.108197	0.213184	1.37127
AT2G29570	UC	1.25924	0.141286	0.278664	-0.447798	3.82684	3.63093	3.83581	-0.565383	-0.425068	-0.00762473	3.83581
AT3G53880	UC	2.27989	1.83325	0.908133	1.40284	3.78916	3.72305	2.59965	-0.259258	-0.106827	0.0240467	2.59965
AT1G55350	UC	1.59938	1.39695	1.18751	1.03703	2.6191	3.17498	1.76812	-0.328828	-0.414286	-0.348321	1.76812
AT3G10610	UC	6.20435	6.19489	5.80694	5.76125	7.72124	7.6121	1.84895	-0.000594438	0.395831	0.882312	1.84895
AT1G29550	UC	3.74832	3.66582	3.09399	3.33392	6.2619	5.88019	2.97148	-0.326794	-0.486801	0.0783023	2.97148
AT5G18460	UC	-5.48362	-5.48362	-3.3908	-5.48362	0.871356	0.654962	5.42232	-0.247991	-0.28044	0.00401218	5.42232
AT2G35370	UC	-3.90643	-2.23529	-2.34108	-3.90643	4.43001	3.74171	7.91949	-0.971147	-0.853561	-0.298002	7.91949
AT1G79840	UC	-0.438846	-1.27557	-0.106898	-0.808679	2.5433	2.96283	3.19712	1.19107	0.960284	1.54369	3.19712
AT2G22170	UC	1.48858	0.577272	-0.55399	-2.65499	4.96577	4.28383	6.04857	0.991618	-0.0946508	0.892571	6.04857
AT5G26960	UC	-0.801651	-0.601489	-0.022903	-0.0613544	1.32591	1.36885	1.35759	0.614896	0.87049	1.76403	1.35759
AT3G14650	UC	3.43959	4.20559	4.92159	4.5017	6.38385	6.29633	1.5787	-0.088633	-0.0202426	0.240153	1.5787
AT1G28100	UC	-0.899773	0.0836264	-0.915974	-0.804989	2.02013	2.17491	2.97741	-0.612912	-0.41633	-0.324975	2.97741
AT4G19185	UC	1.2868	2.81035	2.03529	1.85851	4.13088	4.31081	2.33909	-0.211326	-0.139344	0.125347	2.33909
AT1G50490	UC	-0.00789595	0.0886836	0.981617	0.34382	3.10717	3.10325	2.40057	-0.310608	-0.101093	-0.0614381	2.40057
AT3G47370	UC	4.99436	4.78514	4.07502	4.61331	5.81181	5.76712	1.37577	1.56036	1.04591	3.04986	1.37577
AT2G27470	UC	1.4642	1.24881	1.06559	0.775954	2.63961	2.69483	1.70327	0.0792639	0.0762466	0.200635	1.70327
AT1G33040	UC	1.21851	0.505435	0.0457699	0.571076	1.83703	1.97689	1.53926	-0.240593	-0.241316	0.57261	1.53926
AT1G79820	UC	-0.918394	-2.42127	-1.21563	-0.483069	1.73872	1.55685	2.46935	-0.518927	-0.476474	-0.537286	2.46935
AT4G08150	UC	-0.665429	0.631851	1.05157	0.116196	2.91928	2.8819	2.21927	1.13283	0.761137	1.05475	2.21927
AT1G54410	UC	3.44126	2.64322	3.07428	3.18387	6.63178	6.2517	3.28617	-0.173868	-0.278819	0.744527	3.28617
AT2G22480	UC	-0.649262	-0.114557	-0.642795	-0.721673	1.04669	0.757155	1.58876	-0.158991	-0.113224	0.112387	1.58876
AT5G16910	UC	1.40283	1.96823	1.83364	1.21084	2.5537	2.70952	1.03774	-0.212083	-0.184892	-0.136927	1.03774
AT2G47680	UC	-5.81371	-2.89648	-5.81371	-5.81371	-0.482915	-0.286644	9.37716	-0.363556	-0.352952	-0.378407	9.37716
AT1G07200	UC	-0.0123917	-0.492332	0.369253	0.00682262	1.49106	1.79672	1.43	-0.0357999	0.115263	-0.0437504	1.43
AT5G51750	UC	-1.67771	-1.6457	-3.03766	-2.64376	5.16143	5.30471	8.31964	-0.498459	-0.538353	-0.0597827	8.31964
AT2G27230	UC	1.00966	0.759607	1.48117	1.38603	2.72808	2.83482	1.30856	-0.303088	-0.160132	0.162758	1.30856
AT2G02810	UC	1.60176	2.00774	0.795867	0.120356	3.84784	3.85439	3.34908	-0.305337	-0.357775	-0.0102122	3.34908
AT5G65360	UC	0.815816	0.831818	0.0679662	0.0134929	3.19736	2.62574	2.88011	0.516844	0.308695	1.15386	2.88011
AT5G10820	UC	0.810899	0.323702	1.01873	0.361666	1.95857	2.05832	1.25122	-0.160549	-0.132121	0.32225	1.25122
AT2G24150	UC	2.92188	2.36605	2.25331	2.04614	4.57658	3.86869	2.09104	0.318303	-0.0403505	0.623558	2.09104
AT5G22940	UC	-3.74761	-5.64037	-5.64037	-5.64037	0.465433	-0.708042	9.58653	-0.123103	-0.28099	0.889016	9.58653
AT3G48550	UC	-5.00635	-5.00635	-5.00635	-5.00635	0.0323192	-0.306469	8.8101	2.36056	1.8208	2.65184	8.8101
AT4G34960	UC	1.18293	1.60481	0.861591	-0.194271	3.22929	2.7336	2.57105	0.0658408	0.0170119	0.634331	2.57105
AT4G30020	UC	-0.718334	-1.9122	-2.04735	-2.0385	2.98606	3.14341	5.26844	-0.663124	-0.690121	-0.524527	5.26844
AT4G32420	UC	3.3085	3.25588	3.41563	3.3976	4.36895	4.68319	1.08361	-0.21719	0.0115212	-0.208928	1.08361
AT3G12780	UC	4.20235	3.9902	3.79131	3.9104	5.39732	5.24958	1.42905	-0.121362	0.0206705	0.189992	1.42905
AT3G58940	UC	-6.36512	-6.36512	-4.2723	-3.57419	-1.30078	-1.09283	2.86926	-0.420389	-0.291436	-0.217412	2.86926
AT5G26667	UC	6.24326	4.31446	4.50075	3.45417	7.8961	7.11885	3.51066	-0.459716	-0.441669	0.0251462	3.51066
AT1G08520	UC	3.19436	2.70075	2.88006	3.00768	5.97273	5.58377	2.82113	-0.208223	-0.0160688	0.590021	2.82113
AT2G30870	UC	0.595653	-1.11764	-0.128477	0.779363	5.18789	4.63374	4.57346	-0.475979	-0.460434	0.25998	4.57346
AT1G21440	UC	3.37353	2.93126	3.41493	3.42508	5.04327	4.55814	1.37203	-0.192765	-0.0656813	0.250691	1.37203
AT3G62530	UC	1.16126	0.536957	-0.338764	0.625512	3.99563	3.79071	3.68297	-0.209846	-0.097447	0.898667	3.68297
AT4G24750	UC	3.43761	3.68629	3.04709	3.50289	4.77747	4.47402	1.2992	0.0702248	0.210747	0.650502	1.2992
AT1G25520	UC	-1.13802	-1.47734	-1.36261	-0.803708	0.725675	0.388851	1.60203	-0.225384	-0.274885	0.0316028	1.60203
AT5G25620	UC	-4.65843	-4.65843	-4.65843	-4.65843	-0.479314	0.00496642	8.35367	0.584787	0.256703	0.954632	8.35367
AT5G04480	UC	-0.12093	-0.249774	-0.271193	0.112443	1.61395	1.48853	1.59469	-0.267046	-0.409951	-0.0828793	1.59469
AT2G20630	UC	1.27038	1.07326	0.993096	1.11483	2.208	2.13517	1.08147	-0.463812	-0.416022	-0.195778	1.08147
AT3G56090	UC	2.78806	2.30615	2.73393	2.05309	4.09379	3.86191	1.51316	-0.23882	-0.402536	0.309712	1.51316
AT1G05630	UC	-0.995953	-1.64174	-2.24741	-2.10755	0.311844	0.205995	2.55528	-0.441342	-0.37415	-0.409094	2.55528
AT2G17480	UC	5.67724	5.12956	5.62368	5.39119	6.98003	7.0142	1.4574	-0.364524	-0.207554	0.00476586	1.4574
AT4G33130	UC	-3.17621	-2.85451	-2.97616	-5.06897	0.0817958	0.128735	4.32589	-0.385649	-0.489092	0.195973	4.32589
AT4G18400	UC	-0.876717	-1.99505	-2.27595	-1.39574	1.05845	0.925465	2.78008	0.169683	0.0374008	0.811604	2.78008
AT5G25490	UC	-1.41547	-3.4342	-4.00598	-2.66074	0.33767	0.416167	3.64671	2.14145	0.801376	1.40361	3.64671
AT3G52290	UC	2.27204	1.2881	1.09916	1.35588	2.70806	2.83787	1.52856	-0.199256	-0.410355	0.125857	1.52856
AT4G38210	UC	2.85597	2.48112	2.87132	2.6359	5.72485	6.03573	3.1183	-0.243761	-0.38521	0.993289	3.1183
AT2G47450	UC	-2.01421	-3.21716	1.105	1.14447	3.35005	3.05631	2.05601	-0.155306	-0.138027	1.29666	2.05601
AT5G06940	UC	-6.01554	-4.34441	-4.4502	-6.01554	-0.226441	-0.0761894	5.73394	-0.563413	-0.394312	-0.259004	5.73394
AT1G27450	UC	3.55472	3.30249	2.78386	3.39362	5.3873	5.1971	2.13466	0.0529828	0.0706819	0.661795	2.13466
AT5G22140	UC	-2.54502	-2.54502	-2.54502	-2.54502	3.82032	3.05143	9.9888	-0.051257	-0.089361	0.342697	9.9888
AT1G70370	UC	0.686792	-0.316389	-2.04417	-1.42059	3.38731	3.36506	5.25811	0.359748	0.203501	0.857399	5.25811
AT1G11125	UC	2.00539	1.22848	1.39712	2.14336	4.60009	4.91134	2.95387	0.218802	0.11185	0.765939	2.95387
AT1G05620	UC	6.00323	5.64883	5.78928	5.79028	7.47342	7.28775	1.55661	-0.11938	-0.447717	-0.0214593	1.55661
AT1G64390	UC	0.105683	-0.629427	-0.434314	-1.38232	1.55024	1.04961	2.14934	-0.0266398	-0.302217	0.219479	2.14934
AT1G09750	UC	-3.38724	-3.88431	-2.1073	-2.09772	3.14854	2.87055	5.17414	-0.00664118	0.186124	0.723802	5.17414
AT1G17500	UC	0.152396	-0.770836	-1.22926	-1.13508	2.38594	1.99112	3.4528	-0.458347	-0.432109	-0.324001	3.4528
AT1G20640	UC	5.26014	5.70533	5.77697	5.56957	6.56297	6.93012	1.04073	-0.189358	-0.311507	-0.0319711	1.04073
AT3G15710	UC	3.66358	2.78255	1.76568	2.64398	5.93671	5.69676	3.60147	-0.315401	-0.291868	-0.00966561	3.60147
AT3G20920	UC	5.09181	4.78874	4.98365	5.13263	6.12314	6.3078	1.11352	0.160998	0.0840382	0.105444	1.11352
AT4G21910	UC	3.2044	1.81453	1.12117	1.79583	5.8634	5.8076	4.48397	-0.00249783	-0.197208	0.000461202	4.48397
AT1G51070	UC	1.77095	0.229054	0.805399	0.28063	3.3548	2.54068	2.45011	-0.568985	-0.510762	-0.0266845	2.45011
AT5G24150	UC	-6.0554	-6.0554	-6.0554	-6.0554	-1.61871	-1.86947	8.22482	1.08737	0.155879	0.748314	8.22482
AT1G28350	UC	2.15483	1.86703	2.14166	2.09421	3.79655	3.708	1.59661	-0.405222	-0.411036	-0.376267	1.59661
AT3G46210	UC	4.11705	3.47506	4.70525	4.72648	5.8234	5.79313	1.05029	0.286176	0.359688	0.428577	1.05029
AT4G26860	UC	2.99332	1.6598	3.10374	1.84013	4.929	4.69177	2.22572	0.145241	-0.0902981	0.272746	2.22572
AT3G21820	UC	-0.476822	-0.221064	-0.785984	-1.43975	0.901513	0.985566	2.01128	0.0853644	0.16985	0.125917	2.01128
AT4G39970	UC	-4.00309	-4.00309	-4.00309	-1.90235	2.26617	1.65028	5.16014	-0.346133	-0.522021	-0.0908261	5.16014
AT5G47500	UC	-4.2775	-4.2775	-4.2775	-4.2775	0.290635	-0.313606	8.20539	0.852758	0.292402	0.732825	8.20539
AT4G26650	UC	0.447884	0.431515	1.15846	1.30513	3.10278	3.08321	1.82096	-0.205206	-0.12817	0.441062	1.82096
AT3G44990	UC	-4.2775	-4.2775	-4.2775	-4.2775	5.89628	5.25069	13.863	0.77428	0.41354	1.10967	13.863
AT4G35950	UC	1.17156	1.0487	0.61707	0.283724	2.40267	2.31474	1.87568	-0.0507573	-0.244653	0.0823491	1.87568
AT3G13690	UC	-0.63306	-1.62073	-1.12254	-1.55663	1.55567	1.62439	2.91787	-0.468175	-0.400552	-0.190569	2.91787
AT3G46560	UC	3.94066	3.51295	2.87249	3.46492	4.43605	4.49672	1.23209	0.517949	0.276672	1.92655	1.23209
AT5G24314	UC	0.758302	0.141719	-0.6324	0.612877	2.61397	2.05945	2.21874	-0.38296	-0.370796	0.309037	2.21874
AT1G10750	UC	-0.188978	-2.65428	-2.65428	-2.65428	2.77859	3.00836	9.49973	-0.581932	-0.520231	-0.166153	9.49973
AT5G47260	UC	-5.6959	-5.6959	-5.6959	-5.6959	-2.12081	-1.48447	7.81149	-0.226047	-0.165177	-0.145582	7.81149
AT4G30850	UC	1.45149	1.24245	0.458825	0.444036	2.91386	2.9298	2.4536	0.81798	-0.04172	0.671643	2.4536
AT3G17920	UC	1.56745	2.20784	1.87952	2.06959	3.80459	3.48604	1.69227	-0.448745	-0.270118	-0.283007	1.69227
AT1G60060	UC	-1.70106	-3.38742	-1.87016	-3.16533	0.446026	0.734667	3.04166	0.307645	0.136778	0.616922	3.04166
AT5G08010	UC	0.0514508	-0.651152	-0.87765	-0.89288	0.66657	0.726829	1.56031	-0.258578	-0.319882	-0.152497	1.56031
AT3G56760	UC	-0.472391	-1.26996	-0.432186	-0.784537	0.761734	0.931228	1.4254	-0.0168021	0.0170359	0.235042	1.4254
AT1G73470	UC	3.44589	3.36431	3.16419	3.12733	4.53765	4.33259	1.26031	-0.103379	-0.146442	0.109603	1.26031
AT1G34065	UC	-0.268484	-2.12265	-2.8743	-1.22098	0.987733	1.33868	3.07352	-0.512545	-0.370958	-0.14828	3.07352
AT2G39080	UC	-1.10536	-1.55522	-1.4026	-1.60958	2.17603	1.18286	3.3169	-0.32436	-0.35506	-0.0452988	3.3169
AT3G16310	UC	6.29577	6.16196	6.92688	6.60818	7.91601	8.0951	1.18728	0.11824	0.201126	0.371623	1.18728
AT3G03250	UC	3.79112	3.65785	4.00788	3.74928	5.67856	5.12755	1.50466	-0.288507	-0.275094	-0.22402	1.50466
AT5G19100	UC	-4.71859	-4.71859	-4.71859	-4.71859	4.35461	3.29286	12.6127	0.272808	-0.0535436	1.23447	12.6127
AT4G00810	UC	8.17977	7.80996	7.19804	7.56538	10.1255	10.0453	2.65114	0.676002	0.550183	1.2417	2.65114
AT1G74500	UC	-1.49676	-2.03215	-2.17524	-2.45496	1.17202	1.44841	3.7114	2.34363	1.42537	2.48221	3.7114
AT3G43980	UC	1.65217	1.48333	0.599318	1.4971	2.75683	2.66635	1.55889	0.104382	0.185975	1.01065	1.55889
AT3G50820	UC	-4.66943	-2.9983	-4.66943	-3.09723	2.05918	0.857632	6.1231	-0.558529	-0.504812	-0.17432	6.1231
AT4G25315	UC	0.612069	0.84657	-0.0795492	0.284669	2.40702	2.37166	2.26643	-0.0837682	-0.00417674	0.582447	2.26643
AT3G06868	UC	1.3424	0.751588	-0.161802	0.610818	1.87376	2.08791	1.71384	0.101906	-0.0838061	1.08101	1.71384
AT3G26030	UC	2.60076	2.75595	1.49288	2.0481	3.84727	3.72172	1.96174	-0.0836692	0.0680329	0.558603	1.96174
AT2G37620	UC	2.45501	2.20472	1.66715	1.35737	4.25174	4.225	2.69191	-0.437999	-0.438127	-0.238884	2.69191
AT1G69690	UC	-3.10761	-5.00037	-5.00037	-5.00037	0.781008	-1.03648	9.08275	2.02559	1.10901	1.81633	9.08275
AT1G21070	UC	2.47432	0.943765	1.40529	1.10206	4.29753	3.64447	2.7999	-0.183901	-0.311347	0.182804	2.7999
AT5G51010	UC	-1.2141	2.52787	1.81884	0.64644	6.48329	5.97643	5.09801	-0.29734	-0.636239	0.411874	5.09801
AT5G41790	UC	-0.164703	-0.952836	-1.7324	-1.45218	1.07009	1.32281	2.8571	-0.34957	-0.320668	-0.525641	2.8571
AT1G21910	UC	-0.15321	-2.36046	-0.795116	-2.36046	2.83746	2.39248	4.8419	0.988398	1.01899	0.888332	4.8419
AT5G52960	UC	3.43127	3.10284	3.24998	3.30385	5.34448	5.23526	1.97538	0.318732	0.206885	1.2055	1.97538
AT5G18170	UC	4.78329	4.56512	4.53495	4.49658	5.76194	5.96328	1.30582	0.0995684	0.11128	0.62079	1.30582
AT2G27385	UC	-0.710998	-1.61256	-2.18434	-1.13577	3.2194	3.32694	4.95802	0.345508	0.0769087	0.611626	4.95802
AT1G17200	UC	5.06852	4.00029	2.98947	2.6088	6.783	6.60227	3.91361	-0.183468	-0.428023	0.481171	3.91361
AT2G42660	UC	-5.34596	-5.34596	-3.04761	-5.34596	0.466055	0.0314455	4.51903	0.088391	-0.13825	0.41817	4.51903
AT1G75270	UC	1.19068	1.19203	0.709935	1.16613	3.96077	3.70886	2.85901	-0.401682	-0.53433	0.146127	2.85901
AT1G78660	UC	-0.587129	-0.201796	-1.02328	-1.69873	2.55043	2.06908	3.73888	-0.6295	-0.470938	-0.195621	3.73888
AT4G39050	UC	4.03861	3.41337	3.44392	3.09968	5.87786	5.91812	2.60856	-0.348693	-0.403923	-0.261857	2.60856
AT5G65420	UC	-0.00543661	-0.292832	-0.0323759	-0.735591	2.08649	2.13089	2.51127	-0.457682	-0.474069	-0.162979	2.51127
AT5G14060	UC	0.822809	1.11627	0.468624	0.426007	2.5645	2.86177	2.24663	-0.381951	-0.414074	-0.29984	2.24663
AT1G06080	UC	-0.342532	-3.7953	-3.7953	-3.7953	2.61077	2.3232	10.2292	-0.243335	-0.343431	-0.164421	10.2292
AT3G22230	UC	8.22518	7.89747	7.50412	8.27623	9.23769	9.17671	1.22076	3.31647	3.41332	6.84696	1.22076
AT2G33510	UC	-0.207272	-0.692577	-0.658512	-0.339852	1.26419	1.21971	1.72586	0.820218	0.466828	1.47188	1.72586
AT4G23650	UC	4.14626	3.30277	3.8745	4.51137	7.26718	7.19178	2.97574	0.0677853	0.0274416	0.567514	2.97574
AT1G05230	UC	2.11448	2.18251	3.05649	2.74183	3.78857	4.14313	1.0287	0.0355726	-0.0792551	0.0482052	1.0287
AT4G26110	UC	9.15996	9.04205	9.66205	9.70573	11.0282	11.2422	1.40927	-0.044878	-0.089983	0.391495	1.40927
AT3G47450	UC	-0.448259	-0.395118	-0.581718	-1.35651	1.59063	1.23864	2.35008	-0.186998	-0.068428	0.492855	2.35008
AT5G04470	UC	-0.673731	-0.146008	-1.46169	-1.61707	1.16535	0.54702	2.48191	1.51242	0.318026	2.54717	2.48191
AT5G51100	UC	1.7919	1.76747	1.3127	1.28912	2.8718	2.71741	1.46537	-0.247451	-0.288235	0.0169822	1.46537
AT3G54640	UC	0.850427	0.782705	0.708397	0.521636	2.13562	1.83916	1.3393	0.0205419	0.325905	0.513634	1.3393
AT4G03110	UC	-0.446068	-1.96249	-2.56816	-2.70341	1.20362	0.558265	3.71017	-0.332161	-0.39962	-0.121831	3.71017
AT2G46740	UC	-0.0214572	-0.0214572	-0.0214572	-0.0214572	7.17888	6.58424	10.9001	0.904567	0.373929	0.931572	10.9001
AT5G15150	UC	-4.84528	-4.84528	-4.84528	-4.84528	1.60528	1.80305	10.5149	1.28647	0.573045	1.54117	10.5149
AT3G57330	UC	-0.814833	-0.939527	1.15901	1.19788	3.17162	3.03969	1.91346	-0.576727	-0.535604	-0.55457	1.91346
AT1G70300	UC	1.64997	1.7416	1.25982	0.243867	3.14623	3.13443	2.28111	0.082039	-0.0764694	0.406467	2.28111
AT1G74070	UC	-0.670671	-1.94217	-1.95924	-1.38531	0.757903	0.493683	2.34209	0.271449	0.169715	0.979903	2.34209
AT2G04160	UC	-5.12998	-5.12998	-5.12998	-5.12998	1.84863	1.87616	10.9586	0.281531	0.169413	0.111099	10.9586
AT4G38660	UC	-4.78142	-4.78142	-4.78142	-4.78142	1.39671	1.23951	10.059	-0.173893	-0.175141	0.539383	10.059
AT4G14440	UC	1.54427	1.20113	1.44976	1.61012	5.8482	5.87087	4.32265	0.578136	0.464497	1.27071	4.32265
[truncated: 2,357 more rows]

## Sheet: Col C4,5 & H3K4me3
Supplementary Dataset S11. Quantification of expression levels and enrichment of H3K4me3 and H3K9me3 in cluster C4 and C5 genes.
[truncated: 5,116 more rows]

[truncated: 1 more sheets: Cvi C4,5 & H3K4me3]
