# Supplementary material for: Plant-specific function of H3K9me3 as a permissive chromatin mark during Arabidopsis seed germination
Source: Front Plant Sci. 2026 Mar 12;17:1785818. doi: 10.3389/fpls.2026.1785818 (PMC13017857; doi:10.3389/fpls.2026.1785818)
Supplement: Supplementary file 13 [file Table12.xlsx]

## Sheet: Common FH>AR
Supplementary Dataset S12. Quantification of expression levels and enrichment of H3K4me3 and H3K9me3 in DEGs shared between Col and Cvi or specific to Cvi during the FH-to-AR transition.
Col and Cvi commonly downregulated genes during the FH-to-AR transition.
	Col								Cvi
	Expression (Row Z-score)						Enrichment (Log2(AR+1/FH+1))		Expression (Row Z-score)						Enrichment (Log2(AR+1/FH+1))
GeneID	FH_#1	FH_#2	AR_#1	AR_#2	GS_#1	GS_#2	H3K4me3	H3K9me3	FH_#1	FH_#2	AR_#1	AR_#2	GS_#1	GS_#2	H3K4me3	H3K9me3
AT2G40205	0.183212	0.153242	-1.31901	-1.28086	1.15415	1.10927	-0.196807	-0.219032	0.141534	-0.301123	-1.48713	-0.810555	1.19988	1.2574	-0.449595	-0.348743
AT1G62225	0.88579	1.37811	0.120517	0.173535	-1.27898	-1.27898	0	0.21108	1.57048	1.18706	-0.825856	-0.279968	-0.825856	-0.825856	0	-0.135449
AT5G23810	1.28635	1.44004	-0.867183	-0.124837	-0.867183	-0.867183	-0.0868292	-0.150699	1.59144	1.05856	-0.35285	-0.213626	-1.09702	-0.986506	-0.236479	-0.502929
AT1G09490	0.385326	0.331685	-1.34361	-1.38154	0.929085	1.07906	-0.522435	-0.305038	1.78783	0.120363	-1.11623	-1.19972	0.102091	0.305668	-0.219621	-0.485668
AT4G30660	0.468842	0.189634	-1.67742	-0.971444	0.940666	1.04972	-0.368828	-0.335145	0.840039	0.358396	-1.40613	-1.38379	0.856513	0.734974	-0.226142	-0.458916
AT5G38160	0.889784	1.12513	0.305144	0.397124	-1.35859	-1.35859	0	-0.393784	1.44689	0.976623	0.345089	-0.491924	-1.13834	-1.13834	-0.00424496	-0.122833
AT4G14980	0.770242	0.860941	-1.52068	-1.28754	0.624507	0.552526	-0.489296	-0.277552	1.62418	0.654461	-0.530173	-1.61942	-0.168892	0.0398518	-0.269776	-0.626223
AT4G27140	0.873472	0.814258	0.512583	0.603587	-1.31239	-1.49151	-1.745	-1.48075	1.03016	0.907353	0.463144	0.348516	-1.35847	-1.39071	-0.103045	-2.07501
AT4G34520	1.17034	0.992102	0.392128	0.0462286	-1.06796	-1.53284	-0.70392	-0.440426	1.434	1.22652	0.025947	-0.802556	-0.842123	-1.0418	-0.302054	-0.964094
AT5G20940	0.943422	1.51559	-1.57044	-0.0639692	-0.448272	-0.376322	0.171042	-0.238186	1.31585	1.50821	-0.706016	-0.706016	-0.706016	-0.706016	0.119357	-0.100226
AT3G25290	1.03177	1.45062	-1.57604	-0.523307	-0.187529	-0.195518	-0.646087	-0.421879	1.35483	1.13596	0.163818	-0.366976	-0.924864	-1.36277	-0.165344	-0.553227
AT2G23510	1.08314	0.906295	0.288637	0.449562	-1.36382	-1.36382	-0.186944	-0.171222	1.5485	1.22513	-0.338506	-0.815309	-0.739346	-0.880476	-0.000197846	-0.309413
AT5G48500	0.375886	-0.0486339	-1.67758	-0.823034	1.04826	1.1251	-0.0938704	-0.363604	0.918682	0.235466	-0.925195	-1.75054	0.654518	0.867069	0.0109684	-0.532367
AT4G35840	0.288233	0.434912	-1.60583	-1.09327	1.01675	0.959199	-0.0382492	-0.261276	0.881305	0.776815	-1.14453	-1.63657	0.538809	0.584166	-0.461148	-0.464319
AT1G73220	-0.216405	0.137839	-1.54181	-0.787836	1.33929	1.06892	-0.872969	-0.285334	0.956312	1.23287	-1.40363	-1.21304	0.0863492	0.341143	-0.827238	-0.836216
AT5G40690	1.18477	1.45402	-0.501155	-1.00858	-1.10136	-0.0276841	-0.676704	-0.402601	1.05915	1.4418	-0.786208	-0.624222	0.22838	-1.3189	-0.970239	-0.559141
AT1G54630	0.728257	0.417501	-1.3503	-1.44804	0.895866	0.756719	-0.386338	0.0861565	1.07072	0.669367	-1.26453	-1.49384	0.677187	0.341086	-0.921875	-0.76588
AT3G61680	1.01008	0.918006	0.429599	0.373794	-1.16299	-1.56849	-0.128764	-0.189682	0.926562	0.886761	0.557308	0.412911	-1.39177	-1.39177	-0.144726	-0.382628
AT2G34700	1.1397	1.05127	0.19396	0.256213	-1.27149	-1.36965	-0.464251	-0.364633	1.32688	1.18514	-0.00128368	-0.187703	-0.93643	-1.38661	-0.0648269	-0.752146
AT1G29980	-0.137673	0.0931798	-1.55564	-0.807786	1.22377	1.18415	-0.243464	-0.255192	0.417227	0.0817904	-1.45365	-1.18753	1.04373	1.09842	0.0816398	-0.354472
AT1G27565	1.18186	1.03836	-1.26913	-1.26913	-0.196697	0.514723	0	0.105089	0.853014	0.213044	-1.32315	-1.41395	1.03653	0.634513	-0.504856	-0.245366
AT3G17790	-0.415053	-0.133306	-0.999219	-1.11892	1.38029	1.28621	-0.0508159	-0.159603	0.153247	0.310452	-1.31152	-1.33106	1.17474	1.00415	-0.518203	-0.243785
AT4G09960	1.12741	1.43934	-0.0856248	-0.195678	-1.14272	-1.14272	-0.00165475	0.125608	1.54694	1.2726	-0.704886	-0.704886	-0.704886	-0.704886	-0.00140724	-0.173436
AT2G02130	-0.118859	-0.337509	-1.08507	-1.09874	1.35218	1.288	-0.463665	-0.262564	0.297596	-0.125923	-1.22705	-1.28497	1.17878	1.16157	0.00925705	-0.887105
AT2G41225	1.33179	1.18941	0.186968	-0.432292	-1.13794	-1.13794	-1.89958	-0.297435	1.46241	1.30416	-0.261197	-0.835124	-0.835124	-0.835124	-1.20524	-0.889464
AT5G35525	1.00916	0.838893	0.464447	0.461854	-1.39981	-1.37454	-1.12659	-0.752618	1.46376	1.02611	0.0877209	-0.24946	-1.05348	-1.27466	-0.605723	-0.919337
AT4G27170	0.87549	0.821793	0.562606	0.54486	-1.32666	-1.47809	-0.354337	-1.6607	1.01383	0.94751	0.394472	0.389007	-1.35783	-1.38699	-0.15495	-1.67644
AT1G69530	0.435939	0.0682353	-1.65897	-0.931138	1.11555	0.970385	-0.481905	-0.280082	0.203244	0.137492	-0.857958	-1.67403	1.07919	1.11206	-0.281208	-0.238685
AT3G23430	0.0337723	1.27832	-1.24239	-1.39354	0.623369	0.700475	-0.352493	-0.0940772	1.36031	0.680885	-0.30098	-1.89218	0.0342921	0.117666	-0.182693	-0.0474474
AT3G60730	1.01412	0.962148	0.481558	0.254458	-1.16781	-1.54448	-0.852584	-0.858653	1.26105	1.02059	0.271588	0.013543	-1.27801	-1.28876	-0.669734	-1.21591
AT5G13180	0.101856	1.10577	-1.17469	-1.51341	0.721194	0.759272	-0.204036	-0.0648606	1.43422	0.895302	-1.55195	-0.775811	0.255066	-0.256824	-0.419312	-0.595339
AT3G25830	1.32262	0.982905	-1.10145	-1.41011	-0.0726835	0.278718	-0.483177	-0.249095	1.66901	0.928232	-0.71077	-1.29082	-0.253224	-0.342426	-0.0381623	-0.0189252
AT2G29980	0.544417	0.769459	-1.35	-1.46633	0.822696	0.679762	-0.311633	-0.306461	0.892571	0.775126	-1.04629	-1.70791	0.560242	0.52626	-0.108844	-0.685224
AT2G47115	1.2765	1.01437	0.340938	-0.113226	-1.4023	-1.11629	-1.0104	-0.151984	1.46821	1.10283	0.114309	-0.519737	-1.08281	-1.08281	-0.736938	-0.186073
AT3G14560	0.951665	1.66701	-1.0017	0.00232752	-0.787973	-0.831328	-0.11355	-0.0500961	1.54912	1.17218	-0.555169	-0.691286	-0.317584	-1.15727	-0.343862	-0.621262
AT5G52540	-0.153553	0.35535	-1.54555	-0.929078	1.04881	1.22403	-0.060901	-0.00792832	0.783341	0.368288	-1.22306	-1.55573	0.74032	0.886843	0.195033	0.119662
AT5G50750	1.03974	1.47737	-1.06312	-1.24409	-0.239695	0.0297989	-0.278163	-0.0267821	1.23872	0.850797	-1.9222	-0.044138	0.0750329	-0.198206	-0.0492713	-0.180917
AT5G14500	0.897674	1.46473	-1.33712	-0.626988	-0.827015	0.42872	-0.277049	-0.107574	1.71712	0.99789	-0.479133	-0.730761	-0.470191	-1.03492	-0.357265	-0.271271
AT3G04280	1.41558	1.41284	-0.707107	-0.707107	-0.707107	-0.707107	-0.148999	-0.0420391	1.47967	1.34667	-0.706585	-0.706585	-0.706585	-0.706585	-0.152657	-0.472791
AT1G55690	0.213352	0.0558239	-1.68889	-0.798811	1.11022	1.10831	-0.252194	0.0842187	1.19836	0.524951	-0.217148	-2.01446	0.089893	0.418411	-0.328487	-0.0763892
AT3G61880	0.775505	1.15863	0.33489	0.46229	-1.37682	-1.3545	0.160422	-0.0817419	1.03408	0.955185	0.368331	0.373598	-1.28397	-1.44723	0.35634	-0.203699
AT5G13790	1.68393	1.00616	-0.941769	-0.587009	-0.931505	-0.229806	-0.239089	-0.0407522	1.78447	0.862724	-0.577316	-0.987968	-0.243671	-0.838235	-0.293489	-0.162185
AT5G61790	-0.297777	-0.242339	-1.13461	-0.995446	1.40372	1.26645	-0.676975	-0.130144	-0.103592	-0.214815	-1.12165	-1.15124	1.32941	1.26188	-0.392681	-0.457138
AT5G56540	1.2433	1.41233	-1.34268	-0.613069	-0.484037	-0.215837	-0.7115	-0.26631	1.19754	1.36059	-0.81197	-1.02625	0.249574	-0.969493	-0.372192	-0.593499
AT1G01490	0.908273	0.57351	-1.82001	-0.872125	0.462654	0.747695	-0.370038	-0.00663345	0.923894	0.315049	-1.49338	-1.27636	0.855455	0.675341	-0.585619	-0.738944
AT3G51200	1.09056	0.932332	0.402344	0.292796	-1.35901	-1.35901	0.119915	-0.902838	1.08643	0.924788	0.42479	0.266537	-1.17655	-1.526	0.27733	-1.5734
AT3G50890	0.892709	0.337865	-1.79072	-0.88524	0.55832	0.887063	-0.169131	-0.616831	0.941455	0.53101	-0.64298	-1.94653	0.610366	0.506682	-0.0176366	-1.08815
AT2G37120	0.361827	-0.292091	-1.20868	-1.23072	1.16838	1.20128	-0.72126	-0.1995	0.412428	-0.155301	-1.25944	-1.27378	1.07981	1.19628	-0.591229	-0.165443
AT2G35520	0.118609	0.0850827	-1.37808	-1.16195	1.17771	1.15864	-0.164015	-0.0320334	0.29732	-0.0681546	-1.05034	-1.469	1.25305	1.03713	-0.275176	-0.251972
AT5G07680	0.382345	1.3	-1.34925	-1.33922	0.650861	0.35526	-0.474606	-0.247468	1.42281	1.32533	-0.61376	-1.03283	-0.260102	-0.841442	-0.43459	-1.07539
AT4G35150	1.05451	1.12175	0.306338	0.166246	-1.32442	-1.32442	-0.640757	-1.03412	1.43747	1.13933	0.0818338	-0.459756	-1.09944	-1.09944	0.0334549	-1.2985
AT2G41230	1.06933	1.23822	0.119705	0.136785	-1.24232	-1.32172	-0.35192	-1.11618	1.33308	1.13465	0.145601	-0.248032	-1.01616	-1.34914	-0.05673	-1.46545
AT5G07190	1.04788	0.886887	0.467294	0.346138	-1.35286	-1.39534	-0.451534	-1.42184	1.45968	1.20717	-0.0818483	-0.523399	-0.974501	-1.0871	-0.0257381	-1.76056
AT2G33480	0.889123	1.80464	-0.990049	-0.511219	-0.605832	-0.586661	-0.459708	-0.235695	1.39131	1.2151	-0.923852	-0.923852	0.165142	-0.923852	-0.678365	-0.969738
AT2G05910	1.0381	1.50065	-0.389575	-0.0108798	-0.728307	-1.40999	-0.684541	-0.14805	1.48341	1.34269	-0.706523	-0.706523	-0.706523	-0.706523	-0.548041	-1.15508
AT1G26820	0.851361	1.44554	-1.66878	-0.59654	-0.164785	0.133207	-0.378924	-0.0375321	1.31937	1.37326	-1.02761	-1.02761	-0.147941	-0.489459	-0.343659	-0.872571
AT3G25810	1.31385	0.965096	0.291156	-0.0177253	-1.27619	-1.27619	-0.479171	-0.40607	1.62488	1.13004	-0.315866	-0.813018	-0.813018	-0.813018	-0.337884	-0.535098
AT1G18745	0.757673	0.460149	-1.90561	-0.744794	0.68465	0.747928	-0.662478	0.460753	1.17866	0.640187	-1.44455	-1.29872	0.473344	0.451082	-0.700658	-0.357514
AT3G58200	1.00986	0.847268	0.415193	0.499034	-1.36718	-1.40417	-0.267474	0.0681796	1.39149	1.11381	-0.0582766	-0.0756515	-1.15125	-1.22012	-0.546907	-0.708284
AT1G32200	0.00940112	-0.0290006	-1.26979	-1.1674	1.28313	1.17366	-0.138106	-0.139925	-0.352142	-0.107013	-1.03706	-1.14054	1.39589	1.24085	-0.0566205	-0.126251
AT1G25270	1.44439	1.3836	-0.706998	-0.706998	-0.706998	-0.706998	-0.222127	-0.176206	1.50519	1.23277	-0.179088	-0.852957	-0.852957	-0.852957	-0.321486	-0.212722
AT5G16400	0.375631	0.908735	-0.751304	-1.87335	0.495461	0.844825	-0.108997	-0.121337	0.733392	0.225325	-1.49121	-1.22343	1.15114	0.604783	-0.141626	0.0856721
AT1G14760	1.13011	1.05617	0.116173	0.336015	-1.329	-1.30947	0.238103	-0.227024	1.33325	1.41918	-0.475643	-0.34836	-0.990071	-0.938361	0.376695	-0.707063
AT3G25820	1.34004	0.993636	-1.09531	-1.39594	-0.0888903	0.246459	-0.521012	-0.181066	1.66423	0.976428	-0.754679	-1.21715	-0.300684	-0.368142	-0.145852	-0.172245
AT2G21260	0.726337	0.630746	-2.04902	-0.45672	0.511728	0.636924	-0.103756	0.0194667	0.758144	1.18015	-1.35712	-1.35712	0.233243	0.542703	-0.181175	-0.0944008
AT3G19800	0.667363	0.28325	-1.69397	-1.02194	0.916979	0.848319	-0.0890301	-0.11768	1.12343	0.301396	-1.64424	-1.06032	0.654336	0.625397	-0.10323	-0.107911
AT3G02870	0.0711867	-0.125639	-1.19881	-1.21865	1.26514	1.20678	0.317233	-0.17204	0.294141	0.150542	-1.09552	-1.52059	1.18796	0.983464	-0.288106	-0.198245
AT3G62600	-0.306185	-0.31902	-1.12358	-0.949508	1.35505	1.34325	-0.0178555	-0.086304	-0.104445	-0.152854	-1.14871	-1.16141	1.31129	1.25613	-0.413514	-0.235226
AT3G48580	0.87663	0.881396	0.456563	0.581234	-1.40372	-1.3921	-0.530288	-0.14599	1.02419	1.05999	0.361124	0.247101	-1.27042	-1.42198	0.029071	-0.6556
AT5G42020	-0.327908	-0.367676	-1.04308	-0.982526	1.38778	1.33341	-0.535957	-0.185741	0.00851553	-0.293238	-1.22833	-1.05372	1.26524	1.30153	-0.193535	-0.216608
AT4G27150	1.04225	0.894468	0.420763	0.391244	-1.32059	-1.42814	-0.313454	-1.99514	1.20059	1.0639	0.106844	0.222506	-1.26734	-1.3265	0.441238	-1.62367
AT3G63040	0.897927	0.855178	0.47702	0.56353	-1.48352	-1.31013	-0.308944	-1.09698	1.26075	1.14408	0.188101	-0.132488	-1.12587	-1.33457	-0.0487555	-1.37174
AT2G37460	0.470407	0.418684	-1.38472	-1.38472	0.958895	0.921446	-0.163874	-0.143071	0.959941	1.02903	-1.72042	-0.920158	0.345425	0.306178	-0.221847	-0.567387
AT1G29418	0.0904912	-0.276342	-1.28039	-1.05037	1.20294	1.31367	-0.586271	0.268661	0.555367	-0.130826	-1.1703	-1.40736	1.13219	1.02094	-0.205098	-0.0474426
AT2G43360	-0.300115	0.0233329	-0.991488	-1.28632	1.21106	1.34352	0.0646771	-0.0782221	0.45737	0.265226	-1.3628	-1.3628	1.00384	0.999166	-0.250867	0.000641421
AT3G62730	1.13187	1.19211	0.0640706	0.167557	-1.2778	-1.2778	-0.330932	-0.392644	1.3137	1.33867	-0.00318229	-0.599199	-1.1296	-0.920389	-0.281551	-0.967309
AT2G16580	0.498455	0.603489	-1.91845	-0.722445	0.749697	0.789253	-0.300398	-0.1827	0.574162	0.146529	-0.649932	-1.88984	0.894398	0.924678	-0.404149	-0.713768
AT1G77510	0.367856	0.340138	-1.21495	-1.49777	1.10272	0.901998	-0.420631	0.0412811	0.502816	0.188322	-1.71533	-0.918141	0.829648	1.11268	-0.297784	-0.00102203
AT5G02230	0.878101	1.30127	-0.599558	-1.77643	0.0746244	0.122001	-0.983361	-0.0781479	1.40803	1.22362	-0.0393025	-0.443269	-0.994176	-1.1549	-0.800026	-0.64185
AT5G25820	0.126398	0.353327	-1.4737	-1.15577	1.21787	0.931876	-0.140483	-0.0384347	1.34411	1.18392	-0.913984	-1.3895	-0.0982204	-0.126325	-0.0766875	0.00107737
AT3G27200	1.06759	1.5207	-1.41821	-0.616457	-0.316395	-0.237222	-0.558347	-0.171175	1.3927	1.22956	-0.918484	-0.918484	0.133198	-0.918484	-0.197889	-0.174033
AT3G44460	1.07806	0.913736	0.521121	0.203642	-1.35828	-1.35828	0.0679343	-0.847059	1.4204	1.17472	-0.01584	-0.382821	-0.950796	-1.24566	-0.0528999	-0.990896
AT1G78500	1.09896	0.924321	0.336208	0.332266	-1.13173	-1.56002	-0.516115	-0.319208	1.56049	1.11957	-0.138395	-0.551579	-0.932558	-1.05753	-0.203522	-0.555931
AT5G40610	0.892497	0.705323	-1.29956	-1.51065	0.613398	0.598992	-0.175525	0.0325932	1.02893	0.426215	-0.90154	-1.78536	0.635073	0.596683	-0.191625	-0.182468
AT4G03050	1.19564	0.941752	0.101687	0.408932	-1.32401	-1.32401	-0.656218	-0.253371	1.41809	1.16804	0.111363	-0.706617	-0.739357	-1.25153	-0.700223	-0.701382
AT3G26790	1.00066	1.17883	0.200484	0.231109	-1.53635	-1.07473	-0.589611	-0.17985	1.44849	1.26727	-0.138341	-0.961109	-0.961109	-0.655205	-0.362257	-0.759752
AT5G48100	1.14645	1.39693	-0.198495	-0.0235736	-1.16066	-1.16066	-0.0941697	0.00264247	1.45914	1.29659	-0.950731	-0.334672	-0.519597	-0.950731	-0.0705591	-0.12631
AT4G33150	1.13022	1.10075	0.0384545	0.331265	-1.20553	-1.39516	-0.524593	-0.138906	1.3636	1.02284	-0.0746703	0.0887055	-0.884188	-1.51629	-0.517038	-0.276899
AT1G11080	1.11978	1.2279	-0.0587423	0.233174	-1.26106	-1.26106	-0.00797447	-0.116191	1.51481	1.3086	-0.705853	-0.705853	-0.705853	-0.705853	-0.0364591	-0.227257
AT4G17050	0.224974	-0.0114661	-1.37677	-1.15861	1.24994	1.07193	-0.235982	-0.0602363	0.434937	0.31163	-1.69455	-0.975887	0.821884	1.10198	-0.34914	0.251081
AT2G38380	1.09135	1.11779	0.163013	0.260392	-1.31627	-1.31627	-0.226401	0.0372066	1.42306	1.40533	-0.707098	-0.707098	-0.707098	-0.707098	-0.193591	-0.493052
AT5G04200	1.28104	1.38914	-0.378129	-0.168739	-1.10372	-1.01959	-0.873352	-0.451108	1.24646	1.48928	-0.591395	-0.388982	-0.572179	-1.18319	-0.542511	-0.57688
AT4G03280	1.48651	1.25363	-0.966094	-0.200245	-0.845316	-0.728489	-0.030409	-0.0207517	1.15762	0.83433	-1.47125	-1.13351	0.710526	-0.0977195	-0.286955	-0.391303
AT2G17710	0.0535661	0.340817	-1.73025	-0.789646	1.1115	1.01401	-0.622709	-0.149714	0.678391	0.793101	-1.39733	-1.39733	0.916846	0.406326	-0.540061	-0.818364
AT1G54580	-0.164984	-0.355352	-1.12762	-1.01424	1.29445	1.36774	0.0517272	0.122068	0.404243	-0.232124	-1.23642	-1.25221	1.19577	1.12074	0.0965365	-0.206398
AT1G09380	0.935846	0.844918	-1.26555	-1.51825	0.518154	0.484885	-0.568966	-0.127394	1.30628	1.13615	-1.02458	-1.38423	0.118068	-0.151684	-0.667234	-0.325649
AT1G53580	-0.344245	0.337235	-1.40817	-0.968831	1.23897	1.14505	-0.414539	-0.0412452	0.435778	0.323392	-1.90422	-0.657461	1.00774	0.79477	-0.215333	-0.480971
AT1G08920	0.377683	1.4359	-1.81831	-0.569498	0.279915	0.294315	-0.557205	-0.142897	0.892377	0.970087	-1.83256	-0.728074	0.604518	0.0936547	-0.420711	-0.433656
AT4G16370	1.57859	1.17706	-0.686623	-0.449336	-0.547625	-1.07207	-0.430049	-0.0733678	1.55185	1.18843	-0.548768	-0.917309	-0.972511	-0.301693	-0.210905	-0.0687881
AT1G27350	1.27504	0.799801	-1.37906	-1.28752	0.298664	0.293074	-0.560775	0.184729	1.50469	0.656727	-1.22466	-1.31635	0.193301	0.186283	-0.623592	-0.468622
AT3G19500	1.15485	1.07173	0.41101	-0.0514882	-1.26013	-1.32597	-0.218963	-0.426743	1.48075	1.00242	-0.0420124	-0.076896	-1.17827	-1.18598	-0.195778	-0.694546
AT5G64190	0.910515	1.23422	0.240205	0.267722	-1.32633	-1.32633	-0.367653	-0.134188	1.33397	1.33562	-0.327971	-0.206095	-1.01148	-1.12405	-0.532555	-0.683987
AT5G13170	1.22477	1.09481	-1.49329	-1.00404	0.242982	-0.0652381	-0.486116	-0.0538511	1.31501	1.18168	-1.31117	-1.05461	0.0657302	-0.19664	-0.147027	-0.477698
AT5G60360	-0.25268	0.279904	-1.49189	-0.906292	1.18403	1.18692	0.141832	-0.0959803	0.377229	0.0604125	-1.37427	-1.25231	1.12137	1.06757	-0.273312	-0.239553
AT4G04840	1.03015	0.976131	0.30415	0.416624	-1.33632	-1.39074	-1.24461	-0.784174	1.245	1.07121	0.287512	-0.0732105	-1.18544	-1.34507	-0.211389	-0.710416
AT3G45010	-0.519982	-0.205302	-1.10664	-0.882429	1.34496	1.36939	-0.544229	-0.111052	0.538495	0.494211	-1.70567	-1.03987	0.920556	0.79228	-0.267905	-0.100281
AT1G52880	0.892398	1.52153	-1.37626	-0.95937	-0.227583	0.149282	-0.506271	-0.409003	1.61764	1.15742	-0.417741	-0.888342	-0.756788	-0.712194	-0.321214	-0.509754
AT2G20515	0.0788045	-0.140483	-1.33863	-1.05927	1.36264	1.09694	0.229267	-0.707197	0.292295	-0.0881801	-1.46455	-1.04651	1.10018	1.20677	0.283608	-0.494774
AT1G70670	1.04188	1.65573	-0.526431	-0.278443	-0.829886	-1.06285	-0.139195	-0.0141005	1.34785	1.29823	-1.07689	-1.07689	-0.076883	-0.415414	-0.360716	-0.515218
AT1G67100	1.08179	0.500807	-1.74688	-0.951067	0.577875	0.53747	0.629331	-1.63494	1.54596	1.01912	-0.874612	-1.28769	-0.38469	-0.0180765	0.575043	-1.2616
AT1G74960	0.218629	-0.111245	-1.23694	-1.2533	1.18617	1.19669	0.136095	-0.171373	0.953926	0.0303255	-0.983133	-1.64666	0.991847	0.653692	-0.0610987	-0.324952
AT1G29050	0.877101	0.180422	-1.46423	-1.27678	0.90058	0.78291	0.0152838	-0.254714	1.394	0.390691	-1.3882	-1.2645	0.408255	0.459753	0.0882644	-0.208534
AT3G15500	0.897807	1.42616	0.1382	0.0432406	-1.23667	-1.26874	-0.485341	-0.380508	1.21134	1.5034	-1.24363	-0.512588	-0.522251	-0.436277	0.0956139	-1.0363
AT1G30120	0.360404	0.350596	-0.763651	-1.83765	0.960274	0.930026	-0.439579	-0.0742207	0.72293	0.632569	-0.537177	-1.95787	0.961018	0.178527	0.204826	-0.274757
AT1G11190	0.927901	1.39266	0.153338	0.0455917	-1.25974	-1.25974	-0.124189	-0.0824046	1.49596	1.32918	-0.706287	-0.706287	-0.706287	-0.706287	-0.192942	-0.387698
AT3G08040	1.05908	1.00186	0.448062	0.188528	-1.34876	-1.34876	-0.77167	-0.307641	1.50805	1.17766	-0.882704	-0.882704	-0.0375943	-0.882704	-0.442314	-0.248929
AT1G23800	1.03549	0.915184	0.271574	0.508511	-1.24426	-1.4865	-0.362818	-0.0527284	1.61292	1.11168	-0.28678	-0.729851	-0.642824	-1.06514	-0.285843	-0.0562735
AT3G47420	-0.233849	-0.308894	-1.21178	-0.910691	1.31777	1.34744	-0.418796	-0.0861369	0.549297	0.5968	-1.23592	-1.5636	0.864539	0.788883	-0.598425	-0.630577
AT3G22240	1.21679	1.27709	0.257484	-0.505	-0.97475	-1.27161	-0.413867	-0.0229552	1.75	0.920556	-0.984296	-0.898495	-0.351198	-0.43657	-0.305191	-0.200043
AT4G05110	0.911626	1.19637	0.351932	0.211753	-1.33584	-1.33584	-0.307057	0.0499908	1.51351	0.875653	0.269511	-0.305166	-1.11641	-1.2371	-0.378607	-0.257838
AT1G11330	1.14843	1.09838	0.226259	0.116737	-1.46268	-1.12712	-0.164364	-0.0719139	1.20727	0.8353	0.448326	0.119643	-0.972112	-1.63843	-0.0960157	-0.0262578
AT2G29390	-0.0380193	0.238177	-1.12334	-1.39854	1.28086	1.04087	-0.471186	-0.0446518	1.29506	0.80253	-1.31756	-1.31213	0.465496	0.0665985	-0.434065	-0.265958
AT5G23190	1.35568	1.38941	-0.856513	-0.175555	-0.856513	-0.856513	0	0.0677551	1.36642	1.46095	-0.706843	-0.706843	-0.706843	-0.706843	-0.0101267	-0.0783126
AT2G30620	0.904202	0.638736	-1.60008	-1.19189	0.542248	0.706783	-0.0330107	-0.218755	1.03285	0.62908	-1.20152	-1.57307	0.568105	0.544558	-0.377269	-0.484273
AT1G02500	-0.170843	-0.397232	-1.30447	-0.774769	1.3827	1.26461	-0.559777	-0.0840314	0.0970685	-0.195043	-1.26629	-1.12118	1.28322	1.20223	-0.236986	-0.189468
AT3G13510	0.689226	0.922598	-1.57274	-1.21993	0.676573	0.504274	-0.302562	0.029971	1.2574	0.476108	-0.719388	-1.82506	0.318564	0.492376	-0.22408	-0.172646
AT3G12203	1.50712	1.02655	-0.29127	0.00743116	-1.29671	-0.95312	0.0555549	-0.0653969	1.49513	1.1552	-0.365128	-0.153975	-1.03414	-1.09709	-0.318033	-0.309855
AT3G05020	1.17697	0.685876	-1.35207	-1.38019	0.563873	0.305531	-0.629878	-0.0266993	1.53487	0.895493	-0.602993	-1.53095	0.0649885	-0.361408	-0.700043	-0.301267
AT2G18950	1.57599	0.951127	-0.600549	-1.42766	-0.459576	-0.039331	-0.460059	-0.0249883	1.66376	1.04401	-0.999803	-0.881901	-0.521194	-0.304872	-0.512246	-0.099324
AT5G41460	0.462433	1.1007	-1.75001	-0.887566	0.808412	0.266036	-0.0135073	-0.282624	1.47156	0.559687	-1.22886	-1.36014	0.331854	0.2259	0.143726	-0.432664
AT4G02360	1.68639	1.03186	-0.303149	-0.831149	-0.956624	-0.627322	-0.0528984	-0.634324	1.57297	0.995759	-1.39563	-0.634949	-0.130332	-0.407813	0.138173	0.119465
AT1G06760	0.921293	1.09049	-1.38279	-1.33771	0.422643	0.286076	0.0154426	-0.506573	0.855617	0.83409	-1.16813	-1.61462	0.505656	0.587381	0.149025	-0.639602
AT2G37770	1.83814	0.813605	-0.508724	-0.760273	-0.979876	-0.402874	-0.244995	0.016808	0.950319	1.09048	0.443709	0.182467	-1.08734	-1.57964	-0.0455395	-0.0764951
AT2G22800	0.643909	1.80728	-1.34892	-0.117363	-0.473369	-0.511543	-0.53038	-0.483693	0.944119	1.58197	-0.184742	-1.27292	-0.0978808	-0.970548	0.0958151	-0.765969
AT5G51810	0.393798	0.307629	-1.36145	-1.36145	1.00595	1.01551	-0.196751	-0.0708762	1.30188	0.898224	-0.384625	-1.82395	-0.104196	0.112669	0.00870834	-0.0498131
AT2G42840	0.190523	-0.0758599	-1.10666	-1.37369	1.33773	1.02796	0.0776979	-0.148489	0.744786	0.458114	-1.15799	-1.62556	0.827884	0.752764	0.119477	-0.478685
AT1G04310	1.54323	1.21414	-1.05386	-0.42182	-0.771966	-0.509721	0.175836	-0.0863452	1.75691	0.959256	-0.372638	-0.7921	-0.667715	-0.883717	-0.0212902	-0.401947
AT5G02380	0.747592	1.2235	-1.17223	-1.51989	0.363703	0.357332	-0.364257	-0.594226	1.63813	0.903613	-1.19573	-1.00622	-0.166293	-0.173497	-0.0207975	-0.529911
AT2G02990	1.23608	1.45252	-0.246972	-0.369178	-1.12971	-0.942742	-0.344765	-0.063334	1.3795	1.36528	-0.34354	-1.15876	-0.635371	-0.607103	-0.435593	-0.209977
AT1G12110	0.725777	0.538421	-1.56142	-1.2465	0.774364	0.769358	-0.426314	-0.423809	1.02473	0.423987	-0.709102	-1.88592	0.736904	0.409403	-0.0890878	-0.342616
AT5G09530	1.22013	1.35158	-0.118974	-0.153387	-1.10889	-1.19046	0.0723919	-0.00371959	1.35136	1.32427	-0.900033	-1.19728	-0.220787	-0.35754	0.333445	0.154716
AT1G26560	0.728603	0.623248	-1.41312	-1.41312	0.735146	0.739235	-0.0197328	-0.0285955	1.21406	0.819722	-1.23066	-1.23066	0.819433	-0.391895	-0.0135312	-0.00158554
AT3G45930	0.459561	0.472473	-1.00748	-1.71594	0.867549	0.923835	-0.21955	-0.607962	0.615767	0.716155	-1.21833	-1.58883	0.812022	0.663218	-0.243691	-0.831892
AT3G59900	0.589372	0.724528	-1.57861	-1.21574	0.916032	0.564413	-0.566297	-0.0543371	0.837686	1.21367	-1.28727	-1.28727	0.694211	-0.171032	-0.277708	-0.595989
AT5G18840	1.10957	0.578187	-1.38659	-1.38659	0.55299	0.532429	0.0490452	-0.0337838	1.50812	1.05417	-0.824967	0.207275	-0.96794	-0.976657	-0.255556	-0.112437
AT3G52920	0.903646	1.30587	-1.13232	-1.42913	-0.0381051	0.39004	0.26426	-0.283263	1.46458	0.631496	-0.680899	-1.68021	0.391723	-0.126683	-0.415104	-0.439225
AT2G27360	1.73211	1.00433	-0.565073	-0.767297	-0.922681	-0.481388	-0.100306	-0.219009	1.51469	1.05016	-1.15503	-1.06022	0.0296647	-0.379272	-0.340926	-0.567934
AT1G74210	0.242954	0.42135	-1.15513	-1.53833	0.970113	1.05904	-0.285525	0.0189226	0.890197	0.776153	-0.882867	-1.81313	0.578705	0.45094	-0.374379	0.0332877
AT3G25110	1.21168	0.809088	-1.1519	-1.52722	0.353991	0.30436	-0.271711	-0.22741	1.37311	0.944943	-1.20379	-1.32314	0.10008	0.108803	-0.562731	-0.407132
AT4G10280	1.29047	1.44437	-0.317584	-1.17081	-0.623467	-0.62298	-0.249603	-0.214088	0.20038	1.23037	-1.8807	-0.597991	0.558118	0.489817	-0.611145	-0.8209
AT4G10850	1.16529	1.4291	-0.162883	-0.177136	-1.14689	-1.10748	-0.103508	0.0319172	1.1311	1.23072	-0.114609	0.0444208	-0.614271	-1.67735	-0.114612	-0.322
AT1G18060	1.27285	1.03812	-0.786558	-1.63197	-0.0310192	0.13858	0.0768934	-0.0328274	1.03385	0.656233	-1.91168	-0.549917	0.736444	0.0350705	-0.177657	0.363465
AT3G02630	0.438584	0.056752	-1.69575	-0.87741	1.0264	1.05143	-0.242511	-0.000991469	0.968497	0.370426	-1.10755	-1.64191	0.76622	0.644324	-0.249438	-0.347437
AT5G48880	0.794873	0.90933	-2.03193	-0.383212	0.436042	0.274898	-0.524355	0.00281768	1.39047	1.28268	-1.06324	-0.288397	-0.251826	-1.06969	-0.261432	-0.0746637
AT5G40080	0.327835	0.245913	-1.6296	-1.00834	0.911098	1.15309	0.0509708	0.167138	0.240911	0.596395	-1.21732	-1.51777	0.947698	0.950083	-0.157032	0.0211884
AT5G55620	1.26826	0.917155	0.296087	0.139391	-1.37641	-1.24449	-1.50195	-0.0445619	1.42088	1.10153	-0.141916	-0.0784827	-0.936792	-1.36522	-1.00835	-0.836148
AT1G15960	0.984022	0.903359	0.420488	0.45523	-1.29718	-1.46592	-0.491819	0.016475	1.2088	1.06499	0.292615	0.00899449	-1.32319	-1.25222	-0.456668	-0.153784
AT5G52860	1.66631	1.00053	-0.373714	-1.04926	-0.299323	-0.944543	-0.129045	-0.0248086	1.64312	1.13446	-0.775047	-0.515621	-0.886842	-0.600075	-0.0908514	-0.291585
AT1G56340	-0.31691	-0.326469	-1.16302	-0.89202	1.39356	1.30486	-0.377642	0.0243893	-0.0525423	-0.234272	-1.24146	-1.04458	1.27722	1.29564	-0.490595	-0.0827027
AT1G21930	0.372757	0.286399	-1.51656	-1.17896	0.929353	1.107	-0.234931	0.239006	0.617841	0.461841	-1.80999	-0.885786	0.946668	0.669423	-0.391367	-0.170614
AT4G31060	1.18903	1.3279	-1.33291	-0.954197	0.118904	-0.348733	-0.0313134	-0.0222607	0.99185	0.613709	-1.70013	-1.04384	0.493183	0.645228	0.029865	-0.0474003
AT1G77960	0.96124	1.47939	-1.57215	-0.570833	-0.299818	0.00216917	-0.0117789	-0.0332427	1.56687	1.14523	-0.195949	-0.613684	-0.885367	-1.0171	0.00791974	0.043842
AT5G16240	1.04406	1.48379	-1.00611	-1.2852	-0.0278444	-0.208695	-0.214565	-0.0175865	1.4968	0.894184	-0.794027	-1.52326	-0.0939435	0.0202409	-0.51712	-0.138036
AT5G62500	0.300515	0.074067	-1.76526	-0.731764	1.05164	1.0708	-0.491863	-0.00105163	0.639594	0.262233	-1.83449	-0.802638	0.92664	0.808657	-0.367138	-0.126911
AT3G15990	1.54351	0.959293	-1.34205	-0.466521	-0.814894	0.120659	-0.173183	-0.00246063	1.28295	1.03385	-0.391222	-1.76583	-0.0549397	-0.104804	-0.0757608	-0.0276633
AT4G34610	1.79147	0.917723	-0.729798	-0.930066	-0.513394	-0.535932	-0.19083	-0.0223857	1.54253	0.702701	-1.21518	-1.21518	0.372148	-0.187023	-0.222269	-0.0355545
AT4G36648	0.0453623	0.169647	-1.5464	-0.964921	1.07664	1.21967	0.365229	-0.759307	1.05127	0.792817	-1.32478	-1.44094	0.532352	0.38928	-0.233773	-0.776111
AT5G28910	1.6518	1.0881	-0.728046	-1.00084	-0.355866	-0.65515	-0.312848	0.0278255	1.4875	1.29923	-0.377125	-0.893214	-0.827374	-0.689016	-0.417796	-0.138729
AT1G56300	0.365206	-0.122668	-1.45625	-1.06509	1.13376	1.14504	-0.591882	-0.325874	0.573438	0.173137	-0.758365	-1.81896	1.1174	0.713353	-0.129716	-0.265367
AT1G33700	1.18931	0.931731	0.344826	0.159225	-1.56512	-1.05998	-0.0377031	-0.0233552	1.25584	1.14565	0.0511169	-0.331644	-0.448714	-1.67225	-0.240274	-0.0638367
AT1G19900	1.07605	1.69551	-0.691825	-0.814577	-0.521043	-0.744117	-0.341284	-0.175343	1.38389	1.43275	-0.767852	-0.767852	-0.513091	-0.767852	-0.0334066	-0.716811
AT3G47750	0.48771	0.802803	-1.78893	-0.934929	0.806236	0.627111	-0.00238198	-0.00572456	0.546237	0.4371	-1.39347	-1.39347	0.91804	0.88557	-0.00499515	-0.101805
AT2G27400	1.01314	1.14381	-1.39462	-1.26282	0.237298	0.263185	0.431499	-0.359513	0.701177	0.654144	-1.53588	-1.28351	0.766603	0.697462	0.0982254	-0.546442
AT3G53730	1.07239	1.58252	-1.07585	-1.00911	-0.345936	-0.224019	-0.0327073	-0.536534	1.15662	1.31583	-0.811514	-1.50173	-0.0328022	-0.126409	-0.0323083	-0.479798
AT4G33280	1.29793	1.24492	-0.0457639	-0.181563	-1.00018	-1.31534	-0.265764	-0.00940671	1.77683	0.664899	-0.120346	-0.174435	-1.23346	-0.91349	-0.26703	-0.0388983
AT4G24050	0.839734	0.767517	-1.76166	-0.977741	0.61827	0.513882	-0.00799727	-0.199318	1.62732	0.316562	-0.842443	-1.5586	0.164605	0.29256	0.311958	-0.285387
AT2G47120	0.927565	0.947625	0.542674	0.348298	-1.38308	-1.38308	0.16471	-0.723918	1.24467	1.0902	0.182965	0.0231286	-1.27048	-1.27048	0.516363	-0.597962
AT5G41040	1.09009	1.22524	0.160247	0.0600993	-1.44998	-1.0857	-0.00994654	-0.0203993	1.40602	1.32519	-0.522	-0.983929	-0.241356	-0.983929	-0.109974	-0.013808
AT4G39090	-0.325599	-0.053062	-1.18253	-1.04471	1.35765	1.24825	0.340948	-0.239175	0.532172	0.243124	-1.30023	-1.35393	1.36891	0.509958	0.307754	-0.436823
AT1G53040	0.189901	-0.0935525	-1.50525	-0.9501	1.22585	1.13315	0.0240183	0.0764097	0.74931	0.106373	-1.33331	-1.37984	1.02986	0.827604	-0.203389	-0.0911245
AT5G07500	1.30459	0.999823	0.178422	0.0310458	-1.02695	-1.48694	0.456999	-0.636258	1.41152	1.058	0.110012	-0.199699	-1.23709	-1.14274	0.381023	-0.502084
AT1G14940	0.803614	0.801563	0.643805	0.569743	-1.40909	-1.40964	-0.347432	-0.488736	1.14356	1.2906	0.0283251	-0.00528171	-1.16994	-1.28726	0.358414	-0.582063
AT4G26420	1.22432	1.49456	-0.866639	-0.118958	-0.866639	-0.866639	-0.32198	0.105814	1.708	0.973524	-0.955699	-0.308565	-0.955699	-0.461565	0.277899	-0.422112
AT2G05990	0.140337	-0.0457854	-1.53643	-0.915579	1.19441	1.16305	-0.326929	0.0571487	0.574645	0.233417	-1.40141	-1.33239	1.06735	0.858391	-0.290413	-0.0352569
AT2G30070	0.727554	1.18617	-0.856542	-1.75326	0.431201	0.264872	-0.516448	-0.00432913	1.45498	1.05711	-0.313354	-1.56791	-0.386395	-0.244431	-0.374141	-0.234731
AT1G53100	1.38031	1.20452	-0.931039	0.208294	-0.931039	-0.931039	-0.0656699	-0.00446931	1.45844	1.36904	-0.706871	-0.706871	-0.706871	-0.706871	-0.173946	-0.1243
AT1G04778	1.31874	0.793383	0.32663	0.201082	-1.31992	-1.31992	-1.07395	0.0283273	1.12889	0.947686	0.330643	0.271791	-1.17254	-1.50647	-0.34782	-0.331895
AT5G50460	0.361311	-0.0186894	-1.26626	-1.3165	1.22826	1.01188	-0.163916	0.117195	0.336032	-0.0464704	-1.42035	-1.13626	1.19137	1.07567	-0.429392	-0.242655
AT2G39681	0.431029	0.461009	-1.50639	-1.25639	0.889829	0.980908	0.207492	0.0920996	0.858231	0.588123	-1.43792	-1.38091	0.710216	0.662268	-0.406561	-0.29974
AT3G07230	0.775685	0.716343	-1.42763	-1.39806	0.62723	0.706433	-0.502135	-0.104901	0.904842	0.403452	-1.35325	-1.43665	0.854071	0.627536	-0.764851	-0.23267
AT3G16340	0.708418	1.21466	-1.71267	-0.894597	0.17605	0.508138	-0.362826	0.00894784	1.10301	0.919532	-0.601184	-1.85874	0.332318	0.105062	0.0381531	0.0482807
AT5G44720	0.516823	0.464942	-1.32702	-1.45185	0.769941	1.02716	-0.386591	0.0496409	0.968063	0.288827	-1.34052	-1.4259	0.825112	0.68442	-0.262682	0.00568052
AT1G22170	0.633573	0.510604	-1.405	-1.405	0.867375	0.798439	-0.638101	0.0415799	1.3711	0.947053	-0.877479	-1.56346	0.0361666	0.0866124	-0.623506	-0.0970452
AT5G59840	0.181525	0.281703	-1.31439	-1.33226	1.11903	1.06439	0.00190475	0.0676653	0.366401	0.164569	-1.43868	-1.21681	1.18764	0.936882	-0.332186	0.0554752
AT3G52180	-0.0931212	0.130081	-1.59331	-0.803331	1.12339	1.23629	-0.0890749	0.120838	0.0813295	-0.314654	-1.15809	-1.1501	1.2505	1.29101	-0.200935	-0.00886675
AT1G21750	-0.0952851	-0.326806	-1.25572	-0.939342	1.31804	1.29911	-0.488721	-0.121457	0.428726	-0.0844099	-1.4657	-1.09611	1.09026	1.12724	-0.367219	-0.0360964
AT5G54670	0.190485	0.148157	-1.30731	-1.29032	1.0393	1.21969	-0.073573	-0.167914	0.880749	0.537382	-0.927438	-1.79328	0.57658	0.726002	-0.33755	0.0909265
AT2G40670	1.06405	1.52452	-1.41824	-0.196593	-0.38816	-0.585581	-0.0646722	-0.00764177	0.851258	1.59492	-1.15014	-1.15014	0.121091	-0.267001	-0.264165	-0.137415
AT2G32720	0.120345	-0.181329	-1.20963	-1.19945	1.24207	1.228	-0.284716	0.0278711	0.648821	-0.0100521	-1.55904	-1.04482	1.23342	0.731675	-0.248139	-8.01741e-06
AT1G52905	0.684662	0.526907	-1.62734	-1.16454	0.806371	0.77394	-0.169166	-0.716366	0.525822	0.00523755	-1.15683	-1.47416	1.11009	0.989835	-0.163021	-0.357148
AT4G28660	1.28401	1.12425	0.209962	-0.280154	-0.82876	-1.5093	-0.0384682	0.067556	1.31006	1.0062	-1.01284	-1.47938	0.231856	-0.055894	-0.167802	-0.28206
AT4G13345	1.26926	0.838128	-1.01327	-1.57132	0.0425017	0.434701	-0.0714823	0.00873856	1.55937	0.967653	-0.101524	-1.43422	-0.304048	-0.687232	-0.133238	-0.0139
AT4G14780	0.724912	0.627853	-1.63414	-1.14882	0.531591	0.898609	-0.19641	0.0035249	1.75113	0.952963	-0.364849	-0.992993	-0.679493	-0.666754	-0.339881	-0.00277895
AT5G59770	1.1758	1.57554	-0.628386	-1.10597	-0.512703	-0.504272	0.484814	-0.024111	1.23868	0.337183	-1.21852	-1.47941	0.717542	0.404527	-0.00701064	-0.111747
AT2G40460	0.927412	1.61149	-1.4248	-0.543791	-0.119877	-0.450432	-0.063373	-0.119354	0.748574	1.15006	-1.55808	-1.13259	0.611628	0.18041	-0.0126939	-0.0564177
AT5G45590	0.343431	0.224314	-1.41495	-1.26366	1.00594	1.10493	-0.103483	-0.0703096	0.495878	0.385577	-1.28187	-1.47935	0.8807	0.999066	0.0245303	-0.123034
AT4G24060	0.604731	0.567861	-1.06355	-1.68023	0.537383	1.0338	-0.196335	-0.0364906	0.863179	0.565212	-0.677308	-1.93672	0.699997	0.485637	0.0288872	-0.227396
AT2G45160	0.917553	0.62748	-1.25342	-1.53133	0.819718	0.419998	0.21084	-0.167999	1.14091	0.250743	-1.49266	-1.23103	0.616857	0.715182	0.132045	-0.275348
AT3G17160	0.646221	0.835752	-1.57167	-1.23026	0.539326	0.780625	0.0728088	-0.275306	0.773368	0.852805	-1.32711	-1.48351	0.517526	0.666917	0.0796918	-0.352861
AT2G18160	0.240643	0.00732643	-1.7803	-0.640686	1.06293	1.11008	0.109546	-0.370112	0.57313	0.292094	-1.1802	-1.55302	1.06956	0.798434	-0.019797	-0.372132
AT1G01090	-0.0418155	-0.140163	-1.24037	-1.1058	1.36785	1.16029	-0.0381663	-0.183777	0.538485	0.246211	-1.36526	-1.35104	1.18328	0.748329	0.279961	-0.243076
AT5G06390	-0.200449	-0.374362	-0.944946	-1.15781	1.36652	1.31105	0.444128	-0.264971	0.604667	0.100186	-0.986153	-1.66173	1.00898	0.93405	0.416631	-0.155961
AT4G00380	-0.176865	-0.362144	-1.3478	-0.743623	1.2502	1.38023	-0.109439	0.0110559	0.030048	-0.473706	-1.0194	-1.14708	1.22353	1.38661	-0.000580362	0.0317887
AT1G63130	0.713311	0.383232	-1.94941	-0.646698	0.777563	0.722005	0.07014	0.0743735	0.648161	0.492863	-1.34057	-1.46599	0.789491	0.876038	-0.18726	-0.0358081
AT3G26060	0.177224	-0.431332	-1.02101	-1.24726	1.22081	1.30156	-0.156839	0.0573662	-0.0175581	0.217194	-1.32572	-1.20274	1.29986	1.02896	0.271441	-0.187338
AT2G22425	0.878869	0.126107	-1.10073	-1.59262	0.705786	0.982594	0.103938	-0.261335	1.1267	0.238581	-1.39996	-1.31781	0.853052	0.499427	-0.1325	-0.162899
AT5G01800	-0.282643	0.343803	-1.25069	-1.18621	1.12248	1.25325	-0.442768	0.0952875	0.540007	0.00935855	-1.38736	-1.13603	1.50884	0.465178	-0.0824875	-0.0214383
AT2G31902	0.0631603	0.0551091	-1.40345	-1.0931	1.17667	1.20161	0.209771	-0.0233475	0.506256	0.30627	-0.706394	-1.88716	0.8485	0.932524	0.0687649	-0.0105339
AT5G46290	-0.0497192	-0.0871298	-1.53958	-0.778171	1.25504	1.19956	0.259205	-0.158608	0.261865	-0.264238	-1.41289	-0.962721	1.4247	0.953287	0.088127	-0.0537833
AT1G24360	-0.175705	-0.0951587	-1.24479	-1.0484	1.172	1.39206	0.295742	-0.194464	0.467113	-0.0461694	-1.63994	-0.907728	1.11237	1.01435	0.0183915	-0.018135
AT5G11640	-0.107805	-0.180589	-1.03199	-1.25485	1.29809	1.27714	-0.0854289	-0.248334	0.647323	-0.0537412	-0.610837	-1.83386	1.17914	0.671973	0.00820442	0.00423751
AT1G29040	0.0240286	-0.18821	-1.5622	-0.722969	1.24877	1.20058	0.186295	-0.131703	0.118161	0.289807	-1.77665	-0.723752	1.17386	0.91858	0.0944818	0.0161123
AT4G10690	1.42809	1.33751	-1.05585	-0.335683	-0.694365	-0.679696	-0.0838732	0.0226824	0.670326	0.738193	-0.562224	-1.98479	0.34325	0.795248	0.173611	0.130864
AT5G59845	1.32971	1.27263	-0.0436103	-0.318743	-1.11999	-1.11999	-0.101857	0	1.49142	1.33409	-0.706377	-0.706377	-0.706377	-0.706377	-0.0513882	-0.299413

## Sheet: Common FH<AR
Supplementary Dataset S12. Quantification of expression levels and enrichment of H3K4me3 and H3K9me3 in DEGs shared between Col and Cvi or specific to Cvi during the FH-to-AR transition.
Col and Cvi commonly upregulated genes during the FH-to-AR transition.
	Col								Cvi
	Expression (Row Z-score)						Enrichment (Log2(AR+1/FH+1))		Expression (Row Z-score)						Enrichment (Log2(AR+1/FH+1))
GeneID	FH_#1	FH_#2	AR_#1	AR_#2	GS_#1	GS_#2	H3K4me3	H3K9me3	FH_#1	FH_#2	AR_#1	AR_#2	GS_#1	GS_#2	H3K4me3	H3K9me3
AT5G03858	-0.0641736	0.163499	1.28323	1.10291	-1.14969	-1.33577	1.15048	-0.000525327	-0.435948	-0.157952	1.29482	1.35096	-0.727429	-1.32446	0.919436	0.564702
AT5G64240	-0.432563	-0.846015	1.82166	0.872065	-0.799466	-0.61568	0.0446504	-0.00682876	0.101555	0.491842	1.11327	0.942789	-1.09046	-1.559	0.676593	0.0633719
AT3G53160	-0.225747	0.00836032	1.52959	0.93547	-1.4465	-0.801167	1.24474	-0.0220063	-0.455655	-0.203483	1.38999	1.31178	-1.09865	-0.943977	0.93055	0.135696
AT5G38850	-0.306534	0.0178201	1.29111	1.27481	-1.03669	-1.24052	0.295998	0.313243	-0.41822	0.333599	1.17121	1.24156	-1.37678	-0.951367	0.427033	0.313558
AT2G15880	-0.959468	-1.74415	0.807972	0.797662	0.818695	0.279292	0.227222	0.0397633	-1.04248	-0.0492029	1.59772	1.06197	-0.761556	-0.806446	0.668353	0.420136
AT1G03370	-1.15115	-1.54697	0.80179	1.13466	0.205688	0.555975	0.268685	0.0919655	-1.47634	-1.07034	1.21958	1.075	0.127225	0.124883	0.0598812	0.799922
AT3G60160	0.271378	0.220854	1.3316	0.803996	-1.36523	-1.2626	0.0712514	0.0449008	0.0261812	-0.25376	1.25092	1.29509	-1.21054	-1.1079	0.194737	0.109224
AT5G25130	0.221873	0.594142	0.913093	0.997197	-1.52633	-1.19997	0.184026	0.203871	-0.8494	0.301892	0.922922	1.56553	-0.993786	-0.947156	0.227905	0.351714
AT5G07340	-1.42989	-1.24703	1.26173	0.777542	0.334382	0.303269	0.306657	0.283276	-1.38569	-1.38441	1.04916	0.784709	0.402938	0.533301	0.193963	0.38183
AT4G02410	0.247488	0.163707	1.24823	0.925254	-1.57296	-1.01171	0.445918	0.327955	-0.130776	0.410216	1.19181	1.06979	-1.16725	-1.37379	0.465378	0.552793
AT3G11340	-1.68799	-1.05563	0.357108	0.787541	0.72785	0.871114	0.575248	0.239658	-0.409208	0.161655	0.982757	1.42345	-0.587124	-1.57153	0.689357	0.352401
AT5G39050	-0.151073	-0.183867	1.57866	0.977374	-0.989492	-1.2316	0.340821	-0.287352	-0.649372	-0.173512	1.2737	1.44975	-0.855296	-1.04527	0.650867	0.573312
AT3G46670	0.409938	0.10198	1.23463	0.89366	-1.40149	-1.23872	0.865812	0.508633	0.295986	0.480904	0.953173	1.00249	-1.49698	-1.23558	0.755867	0.973978
AT5G52550	-1.19486	-1.52272	1.21922	0.38844	0.566976	0.542943	-0.0911008	0.159709	-1.40693	-1.22011	0.965262	1.18482	0.0352669	0.441702	-0.653555	0.267712
AT5G56550	0.258149	0.313792	1.04224	1.06604	-1.44112	-1.2391	-0.324383	0.826321	-0.401845	0.164614	1.16621	1.35601	-1.11096	-1.17403	-0.560765	0.776434
AT3G53180	-0.470765	-0.0481335	1.54791	1.07715	-1.08338	-1.02278	0.286488	-0.28289	-0.409582	0.0171659	1.42448	1.17192	-1.11942	-1.08457	-0.147814	0.425022
AT5G01680	0.166428	0.252292	1.13273	1.06807	-1.47387	-1.14565	-0.046621	-0.265254	0.468234	0.478735	0.902662	0.931873	-1.39075	-1.39075	0.295083	0.0932176
AT2G01008	-0.612952	-0.275951	1.51019	1.23946	-0.929559	-0.931191	n.d.	n.d.	-0.761541	-0.680621	1.42532	1.38943	-0.848734	-0.523849	n.d.	n.d.
AT3G06325	-0.563849	-0.408275	1.40338	1.37772	-0.980651	-0.828325	n.d.	n.d.	-0.676438	-1.13915	1.32114	1.42777	-0.579085	-0.354243	n.d.	n.d.
AT1G05894	-0.406481	-0.548527	1.6524	1.04311	-1.18703	-0.553479	0	-0.0134266	0.255407	-0.137072	1.27192	1.09351	-1.14725	-1.33651	0	0.0337388
AT3G60970	0.00760036	-0.00497024	1.41648	1.00908	-1.33079	-1.0974	0.112736	0.0249358	-0.541654	0.265967	1.30234	1.20414	-1.08712	-1.14368	0.11408	0.117763
AT5G01700	-1.07206	-0.725967	1.29321	1.31564	-0.949311	0.138484	0.0431275	0.0168071	-1.24122	-1.24122	1.25635	1.15421	0.0886201	-0.0167433	-0.0805102	0.0189373
AT5G42820	-1.07765	-1.21851	1.06649	1.47521	-0.193908	-0.0516312	0.0287739	-0.146021	-2.00624	-0.436163	0.933877	0.810719	0.271774	0.426034	-0.0396535	-0.0882841
AT2G27050	-0.112982	-0.0676913	1.33544	1.19713	-1.19023	-1.16167	0.488706	0.284558	-0.108924	0.0204218	1.15973	1.3218	-1.32352	-1.06951	-0.0334854	0.00501852
AT5G13750	-0.775372	-0.502036	1.76443	0.977716	-0.781872	-0.682863	-0.28249	0.0610519	-0.485684	-0.0219962	1.31033	1.32692	-0.968889	-1.16069	0.0289846	0.174069
AT3G48360	-1.42127	-1.21752	1.1835	0.569148	0.00694069	0.879197	0.191938	-0.213996	-1.39618	-0.543313	1.41437	1.21898	-0.227706	-0.466154	0.0494529	0.0141075
AT5G67350	-0.301366	-0.0423068	1.41918	1.1689	-1.05773	-1.18668	0.248408	-0.200155	0.0812786	0.064212	1.26982	1.08687	-1.07067	-1.4315	0.0311029	-0.0763739
AT4G28300	-0.18908	-0.122898	1.40356	1.16744	-0.949708	-1.30931	0.2376	-0.183614	-0.731553	0.0345124	1.38193	1.27268	-1.07408	-0.883483	0.0704381	-0.136225
AT1G77170	-0.287279	0.241186	1.61798	0.745293	-1.13301	-1.18417	0.122842	-0.0580251	-0.694529	-0.454297	1.50519	1.28576	-0.96965	-0.67248	-0.13268	0.0763252
AT5G57890	-0.0280622	-0.407796	1.32134	1.29969	-1.02098	-1.1642	0.321625	-0.015211	-0.0118498	0.351751	1.34622	0.849924	-1.51872	-1.01732	-0.0741213	0.0568623
AT1G70290	-0.487235	-0.350358	1.18187	1.55617	-1.03831	-0.862135	0.116059	0.0671592	-1.46095	-0.58427	1.23971	1.3543	-0.310694	-0.238102	-0.095541	-0.109401
AT5G06750	-0.193826	-0.0731196	1.3031	1.26721	-1.16714	-1.13622	0.0652183	0.149173	-0.426017	0.0335256	1.56534	1.0014	-1.10496	-1.06929	-0.198701	-0.0910905
AT4G21680	0.304123	0.391738	1.04486	0.980045	-1.34373	-1.37704	0.228721	-0.234485	0.344871	0.543236	0.927362	0.94937	-1.34718	-1.41766	-0.0125511	-0.315012
AT5G25280	-0.159021	-0.491128	1.51011	1.17238	-1.09803	-0.934305	0.377373	-0.569003	-0.58997	0.112241	1.25933	1.34149	-1.05546	-1.06763	-0.0166692	-0.254563
AT1G77000	0.143728	0.196478	1.2336	1.02277	-1.26805	-1.32852	-0.196823	0.256167	0.0736966	0.351443	1.20616	0.989204	-1.35609	-1.26442	0.00544435	-0.274995
AT1G21000	0.292814	0.400154	1.13768	0.881083	-1.41412	-1.29761	0.333426	-0.716654	-0.0804232	0.450737	1.13408	1.07834	-1.34692	-1.23581	-0.272915	-0.634027
AT2G38820	0.255624	0.22144	1.11888	1.05397	-1.40183	-1.24809	0.343784	0.00595321	0.296087	0.421639	0.94511	1.06148	-1.40474	-1.31958	0.27925	-0.354523
AT5G47800	-0.136048	-0.145765	1.45982	1.09279	-0.967035	-1.30377	-0.114956	-0.0127352	-1.34151	-0.32959	1.29024	1.38557	-0.467107	-0.537603	0.0323429	0.0216909
AT3G23920	0.240957	0.347174	1.14368	0.953234	-1.33824	-1.3468	0.256025	-0.27395	-0.0704641	0.486549	1.11429	1.06803	-1.30659	-1.29182	0.137233	-0.347214
AT5G04760	0.219201	0.254056	1.17849	0.992464	-1.41609	-1.22812	0.0919374	-0.659371	0.0657574	0.130364	1.3591	0.969446	-1.21371	-1.31096	0.217188	-0.340862
AT5G05410	-0.489739	-0.434322	1.44808	1.32576	-0.979962	-0.869826	0.593441	-0.35341	-1.14417	-0.341912	1.54311	1.17662	-0.770792	-0.46286	0.181947	-0.320393
AT1G20980	-0.613504	-0.206858	1.48997	1.23164	-1.08567	-0.815586	0.404736	0.19458	-1.2397	-0.648618	1.29974	1.3416	-0.743744	-0.00928142	0.0895373	-0.441438
AT5G40880	-1.76605	-0.773547	1.12547	0.904792	0.0707291	0.438601	0.0826879	0.193005	-1.7256	-0.468451	1.26648	0.977413	0.323151	-0.372993	-0.535576	-0.0193158
AT4G25670	-1.11887	-0.800476	1.63786	1.05923	-0.375333	-0.402412	-0.438629	0.157856	-1.29917	-0.940398	1.22974	1.36111	-0.150729	-0.20054	-0.680383	-0.107084
AT1G69760	0.184177	0.142064	1.22379	1.04207	-1.33354	-1.25856	-0.0562075	-0.186591	-0.067379	0.374424	1.07249	1.18234	-1.16793	-1.39394	-0.277831	-0.0180964
AT2G03470	-0.110184	0.0855413	1.31309	1.13567	-1.33127	-1.09284	-0.267248	0.191998	-0.358016	0.0692651	1.04514	1.49305	-1.21278	-1.03666	-0.391514	-0.00224843
AT5G02950	-0.14367	-0.114883	1.45123	1.10142	-1.23508	-1.05902	-0.124274	0.121419	-1.34222	0.0949392	1.42999	1.07951	-0.933287	-0.328937	0.115318	0.171149
AT4G33467	-0.292525	-0.234516	1.2754	1.38709	-1.18757	-0.947869	0.223305	0.287124	-0.822498	-0.258822	1.21837	1.52621	-1.00417	-0.659092	0.0698901	0.343362
AT1G43160	0.53131	0.554408	0.899877	0.818307	-1.40195	-1.40195	-0.16348	-0.521765	0.307779	0.613646	0.962744	0.872303	-1.23358	-1.52289	0.0815705	-0.307746
AT4G36710	0.166325	-0.00400145	1.44943	0.835874	-0.926044	-1.52159	0.0451341	-0.363551	0.129418	0.0648205	1.34412	0.985959	-1.17801	-1.34631	0.118326	0.301574
AT2G24240	-0.546305	-0.392618	1.59476	1.15376	-1.03832	-0.771283	0.244438	0.0334331	-1.41547	-0.499797	0.671895	1.77086	-0.163408	-0.364086	0.147276	0.2728
AT1G76070	0.245681	0.369268	1.15061	0.914501	-1.17922	-1.50084	0.191518	-0.0868479	0.283425	0.384149	1.06861	0.968112	-1.21738	-1.48692	0.255316	0.384042
AT4G21500	-0.710898	-0.195915	1.71886	0.880224	-0.462024	-1.23025	0.236826	-0.261592	-0.586518	-0.197277	1.32895	1.38479	-0.776548	-1.15339	-0.0102039	0.27877
AT1G77680	0.00137318	0.214511	1.30765	1.01018	-1.34971	-1.184	0.067882	0.306099	-0.281029	0.155632	1.20563	1.27278	-1.34228	-1.01073	-0.0757809	0.264682
AT4G31800	-0.390632	-0.19851	1.62646	1.02043	-1.07479	-0.982956	0.07694	0.040241	-0.340004	-0.13069	1.40517	1.23766	-1.05507	-1.11707	-0.0198512	0.305379
AT1G61340	0.0629834	0.0902051	1.26531	1.1011	-1.27218	-1.24742	-0.0367299	0.212584	-0.239121	0.00419492	1.19391	1.35363	-1.08225	-1.23037	-0.0734306	0.306485
AT3G45830	-0.081333	-0.151032	1.53779	0.985544	-1.21695	-1.07402	-0.000799836	0.322962	-0.59832	0.0385055	1.36164	1.26905	-1.16145	-0.909421	-0.154522	0.267527
AT1G48560	-0.237725	-0.0864598	1.1542	1.41615	-0.928457	-1.3177	0.318559	0.22105	-0.783051	0.23282	1.28688	1.26496	-1.19216	-0.809441	-0.25618	0.380562
AT5G62520	0.297624	0.259554	1.23886	0.864934	-1.43241	-1.22856	-0.0532466	0.0907895	-0.0965552	-0.0118876	1.26074	1.23962	-1.23943	-1.15248	-0.0174749	0.127855
AT5G10720	-1.51274	-1.19167	0.674106	0.138362	0.827086	1.06485	-0.237042	-0.00261871	-1.55246	-1.05328	1.10558	0.905043	-0.0643474	0.659472	-0.00209652	-0.00659108
AT5G15870	-0.741183	-0.25161	1.74704	0.925964	-0.658156	-1.02206	0.247232	0.305154	-1.43768	-0.607899	1.01025	1.53192	-0.439179	-0.0574075	-0.00107704	0.136616
AT5G06980	-1.26856	-1.26623	1.085	1.2603	0.0506186	0.13887	-0.0633904	0.247178	-1.75661	-0.985115	0.653867	0.893454	0.548501	0.645908	-0.172802	0.0990731
AT1G12970	-0.141872	0.222053	1.20279	1.19198	-1.25	-1.22496	0.478885	0.29886	-0.621953	0.212913	1.20029	1.34978	-1.15187	-0.989157	-0.137537	0.169675
AT4G33930	-1.08263	-0.0918758	1.48245	1.08224	-1.18716	-0.203032	0.293049	-0.261373	-0.997678	-1.70708	0.734246	0.306688	0.640614	1.02321	0.555892	-0.349164
AT3G50060	0.141053	0.216732	1.19524	1.05291	-1.2879	-1.31803	0.674641	-0.453128	0.219766	0.355183	1.11454	0.992693	-1.36156	-1.32063	0.544502	-0.69441
AT3G63350	-1.22496	-1.42166	0.894714	1.24467	0.254164	0.253074	0.32944	-0.226328	-1.81342	-0.773198	0.283842	0.37803	0.824707	1.10003	0.373107	-0.127657
AT2G18700	0.183553	0.23154	1.1837	1.02558	-1.4019	-1.22247	0.73794	0.00264395	-0.34083	0.523252	1.24016	1.02656	-1.32228	-1.12686	0.370792	-0.035158
AT5G16960	0.0900254	0.0277627	1.45589	0.899247	-1.18549	-1.28743	-0.0118886	0.0480186	0.0198801	0.433392	1.22079	0.942789	-1.2427	-1.37415	0.0676842	0.149651
AT1G01520	-1.55283	-1.26081	0.637385	0.67185	0.68213	0.822275	0.389382	0.115491	-1.61496	-0.897422	0.310171	-0.0266679	1.06118	1.1677	0.220421	0.159859
AT3G11580	-0.0547503	-0.111948	1.14428	1.35387	-1.41502	-0.916437	0.0378722	-0.286662	-1.04193	0.182973	1.26252	1.27536	-0.485202	-1.19373	0.328159	0.0295105
AT3G57520	-0.445176	-0.00556919	1.73474	0.794777	-1.03058	-1.04819	0.659753	0.208917	-1.23704	-0.327494	1.27204	1.44307	-0.580072	-0.570493	0.199955	-0.031288
AT3G63060	-0.474535	-0.296143	1.10438	1.60679	-1.00866	-0.931828	0.1225	-0.0738501	-0.649922	-0.581101	1.57379	1.23019	-0.706994	-0.865966	0.313417	-0.110322
AT1G62422	0.16133	0.106284	1.2064	1.09477	-1.35308	-1.2157	0.359674	-0.540361	-0.265636	0.379699	1.17705	1.16608	-1.33149	-1.12571	0.297791	-0.0890897
AT1G72210	-0.168122	0.046724	1.50706	0.964596	-1.23002	-1.12024	0.236119	-0.11823	-0.50357	0.0679351	1.27368	1.32289	-1.21209	-0.948854	0.179981	-0.0479906
AT4G31840	-1.75995	-0.807671	1.29256	0.289887	0.564099	0.421068	-0.0066698	-0.0820962	-0.828327	-0.929827	1.28862	1.43438	-0.117835	-0.84701	0.157596	-0.029164
AT1G10170	-0.384712	-0.287678	1.74192	0.887777	-0.853579	-1.10373	0.140784	0.144131	-0.755145	-0.250232	1.39215	1.37058	-0.935448	-0.821901	0.0825729	0.0465042
AT2G36780	0.13133	0.226307	1.2191	1.02718	-1.30402	-1.2999	0.284964	0.0457241	0.186407	0.43786	0.97715	1.08912	-1.2645	-1.42603	0.205745	0.0421483
AT4G11660	-0.357124	-0.52653	1.37948	1.3821	-1.03584	-0.84208	0.261256	-0.253408	-1.13854	-0.149299	1.328	1.37863	-0.636086	-0.78271	0.181953	0.0238327
AT4G32300	-0.0647862	0.0521618	1.34556	1.10227	-1.25239	-1.18282	0.37189	-0.0101376	-0.203455	0.0766283	1.2481	1.25065	-1.2804	-1.09152	0.160969	-0.0864275
AT1G19490	-0.363464	-0.340777	1.44067	1.27772	-1.09456	-0.919578	-0.188954	-0.436076	-1.38321	-0.592361	1.34624	1.25248	-0.594953	-0.0281949	0.137624	-0.0564154
AT1G60190	-1.20384	-1.46929	0.805464	1.24453	0.302185	0.320959	0.25198	0.00606931	-1.58499	-1.13883	1.03192	0.79691	0.234815	0.660164	0.259906	0.00124618
AT1G73480	-1.57134	-1.11524	1.05178	0.981701	0.282531	0.37057	0.280322	-0.0527357	-1.75483	-0.699281	0.173844	0.0967133	1.0283	1.15526	0.200817	-0.00774327
AT4G03190	-1.21282	-1.31145	0.397288	-0.146448	1.28776	0.985671	0.705923	0.199213	-1.41863	-1.26635	0.282075	0.298631	1.0759	1.02837	0.333262	0.111708
AT2G34355	0.342599	0.395325	1.13852	0.843699	-1.26336	-1.45678	0.441345	0.131528	0.106779	0.332707	1.14122	1.05265	-1.32637	-1.30698	0.527488	0.293553
AT5G65683	-1.53781	-1.14655	0.478242	0.182487	0.937486	1.08614	0.0681681	-0.116929	-1.47538	-1.3478	0.611411	0.774954	0.725353	0.711461	0.29766	0.12824
AT1G75960	-0.0432945	0.153181	1.35145	0.957377	-1.60087	-0.817848	0.269495	-0.182873	-0.0565304	-0.873387	1.47243	1.22184	-0.791085	-0.973265	0.371917	0.22194
AT5G64750	0.223213	0.30585	1.24519	0.879097	-1.40792	-1.24543	0.253489	-0.145105	0.131713	0.52189	1.08107	0.955233	-1.42012	-1.26978	0.344063	0.259782
AT5G57710	-0.0428626	0.0455711	1.46097	0.955721	-1.10603	-1.31337	0.536109	-0.33803	-0.807253	-0.257652	1.49665	1.24055	-1.06498	-0.607319	0.356986	0.252036
AT1G12330	0.081267	0.101473	1.26408	1.08549	-1.24825	-1.28405	0.48841	0.0853387	-0.0127119	0.310559	1.162	1.11386	-1.30202	-1.27169	0.332694	0.2831
AT3G54950	0.263801	0.364946	1.04469	0.983974	-1.6502	-1.00721	0.486304	-0.0759153	0.308259	0.385644	1.03829	0.986133	-1.28472	-1.43361	0.29948	0.231053
AT3G55720	-1.05752	-1.34547	1.41212	1.03509	0.0272609	-0.0714827	0.152997	-0.0934533	-1.11227	-0.83714	1.5974	0.961691	-0.751861	0.142172	0.432739	0.0251156
AT1G03220	-1.51447	-0.760081	1.46246	0.90071	0.251219	-0.339842	0.724511	-0.178101	-1.41465	-0.904603	1.04834	1.43733	-0.0542613	-0.112159	0.609556	0.083327
AT3G05200	0.220674	0.216368	1.10886	1.09221	-1.28584	-1.35227	0.644424	-0.374304	-0.193466	0.172352	1.17048	1.27432	-1.24184	-1.18185	0.605936	0.217581
AT5G14120	0.12678	0.152578	1.33561	0.945864	-1.24043	-1.32041	0.639819	-0.108627	-0.447094	0.0420283	1.26917	1.33145	-1.14566	-1.04989	0.486455	0.110519
AT4G20830	-0.193774	0.037202	1.43327	1.0708	-1.22294	-1.12455	0.793332	-0.11563	-0.402329	-0.0374742	1.15255	1.46253	-1.12915	-1.04612	0.534794	0.184363
AT1G22400	-0.453996	-0.424083	1.31904	1.44402	-1.02122	-0.863767	0.755317	-0.00660168	-1.41339	-0.680062	1.56884	0.935247	0.0392108	-0.449845	0.492337	0.0287462
AT1G15840	-1.00805	-1.13575	1.33697	1.19254	0.259852	-0.645559	0.858885	-0.192049	-1.79855	-0.721533	1.23552	0.762917	0.25959	0.262058	0.659409	-0.000908172
AT4G32650	-1.32243	-0.844545	0.831413	1.6697	-0.20532	-0.128818	0.358997	-0.211869	-1.2149	-0.553876	1.27072	1.45587	-0.588997	-0.368822	0.233416	-0.116729
AT5G49665	-0.0578589	0.0906597	1.38303	1.03213	-1.13991	-1.30805	0.861668	0.0321777	-0.870476	0.223051	1.39454	1.17943	-0.984882	-0.941663	0.773903	0.462626
AT3G46600	-0.279479	-0.21385	1.35662	1.30108	-1.101	-1.06336	1.16783	0.245573	-1.12997	-0.481874	1.37878	1.37548	-0.7219	-0.420525	0.551134	0.205729
AT1G56600	0.388612	0.461134	0.98662	0.923688	-1.39968	-1.36037	0.404911	-0.617025	-0.187071	0.0876459	1.36796	1.11477	-1.2317	-1.15161	0.686237	0.0916646

## Sheet: Common FH≒AR
Supplementary Dataset S12. Quantification of expression levels and enrichment of H3K4me3 and H3K9me3 in DEGs shared between Col and Cvi or specific to Cvi during the FH-to-AR transition.
Randomly picked non-differentially expressed genes in both Col and Cvi during the FH-to-AR transition.
	Col								Cvi
	Expression (Row Z-score)						Enrichment (Log2(AR+1/FH+1))		Expression (Row Z-score)						Enrichment (Log2(AR+1/FH+1))
GeneID	FH_#1	FH_#2	AR_#1	AR_#2	GS_#1	GS_#2	H3K4me3	H3K9me3	FH_#1	FH_#2	AR_#1	AR_#2	GS_#1	GS_#2	H3K4me3	H3K9me3
AT5G43680	2.76017	2.70454	2.76051	2.50196	2.55715	2.58302	0.692799	-0.221957	2.58782	2.70575	2.85037	2.82547	-0.692799	0.221957	0.250489	0.589733
AT3G59640	4.29247	4.29511	4.28648	4.17568	2.09633	2.11775	0.293761	0.639913	4.24086	4.53826	2.49409	2.68652	-0.293761	-0.639913	-0.32419	0.428161
AT4G28980	2.04274	1.76194	1.89744	1.8598	2.85012	2.47253	0.000953	-0.0253894	1.55221	1.95496	2.34776	2.53255	-0.000953	0.0253894	0.248867	0.401537
AT1G80940	5.02429	4.98626	5.13586	5.05296	4.30051	4.3238	0.0330345	0.24114	4.21441	4.254	2.96565	2.57816	-0.0330345	-0.24114	-0.404063	0.273335
AT1G06380	2.8766	2.97406	2.88952	2.81936	2.55393	2.2849	0.331697	0.10276	3.24873	3.0934	3.01978	3.02782	-0.331697	-0.10276	0.117602	0.221718
AT3G07190	1.30178	1.11662	0.873676	1.34525	1.4861	1.51549	0.345898	0.266426	1.2791	1.45618	1.43018	1.32237	-0.345898	-0.266426	0.0967726	0.296677
AT1G76850	3.06853	3.18783	3.27503	3.06407	2.5865	2.60227	0.0124001	0.140547	2.86517	2.72949	2.22995	2.40932	-0.0124001	-0.140547	-0.0110787	0.410163
AT3G21350	2.79169	2.71994	2.41663	2.87415	3.30485	3.10231	0.408276	-0.0343943	2.93434	2.59483	3.47261	3.39098	-0.408276	0.0343943	-0.0106906	0.268176
AT2G36340	1.61946	1.24763	1.35761	1.68548	1.25904	1.36178	-0.0993753	0.111054	2.09065	2.14565	1.83558	1.69303	0.0993753	-0.111054	-0.00261182	0.242154
AT2G21620	4.5734	4.67263	4.82304	4.336	5.76675	5.62694	0.17356	0.0433632	5.1098	5.2048	4.5736	4.15723	-0.17356	-0.0433632	0.167249	0.193291
AT5G07470	5.79956	5.59628	5.79942	5.60729	4.36773	4.2046	0.581894	-0.396271	5.92369	5.67814	4.61698	4.71308	-0.581894	0.396271	-0.0506047	0.125509
AT1G44820	3.09067	3.03558	3.24655	3.01787	2.46066	2.3677	0.0965141	0.105005	3.92966	3.88788	3.22768	3.55622	-0.0965141	-0.105005	0.034758	0.182113
AT3G58560	2.884	2.59218	2.8653	2.71725	3.14048	2.65947	0.142256	0.22921	2.71787	2.59507	3.3205	3.09299	-0.142256	-0.22921	0.103381	0.246839
AT1G53280	3.31235	3.61311	3.60893	3.47161	4.44008	4.31357	0.35833	0.0696048	3.56812	3.59806	4.2232	4.17539	-0.35833	-0.0696048	-0.0570064	0.236973
AT3G02760	2.60486	2.94795	2.5516	2.89908	3.55303	3.55769	0.0339242	0.275272	3.19095	3.14687	3.84671	3.99704	-0.0339242	-0.275272	-0.246719	0.161042
AT1G80670	3.10377	3.41395	3.36838	3.13674	2.71868	2.47517	0.00887268	0.0642635	3.12063	2.79804	2.96545	2.98696	-0.00887268	-0.0642635	-0.260649	0.194863
AT1G66750	1.79573	1.70901	1.8828	1.76563	1.33773	0.997943	-0.28549	0.058217	2.06271	2.17183	1.96776	1.73871	0.28549	-0.058217	-0.139108	0.205383
AT1G71130	4.81702	4.63204	4.96292	4.44611	2.44715	2.30701	0.404596	-0.088568	5.29785	5.27519	3.57694	3.75875	-0.404596	0.088568	0.416289	0.0657522
AT3G06930	1.53957	1.47918	1.5839	1.222	1.95925	1.8769	-0.162051	-0.0920275	1.50142	1.65759	2.11421	2.0526	0.162051	0.0920275	0.21445	0.199016
AT1G74230	4.87294	4.85192	4.95825	4.91731	5.15616	5.19806	-0.66413	0.44535	4.75003	4.94741	5.37397	5.39972	0.66413	-0.44535	-0.101984	0.197536
AT3G20320	2.74113	2.81026	2.51651	2.87511	2.88427	3.08381	0.278117	0.0599569	2.00622	2.75338	2.79652	2.85767	-0.278117	-0.0599569	-0.00224427	0.185206
AT4G23940	1.84874	1.8352	1.87878	1.75662	1.82292	2.01733	0.176442	0.3499	1.89844	1.99132	2.0648	2.09873	-0.176442	-0.3499	0.0876411	0.169985
AT3G05570	2.22711	2.26293	2.33597	1.97816	2.27107	2.33336	-0.337127	0.234988	1.98291	1.92788	2.29853	2.30696	0.337127	-0.234988	-0.0936486	0.145761
AT5G45150	0.028888	0.520616	0.108085	0.326503	-0.774185	-0.254893	0.31507	0.133794	1.55744	0.974798	0.422975	0.697491	-0.31507	-0.133794	0.00430728	0.202803
AT3G48710	1.76074	2.24956	2.20876	2.00134	2.21026	2.10487	-0.000399202	0.0991663	2.13677	1.78315	1.88423	2.01553	0.000399202	-0.0991663	0.0203536	0.19153
AT5G13020	4.52493	4.57785	4.66319	4.54586	3.23449	3.22615	0.0345776	0.106179	4.5076	4.41038	3.09111	3.24506	-0.0345776	-0.106179	-0.141202	0.105549
AT3G51310	2.31282	2.55886	2.23449	2.63218	2.91445	3.08967	0.117571	-0.176396	2.77212	2.68092	2.58667	2.79942	-0.117571	0.176396	-0.0204331	0.15431
AT5G19430	4.37388	4.43558	4.44549	4.33413	2.59374	2.73254	0.422425	0.381771	4.57143	4.50089	3.09218	3.14967	-0.422425	-0.381771	-0.0499903	0.0803451
AT1G61150	3.01765	2.9609	3.15506	2.94913	2.87927	2.86015	-0.123952	0.274073	2.86553	2.89864	2.62484	2.80475	0.123952	-0.274073	-0.337359	0.136879
AT1G13320	2.91866	2.4894	2.56218	2.84715	3.34669	3.43605	-0.14694	0.132206	2.998	3.26821	3.31928	3.38513	0.14694	-0.132206	-0.204855	0.160521
AT1G01740	-0.948023	-0.272629	-0.595752	-0.43688	0.723527	1.0988	0.320261	0.00793068	-0.475101	-0.3542	0.912723	0.687443	-0.320261	-0.00793068	0.34283	0.172479
AT5G12220	1.66423	1.90507	1.86056	1.55772	1.61743	1.64386	-0.197606	-0.0681575	2.65039	2.95392	2.65318	2.67798	0.197606	0.0681575	-0.270969	0.114425
AT1G79990	-0.210784	0.107937	-0.298723	0.1598	3.49129	3.44598	-0.135555	0.0368292	0.666247	1.03652	3.03974	3.05854	0.135555	-0.0368292	-0.311236	0.13066
AT5G17010	2.56877	2.93552	2.9778	2.64892	1.0161	1.13196	-0.113087	-0.0691449	2.31704	2.23395	0.865911	0.948899	0.113087	0.0691449	-0.146031	0.13861
AT5G48150	3.08368	3.16795	3.16422	2.99418	2.9593	2.84145	-0.317125	0.189994	3.08529	2.92365	2.79384	2.80137	0.317125	-0.189994	-0.273324	0.137198
AT3G29644	1.88089	1.6329	1.50474	1.80308	1.55543	1.32169	-0.149447	-0.262182	-0.366599	0.348002	-0.62951	-1.04056	0.149447	0.262182	-0.046977	0.0985235
AT4G33760	1.32295	1.1159	1.34162	0.907264	2.65825	2.55108	0.242218	-0.0562163	1.15952	1.36501	2.30769	1.89492	-0.242218	0.0562163	0.20185	0.106299
AT4G39660	4.26352	4.22244	4.34557	4.2159	3.13692	3.18194	0.352777	-0.176724	4.17022	3.98507	3.19456	2.85076	-0.352777	0.176724	0.213386	0.0818078
AT3G19770	2.2662	1.85153	1.83432	2.11935	1.99361	1.94563	-0.384061	-0.115883	2.14915	1.78694	2.24713	1.98717	0.384061	0.115883	-0.100479	0.0967281
AT2G41020	1.15114	1.21014	1.00964	1.25069	1.8285	1.92414	0.0984818	0.217012	1.77451	1.60501	2.00405	2.04064	-0.0984818	-0.217012	-0.0773236	0.0976934
AT1G60710	3.61658	3.67077	3.55975	3.59309	4.82492	4.79713	0.367351	0.0982513	4.15045	4.23159	3.96152	4.11294	-0.367351	-0.0982513	-0.141729	0.0738551
AT2G03670	1.02394	1.29447	1.26972	0.930553	0.919605	0.824495	0.585454	0.020687	1.31126	1.40365	1.67324	1.49955	-0.585454	-0.020687	0.163876	0.0653537
AT4G35620	-4.91589	-4.91589	-4.91589	-4.91589	-0.701391	-0.00427081	0.160724	0.0824698	-4.86156	-4.86156	-1.11809	-1.78013	-0.160724	-0.0824698	-0.21756	0.117814
AT2G36740	2.76565	2.70266	2.66827	2.76914	1.66988	1.8724	0.240428	0.312625	3.08477	3.01763	1.92121	2.00286	-0.240428	-0.312625	-0.106234	0.0591787
AT3G01090	2.31483	2.10429	2.12161	2.24724	3.27519	2.96521	-0.323536	0.29067	1.79612	1.9343	2.86159	2.90617	0.323536	-0.29067	-0.420049	0.0843942
AT5G43940	5.78232	5.74169	5.72862	5.69686	6.01181	5.98066	0.558196	-0.277528	4.63104	4.70098	4.8551	4.67081	-0.558196	0.277528	0.16293	0.0518374
AT4G39220	3.61309	3.86425	3.6714	3.80362	3.32516	3.39586	-0.110026	0.447837	3.45072	3.54394	3.65695	3.49014	0.110026	-0.447837	-0.220099	0.0471599
AT5G24330	-4.68488	-4.68488	-4.68488	-4.68488	0.272241	0.435798	-0.0936271	-0.0426644	-4.63055	-4.63055	-0.117286	-0.929203	0.0936271	0.0426644	0.0184685	0.073952
AT3G48540	-4.81404	-4.81404	-4.81404	-4.81404	-0.403489	-0.784458	0.0301607	0.0329066	-4.75971	-1.40779	0.185322	-0.252265	-0.0301607	-0.0329066	-0.261021	0.0839966
AT4G25800	1.28683	1.26115	1.26197	1.42671	0.415524	0.628805	0.22549	0.0774852	1.10805	0.441484	1.2109	1.3272	-0.22549	-0.0774852	-0.0420662	0.0804152
AT3G28640	0.548352	0.852361	0.792347	0.598621	-0.00805833	0.617339	0.325758	0.385427	0.792101	0.916409	0.182242	0.738083	-0.325758	-0.385427	-0.0773188	0.0585331
AT2G24030	-2.13383	-1.26948	-1.56964	-1.72325	-4.65214	-2.50101	-0.558618	0.0432116	-1.25522	-4.59781	-2.61564	-2.30663	0.558618	-0.0432116	0.324364	0.061819
AT3G23370	-1.24082	-1.73577	-2.6681	-0.865323	-0.323341	-0.25354	-0.297829	0.0120295	0.25483	-0.0365926	0.164804	0.89862	0.297829	-0.0120295	-0.0321995	0.0678088
AT3G57570	1.75261	1.80963	1.9311	1.69564	1.21609	1.28134	-0.0980362	0.00790998	1.77798	1.59015	1.27359	1.21298	0.0980362	-0.00790998	0.359834	0.053649
AT1G72490	-4.79199	-4.79199	-4.79199	-4.79199	-0.715102	-0.79032	0.22522	0.00427529	-4.73766	-4.73766	-0.843423	-1.65623	-0.22522	-0.00427529	-0.00607714	0.0622841
AT3G50640	-3.74281	-3.74281	-3.74281	-3.74281	1.60976	1.58311	-0.00363957	0.0302352	-3.68848	-3.68848	0.368062	0.275407	0.00363957	-0.0302352	0.0649331	0.0588354
AT5G52910	-6.18381	-6.18381	-6.18381	-6.18381	-0.819366	-0.350752	0.0650005	0.0403782	-6.12948	-6.12948	-1.18445	-0.707713	-0.0650005	-0.0403782	-0.169966	0.0534172
AT1G27140	-3.80111	-3.80111	-3.80111	-3.80111	2.67724	2.23131	0.25068	-0.126388	-3.74678	-3.74678	2.50583	2.57855	-0.25068	0.126388	0.359717	0.0379513
AT1G45231	0.709986	0.975921	1.12754	0.680061	0.682595	0.882946	-0.0782123	0.0252247	1.16635	1.16664	0.738082	0.557724	0.0782123	-0.0252247	-0.262156	0.0494698
AT5G22320	2.98904	3.18621	3.06152	3.21032	3.02515	3.17203	-0.0634362	0.338844	3.36338	3.56508	3.2947	3.48782	0.0634362	-0.338844	-0.132146	0.0335946
AT2G37380	-4.0971	-4.0971	-4.0971	-4.0971	-0.378981	-0.677626	-0.11024	0.000267882	-4.04277	-4.04277	-0.579023	-1.26839	0.11024	-0.000267882	0.111185	0.0473752
AT4G09340	3.40309	3.42744	3.30677	3.45729	1.72785	2.29232	-0.267525	0.122954	3.50211	3.2873	2.6733	2.39681	0.267525	-0.122954	-0.242422	0.0307793
AT3G53950	1.18247	1.14134	1.02485	1.15261	0.0429982	0.113726	0.387551	-0.0367858	1.0063	1.34713	0.348524	0.506993	-0.387551	0.0367858	0.283041	0.0193799
AT2G35060	1.50941	1.84033	1.49329	1.76173	2.19377	2.31831	-0.183864	0.101072	1.34085	0.539138	2.04145	2.07329	0.183864	-0.101072	-0.285793	0.0402517
AT5G60530	-4.61421	-4.61421	-4.61421	-4.61421	2.44918	2.5712	0	-0.00199122	-4.55988	-4.55988	1.31152	0.872776	0	0.00199122	0	0.0413196
AT5G14140	1.1976	1.37529	1.54135	0.996337	-0.130559	0.281818	-0.426883	0.0283352	1.20854	1.43615	0.732865	0.26099	0.426883	-0.0283352	-0.0681731	0.0222273
AT4G27610	3.61107	3.75902	3.80916	3.68864	3.11538	3.14599	0.417775	-0.0470592	3.5308	3.44506	2.91229	3.13073	-0.417775	0.0470592	-0.180441	0.0186723
AT3G60840	-5.41818	-5.41818	-5.41818	-5.41818	-1.3127	-1.28207	-0.171267	-0.00367782	-5.36385	-5.36385	-1.97942	-2.39752	0.171267	0.00367782	-0.0441036	0.0340276
AT2G13540	2.18726	2.48029	2.52725	2.18297	2.23471	2.23127	-0.0485758	-0.0129294	2.16377	2.2266	2.27735	2.33078	0.0485758	0.0129294	-0.136999	0.0288434
AT4G29030	-3.37696	-3.37696	-3.37696	-3.37696	1.36028	1.50435	0	-0.263809	-3.32263	-3.32263	1.85191	1.46463	0	0.263809	0	0.0266663
AT4G05190	-6.01411	-6.01411	-6.01411	-6.01411	-0.965801	-0.57982	-0.0490449	0.00734228	-5.95978	-5.95978	-1.62488	-1.96619	0.0490449	-0.00734228	-0.0310788	0.0277211
AT2G28950	-4.94733	-4.94733	-4.94733	-4.94733	-0.656151	0.186266	-0.220113	-0.0132075	-4.893	-4.893	0.489737	-0.899407	0.220113	0.0132075	0.18623	0.02451
AT1G20720	-6.56649	-6.56649	-6.56649	-6.56649	-1.35148	-1.02172	0.184797	0.0161831	-6.51216	-6.51216	-1.87398	-2.35219	-0.184797	-0.0161831	0.0592859	0.0244403
AT1G15400	4.99756	4.79348	5.10193	4.67715	2.88407	3.22578	0.241718	-0.488619	4.94373	4.87718	3.73437	3.66893	-0.241718	0.488619	0.0977664	0.00439278
AT2G44300	-3.99635	-3.99635	-3.99635	-3.99635	0.0805397	0.397666	0.0432309	0.000553488	-3.94202	-3.94202	0.0887093	-1.38911	-0.0432309	-0.000553488	0.310542	0.0204457
AT3G20150	-6.19522	-6.19522	-6.19522	-6.19522	-1.17668	-0.740206	0.0854824	0.0379545	-3.66267	-6.14089	-2.24665	-1.78526	-0.0854824	-0.0379545	-0.138447	0.0195242
AT5G49170	-3.98039	-3.98039	-3.98039	-3.98039	1.83715	1.77124	0.468984	-0.179763	-3.92606	-3.92606	1.42574	0.894723	-0.468984	0.179763	0.295773	0.0178456
AT4G16070	1.57648	1.54182	1.44272	1.72757	0.992889	1.24242	0.429711	0.210707	1.79933	1.52069	0.696951	0.70501	-0.429711	-0.210707	0.0746703	0.0113966
AT5G58770	2.0162	1.66458	2.01297	1.57554	-2.63165	-4.2294	0.00348908	-0.179054	0.361445	-1.02218	-4.17507	-3.4534	-0.00348908	0.179054	-0.154317	0.0157491
AT5G03760	-5.97378	-5.97378	-5.97378	-5.97378	0.579137	0.525842	-0.258761	0.00359049	-5.91945	-5.91945	-0.664669	-2.5393	0.258761	-0.00359049	-0.18644	0.0156309
AT2G30930	1.73138	1.80909	1.84445	1.61119	0.960921	1.62555	-0.340609	-0.439875	-4.10487	-4.10487	1.72222	-3.12402	0.340609	0.439875	0.116351	0.0114556
AT5G58010	-4.37084	-4.37084	-4.37084	-4.37084	-1.13135	-0.648095	-0.227777	0.00135332	-4.31652	-4.31652	-0.366119	-3.33566	0.227777	-0.00135332	0.393545	0.0100707
AT2G29070	0.200154	0.806553	0.444272	0.501108	0.68162	0.728431	-0.240915	0.00844659	0.582239	0.477822	0.64395	0.198487	0.240915	-0.00844659	-0.520704	0.00992293
AT1G53920	-4.77358	-4.77358	-4.77358	-4.77358	-0.36303	-0.771908	-0.0999247	0.0466051	-4.71925	-4.71925	-0.243764	-1.09175	0.0999247	-0.0466051	-0.170805	0.0080367
AT3G02930	-5.59748	-5.59748	-5.59748	-5.59748	-1.05561	-0.984743	-0.210655	0.00465651	-5.54315	-5.54315	-0.698258	-1.67221	0.210655	-0.00465651	-0.0879637	0.00775278
AT1G70430	-5.65932	-5.65932	-5.65932	-5.65932	-0.782853	-0.824704	-0.117666	0.00605645	-5.60499	-5.60499	-0.836132	-1.86809	0.117666	-0.00605645	-0.204602	0.0073275
AT1G34245	-3.79591	-3.79591	-3.79591	-3.79591	0.444604	0.619421	-0.00817504	0.0183563	-3.74158	-3.74158	0.655256	1.11196	0.00817504	-0.0183563	0.00125544	0.00698781
AT2G26760	-4.86089	-4.86089	-4.86089	-4.86089	0.772572	0.233602	-0.227668	-0.0591933	-4.80656	-4.80656	-0.558612	-2.33573	0.227668	0.0591933	-0.017631	0.00672632
AT1G69780	-4.64492	-4.64492	-4.64492	-4.64492	1.19831	0.919071	-0.51571	0.0073048	-4.59059	-4.59059	0.900233	-0.0831437	0.51571	-0.0073048	-0.439756	0.00691617
AT2G44740	-4.30735	-4.30735	-4.30735	-4.30735	1.0571	1.42742	-0.365948	-0.0591549	-4.25302	-4.25302	-0.387699	-0.382077	0.365948	0.0591549	-0.388822	0.00691764
AT2G30520	-5.26326	-5.26326	-5.26326	-5.26326	-0.0747203	0.0169325	0.155501	-0.0236905	-5.20893	-5.20893	-1.1782	-1.18624	-0.155501	0.0236905	-0.105887	0.00555935
AT1G70950	-5.14034	-5.14034	-5.14034	-5.14034	0.588097	0.139852	-0.000619421	-0.000916811	-5.08601	-5.08601	0.265785	0.22218	0.000619421	0.000916811	-0.0250192	0.00529488
AT2G27920	-5.49965	-5.49965	-5.49965	-5.49965	2.48712	2.33818	-0.00126959	0.0161476	-5.44532	-5.44532	1.02457	1.14588	0.00126959	-0.0161476	-0.000489125	0.00490894
AT3G06880	-6.23518	-6.23518	-6.23518	-6.23518	-2.51706	-1.81985	0	0.0117038	-6.18085	-6.18085	-2.00173	-2.44395	0	-0.0117038	-0.000161385	0.004481
AT4G15430	-5.63985	-5.63985	-5.63985	-5.63985	-2.30068	-1.9517	-0.218979	-0.00111386	-5.58552	-5.58552	-1.90706	-1.65195	0.218979	0.00111386	-0.239245	0.0039208
AT4G30650	-3.51478	-3.51478	-3.51478	-3.51478	2.00644	2.01053	-0.149663	0.000711913	-3.46045	-3.46045	2.12207	1.79968	0.149663	-0.000711913	-0.0372323	0.00350661
AT5G49960	-5.68382	-5.68382	-5.68382	-5.68382	-0.563698	-0.249535	0.119488	-0.0279947	-5.62949	-5.62949	-1.79368	-2.29503	-0.119488	0.0279947	0.0159361	0.00325406
AT1G13790	-5.51952	-5.51952	-5.51952	-5.51952	-1.69438	-1.26044	-0.180495	0.0134556	-0.849671	-0.560905	0.652921	0.988549	0.180495	-0.0134556	-0.342686	0.00152765
AT4G36540	-4.42662	-4.42662	-4.42662	-4.42662	2.34723	2.40962	-0.00678269	0.0179738	-4.37229	-4.37229	0.717277	0.234579	0.00678269	-0.0179738	-0.103864	0.00144342
AT3G54830	-5.64456	-5.64456	-5.64456	-5.64456	-2.45761	-2.06549	-0.0451491	0.0376357	-5.59023	-5.59023	-1.4589	-5.59023	0.0451491	-0.0376357	-0.0423466	0.000931153
AT3G24300	-4.6068	-4.6068	-4.6068	-4.6068	0.0554382	0.274512	0.060899	-0.0743539	-4.55247	-4.55247	-0.21757	-3.1614	-0.060899	0.0743539	0.458839	0.000189414
AT4G24970	-5.98125	-5.98125	-5.98125	-5.98125	-1.99369	-1.67577	0.00851699	-0.00587517	-5.92692	-5.92692	-2.50228	-1.8203	-0.00851699	0.00587517	0.00371617	-0.000181745
AT1G63100	-5.26514	-5.26514	-5.26514	-5.26514	-0.422244	-0.252183	-0.132932	0.00999044	-5.21081	-5.21081	-1.86773	-2.12938	0.132932	-0.00999044	0.000253788	-0.000193183
AT2G29680	-5.63147	-5.63147	-5.63147	-5.63147	-0.110251	-0.14591	-0.0512165	-0.00028285	-5.57714	-5.57714	-0.85591	-1.47052	0.0512165	0.00028285	0.126741	-0.000705401
AT5G16250	-3.49725	-3.49725	-3.49725	-3.49725	3.41655	3.30299	-0.127132	-0.00743034	-3.44292	-3.44292	2.58673	1.86527	0.127132	0.00743034	0.259681	-0.00274665
AT1G29660	-4.8702	-4.8702	-4.8702	-4.8702	-0.709182	-1.11366	0	-0.00790748	-4.81587	-4.81587	-0.590507	-1.48141	0	0.00790748	0	-0.00384053
AT4G30860	-5.34034	-5.34034	-5.34034	-5.34034	-0.306839	-0.553985	-0.05732	-0.00104814	-5.28601	-5.28601	-0.810524	-1.00068	0.05732	0.00104814	0.0549979	-0.00397334
AT5G08370	-5.08595	-5.08595	-5.08595	-5.08595	3.31396	3.11765	-0.000872296	0.012943	-5.03162	-5.03162	1.03025	0.357006	0.000872296	-0.012943	0.00286418	-0.00479248
AT1G74870	-4.54688	-4.54688	-4.54688	-4.54688	-0.866279	-0.79034	-0.317822	-0.00185687	-2.1942	-4.49255	-0.56996	-0.52866	0.317822	0.00185687	-0.540872	-0.00498676
AT5G11900	3.48232	3.60452	3.73265	3.4742	3.3785	3.36455	-0.157562	-0.15829	4.10957	4.17438	3.78767	3.67535	0.157562	0.15829	-0.0226477	-0.0027359
AT5G52220	-2.95959	-2.95959	-2.95959	-2.95959	0.965168	0.829965	0.278857	0	-2.90526	-2.90526	1.12547	0.28276	-0.278857	0	0.204563	-0.00863485
AT2G32990	-5.20409	-5.20409	-5.20409	-5.20409	0.0369346	0.652535	-0.215083	-0.117513	-5.14976	-5.14976	0.423847	-3.75869	0.215083	0.117513	-0.00802498	-0.00977245
AT2G36910	1.02625	0.968589	0.750121	1.06696	2.52276	2.27907	0.205862	-0.0133569	0.648797	0.709818	1.77312	2.05091	-0.205862	0.0133569	0.0152773	-0.00991464
AT3G56720	3.91292	4.05692	4.05048	3.93063	3.72508	3.81218	0.192711	-0.0460966	4.61455	4.76332	4.29118	4.31634	-0.192711	0.0460966	-0.0851986	-0.00520101
AT1G04020	-5.56382	-5.56382	-5.56382	-5.56382	0.542505	0.127931	0.636487	0.0133665	-5.50949	-5.50949	-0.0667965	-0.487971	-0.636487	-0.0133665	0.110783	-0.0131641
AT5G67610	2.64083	2.5779	2.70164	2.66807	2.66405	2.74425	-0.0376228	-0.0415926	2.63933	2.90415	2.87224	2.61481	0.0376228	0.0415926	-0.293181	-0.00920076
AT1G10550	-4.63184	-4.63184	-4.63184	-4.63184	-0.198551	-0.0755379	-0.135542	-0.0504735	-4.57751	-4.57751	-0.470678	-0.470887	0.135542	0.0504735	-0.0732291	-0.0160279
AT3G60500	2.39307	2.73611	2.76161	2.56176	2.89098	2.99278	0.222842	0.160995	2.63171	2.71946	2.90459	2.9855	-0.222842	-0.160995	-0.0424236	-0.0100168
AT1G02970	-5.28802	-5.28802	-5.28802	-5.28802	-1.04751	-1.17782	-0.335302	-0.0806484	-5.23369	-5.23369	-1.39788	-2.15226	0.335302	0.0806484	-0.0669402	-0.0165387
AT3G05740	-5.41011	-5.41011	-5.41011	-5.41011	-0.806804	-1.29991	-0.124914	0.00649004	-5.35578	-5.35578	-0.46712	-0.655902	0.124914	-0.00649004	-0.170901	-0.0174316
AT2G42260	-4.52425	-4.52425	-4.52425	-4.52425	-0.92173	-0.767706	0.0152966	0.133951	-4.46992	-4.46992	-0.439186	0.0980009	-0.0152966	-0.133951	0.130445	-0.0178222
AT5G04290	1.24151	0.778745	1.07649	1.16581	2.36243	2.38566	0.0998814	0.00157408	1.11153	1.28337	2.31561	2.55454	-0.0998814	-0.00157408	0.206508	-0.0165923
AT1G17580	2.22427	2.52833	2.56954	2.32023	1.48219	1.45486	-0.147406	-0.0476556	2.3312	1.94005	1.00291	1.09518	0.147406	0.0476556	-0.184022	-0.0173876
AT3G26890	3.38262	3.13642	3.26817	3.37216	3.67579	3.65715	-0.261417	0.0534297	2.93011	2.67076	2.81064	2.99612	0.261417	-0.0534297	-0.178124	-0.01676
AT1G52750	-5.17332	-5.17332	-5.17332	-5.17332	-0.0958545	0.0952086	-0.0873834	-0.00375651	-5.11899	-5.11899	-1.11454	-5.11899	0.0873834	0.00375651	-0.0071248	-0.0283601
AT1G29025	-5.14136	-5.14136	-5.14136	-5.14136	1.99312	2.3874	-0.000403641	-0.00852516	-5.08703	-5.08703	1.75353	-3.37694	0.000403641	0.00852516	-0.00237546	-0.0321171
AT1G26680	-5.76562	-5.76562	-5.76562	-5.76562	0.668336	0.392225	-0.0107287	0.0421264	-5.71129	-5.71129	-2.41079	-2.47278	0.0107287	-0.0421264	-0.0335365	-0.0317218
AT2G47240	1.51555	1.45753	1.55376	1.29892	1.93204	1.82765	-0.0694788	0.0812847	1.11312	0.700604	1.00407	0.703579	0.0694788	-0.0812847	-0.0607807	-0.0309973
AT3G54300	3.77475	3.88361	3.92169	3.74235	2.97156	3.03224	-0.439718	0.227401	3.62389	3.79292	3.26449	3.05109	0.439718	-0.227401	-0.169318	-0.0185747
AT5G16720	-5.03827	-5.03827	-5.03827	-5.03827	-0.319422	-0.0969629	-0.192071	-0.0137361	-4.98394	-4.98394	0.213982	0.660097	0.192071	0.0137361	-0.469767	-0.0352455
AT3G28550	-5.43877	-5.43877	-5.43877	-5.43877	4.43001	4.00336	-0.00147615	0.0300949	-5.38444	-5.38444	2.54893	-5.38444	0.00147615	-0.0300949	-0.000759727	-0.040422
AT1G59520	1.55948	1.98931	1.38289	2.03644	2.73979	2.53454	-0.178505	0.0947613	1.69156	1.47989	2.18438	2.06351	0.178505	-0.0947613	-0.0281294	-0.0390645
AT2G35190	-5.13055	-5.13055	-5.13055	-5.13055	2.56327	2.61353	-0.429667	0.0023034	-5.07622	-5.07622	1.97481	1.83196	0.429667	-0.0023034	-0.330256	-0.047854
AT1G44110	-5.02109	-5.02109	-5.02109	-5.02109	-0.339737	0.0865512	-0.544489	0.0245336	-4.96676	-4.96676	-1.2883	-1.83105	0.544489	-0.0245336	-0.411852	-0.0564324
AT2G38760	-4.43669	-4.43669	-4.43669	-4.43669	-0.331203	-0.407104	-0.29476	-0.0103394	-4.38236	-4.38236	-0.351624	-4.38236	0.29476	0.0103394	-0.266327	-0.0588217
AT1G70230	-4.55537	-4.55537	-4.55537	-4.55537	0.235659	-0.098343	-0.0573984	0.0164435	-4.50104	-4.50104	-0.419138	-2.20987	0.0573984	-0.0164435	0.0537745	-0.0604616
AT1G66740	3.94668	3.60629	3.64605	3.72512	2.77199	2.73099	-0.268225	0.360889	3.63207	3.6867	3.14152	3.28578	0.268225	-0.360889	-0.406332	-0.0299995
AT1G16920	1.42209	0.788986	0.365267	1.7024	4.44747	4.46997	-0.164449	0.0968282	1.93994	1.40927	4.37548	4.31876	0.164449	-0.0968282	0.200979	-0.0408099
AT5G44010	-5.20065	-5.20065	-5.20065	-5.20065	-0.597337	-0.644348	-0.202829	0.0944682	-5.14632	-5.14632	-1.34063	-1.27537	0.202829	-0.0944682	-0.270853	-0.0672637
AT3G23880	-3.94674	-3.94674	-3.94674	-3.94674	2.682	2.60674	-0.0273717	0.0243766	-3.89241	-3.89241	2.85613	1.77023	0.0273717	-0.0243766	-0.0471024	-0.0707419
AT5G14330	-3.37172	-3.37172	-3.37172	-3.37172	2.27153	2.42932	-0.0971433	-0.137034	-3.31739	-3.31739	2.78841	-3.31739	0.0971433	0.137034	0.160788	-0.0812224
AT5G55520	-5.34836	-5.34836	-5.34836	-5.34836	-0.984382	-0.717291	-0.255903	0.0665838	-5.29403	-5.29403	-1.5827	-2.51965	0.255903	-0.0665838	0.0335785	-0.082663
AT1G70830	-4.41394	-4.41394	-4.41394	-4.41394	3.88436	4.03415	0	0.0298498	-4.35961	-4.35961	0.67906	-1.2239	0	-0.0298498	0.115093	-0.035146
AT4G34580	-5.51517	-5.51517	-5.51517	-5.51517	-1.32716	-0.728817	-0.0802684	0.0834397	-5.46084	-5.46084	-0.755842	-5.46084	0.0802684	-0.0834397	0.000642674	-0.0998033
AT1G24090	2.63097	2.88502	2.83434	2.68056	0.0248585	0.205414	-0.0993018	0.111863	1.73603	1.55549	-0.0423498	0.0908684	0.0993018	-0.111863	0.0672638	-0.0942249
AT4G33120	-5.13159	-5.13159	-5.13159	-5.13159	0.879722	1.00075	-0.0159103	-0.0157308	-5.07726	-5.07726	-0.372255	-1.37591	0.0159103	0.0157308	0.0166136	-0.112609
AT5G40370	5.92652	5.82607	5.88031	5.87055	4.27232	4.57235	-0.157029	-0.0169127	5.5352	5.9311	4.54154	4.42172	0.157029	0.0169127	-0.567085	-0.0587625
AT1G54270	4.50225	4.51895	4.52573	4.31454	4.68114	4.44832	-0.358526	0.324168	4.26812	4.24534	4.86485	4.64407	0.358526	-0.324168	-0.427246	-0.0621386
AT1G80100	-3.93613	-3.93613	-3.93613	-3.93613	-0.416173	-0.283439	0	-0.104928	-3.88181	-3.88181	0.612693	0.744153	0	0.104928	0	-0.111691
AT5G03553	-3.49885	-3.49885	-3.49885	-3.49885	1.06379	1.36706	0	0.0640877	-3.44452	-3.44452	0.391288	-0.539385	0	-0.0640877	0	-0.119221
AT4G18460	-3.98611	-3.98611	-3.98611	-3.98611	0.656751	1.05454	-0.0621222	-0.000543995	-3.93178	-3.93178	-0.588702	-0.194882	0.0621222	0.000543995	-0.0163924	-0.117365
AT2G41790	2.41127	2.40984	2.57949	2.36716	2.51153	2.46068	-0.0650061	-0.316061	2.22137	2.21266	1.89982	1.88781	0.0650061	0.316061	0.30327	-0.0967169
AT3G17580	-3.25522	-3.25522	-3.25522	-3.25522	2.46399	1.77165	0	0.0588151	-3.20089	-3.20089	2.02004	1.38663	0	-0.0588151	0	-0.114672
AT2G36470	-0.622318	-0.177446	-0.11338	-0.857873	-0.354041	-0.00736977	0.126161	-0.0196521	0.809119	0.460018	0.322886	0.169692	-0.126161	0.0196521	0.0144316	-0.0861304
AT3G54790	0.625924	0.507837	0.382782	0.839896	1.54801	1.56032	0.0735961	0.0508612	-0.0626588	0.543073	2.11097	2.07958	-0.0735961	-0.0508612	-0.126999	-0.111966
AT1G18370	-5.95055	-5.95055	-5.95055	-5.95055	-0.977826	-0.65879	0.0161643	0.0769185	-5.89622	-5.89622	-2.1213	-2.81479	-0.0161643	-0.0769185	-0.146757	-0.139637
AT1G47550	4.29953	4.3179	4.31783	4.21949	2.7749	2.76537	0.277727	-0.141899	4.12054	3.9214	2.81738	2.67442	-0.277727	0.141899	0.000520256	-0.0778948
AT5G60620	3.18035	3.19925	3.20881	3.04094	3.21388	3.05397	-0.122705	0.0795072	3.1942	3.03761	3.00932	2.88407	0.122705	-0.0795072	-0.316671	-0.0917918
AT5G01270	1.79134	1.65154	1.78633	1.83141	2.16507	1.91829	0.279195	0.0339288	2.17995	2.07793	1.98665	2.23093	-0.279195	-0.0339288	0.186063	-0.115957
AT1G06850	-4.41648	-4.41648	-4.41648	-4.41648	1.98325	1.73502	0.117591	-0.0342375	-4.36216	-4.36216	0.968635	0.408046	-0.117591	0.0342375	0.305259	-0.153804
AT1G49975	-4.16325	-4.16325	-4.16325	-4.16325	1.97801	1.87606	0.170032	0.0362904	-4.10892	-4.10892	2.38479	1.94762	-0.170032	-0.0362904	0.0600032	-0.141422
AT5G49270	-5.05361	-5.05361	-5.05361	-5.05361	-0.410752	0.0540306	0.00392196	-0.260781	-4.99928	-4.99928	-0.867954	-4.99928	-0.00392196	0.260781	0.162704	-0.162312
AT5G59090	-5.5832	-5.5832	-5.5832	-5.5832	-0.477161	-0.556333	-0.00437741	-0.0666759	-5.52887	-5.52887	-1.32645	-4.54802	0.00437741	0.0666759	0.000937038	-0.173965
AT5G25830	-4.41987	-4.41987	-4.41987	-4.41987	1.51384	1.44452	0.20375	-0.0273778	-4.36554	-4.36554	2.23293	2.56585	-0.20375	0.0273778	0.299441	-0.142341
AT5G45950	-5.07149	-5.07149	-5.07149	-5.07149	1.15685	0.713265	-0.000101479	-0.052796	-5.01716	-5.01716	0.740814	-1.14621	0.000101479	0.052796	-1.15633e-05	-0.170771
AT1G19830	-3.38044	-3.38044	-3.38044	-3.38044	-0.304687	0.441401	-0.158313	0.0204061	-3.32611	-3.32611	0.624289	-0.0876011	0.158313	-0.0204061	0.0870455	-0.173882
AT3G49310	2.11186	1.95364	1.80083	2.07627	2.58956	2.60198	0.255222	0.0514853	1.63563	2.46764	2.77578	2.49036	-0.255222	-0.0514853	-0.0765245	-0.109482
AT4G12730	-4.53989	-4.53989	-4.53989	-4.53989	4.49973	4.11047	-0.339301	-0.241224	-4.48557	-4.48557	4.26083	1.86293	0.339301	0.241224	0.289827	-0.177994
AT4G29690	-4.40457	-4.40457	-4.40457	-4.40457	3.80433	3.40336	-0.0463797	-0.128025	-4.35024	-4.35024	2.52338	2.15079	0.0463797	0.128025	0.219726	-0.185066
AT3G07810	1.14517	0.939153	0.887727	1.22913	3.34651	3.54865	-0.231918	-0.00666553	0.450431	1.231	2.96181	3.01956	0.231918	0.00666553	-0.335472	-0.163014
AT5G20710	-5.57487	-5.57487	-5.57487	-5.57487	0.67923	0.61424	0.210465	-0.135392	-5.52054	-5.52054	-1.31812	-2.23326	-0.210465	0.135392	0.259007	-0.167358
AT3G08940	3.95836	4.03612	4.15044	3.89048	2.67803	2.2852	-0.0830944	-0.0585495	3.85736	3.6331	2.19546	1.00413	0.0830944	0.0585495	0.223601	-0.158211
AT3G25410	2.66126	2.43544	2.54064	2.65742	2.63089	2.34526	-0.241626	-0.0212387	2.13985	2.02628	2.7481	2.69208	0.241626	0.0212387	-0.103664	-0.101994
AT1G06090	-5.23085	-5.23085	-5.23085	-5.23085	-0.182541	0.0493433	0	-0.130244	-5.17652	-5.17652	-1.37083	-2.98432	0	0.130244	0	-0.197657
AT4G31470	-3.60382	-3.60382	-3.60382	-3.60382	0.186515	-0.271297	-0.0653945	-0.102043	-3.54949	-3.54949	0.193982	-0.996582	0.0653945	0.102043	0.0327594	-0.203968
AT1G19580	2.751	2.79801	2.66213	2.83845	2.68831	2.73821	0.103058	-0.156896	2.59033	2.8848	3.20452	3.26802	-0.103058	0.156896	-0.0718786	-0.12484
AT5G09760	2.14521	1.68769	1.94796	1.92603	1.90029	1.67233	0.13224	-0.049153	1.24862	1.43937	1.91162	1.95322	-0.13224	0.049153	0.343658	-0.191273
AT2G45140	4.55947	4.70363	4.62399	4.4836	3.5875	3.35172	0.11006	0.0294927	4.43549	4.44727	3.59717	3.39223	-0.11006	-0.0294927	-0.359123	-0.118733
AT3G16240	-4.40713	-4.40713	-4.40713	-4.40713	2.25568	2.6177	0.0464024	-0.366959	-4.3528	-4.3528	5.18469	0.364985	-0.0464024	0.366959	0.234496	-0.193446
AT3G54040	-4.59636	-4.59636	-4.59636	-4.59636	-0.23238	-0.409796	-0.0158737	0.0230984	-4.54203	-4.54203	0.0615566	-3.56117	0.0158737	-0.0230984	0.0642032	-0.218564
AT3G57950	-3.4599	-3.4599	-3.4599	-3.4599	-0.120737	0.976429	-0.304026	0.346684	-3.40557	-3.40557	0.272888	-0.380547	0.304026	-0.346684	0.0875955	-0.138093
AT5G66230	-5.2438	-5.2438	-5.2438	-5.2438	0.155703	0.126447	-0.125789	-0.0658556	-5.18947	-5.18947	-1.35366	-1.08285	0.125789	0.0658556	0.0282789	-0.21396
AT3G23280	2.59691	2.97921	2.8706	2.77395	3.05181	2.99283	0.174351	0.226639	2.83797	2.67944	2.50586	2.42835	-0.174351	-0.226639	-0.262964	-0.17372
AT1G65310	-4.18829	-4.18829	-4.18829	-4.18829	2.10362	2.1081	0	0.0826309	-4.13396	-4.13396	0.571042	-1.66313	0	-0.0826309	0	-0.239038
AT1G22660	1.49933	1.27502	1.3267	1.42923	1.87594	1.65983	0.056136	0.0670663	1.93762	1.51751	1.86873	1.86602	-0.056136	-0.0670663	-0.0925139	-0.212536
AT3G12090	-4.45	-2.19542	-2.1066	-4.45	-0.624862	0.269396	-0.0243126	-0.267885	-4.39567	-4.39567	-1.23099	-0.372981	0.0243126	0.267885	0.155678	-0.285145
AT1G52190	-5.83575	-5.83575	-5.83575	-5.83575	-1.1544	-0.795104	0	0.18127	-5.78142	-5.78142	0.504301	-2.69999	0	-0.18127	0.00506131	-0.265969
AT4G38790	4.17304	3.91579	4.05987	3.90204	3.55524	3.96811	0.38885	0.0428829	4.31625	4.54731	3.98292	3.81304	-0.38885	-0.0428829	0.086658	-0.152866
AT4G13210	-5.42704	-5.42704	-5.42704	-5.42704	-0.803821	-0.673778	-0.00222123	-0.116861	-5.37271	-5.37271	-0.975877	-1.94828	0.00222123	0.116861	-0.00200188	-0.243823
AT5G17060	1.41781	1.0521	1.16181	1.15403	1.64406	1.25382	-0.532103	0.205573	1.30291	1.15586	1.511	1.0672	0.532103	-0.205573	-0.336072	-0.210794
AT3G56060	-5.36997	-5.36997	-5.36997	-5.36997	-0.017401	0.0850458	-0.0360027	-0.0543682	-5.31564	-5.31564	-0.729673	-2.76273	0.0360027	0.0543682	0.171896	-0.307857
AT5G14970	3.84469	3.70276	3.7702	3.79435	3.56969	3.63496	0.549596	-0.184279	3.39449	3.42921	3.25705	3.1926	-0.549596	0.184279	0.0319513	-0.150582
AT1G66280	-5.45041	-5.45041	-5.45041	-5.45041	4.22453	4.17377	0	0.0558981	-5.39608	-5.39608	1.62576	1.8633	0	-0.0558981	0.000104093	-0.290494
AT1G78860	-4.40542	-4.40542	-4.40542	-4.40542	-0.615086	0.150876	0.213576	-0.0931691	-4.35109	-4.35109	1.44568	-0.723595	-0.213576	0.0931691	0.262742	-0.313273
AT1G11600	-4.60977	-4.60977	-4.60977	-4.60977	2.14616	1.7757	-0.096934	-0.15152	-4.55544	-4.55544	1.08797	-1.47401	0.096934	0.15152	0.307181	-0.1484
AT5G17330	-5.70792	-5.70792	-5.70792	-5.70792	3.17949	3.13759	-0.00224186	0.157423	-5.65359	-5.65359	1.95716	-0.768016	0.00224186	-0.157423	0.00802975	-0.305655
AT1G67760	-3.79069	-3.79069	-3.79069	-3.79069	-0.228857	-0.329631	-0.330375	-0.179572	-3.73636	-3.73636	-0.0250231	-0.0714632	0.330375	0.179572	0.171988	-0.35687
AT1G44830	-3.44834	-3.44834	-3.44834	-3.44834	0.766158	1.06907	-0.317252	0.1435	-3.39401	-3.39401	1.39038	0.411466	0.317252	-0.1435	0.0624415	-0.18139
AT1G06350	-4.34079	-4.34079	-4.34079	-4.34079	3.64982	3.41588	0	-0.0714826	-4.28646	-4.28646	3.51383	3.14553	0	0.0714826	0	-0.349067
AT2G39310	-5.14085	-5.14085	-5.14085	-5.14085	2.60839	2.5713	0.00893564	-0.0372381	-5.08652	-5.08652	2.36309	0.0592279	-0.00893564	0.0372381	0.0242638	-0.335379
AT4G12520	-3.46155	-3.46155	-3.46155	-3.46155	2.86113	3.44787	0.0308402	-0.0620735	-3.40722	-3.40722	3.4518	-3.40722	-0.0308402	0.0620735	0.417554	-0.354024
AT5G49800	-4.51398	-4.51398	-4.51398	-4.51398	0.474174	0.567233	0	0.0418872	-4.45965	-4.45965	-0.0831715	-0.104027	0	-0.0418872	0.0856359	-0.293597
AT2G43860	-4.42241	-4.42241	-4.42241	-4.42241	0.420491	-0.260849	0	-0.164128	-4.36808	-4.36808	-1.2034	-1.12957	0	0.164128	0	-0.417909
AT1G29280	-4.37521	-4.37521	-4.37521	-4.37521	2.59409	2.07364	-0.433408	-0.23394	-4.32088	-4.32088	1.74734	1.38725	0.433408	0.23394	-0.0370758	-0.25316
AT4G19640	4.28864	4.40116	4.31609	4.25964	3.91651	3.92793	-0.119532	0.109811	4.19082	4.1673	3.54758	3.58303	0.119532	-0.109811	-0.340622	-0.262207
AT2G33790	-4.49163	-4.49163	-4.49163	-4.49163	0.00778558	0.045355	0	0.282862	-4.4373	-4.4373	-0.935476	-1.15002	0	-0.282862	0.0166457	-0.250768
AT1G62980	-4.40115	-4.40115	-4.40115	-4.40115	-0.881184	0.248027	0	-0.179075	-4.34682	-4.34682	0.325165	-4.34682	0	0.179075	4.98281e-05	-0.349183
AT2G31350	5.25076	5.30165	5.26532	5.25724	4.00111	4.02825	-0.193355	0.18344	5.28928	4.99903	4.10214	4.02718	0.193355	-0.18344	-0.40325	-0.290263
AT5G03795	4.50618	4.3383	4.43517	4.22122	1.75057	1.58996	-0.137795	-0.350097	4.5891	4.42328	2.28498	2.41933	0.137795	0.350097	-0.124274	-0.270267
AT2G44680	3.49589	3.2991	3.12272	3.48646	3.82901	3.92691	-0.160587	0.0185251	3.45362	3.25233	3.8544	3.82011	0.160587	-0.0185251	-0.183581	-0.378361
AT3G46280	-5.28431	-5.28431	-5.28431	-5.28431	1.57596	1.47067	-0.00914704	-0.214015	-5.22998	-5.22998	0.173016	-5.22998	0.00914704	0.214015	0.193364	-0.381608
AT1G16390	-4.63839	-4.63839	-4.63839	-4.63839	1.49595	1.25666	-0.172316	-0.287199	-4.58406	-4.58406	0.24594	-4.58406	0.172316	0.287199	0.277333	-0.322847
AT4G01950	-4.95552	-4.95552	-4.95552	-4.95552	1.06333	0.787704	-0.0660696	0.106625	-4.90119	-4.90119	-0.58754	-3.05465	0.0660696	-0.106625	0.228073	-0.295946
AT2G05380	-4.26561	-4.26561	-4.26561	-4.26561	3.02019	3.86738	0	0.00314454	-4.21128	-4.21128	1.5388	-2.82022	0	-0.00314454	0	-0.381944
AT1G54890	-4.46319	-4.46319	-4.46319	-4.46319	0.237034	0.535721	-0.0509262	-0.281429	-4.40886	-4.40886	0.465361	-4.40886	0.0509262	0.281429	0.0230452	-0.58568
AT3G47380	-3.62891	-3.62891	-3.62891	-3.62891	0.327585	0.428048	0	-0.209374	-3.57458	-3.57458	1.28505	1.37299	0	0.209374	0.0828911	-0.397081
AT1G65340	-4.24571	-4.24571	-4.24571	-4.24571	2.54584	2.71896	0	0.384849	-4.19138	-4.19138	3.66693	3.3477	0	-0.384849	0	-0.490527
AT3G54770	-4.87884	-4.87884	-4.87884	-4.87884	1.90389	1.59053	-0.196513	-0.0547985	-4.82451	-4.82451	0.214158	-1.49005	0.196513	0.0547985	-0.0731496	-0.585535
AT3G58120	-4.99692	-4.99692	-4.99692	-4.99692	2.33498	1.85894	-0.221972	-0.081637	-4.94259	-4.94259	1.32667	0.818306	0.221972	0.081637	0.247876	-0.406698
AT1G12560	-4.20015	-4.20015	-4.20015	-4.20015	0.34172	0.812803	-0.01697	-0.097023	-4.14582	-4.14582	0.757139	-4.14582	0.01697	0.097023	0.0323765	-0.595195
AT5G62280	-4.14085	-4.14085	-4.14085	-4.14085	0.175003	0.336589	-0.00108932	-0.221095	-4.08652	-4.08652	0.773111	-2.52714	0.00108932	0.221095	0.120756	-0.56984
AT2G35750	3.76158	3.14164	3.25125	3.69251	4.5452	4.52836	0.185291	-0.468967	3.46913	4.10647	5.10417	4.92975	-0.185291	0.468967	-0.0835781	-0.390782
AT3G61260	6.76569	6.84686	6.86674	6.8273	5.00483	5.04327	0.132607	-0.778273	6.82462	6.57971	5.63854	5.74214	-0.132607	0.778273	-0.431017	-0.682804
AT2G38465	7.93093	7.83506	8.05643	7.89891	5.95248	6.06212	0.254572	-0.879264	7.66062	7.77045	6.38027	6.54221	-0.254572	0.879264	-0.0772124	-0.801085

## Sheet: Cvi-specific FH>AR
Supplementary Dataset S12. Quantification of expression levels and enrichment of H3K4me3 and H3K9me3 in DEGs shared between Col and Cvi or specific to Cvi during the FH-to-AR transition.
Cvi specifically downregulated genes during the FH-to-AR transition.
	Col								Cvi
	Expression (Row Z-score)						Enrichment (Log2(AR+1/FH+1))		Expression (Row Z-score)						Enrichment (Log2(AR+1/FH+1))
GeneID	FH_#1	FH_#2	AR_#1	AR_#2	GS_#1	GS_#2	H3K4me3	H3K9me3	FH_#1	FH_#2	AR_#1	AR_#2	GS_#1	GS_#2	H3K4me3	H3K9me3
AT1G17710	-0.972559	0.516233	-0.972559	1.27952	-0.972559	1.12192	-0.0496899	0.265668	1.36227	1.35129	-0.877844	-0.877844	-0.0800298	-0.877844	-0.357874	-0.57071
AT3G44735	1.64804	0.297153	-1.17474	0.712061	-0.417434	-1.06508	-0.0524881	0	1.77424	0.856798	-1.13723	-0.618429	-0.265842	-0.609543	-0.216094	-0.16175
AT3G20210	-0.254509	-1.14334	-0.872914	-0.439515	1.35096	1.35932	-0.0208487	-0.0322417	0.863386	0.388792	-1.64697	-1.11709	0.74855	0.763331	-0.0148647	-0.0367367
AT2G31751	0.0326394	-0.157289	0.00947403	-0.833471	2.02826	-1.07962	-0.00267103	-0.0182937	1.64502	0.924069	-0.613843	-1.37693	-0.285571	-0.292747	0.0144585	0.0236905
AT4G18195	0.661495	0.267264	0.880073	0.948286	-1.46903	-1.28809	0	-0.000860033	1.55042	1.20227	-0.409102	-1.09778	-0.656432	-0.589379	0	3.79728e-05
AT2G26020	0	0	0	0	0	0	0	-0.135222	1.39137	1.11597	0.244441	-0.565623	-1.2502	-0.935964	-0.00428912	-0.369373
AT1G09583	0	0	0	0	0	0	0.0190133	-0.00520243	1.39988	1.09712	0.0859612	-1.46217	-0.738185	-0.382616	-0.597503	-0.488141
AT1G08447	0	0	0	0	0	0	-0.00806303	-0.144036	1.53627	1.23982	-0.815142	-0.330668	-0.815142	-0.815142	0.0290097	0.212773
AT3G15270	0.819901	0.957223	0.673844	0.290483	-1.61079	-1.13066	-0.363713	-0.176676	1.38517	1.41962	-0.453036	-0.759435	-0.886406	-0.705906	-0.0259747	-0.05907
AT5G15537	0.811928	0.648168	0.59031	0.76855	-1.34522	-1.47373	-0.0116877	-0.0209189	1.55044	0.89342	-0.140047	-1.55549	-0.57264	-0.175684	0.0401779	0.0898791
AT1G19180	0.629684	1.1096	0.369519	0.634468	-1.18402	-1.55926	-0.675656	-0.833905	1.59122	0.911258	-0.234396	-1.31863	-0.0313374	-0.918112	-0.805015	-1.07922
AT4G27180	-1.2767	-0.176946	-0.90947	-0.261141	1.31712	1.30713	-0.475068	-0.0164347	0.964077	0.648819	-1.40051	-1.40569	0.586254	0.607048	-0.417602	-0.197122
AT1G79330	0	0	0	0	0	0	-0.225846	-0.0310947	1.41204	1.41638	-0.707106	-0.707106	-0.707106	-0.707106	-0.284878	-0.0578767
AT4G31830	0.855404	0.740914	0.644668	0.571415	-1.51208	-1.30032	0.734955	-1.2845	1.28455	1.14926	-0.0269547	0.0307291	-1.38692	-1.05067	0.496603	-1.1481
AT1G03880	0.762565	0.635677	0.745237	0.682445	-1.39917	-1.42675	-0.808852	-1.19053	0.92883	0.807454	0.499206	0.563842	-1.39546	-1.40387	-0.352012	-1.50268
AT3G26330	0.827291	0.744199	0.564535	0.683156	-1.37448	-1.4447	-0.288072	-0.909094	1.35223	1.09994	-0.0225759	0.00329413	-1.24457	-1.18832	-0.239972	-1.03967
AT3G49570	-0.231996	-0.637804	0.232549	1.95786	-1.28484	-0.0357664	-0.585644	-1.47815	1.53453	1.18362	-1.04345	-0.910256	-0.250465	-0.513975	0.130976	-1.98138
AT5G11740	-0.902065	-0.49681	2.11465	0.0321552	-0.679733	-0.0681956	-0.254883	-1.82628	1.24182	0.488761	-1.45381	-1.24591	0.688928	0.280205	-0.177836	-1.83194
AT2G43290	-0.477753	0.294139	-1.99612	0.721406	0.487339	0.970988	0.279799	-0.522098	0.970368	0.807929	-1.19194	-1.47332	0.90224	-0.0152861	-0.261344	-0.775692
AT1G73010	0.664675	0.883444	0.505364	0.753962	-1.32307	-1.48437	-1.35219	-0.552279	1.45672	1.25412	-0.307724	-0.42837	-1.18375	-0.791	-0.971966	-1.60689
AT3G60290	1.12021	0.862134	0.391539	0.353529	-1.40947	-1.31794	-0.86954	-0.183733	1.64799	1.10398	-0.349126	-0.727286	-0.911092	-0.764472	-0.788533	-0.374952
AT1G75730	-0.826817	-0.0161242	-1.40596	-0.29447	1.17595	1.36742	-0.343332	0.0565376	0.98228	-0.235795	-1.35717	-1.2137	0.898919	0.925467	-0.499952	-0.0310289
AT2G34930	0.804638	0.698231	0.657815	0.66448	-1.41258	-1.41258	0.00706547	0.0194383	1.51874	1.30426	-0.70575	-0.70575	-0.70575	-0.70575	0.300085	0.0540553
AT1G77100	0.62407	0.660723	0.730833	0.762951	-1.70355	-1.07503	-0.0891023	-0.555638	1.28861	1.1949	0.0496962	-0.129197	-1.24016	-1.16385	0.299887	-0.81035
AT1G79110	-0.957405	-1.33364	0.191528	-0.385537	1.36844	1.11661	-0.100793	-0.239694	0.417704	0.276796	-1.89471	-0.657508	0.905186	0.952529	-0.0254741	-0.714411
AT5G04380	0.775516	0.639393	0.754783	0.655383	-1.41254	-1.41254	-0.605341	-0.572602	1.19455	0.966894	0.349818	0.0905095	-1.05288	-1.54889	-0.523627	-1.15444
AT4G39675	0.836345	0.621767	0.672336	0.688388	-1.49631	-1.32252	-0.955018	-0.951698	1.28252	0.914514	0.180041	0.209452	-1.07251	-1.51402	-0.873681	-1.81937
AT1G58180	0.83449	0.940052	0.414918	0.598805	-1.42573	-1.36253	-0.435771	-0.0677754	1.26858	1.04376	-1.69731	-0.442974	0.237526	-0.409586	-0.461484	-0.181848
AT1G22710	-0.6881	-0.690942	-0.103033	-1.19495	1.45551	1.22152	-0.321332	-0.33904	0.740008	-0.42379	-1.2375	-1.20565	0.949785	1.17715	-0.0350044	-0.536826
AT1G01250	0.760619	0.731145	0.689633	0.642048	-1.4928	-1.33065	-0.0224155	-1.2836	1.49727	1.29721	-0.41101	-0.797369	-0.712885	-0.873214	0.4767	-1.27864
AT5G14810	-1.31092	-0.712336	0.0694457	-0.625104	1.45237	1.12655	-0.158603	0.0460232	1.39676	1.1274	-0.436325	-1.47115	-0.649818	0.0331299	-0.354906	-0.328021
AT1G52890	0.29685	0.450576	0.944634	1.03355	-1.49289	-1.23272	-0.365223	-0.532628	1.55661	1.23706	-0.552391	-0.919838	-0.555075	-0.766363	-0.445165	-0.977215
AT1G53690	0.947069	-0.18083	-1.92701	1.15494	0.110355	-0.104517	-0.620602	0.121708	1.60474	0.762377	-0.579483	-1.57196	-0.0257483	-0.189921	-0.633075	-0.676014
AT3G28150	-0.529727	-1.66249	1.58705	0.649579	0.0609667	-0.105378	-0.505892	-0.0365682	1.49439	1.32929	-0.764283	-0.698121	-0.710019	-0.651264	-0.417264	-0.269549
AT5G54260	0.184785	1.94363	0.00849102	-0.260773	-1.36241	-0.513729	-0.0923502	0.01691	1.84189	0.523536	-0.671706	-1.05854	-0.846712	0.211531	-0.257487	0.0580355
AT3G56870	0.281305	0.110778	-0.0554487	-1.97633	0.247431	1.39227	-0.514957	-0.00416501	1.43428	0.733666	-1.19074	-1.34905	-0.0350455	0.406889	-0.373868	-0.0453029
AT1G51630	-0.726203	-0.355147	-1.0563	-0.620693	1.52276	1.23558	-0.310218	0.312097	0.580695	0.180124	-1.48712	-1.22702	1.02916	0.924159	-0.521294	-0.230722
AT5G48850	-0.287374	0.0695871	0.794219	1.66347	-1.17516	-1.06474	-0.440516	-0.251839	1.07284	0.865594	-1.49188	-1.24273	0.318384	0.477799	-0.731558	-0.354913
AT3G00800	0.578928	0.25598	1.43433	0.317246	-1.51279	-1.0737	-1.30553	-0.169721	1.73044	0.933293	-0.738573	-0.22404	-0.636147	-1.06497	-1.1934	-0.684708
AT1G08630	1.1027	0.832352	0.17129	0.605751	-1.44886	-1.26324	-0.0360658	0.00198406	1.5681	1.01182	0.0827185	-0.575444	-1.06715	-1.02004	-0.251646	0.00584234
AT3G05540	0	0	0	0	0	0	0	-0.186764	1.56863	1.13972	-0.469754	-1.22878	-0.503735	-0.506081	-0.822822	-0.360293
AT4G01610	-0.736175	-0.66708	-1.00057	-0.377864	1.37989	1.4018	-0.438247	-0.0455162	-0.223519	-0.42063	-1.09824	-0.958435	1.32658	1.37425	-0.525277	-0.319592
AT2G22990	0.684862	0.619012	0.711814	0.801283	-1.53377	-1.2832	-0.397917	-0.0277787	1.35261	1.08079	-0.0707009	-0.0445419	-0.766398	-1.55176	-0.613029	-0.35407
AT5G57240	-1.15809	-0.897105	-0.763389	0.316335	1.10871	1.39354	-0.523851	-0.0428549	1.19901	1.23231	-0.755139	-1.54144	0.142911	-0.277651	-0.284598	-0.437139
AT3G02480	-0.619555	-0.824424	-0.770138	-0.604719	1.45819	1.36065	-0.31151	-0.628046	0.268706	0.394951	-1.35131	-1.35126	0.875787	1.16313	-0.159057	-0.660423
AT5G45630	0.276876	0.246005	1.05424	1.08472	-1.45755	-1.2043	-0.338529	-1.33414	1.03601	1.14191	0.48512	-0.0721533	-1.40912	-1.18176	-0.379581	-1.61939
AT4G19380	0.801095	0.695415	0.659494	0.669439	-1.41272	-1.41272	-0.00168789	-0.273324	1.40629	1.02785	0.0429145	-0.0450662	-1.26464	-1.16735	0.0499747	-0.326298
AT5G66310	-1.60625	-1.10786	0.774192	0.177507	0.947014	0.815402	-0.122327	0.000589174	0.889016	0.301519	-1.13596	-1.61555	0.779483	0.781494	-0.0133363	-0.0637877
AT5G45830	0.75893	0.727566	0.677053	0.662461	-1.45911	-1.36689	0.354954	-1.34561	1.07013	1.08835	0.29603	0.196713	-1.44703	-1.20419	-0.0375188	-1.41404
AT1G72150	-0.883221	-1.24267	-0.821074	0.900147	0.8037	1.24312	0.015606	-0.689463	0.347049	-0.128591	-1.02961	-1.45567	1.3729	0.893923	0.155994	-0.434359
AT5G42100	-0.343045	-0.758972	-1.34989	-0.137011	1.53328	1.05563	0.112611	-0.312438	0.0608434	0.0575769	-0.995855	-1.48248	1.27714	1.08278	0.333739	-0.591197
AT4G22755	0.658631	0.703775	0.726958	0.738186	-1.41377	-1.41377	-0.478176	-0.285126	0.935541	0.842087	0.525949	0.489176	-1.39638	-1.39638	-0.0601316	-0.494178
AT5G03210	0.574727	0.586404	0.860328	0.792071	-1.41902	-1.39451	-0.403777	-1.63571	0.887573	0.882302	0.565447	0.457439	-1.44648	-1.34628	-0.128758	-1.37103
AT1G64010	-0.660322	0.250454	-0.417031	2.05787	-1.02467	-0.206295	-0.0104033	-0.0590488	1.18677	1.55684	-0.505954	-0.548501	-0.540947	-1.1482	0.101539	0.138003
AT5G17310	0.747007	0.777848	0.642548	0.656915	-1.36668	-1.45764	-0.201236	-0.334584	1.20183	1.04737	0.16186	0.193843	-1.27025	-1.33465	0.0780624	-0.627707
AT5G59220	0.447611	0.404872	1.05616	0.847974	-1.34902	-1.4076	-0.0972862	-0.766079	1.35887	1.14376	0.195826	-0.414268	-1.25736	-1.02682	0.0859218	-1.11118
AT4G22780	0.289259	0.22884	0.789174	1.32325	-1.19207	-1.43845	-0.523223	-0.0665163	1.11041	1.10493	-0.895175	-1.62058	0.341777	-0.041359	-0.567734	-0.311336
AT3G62750	0.714173	1.19688	0.1406	0.641372	-1.33841	-1.35461	-0.444004	0.0210363	1.2954	0.673324	-1.17358	-1.47134	0.55925	0.116956	-0.430213	-0.210838
AT2G44670	-1.03609	-1.17734	-0.371723	-0.00409851	1.45289	1.13635	-0.583188	-0.385259	0.74547	-0.164517	-0.991673	-1.56965	1.05748	0.922889	-0.658578	-0.692714
AT1G22430	1.37294	0.681723	0.212711	0.367105	-1.32262	-1.31186	-0.448083	-0.32578	1.54505	1.07383	-0.0609533	-0.497598	-0.822903	-1.23743	-0.566491	-0.923636
AT1G15050	1.02627	0.44846	0.745904	0.558404	-1.30021	-1.47882	-0.69621	0.00260355	1.34195	0.94085	-0.0167724	0.278118	-1.26938	-1.27476	-0.338842	0.0164265
AT1G56700	-0.814569	-0.64564	-1.04303	-0.24197	1.42309	1.32211	-0.387429	0.0160535	-0.0118674	0.139725	-1.45514	-1.02452	1.3305	1.0213	-0.610027	-0.0760104
AT3G47640	0.652916	0.457331	0.712165	0.972349	-1.45467	-1.34009	-0.663115	-0.146693	1.3476	1.35959	-0.0632867	-0.885658	-0.905643	-0.852596	-0.885256	-0.545171
AT1G72630	0.957038	0.0866747	0.939307	0.725373	-1.36845	-1.33994	-0.541577	0.346235	1.16456	1.48165	-1.27639	-0.732344	-0.118927	-0.518547	-0.764833	-0.0447401
AT1G62290	1.29432	1.14647	-1.1375	0.426072	-0.7241	-1.00527	-0.343397	-0.17015	1.40747	0.912831	-1.22514	-1.27878	-0.0360213	0.219643	-0.570572	-0.411947
AT5G61610	0.823491	0.743541	0.579251	0.672507	-1.47429	-1.3445	0.31191	-1.25686	1.61087	1.02235	-0.0582468	-0.550452	-1.0579	-0.96662	0.0482571	-1.15475
AT4G09610	0.815367	0.778417	0.605264	0.621184	-1.41949	-1.40075	-0.14125	-1.51313	1.43283	1.19681	-0.0644116	-0.400498	-1.02279	-1.14194	-0.143632	-1.6023
AT1G75280	0.858111	0.905716	0.630022	0.384158	-1.24731	-1.5307	-0.207374	-0.218213	1.00698	1.20114	0.277103	0.132532	-1.20263	-1.41513	-0.017612	-0.303179
AT1G32710	0.644855	0.667647	0.780747	0.731582	-1.45602	-1.36881	0.24455	-1.63055	0.937753	0.924844	0.570973	0.332809	-1.3509	-1.41548	-0.0256077	-1.74192
AT2G47710	0.206949	-0.599332	-1.35065	-0.775645	1.24889	1.26979	0.1941	-0.264335	0.314837	-0.37581	-1.30958	-1.05237	1.24197	1.18095	0.233701	-0.727025
AT4G10265	0.553716	0.455052	0.691089	1.05976	-1.1825	-1.57712	0.175274	-0.656749	1.57051	1.19548	-0.38851	-0.771814	-0.617595	-0.988068	0.175038	-1.49006
AT1G75450	-0.933671	-0.0668029	-1.45835	0.0131132	1.27797	1.16774	-0.338301	-0.458617	1.02331	0.362818	-0.750481	-1.86954	0.644826	0.589066	-0.277471	-0.455057
AT1G70090	-0.623194	-1.33409	-0.978085	1.00037	0.933196	1.0018	0.0358995	-1.03351	0.670097	0.499423	-1.01843	-1.73481	0.773433	0.810292	-0.00358891	-1.08664
AT4G30530	-0.969335	-0.285172	1.9654	0.557625	-0.614683	-0.653832	-0.192911	-0.368409	1.62807	1.14804	-0.666183	-0.746754	-0.457055	-0.906118	-0.266863	-0.791104
AT5G62800	0.902808	0.649883	0.615604	0.646417	-1.45459	-1.36012	-0.275336	-0.481762	1.71772	1.01072	-0.472144	-0.486549	-0.851689	-0.918064	-0.454878	-0.876397
AT5G65610	0.927534	0.854973	0.754964	0.1679	-1.07789	-1.62748	-0.115708	-0.6275	1.39015	1.31509	-1.13892	-0.137802	-0.68662	-0.741901	-0.38984	-0.273667
AT5G57100	0.378432	0.101167	0.615954	1.47116	-1.21692	-1.34979	-0.0751039	0.225672	0.320295	0.278867	-0.809994	-1.78198	0.961592	1.03122	-0.340187	-0.54301
AT1G19970	0.273245	-1.31652	-1.31652	0.157833	1.03149	1.17047	-0.33909	-0.110529	0.734115	0.738512	-1.41194	-1.41194	0.763836	0.587422	-0.294717	-0.500705
AT5G03555	-0.136571	1.29918	0.610267	0.760362	-1.00753	-1.52571	-0.907762	-0.311638	0.87318	1.36987	-1.38363	-1.14534	-0.0737329	0.359644	-0.304469	-0.380715
AT1G73680	0.751535	0.264471	0.635476	1.09145	-1.30695	-1.43598	-0.27739	-0.410023	1.44569	1.11643	0.089895	-0.440602	-1.19559	-1.01583	-0.154629	-0.458508
AT4G32212	-1.17136	0.0109342	-0.494308	-0.96494	1.20739	1.41229	-0.227699	0.031897	1.52493	1.05196	-0.482131	-1.4465	-0.45266	-0.195591	-0.250294	-0.0934247
AT4G26740	0.774731	0.746659	0.650417	0.652388	-1.46501	-1.35919	-0.162949	-1.08875	1.13072	1.01875	0.270731	0.244549	-1.328	-1.33675	-0.422039	-1.54824
AT1G67070	1.05628	0.529583	0.586846	0.611694	-1.32581	-1.45859	-0.281695	-0.426956	1.35026	1.36968	-0.208335	-0.703322	-0.651387	-1.1569	-0.372556	-0.687353
AT1G47950	0	0	0	0	0	0	0	0.0314043	0.634715	0.219498	-1.24954	-1.48714	0.895464	0.987001	0.20209	-0.124567
AT3G15210	-0.0806736	0.0251251	0.830632	1.58419	-1.10834	-1.25094	0.846378	-1.31078	0.577308	0.908604	-0.801539	-1.8693	0.626835	0.558097	0.515365	-1.22455
AT5G01820	-0.84438	0.291677	0.958644	1.54186	-0.908146	-1.03966	0.220686	-0.633777	1.17574	1.23113	-1.6188	-0.679793	0.0278907	-0.136164	0.264631	-0.74281
AT4G16500	0.361171	0.612941	0.912875	0.890865	-1.45469	-1.32316	0.0210273	-0.886457	1.49446	1.26809	-0.842457	-0.910719	-0.270209	-0.739169	0.0973531	-1.10092
AT1G27730	0.56061	0.508123	0.791044	0.939209	-1.36412	-1.43487	0.726049	-1.20887	1.04108	0.969809	0.587836	0.0902131	-1.28636	-1.40257	0.673881	-1.14794
AT2G42580	-1.25061	-0.589873	-0.695679	-0.138238	1.27117	1.40324	0.115442	-0.24601	0.539808	-0.0126393	-1.22802	-1.40501	1.12004	0.985822	0.187491	-0.406796
AT5G57550	0.659722	0.668548	0.753582	0.744843	-1.41743	-1.40927	0.399015	-1.2798	0.85283	0.950892	0.553746	0.427156	-1.35826	-1.42636	0.345815	-1.40614
AT4G24110	0.469104	0.306833	0.77035	1.17594	-1.3149	-1.40733	0.640918	-1.09268	1.45719	1.21997	-0.020136	-0.734755	-0.946326	-0.975944	0.47878	-1.03152
AT3G02550	0.526046	0.471272	0.608531	1.14987	-1.45432	-1.30139	0.417676	-1.21617	1.18248	1.53019	-1.02871	-0.95461	-0.47588	-0.253472	0.371677	-1.28686
AT2G25770	0.938363	0.7601	0.368312	0.720319	-1.35315	-1.43395	0.121013	-1.1063	1.37456	0.971813	0.11613	0.0476002	-1.26137	-1.24873	-0.0242046	-1.17587
AT5G50770	0.845025	1.08501	0.288992	0.520866	-1.35635	-1.38354	0.0836569	-1.07162	1.53222	1.25909	-0.683772	-0.982386	-0.588912	-0.53624	0.0263948	-1.01698
AT3G15630	0.535398	0.453319	1.00205	0.781671	-1.5436	-1.22883	0.0899655	-1.02022	1.23993	1.25787	-0.125218	-0.298004	-0.478761	-1.59582	0.106762	-1.13243
AT1G21400	0.805209	0.792586	0.538093	0.680658	-1.36277	-1.45377	-0.101947	-0.635957	1.1529	1.13743	0.251174	0.0315086	-1.24914	-1.32387	-0.177777	-0.761699
AT1G14360	-0.408147	-0.24912	-0.547103	-1.39853	1.55502	1.04788	0.0145112	-0.210664	0.382945	0.105007	-0.861662	-1.70211	1.19311	0.882711	-0.0594021	-0.679527
AT3G43720	-0.66857	-0.89179	-0.755371	-0.492707	1.38523	1.42321	-0.487867	-0.533204	1.10911	0.420963	-1.17446	-1.55929	0.771444	0.43222	-0.0291737	-0.655633
AT3G24630	-1.45426	0.376742	1.10425	1.26661	-0.442731	-0.850601	-0.513586	0.0283235	1.10617	0.799947	-1.58253	-1.0941	0.1224	0.648111	-0.565621	-0.231343
AT4G16745	-1.11286	0.310048	-1.2309	-0.387908	1.02681	1.39481	-0.161341	0.00581334	0.699051	1.53681	-0.348581	-1.72098	0.0787719	-0.245066	-0.164085	-0.141888
AT1G51110	-0.101926	-0.634723	-0.936944	-1.01232	1.14671	1.5392	-0.357042	0.018641	1.11448	0.958898	-1.46765	-1.20949	0.442085	0.161678	-0.350493	-0.0215829
AT1G04107	1.06483	0.367673	0.408952	0.894701	-1.4679	-1.26825	-0.195293	-0.295378	1.30022	1.18226	-1.34127	-1.04946	0.0136735	-0.10542	-0.608429	-0.809597
AT1G05850	0.357105	0.474628	-1.12677	-1.5999	1.05363	0.841307	0.301425	0.0834515	1.46439	1.19781	-0.21197	-0.61749	-0.519451	-1.31329	-0.646955	-0.430953
AT1G20696	1.29755	1.25822	-0.0766736	-0.166463	-1.26932	-1.04331	-0.291917	0.31919	1.27679	1.12037	-0.980522	-1.46657	0.0479725	0.00195998	-0.59807	-0.412706
AT5G50100	0.838	0.884418	0.470075	0.603799	-1.49913	-1.29716	-0.611835	-0.0553047	1.18773	1.06418	0.299444	0.0333433	-1.17895	-1.40574	-0.637461	-0.627074
AT2G05310	0.916473	1.2956	-0.292026	0.540556	-1.42618	-1.03442	-0.290142	0.261482	1.5072	0.913982	-0.903419	-1.1608	0.398433	-0.755398	-0.571736	-0.635134
AT4G16620	0.810264	0.774742	0.623638	0.610645	-1.46982	-1.34947	-0.430099	-0.381226	1.20819	1.07569	0.373442	-0.115686	-1.28464	-1.257	-0.602126	-0.900997
AT5G54020	-1.89796	0.317945	-0.532705	0.121674	0.906172	1.08487	-0.645675	-0.075781	1.62857	1.00063	-1.28332	-0.687236	-0.257204	-0.401444	-0.522213	-0.495841
AT1G18840	1.20677	0.326535	-2.03208	-0.193117	0.221298	0.47059	-0.248799	-0.0217355	1.21615	0.597474	-1.12225	-1.5666	0.254173	0.621057	-0.30762	-0.188614
AT1G48470	0.970595	0.915758	0.424234	0.457187	-1.37877	-1.38901	-0.441763	-0.117204	1.65529	1.07314	-0.696816	-0.329215	-1.03198	-0.670416	-0.617506	-0.746541
AT1G03457	-1.34538	0.0406891	-1.34538	0.729598	0.990202	0.930278	-0.380967	0.0104957	1.26845	0.541672	-0.566817	-1.88693	0.387734	0.255897	-0.336322	-0.296009
AT3G04040	0.556413	0.663866	0.850408	0.733791	-1.56881	-1.23567	-0.0906858	0.0549125	1.0334	1.06644	0.329208	0.250955	-1.46699	-1.21301	-0.330396	-0.47422
AT2G41170	1.24025	0.680506	0.364714	0.372827	-1.6401	-1.0182	-0.388663	-0.131541	1.46352	1.05104	-0.0292599	-0.162538	-1.04188	-1.28088	-0.505083	-0.708274
AT4G08930	0.659801	0.582739	0.707076	0.867711	-1.45068	-1.36664	-0.176162	0.025015	1.42408	0.886943	0.0673203	0.0419851	-0.856587	-1.56374	-0.442106	-0.513191
AT3G49590	-1.14226	-0.00371929	-1.24757	-0.10482	1.19048	1.30789	-0.520104	-0.0825985	0.240128	-0.150232	-0.881991	-1.54938	1.16645	1.17502	-0.27881	-0.238716
AT1G33240	-0.482823	-0.393868	-1.47276	-0.249885	1.26813	1.33121	-0.404298	-0.277297	0.160662	-0.077375	-1.68828	-0.692262	1.15097	1.14628	-0.133946	-0.232705
AT4G07960	1.71995	0.0228631	0.105955	0.47563	-0.935953	-1.38845	-0.0620486	-0.301326	1.40112	0.984751	-0.713791	-1.59752	-0.0745004	-5.32189e-05	-0.139789	-0.538734
AT5G33290	0.672956	0.51751	0.591534	0.997841	-1.57695	-1.20289	-0.149139	0.0163135	1.2509	1.37424	-0.458373	-1.13573	-0.00798044	-1.02306	-0.0740714	-0.0461274
AT4G33660	0.525857	0.690235	0.822993	0.769982	-1.27917	-1.5299	-0.446437	-0.452399	1.18172	1.4142	-0.0064281	-0.469618	-0.79911	-1.32076	-0.279907	-0.677326
AT5G25550	1.3869	-0.0387668	0.626753	0.601904	-1.28839	-1.28839	-0.51344	-0.232141	1.49695	1.15509	0.0440604	-0.898699	-0.898699	-0.898699	-0.125524	-0.398849
AT5G62140	0.595354	0.640271	0.195891	1.24533	-1.16009	-1.51676	-0.245221	-0.604002	1.65448	0.877134	-1.24648	-0.870593	-0.426088	0.0115502	-0.145822	-0.661266
AT2G35780	-0.690698	-0.469675	-1.04741	-0.575687	1.39199	1.39148	0.406761	0.0129275	-0.367431	-0.0825201	-1.02068	-1.16074	1.25649	1.37489	-0.157975	0.0564488
AT5G53660	-1.12828	-0.374389	-0.913153	-0.29059	1.29766	1.40875	-0.131441	-0.0228024	0.941429	0.826071	-0.993954	-1.7277	0.436978	0.517178	-0.238964	-0.490112
AT3G07360	0.618613	0.617386	0.720741	0.861396	-1.36585	-1.45229	-0.0489731	-1.06661	1.54097	1.20839	-0.24805	-0.805643	-0.939963	-0.755703	-0.206619	-0.981186
AT4G31590	0.932694	0.877081	0.510333	0.466336	-1.37365	-1.41279	0.133283	-0.495883	1.43845	1.25664	-0.13585	-0.547623	-0.93496	-1.07666	-0.167413	-0.770053
AT1G80090	0.515802	0.53331	0.854574	0.894762	-1.43783	-1.36062	0.503481	-0.621132	1.5036	1.19333	-0.0655431	-0.872979	-0.916382	-0.842025	-0.125013	-0.983063
AT4G22540	-0.41194	-1.12287	-0.86123	-0.330781	1.34679	1.38004	-0.24729	0.000809682	-0.0420082	0.10023	-1.35187	-1.11855	1.19735	1.21484	-0.065015	-0.281284
AT1G68530	-0.509	-0.492929	-0.857184	-0.88521	1.69921	1.04511	-0.302177	-0.484143	0.712194	0.469788	-1.31001	-1.43381	1.15541	0.40642	-0.0706345	-0.709429
AT5G60300	-0.0894292	-0.302233	-1.39119	-0.778383	1.47984	1.0814	0.158496	-0.173318	0.758405	0.0291251	-1.48651	-1.19288	0.916333	0.975523	-0.128698	-0.477683
AT1G78000	-0.457297	-0.184107	1.52539	1.15831	-1.05997	-0.982326	-0.238315	-0.100657	1.58407	1.15	-1.10791	-0.535249	-0.717511	-0.373398	-0.113652	-0.355936
AT4G10030	0.35494	-0.319465	1.88001	0.178645	-0.96665	-1.12748	-0.186671	-0.128469	0.582126	0.280153	-1.41542	-1.32927	0.798864	1.08355	-0.285321	-0.307035
AT3G17780	-0.920041	-0.372648	-0.785173	-0.711448	1.364	1.42531	0.271068	-0.317285	-0.0962522	-0.349744	-1.37182	-0.780708	1.31982	1.2787	-0.341774	-0.418308
AT5G02580	1.32609	0.774827	-0.121658	0.580378	-1.36231	-1.19733	-0.248013	-0.133937	1.39088	1.35997	-0.552134	-1.17589	-0.460086	-0.562747	-0.420866	-1.0253
AT3G62420	0.179734	-0.226839	0.861123	1.52515	-1.40703	-0.93214	-0.212645	-0.150588	1.3675	0.930964	-1.32896	-1.20287	0.223894	0.00946921	-0.533156	-0.985289
AT1G76670	0.0679191	-0.152412	-1.43939	-0.932127	1.14008	1.31593	-0.129796	-0.286836	1.32315	0.334188	-1.45674	-1.21304	0.631814	0.380619	-0.435565	-0.693171
AT3G45420	-0.513525	-0.560925	-1.27303	-0.345611	1.51272	1.18037	-0.298397	0.13546	0.667712	0.626579	-1.61608	-1.17881	0.619253	0.881347	-0.101534	-0.0295
AT5G43310	-0.411915	-1.02164	-0.893169	-0.431155	1.37844	1.37944	0.136126	-0.0320129	0.846447	-0.286687	-1.11673	-1.41595	0.947004	1.02592	-0.0776031	-0.0823038
AT2G17780	0.618269	0.726762	0.765447	0.708673	-1.52711	-1.29204	-0.0771912	0.0069126	1.40377	1.18632	-0.524505	-1.47277	-0.263281	-0.32954	-0.255045	-0.57428
AT5G24590	0.410861	0.303367	1.11239	0.89091	-1.44692	-1.2706	-0.0245296	-0.590014	1.7376	0.968393	-0.289676	-0.717606	-0.874563	-0.82415	-0.357641	-0.894872
AT4G31000	-1.01825	-1.3464	-0.532702	1.16118	0.793452	0.942717	-0.0184473	-0.00464087	0.868345	0.452828	-1.1612	-1.48194	0.103039	1.21893	-0.0571039	-0.00358059
AT3G44880	0.702017	0.799039	0.549763	0.767174	-1.46971	-1.34828	-0.354152	-0.708883	1.27504	1.24916	0.0408193	-0.217232	-1.1069	-1.24088	-0.311769	-0.849565
AT5G39720	0.66053	0.696469	0.750362	0.718596	-1.4686	-1.35736	-0.162551	-0.451604	0.85527	0.805086	0.604852	0.546003	-1.45525	-1.35596	-0.380052	-1.18882
AT1G15030	0.372194	0.358595	0.904754	1.08858	-1.45924	-1.26488	-0.128564	-0.32931	1.60109	0.965828	-0.190911	-0.170752	-1.04556	-1.15969	-0.265927	-0.811112
AT3G18000	-0.542695	-0.496497	-1.31881	-0.328884	1.37413	1.31275	-0.457027	-0.0158589	0.14586	-0.277702	-1.22342	-1.13826	1.26082	1.2327	-0.155348	-0.133665
AT3G27540	-0.0186468	0.50801	1.00309	1.13238	-1.37649	-1.24835	-0.284099	0.13914	1.71363	0.9294	-0.172462	-1.12041	-0.714752	-0.63541	-0.20034	-0.363418
AT2G25520	-0.193828	-0.852465	-0.806457	-0.896614	1.40589	1.34348	0.174845	-0.285256	0.503144	-0.0376257	-1.35756	-1.25975	1.06208	1.08972	-0.246725	-0.728954
AT1G61240	-0.61863	0.303085	0.834299	1.60123	-1.15561	-0.964375	-0.147333	0.0248632	1.34141	1.28205	-0.51222	-1.3475	-0.075931	-0.687812	-0.0565674	-0.249092
AT3G14940	-0.51519	-0.376431	-0.489979	-1.30789	1.4578	1.23169	-0.00459722	-0.159388	1.15012	0.877605	-0.868199	-1.68582	0.557071	-0.0307826	-0.142054	-0.220638
AT1G78580	0.834485	0.64546	0.655255	0.685323	-1.48206	-1.33846	0.0274048	-0.0561719	1.37454	1.14613	0.133101	-0.352919	-1.2128	-1.08805	-0.206401	-0.188207
AT4G15396	0.821184	0.852404	0.513651	0.619572	-1.48172	-1.32509	0.0183965	-0.302006	1.1974	0.894179	0.18603	0.394273	-1.27623	-1.39565	-0.235079	-0.505773
AT5G22460	0.734449	0.707598	0.713173	0.668985	-1.32361	-1.50059	-0.28942	-0.144873	1.10106	1.03199	0.253569	0.287397	-1.31938	-1.35463	-0.324568	-0.550582
AT2G16280	0.710266	0.301237	0.753344	1.00316	-1.38245	-1.38555	-0.232649	-0.0329426	1.45427	1.26971	-0.235791	-0.520619	-0.910921	-1.05665	-0.361909	-0.635865
AT1G78040	-0.426713	-0.607888	-1.16737	-0.548941	1.35913	1.39178	-0.177362	-0.459883	0.875848	0.443415	-1.52556	-1.25061	0.932948	0.523957	-0.263078	-0.677008
AT5G46570	-0.910719	-0.237742	-0.916941	-0.688541	1.43655	1.3174	-0.24616	-0.0127683	0.68489	-0.0162265	-1.63765	-0.976603	1.00694	0.93865	-0.251678	0.00204676
AT1G04820	-0.557385	-0.779703	-1.06095	-0.364682	1.43812	1.32461	-0.600163	-0.0372857	-0.376396	-0.588742	-0.909001	-0.905378	1.42759	1.35193	-0.371701	-0.265449
AT1G59560	-0.545539	-0.0113397	0.476134	-1.87966	0.878132	1.08227	0.0685537	0.215614	1.24753	0.0170061	-1.21731	-1.41709	0.771812	0.59806	-0.481085	-0.154386
AT5G39890	0.280448	0.095963	1.09363	1.13104	-1.46494	-1.13614	-0.574839	-0.442124	1.43126	1.01276	-0.101859	0.0423491	-1.0043	-1.38022	-0.61475	-0.838974
AT5G49290	1.31767	0.785037	-1.71838	-0.246112	-0.627898	0.48969	-0.0100869	-0.00734057	1.55455	1.05097	-0.309312	-1.41	-0.477699	-0.408509	-0.0523367	-0.0450168
AT5G12110	-0.846624	-1.17289	-0.964753	1.06789	0.967668	0.948703	-0.087603	-0.0136123	0.0452373	0.00220486	-1.25115	-1.20136	1.42294	0.982124	-0.271927	-0.0535145
AT4G30490	-1.28434	-1.4318	0.134911	1.04801	0.831924	0.701295	-0.25509	0.0121447	0.554307	0.746552	-0.741994	-1.86885	0.997196	0.312792	-0.434169	-0.510058
AT1G69850	-0.744626	-0.819684	-0.644086	-0.612667	1.45659	1.36447	-0.394701	-0.194422	0.397597	0.02941	-0.776667	-1.73652	1.19517	0.891016	-0.280518	-0.306297
AT4G19140	0.748604	0.594591	0.552781	0.907338	-1.51985	-1.28347	0.196069	-0.203165	1.25533	1.49235	-0.39462	-1.13515	-0.683499	-0.534411	-0.479952	-0.503627
AT2G14060	0.78331	0.563867	0.717155	0.709724	-1.70544	-1.06862	-0.0976878	0.0157955	1.25083	1.03355	0.426853	-0.244791	-1.02906	-1.43739	-0.10396	-0.0443801
AT3G13320	-0.0770784	-1.63158	1.0548	1.32052	0.0226362	-0.68929	0.0500247	0.227792	1.46636	1.21113	-0.972041	-1.0753	-0.11101	-0.519131	-0.443951	-0.515768
AT1G72570	0.138134	-1.26026	0.522299	-1.43303	1.014	1.01886	-0.595172	-0.256047	1.76542	0.45641	-0.395165	-1.55636	0.0381276	-0.308428	-0.280897	-0.49897
AT2G38530	-0.312793	-1.04013	-1.11764	-0.181192	1.43179	1.21996	0.282427	-0.626282	0.599923	0.0284056	-1.63378	-0.982894	1.11084	0.877507	0.584051	-0.514325
AT1G12064	0.880697	0.756069	0.263911	0.86463	-1.46022	-1.30508	0.491015	-1.12047	1.65234	1.09019	-0.913807	-0.885283	-0.565086	-0.378357	0.698812	-0.955654
AT4G18620	0.701548	0.709489	0.647617	0.763745	-1.50808	-1.31431	0.444859	-1.51627	1.38061	1.08048	0.305651	-0.50944	-1.01495	-1.24235	0.539171	-0.979818
AT5G58070	0.597692	0.556082	0.889604	0.764523	-1.31594	-1.49196	0.535423	-0.99248	1.32096	1.37896	-0.172538	-0.484505	-0.987138	-1.05574	0.296448	-1.13613
AT3G11700	-0.806322	-0.927564	-0.718446	-0.32553	1.4563	1.32157	0.115012	-0.965603	0.978337	0.616851	-0.940007	-1.77336	0.625235	0.492948	0.26016	-0.831581
AT5G13200	0.506745	0.558254	0.861418	0.874976	-1.39641	-1.40498	0.318872	-0.3762	1.67283	0.888311	0.109729	-0.989993	-0.778258	-0.90262	0.190336	-0.175151
AT4G35160	0.807246	0.807337	0.622268	0.581411	-1.40741	-1.41085	-0.0287942	-0.604408	0.980333	1.09286	0.400524	0.222395	-1.33811	-1.358	0.161417	-0.684648
AT3G19680	-0.990139	-0.450836	-0.710655	2.07567	0.0321231	0.0438408	0.490895	-1.1742	0.720284	0.588633	-1.54876	-1.26563	0.774934	0.730542	0.206932	-0.891307
AT1G11700	0.419894	0.592608	0.892039	0.849467	-1.09161	-1.6624	0.288318	-0.348429	0.968263	0.851411	0.657427	0.280724	-1.26994	-1.48789	0.612584	-0.658908
AT1G45474	0.74521	1.05221	0.539472	0.431657	-1.50204	-1.26651	0.153548	0.015802	1.00797	1.56396	0.0472445	-0.748266	-0.599488	-1.27142	0.217023	0.0527497
AT2G15970	-0.979883	-1.73094	0.426374	0.979408	0.812295	0.49275	0.0931939	-0.0212056	-0.00842096	0.82036	-1.02854	-1.61098	0.957081	0.870503	0.19169	0.0812002
AT3G27660	0.753246	0.718745	0.713435	0.641022	-1.38385	-1.4426	0.451518	-0.985335	0.949178	0.989777	0.440284	0.372324	-1.3495	-1.40207	0.28329	-0.988045
AT1G27950	1.54253	-0.843298	-1.07905	-0.816146	1.02451	0.171462	0.224372	-0.250571	1.09443	0.633837	-1.32834	-1.44424	0.571394	0.47292	0.275491	-0.523295
AT1G78080	-1.00306	-1.04261	-0.634512	0.0381623	1.40055	1.24146	0.48783	-1.07085	-0.207374	-0.245983	-0.889696	-1.28464	1.28028	1.34741	0.357254	-0.953843
AT1G64660	0.951237	0.886878	0.599781	0.331643	-1.34178	-1.42776	0.375755	-0.790573	1.13644	1.62406	-0.86867	-0.88959	-0.607716	-0.394526	0.606571	-0.708184
AT4G01250	-0.132421	-0.0697636	1.08321	1.4457	-1.22422	-1.1025	0.429133	-0.814214	1.17738	1.13352	-0.160613	-1.79225	-0.0631629	-0.294884	0.323034	-0.659706
AT5G63700	1.64982	0.21494	-0.707521	-1.24736	0.810349	-0.720235	-0.0867057	-0.0335073	0.998075	0.316519	-1.51465	-1.24853	0.697292	0.751296	-0.0929146	-0.0715604
AT3G03150	0.748381	0.680234	0.703263	0.687527	-1.27663	-1.54277	-0.205163	-0.474249	1.08131	1.17117	0.319361	0.0189454	-1.27647	-1.31431	-0.208454	-0.579963
AT5G66985	0.839363	0.950151	0.290607	0.687354	-1.32756	-1.43992	0.0160323	-0.694018	1.54669	1.23213	-0.388864	-0.715555	-0.947997	-0.726408	-0.282166	-0.632983
AT5G02560	0.736007	0.988606	0.973713	-0.0679287	-1.12983	-1.50057	-0.370124	-0.217281	1.19934	1.5198	-0.333436	-1.18772	-0.520485	-0.677499	-0.181398	-0.332396
AT5G59750	0.732938	0.0204962	0.954989	0.252994	0.151279	-2.1127	-0.0826797	-0.0559543	0.617749	0.570435	-1.41362	-1.40115	0.747887	0.878699	-0.144759	-0.120868
AT5G11970	0.746894	0.549766	0.874514	0.642995	-1.43803	-1.37614	0.10165	-0.575549	1.08515	1.13752	0.375219	-0.0490787	-1.01261	-1.5362	-0.192579	-0.861393
AT5G19060	0.778198	-2.08914	0.78403	0.279687	0.515038	-0.267818	0.142318	-0.20687	1.39972	1.34097	-0.49175	-1.20698	-0.544722	-0.497232	0.118958	-0.434686
AT2G44660	-0.919197	-0.622218	-0.642674	-0.629248	1.43411	1.37923	-0.349609	-0.347167	-0.302348	-0.227141	-0.939651	-1.19181	1.24889	1.41206	0.123779	-0.575254
AT2G23590	0.669341	0.709173	0.662132	0.784501	-1.45983	-1.36532	0.273793	0.0146792	1.15269	1.07011	0.266305	0.132908	-1.30356	-1.31845	0.0605191	-0.777417
AT1G07280	-0.279456	-0.620993	-1.06091	-0.73684	1.68649	1.01171	-0.161424	-0.0310858	0.354924	0.435027	-1.27989	-1.45693	0.853218	1.09364	-0.05632	-0.141762
AT3G20083	-1.29837	-1.29837	0.421336	0.00627817	0.862831	1.3063	-0.200964	0.0376918	1.15862	0.959658	-1.33423	-1.33423	0.163443	0.386745	-0.0227518	-0.040716
AT1G11670	-0.716051	-0.123134	-1.40178	-0.346729	1.4332	1.15449	-0.106313	-0.209424	0.501709	-0.118737	-1.20821	-1.35887	1.23826	0.945846	-0.0414212	-0.283391
AT5G44360	0.678605	0.735926	0.647326	0.764377	-1.43321	-1.39303	-0.201861	0.0609576	1.5531	1.14045	-0.106919	-0.694059	-0.986252	-0.906319	-0.00372591	-0.407992
AT1G19380	0.271626	0.211343	1.0877	1.08296	-1.27784	-1.37578	-0.0541834	-0.859595	1.36039	1.09269	0.131621	-0.194067	-1.049	-1.34163	0.0544013	-0.806041
AT1G17460	0.179138	-0.262513	-1.79763	-0.368667	1.1485	1.10116	-0.273147	0.0793806	0.882892	0.656972	-0.861075	-1.83716	0.553095	0.605278	-0.0402986	0.0626874
AT3G25260	0.833478	0.843623	0.548635	0.584428	-1.36941	-1.44076	-0.263067	0.0326783	1.26254	1.32748	-0.00719501	-0.336458	-1.06215	-1.18422	-0.0655254	-0.558486
AT4G32940	0.337623	0.56113	0.995247	0.865218	-1.26695	-1.49227	-0.309598	-0.42461	1.23618	1.26604	0.0745702	-1.05029	-0.217715	-1.30879	-0.0807784	-0.320758
AT1G77530	0.869799	0.628073	0.666016	0.655779	-1.40314	-1.41653	-0.377427	-0.193071	1.42541	1.01997	0.189324	-0.257406	-1.18728	-1.19002	-0.0657053	-0.452324
AT3G11410	-0.0348572	0.145555	1.14462	1.24288	-1.21599	-1.28221	0.558036	-1.06049	1.35749	1.25017	0.166644	-0.899984	-0.941379	-0.932937	-0.0183791	-0.95263
AT2G41990	0.866267	0.546358	0.607209	0.784151	-1.53674	-1.26725	-0.295437	-0.199376	1.23198	1.1033	0.419576	-0.343824	-1.02641	-1.38463	-0.0395852	-0.186026
AT1G45688	-0.468436	-0.343981	-1.48609	-0.292673	1.36979	1.22139	-0.159018	-0.35639	1.18633	0.393252	-1.4144	-1.31473	0.730005	0.419544	-0.0421294	-0.666975
AT3G61040	0.599267	0.630461	0.796202	0.779638	-1.58447	-1.2211	0.123987	-0.319398	0.810137	0.856592	0.612337	0.532232	-1.4043	-1.407	0.00116887	-0.735831
AT5G26850	-0.555325	-0.906258	-1.03887	-0.2332	1.3559	1.37775	-0.232499	0.143455	-0.334011	-0.410793	-0.863498	-1.11902	1.32672	1.4006	0.0226915	0.187649
AT5G46230	0.788595	0.851539	0.645841	0.525504	-1.46709	-1.34439	0.216726	-0.163958	1.2612	1.02109	0.272958	0.010652	-1.29228	-1.27362	0.0790352	-0.455085
AT3G16490	1.34546	0.750611	-1.0558	0.373058	-1.53542	0.122088	0.0192018	-0.69322	1.63507	0.891966	-1.22461	-0.828461	-0.578018	0.104061	0.0790146	-0.45255
AT3G58790	-0.515132	0.0492805	-0.118499	2.11246	-0.55413	-0.973978	-0.00726517	-0.122026	1.15664	1.4423	0.165412	-0.85663	-0.930951	-0.976778	0.063663	-0.252306
AT1G28640	0.780703	0.818135	0.659806	0.548599	-1.55287	-1.25438	0.193233	-0.363008	1.03332	1.21277	0.573199	-0.419077	-1.39602	-1.00419	0.107876	-0.408929
AT4G01970	0.804314	0.69698	0.559433	0.757195	-1.48191	-1.33601	0.159634	-0.230351	1.67201	0.762896	0.150487	-1.30866	-0.828262	-0.448465	0.120104	-0.200972
AT4G18650	0.672261	0.638962	0.758479	0.753511	-1.4873	-1.33592	0.243246	-1.06015	1.27028	1.45867	-0.1451	-0.863102	-0.782296	-0.93845	0.124948	-0.616236
AT1G16850	0.728007	0.661095	0.797239	0.637643	-1.45286	-1.37112	0.448211	-1.04182	1.30257	1.2742	-0.007598	-0.292648	-1.17527	-1.10126	0.142066	-0.895435
AT5G19140	0.63524	0.741374	0.843524	0.599323	-1.38298	-1.43648	0.067576	-0.620817	1.25598	1.35778	-0.378287	-1.39273	-0.155792	-0.68695	0.0669685	-0.537743
AT1G16750	0.186486	0.289326	1.27928	0.836455	-0.989813	-1.60174	-0.733647	-0.0701176	1.88862	0.69789	-0.197692	-0.765343	-0.852812	-0.770666	-0.745009	-0.0654115
AT4G18530	0.540018	0.535485	0.869636	0.838148	-1.18006	-1.60322	-0.104858	0.159396	1.15538	0.953064	0.463381	0.0284493	-1.01685	-1.58343	-0.759901	-0.0963762
AT5G39360	-0.20336	1.41268	-1.28745	-0.433399	-0.740922	1.25246	-0.307642	0.351842	1.74157	0.326848	-0.666289	-1.53199	0.239201	-0.109331	-0.645223	-0.0216009
AT5G44410	0.66819	0.706842	0.640639	0.804638	-1.31278	-1.50753	-0.0287811	-0.355536	1.43555	1.14725	-0.577645	-1.44735	-0.139331	-0.418475	-0.638295	-0.109554
AT2G12400	-0.0792674	-0.954762	0.0843811	-1.42587	1.51969	0.855829	-0.26604	0.0178519	1.5907	1.08578	-0.300615	-0.472119	-1.23942	-0.664324	-0.47692	0.0526912
AT2G22970	-0.702671	-0.788789	-0.780235	-0.545279	1.48024	1.33673	-0.162329	0.0229239	0.80184	1.06784	-1.17702	-1.5417	0.207551	0.641486	-0.232773	0.00706211
AT5G56250	0.535537	-0.680617	-1.43557	-0.626705	1.52801	0.679347	-0.274588	0.313821	0.231747	0.161364	-0.827266	-1.71087	1.00834	1.13669	-0.409782	0.036221
AT5G18500	-0.0590381	-0.244649	-1.91229	0.084027	1.07448	1.05747	-0.194254	-0.0144875	1.41133	0.777996	-1.33788	-1.23316	0.28938	0.0923388	-0.51886	-0.0810378
AT2G37290	0.93515	0.562518	0.35796	0.915236	-1.43252	-1.33834	-0.160461	0.0648745	1.66925	1.07788	-0.848212	-0.590948	-0.906678	-0.401291	-0.223714	0.0326064
AT1G20270	0.728063	-1.02246	-1.17084	-0.675854	0.680233	1.46086	-0.131083	0.296351	1.41556	0.405902	-1.49723	-1.1179	0.508831	0.284832	-0.591569	0.166827
AT4G33740	0.907136	1.45707	-0.644949	0.355233	-1.4616	-0.612888	-0.335203	0.348456	1.50169	1.30699	-0.615484	-0.917103	-0.602106	-0.67399	-0.512897	0.0801098
AT2G04660	0.650574	0.564994	-2.01424	-0.535011	0.778142	0.555542	0.101385	0.211845	0.489121	0.923546	-1.50751	-1.24226	0.3538	0.983297	-0.322872	0.35439
AT3G15790	0.661873	0.372363	0.926806	0.806158	-1.59062	-1.17658	-0.332031	-0.00194904	1.57634	1.04091	-0.834482	-1.20338	-0.533964	-0.0454246	-0.48826	-0.083908
AT3G58690	0.248506	-1.21939	-0.609581	-0.653475	0.356215	1.87772	-0.277715	0.128251	1.21997	0.604282	-1.39837	-1.30912	0.232767	0.650472	-0.591806	0.0956089
AT1G74170	-0.352561	-0.709236	-1.20397	-0.458892	1.34412	1.38054	-0.254717	-0.0796266	0.333057	-0.00475692	-1.57067	-0.978072	1.12091	1.09953	-0.399317	0.106772
AT4G23010	1.79622	0.249602	0.58175	-0.676785	-0.897801	-1.05298	-0.470411	0.294259	1.81999	0.824464	-0.456512	-0.391552	-0.770384	-1.02601	-0.619141	-0.00437537
AT1G52155	0.321148	1.03854	-0.634798	1.27905	-1.62305	-0.380894	-0.492146	0.17988	1.37488	0.875971	-0.779393	-1.62117	0.293399	-0.143695	-0.412146	-0.0127576
AT5G47060	-0.0919661	-0.931432	-1.64193	0.960831	0.69068	1.01381	-0.505257	0.105994	0.975725	0.208145	-1.46544	-1.2776	0.711235	0.847937	-0.672265	-0.42245
AT5G48250	1.09488	-1.43049	-0.903833	-0.546871	1.04063	0.745681	-0.17746	0.10492	1.51532	0.517454	-1.45809	-1.07005	0.102237	0.393134	-0.635089	-0.12602
AT1G31300	0.313985	-1.58076	-1.12065	1.00323	0.994002	0.390196	-0.183466	0.215479	1.17747	0.670809	-1.86022	-0.618605	0.561931	0.0686157	-0.506383	-0.0784569
AT5G18310	0.127883	-0.0346283	-2.12944	0.484583	0.707391	0.844214	-0.332494	-0.0179903	0.68371	0.0519157	-1.45047	-1.23159	0.886927	1.0595	-0.458424	-0.30382
AT2G31200	1.50722	0.909656	0.114142	-0.750817	-1.49818	-0.282017	-0.495833	0.17666	1.53534	1.02156	-0.35663	0.0191738	-1.0441	-1.17535	-0.609595	-0.312991
AT1G44100	0.472962	-0.971467	1.15696	1.2679	-1.08773	-0.838626	-0.190713	0.031483	1.19177	1.32235	-1.35337	-0.99264	-0.0854226	-0.0826837	-0.341781	-0.150765
AT1G54160	1.2501	0.574212	-0.71189	1.085	-1.03094	-1.16649	-0.143577	-0.0835979	1.44303	0.461012	-1.88139	-0.337288	0.190741	0.123895	-0.2667	-0.0156713
AT1G17940	-1.0366	1.58991	-1.29026	-0.0633659	0.85215	-0.0518371	-0.302771	0.189427	0.554157	0.946248	-0.880036	-1.81308	0.485626	0.707085	-0.318949	-0.163915
AT3G48670	-0.936527	-0.960848	-0.755552	-0.0325058	1.23784	1.44759	-0.275024	0.0706688	0.337088	-0.380358	-1.20331	-1.15868	1.03154	1.37372	-0.339517	-0.0158412
AT1G19270	-1.7902	0.747152	-0.663216	-0.0361245	0.498498	1.24389	-0.15194	0.110029	1.2081	0.378144	-0.822055	-1.78579	0.437202	0.584404	-0.552832	-0.113294
AT3G50620	0.842641	1.11263	-0.0110554	-1.75514	-0.785002	0.595924	-0.3051	0.102341	1.61949	0.874668	-0.960427	-1.28787	-0.100986	-0.144881	-0.455139	-0.026251
AT4G12000	0.295254	0.19967	1.24443	0.882842	-1.07979	-1.5424	-0.194448	0.256052	1.38082	1.19409	0.208878	-0.784377	-0.929801	-1.06961	-0.609197	-0.114678
AT3G49840	-0.0431999	0.215379	-2.08562	1.05464	0.183513	0.675285	-0.552487	0.047292	0.813827	0.620247	-2.00526	-0.531708	0.694667	0.408225	-0.310012	0.0472631
AT2G01910	-0.384074	-0.526482	-1.58149	0.0158567	1.30203	1.17416	-0.247543	-0.000609072	0.693005	0.560382	-1.5638	-1.24212	0.698171	0.854364	-0.287169	-0.0233176
AT1G75170	0.660221	0.659318	0.613344	0.874494	-1.55827	-1.2491	-0.501996	-0.0189212	1.67697	1.0112	-0.328731	-0.900758	-0.42775	-1.03094	-0.388596	-0.124419
AT4G09640	0.0204478	-1.32707	-1.05409	-0.131308	1.29623	1.19579	-0.12844	0.249679	0.409317	0.256211	-1.64669	-1.01404	1.13279	0.862406	-0.372284	0.0347677
AT2G42640	0.792994	-0.690743	-0.889383	-1.32337	1.30485	0.805652	-0.0602184	0.0372622	1.86817	0.499862	-1.15881	-0.64713	0.131572	-0.693662	-0.252952	0.0115603
AT5G58787	0.782694	-0.728233	0.529896	1.50425	-1.30159	-0.787017	-0.33558	0.111914	1.3351	0.879625	-1.38978	-1.17659	0.357573	-0.00592797	-0.28275	0.116405
AT4G16566	0.472607	-0.0601288	-2.08195	0.11604	1.10721	0.446227	0.410898	0.353803	1.28255	0.545011	-1.47463	-1.22573	0.446271	0.426523	-0.365359	0.0778843
AT5G54380	-0.514898	-0.762145	-0.845959	-0.688471	1.32766	1.48381	-0.350756	0.178841	0.11344	-0.0821161	-1.47236	-0.956904	1.30347	1.09447	-0.294725	-0.0338709
AT3G61670	1.04446	0.9618	-0.544765	0.841259	-1.55649	-0.746266	0.049597	0.0575806	0.748378	0.429266	-0.879736	-1.81386	0.612092	0.903863	-0.240727	-0.033972
AT3G02832	-0.0888896	1.27539	-1.24099	1.23463	-0.0401844	-1.13995	-0.188467	0.302556	1.10959	0.297048	-1.60493	-1.09066	0.850059	0.438891	-0.2969	-0.0163431
AT2G01860	0.049896	-0.900642	-1.51427	1.59217	0.559169	0.213678	-0.00812091	0.377295	1.02934	0.33982	-1.63939	-1.07454	0.474197	0.870572	-0.301047	-0.0068874
AT4G14147	-0.259663	0.0523576	-1.90078	0.039588	0.737628	1.33087	0.0736168	0.242746	0.82312	0.530603	-0.33806	-2.08639	0.549188	0.521542	-0.220091	-0.0425095
AT3G17430	-0.743628	-0.529772	-1.17665	-0.271222	1.41365	1.30762	0.0160619	0.165035	0.283082	-0.386246	-1.24381	-1.10261	1.28653	1.16305	-0.339585	-0.0775592
AT3G29810	0.0762284	0.0148489	-0.235928	1.96775	-0.461581	-1.36132	-0.0517476	-0.0950829	1.56023	1.18058	-0.775131	-0.226649	-0.931118	-0.807915	-0.35278	0.131532
AT4G03340	1.08702	0.256937	-0.0887825	0.868711	-1.99317	-0.130713	-0.559465	0.0484194	0.928392	0.717722	-1.06762	-1.68849	0.644756	0.465237	-0.345492	0.0105287
AT4G21550	-1.37853	1.13756	-0.583411	-0.931729	0.711996	1.04411	-0.109259	-0.0350373	0.975835	0.536442	-1.90953	-0.704317	0.624487	0.477086	-0.214619	0.00839743
AT5G18250	0.925438	0.768563	0.57054	0.52444	-1.57214	-1.21684	-0.706501	0.379612	1.70525	1.00293	-0.428689	-0.446728	-1.02452	-0.808242	-0.353	0.080864
AT1G56720	-0.0807807	-1.52627	-0.82746	-0.00415096	1.16592	1.27275	-0.161881	0.00448852	0.753627	0.438795	-1.40278	-1.40278	0.843885	0.76926	-0.193335	-0.0151312
AT3G15690	0.804884	1.48061	-0.614823	0.474726	-0.715464	-1.42993	0.0845173	0.137745	1.19298	1.30272	-1.32279	-1.03949	0.0756044	-0.20903	-0.259064	-0.0408389
AT1G67880	-1.38997	-0.400725	0.659042	1.79019	-0.48965	-0.168887	-0.250845	-0.0231296	0.999353	0.777501	-0.893671	-1.7821	0.544928	0.353991	-0.386672	-0.190407
AT2G46225	-0.548751	1.13788	-0.373359	-1.73593	0.541229	0.978939	-0.35655	0.0522917	1.1258	0.989832	-0.802502	-1.73198	0.312702	0.106148	-0.260936	-0.125273
AT3G05030	-1.38078	1.65001	0.920302	-0.276363	-0.580394	-0.332772	-0.0325357	0.0185198	1.13501	0.650461	-1.30707	-1.35855	0.856737	0.0234109	-0.183116	-0.0379647
AT1G19080	0.782915	0.524161	-1.95367	-0.661002	0.611198	0.696402	-0.248808	0.156384	1.36896	0.970316	-1.64366	-0.492067	0.22987	-0.433418	-0.175893	-0.122644
AT1G63420	1.04759	1.17586	0.129705	0.239913	-1.50093	-1.09213	-0.018331	-0.136496	1.46763	1.27766	-0.247856	-1.03478	-0.654734	-0.807927	-0.239213	-0.129914
AT3G19260	-0.624438	-0.98804	1.8833	0.750148	-0.549977	-0.470995	-0.160378	-0.0257252	1.4466	-0.0335515	-0.804057	-1.64877	0.500757	0.539021	-0.276552	-0.203931
AT5G63410	-1.38172	0.335278	-1.33231	0.590128	0.536859	1.25176	-0.529302	-0.0573336	0.891408	0.479165	-1.45333	-1.3503	0.798649	0.634409	-0.262154	0.111883
AT1G13580	-0.875933	-0.124761	-0.806865	-0.919326	1.32448	1.40241	-0.258618	0.104706	1.09638	0.648444	-1.4089	-1.28093	0.863131	0.0818725	-0.235167	0.105315
AT5G22050	0.333773	-0.267848	-0.822287	-1.54601	0.927504	1.37487	-0.26721	-0.0206193	1.36433	0.3988	-0.93712	-1.63741	0.619095	0.192298	-0.261241	0.238017
AT3G57680	0.409069	1.06455	0.793985	0.457406	-1.09144	-1.63356	-0.180882	-0.0875167	1.29738	1.2782	0.18164	-0.890081	-1.173	-0.69414	-0.188449	-0.118117
AT2G46060	0.619049	1.03066	0.245266	0.730201	-0.804937	-1.82023	-0.311221	0.0964897	1.05014	1.44049	-0.254007	-1.55701	-0.113473	-0.56614	-0.146264	0.0331099
AT4G02980	0.924733	-0.620227	-1.54253	1.29194	-0.62287	0.568957	0.0668929	0.170767	1.63522	0.481598	-1.33306	-1.09868	0.331218	-0.0162834	-0.241204	0.0723782
AT4G04850	0.301788	1.28631	0.189978	0.810736	-1.61844	-0.970371	-0.0493236	0.0469772	0.764826	1.42837	-0.820132	-1.63102	0.0630758	0.194877	-0.0946248	0.0732599
AT3G05230	-0.107342	-0.399672	-1.78839	0.00221684	1.12359	1.16959	0.0179391	-0.0977915	-0.179623	-0.372813	-1.29443	-0.800294	1.25651	1.39065	-0.255924	0.239988
AT3G50430	-0.162384	0.22903	-1.4888	-0.601629	1.81652	0.207261	0.0935099	0.151568	0.969359	0.267675	-0.898738	-1.77385	0.673121	0.762437	-0.0843929	0.0268006
AT2G33540	-1.46558	-0.56604	-0.35041	-0.188234	1.09761	1.47265	0.131762	-0.111676	0.307005	-0.0332912	-1.20709	-1.32593	0.867701	1.39161	-0.104541	0.0538566
AT5G47780	-0.482549	-0.571473	-1.07304	-0.652507	1.4034	1.37617	0.439965	0.062414	0.68119	0.242956	-1.25844	-1.48884	0.997392	0.825741	-0.178931	0.0861276
AT5G17170	-0.0567783	1.38817	0.819505	0.394146	-1.3184	-1.22664	-0.137693	0.107589	0.794037	1.26828	-1.64453	-0.911788	0.474054	0.0199452	-0.0944981	0.0733721
AT1G51940	-0.410044	-0.953965	-1.1342	-0.176999	1.22424	1.45097	0.29029	0.0751547	0.182285	-0.306208	-1.18279	-1.17606	1.30773	1.17504	-0.115716	0.0977856
AT1G10760	-0.55475	-0.59872	-1.0031	-0.641797	1.38865	1.40972	-0.126847	-0.00987599	-0.00137713	-0.508629	-0.735482	-1.34848	1.20316	1.39081	-0.010158	0.014958
AT1G15910	-0.628347	-0.633977	-1.17073	-0.301625	1.3326	1.40208	-0.236892	-0.00138858	0.0783182	-0.331296	-1.05375	-1.23636	1.19573	1.34736	-0.0347253	0.0545152
AT5G02410	-0.075653	-0.971662	-1.33509	-0.159087	1.1908	1.35069	-0.453621	0.079314	0.436361	0.32311	-1.30368	-1.4306	0.920014	1.05479	-0.0549351	0.117964
AT1G15310	1.35391	1.20479	0.020487	-0.370984	-1.36798	-0.840233	-0.121607	0.0921796	1.38763	1.38323	-0.900721	-0.963644	-0.525345	-0.381147	-0.102991	-0.0447504
AT2G44798	-0.105213	1.51217	-0.804825	0.991063	-1.43032	-0.162872	-0.0351056	-0.0236426	1.85205	0.816749	-0.414023	-0.889936	-0.745825	-0.619014	-0.0579044	-0.00311665
AT1G71070	-0.00758233	0.0972445	-1.44508	-1.02497	1.28648	1.09391	0.0493506	0.34658	0.624574	0.283935	-1.50797	-1.23963	1.03683	0.802258	-0.167302	-0.0264783
AT2G02170	-0.166538	-0.401623	-1.24898	-0.840998	1.25531	1.40283	0.055926	0.154144	0.640514	0.137811	-0.818785	-1.79143	0.834669	0.997221	-0.147781	-0.0312145
AT1G02816	0.612087	0.530456	0.877345	0.785121	-1.51155	-1.29346	0.283746	-0.584262	1.1807	1.15683	0.0821759	0.127226	-1.29898	-1.24796	-0.245414	-0.125539
AT3G20340	0.607774	1.21468	-0.125426	0.889755	-1.32546	-1.26132	0.00751307	-0.0685954	0.696641	1.42763	-0.685263	-1.68688	-0.131691	0.379561	-0.0904937	-0.0352436
AT1G64270	0.828623	0.887501	0.515948	0.569388	-1.32578	-1.47568	0.117006	-0.0277894	1.44338	1.15844	-0.443284	-1.45952	-0.39237	-0.306636	-0.0540889	-0.358091
AT1G73980	1.46219	1.2552	-0.362279	-0.390853	-1.17361	-0.790645	-0.0829043	-0.0851027	1.75273	0.953168	-0.479087	-1.04434	-0.5834	-0.599074	-0.0545344	-0.0230497
AT1G04570	0.472073	-0.147962	0.963049	1.23682	-1.49949	-1.02449	0.117285	0.137568	1.25097	1.53668	-0.568977	-0.494381	-0.959536	-0.764751	-0.0296255	-0.077691
AT1G18620	-0.687069	-0.909059	-0.677347	-0.518393	1.20003	1.59184	-0.0554704	0.0646989	1.55196	0.559113	-0.817255	-1.59757	0.0726821	0.231063	-0.014914	-0.0517648
AT4G28770	0.470939	0.415439	-1.89425	-0.290967	-0.0885915	1.38743	0.347025	-0.127828	1.71512	0.599935	-0.958988	-1.32147	0.108991	-0.143597	-0.0232278	-0.0622035
AT5G45920	-0.422288	1.95388	0.366041	0.00457407	-0.776734	-1.12548	-0.140579	-0.426306	0.381999	0.334392	-0.709975	-1.87068	0.95479	0.909471	-0.0778747	-0.23983
AT3G03590	1.12587	0.848824	0.412039	0.330605	-1.50165	-1.21568	0.206676	-0.189104	1.78081	0.948165	-0.549092	-0.847579	-0.560618	-0.771688	-0.156495	-0.181101
AT5G19850	0.702426	0.706198	0.762591	0.648491	-1.53319	-1.28652	-0.200929	0.0801514	0.994952	1.26353	0.342628	-0.0341013	-1.27259	-1.29442	-0.199782	-0.105377
AT5G47870	0.957013	0.724966	0.734582	0.337278	-1.61501	-1.13883	-0.0409693	-0.602534	1.75792	0.959115	-0.445038	-0.939371	-0.562944	-0.769687	-0.115423	-0.235999
AT1G16170	0.217229	-1.19438	-0.577508	-0.980527	1.17336	1.36182	-0.117561	-0.154365	0.829069	0.425723	-1.11698	-1.63275	0.97159	0.52335	-0.103731	-0.184389
AT4G29260	-0.141481	-0.650844	-0.83527	-1.08323	1.42961	1.28122	-0.263253	-0.37513	0.441713	-0.0362147	-0.981069	-1.58364	1.11179	1.04742	-0.0621668	-0.170931
AT1G26218	0.909629	0.726284	0.623942	0.550537	-1.44728	-1.36312	0.415708	-0.303441	1.29477	1.44626	-0.213675	-0.677485	-1.01504	-0.834836	0.211244	-0.0987016
AT3G61980	0.82698	0.774776	0.653306	0.562949	-1.43651	-1.3815	0.467031	-0.320886	1.23245	1.02629	0.19567	0.141538	-1.29441	-1.30153	0.166793	-0.0788957
AT2G26110	0.603376	0.749411	0.0176439	1.26354	-1.38253	-1.25143	0.20634	-0.182394	0.17624	0.242252	-1.28304	-1.34528	1.02542	1.1844	0.113866	-0.0698192
AT1G62820	-0.123404	-1.10031	-1.3493	0.165428	1.08569	1.32189	0.173589	-0.00515653	1.46092	1.16797	-1.16697	-0.952575	-0.0281413	-0.481198	0.103045	-0.0713921
AT4G03010	0.524369	-1.191	-0.192083	-1.29948	1.43415	0.724038	0.415507	0.0777199	1.80689	0.899723	-0.915597	-0.493474	-0.617285	-0.680261	0.082941	-0.0807574
AT1G53650	-1.28138	-0.826409	-0.473323	-0.0409738	1.38769	1.23439	-0.137368	0.0830635	0.531056	-0.182402	-1.01601	-1.50619	1.19085	0.982704	0.03558	-0.018883
AT3G12520	-0.507717	-1.06156	-0.365084	-0.819527	1.47306	1.28082	0.070588	0.00811871	0.845212	0.579468	-1.43715	-1.38245	0.711323	0.683592	0.073037	-0.000683278
AT1G78620	0.824441	0.288253	-1.64811	0.220547	-0.943185	1.25805	0.134489	-0.284764	1.10964	1.26862	-1.07461	-1.396	0.206564	-0.114222	0.136306	-0.0142776
AT1G27460	-0.520843	-0.397767	-1.38286	-0.355552	1.35923	1.29779	0.0513413	0.0106139	0.958693	0.35403	-1.27331	-1.50358	0.760646	0.703516	0.0760455	-0.185072
AT3G23400	1.08449	0.991778	0.699868	-0.209565	-1.20309	-1.36349	0.15943	-0.196757	1.4675	1.26899	-0.351341	-0.420768	-0.926408	-1.03797	0.0818647	-0.206793
AT5G50370	-0.360588	-0.535519	-1.01429	-0.853176	1.31921	1.44437	0.18135	-0.0124908	0.691748	-0.0650749	-1.46852	-1.16239	1.02536	0.978876	0.0753087	-0.174244
AT1G06645	0.65914	0.636672	0.763448	0.747307	-1.20272	-1.60385	0.46883	-0.0344678	1.13528	1.18151	0.286438	-0.0626331	-1.3012	-1.23939	0.161787	-0.25345
AT1G01540	-0.67858	-0.41792	-1.31623	-0.252671	1.42327	1.24213	0.179717	-0.0964293	0.298625	0.386312	-0.929978	-1.72053	1.03175	0.933816	0.12014	-0.168354
AT2G40540	0.434898	-0.476833	-0.96084	-1.28601	1.58438	0.704412	-0.0728137	-0.0219739	0.973786	-0.0412513	-0.862719	-1.67454	1.12956	0.475165	0.0983602	-0.0263938
AT5G20790	0.825795	0.715494	0.660789	0.620742	-1.4088	-1.41402	0.299734	-0.518848	1.28369	1.07815	0.0837699	-0.0132558	-0.88123	-1.55112	0.14007	-0.284368
AT3G48600	-1.05652	0.173946	0.724811	-1.64383	0.861468	0.940128	0.135753	0.124897	1.26778	0.900026	-1.57966	-0.731188	0.592338	-0.449296	0.204046	-0.100786
AT1G11370	0.843752	0.468031	0.844741	0.620271	-1.62862	-1.14817	0.230822	0.0432716	1.47643	1.21554	-0.0821062	-0.987416	-0.96074	-0.661709	0.11211	-0.105919
AT2G26040	1.49789	0.429682	0.707245	-0.168634	-1.20116	-1.26502	0.661511	-0.449807	1.05405	1.63142	-0.151455	-1.05116	-0.733341	-0.749519	0.510643	-0.143034
AT5G66110	0.717418	0.721903	0.710277	0.676223	-1.48277	-1.34305	0.642618	-0.410566	1.15348	1.36157	0.0854055	-0.259289	-1.18745	-1.15372	0.540324	-0.17324
AT3G63170	0.689568	1.3957	0.26651	-0.54204	-0.0177154	-1.79203	0.467495	-0.279945	1.34358	1.20826	-0.601515	-1.50755	-0.255682	-0.187088	0.254729	-0.127914
AT3G14067	0.421329	0.266886	1.17499	0.836445	-1.23378	-1.46588	0.317612	-0.491283	0.538535	0.630976	-0.738153	-1.90533	0.895767	0.5782	0.403147	-0.0794122
AT2G45870	1.50145	0.852772	-0.136659	0.201487	-1.33849	-1.08056	0.391743	-0.143527	1.25192	0.897477	-0.617462	-1.78577	0.23821	0.0156283	0.256594	-0.190642
AT1G28400	-0.237463	-1.12568	-1.33823	0.352682	1.13531	1.21338	0.0266534	0.0462672	0.581823	0.315788	-1.09986	-1.63325	0.919933	0.915571	0.0619252	-0.112369
AT4G18670	-0.929846	-0.738864	-0.906145	-0.125479	1.58117	1.11917	0.292059	-0.4264	0.542805	0.227053	-1.12515	-1.58252	1.02318	0.914635	0.463671	-0.203482
AT1G36060	0.131396	0.0341156	0.810407	1.48158	-1.46337	-0.994125	0.685704	-0.349224	1.28828	0.715651	-0.841324	-1.72137	0.303055	0.255718	0.488471	-0.145669
AT1G17620	0.4486	0.354736	1.01818	0.917865	-1.22539	-1.51399	0.654944	-0.541163	1.40493	1.2296	0.0411974	-0.724518	-0.770667	-1.18055	0.458992	-0.346518
AT1G64080	0.475444	0.62383	0.822564	0.863027	-1.18552	-1.59935	0.641742	-0.198145	1.79215	0.843801	-0.650006	-1.12817	-0.509672	-0.348101	0.444003	-0.273171
AT3G10040	0.314647	-0.418283	0.871477	1.52726	-1.16006	-1.13504	0.655737	-0.470317	1.10856	1.39771	-1.24586	-1.10128	-0.220741	0.0616214	0.448415	-0.252321
AT1G67360	-1.05905	-0.731167	-1.05632	1.53322	0.742821	0.570496	-0.492163	-0.21069	0.15225	0.116762	-0.891488	-1.60772	1.33506	0.89514	-0.061987	-0.0964178
AT1G70330	-0.216628	1.23611	0.17204	1.15166	-1.57404	-0.769137	0.689194	0.0634675	1.19358	1.32045	-0.769025	-1.26626	0.271674	-0.750422	-0.0747802	0.496784
AT2G45720	0.682107	0.976713	0.379483	0.673679	-1.74681	-0.965169	-0.271669	-0.0127902	1.25707	1.29976	-0.28346	0.0283531	-1.13863	-1.16309	0.02976	-0.0139138
AT4G01330	0.448165	-0.712445	-1.52532	-0.508935	1.32859	0.969949	0.232685	-0.0832854	0.990716	0.321102	-1.6145	-1.13151	0.716443	0.717749	0.0338899	0.296525
AT5G23440	1.40912	0.676072	0.212731	-0.102761	-0.35861	-1.83655	0.305185	-0.144154	1.07527	1.29906	-0.643193	-1.64789	0.0668699	-0.150121	0.0759001	0.456205
AT1G31190	0.453542	1.39942	0.393612	0.404591	-1.28727	-1.3639	0.208512	0.0949065	0.414842	1.43859	-1.80174	-0.593973	0.349406	0.192883	0.0716336	0.239233
AT1G76440	0.0472093	1.5217	1.12232	-0.950349	-0.915765	-0.825114	0.336137	0.148116	0.671661	-0.310048	-1.4393	-1.04819	0.95625	1.16963	0.107784	0.137495
AT1G64890	-0.679116	0.727709	1.04383	0.991738	-0.423923	-1.66024	0.0902769	0.0578083	1.54531	1.20554	-1.11964	-0.478589	-0.653105	-0.499513	0.105992	0.35557
AT1G16720	1.13466	0.183929	0.949653	0.378119	-1.066	-1.58036	0.373155	0.260125	1.28828	1.51043	-0.786418	-0.858672	-0.439394	-0.714221	0.16952	0.703848
AT5G20140	0.16986	1.5252	0.57237	0.225239	-1.52908	-0.963583	0.00877689	0.113597	0.480103	1.79801	-0.608548	-1.37841	0.189044	-0.480197	0.44955	0.278421
AT4G17260	-0.660485	0.0586216	-0.0990725	-1.64362	1.39652	0.948037	0.484673	0.109941	1.20165	0.803029	-0.223548	-1.95617	-0.0106481	0.185688	0.504152	0.117216
AT4G38670	0.912307	-0.0542713	-1.81368	-0.603112	1.16454	0.394217	0.381949	-0.0158795	0.617722	0.649707	-0.992955	-1.75529	0.868647	0.612168	0.510693	0.224979
AT2G15440	-0.357587	-0.483821	-1.28558	-0.574071	1.41349	1.28757	0.454143	0.200063	0.327707	-0.269903	-1.17472	-1.25606	1.03385	1.33912	0.133232	0.127228
AT2G40860	-1.34944	-0.377235	-0.0306389	-0.825958	1.38355	1.19973	0.301308	-0.0490735	1.37004	0.659115	-0.915747	-1.64519	0.234837	0.296938	0.0718743	0.060732
AT3G53510	0.422376	1.10894	-2.11054	0.271419	0.0632202	0.244575	0.266677	0.190684	0.72225	0.813219	-1.02537	-1.71004	0.353484	0.84645	0.0695709	0.0782623
AT5G48840	0.21691	-0.223558	-1.63517	-0.551927	1.60594	0.587803	0.358107	0.095188	0.543035	0.465888	-1.40234	-1.35872	1.14105	0.611079	0.193567	0.184974
AT2G20790	-0.946022	-0.385389	-0.576109	-0.856382	1.57123	1.19268	0.311176	0.153259	-0.162315	0.0497192	-0.917129	-1.43176	1.07158	1.38991	0.175083	0.130561
AT1G11880	-0.623239	-0.42641	-1.39028	-0.189035	1.36655	1.26241	-0.0771527	0.0593008	0.717993	0.249035	-0.970756	-1.72609	0.817151	0.91267	0.211425	0.106148
AT5G59170	0.791611	0.729309	0.676233	0.627545	-1.39115	-1.43355	0.56042	-0.0540553	0.887832	1.01689	0.479279	0.375272	-1.36631	-1.39296	0.268006	0.27393
AT1G20823	0.361305	0.167491	1.20388	0.912699	-1.49597	-1.14941	0.282294	-0.580689	1.07434	1.18634	0.415633	-0.135168	-1.36711	-1.17404	0.506119	0.135844
AT2G43580	0.71915	0.666592	0.806371	0.632248	-1.41218	-1.41218	-0.215663	-0.299239	0.994737	1.01453	0.366383	0.341805	-1.49634	-1.22112	0.245028	-0.35396
AT3G14680	0.875561	0.867565	0.609134	0.444612	-1.37905	-1.41782	-0.214251	-0.106107	1.24764	1.32021	0.130035	-0.508546	-0.975753	-1.21359	0.225751	-0.0974997
AT4G21210	0.776833	1.08939	0.540697	0.325366	-1.5647	-1.16758	0.137911	-0.545882	1.30597	1.12489	-1.55648	-0.254466	0.108087	-0.727999	0.33561	0.155529
AT2G27810	-0.440023	-0.494617	-1.15001	-0.66128	1.4992	1.24672	0.494612	-0.055301	0.105663	-0.00789232	-0.926827	-1.53097	1.15721	1.20282	0.294908	0.0737081
AT4G27520	0.91627	0.940244	0.75626	0.104972	-1.3452	-1.37254	0.204241	-0.250508	0.912125	0.617753	-1.98338	-0.565244	0.593536	0.425216	0.403313	-0.308443
AT1G66050	-1.49294	-0.133781	1.58629	-0.772566	0.799936	0.0130573	0.00380058	0.140656	0.522939	0.84009	-1.69048	-1.05195	0.918957	0.460437	0.276515	0.0115372
AT5G10770	0.647785	0.808912	0.717951	0.646901	-1.33483	-1.48672	0.433086	-0.247801	1.35754	1.13315	0.323932	-0.702877	-0.90702	-1.20473	0.411929	0.0951498
AT1G24095	-0.446772	-0.506947	-0.920174	-0.908588	1.38633	1.39615	-0.235717	-0.166754	1.12425	0.309714	-1.44482	-1.29965	0.60614	0.704372	-0.409731	-0.132827
AT2G34600	0.782001	0.753535	0.381553	0.876606	-1.35062	-1.44308	-0.425498	-0.0582609	1.39832	1.28537	-0.429186	-0.353444	-0.578802	-1.32226	-0.49715	-0.337286
AT1G75440	0.87038	0.767973	0.614476	0.548068	-1.56198	-1.23891	-0.230508	0.00376517	1.13239	1.52115	-0.182457	-0.421469	-0.809879	-1.23974	-0.420481	-0.387593
AT5G57970	-0.645263	-0.806124	-0.624065	-0.747499	1.38844	1.43451	0.368601	0.0128721	0.972285	0.486303	-1.43926	-1.35952	0.657497	0.682702	-0.378792	0.0399582
AT1G35190	0.78753	0.822017	0.646258	0.561619	-1.44097	-1.37645	-0.3262	0.198828	1.21222	1.00351	0.154545	0.251335	-1.30694	-1.31467	-0.414556	-0.477618
AT5G62130	-0.402918	0.0767281	1.23612	1.3271	-0.976377	-1.26066	-0.147698	0.0977055	1.1696	1.37816	-0.787202	-1.43512	-0.178149	-0.14729	-0.348939	-0.338325
AT5G24600	1.09515	0.433791	0.679165	0.475745	-1.744	-0.939856	-0.192038	-0.408678	1.0431	1.31518	0.400825	-0.399047	-0.983257	-1.37679	-0.189437	-0.320249
AT5G55840	-0.00946921	-0.482175	0.990779	1.559	-1.37354	-0.684592	-0.165053	0.222261	0.652331	0.188771	-1.49791	-1.22634	1.03667	0.846475	-0.106383	-0.22957
AT1G32150	0.510269	0.438725	0.937058	0.869178	-1.13477	-1.62046	-0.112533	0.0770049	1.27562	1.07564	-1.25075	-1.02374	0.509545	-0.586306	-0.228816	0.0389353
AT5G37670	0.592674	0.558176	0.742234	0.912779	-1.49422	-1.31164	-0.20815	-0.71354	0.821739	1.34997	0.247765	0.158565	-1.07376	-1.50428	-0.415574	-0.614365
AT3G27220	0.169909	-0.213966	0.813061	1.56879	-1.35669	-0.981111	-0.17658	0.010059	1.81211	0.860498	-1.03126	-0.461918	-0.548481	-0.630952	-0.333715	-0.481224
AT1G25500	1.03337	1.43349	-0.086705	0.00137288	-1.32099	-1.06054	-0.288524	-0.00845789	0.518208	0.897904	-1.13078	-1.64701	0.622326	0.73935	-0.268513	-0.201972
AT5G02490	-1.13868	-0.764376	-0.685556	-0.10757	1.38615	1.31003	-0.25746	0.0256757	0.066512	-0.0331892	-1.11044	-1.34868	1.22381	1.20198	-0.19066	-0.111843
AT2G41700	-0.812435	-1.34813	0.6632	1.74679	-0.136223	-0.113209	0.105177	-0.0287624	1.53746	1.20723	-0.284955	-0.587805	-0.932176	-0.939756	-0.0932939	-0.105931
AT3G54990	0.589584	0.359101	1.19537	0.572793	-1.55311	-1.16374	-0.0274266	-0.326068	1.58677	0.96596	0.0673389	-1.14556	-0.467849	-1.00666	-0.180439	-0.381461
AT5G64780	0.261402	0.640583	1.03329	0.783048	-1.6292	-1.08912	-0.101939	-0.487721	1.35058	1.2962	-0.415616	-1.16818	-0.0879553	-0.975027	-0.36486	-0.343833
AT1G14010	-0.725309	-0.827191	-0.932192	-0.282277	1.30298	1.46398	0.10233	0.0144214	0.682404	-0.326899	-0.908451	-1.54777	1.05742	1.04329	-0.369984	-0.317992
AT5G56170	0.901089	0.79811	0.736304	0.343123	-1.26521	-1.51342	-0.220175	0.179893	1.29163	1.30758	-0.999322	-1.19269	0.0391703	-0.446362	-0.382071	-0.324252
AT2G24040	-0.565403	-1.85244	1.02908	-0.140769	0.775451	0.754081	-0.281807	0.0312996	1.57367	0.772192	-1.3009	-1.10958	0.00315911	0.0614544	-0.376354	-0.203197
AT1G44170	-0.148082	-0.461841	-1.02547	-1.03763	1.15767	1.51535	0.00525915	0.00651869	0.611691	0.330753	-1.04151	-1.68352	0.957077	0.825508	-0.265226	-0.161061
AT1G22882	-1.22156	-0.682945	-0.735955	-0.00255638	1.26255	1.38047	-0.0923731	-0.14493	0.39516	0.301589	-1.22465	-1.48383	0.887846	1.12388	-0.354855	-0.216298
AT1G09925	0.627928	0.751619	-0.753302	1.31199	-1.63003	-0.308211	-0.162702	0.20456	1.34204	1.34973	-0.22693	-0.753867	-1.23865	-0.472328	-0.245308	-0.268167
AT4G27250	1.36668	0.627459	-0.0449934	0.631942	-1.34573	-1.23536	0.112662	-0.446132	1.79086	0.729086	0.0628952	-0.94434	-0.926909	-0.711591	-0.213605	-0.260727
AT5G65613	0.762143	0.899915	0.494103	0.651217	-1.38974	-1.41763	-0.00796629	-0.570695	1.37054	1.3069	-0.214699	-0.598789	-0.56331	-1.30064	-0.360089	-0.563604
AT1G05937	0.80961	0.55228	0.258239	1.09752	-1.16458	-1.55307	-0.0496887	-0.651502	1.72099	1.01698	-0.962216	-0.579694	-0.482359	-0.713703	-0.319344	-0.505887
AT2G23180	0.819873	0.675314	0.5828	0.743249	-1.41062	-1.41062	-0.472991	-0.0472403	1.47519	1.11156	-0.0528196	-1.28674	-0.347883	-0.899299	-0.248723	-0.0615208
AT1G36370	-0.415025	-0.0378622	1.14832	1.46767	-1.16555	-0.99755	0.0338197	-0.0800888	1.45065	1.17228	-0.921203	0.112519	-0.991876	-0.822367	-0.305033	-0.47085
AT3G56050	1.34769	0.814139	0.585576	-0.251595	-1.23799	-1.25782	-0.364912	0.0841936	1.74967	0.983142	-0.46248	-0.648619	-0.916919	-0.704798	-0.225085	-0.259307
AT1G11440	0.157543	0.00677562	0.997483	1.34697	-1.15729	-1.35148	-0.0347641	0.023147	1.53318	1.23777	-0.435036	-1.01208	-0.54474	-0.779091	-0.280687	-0.203032
AT1G03070	0.176062	0.624879	1.04562	0.878597	-1.35818	-1.36698	-0.380695	-0.0335825	1.37577	1.13829	0.247744	-0.906509	-0.605628	-1.24966	-0.140008	-0.116662
AT3G63120	-0.653575	-0.520297	-1.40506	6.65345e-05	1.32606	1.2528	0.229878	-0.180905	0.763086	0.805018	-1.49379	-1.30022	0.832314	0.393593	-0.134981	-0.188473
AT1G02260	-0.95467	-0.548938	-0.952123	-0.292538	1.47074	1.27753	-0.332037	0.0814349	0.641248	0.555492	-1.38938	-1.41957	0.938496	0.673717	-0.103846	-0.0992887
AT5G01620	-0.905056	-0.905056	-0.905056	0.0549082	1.30655	1.35371	-0.461562	-0.0502013	0.63511	0.403177	-1.39199	-1.39199	1.00537	0.740315	-0.134306	-0.148358
AT5G07020	0.844881	0.703391	0.742345	0.525105	-1.3926	-1.42312	0.0673855	-0.327763	1.41404	1.28154	-0.868496	-1.16297	-0.207884	-0.456228	-0.159288	-0.352196
AT3G46630	1.05693	0.520044	0.549059	0.642322	-1.56653	-1.20183	0.176524	-0.406275	0.742918	1.67765	-0.364066	-1.07236	0.166257	-1.1504	-0.136739	-0.438211
AT1G66530	-0.576157	-0.705172	-1.07483	-0.4138	1.44801	1.32195	-0.0805976	0.0417393	0.439602	0.364388	-0.791277	-1.83801	0.955788	0.869508	-0.0795369	-0.111659
AT4G23070	-1.28657	0.322807	-1.28657	1.19647	-0.0200758	1.07394	-0.324992	-0.0918507	1.45267	1.02671	-1.18804	-1.18804	0.00913494	-0.112437	-0.172644	-0.167097
AT2G36500	0.503549	0.593555	0.867715	0.837173	-1.4869	-1.31509	-0.23456	0.000596962	1.19399	1.00438	0.355724	0.0651993	-1.35678	-1.26252	-0.12946	-0.273172
AT5G65070	1.20046	1.07723	0.26923	-0.0889408	-1.6145	-0.843482	0.0663563	-0.198639	1.31539	0.996247	0.302031	-0.106773	-1.38061	-1.12629	-0.074557	-0.239347
AT4G32770	0.69122	0.522427	0.760333	0.824844	-1.20693	-1.5919	-0.00757364	-0.128119	1.23596	1.07313	0.275508	-0.0447539	-1.36339	-1.17646	-0.18097	-0.369454
AT5G08360	1.10087	0.619219	1.09189	-0.327598	-1.14454	-1.33984	-0.0475507	0.0597014	1.63352	1.16685	-0.753702	-0.743945	-0.649664	-0.65306	-0.151565	-0.253662
AT1G69460	0.427061	-0.463519	-1.6228	-0.545252	1.45016	0.754352	-0.0517827	0.202226	0.995551	0.464084	-1.01767	-1.71173	0.739017	0.530746	-0.156116	-0.254605
AT3G01350	0.320195	0.674114	0.887435	0.881683	-1.55474	-1.20869	-0.0866929	0.028905	1.20358	1.46213	-0.257929	-0.279357	-1.10837	-1.02005	-0.155971	-0.161315
AT5G35580	0.231976	0.213475	1.14534	1.04304	-1.44412	-1.18971	-0.567189	-0.509967	1.194	1.0316	0.137561	-0.0282831	-0.549132	-1.78575	-0.211708	-0.318321
AT4G22820	0.413403	0.989512	0.729435	0.62524	-1.62861	-1.12898	-0.0570649	0.239275	1.35793	1.42572	-0.761467	-0.359606	-0.704485	-0.958084	-0.236586	-0.355293
AT5G48230	1.17812	1.30887	-0.373442	-1.62263	-0.300341	-0.190578	-0.282451	0.0647927	1.36276	1.35795	-0.410018	-0.651997	-0.423139	-1.23556	-0.202795	-0.161518
AT5G18120	1.33654	0.921837	0.0896491	0.221352	-1.3394	-1.22998	-0.0860933	-0.106255	1.66888	0.81737	-0.737142	-1.39181	-0.213343	-0.143951	-0.252698	-0.302056
AT5G66607	0.382384	1.18158	0.563295	0.61127	-1.27732	-1.46121	-0.170621	-0.536358	1.42921	1.00404	-0.0578944	0.0399505	-1.0904	-1.3249	-0.295113	-0.634914
AT5G54165	0.500703	0.509648	0.901708	0.863862	-1.1913	-1.58462	0.0546714	-0.996862	1.12999	1.20702	0.311313	-0.138344	-1.26384	-1.24614	-0.243683	-0.513211
AT5G09570	-0.705083	-0.705083	-0.705083	-0.705083	1.27922	1.54112	-0.366509	-0.00529262	0.662051	0.367529	-1.07095	-1.67009	0.969529	0.741937	-0.0458507	-0.0870194
AT1G69430	0.224616	0.463875	1.19493	0.802613	-1.17727	-1.50876	0.0748167	0.295997	0.959489	1.51125	-0.174812	-0.200776	-1.56226	-0.532897	-0.0567256	-0.243577
AT3G45730	-0.196326	-1.06646	-1.15345	-0.204795	1.21875	1.40228	-0.541843	-0.0159077	0.7677	0.926094	-1.58862	-1.18658	0.405469	0.675938	-0.0768223	-0.0125492
AT3G48660	0.788598	0.796805	0.689579	0.543043	-1.44194	-1.37609	0.205378	-0.62279	1.0085	0.95316	0.411425	0.371707	-1.36843	-1.37636	-0.131766	-0.592701
AT3G58980	-0.185744	1.08662	1.09231	0.561127	-1.36233	-1.19198	-0.0709128	0.131412	1.49888	1.10807	-0.721743	-1.33533	-0.462493	-0.0873813	0.0162304	-0.134125
AT2G25620	1.18406	0.200864	0.0917014	1.08482	-1.0664	-1.49505	-0.147721	-0.484951	1.54602	1.21898	-1.06399	-0.483648	-0.516714	-0.700657	0.0377736	-0.421038
AT3G45970	0.516054	0.549341	0.743243	0.979664	-1.52152	-1.26678	-0.114751	-0.0101349	1.30549	1.26896	0.122851	-0.522855	-0.958968	-1.21547	0.0552513	-0.377899
AT1G14720	0.978278	0.481008	0.769043	0.556401	-1.52127	-1.26346	0.0174535	-0.169244	1.66807	1.04566	-0.353382	-0.479284	-0.953893	-0.927168	0.0350954	-0.347486
AT3G27360	0.71027	0.648044	0.808229	0.658078	-1.40969	-1.41493	0.283876	-0.154642	1.39772	1.4084	-0.443617	-0.727121	-0.823736	-0.81164	0.0576267	-0.454126
AT3G11800	1.02911	1.05014	0.606358	-0.0544422	-1.37036	-1.26081	-0.0745693	-0.0977978	1.33423	1.08058	0.205285	-0.281075	-0.856874	-1.48215	-0.00265633	-0.359837
AT1G17730	0.535131	0.0804474	-1.89742	-0.457945	0.43182	1.30797	0.212494	-0.184076	1.40217	0.435306	-0.999617	-1.53376	0.701933	-0.00603186	-0.00778064	-0.376727
AT5G23280	0.5082	0.641625	0.539996	1.08517	-1.31478	-1.46021	0.222712	-0.1999	1.30069	1.21516	-0.578385	-1.46129	0.11429	-0.590458	0.0286029	-0.324171
AT4G37890	0.262471	-0.907772	-0.97348	-0.939552	1.32445	1.23389	0.175429	-0.342397	-0.00977414	-0.205226	-0.964132	-1.34167	1.10081	1.42	0.104702	-0.261588
AT5G62480	0.706412	0.677985	0.73433	0.708631	-1.37533	-1.45203	-0.0252927	0.148693	0.990716	1.03721	0.451277	0.198556	-1.0997	-1.57806	0.0624137	-0.312205
AT3G19000	0.749976	0.882235	0.59815	0.463686	-0.868766	-1.82528	0.273738	-0.431307	1.23795	0.705008	-1.46805	-1.20223	0.593264	0.134057	0.100555	-0.266716
AT3G20140	0.790359	0.751688	0.648669	0.625503	-1.28019	-1.53603	-0.57603	-0.14476	1.34804	1.14365	0.18594	-0.377025	-1.31111	-0.989498	0.0592636	-0.448861
AT1G58440	-0.00545084	-0.543853	-1.77036	0.0812689	0.948609	1.28979	0.194554	-0.100965	1.18161	0.360543	-1.53949	-1.16074	0.786257	0.371828	0.0664558	-0.178055
AT4G34260	-0.796449	-0.782612	-0.96133	-0.21082	1.37391	1.3773	-0.291193	0.267804	-0.0949824	-0.449975	-1.22177	-0.883002	1.2722	1.37753	0.147169	-0.133223
AT2G37530	0.999618	0.463619	-0.746672	1.3955	-1.21491	-0.897153	-0.0251803	-0.529548	1.3049	1.15224	-0.63533	-1.59014	-0.0431117	-0.18856	0.176296	-0.525719
AT2G42230	-0.200747	-0.787997	-0.878642	-0.883124	1.32949	1.42102	0.207575	-0.348753	0.681047	0.0123895	-1.13455	-1.50893	1.1629	0.787144	0.204222	-0.28865
AT3G53400	0.277901	0.486748	0.897704	1.06529	-1.47586	-1.25178	0.33222	0.112201	1.26832	1.41888	-1.17004	-0.906156	-0.331439	-0.279568	-0.116453	-0.412078
AT4G38470	-0.510919	-0.833187	-0.7326	-0.721026	1.5919	1.20583	0.0259209	-0.204245	1.54062	0.803467	-1.34111	-1.01081	0.287267	-0.279427	-0.00595058	-0.355033
AT5G40670	-1.21128	-1.07113	-0.0686422	-0.228214	1.32445	1.25481	-0.183222	-0.19367	1.50885	1.139	-1.33746	-0.237366	-0.587496	-0.485537	-0.0249877	-0.325881
AT4G37070	0.778299	0.8058	0.280607	0.844002	-1.73205	-0.976659	-0.376592	-0.118044	1.33299	0.960409	0.175222	-0.118091	-0.678465	-1.67206	-0.00661007	-0.379582
AT1G09210	-0.49548	-0.70063	-1.05965	-0.522406	1.45526	1.32291	-0.0337746	0.00641829	-0.403682	-0.47206	-0.8309	-1.05277	1.44413	1.31529	-0.00601814	0.0764911
AT3G12920	0.476071	0.45693	0.876941	0.964993	-1.3032	-1.47173	0.655885	-0.6863	1.19974	1.40864	-0.0284466	-1.32769	-0.506263	-0.745978	-0.0144843	-0.559899
AT1G23090	0.588403	0.667385	0.857638	0.702621	-1.32406	-1.49198	-0.319215	-0.259974	1.26101	1.29384	-0.471894	-1.37623	0.0764075	-0.783129	-0.0530256	-0.125768
AT3G02580	0.816407	0.923216	0.579754	0.47831	-1.4358	-1.36188	-0.460847	-0.170312	1.39336	0.969979	-0.647661	-1.6282	0.103504	-0.190977	-0.108888	-0.424495
AT1G59860	-0.221398	-0.337635	1.20836	1.45836	-1.17394	-0.93375	0.101259	-0.200567	0.580182	1.3434	-1.8715	-0.501919	0.264036	0.185799	0.169491	-0.33295
AT5G10000	0.515337	0.469008	0.841687	0.959604	-1.44431	-1.34133	0.613489	-0.479459	1.05313	1.1259	0.438222	0.00219633	-1.32524	-1.29421	0.232279	-0.477797
AT1G75290	-0.589119	0.650379	1.84798	-0.398115	-0.248276	-1.26285	-0.117921	-0.0109575	1.56787	1.1976	-0.367425	-0.98961	-0.67807	-0.730364	0.143281	-0.00101703
AT5G03140	0.887111	0.0734979	0.240141	1.36285	-1.33924	-1.22436	0.221865	-0.58177	1.46953	1.21213	-0.57626	-1.31317	-0.374781	-0.417444	0.242698	-0.29023
AT3G47070	0.792208	0.964926	0.491556	0.540499	-1.30033	-1.48886	-0.145776	-0.794396	0.969599	1.59144	-1.08761	-1.0966	-0.000302572	-0.376528	0.25924	-0.412524
AT3G19580	0.146809	0.232863	0.947168	1.27805	-1.32457	-1.28032	0.565212	-0.666829	1.26826	1.18741	0.277008	-0.394921	-1.25921	-1.07855	0.334395	-0.531044
AT1G73190	0.730558	0.710758	0.674041	0.71265	-1.42086	-1.40715	0.936153	-0.649264	1.00537	1.15227	0.245974	0.254027	-1.37853	-1.27911	0.658155	-0.499195
AT5G44260	0.0863504	-0.203577	1.03368	1.41806	-0.896384	-1.43813	1.10422	-0.739754	0.474467	0.825874	-0.874898	-1.82475	0.603181	0.796128	0.800734	-0.40291
AT4G25140	0.740544	0.698784	0.732257	0.65579	-1.41567	-1.41171	0.897168	-0.798273	0.93255	0.952432	0.473795	0.409325	-1.38322	-1.38489	0.57966	-0.590693
AT4G30440	-0.260372	-0.575739	1.15911	1.56825	-0.877158	-1.01409	0.765365	-0.663108	0.961248	0.976436	-0.807451	-1.78158	0.531159	0.120186	0.612692	-0.519192
AT4G39900	-0.465486	-0.69811	-1.13925	-0.450829	1.41834	1.33534	-0.0521018	-0.0815573	0.359179	-0.370225	-1.38041	-0.992499	1.22125	1.1627	0.207351	-0.0956757
AT3G62820	0.683392	0.523889	0.960765	0.631184	-1.49762	-1.30161	-0.227823	-0.631725	1.2395	1.30847	-0.105942	-0.375513	-0.551554	-1.51496	0.33021	-0.401212
AT5G40420	0.850926	0.781346	0.607708	0.57572	-1.42479	-1.39091	0.650681	-0.816813	1.07186	1.05799	0.275547	0.269202	-1.39494	-1.27966	0.419138	-0.606141
AT1G54860	0.687526	0.676864	0.783153	0.678515	-1.38023	-1.44583	0.717179	-0.492889	0.988449	1.10051	0.391254	0.208104	-1.37525	-1.31307	0.395727	-0.636617
AT5G51550	-0.635473	-0.955768	-1.07252	0.0602362	1.56593	1.0376	0.212832	-0.493765	0.341995	-0.0287629	-1.33789	-1.23783	1.14882	1.11366	0.379054	-0.429549
AT5G56970	0.785369	0.792188	0.574859	0.668266	-1.39514	-1.42554	-0.0327265	-0.548997	1.31863	0.949484	0.0423239	0.232234	-1.46028	-1.08239	0.379751	-0.273015
AT2G17230	-0.384369	0.0206031	-1.95305	1.17878	0.582453	0.555583	0.574543	-0.732933	0.85996	0.589261	-1.56528	-1.23998	0.622465	0.733573	0.471417	-0.462692
AT2G18570	0.892174	0.666559	0.7208	0.532531	-1.36908	-1.44298	0.484889	-0.632208	1.31744	1.38579	-0.0994875	-0.654331	-1.02849	-0.920924	0.508405	-0.691221
AT4G09600	0.853771	0.763629	0.569163	0.62907	-1.45459	-1.36104	0.315808	-1.01079	1.32424	1.3838	-0.33107	-0.317977	-1.05273	-1.00626	0.437387	-0.845086
AT5G05870	0.25778	0.234951	1.08115	1.08347	-1.27956	-1.37779	0.582334	-0.336824	1.49219	1.24398	-0.234154	-1.03046	-0.620736	-0.850822	0.380884	-0.526852
AT4G39130	0.845803	0.78601	0.544744	0.628358	-1.2585	-1.54642	0.0509208	-0.874477	1.20163	1.48051	-0.0307359	-0.924859	-0.956505	-0.77004	0.416337	-0.673654
AT2G36220	0.493418	0.510488	0.932006	0.855265	-1.41126	-1.37991	0.360237	-0.862675	0.960073	0.980618	0.536603	0.245608	-1.1864	-1.5365	0.387299	-0.635027
AT3G48270	0.672437	0.723939	0.763057	0.664805	-1.48748	-1.33675	0.512436	-0.763515	1.22957	1.25675	0.144066	-0.275524	-1.31772	-1.03715	0.403643	-0.754246
AT1G62790	1.23069	0.659648	-1.82837	0.586554	-0.600861	-0.0476642	0.0842469	-0.316292	1.61887	1.05008	-0.581519	-0.358131	-0.467835	-1.26147	0.356883	-0.281775
AT4G19810	-0.895218	-0.530117	-1.00434	-0.327308	1.35328	1.4037	-0.312286	-0.254895	1.52732	0.506753	-1.70889	-0.309181	-0.452106	0.436106	0.122717	-0.371507
AT4G37690	-0.00355857	0.858672	0.596967	1.13772	-0.935492	-1.65431	-0.101355	-0.642725	1.45168	1.02485	-0.109551	-0.0241005	-0.965056	-1.37782	0.185934	-0.423382
AT4G34480	0.770248	0.710007	0.665902	0.676492	-1.50585	-1.31679	0.232767	-0.290429	1.08358	1.26497	0.311481	-0.186122	-1.36721	-1.1067	0.275327	-0.472591
AT3G03470	0.66625	0.41407	0.864883	0.85013	-1.33861	-1.45672	0.25345	-0.851296	1.4717	1.27529	-0.330537	-1.02078	-0.900976	-0.494693	0.300591	-0.595959

## Sheet: Cvi-specific FH<AR
Supplementary Dataset S12. Quantification of expression levels and enrichment of H3K4me3 and H3K9me3 in DEGs shared between Col and Cvi or specific to Cvi during the FH-to-AR transition.
Cvi specifically upregulated genes during the FH-to-AR transition.
	Col								Cvi
	Expression (Row Z-score)						Enrichment (Log2(AR+1/FH+1))		Expression (Row Z-score)						Enrichment (Log2(AR+1/FH+1))
GeneID	FH_#1	FH_#2	AR_#1	AR_#2	GS_#1	GS_#2	H3K4me3	H3K9me3	FH_#1	FH_#2	AR_#1	AR_#2	GS_#1	GS_#2	H3K4me3	H3K9me3
AT4G38230	-0.690072	-1.14081	-0.172777	-0.67969	1.08639	1.59696	0.0316739	0.031963	-1.68034	-0.529934	1.33529	1.04507	-0.0301688	-0.13991	0.394635	-0.0275756
AT1G02920	-1.00907	1.2772	-0.75345	1.50422	-0.532421	-0.486485	0.42583	0.00411894	-0.705576	-0.330127	1.12486	1.58914	-1.15071	-0.527588	0.475199	0.00149226
AT1G65970	1.2323	0.822052	-0.267497	0.736544	-1.32433	-1.19907	0.271827	-0.0293041	-0.596296	-0.193032	1.14799	1.56083	-0.886005	-1.03349	0.760286	-0.147896
AT2G02930	0.804919	0.69864	0.657498	0.663773	-1.43762	-1.38721	1.4616	0.410404	-0.160443	0.220812	1.14177	1.25907	-1.16805	-1.29316	1.12061	0.91322
AT3G63380	-1.48134	1.11571	0.915363	0.758938	-1.03553	-0.273138	0.149556	-0.0196444	-0.727273	-0.722016	1.429	1.39751	-0.744961	-0.632254	0.477871	-0.00713222
AT4G27970	0.90314	0.673658	0.700416	0.532669	-1.33981	-1.47007	1.06095	0.1755	-0.120993	0.218688	1.11091	1.22656	-0.875575	-1.55959	1.00962	0.363583
AT3G26220	0.588759	0.734626	0.783787	0.71607	-1.38647	-1.43677	0.712703	-0.0282556	-0.233794	0.244248	1.14093	1.27659	-1.27212	-1.15585	0.700719	0.40902
AT1G25275	-0.825623	-0.580494	-0.913104	-0.479603	1.42052	1.3783	0.581342	-0.127146	-0.58275	-1.48331	1.16201	1.28944	0.239181	-0.624562	0.464718	0.0240392
AT1G80440	0.698004	0.668355	0.43624	0.97729	-1.22143	-1.55846	0.703808	-0.249307	-1.16337	-0.533394	1.0706	1.6369	-0.392199	-0.618545	0.673912	0.713125
AT3G62860	-1.0879	-0.920918	-0.946006	0.869505	1.31019	0.775123	0.243196	-0.0192561	-1.82997	-0.826698	0.649832	0.340129	0.976251	0.690459	0.0850246	0.0634322
AT2G32440	0.492343	0.646294	0.942255	0.71825	-1.30319	-1.49595	0.246866	0.0509367	-0.651149	0.35996	1.25964	1.21418	-1.04909	-1.13354	0.15168	0.474926
AT1G50420	-1.16665	-0.862278	-0.0421731	-0.564226	1.09095	1.54438	0.411901	0.483299	-0.895101	-0.912228	1.34222	1.41514	-0.710784	-0.239249	0.274617	0.773593
AT2G04865	0.851316	0.613246	1.23874	-0.141793	-1.45958	-1.10193	-0.111155	0.204691	-0.782529	-0.0734454	1.11761	1.55305	-1.10061	-0.714073	-0.262755	0.111206
AT4G33565	0.697271	0.626417	0.861754	0.633664	-1.45188	-1.36722	0.204841	0.564749	0.0164687	0.0349466	1.16644	1.25549	-1.19809	-1.27525	-0.0253265	0.179062
AT4G08220	0.217966	-1.00633	0.27219	1.82849	-1.23115	-0.0811626	-0.21976	0.657557	-0.968698	-0.875246	0.920764	1.73046	-0.65603	-0.151255	-0.136422	0.567801
AT5G26742	-0.915533	-0.786029	-0.568186	-0.535315	1.38889	1.41617	-0.0141125	0.318669	-1.50516	-1.11678	0.0996733	0.362831	0.995613	1.16382	-0.162272	0.251042
AT4G33690	0.596999	0.405288	1.22794	0.498437	-1.35269	-1.37597	-0.25091	0.685883	-0.16769	0.0469827	1.13656	1.35027	-1.01657	-1.34955	-0.390742	0.383658
AT1G09570	-0.781873	-0.697623	-0.643537	-0.702831	1.38913	1.43674	-0.198074	0.13018	-1.23381	-1.1646	-0.202847	0.127752	1.18764	1.28587	-0.235747	-0.0153044
AT2G34900	-0.833972	-0.725982	-0.620834	-0.608737	1.13911	1.65042	-0.150945	0.125995	-1.2772	-1.42924	0.211514	0.515148	0.8223	1.15748	-0.41614	0.0436049
AT5G35200	0.113432	0.502651	1.0972	0.967437	-1.36846	-1.31226	-0.290527	0.263974	-0.17398	0.26632	1.18175	1.20018	-1.25738	-1.2169	-0.276938	0.19342
AT3G14690	-0.163301	-0.495837	-0.775788	-1.24185	1.31758	1.3592	-0.0812442	0.212491	-1.6545	-0.742083	1.29674	0.995215	-0.0789518	0.183584	0.223473	0.065018
AT5G43930	-1.34903	0.170385	1.39046	1.13286	-0.795323	-0.549351	0.100452	0.349836	-1.35373	-0.957103	1.32503	1.15673	-0.352907	0.181978	0.029405	0.0987294
AT4G31040	-0.575287	-0.566244	-0.92578	-0.740089	1.44153	1.36587	0.0309161	0.269148	-0.963558	-1.48222	-0.017536	0.0709859	1.25781	1.13452	-0.154705	0.103172
AT2G31810	-0.874886	-0.439671	-0.492784	-0.923317	1.03543	1.69523	0.202418	0.344134	-1.51923	-1.15811	0.15317	0.505172	0.879361	1.13964	0.00876797	0.230937
AT1G20950	-0.635546	-0.620163	-0.818031	-0.747846	1.44511	1.37648	0.11439	0.0571911	-0.826073	-1.35235	-0.385598	-0.015356	1.3711	1.20827	-0.225194	0.0946324
AT2G02160	-0.648127	-0.622628	-0.776259	-0.775599	1.36355	1.45906	0.227538	0.36233	-1.36253	-1.13562	-0.0559254	0.189943	1.08176	1.28237	-0.297168	0.153949
AT1G62390	-1.46198	-1.26821	0.430535	0.655847	0.442614	1.20119	0.152604	0.360601	-1.74177	-0.886461	0.609593	1.13614	0.187645	0.694851	-0.17907	0.282416
AT5G15570	0.00315475	0.455623	1.09122	1.06941	-1.42661	-1.1928	0.198117	0.341598	-1.01729	-0.559586	1.11159	1.54141	-1.01837	-0.0577613	-0.166283	0.207436
AT2G36990	-0.540998	-0.335707	-0.639011	-1.2073	1.25834	1.46468	-0.134066	0.0599877	-0.904924	-1.44345	-0.105542	-0.0288285	1.19918	1.28357	-0.264633	-0.0305527
AT5G23590	0.22151	0.17816	1.00621	1.18153	-1.5795	-1.00792	-0.163078	0.424206	-1.06556	-0.605307	1.09357	1.60605	-0.825585	-0.203167	-0.277197	0.432951
AT2G17990	-0.856611	-1.11579	0.0465059	-0.712406	1.19422	1.44408	-0.159484	0.373115	-1.69584	-0.948534	0.459682	0.20512	0.913364	1.06621	0.0352248	0.397335
AT3G51350	-1.2192	1.2226	1.48518	-0.569622	-0.277389	-0.641578	0.372685	-0.0270429	-1.61867	-0.311527	1.28005	0.958503	0.428083	-0.736441	-0.124846	0.0663661
AT5G03240	0.50206	-0.00772141	1.22537	0.898254	-1.38848	-1.22948	0.556103	0.678277	-0.702162	-0.22707	1.30053	1.45057	-0.899294	-0.922575	-0.062865	-0.0458864
AT5G22110	-1.42578	-0.125634	-0.659441	-0.377679	1.40289	1.18565	0.447831	0.147479	-0.876676	-1.55018	1.46653	0.804962	0.171578	-0.0162149	0.0531745	0.041787
AT5G23080	-1.18339	-1.00411	0.680528	-0.754675	1.15509	1.10655	0.264786	0.432582	-1.29216	-1.19215	1.09247	1.15902	-0.299023	0.531841	0.0119018	0.129544
AT3G49601	-1.44568	-0.794637	1.24049	0.76104	-0.632962	0.871748	0.346336	0.508191	-0.84751	-0.473204	1.41291	1.35588	-1.01952	-0.428555	0.114382	0.13247
AT1G21460	0.934588	1.17621	0.672636	-0.24796	-1.35382	-1.18166	0.485119	0.349996	-0.917315	-0.302539	1.0396	1.68634	-0.688306	-0.817771	-0.00916995	0.28626
AT5G15390	-1.20372	-0.678954	-0.019749	-0.750955	1.27402	1.37936	0.641911	0.282779	-1.35108	-1.21125	1.05613	1.24698	0.171468	0.0877464	-0.176166	0.485967
AT5G41020	-0.0485923	0.596929	1.30155	0.603581	-1.7621	-0.691363	0.664973	0.45261	-0.743767	-0.291714	1.1531	1.57	-1.11134	-0.576279	-0.330112	0.497507
AT3G63540	-0.423774	0.643711	-0.66883	-1.65197	1.15739	0.943482	0.34124	-0.012251	-1.77313	-0.70188	-0.00201154	0.386655	0.924691	1.16568	0.586696	0.513698
AT5G08610	-0.5706	-0.661174	-0.689806	-0.886977	1.52819	1.28037	0.344902	0.208823	-1.55639	-1.05896	0.241531	0.245073	0.874502	1.25424	0.320001	0.438025
AT1G05562	-0.617913	-1.2728	1.77564	-0.556982	-0.0571608	0.729216	0.604367	0.249569	-0.596089	-0.21087	1.36987	1.36463	-1.00698	-0.920562	0.563507	0.599285
AT5G11890	-0.590104	-0.625042	-1.29474	-0.134893	1.50829	1.13648	0.481132	-0.0536872	-1.74287	-0.738295	0.235613	0.0754389	1.11162	1.0585	0.50567	0.307244
AT2G45000	-0.789996	-1.6815	0.848977	0.0730402	1.33238	0.217094	0.569319	0.265025	-1.6463	-1.00685	1.09661	0.901868	0.176146	0.478533	0.382823	0.489778
AT2G16640	0.149806	-0.0931268	1.49476	0.877052	-1.12318	-1.30531	0.077314	0.21755	-0.681155	-0.655424	1.18452	1.61432	-0.849953	-0.612307	0.0447575	0.351609
AT4G37120	-0.0524492	0.466721	1.27321	0.876171	-1.51043	-1.05323	0.145131	0.201981	-0.932623	-0.456798	1.40665	1.37605	-0.895101	-0.498175	0.00851192	0.109816
AT1G55820	-0.31691	-0.457705	2.07183	0.103394	-0.249706	-1.1509	0.0839052	0.154625	-1.3698	-0.730188	1.49719	1.10403	-0.297499	-0.203729	0.016324	0.413868
AT1G09900	-1.25786	0.76244	-0.277746	-0.981752	0.0851143	1.6698	0.367936	0.166882	-1.2589	-1.45642	0.115831	0.905422	0.733298	0.96077	-0.100532	0.392454
AT2G17440	-0.595802	-1.1712	-0.257202	-0.699657	1.29905	1.42481	0.354826	0.367513	-1.59832	-1.04738	0.566892	1.29567	0.535757	0.247382	0.0429161	0.584184
AT5G03940	-0.715685	-0.448628	-1.05103	-0.55945	1.28956	1.48523	0.103468	0.0961154	-1.48003	-0.67037	-0.459611	0.104865	1.25469	1.25045	0.0322388	0.178663
AT1G19600	-0.58456	-0.58349	-0.874012	-0.769629	1.33952	1.47217	0.287331	0.216856	-1.38285	-1.03558	-0.138969	0.147962	1.01576	1.39368	0.0760575	0.489685
AT4G15890	-0.521497	-0.993334	-0.0937625	-1.06991	1.3569	1.3216	0.166088	0.0586937	-1.3911	-1.12095	1.56729	0.273846	0.174475	0.496442	0.15702	0.26203
AT3G17465	-0.619647	-0.750319	-0.703842	-0.751774	1.42931	1.39627	0.369836	-0.038783	-1.51868	-1.21688	0.245049	0.597843	0.900132	0.992533	0.0191821	0.609712
AT1G55850	1.05698	1.61217	-0.221893	-0.52993	-1.19905	-0.718271	0.630555	-0.0606977	-0.949673	-0.299942	1.14197	1.60573	-0.791252	-0.706832	0.502487	0.238203
AT3G50410	-0.0874327	0.849196	1.24562	0.580911	-1.42174	-1.16655	0.764993	-0.140777	-0.515593	-0.485785	1.39114	1.39987	-0.925271	-0.864366	0.584439	0.501336
AT5G19820	-1.32527	-0.806736	-0.281064	-0.217802	1.36857	1.2623	0.632916	-0.369566	-1.41513	-1.08017	-0.0393253	0.171187	1.12299	1.24044	0.24079	0.405198
AT2G02955	0.464992	0.406956	1.15926	0.709224	-1.46045	-1.27999	0.713796	0.0965539	-0.179517	-0.0786319	1.22468	1.34076	-1.18769	-1.1196	0.282312	0.735429
AT4G24150	1.09282	0.410014	0.608071	0.654934	-1.29926	-1.46658	0.774971	0.308263	-1.44585	-1.03441	1.05746	1.2545	-0.174064	0.342364	0.167511	0.398514
AT4G02510	-0.643362	-0.306487	2.19709	-0.180447	-0.355425	-0.711371	0.515057	0.00316135	-1.72764	-0.284788	1.17209	1.16821	-0.430289	0.102418	0.64012	0.488379
AT2G47990	-1.30015	-0.432779	0.706359	0.171238	1.69815	-0.842816	0.826856	0.184141	-1.57888	-0.800245	0.87809	1.44637	0.0606939	-0.00602167	0.996999	0.771297
AT4G27950	0.534447	0.1892	1.61019	-1.46666	0.0949867	-0.962159	0.348295	-0.00859908	-1.3107	-0.0523319	1.45621	1.12472	-0.884776	-0.333119	0.43508	0.695549
AT4G30840	-0.574936	-0.854651	-0.877582	-0.486274	1.27273	1.52071	0.396122	0.446181	-1.1709	-1.59834	0.406542	0.694735	0.966908	0.701051	0.305547	0.685449
AT3G24420	0.496631	-0.519992	-1.29527	-0.985586	1.45141	0.852808	-0.211931	-0.324393	-1.01882	-0.205754	1.41424	1.32903	-0.753704	-0.764992	0.0152477	-0.266474
AT1G78990	-0.905822	1.64035	0.904359	-0.905822	-0.905822	0.172759	-0.105057	-0.0395492	-0.706804	-0.706804	1.36291	1.46431	-0.706804	-0.706804	-0.162862	-0.0318773
AT2G21430	-0.0581469	-1.03326	-1.28382	-0.0633401	1.60883	0.829739	-0.452374	0.0118962	-1.52721	-1.27239	0.720822	0.678582	0.910216	0.489986	-0.501844	0.00323757
AT2G41500	-0.252376	0.246529	1.61616	0.723424	-1.07449	-1.25924	-0.245276	-0.00874936	-1.16836	-0.833112	1.32324	1.39128	-0.359482	-0.353561	-0.261072	0.234283
AT5G14960	1.06684	0.643677	0.554765	0.516871	-1.42605	-1.3561	-0.511588	0.00711882	-1.2158	-0.11472	1.61456	1.00117	-0.834476	-0.450742	-0.333344	0.135071
AT1G02050	0.432269	-0.910935	-1.29956	-0.615782	1.35461	1.03939	-0.790077	-0.0483736	-1.29265	-1.49759	0.559686	0.958225	0.485481	0.786852	0.0424411	-0.091279
AT3G50370	-1.15131	-1.59885	0.525955	0.453891	0.700098	1.07022	-0.339553	-0.162537	-1.80899	-0.812562	0.703795	0.482454	0.324479	1.11082	0.295809	0.257947
AT4G11360	0.574403	0.594861	0.872997	0.768336	-1.48899	-1.32161	0.0992527	-0.588829	-0.398248	0.220014	1.31226	1.17344	-1.02766	-1.27981	0.357458	0.698562
AT4G16760	0.39211	0.634607	1.06183	0.662889	-1.16192	-1.58952	0.0506107	-0.439254	-1.34772	-0.196742	1.41318	1.23594	-0.481006	-0.623653	-0.11022	0.521028
AT4G29060	-0.787283	-0.369799	-0.862366	-0.771059	1.31855	1.47196	0.0181927	-0.10627	-1.38851	-0.79293	-0.330886	-0.0670603	1.25278	1.32661	0.00168651	0.105377
AT4G34710	-0.4821	-0.785835	-0.697626	-0.842587	1.47674	1.33141	-0.10387	-0.388719	-1.64041	-1.13725	0.656437	0.470698	0.849015	0.801511	0.171721	0.205771
AT5G03670	-0.523944	-0.483934	-0.990736	-0.788346	1.34517	1.44179	0.169616	-0.239598	-1.3115	-1.45839	0.679786	0.596695	0.415209	1.0782	0.14904	0.0193821
AT5G65660	0.294711	0.0502476	1.73739	-0.946766	0.254081	-1.38966	0.0848101	-0.708795	-0.804253	-0.241512	1.08028	1.64728	-0.833647	-0.848145	0.188309	-0.0790689
AT2G34340	-0.148382	-1.33175	-0.410818	-0.53694	0.58147	1.84642	0.295218	-0.639196	-0.728414	-0.404658	1.15341	1.62094	-0.843008	-0.798263	0.168244	-0.0640457
AT5G44190	0.18775	0.456674	1.09336	0.829501	-1.82086	-0.746426	0.271119	-0.491591	-0.701781	-0.507204	1.21315	1.58514	-0.832799	-0.756503	0.118578	-0.0865107
AT5G43100	-0.295319	0.332511	-1.44362	-0.946519	1.34093	1.01202	0.26816	-0.407888	-1.32507	-0.910527	1.41294	1.1636	-0.11281	-0.228129	0.0127479	0.0340051
AT2G28800	0.784023	0.277736	0.756806	0.414671	-2.13392	-0.0993202	0.289769	-0.060819	-1.34505	-0.577496	1.29412	1.37875	-0.383999	-0.366321	-0.0396261	0.189118
AT2G45620	-0.597307	-0.0388511	2.04129	0.242548	-0.652718	-0.994967	0.370039	-0.179321	-1.48875	-0.825676	1.45389	0.927095	-0.284639	0.218079	0.0134662	0.0957595
AT4G08460	-0.492319	-1.27274	1.47001	-0.762873	1.1752	-0.117279	0.165947	-0.0116511	-1.6727	-1.10162	0.810569	0.750114	0.734049	0.479583	-0.139068	0.0590752
AT5G63200	0.545714	-0.319136	1.35951	0.859828	-1.32667	-1.11925	0.0502125	-0.124452	-0.518495	-0.305534	1.56004	1.1742	-0.97615	-0.934062	-0.0669337	0.140467
AT3G45638	0.800585	0.65062	0.812861	0.547954	-1.50856	-1.30346	0.0546168	-0.175175	-0.205298	0.37081	1.11294	1.20559	-1.09541	-1.38865	0.0110656	0.293235
AT5G22640	-0.888281	-0.651535	-0.686345	-0.589615	1.36635	1.44942	0.283954	-0.235902	-1.32189	-0.945272	-0.335576	0.0560792	1.25621	1.29045	-0.288628	0.12137
AT5G01930	-0.496584	-1.53959	-0.452906	-0.0262903	1.34046	1.17491	-0.0397978	-0.00597221	-1.66277	-1.05132	0.519239	0.319876	0.926573	0.9484	-0.047366	-0.0168551
AT1G64795	1.07183	1.2356	-0.270028	0.436493	-1.2152	-1.2587	0.118655	-0.637612	-0.287034	0.160082	1.64701	0.758373	-1.07363	-1.2048	0.00315146	0.0768972
AT3G29787	1	1	1	1	1	1	0	-0.0397115	-1.57907	-1.14637	1.03859	0.619184	0.816968	0.250705	0	0.0923294
AT1G31740	-1	-1	-1	-1	-1	-1	-0.00285931	0.00253679	-0.0401924	0.131154	1.07748	1.31642	-1.24243	-1.24243	-0.00556983	-0.0138994
AT1G71250	-0.365043	-0.162889	-1.74165	-0.0952224	1.21096	1.15385	0.049368	0.0252628	-1.48073	-0.932384	-0.00995583	0.00167481	1.15416	1.26724	0.00718541	0.0950795
AT2G01940	-0.950653	-0.363111	-1.50846	0.82812	0.910662	1.08345	-0.0625036	-0.196636	-1.60933	-0.922707	1.15925	1.07884	0.0848595	0.209094	-0.119812	-0.223621
AT1G29120	-0.546787	-0.0635142	-1.34101	-0.595783	1.66078	0.886311	-0.0965547	-0.164299	-1.29782	-0.749492	1.63205	0.836274	0.178324	-0.599333	-0.102247	-0.164013
AT2G26430	-0.730446	-1.29706	1.68142	-0.633243	0.685072	0.294256	-0.35746	-0.0939201	-1.03224	-0.897185	1.64972	1.03886	-0.522004	-0.237153	-0.130277	-0.0544649
AT5G48412	0.856828	0.422712	0.501066	0.993339	-1.41845	-1.3555	0.0274632	-0.71402	-0.742329	-0.795521	1.28052	1.52197	-0.458649	-0.80599	0.0640948	0.0340106
AT3G01405	-0.735244	-0.642224	-0.834429	-0.547518	1.03061	1.7288	0.0416977	-0.235689	-1.43604	-1.29635	0.291179	0.547811	0.746871	1.14654	0.0238892	-0.0579258
AT1G21770	1.5103	0.711809	-0.892174	-1.54671	0.0921789	0.124595	0.0902733	-0.249633	-0.160223	0.115001	1.02935	1.41872	-1.2327	-1.17014	0.0646885	-0.182429
AT1G58030	-0.707804	-0.695775	-0.744302	-0.675252	1.51135	1.31178	-0.0742537	-0.141756	-1.53066	-0.823981	-0.020464	-0.0631663	1.24299	1.19528	-0.0229935	-0.104049
AT4G10070	0.245952	0.155083	1.24813	0.917801	-0.951358	-1.61561	-0.130528	-0.223232	-0.531496	-0.341724	1.41147	1.34581	-1.04802	-0.836034	-0.0801622	-0.0283792
AT5G46180	-1.04804	-1.24009	0.841246	1.54431	-0.413722	0.316298	-0.102797	-0.147586	-1.08407	-0.494126	1.10176	1.63569	-0.677933	-0.481323	0.0109769	-0.0937532
AT5G44790	-0.114185	0.240265	1.74223	0.346996	-0.70787	-1.50744	-0.0683016	-0.096364	-0.924003	-0.741018	1.53677	1.25462	-0.679409	-0.446961	-0.0772121	0.00309561
AT5G56140	0.529416	0.681511	0.86048	0.742163	-1.46128	-1.35229	0.157257	-0.427861	-0.283624	0.124648	1.35716	1.14605	-1.19447	-1.14976	-0.31681	-0.282997
AT1G69252	0.602026	0.560324	0.58554	1.04266	-1.39981	-1.39073	-0.0292778	-0.634254	-0.933977	-0.75079	1.41319	1.39237	-0.55261	-0.568181	-0.191556	-0.841998
AT2G31585	0.673801	0.268382	0.986088	0.823961	-1.24328	-1.50895	-0.0419789	-0.580174	0.0686039	0.110973	1.17539	1.17889	-1.29355	-1.24032	-0.0646174	-0.857621
AT5G45860	0.934693	0.947573	0.439353	0.447816	-1.38472	-1.38472	-0.0412775	-0.408181	0.250545	0.544491	1.04169	0.89411	-1.24821	-1.48263	0.315624	-0.543156
AT5G45870	0.758474	0.721594	0.746001	0.598551	-1.41231	-1.41231	0.00776063	-0.610419	0.445061	0.604903	0.920026	0.811087	-1.57014	-1.21094	0.247058	-0.7454
AT3G49900	0.196812	0.0345345	-1.27567	-1.27567	1.0758	1.2442	-0.0071604	-0.144592	-0.733098	-0.86574	0.959333	1.75655	-0.762707	-0.354336	0.374684	-0.0128335
AT3G26200	-0.970558	1.4144	-0.970558	1.32958	-0.28867	-0.514194	0.100934	-0.0336496	-0.93043	0.0564844	1.39753	1.25962	-0.864699	-0.91851	0.292531	-0.250943
AT2G41370	1.12384	0.464116	-1.57484	-0.942141	1.06546	-0.13643	0.0653531	0.00915175	-1.27335	-1.12597	0.784265	1.57243	-0.0841667	0.126798	0.259159	-0.0853511
AT1G07250	0.833757	0.175737	1.40427	0.147318	-1.26168	-1.29941	0.200996	0.00389194	-1.36657	-1.22663	1.12916	1.13941	0.193297	0.131329	0.453458	-0.0595349
AT4G38440	-1.05195	-1.34712	1.40645	0.488458	0.85826	-0.354097	0.206296	-0.0810658	-1.76646	-0.950074	0.929879	0.619521	0.429624	0.73751	0.271791	-0.0422287
AT2G23070	-1.39056	-0.199179	-0.0740415	-0.882623	1.27975	1.26666	0.125255	-0.172208	-1.59979	-1.19123	0.506538	0.682907	0.710789	0.890782	0.285971	-0.197372
AT5G03560	0.425153	-0.0116589	1.24377	0.885912	-1.62755	-0.915625	0.100581	-0.139093	-1.32954	-0.565033	1.35234	1.30171	-0.604907	-0.154565	0.316645	-0.0891571
AT3G61150	-1.41711	-1.39936	0.586217	0.889178	0.66621	0.67487	0.0298162	-0.177596	-1.16144	-0.936359	1.40447	1.27575	-0.339229	-0.243189	0.0479091	-0.0333847
AT3G18145	-1.6566	0.0306649	-0.529341	-0.256287	1.22848	1.18308	0.0711081	-0.115313	-1.67675	-1.10341	0.565005	0.729743	0.653212	0.8322	0.0356797	-0.0313386
AT3G06455	-0.34056	-0.881698	-0.82562	-0.736605	1.44571	1.33878	0.132183	-0.0621032	-2.113	-0.254644	0.816183	0.548117	0.486238	0.517101	0.0484203	-0.0963422
AT1G09010	-0.803638	-1.10309	-0.388378	-0.45409	1.39993	1.34926	0.0122202	-0.0217988	-1.51827	-1.23714	0.316186	0.672951	0.722432	1.04384	0.0287649	-0.0571368
AT3G47800	-0.168541	-0.370765	-1.4109	-0.657823	1.37428	1.23374	0.107865	0.065507	-1.39399	-1.23085	0.185141	0.230262	1.02201	1.18743	0.220051	0.0225372
AT2G38860	-0.057515	0.312277	0.984313	1.29167	-1.09277	-1.43797	0.0875494	-0.0369331	-1.47046	-1.10193	0.392429	1.49295	0.295395	0.391614	0.247572	0.00679156
AT5G49400	-0.164965	0.218407	1.47595	0.848164	-1.5057	-0.871853	0.0169196	-0.0464189	-1.6073	-0.973699	0.913909	1.20633	0.0407936	0.41997	0.166588	0.0315595
AT1G76890	-1.43064	0.999085	0.181565	1.41281	-0.934981	-0.227831	-0.0255869	-0.296827	-1.67816	0.0702216	1.15626	1.21583	-0.19274	-0.571414	0.224049	0.122954
AT3G51870	-1.35369	-0.529524	-0.272364	-0.509998	1.3434	1.32217	0.0698085	-0.485866	-1.67832	-0.797683	0.374773	0.00428467	1.37088	0.726067	0.282764	-0.0249665
AT5G11250	-0.68642	-0.243523	-0.820775	-1.00245	1.35437	1.3988	0.0127082	-0.0311844	-1.29846	-1.27386	1.1044	1.18223	0.01412	0.271567	-0.0806958	-0.0986615
AT5G57630	0.0136591	0.668478	-0.877166	-1.71415	0.847959	1.06122	0.0342543	-0.0045358	-1.56424	-1.21409	0.364251	0.768108	0.853432	0.792541	-0.171778	0.0124917
AT1G50480	-0.769211	-0.870901	-0.632106	-0.540233	1.36439	1.44806	-0.00314681	0.165337	-1.41411	-1.10566	-0.0335032	0.220011	1.11085	1.22241	-0.392335	0.0468841
AT5G13570	0.327937	0.293962	1.1973	0.869655	-1.36937	-1.31948	-0.0710164	0.330369	-0.384633	-0.0121582	1.26835	1.33761	-1.18752	-1.02165	-0.187928	0.0900163
AT3G18780	-0.913321	-0.700138	-0.52665	-0.669159	1.45218	1.35709	-0.106715	0.186586	-1.26179	-1.19818	0.157667	-0.117955	1.2584	1.16185	-0.453375	0.326936
AT3G51840	-0.744233	-0.789019	-0.650501	-0.640967	1.4175	1.40722	-0.137855	0.18934	-1.53732	-1.2455	0.580822	0.508906	1.01349	0.679602	-0.318225	-0.0941432
AT3G54740	-0.678911	1.06637	-1.6695	-0.409566	0.755755	0.935849	-0.132483	0.226731	-1.75053	-0.630573	0.982535	1.24869	0.1081	0.0417813	-0.179099	0.168647
AT2G36900	-0.807283	-1.07807	-0.59128	0.107416	0.471061	1.89816	-0.192809	0.365837	-1.43019	-1.16777	0.191239	0.165658	1.032	1.20907	-0.228462	-0.0650789
AT4G20320	-0.736696	-0.219268	-0.0180131	-1.51435	1.14488	1.34345	-0.0431832	0.075461	-1.16776	-1.52959	0.17308	0.536048	0.956172	1.03205	-0.133043	0.0412756
AT3G55270	-0.12565	0.108151	1.59902	0.783836	-1.13905	-1.2263	-0.0438949	0.242365	-0.773417	-0.987132	1.329	1.42852	-0.746996	-0.249975	-0.233686	-0.0836397
AT2G24830	-0.755858	1.39051	-1.15933	-0.991608	0.662518	0.853768	-0.120043	0.168582	-1.53545	-1.20682	0.809748	0.87846	0.208417	0.845654	-0.242622	-0.0661678
AT3G25910	-0.47718	-1.61844	1.30904	0.554475	-0.627243	0.859355	0.30051	0.304967	-1.28439	-1.03828	1.18622	1.33541	-0.275676	0.0767103	-0.410007	-0.0914914
AT5G12120	-1.04485	-1.16807	0.199533	-0.503714	1.46161	1.05549	0.268221	0.173399	-1.82356	-0.852598	0.861997	0.7577	0.337847	0.718616	-0.28739	0.0409793
AT2G43010	0.600974	0.834561	-2.08041	0.76323	0.0519854	-0.170341	-0.218332	-0.00510539	-1.68373	-0.492241	1.57323	0.572273	-0.229435	0.259906	0.0533227	-0.00435073
AT1G04280	-0.885239	0.345565	-1.70706	0.179386	1.1166	0.950748	-0.0873143	-0.0422109	-1.44653	-1.25443	0.227683	0.787943	1.18987	0.495459	0.0396846	-0.0655642
AT3G11750	-0.630177	0.844511	1.41775	-0.794718	-1.39272	0.555355	-0.280077	0.0423131	-0.916024	-0.861646	1.07835	1.62281	-0.148934	-0.774556	0.0673736	-0.100895
AT5G55700	-0.487153	-0.530473	1.77255	0.780995	-1.29229	-0.243632	-0.155715	0.0993683	-1.18504	-0.178424	1.2356	1.46415	-0.65094	-0.685343	0.0210231	-0.0543628
AT2G17220	0.365685	0.227704	0.462502	1.50571	-1.44272	-1.11888	-0.352813	0.11704	-0.0671696	-0.151706	1.21823	1.3306	-1.20693	-1.12303	-0.232401	0.0994506
AT1G64740	0.310946	-0.0575892	1.62466	0.551158	-1.27051	-1.15866	-0.397151	-0.144371	-1.74032	-0.762045	0.788289	1.29224	0.139101	0.282739	-0.201555	0.082518
AT3G02160	1.24477	-0.471611	0.996824	0.613231	-1.28796	-1.09525	-0.270178	0.0442842	-0.976013	-0.314882	1.25526	1.3783	-1.20588	-0.136783	-0.254489	0.0685348
AT5G07440	-0.297568	-0.544445	-0.654159	-1.21246	1.51036	1.19828	-0.549255	0.0940335	-1.46483	-1.08656	0.984525	1.18171	0.534445	-0.149285	-0.277653	0.00733801
AT1G01350	0.40043	0.496881	1.09964	0.758529	-1.30067	-1.45481	-0.491811	0.129473	-0.039867	0.0151665	1.27765	1.1827	-1.23819	-1.19746	-0.363901	-0.028157
AT1G49032	0.438173	0.240678	1.13873	0.883687	-1.46026	-1.24101	-0.146529	0.142761	-0.752049	-0.644589	1.23802	1.57543	-0.691562	-0.725251	-0.530143	0.0218514
AT5G05100	0.181147	-0.78774	1.73535	0.69212	-0.595471	-1.2254	-0.111353	-0.076915	-0.931332	-0.493819	1.27946	1.51462	-0.786172	-0.582758	-0.401992	-0.0835257
AT2G41560	-0.453417	-0.535866	-1.06595	-0.720361	1.39614	1.37945	-8.76907e-05	0.13747	-1.09309	-0.868304	-0.442751	-0.331453	1.32547	1.41012	0.0436109	-0.155599
AT4G32910	-0.915357	-0.527847	1.79973	-0.375011	0.87632	-0.857839	-0.0384489	0.25197	-1.66267	-0.572257	0.979874	1.36037	-0.266834	0.161524	0.12434	0.115926
AT5G16880	-1.03072	-1.1029	1.70017	-0.140241	-0.281669	0.855357	-0.0813726	0.289444	-0.697675	-0.198814	1.35093	1.37694	-1.11029	-0.721097	0.0205922	0.0665841
AT3G12270	-0.845221	-1.11926	1.84444	-0.60529	0.33575	0.389581	0.152649	0.256287	-1.48411	-1.08837	1.03806	1.19155	0.00303209	0.339848	0.0140263	0.0947669
AT5G46840	-0.867741	-0.84377	-0.58309	-0.505287	1.29974	1.50015	0.0515946	0.289554	-1.36589	-1.09266	-0.0470665	0.116447	1.00675	1.38243	-0.0209215	0.126706
AT5G23380	-0.0629186	-1.45337	-0.067655	-0.88829	1.36676	1.10547	0.0612893	0.187403	-1.39731	-1.42025	0.567491	0.650443	0.745627	0.854003	-0.0414876	0.104778
AT1G53200	-1.58873	-0.545701	1.52268	-0.397327	0.194216	0.814868	0.177625	0.230001	-1.24309	-1.03152	1.09583	1.45021	-0.293681	0.0222459	-0.228467	0.297384
AT3G22170	-0.48421	-0.0403207	1.62994	0.973127	-1.03262	-1.04592	0.0267703	0.0911282	-0.761134	-0.436018	1.22094	1.55331	-0.992873	-0.584222	-0.180445	0.118258
AT3G08943	-0.98885	-0.720191	-0.407964	-0.64776	1.60091	1.16385	0.038606	0.0928239	-1.45115	-1.33018	0.864006	0.324496	0.749367	0.843461	-0.0219766	0.112567
AT5G51380	0.314824	0.8608	0.788006	0.802813	-1.56741	-1.19903	-0.048701	0.13958	-0.57747	-0.0805085	1.30228	1.37983	-0.935769	-1.08836	-0.227462	0.267331
AT5G22740	-0.839323	-0.770365	-0.290766	-0.8745	1.35144	1.42351	0.0629056	-0.0311678	-1.44667	-1.23074	0.299269	0.265108	1.06481	1.04822	-0.0367171	-0.00488621
AT5G67630	-0.551692	-0.392808	1.76295	0.892365	-1.15	-0.560813	0.128572	0.0645523	-1.29417	-0.533873	1.30048	1.3827	-0.61645	-0.238683	-0.0914033	0.0271946
AT5G11260	1.22485	1.35531	0.138267	-0.641094	-0.844896	-1.23244	0.0501466	0.0161883	-0.0685919	0.0942497	1.3107	1.11856	-1.27218	-1.18273	-0.172938	0.00778825
AT1G61740	0.231443	0.600513	0.954398	0.953775	-1.44458	-1.29555	0.0191543	0.100282	-0.96934	-0.512926	1.89303	0.729121	-0.442627	-0.697262	-0.077023	-0.0290085
AT1G04780	-0.636192	-0.896823	0.00829338	-1.12437	1.41902	1.23007	-0.173276	-0.00503515	-1.6195	-1.13804	0.657403	0.869974	0.353946	0.876221	-0.129261	0.0864269
AT5G60700	-1.24467	-1.37782	0.208818	0.190377	1.13474	1.08855	-0.0654514	0.0494479	-1.25618	-1.36676	0.0061893	0.458844	0.991963	1.16594	-0.124007	0.146906
AT2G40080	0.892997	0.940213	0.568501	0.374153	-1.42439	-1.35147	-0.148643	0.0511421	0.194859	0.346144	1.02875	1.10207	-1.33761	-1.33422	0.0529712	0.0883213
AT1G78265	-0.00358855	0.35361	1.23153	0.988526	-1.08699	-1.48309	0.259899	0.171733	-0.726424	-0.452857	1.38629	1.36349	-1.14098	-0.429521	0.138159	0.141891
AT2G01710	-1.21528	0.459498	-0.207522	1.43848	-1.25905	0.783876	0.280224	0.10551	-1.13995	-1.08384	0.917903	1.61917	-0.0776005	-0.235686	-0.106476	0.210061
AT4G09630	-1.23715	-0.677516	-0.783891	0.107176	1.17983	1.41155	0.133387	0.117391	-1.4594	-1.23363	0.0845902	0.982132	0.648657	0.977654	-0.036673	0.10605
AT1G43710	-0.998767	0.0914092	1.9534	0.387253	-0.692006	-0.741288	0.187034	0.0745445	-1.31144	-0.536658	1.25208	1.43739	-0.373896	-0.46748	-0.394093	-0.170755
AT5G48160	-0.472586	-1.93828	1.04001	0.904524	0.158301	0.308029	0.0232522	-0.0738287	-1.54548	-1.0392	1.08532	1.1182	0.0668801	0.314279	-0.158749	-0.121223
AT5G46070	0.0126307	0.00848988	1.44033	0.970512	-1.33028	-1.10168	0.104313	0.00444802	-0.876688	-0.39369	1.32169	1.44405	-0.998888	-0.496479	-0.0636851	-0.130676
AT1G45976	0.363109	0.555065	1.01648	0.830067	-1.47171	-1.29301	-0.0543185	-0.0636913	-0.0543879	-0.0325935	1.1954	1.28557	-1.35306	-1.04093	-0.283019	-0.752422
AT3G48870	-0.743631	-0.758152	-0.658524	-0.663761	1.48382	1.34024	-0.0167126	0.120754	-1.44902	-0.935466	0.0065182	-0.0779349	1.18686	1.26904	-0.173757	-0.239266
AT5G12210	0.05048	-0.529528	-1.11198	-0.980259	1.61267	0.958615	0.0762552	0.107811	-1.89978	-0.768907	0.619092	0.759921	0.704988	0.584686	-0.16119	-0.148093
AT2G02060	0.00134115	0.909896	1.18028	0.541008	-1.21317	-1.41935	0.0468248	0.0977395	-1.06537	-0.34867	0.747425	1.86264	-0.605064	-0.590959	-0.0507654	-0.104895
AT2G01100	-0.934934	-0.989334	-0.210732	-0.560889	1.07027	1.62562	0.239843	0.144243	-1.37333	-1.43133	0.82779	0.839077	0.449132	0.688661	-0.083843	-0.293555
AT1G75830	0.766937	0.706205	0.702226	0.65148	-1.41385	-1.413	0.573002	-1.90029	0.266372	0.526572	0.949892	0.997446	-1.36871	-1.37158	0.479392	-1.11973
AT3G53210	-0.802592	-0.518543	-0.914368	-0.562193	1.502	1.2957	0.373451	0.0341668	-1.77937	-0.922269	0.688658	0.979979	0.429657	0.60335	0.376025	0.117623
AT5G14180	0.269544	0.476119	0.721982	1.23445	-1.40043	-1.30167	0.499424	-0.33078	-0.870062	0.105177	1.11991	1.50097	-0.963132	-0.892863	0.608275	0.0742052
AT1G03230	-0.995311	-1.09562	0.124013	-0.596579	1.55737	1.00613	0.735282	-0.250796	-1.74488	-1.01872	0.616446	0.691973	0.726534	0.728646	0.657072	0.0979022
AT5G52450	0.617228	1.25625	0.0807716	0.692885	-1.16455	-1.48258	0.276544	-0.0961586	-1.10722	-1.32544	1.02714	1.40054	-0.016609	0.021587	0.179038	-0.0231685
AT1G15100	0.612378	0.66048	0.921261	0.6161	-1.32832	-1.4819	0.495828	-0.537762	0.13376	0.432529	1.14156	0.957361	-1.22388	-1.44133	0.393461	-0.0823744
AT5G10120	-0.795922	-0.871565	-0.915173	-0.15254	1.31559	1.41961	0.44304	-0.179737	-1.58542	-1.09095	0.120393	0.684307	0.759861	1.11181	0.523069	-0.15695
AT2G38230	0.53288	0.332874	-1.69403	-1.00812	1.04667	0.789729	0.576329	-0.455771	-1.70249	-0.670616	0.0512259	0.0238668	1.21303	1.08498	0.608386	-0.328489
AT3G20830	0.328039	0.878286	1.16855	0.232481	-1.69246	-0.914893	0.391213	-0.382419	-0.435783	0.454321	1.05429	1.28177	-1.37372	-0.980879	0.562823	-0.113725
AT2G39980	0.0688414	0.000933845	1.60218	0.725467	-1.08002	-1.3174	0.414243	-0.352131	-1.50546	-0.997543	1.39537	0.646743	-0.134898	0.595795	0.527611	-0.12791
AT3G44310	-0.630262	-0.595316	-0.777745	-0.815302	1.35257	1.46605	0.263645	-0.032407	-1.74306	-0.964606	0.364372	0.960989	0.79023	0.592074	0.0744796	-0.0560248
AT1G27650	-0.560859	-1.24905	-0.287564	-0.442926	1.82681	0.713587	0.256956	-0.0402908	-1.57775	-1.14392	0.383879	0.385551	0.960576	0.991672	0.208609	-0.184945
AT2G30350	0.66512	0.62565	0.848564	0.68079	-1.46525	-1.35488	0.42372	-0.0357365	0.0337779	0.285305	1.03553	1.22694	-1.35211	-1.22945	0.216993	-0.138353
AT5G02840	0.542461	0.6216	0.739367	0.881135	-1.63661	-1.14795	0.380455	0.111417	-1.20652	-0.519652	1.40865	1.3323	-0.513956	-0.500816	0.155028	-0.224905
AT1G20620	0.563083	0.682759	0.763416	0.810834	-1.40447	-1.41563	0.402816	-0.234074	-0.406151	0.53035	1.10084	1.19181	-1.18684	-1.23001	0.110144	-0.0808994
AT3G04350	0.180526	0.291127	1.25975	0.905211	-1.33258	-1.30404	0.422023	-0.245521	-1.10965	-0.0550295	1.29494	1.37015	-0.957391	-0.543017	-0.0592212	-0.215276
AT1G11480	-1.017	-0.296662	2.01733	0.350254	-0.781954	-0.271959	0.267783	-0.191456	-1.44349	-0.584743	1.27419	1.29555	-0.521539	-0.0199624	-0.00817406	-0.185034
AT1G17210	-1.15511	-1.23197	0.035846	-0.148203	1.22634	1.2731	0.219287	-0.0790307	-1.20639	-0.986027	1.21859	1.34488	-0.509468	0.138418	-0.0462073	-0.0499208
AT5G56860	-0.0747279	-0.970425	-0.392173	-1.04671	0.642816	1.84122	0.127366	-0.119234	-1.56016	-1.03439	0.292625	1.39365	0.287471	0.620802	0.00574949	-0.302981
AT3G09880	-1.41844	-0.76104	1.0087	1.52032	-0.07752	-0.272028	0.629938	0.0440536	-1.48053	-0.768937	0.936187	1.50805	-0.25088	0.0561066	0.166928	-0.241012
AT4G11230	0.622834	-0.499952	1.36598	-0.998749	-1.33561	0.845494	0.3119	-0.0755105	-1.51452	-1.2993	0.751669	0.763851	0.764906	0.53339	0.0246399	0.101299
AT3G48530	0.540157	0.054984	1.08949	0.959377	-1.09567	-1.54833	0.457921	-0.140785	-1.61894	-0.279152	0.969704	1.47124	-0.427752	-0.115098	0.0754268	0.25387
AT2G02090	-1.41958	-1.00022	1.30422	1.05721	-0.257144	0.315505	0.544564	-0.0666138	-1.18922	-0.306651	1.4026	1.29013	-0.866524	-0.330333	-0.0252323	0.286194
AT1G75800	-1.15952	-1.24902	-0.182677	0.383954	1.59285	0.614417	0.481435	-0.375468	-1.46543	-1.35682	0.620774	0.679584	0.704861	0.817028	0.328064	0.111657
AT4G17060	0.197386	-0.24369	1.6091	0.708948	-0.797161	-1.47458	0.441311	-0.307686	-1.33151	-0.327176	1.27556	1.4041	-0.498026	-0.522939	0.416399	0.277189
AT4G32040	0.360897	0.538424	1.08112	0.777128	-1.32885	-1.42873	0.167832	-0.0645922	0.0126263	0.310792	1.1873	1.07253	-1.23391	-1.34934	0.210661	0.179363
AT2G23340	0.340631	0.28659	1.42696	0.496831	-0.91154	-1.63947	0.302671	-0.0635158	-0.709045	-0.170887	1.44072	1.27686	-0.727023	-1.11062	0.362267	0.0809829
AT5G24165	0.179189	-0.522443	-0.501811	-1.58011	1.15951	1.26567	0.373814	-0.0763484	-1.79034	-0.874041	0.89733	0.609692	0.882062	0.275294	0.196666	0.254904
AT3G62130	1.91459	-0.462149	0.69495	-0.81799	-0.458506	-0.870898	0.424309	-0.170601	-1.50351	-0.728007	1.25312	1.25479	-0.253245	-0.0231527	0.22789	0.110491
AT3G27750	0.174624	-0.179871	-1.51681	-0.852582	0.975068	1.39957	0.459601	-0.0489171	-1.38751	-0.87543	1.02145	1.43102	0.220917	-0.410447	0.29269	0.117348
AT5G05680	-0.60181	-1.02762	-0.339316	-0.787122	1.53558	1.22029	0.299533	-0.047273	-1.51681	-1.19151	0.542224	0.263587	0.720684	1.18183	0.164928	0.130815
AT5G57660	0.267647	0.0649032	-0.324952	-1.97182	1.00833	0.955901	0.492136	0.123075	-1.94619	-0.640563	0.35564	0.643597	0.818288	0.769231	0.337509	0.583024
AT2G43900	-1.7566	-0.0972172	1.34972	0.598323	-0.647421	0.553197	0.312224	0.112612	-1.73675	-0.414673	1.17195	1.01353	-0.470055	0.435988	0.217875	0.176114
AT1G07728	-0.0117868	-0.00612683	1.49163	0.905135	-0.938311	-1.44054	0.497693	0.20886	-1.07126	-0.474896	1.48593	1.28946	-0.596716	-0.63252	0.455922	0.419499
AT5G58040	-1.21616	-1.46338	1.18794	0.875989	0.232204	0.383401	0.413825	0.180062	-1.33708	-0.488158	1.32449	1.27146	-0.776526	0.0058123	0.384497	0.15019
AT1G27752	-1.28284	-0.821957	-0.0120692	-0.484651	1.12791	1.4736	0.311062	0.147751	-1.50422	-1.16818	0.436695	0.973545	0.163284	1.09888	0.262947	0.154722
AT3G58660	-0.332429	-0.501979	1.2878	-1.51847	1.27622	-0.211148	0.534854	-0.0930724	-1.72205	-1.01609	0.701425	0.940035	0.436288	0.660387	0.37843	0.430184
AT3G04930	0.247251	-0.801382	1.57988	0.818926	-0.459434	-1.38524	0.378724	-0.0399377	-1.52875	-0.922307	1.09893	1.21151	-0.181681	0.322292	0.349914	0.310035
AT5G24318	0.470381	-0.325999	1.09229	1.19164	-1.44976	-0.978554	0.341962	0.0451702	-0.537788	-0.242666	1.1443	1.5683	-1.05647	-0.875668	0.336071	0.364567
AT1G67820	0.46295	0.604794	0.9393	0.784688	-1.50767	-1.28407	0.649135	0.113413	0.0604368	0.223193	1.10591	1.18199	-1.38579	-1.18574	0.365719	0.107775
AT2G39140	0.699153	0.660299	0.806827	0.648348	-1.26102	-1.5536	0.517609	0.0390194	-0.942139	0.135174	1.38415	1.23746	-0.891752	-0.922886	0.490524	0.179934
AT3G53460	-0.937025	-0.970658	-0.372957	-0.445325	1.61493	1.11104	0.523899	-0.0452562	-1.60329	-0.938888	0.0972313	0.219046	1.1942	1.0317	0.401855	0.257658
AT5G58370	-1.37613	-0.090629	0.410686	-1.18751	1.08749	1.15609	0.658075	0.138017	-1.48134	-1.26507	0.287498	1.06904	0.778178	0.611698	-0.294674	0.117614
AT4G02070	-0.706696	-1.03004	-0.422588	-0.615161	1.51711	1.25737	0.479627	0.0512156	-1.7958	-0.70611	0.63669	-0.00794113	0.694987	1.17817	0.0711295	0.0411982
AT4G26150	0.63986	0.734901	0.739538	0.711847	-1.45373	-1.37242	0.500952	0.319791	-0.257804	0.0169727	1.21094	1.33703	-1.24784	-1.0593	0.0593347	0.163356
AT4G38540	0.671713	0.698447	0.730102	0.726227	-1.35848	-1.46801	0.955228	0.0388237	-0.677985	-0.0993786	1.29531	1.40955	-1.0277	-0.899792	0.36782	0.199211
AT3G52140	-0.946603	-0.958861	-0.410232	-0.443458	1.46055	1.29861	0.554974	0.0717372	-1.65796	-1.04474	0.831549	0.938206	0.190084	0.742863	0.111893	0.270234
AT1G63680	-1.09339	-0.516586	-0.509944	-0.635901	1.18302	1.5728	0.655256	0.0657646	-1.6851	-0.55656	0.933911	1.4007	-0.124558	0.0316116	0.245063	0.443005
AT5G05550	0.746542	0.177524	0.118017	-0.351366	1.24134	-1.93206	0.739366	0.0134687	-1.66784	-0.409682	1.00857	1.39647	-0.0423034	-0.285203	0.282682	0.547369
AT3G22310	-0.152589	-0.585309	-0.231743	-1.54444	1.38898	1.12511	0.703222	-0.0880797	-1.33321	-1.29056	0.0313496	0.427015	0.961932	1.20348	0.363616	0.225947
AT3G48560	-0.860386	-1.01233	-0.490192	-0.386294	1.55678	1.19242	0.907118	-0.0236923	-1.65353	-1.11516	0.546881	0.604894	0.650238	0.966679	0.191449	0.364144
AT3G44300	-0.328672	0.723439	1.51857	0.46513	-1.09534	-1.28313	-0.00202447	-0.0675839	-0.678116	-0.530794	0.930904	1.79503	-0.856093	-0.660927	0.321289	-0.441901
AT5G45540	0.426496	-0.691903	-0.272108	-1.59612	1.53667	0.596966	-0.0446556	0.011847	0.0595304	0.514407	0.893686	1.18677	-1.29676	-1.35763	0.507318	-0.0140543
AT1G01320	-0.76721	-0.599957	-0.465834	-0.962453	1.41828	1.37717	0.0558406	0.0158573	-1.39708	-1.18845	-0.0442019	0.415064	1.03985	1.17483	0.244621	0.0403452
AT1G08230	0.659997	0.437831	0.776626	0.921565	-1.32246	-1.47356	0.170715	-0.0478969	-0.263467	0.278472	1.28674	1.12189	-1.18268	-1.24096	0.28781	0.0803543
AT1G68240	1.3343	1.15811	-0.0723659	-0.037921	-1.32242	-1.0597	0.0956094	0.111075	-0.653074	-0.0511853	1.41916	1.25577	-0.847276	-1.1234	0.100621	-0.0291369
AT5G51690	0.216351	-1.62146	-0.856118	-0.00444905	1.24347	1.0222	0.268874	0.0658831	-1.32925	-1.46944	0.773519	0.562128	0.520267	0.94278	0.626521	0.224806
AT4G38780	0.633711	1.03234	0.6938	0.384833	-1.63367	-1.11101	0.213195	0.0559521	-0.553551	0.11846	1.59172	0.86637	-1.4293	-0.593699	0.350191	0.0414035
AT3G55160	-1.36731	-1.11008	-0.205343	0.34247	1.15815	1.18212	0.198091	0.103436	-1.78637	-0.93474	0.641668	0.4653	0.761262	0.852876	0.227614	0.0475919
AT4G02380	-0.692969	-0.71092	-0.976168	-0.410325	1.39569	1.39469	-0.024233	-0.00746265	-1.10978	-1.45548	-0.138621	0.547728	1.02231	1.13385	0.107192	-0.348859
AT1G60740	0.965559	1.11636	-1.05771	0.541445	-0.0134566	-1.5522	-0.118806	0.054111	-0.65322	-0.149747	1.16077	1.53467	-0.776615	-1.11586	0.0292303	-0.0319597
AT3G20670	0.580859	-0.549105	1.62167	0.479489	-0.729798	-1.40312	0.0392199	-0.144118	-1.77272	-0.155279	1.16677	1.05063	0.259236	-0.548633	0.0927539	0.390319
AT3G06010	-0.775218	0.225781	1.86188	0.476381	-1.05958	-0.729245	0.111925	0.0332173	-1.74293	-0.515245	1.22279	1.0067	-0.291966	0.320647	0.0718103	0.213203
AT3G09790	-1.35323	-0.488249	-0.765566	0.125625	1.5941	0.88732	-0.135456	0.070852	-0.494316	-0.00903098	1.56538	1.04139	-0.986651	-1.11677	0.213465	-0.0143174
AT1G33110	0.409099	-0.157297	-0.401449	-1.84784	1.34316	0.654323	-0.133601	0.050644	-1.94469	-0.524668	1.04637	0.800852	0.230057	0.392073	0.191552	0.267808
AT2G33500	0.395689	-0.995109	0.356386	-1.18068	1.78859	-0.364878	0.175696	0.142245	-1.3123	-1.29832	0.580567	1.16475	-0.0792725	0.944579	0.436554	0.289812
AT5G05130	-0.758403	-0.210994	-0.0253368	-1.45351	1.59156	0.856684	0.131212	0.0862468	-1.90157	-0.726764	0.572967	0.410492	0.766572	0.878303	0.23826	0.243955
AT4G15490	0.976736	0.613705	0.761008	0.430957	-1.26159	-1.52082	0.291734	-0.068554	-0.022105	0.377189	1.06335	1.17105	-1.32964	-1.25985	0.634404	0.529557
AT2G22680	-0.844257	-0.932653	-1.0588	0.423781	1.5285	0.883426	0.288818	-0.13779	-1.76733	-0.69095	0.846532	1.24346	-0.000906242	0.369196	0.450214	0.398685
AT5G19440	-0.0968122	-0.0698093	-0.611493	-1.60528	1.50365	0.879748	0.0272608	0.295371	-0.77547	-0.470093	1.26109	1.53621	-0.884179	-0.667549	0.263327	0.289324
AT1G78380	1.44596	0.883538	0.366789	-0.289632	-1.2874	-1.11925	0.12313	0.316896	-0.232737	-0.390322	1.26771	1.40596	-0.79379	-1.25681	0.368658	0.468577
AT4G26620	-0.80081	-0.458682	0.0660454	-1.28727	0.787637	1.69308	-0.0352877	0.224087	-1.67906	-1.10329	0.615698	0.773896	0.607937	0.784815	0.365789	0.388044
AT3G58530	0.298401	0.172886	1.10754	1.06938	-1.37076	-1.27744	0.282888	0.156961	-0.706525	-0.143911	1.19033	1.52402	-0.973786	-0.890129	-0.0753429	0.231557
AT1G48650	-1.56682	-0.769956	-0.0738036	0.000980043	1.05695	1.35264	0.200511	0.101829	-1.6285	-0.91238	1.03138	1.16821	0.0505117	0.290777	-0.11057	0.297828
AT2G16670	0	0	0	0	0	0	0	-0.101312	-1.50377	-0.788645	0.890273	1.46807	-0.321686	0.255765	0.136457	0.187294
AT5G05750	0.0560851	0.019669	1.39931	0.980238	-1.40551	-1.0498	0.310256	0.252178	-0.57494	-0.829109	1.2441	1.54403	-0.906947	-0.477134	0.138141	0.425515
AT3G21300	-1.08588	-0.363622	-1.12469	-0.027928	1.43781	1.16432	0.285881	0.102712	-1.2887	-1.34706	0.102283	0.366631	1.21029	0.956556	0.0280711	0.246767
AT3G16520	0.0394316	0.437227	-0.280243	-0.528044	1.80821	-1.47658	0.415007	0.0351809	-1.74739	-0.981792	0.773419	0.660166	0.881729	0.413864	0.182156	0.145698
AT2G21950	0.64188	0.704059	0.999746	-2.00247	-0.0620478	-0.281165	0.491356	0.0633031	-1.02729	-0.634231	0.883156	1.78075	-0.712144	-0.290237	0.214394	0.727413
AT5G67570	-1.6074	-0.656132	-0.119856	-0.0504566	1.15769	1.27616	0.37635	0.0774346	-1.40752	-0.718627	1.22842	1.34741	-0.420839	-0.0288397	0.223646	0.360141
AT1G17530	1.35306	0.932909	0.33858	-0.156954	-0.993889	-1.47371	0.465504	0.0328478	-1.40169	-0.91385	1.25289	1.25966	0.0116185	-0.208635	0.248913	0.683166
AT1G78930	0.716367	0.308019	0.233833	1.1194	-1.9818	-0.395822	0.396052	0.218411	-0.909328	-0.601341	1.10705	1.6285	-0.915564	-0.30932	0.156898	0.482303
AT3G20680	-0.565343	-0.753358	-1.12771	-0.2915	1.4325	1.30541	0.37938	0.167569	-1.54126	-1.00637	0.214946	0.120475	1.33423	0.877983	0.0512901	0.502947
AT3G07010	-0.628472	-0.845093	0.0628464	-1.20383	1.20794	1.40661	0.306387	0.13127	-0.989098	-0.75601	1.46242	1.19745	0.0217692	-0.936533	0.209058	0.352312
AT5G55220	-0.487063	-0.432535	-0.860389	-0.993454	1.42188	1.35157	0.229754	0.12869	-1.23542	-1.15615	-0.150733	0.0540523	1.33284	1.15541	0.235116	0.259435
AT5G58130	-0.231031	0.112955	1.58561	0.844497	-1.28596	-1.02608	0.56675	0.0794058	-1.23305	-0.112417	1.18099	1.45036	-0.909327	-0.376552	0.104964	0.0844937
AT2G01450	-1.25444	-0.771549	0.0402876	-0.632796	1.32877	1.28973	0.409949	0.190582	-1.81156	-0.749344	1.14482	0.788861	0.430019	0.197206	0.0312593	0.0727339
AT4G01000	-1.45566	-1.0043	1.50944	0.18235	0.0195717	0.748598	0.496843	0.173624	-1.6329	-0.826473	1.14731	1.14203	-0.00318059	0.173209	0.00144725	0.116926
AT1G27190	-1.23757	-0.7633	-0.47922	-0.207088	1.30634	1.38084	0.472125	0.224132	-1.32826	-1.42165	0.351368	0.472086	0.883622	1.04284	0.0940041	0.11972
AT1G42440	-1.3133	-1.49834	0.849618	0.710784	0.726522	0.524714	0.367249	0.0603905	-1.69978	-0.898793	0.914236	1.13941	0.171504	0.373423	-0.118891	0.115059
AT3G15850	0.280797	0.745261	1.02899	0.699121	-1.4898	-1.26438	0.488363	0.155137	-0.716115	-0.0763471	0.964318	1.68255	-0.904341	-0.950067	-0.0617964	0.230203
AT2G30160	-2.17833	0.450789	0.0152887	0.705376	0.656708	0.350167	0.512466	0.298379	-1.57376	-1.20447	0.401571	0.877784	0.656015	0.84286	-0.128578	0.302961
AT5G04810	-0.627893	-0.745069	-0.63874	-0.808167	1.32727	1.4926	0.611073	0.104926	-1.78159	-0.91685	0.883729	0.834856	0.373076	0.606778	0.255731	0.274368
AT3G23700	-0.163166	-0.622387	-1.43136	-0.352299	1.52194	1.04727	0.485233	0.195936	-1.71016	-0.788087	-0.0369557	0.405306	1.16597	0.963922	0.118434	0.145755
AT2G24120	-1.40413	-0.741771	-0.57598	0.238194	1.19008	1.29361	0.312704	0.231971	-1.87575	-0.743071	0.476655	0.994032	0.408192	0.739937	0.326832	0.12323
AT1G74740	0.473303	0.539462	1.11963	0.634673	-1.39437	-1.3727	0.186502	0.258663	-0.138646	0.170296	1.35545	1.04262	-1.40943	-1.02029	0.292634	0.0898485
AT2G17020	-0.57976	-1.58131	1.6902	-0.00470749	0.54879	-0.0732144	0.248446	0.254906	-1.41529	-1.138	1.13559	1.09155	-0.126471	0.452625	0.117481	-0.0186966
AT1G14470	0.71069	0.293506	1.31177	0.307617	-1.5873	-1.03629	0.41005	0.211818	-1.1653	-1.41549	1.39183	0.786368	0.231782	0.170802	0.138047	-0.102563
AT5G06570	1.06087	0.92797	0.181959	0.455714	-0.911153	-1.71536	0.768499	0.0482814	-1.95946	-0.380861	0.716334	1.17004	0.103897	0.350053	0.477196	-0.105707
AT4G35090	-1.24459	-0.793641	1.5273	0.972018	0.237091	-0.698178	1.06472	-0.063382	-1.77886	-0.654656	0.93995	1.21862	0.118467	0.156481	0.643266	0.278993
AT1G62510	0.602365	0.522889	0.770643	0.903507	-1.26704	-1.53237	0.928548	-0.983448	-0.519872	0.397671	1.07728	1.33553	-1.10061	-1.18999	0.787241	-0.415901
AT1G22500	0.467964	0.0139279	1.45725	0.616007	-1.19575	-1.35939	0.763768	0.00377019	-0.603696	0.100267	1.12823	1.46939	-1.02902	-1.06518	0.884622	-0.121775
AT2G26870	1.01681	0.445146	-1.29618	-1.48767	0.683136	0.638766	0.354209	0.0169017	-1.33051	-1.01571	1.48509	0.991476	-0.0422987	-0.0880443	0.328997	-0.146535
AT3G21720	-0.530828	-0.762383	-0.829553	-0.679952	1.57296	1.22976	0.89566	-0.584397	-1.85606	-0.778935	0.279917	0.700567	0.75501	0.899503	0.853967	-0.217401
AT2G41260	0.680169	0.456097	0.658463	0.99794	-1.41024	-1.38243	1.50055	-0.233383	-1.15846	-0.198697	1.47801	1.22594	-0.563539	-0.783251	1.32125	-0.136522
