# Supplementary material for: Plant-specific function of H3K9me3 as a permissive chromatin mark during Arabidopsis seed germination
Source: Front Plant Sci. 2026 Mar 12;17:1785818. doi: 10.3389/fpls.2026.1785818 (PMC13017857; doi:10.3389/fpls.2026.1785818)
Supplement: Supplementary file 14 [file Table13.xlsx]

## Sheet: Common FH>AR
Supplementary Dataset S13. Functional annotation clustering of DEGs shared between Col and Cvi or specific to Cvi during the FH-to-AR transition.
Col and Cvi commonly downregulated genes during the FH-to-AR transition.
Annotation Cluster 1	Enrichment Score: 5.79149364998936
Category	Term	Count	%	PValue	Genes	List Total	Pop Hits	Pop Total	Fold Enrichment	Bonferroni	Benjamini	FDR
UP_KW_BIOLOGICAL_PROCESS	KW-0275~Fatty acid biosynthesis	13	5.80357	1.70193e-11	AT3G25110, AT3G05020, AT5G16240, AT5G46290, AT5G48880, AT3G02630, AT1G54630, AT1G74960, AT1G24360, AT1G54580, AT2G05990, AT5G59770, AT2G29980	100	82	10184	16.1454	1.07222e-09	1.0552e-09	1.03818e-09
UP_KW_BIOLOGICAL_PROCESS	KW-0276~Fatty acid metabolism	13	5.80357	8.00932e-09	AT3G25110, AT3G05020, AT5G16240, AT5G46290, AT5G48880, AT3G02630, AT1G54630, AT1G74960, AT1G24360, AT1G54580, AT2G05990, AT5G59770, AT2G29980	100	138	10184	9.59362	5.04587e-07	2.48289e-07	2.44284e-07
UP_KW_BIOLOGICAL_PROCESS	KW-0444~Lipid biosynthesis	15	6.69643	1.24927e-07	AT3G25110, AT3G05020, AT5G16240, AT2G29390, AT1G32200, AT5G46290, AT5G48880, AT3G02630, AT1G54630, AT1G74960, AT1G24360, AT1G54580, AT5G40610, AT2G05990, AT2G29980	100	251	10184	6.08606	7.87037e-06	2.58183e-06	2.54018e-06
UP_KW_BIOLOGICAL_PROCESS	KW-0443~Lipid metabolism	18	8.03571	1.7309e-05	AT3G25110, AT3G05020, AT5G16240, AT2G29390, AT1G32200, AT5G46290, AT5G48880, AT1G33700, AT3G02630, AT3G61680, AT1G54630, AT1G74960, AT1G24360, AT1G54580, AT5G40610, AT2G27360, AT2G05990, AT2G29980	100	545	10184	3.36352	0.00108988	0.000268289	0.000263962
UP_KW_CELLULAR_COMPONENT	KW-0150~Chloroplast	28	12.5	0.00740453	AT3G25110, AT3G05020, AT5G16240, AT1G30120, AT1G32200, AT5G46290, AT3G25830, AT5G16400, AT3G02630, AT3G25810, AT3G61680, AT1G22170, AT1G54580, AT4G35840, AT5G40610, AT3G19800, AT1G01090, AT4G03280, AT2G18950, AT4G28660, AT3G25820, AT3G52180, AT2G37770, AT1G54630, AT1G74960, AT1G24360, AT2G05990, AT3G26060	156	1703	15910	1.67683	0.157126	0.0626154	0.0626154
UP_KW_CELLULAR_COMPONENT	KW-0934~Plastid	28	12.5	0.00816722	AT3G25110, AT3G05020, AT5G16240, AT1G30120, AT1G32200, AT5G46290, AT3G25830, AT5G16400, AT3G02630, AT3G25810, AT3G61680, AT1G22170, AT1G54580, AT4G35840, AT5G40610, AT3G19800, AT1G01090, AT4G03280, AT2G18950, AT4G28660, AT3G25820, AT3G52180, AT2G37770, AT1G54630, AT1G74960, AT1G24360, AT2G05990, AT3G26060	156	1716	15910	1.66413	0.171897	0.0626154	0.0626154
Annotation Cluster 2	Enrichment Score: 0.32890045995636236
Category	Term	Count	%	PValue	Genes	List Total	Pop Hits	Pop Total	Fold Enrichment	Bonferroni	Benjamini	FDR
UP_KW_MOLECULAR_FUNCTION	KW-0238~DNA-binding	23	10.2679	0.27192	AT3G26790, AT3G53730, AT4G24060, AT3G50890, AT2G30620, AT2G37120, AT2G22800, AT4G09960, AT2G33480, AT3G19500, AT3G45930, AT5G07680, AT4G33280, AT4G31060, AT2G18160, AT1G52880, AT4G34610, AT1G06760, AT5G13790, AT5G07500, AT3G44460, AT5G13180, AT3G15500	125	1991	12897	1.19189	0.999998	0.997835	0.997835
UP_KW_BIOLOGICAL_PROCESS	KW-0805~Transcription regulation	24	10.7143	0.394464	AT3G26790, AT5G42020, AT1G14760, AT4G24060, AT3G50890, AT2G37120, AT2G22800, AT4G09960, AT2G33480, AT3G19500, AT5G07680, AT4G33280, AT4G31060, AT2G18160, AT1G52880, AT4G34610, AT5G13790, AT3G04280, AT2G45160, AT5G07500, AT3G44460, AT5G13180, AT2G40670, AT3G15500	100	2211	10184	1.10545	1	1	1
UP_KW_BIOLOGICAL_PROCESS	KW-0804~Transcription	24	10.7143	0.461751	AT3G26790, AT5G42020, AT1G14760, AT4G24060, AT3G50890, AT2G37120, AT2G22800, AT4G09960, AT2G33480, AT3G19500, AT5G07680, AT4G33280, AT4G31060, AT2G18160, AT1G52880, AT4G34610, AT5G13790, AT3G04280, AT2G45160, AT5G07500, AT3G44460, AT5G13180, AT2G40670, AT3G15500	100	2283	10184	1.07059	1	1	1
UP_KW_CELLULAR_COMPONENT	KW-0539~Nucleus	32	14.2857	0.976205	AT3G59900, AT4G39090, AT3G22240, AT3G50890, AT2G37120, AT2G22800, AT2G33480, AT3G19500, AT3G45930, AT5G07680, AT4G33280, AT4G31060, AT1G52880, AT1G06760, AT4G34610, AT3G44460, AT3G04280, AT2G45160, AT5G07500, AT5G13180, AT2G40670, AT3G15500, AT3G26790, AT5G42020, AT1G14760, AT3G53730, AT4G24060, AT2G30620, AT4G09960, AT2G18160, AT5G13790, AT2G41230	156	4217	15910	0.773913	1	1	1
KW-0804~Transcription, and KW-0805~Transcription regulation
ID	Gene Name
AT5G13790	AGAMOUS-like 15(AGL15)
AT4G33280	AP2/B3-like transcriptional factor family protein(AT4G33280)
AT3G26790	AP2/B3-like transcriptional factor family protein(FUS3)
AT4G34610	BEL1-like homeodomain 6(BLH6)
AT3G44460	Basic-leucine zipper (bZIP) transcription factor family protein(DPBF2)
AT4G24060	Dof-type zinc finger DNA-binding family protein(AT4G24060)
AT2G45160	GRAS family transcription factor(HAM1)
AT5G42020	Heat shock protein 70 (Hsp 70) family protein(BIP2)
AT2G22800	Homeobox-leucine zipper protein family(HAT9)
AT4G31060	Integrase-type DNA-binding superfamily protein(AT4G31060)
AT4G09960	K-box region and MADS-box transcription factor family protein(STK)
AT1G14760	KNOX meinox protein(KNATM)
AT1G52880	NAC (No Apical Meristem) domain transcriptional regulator superfamily protein(NAM)
AT3G15500	NAC domain containing protein 3(NAC3)
AT2G33480	NAC domain containing protein 41(NAC041)
AT5G07680	NAC domain containing protein 80(NAC080)
AT5G13180	NAC domain containing protein 83(NAC083)
AT2G37120	S1FA-like DNA-binding protein(AT2G37120)
AT5G07500	Zinc finger C-x8-C-x5-C-x3-H type family protein(PEI1)
AT3G19500	basic helix-loop-helix (bHLH) DNA-binding superfamily protein(AT3G19500)
AT2G18160	basic leucine-zipper 2(bZIP2)
AT3G50890	homeobox protein 28(HB28)
AT2G40670	response regulator 16(RR16)
AT3G04280	response regulator 22(RR22)

## Sheet: Common FH<AR
Supplementary Dataset S13. Functional annotation clustering of DEGs shared between Col and Cvi or specific to Cvi during the FH-to-AR transition.
Col-0 and Cvi commonly upregulated genes during the FH-to-AR transition.
Annotation Cluster 1	Enrichment Score: 2.1607273209369646
Category	Term	Count	%	PValue	Genes	List Total	Pop Hits	Pop Total	Fold Enrichment	Bonferroni	Benjamini	FDR
UP_KW_CELLULAR_COMPONENT	KW-0539~Nucleus	24	24	0.00429593	AT4G31800, AT3G50060, AT2G27050, AT1G10170, AT5G64750, AT4G11660, AT1G43160, AT5G56550, AT3G45830, AT3G46600, AT3G63350, AT4G03190, AT3G11580, AT1G72210, AT5G62520, AT1G20980, AT4G36710, AT5G42820, AT5G04760, AT5G05410, AT2G03470, AT5G02950, AT3G48360, AT1G01520	53	4217	15910	1.70845	0.0584922	0.0601431	0.0601431
UP_KW_BIOLOGICAL_PROCESS	KW-0804~Transcription	20	20	0.00549036	AT4G31800, AT3G50060, AT2G38820, AT2G27050, AT1G10170, AT5G64750, AT4G11660, AT1G43160, AT3G46600, AT3G63350, AT3G11580, AT5G06980, AT5G57710, AT1G72210, AT1G20980, AT4G36710, AT5G04760, AT5G05410, AT5G02950, AT1G01520	49	2283	10184	1.82073	0.1569	0.137188	0.137188
UP_KW_BIOLOGICAL_PROCESS	KW-0805~Transcription regulation	19	19	0.00914583	AT4G31800, AT3G50060, AT2G27050, AT1G10170, AT5G64750, AT4G11660, AT1G43160, AT3G46600, AT3G63350, AT3G11580, AT5G06980, AT5G57710, AT1G72210, AT1G20980, AT4G36710, AT5G04760, AT5G05410, AT5G02950, AT1G01520	49	2211	10184	1.78602	0.247854	0.137188	0.137188
UP_KW_MOLECULAR_FUNCTION	KW-0238~DNA-binding	17	17	0.0105489	AT4G31800, AT3G50060, AT2G27050, AT5G40880, AT1G10170, AT5G64750, AT4G11660, AT1G43160, AT3G45830, AT3G63350, AT3G11580, AT1G72210, AT1G20980, AT5G42820, AT5G04760, AT5G05410, AT1G01520	58	1991	12897	1.89862	0.240982	0.142411	0.142411
Annotation Cluster 2	Enrichment Score: 0.0678987329671311
Category	Term	Count	%	PValue	Genes	List Total	Pop Hits	Pop Total	Fold Enrichment	Bonferroni	Benjamini	FDR
UP_KW_MOLECULAR_FUNCTION	KW-0675~Receptor	3	3	0.79664	AT4G02410, AT4G32300, AT3G23920	58	660	12897	1.01074	1	1	1
UP_KW_MOLECULAR_FUNCTION	KW-0418~Kinase	5	5	0.880822	AT1G12330, AT4G02410, AT4G32300, AT3G23920, AT5G10720	58	1403	12897	0.792452	1	1	1
UP_KW_MOLECULAR_FUNCTION	KW-0723~Serine/threonine-protein kinase	3	3	0.891565	AT4G02410, AT4G32300, AT3G23920	58	835	12897	0.798906	1	1	1
KW-0804~Transcription
ID	Gene Name
AT3G11580	AP2/B3-like transcriptional factor family protein(AT3G11580)
AT2G38820	DNA-directed RNA polymerase subunit beta-beta protein, putative (DUF506)(AT2G38820)
AT5G05410	DRE-binding protein 2A(DREB2A)
AT5G57710	Double Clp-N motif-containing P-loop nucleoside triphosphate hydrolases superfamily protein(AT5G57710)
AT5G04760	Duplicated homeodomain-like superfamily protein(AT5G04760)
AT2G27050	ETHYLENE-INSENSITIVE3-like 1(EIL1)
AT3G46600	GRAS family transcription factor(AT3G46600)
AT4G36710	GRAS family transcription factor(HAM4)
AT1G01520	Homeodomain-like superfamily protein(ASG4)
AT5G64750	Integrase-type DNA-binding superfamily protein(ABR1)
AT1G10170	NF-X-like 1(NFXL1)
AT5G02950	Tudor/PWWP/MBT superfamily protein(AT5G02950)
AT4G31800	WRKY DNA-binding protein 18(WRKY18)
AT1G72210	basic helix-loop-helix (bHLH) DNA-binding superfamily protein(AT1G72210)
AT3G50060	myb domain protein 77(MYB77)
AT1G20980	squamosa promoter binding protein-like 14(SPL14)
AT5G06980	uncharacterized protein(AT5G06980)
AT1G43160	uncharacterized protein(RAP2.6)
AT3G63350	winged-helix DNA-binding transcription factor family protein(AT-HSFA7B)
AT4G11660	winged-helix DNA-binding transcription factor family protein(AT-HSFB2B)
KW-0805~Transcription regulation
ID	Gene Name
AT3G11580	AP2/B3-like transcriptional factor family protein(AT3G11580)
AT5G05410	DRE-binding protein 2A(DREB2A)
AT5G57710	Double Clp-N motif-containing P-loop nucleoside triphosphate hydrolases superfamily protein(AT5G57710)
AT5G04760	Duplicated homeodomain-like superfamily protein(AT5G04760)
AT2G27050	ETHYLENE-INSENSITIVE3-like 1(EIL1)
AT3G46600	GRAS family transcription factor(AT3G46600)
AT4G36710	GRAS family transcription factor(HAM4)
AT1G01520	Homeodomain-like superfamily protein(ASG4)
AT5G64750	Integrase-type DNA-binding superfamily protein(ABR1)
AT1G10170	NF-X-like 1(NFXL1)
AT5G02950	Tudor/PWWP/MBT superfamily protein(AT5G02950)
AT4G31800	WRKY DNA-binding protein 18(WRKY18)
AT1G72210	basic helix-loop-helix (bHLH) DNA-binding superfamily protein(AT1G72210)
AT3G50060	myb domain protein 77(MYB77)
AT1G20980	squamosa promoter binding protein-like 14(SPL14)
AT5G06980	uncharacterized protein(AT5G06980)
AT1G43160	uncharacterized protein(RAP2.6)
AT3G63350	winged-helix DNA-binding transcription factor family protein(AT-HSFA7B)
AT4G11660	winged-helix DNA-binding transcription factor family protein(AT-HSFB2B)

## Sheet: Cvi-specific FH>AR
Supplementary Dataset S13. Functional annotation clustering of DEGs shared between Col and Cvi or specific to Cvi during the FH-to-AR transition.
Cvi specifically downregulated genes during the FH-to-AR transition.
Annotation Cluster 1	Enrichment Score: 0.20142567938786599
Category	Term	Count	%	PValue	Genes	List Total	Pop Hits	Pop Total	Fold Enrichment	Bonferroni	Benjamini	FDR
UP_KW_MOLECULAR_FUNCTION	KW-0010~Activator	14	3.11111	0.167609	AT1G78080, AT5G45830, AT1G32150, AT3G54990, AT5G24590, AT4G01250, AT1G72570, AT1G03457, AT1G01250, AT5G53660, AT3G62420, AT4G31000, AT1G36060, AT1G54160	223	559	12897	1.44844	0.99994	1	1
UP_KW_MOLECULAR_FUNCTION	KW-0238~DNA-binding	31	6.88889	0.813315	AT5G65070, AT1G59560, AT1G78080, AT3G54990, AT1G66050, AT4G01250, AT1G72570, AT1G03457, AT5G10770, AT1G01250, AT4G31000, AT1G54160, AT1G20696, AT3G27360, AT5G47870, AT1G32150, AT1G33240, AT3G19580, AT5G23280, AT5G24590, AT1G15910, AT4G21550, AT5G44260, AT3G15210, AT3G15270, AT3G62420, AT3G15790, AT3G47640, AT1G52890, AT5G02560, AT1G36060	223	1991	12897	0.90048	1	1	1
UP_KW_BIOLOGICAL_PROCESS	KW-0805~Transcription regulation	32	7.11111	0.824919	AT2G33540, AT5G65070, AT1G59560, AT1G78080, AT3G54990, AT4G01250, AT1G72570, AT1G03457, AT1G01250, AT4G10265, AT5G53660, AT5G02490, AT4G31000, AT1G15050, AT1G54160, AT2G34600, AT5G45830, AT1G32150, AT1G33240, AT3G19580, AT5G23280, AT5G24590, AT4G21550, AT1G27730, AT1G19180, AT3G15210, AT3G15270, AT3G62420, AT3G15790, AT3G47640, AT1G52890, AT1G36060	164	2211	10184	0.898744	1	1	1
UP_KW_BIOLOGICAL_PROCESS	KW-0804~Transcription	32	7.11111	0.874894	AT2G33540, AT5G65070, AT1G59560, AT1G78080, AT3G54990, AT4G01250, AT1G72570, AT1G03457, AT1G01250, AT4G10265, AT5G53660, AT5G02490, AT4G31000, AT1G15050, AT1G54160, AT2G34600, AT5G45830, AT1G32150, AT1G33240, AT3G19580, AT5G23280, AT5G24590, AT4G21550, AT1G27730, AT1G19180, AT3G15210, AT3G15270, AT3G62420, AT3G15790, AT3G47640, AT1G52890, AT1G36060	164	2283	10184	0.870399	1	1	1
UP_KW_CELLULAR_COMPONENT	KW-0539~Nucleus	56	12.4444	0.999882	AT5G01820, AT2G33540, AT1G59560, AT1G78080, AT5G47060, AT1G66050, AT4G01250, AT2G44670, AT1G72570, AT1G01250, AT1G53650, AT5G53660, AT1G53690, AT2G26040, AT1G20696, AT2G34600, AT1G32150, AT1G33240, AT3G19580, AT5G23280, AT4G21550, AT1G27730, AT2G01910, AT3G15210, AT5G02560, AT3G07360, AT2G04660, AT1G22882, AT1G19080, AT5G65070, AT3G05540, AT3G54990, AT5G48850, AT5G48250, AT1G03457, AT4G10265, AT1…	309	4217	15910	0.683748	1	1	0.999882
KW-0010~Activator
ID	Gene Name
AT4G31000	Calmodulin-binding protein(AT4G31000)
AT1G01250	Integrase-type DNA-binding superfamily protein(AT1G01250)
AT1G36060	Integrase-type DNA-binding superfamily protein(AT1G36060)
AT1G72570	Integrase-type DNA-binding superfamily protein(AT1G72570)
AT3G54990	Integrase-type DNA-binding superfamily protein(SMZ)
AT1G03457	RNA-binding (RRM/RBD/RNP motifs) family protein(AT1G03457)
AT5G24590	TCV-interacting protein(TIP)
AT4G01250	WRKY family transcription factor(WRKY22)
AT3G62420	basic region/leucine zipper motif 53(BZIP53)
AT1G32150	basic region/leucine zipper transcription factor 68(bZIP68)
AT5G45830	delay of germination 1(DOG1)
AT5G53660	growth-regulating factor 7(GRF7)
AT1G54160	nuclear factor Y, subunit A5(NF-YA5)
AT1G78080	uncharacterized protein(RAP2.4)
KW-0804~Transcription, and KW-0805~Transcription regulation
ID	Gene Name
AT2G33540	C-terminal domain phosphatase-like 3(CPL3)
AT4G31000	Calmodulin-binding protein(AT4G31000)
AT1G59560	E3 Ubiquitin ligase family protein(ZCF61)
AT1G33240	GT-2-like 1(GTL1)
AT5G02490	Heat shock protein 70 (Hsp 70) family protein(Hsp70-2)
AT1G01250	Integrase-type DNA-binding superfamily protein(AT1G01250)
AT1G36060	Integrase-type DNA-binding superfamily protein(AT1G36060)
AT1G72570	Integrase-type DNA-binding superfamily protein(AT1G72570)
AT3G54990	Integrase-type DNA-binding superfamily protein(SMZ)
AT5G65070	K-box region and MADS-box transcription factor family protein(MAF4)
AT1G52890	NAC domain containing protein 19(NAC019)
AT1G03457	RNA-binding (RRM/RBD/RNP motifs) family protein(AT1G03457)
AT5G23280	TCP family transcription factor(AT5G23280)
AT5G24590	TCV-interacting protein(TIP)
AT4G21550	VP1/ABI3-like 3(VAL3)
AT4G01250	WRKY family transcription factor(WRKY22)
AT4G10265	Wound-responsive family protein(AT4G10265)
AT3G47640	basic helix-loop-helix (bHLH) DNA-binding superfamily protein(PYE)
AT3G62420	basic region/leucine zipper motif 53(BZIP53)
AT1G32150	basic region/leucine zipper transcription factor 68(bZIP68)
AT5G45830	delay of germination 1(DOG1)
AT3G15210	ethylene responsive element binding factor 4(ERF4)
AT5G53660	growth-regulating factor 7(GRF7)
AT1G15050	indole-3-acetic acid inducible 34(IAA34)
AT1G19180	jasmonate-zim-domain protein 1(JAZ1)
AT2G34600	jasmonate-zim-domain protein 7(JAZ7)
AT3G15790	methyl-CPG-binding domain 11(MBD11)
AT1G54160	nuclear factor Y, subunit A5(NF-YA5)
AT1G27730	salt tolerance zinc finger(STZ)
AT3G15270	squamosa promoter binding protein-like 5(SPL5)
AT1G78080	uncharacterized protein(RAP2.4)
AT3G19580	zinc-finger protein 2(ZF2)

## Sheet: Cvi-specific FH<AR
Supplementary Dataset S13. Functional annotation clustering of DEGs shared between Col and Cvi or specific to Cvi during the FH-to-AR transition.
Cvi specifically upregulated genes during the FH-to-AR transition.
Annotation Cluster 1	Enrichment Score: 1.4927152433775321
Category	Term	Count	%	PValue	Genes	List Total	Pop Hits	Pop Total	Fold Enrichment	Bonferroni	Benjamini	FDR
UP_KW_MOLECULAR_FUNCTION	KW-0575~Peroxidase	7	2.54545	0.00602458	AT1G58030, AT4G11230, AT1G65970, AT4G35090, AT1G60740, AT1G78380, AT1G20620	161	132	12897	4.24802	0.269646	0.159651	0.159651
UP_KW_CELLULAR_COMPONENT	KW-0576~Peroxisome	7	2.54545	0.0099466	AT1G58030, AT4G35090, AT2G31810, AT3G51840, AT4G16760, AT1G20620, AT3G21720	168	173	15910	3.83189	0.259102	0.0596454	0.0536809
UP_KW_BIOLOGICAL_PROCESS	KW-0029~Amino-acid transport	4	1.45455	0.0569873	AT1G58030, AT1G08230, AT4G35090, AT1G20620	132	68	10184	4.53832	0.985369	0.707995	0.707995
UP_KW_BIOLOGICAL_PROCESS	KW-0376~Hydrogen peroxide	3	1.09091	0.313155	AT1G58030, AT4G35090, AT1G20620	132	88	10184	2.63017	1	1	1
Annotation Cluster 2	Enrichment Score: 1.2590144533615684
Category	Term	Count	%	PValue	Genes	List Total	Pop Hits	Pop Total	Fold Enrichment	Bonferroni	Benjamini	FDR
UP_KW_CELLULAR_COMPONENT	KW-0906~Nuclear pore complex	4	1.45455	0.00629051	AT4G30840, AT5G05680, AT4G32910, AT2G45000	168	36	15910	10.5225	0.172471	0.0596454	0.0536809
UP_KW_BIOLOGICAL_PROCESS	KW-0509~mRNA transport	4	1.45455	0.0569873	AT4G30840, AT5G05680, AT4G32910, AT2G45000	132	68	10184	4.53832	0.985369	0.707995	0.707995
UP_KW_BIOLOGICAL_PROCESS	KW-0811~Translocation	4	1.45455	0.0653958	AT4G30840, AT5G05680, AT4G32910, AT2G45000	132	72	10184	4.2862	0.992323	0.707995	0.707995
UP_KW_BIOLOGICAL_PROCESS	KW-0653~Protein transport	10	3.63636	0.392581	AT5G22640, AT5G44790, AT2G36900, AT4G30840, AT4G02510, AT5G05680, AT4G32910, AT5G16880, AT2G16640, AT2G45000	132	614	10184	1.25654	1	1	1
Annotation Cluster 3	Enrichment Score: 0.504975350065779
Category	Term	Count	%	PValue	Genes	List Total	Pop Hits	Pop Total	Fold Enrichment	Bonferroni	Benjamini	FDR
UP_KW_BIOLOGICAL_PROCESS	KW-0131~Cell cycle	7	2.54545	0.205363	AT3G06455, AT4G01000, AT5G22110, AT2G26430, AT5G14960, AT2G47990, AT4G15890	132	308	10184	1.75344	1	1	1
UP_KW_BIOLOGICAL_PROCESS	KW-0132~Cell division	5	1.81818	0.34034	AT3G06455, AT4G01000, AT2G26430, AT2G47990, AT4G15890	132	229	10184	1.68453	1	1	1
UP_KW_BIOLOGICAL_PROCESS	KW-0498~Mitosis	3	1.09091	0.43716	AT3G06455, AT4G01000, AT4G15890	132	115	10184	2.01265	1	1	1
Annotation Cluster 4	Enrichment Score: 0.4887612199434605
Category	Term	Count	%	PValue	Genes	List Total	Pop Hits	Pop Total	Fold Enrichment	Bonferroni	Benjamini	FDR
UP_KW_MOLECULAR_FUNCTION	KW-0238~DNA-binding	29	10.5455	0.263805	AT3G06455, AT5G44190, AT4G26150, AT5G14960, AT2G36990, AT2G02955, AT2G01940, AT1G01350, AT5G11260, AT3G50410, AT1G76890, AT4G27950, AT2G02090, AT4G01000, AT5G22110, AT3G20670, AT4G02070, AT1G68240, AT2G24830, AT3G61150, AT4G32040, AT5G05550, AT5G56860, AT1G27650, AT5G02840, AT2G23340, AT2G02060, AT2G02160, AT2G43010	161	1991	12897	1.16678	1	1	1
UP_KW_BIOLOGICAL_PROCESS	KW-0804~Transcription	33	12	0.321097	AT4G24150, AT5G67630, AT1G63680, AT5G44190, AT4G26150, AT5G14960, AT3G04930, AT2G36990, AT1G78930, AT2G02955, AT2G01940, AT1G50420, AT5G11260, AT3G50410, AT1G76890, AT2G24120, AT4G27950, AT2G02090, AT3G22170, AT1G09570, AT1G17210, AT1G68240, AT5G48160, AT3G61150, AT4G38440, AT5G05550, AT5G56860, AT5G10120, AT5G05130, AT2G34900, AT5G02840, AT2G23340, AT2G43010	132	2283	10184	1.1152	1	1	1
UP_KW_BIOLOGICAL_PROCESS	KW-0805~Transcription regulation	31	11.2727	0.403456	AT4G24150, AT5G67630, AT1G63680, AT5G44190, AT4G26150, AT5G14960, AT3G04930, AT2G36990, AT1G78930, AT2G02955, AT2G01940, AT1G50420, AT5G11260, AT3G50410, AT1G76890, AT4G27950, AT2G02090, AT3G22170, AT1G09570, AT1G17210, AT1G68240, AT5G48160, AT3G61150, AT4G38440, AT5G05550, AT5G56860, AT5G10120, AT2G34900, AT5G02840, AT2G23340, AT2G43010	132	2211	10184	1.08173	1	1	1
KW-0804~Transcription
ID	Gene Name
AT1G63680	ALBINO OR PALE-GREEN 13(MURE)
AT5G11260	Basic-leucine zipper (bZIP) transcription factor family protein(HY5)
AT2G01940	C2H2-like zinc finger protein(SGR5)
AT3G04930	DNA-binding storekeeper protein-related transcriptional regulator(AT3G04930)
AT5G05130	DNA/RNA helicase protein(AT5G05130)
AT2G24120	DNA/RNA polymerases superfamily protein(SCA3)
AT5G14960	DP-E2F-like 2(DEL2)
AT2G23340	DREB and EAR motif protein 3(DEAR3)
AT1G76890	Duplicated homeodomain-like superfamily protein(GT2)
AT5G10120	Ethylene insensitive 3 family protein(AT5G10120)
AT5G56860	GATA type zinc finger transcription factor family protein(GNC)
AT5G44190	GOLDEN2-like 2(GLK2)
AT1G17210	IAP-like protein 1(ILP1)
AT5G02840	LHY/CCA1-like 1(LCL1)
AT1G78930	Mitochondrial transcription termination factor family protein(AT1G78930)
AT3G50410	OBF binding protein 1(OBP1)
AT5G67630	P-loop containing nucleoside triphosphate hydrolases superfamily protein(AT5G67630)
AT2G36990	RNApolymerase sigma-subunit F(SIGF)
AT4G38440	RPAP1-like, carboxy-terminal protein(IYO)
AT2G02090	SNF2 domain-containing protein / helicase domain-containing protein(ETL1)
AT2G34900	Transcription factor GTE6(IMB1)
AT1G68240	basic helix-loop-helix (bHLH) DNA-binding superfamily protein(AT1G68240)
AT4G27950	cytokinin response factor 4(CRF4)
AT4G26150	cytokinin-responsive gata factor 1(CGA1)
AT3G22170	far-red elongated hypocotyls 3(FHY3)
AT4G24150	growth-regulating factor 8(GRF8)
AT3G61150	homeodomain GLABROUS 1(HDG1)
AT2G02955	maternal effect embryo arrest 12(MEE12)
AT1G09570	phytochrome A(PHYA)
AT2G43010	phytochrome interacting factor 4(PIF4)
AT5G48160	potyvirus VPg interacting protein (DUF1423)(OBE2)
AT1G50420	scarecrow-like 3(SCL3)
AT5G05550	sequence-specific DNA binding transcription factor(AT5G05550)
KW-0805~Transcription regulation
ID	Gene Name
AT1G63680	ALBINO OR PALE-GREEN 13(MURE)
AT5G11260	Basic-leucine zipper (bZIP) transcription factor family protein(HY5)
AT2G01940	C2H2-like zinc finger protein(SGR5)
AT3G04930	DNA-binding storekeeper protein-related transcriptional regulator(AT3G04930)
AT5G14960	DP-E2F-like 2(DEL2)
AT2G23340	DREB and EAR motif protein 3(DEAR3)
AT1G76890	Duplicated homeodomain-like superfamily protein(GT2)
AT5G10120	Ethylene insensitive 3 family protein(AT5G10120)
AT5G56860	GATA type zinc finger transcription factor family protein(GNC)
AT5G44190	GOLDEN2-like 2(GLK2)
AT1G17210	IAP-like protein 1(ILP1)
AT5G02840	LHY/CCA1-like 1(LCL1)
AT1G78930	Mitochondrial transcription termination factor family protein(AT1G78930)
AT3G50410	OBF binding protein 1(OBP1)
AT5G67630	P-loop containing nucleoside triphosphate hydrolases superfamily protein(AT5G67630)
AT2G36990	RNApolymerase sigma-subunit F(SIGF)
AT4G38440	RPAP1-like, carboxy-terminal protein(IYO)
AT2G02090	SNF2 domain-containing protein / helicase domain-containing protein(ETL1)
AT2G34900	Transcription factor GTE6(IMB1)
AT1G68240	basic helix-loop-helix (bHLH) DNA-binding superfamily protein(AT1G68240)
AT4G27950	cytokinin response factor 4(CRF4)
AT4G26150	cytokinin-responsive gata factor 1(CGA1)
AT3G22170	far-red elongated hypocotyls 3(FHY3)
AT4G24150	growth-regulating factor 8(GRF8)
AT3G61150	homeodomain GLABROUS 1(HDG1)
AT2G02955	maternal effect embryo arrest 12(MEE12)
AT1G09570	phytochrome A(PHYA)
AT2G43010	phytochrome interacting factor 4(PIF4)
AT5G48160	potyvirus VPg interacting protein (DUF1423)(OBE2)
AT1G50420	scarecrow-like 3(SCL3)
AT5G05550	sequence-specific DNA binding transcription factor(AT5G05550)
